# Supplementary material for: Maximum Entropy, Word-Frequency, Chinese Characters, and Multiple Meanings
Source: PLoS One. 2015 May 8;10(5):e0125592. doi: 10.1371/journal.pone.0125592 (PMC4425542; doi:10.1371/journal.pone.0125592)
Supplement: S1 Data Set — (ZIP) [file pone.0125592.s001.zip]

Archive with 14 entries (14 files):
- data-aq-cc
- data-aq-cw
- Data description.pdf
- data-hp-cc
- data-hp-en
- data-man-cc
- data-man-en
- data-man-ru
- data-pf-cc
- data-pf-cw
- data-sea-cc
- data-sea-en
- data-sea-ru
- data-tess-en
