# Supplementary material for: Maximum Entropy, Word-Frequency, Chinese Characters, and Multiple Meanings
Source: PLoS One. 2015 May 8;10(5):e0125592. doi: 10.1371/journal.pone.0125592 (PMC4425542; doi:10.1371/journal.pone.0125592)
Supplement: S1 Data Set — (ZIP) [file pone.0125592.s001.zip › data-aq-cc]

手 这 近 附 想 像 为 笑 拍 的 夏 与 看 得 失 的 有 胡 寂 得 房 抓 的 阿 子 寄 么 回 知 了 走 人 的 么 的 虽 才 平 该 了 回 下 于 正 子 没 是 未 例 话 回 卜 己 他 阿 少 他 一 他 过 且 住 圣 光 别 在 男 于 庄 再 些 砖 着 自 上 赶 了 支 酒 赤 假 神 喝 面 凉 才 他 们 住 的 复 那 道 有 革 初 做 便 七 来 笔 十 有 已 仿 该 兴 在 六 在 一 确 回 的 暂 谷 约 许 他 箱 和 之 痛 且 刚 有 带 是 太 想 像 来 王 着 阿 蒙 还 萝 的 讲 阿 的 才 后 以 和 几 有 的 便 知 三 见 的 的 但 丛 上 因 却 虽 里 的 了 在 老 回 了 你 错 今 一 郁 爷 不 和 比 放 了 别 意 名 还 听 因 给 头 平 无 是 行 妈 了 有 我 支 斥 的 的 绝 终 你 陈 然 很 吸 阿 他 是 前 他 子 灵 四 然 两 在 说 老 阿 飞 后 而 礼 便 不 个 儿 在 在 回 胜 叫 上 喝 百 辫 了 盒 孤 过 都 吃 着 合 去 他 人 之 打 走 里 有 在 法 道 也 的 他 的 将 是 来 赏 连 了 了 这 在 阿 的 过 两 乎 满 晨 托 了 也 夜 太 乎 喝 的 之 老 来 给 么 一 料 墙 话 去 到 便 没 皮 大 全 吓 还 点 的 子 约 桃 是 脱 气 多 缩 又 和 立 比 一 忙 家 而 了 他 家 传 门 他 三 子 他 们 衫 把 竹 不 你 即 总 这 人 阿 帮 的 人 何 思 生 己 没 钱 毛 如 么 样 小 现 下 两 当 蛊 黄 了 嚓 进 伊 子 阿 些 仓 相 的 要 一 的 程 新 惊 哈 候 奚 着 是 的 夜 只 心 下 点 庄 话 直 记 先 没 名 地 唱 看 正 在 的 目 右 有 堂 高 不 是 件 钱 传 多 回 扬 和 得 不 条 了 后 下 还 提 是 说 来 手 眼 不 并 七 棍 簌 箸 高 不 以 口 剃 三 女 穿 一 仿 便 朵 既 地 又 镗 准 天 是 胡 前 气 十 了 的 些 虽 以 就 做 但 仙 然 回 便 个 来 了 但 变 不 进 此 一 城 那 走 的 来 钱 端 且 托 手 全 不 要 衣 一 二 辫 酒 跳 完 起 姓 是 叉 相 腰 剩 放 刻 短 手 一 没 时 本 城 画 界 呢 面 赵 迂 为 店 月 的 去 竹 一 东 贤 东 古 又 的 本 我 凳 道 你 一 没 却 现 子 了 赏 叫 觉 个 党 平 革 革 开 想 放 醒 其 圆 正 就 数 的 得 嚷 悟 因 手 传 稀 怒 阿 只 的 着 旋 用 其 一 见 奇 下 床 被 约 阿 名 不 两 倌 来 所 来 土 破 墙 他 于 子 夜 老 向 招 个 渐 颇 不 原 准 关 下 便 他 说 命 似 庄 鬼 掉 的 府 命 他 门 伊 以 反 毡 盘 似 忽 桌 探 面 心 经 头 的 来 面 深 的 歪 婆 七 式 痒 外 直 有 状 但 而 有 声 靠 而 外 第 太 红 荷 的 说 刻 第 你 是 怨 了 人 新 绸 面 想 的 便 点 给 小 了 使 许 穿 做 来 革 传 的 里 保 眼 见 把 者 在 碗 次 千 也 乎 威 他 胆 出 画 腰 用 兜 在 疑 举 就 些 以 了 表 西 并 城 有 也 很 司 人 手 碗 眼 外 好 里 胜 走 者 又 见 只 塞 这 然 事 腮 有 为 万 欠 这 面 和 是 深 里 这 下 么 阿 所 没 后 阿 黑 帽 因 可 有 女 才 无 这 收 举 且 里 将 第 可 上 人 来 的 只 他 人 一 道 传 生 在 的 还 外 是 他 纱 也 给 抓 祠 怕 传 爷 不 了 举 仔 钱 前 应 的 子 喜 完 上 你 几 因 他 到 外 也 家 人 惴 将 一 来 新 有 得 投 有 也 姓 谁 说 阿 他 就 跑 了 罢 惩 降 牌 心 合 自 不 乏 他 的 仍 条 而 这 妥 并 店 妈 吴 赤 外 似 人 办 便 童 刻 城 叫 的 防 嘴 啦 来 肚 这 时 阿 么 似 而 道 在 一 有 的 排 乎 两 似 驱 的 朵 冲 司 要 土 船 阿 他 的 在 都 他 的 状 已 皇 里 的 膀 工 个 的 怃 算 很 以 人 为 的 时 坐 八 早 的 荡 自 步 为 着 先 偷 况 肚 客 阿 没 的 郑 着 有 以 了 倒 船 衫 乏 而 谓 老 从 才 满 田 了 老 五 神 可 看 胆 手 九 的 牌 剪 异 职 怪 一 女 见 男 棍 这 令 此 人 的 几 洪 将 我 的 不 得 远 个 好 了 赵 害 志 革 洋 得 什 没 道 异 模 排 来 意 于 究 他 第 困 与 日 似 的 是 其 这 背 几 打 篇 本 也 说 洋 是 回 绿 一 之 把 己 着 探 他 的 想 子 说 配 我 首 时 喜 的 走 尺 葱 辫 了 他 很 不 床 流 只 才 不 人 乎 难 徒 文 辟 闺 现 政 输 其 有 指 嫂 庄 不 有 都 阿 北 口 想 他 说 别 眼 而 言 脚 即 家 门 从 而 偷 赛 现 赵 自 全 五 时 墙 一 脸 的 除 而 也 这 你 种 上 静 子 拍 钱 众 同 没 不 晚 谊 癞 显 也 热 阿 生 的 看 但 一 邹 少 状 的 于 呵 乎 着 还 做 好 样 奉 没 里 又 秀 的 几 这 三 了 月 当 又 阿 下 也 秋 着 这 的 也 悄 起 今 佛 是 这 这 劈 低 做 论 本 了 青 此 发 跑 赵 未 有 黑 将 个 点 他 事 招 举 一 四 夹 的 上 觉 什 间 见 失 遭 是 了 不 被 然 似 难 将 在 真 候 膝 寻 开 么 房 者 这 想 大 处 不 有 人 上 他 之 真 那 他 了 人 传 以 追 帽 有 些 应 们 站 麻 大 不 打 悔 有 坚 将 份 不 便 乎 不 铜 本 的 爷 命 不 在 业 真 人 以 狼 扬 说 老 得 外 阿 半 看 训 缺 本 百 传 做 情 的 廉 留 兄 便 是 渐 子 坐 里 一 况 指 上 不 也 吴 为 打 你 嚼 人 来 眼 知 不 破 日 这 老 滚 候 口 也 却 最 又 他 得 将 但 间 还 不 怎 摇 道 房 个 终 果 所 章 洋 形 就 然 然 聊 在 上 筷 然 忽 天 有 答 有 斫 存 干 魆 不 候 物 间 一 己 高 生 只 妙 钱 间 也 便 反 们 阿 于 皇 来 一 后 老 也 西 示 叫 一 这 一 足 恨 独 天 以 赵 还 炸 的 了 悲 是 气 辫 然 爷 讲 阿 也 尘 曾 乎 筷 检 为 里 的 边 响 立 粉 张 句 付 肥 这 去 他 尽 说 将 身 人 到 来 腻 我 他 是 命 警 跟 是 机 背 来 左 说 间 进 大 当 合 再 道 抬 也 不 如 圣 他 太 确 虫 夫 他 子 革 天 便 里 袄 名 要 知 他 说 是 没 们 考 畜 了 算 且 人 快 先 内 力 洋 胜 一 怯 久 上 是 情 放 对 他 采 一 爷 人 而 因 了 但 之 渐 黄 着 夜 尊 前 形 条 然 忆 一 他 还 外 阿 应 价 或 不 革 只 没 望 发 半 的 然 然 赵 尚 儒 是 一 往 且 也 将 得 出 着 了 人 都 散 去 爷 府 多 人 来 知 里 知 胡 这 西 回 他 火 而 用 常 不 生 没 然 不 看 结 见 忽 了 你 是 小 说 日 们 床 凳 且 买 不 捉 城 可 一 的 有 锵 有 出 一 达 弯 照 夹 出 如 得 不 的 你 是 命 的 们 倒 赤 扬 第 的 短 天 自 没 有 芥 要 肆 第 精 人 家 头 有 西 了 半 速 不 室 太 怎 睛 于 也 人 胜 所 第 米 不 了 奶 觉 越 息 一 名 墙 们 竟 死 眼 朋 平 年 大 个 忽 去 通 头 白 看 不 你 招 了 逃 说 但 把 竟 负 类 季 打 话 阿 是 中 于 话 上 光 的 罢 急 回 怒 我 有 了 排 然 友 劫 摸 是 正 底 告 之 性 在 醒 人 阻 你 走 他 该 本 说 羊 却 却 也 懊 会 桃 十 封 思 锵 因 当 跪 要 能 城 章 不 必 只 一 他 了 他 不 簌 里 寒 至 像 祠 孩 恐 白 白 一 久 他 关 而 惊 大 革 短 本 太 断 磨 辫 老 他 方 却 仿 后 洋 赵 盖 不 料 着 了 哦 这 如 拿 手 只 亮 锵 家 候 见 造 侮 太 赵 将 的 一 便 他 从 把 许 快 前 的 的 向 围 急 小 命 了 昏 土 但 总 看 了 乎 哭 衬 也 但 在 叫 无 的 在 的 了 回 见 松 远 宣 人 知 了 的 了 财 但 两 终 了 人 太 飞 但 然 要 是 又 小 家 有 举 知 里 的 赶 呢 看 场 是 自 阿 出 的 做 于 是 问 没 我 鄙 走 还 毡 博 有 在 追 家 住 一 栏 忙 些 有 将 题 钱 起 两 得 己 且 也 在 人 看 脑 而 庄 终 狗 再 爱 阿 分 门 他 阿 么 庄 然 言 是 去 门 己 旧 眼 不 最 至 是 你 不 了 话 胜 我 便 放 天 衫 之 狗 下 不 才 起 在 阿 或 反 赵 索 睡 西 里 阿 气 而 叫 至 飘 很 来 未 以 起 足 眼 打 你 人 谁 太 应 好 有 该 去 西 瞪 有 力 笑 他 失 不 都 经 唱 的 几 的 些 革 嚼 个 暮 正 多 条 爷 他 道 面 句 不 上 走 笑 打 便 然 正 那 然 了 党 哩 计 到 城 我 而 正 没 得 而 意 里 话 阿 句 而 乡 在 门 为 于 谷 来 的 怎 然 惭 个 我 又 的 穿 终 才 角 听 这 秀 来 的 见 说 很 人 一 阿 且 屈 虽 秀 个 慌 他 布 去 和 出 将 不 天 己 宣 再 肯 封 可 忙 大 去 了 既 一 得 然 是 贤 着 萝 处 个 阿 子 面 阿 是 用 还 了 二 更 的 博 的 意 捏 太 了 革 了 你 尼 都 舂 约 了 平 的 传 然 睛 的 在 去 也 知 拗 阿 儿 跳 么 面 一 辈 的 无 忽 好 求 有 的 来 装 界 而 四 许 又 但 是 裙 人 了 他 肚 而 遇 奇 一 辫 有 一 番 很 县 头 知 着 又 出 姓 身 却 要 然 了 例 要 外 问 直 他 已 风 法 钱 么 异 不 急 的 点 他 声 正 并 赵 街 我 在 肯 且 时 龟 验 甲 似 答 也 有 在 点 是 寻 一 对 欣 精 忽 西 心 和 未 经 的 栗 调 抓 道 头 么 我 者 老 用 执 是 现 前 有 治 小 现 似 余 之 是 时 实 朱 嚓 情 听 这 再 八 沫 了 借 呢 做 于 庄 子 新 又 了 是 里 鱼 外 的 是 照 被 夜 字 甚 帮 声 来 了 一 去 他 早 非 关 女 久 妈 保 遭 太 顾 一 决 而 拾 了 之 胜 将 皮 不 一 上 到 揪 远 也 走 他 人 指 老 了 下 变 高 洋 会 似 两 我 但 来 一 许 于 完 本 视 以 咒 然 末 真 著 也 姑 的 我 降 命 癖 夏 平 意 和 没 些 道 胡 远 要 什 了 阿 个 己 去 不 阿 百 门 也 了 才 得 敬 做 子 是 抬 这 心 使 了 碰 着 这 案 去 秀 些 每 忽 篇 姑 而 的 并 结 怪 很 是 阿 袄 的 唱 道 第 都 的 八 也 生 维 立 大 刀 阿 要 阿 里 老 着 落 钱 他 斩 于 是 但 我 利 一 县 里 的 阿 不 这 么 给 过 可 穷 来 凿 一 笋 也 段 可 多 异 这 了 少 在 一 又 天 者 九 太 像 怕 哥 邹 但 了 门 知 论 照 他 照 愈 船 在 替 太 只 说 是 看 甚 月 烛 溅 定 也 已 来 然 这 土 尤 亦 有 到 因 看 眼 些 睡 直 待 孝 白 进 谷 出 去 点 早 事 上 被 便 头 而 羞 被 似 天 究 经 有 不 画 洋 人 他 二 照 而 有 句 姑 因 就 并 时 渐 的 外 愈 那 糊 虫 了 伸 妈 是 来 人 异 说 的 于 的 说 不 他 重 没 己 只 讨 远 完 后 全 舂 常 隔 手 么 出 还 我 而 在 回 怎 酒 的 的 庵 说 着 地 去 辫 这 便 而 但 命 人 得 便 在 样 诚 画 又 起 走 得 阿 听 大 妈 思 假 人 又 直 不 么 当 眼 蛊 子 答 抢 于 门 七 都 人 使 你 什 所 宁 劲 胡 件 到 一 一 出 久 但 且 奇 命 的 萝 倒 的 着 背 传 开 炮 的 城 较 曾 着 我 屋 他 所 钱 也 阿 进 一 了 即 小 了 尚 盘 子 望 很 确 留 财 了 了 不 应 唐 而 但 于 己 些 党 这 于 个 章 忘 过 了 文 们 先 人 想 说 剌 出 萝 好 中 己 党 人 声 委 些 去 轻 到 结 还 只 阿 爹 姑 本 这 进 看 盲 很 声 上 童 姓 非 所 传 没 出 杠 和 知 的 也 住 了 满 走 他 的 在 栏 文 堆 却 进 的 于 与 发 先 尼 的 下 手 格 口 的 了 间 啦 的 寻 有 数 里 爷 支 是 住 向 天 忽 第 怎 党 也 西 薄 他 赌 惊 乎 思 乡 只 后 柴 不 没 定 了 最 佛 白 你 意 身 手 子 而 了 手 没 命 什 回 太 我 气 乐 小 赵 子 甲 了 阿 了 反 近 了 精 第 弯 靠 进 反 大 然 的 眼 家 他 他 听 的 辫 考 他 骂 年 画 子 是 停 什 老 人 不 是 于 说 乱 面 子 的 甚 摸 怯 长 全 成 说 道 一 然 和 了 字 拿 张 妈 长 怕 在 被 赵 放 我 的 走 祠 要 姓 的 得 的 土 酒 走 饿 想 有 指 小 老 嘴 米 多 斗 到 之 散 是 而 那 点 否 二 想 他 方 下 一 无 在 姑 没 颊 便 上 又 觉 国 浅 店 站 这 修 害 在 定 的 许 见 过 钱 了 的 然 却 上 肆 走 们 在 什 都 学 了 钱 是 便 打 惊 米 路 庵 太 在 最 一 对 得 家 然 晦 论 谷 远 报 略 后 子 庄 为 辫 我 搬 分 去 有 自 类 是 在 么 全 过 时 待 未 是 赏 经 迟 史 看 要 来 面 经 鬼 母 然 紧 包 未 鬼 的 画 得 革 钱 些 来 赵 的 的 题 么 有 无 大 值 太 也 哈 不 对 睛 阿 一 点 记 次 愤 真 内 鬼 了 要 未 给 很 着 自 阿 叫 没 到 祠 受 虹 去 钱 或 加 些 的 三 永 例 从 号 荡 些 己 渐 饰 的 阿 洗 碟 的 且 大 土 候 定 中 走 细 人 过 衣 这 便 手 去 颊 经 府 负 赵 念 块 磕 尊 口 到 他 什 邻 宝 定 了 工 就 是 的 二 辩 与 和 东 的 女 似 刚 都 的 的 门 优 是 很 查 正 是 来 一 尊 着 于 着 门 里 的 眼 不 头 了 早 已 又 着 为 到 照 颂 未 以 孩 坟 听 郡 其 有 站 来 的 里 使 不 摊 虫 了 议 头 些 洋 见 逃 绸 一 命 鸟 尖 旧 友 的 一 门 之 还 全 便 个 问 并 人 不 并 放 然 的 者 捣 白 那 突 间 仿 的 打 老 关 自 老 子 但 想 头 间 悔 人 些 了 发 小 几 的 快 有 一 知 一 一 有 将 些 在 失 托 像 说 冷 值 住 务 一 终 两 未 回 又 也 传 场 总 样 他 醒 却 然 地 忙 正 交 令 也 惜 被 里 一 赵 自 太 面 有 又 怕 会 有 愧 仿 暗 檐 觉 乎 都 然 不 地 伊 癞 来 能 器 当 之 十 好 小 的 口 吃 其 的 点 疤 也 的 疑 夜 初 人 因 难 想 着 上 恐 洋 量 笑 他 鉴 要 了 辫 愈 踱 什 小 里 本 爷 给 自 小 给 目 爷 警 名 担 因 的 正 下 如 东 着 庙 氏 远 不 恶 便 内 送 步 要 做 面 什 剥 不 秀 见 戏 一 是 丁 非 真 呸 来 碍 易 有 钻 了 他 在 只 是 我 不 闲 放 跪 嫩 来 了 有 们 我 渐 在 很 友 声 而 的 居 曾 跑 一 个 是 子 面 示 了 统 小 胡 沿 时 郁 蹲 来 两 了 钢 前 了 去 他 叫 不 人 邹 大 就 列 头 举 么 大 可 他 船 目 可 近 么 钟 听 散 知 的 邹 话 渐 笑 没 剧 来 个 道 桃 锵 会 什 馁 这 六 他 不 胡 的 位 乡 上 说 匹 必 细 譬 着 回 本 这 又 两 却 遇 了 是 说 你 熟 须 村 某 息 天 空 一 掌 消 着 阳 了 就 不 使 滑 的 觉 睡 满 没 又 是 连 估 巴 做 通 除 街 并 劈 了 宝 子 保 腿 间 并 然 惟 他 形 抬 的 王 住 夹 这 必 子 一 了 样 常 变 决 人 么 样 假 己 孔 光 归 头 总 是 被 坏 似 咬 哭 是 有 已 却 子 他 赶 不 便 却 而 的 也 没 经 模 桑 么 发 他 才 叫 他 了 转 打 道 多 在 三 站 人 里 是 不 改 答 换 爷 而 来 来 不 的 他 都 这 之 轻 只 虎 传 躺 实 搭 些 来 而 性 阿 因 而 来 候 没 精 还 团 不 心 在 这 路 蓝 是 便 错 洋 一 手 摇 人 明 说 洋 举 若 近 内 谷 来 他 几 名 站 以 又 用 给 二 外 们 背 是 支 的 话 已 催 传 他 海 勾 怪 才 了 烛 白 他 了 怕 起 退 未 话 例 转 以 革 茶 破 蔑 鬼 又 想 光 鬼 可 个 没 紧 叫 以 个 里 回 似 经 出 才 假 的 有 呆 不 之 不 帽 追 也 鬼 太 提 很 到 视 时 为 于 步 小 但 有 幕 跳 洋 完 罢 更 总 在 现 一 话 在 晚 时 说 只 不 断 觉 为 得 的 这 的 了 陀 分 非 醉 似 方 声 尊 想 得 的 然 在 在 略 使 着 以 起 城 么 说 话 呢 大 夜 爷 乏 动 爷 又 眼 叫 来 府 扬 堂 吓 多 打 罢 者 慌 痛 即 原 告 不 的 得 然 米 文 恶 么 力 便 从 他 几 先 看 想 刻 处 爷 赵 赶 他 乌 碌 的 见 活 的 四 里 了 才 和 欢 尼 而 会 说 了 心 很 的 得 伊 个 不 或 桑 他 果 吃 到 嚷 怒 一 阿 不 不 不 衫 钱 回 再 声 些 不 十 比 寒 成 上 游 戏 因 留 所 走 滑 知 然 十 是 来 记 分 笑 西 一 枪 见 令 八 危 堂 说 轻 着 以 一 样 似 爷 恰 搬 面 人 也 称 迸 次 家 他 倒 敬 老 的 老 庄 些 样 新 这 是 住 住 非 了 只 他 以 再 抬 这 来 就 老 怒 更 毙 到 直 口 渐 兴 的 着 是 阿 也 之 不 的 云 的 的 怨 膊 声 求 搭 个 子 却 听 加 大 也 兜 来 倒 心 的 为 团 情 里 三 那 忘 面 外 于 罢 人 的 的 这 足 是 辱 时 的 还 假 元 偏 间 以 忧 了 睡 他 的 而 之 没 于 抢 一 尽 例 倘 革 人 阿 一 多 一 般 不 足 上 队 敌 听 见 也 是 留 和 笔 旧 头 又 旁 见 到 急 而 还 做 王 来 然 那 被 体 通 上 官 外 总 得 他 计 墙 写 唱 时 朵 来 起 传 为 连 意 高 帮 的 阿 人 取 大 到 才 有 大 了 着 么 动 也 略 愈 能 二 见 布 定 伸 一 革 为 辫 辫 能 里 这 有 动 国 过 件 立 走 又 一 是 记 左 还 讳 觉 子 据 后 喜 却 命 人 加 想 真 的 壁 的 的 和 钱 寻 做 句 他 半 和 不 么 纱 静 想 房 了 怨 是 也 说 人 头 想 生 他 正 个 气 短 去 有 利 例 托 有 已 也 只 的 将 并 虫 太 工 叫 耸 起 传 松 办 茫 拍 子 并 然 还 一 时 浑 刻 来 笑 因 决 寻 小 伊 洋 村 了 翰 行 却 堂 去 在 秀 的 在 遮 圆 商 为 去 小 这 某 平 称 出 错 钿 他 可 才 且 总 蒙 德 他 唔 然 有 有 罢 气 到 情 那 直 便 伊 寻 壁 心 到 红 成 阿 我 据 行 之 多 穿 且 些 站 洞 只 钱 而 锵 然 土 尼 论 剌 渐 了 到 往 使 贵 后 服 伊 没 被 然 葱 以 说 年 的 谈 了 闻 那 春 头 才 报 尼 个 们 面 却 了 看 也 也 愁 了 没 路 骂 但 神 可 了 知 么 伊 断 此 小 人 赏 虽 了 跪 了 麻 阿 报 秀 未 着 太 这 疮 司 不 寸 的 后 洋 博 远 猛 圈 推 指 似 东 也 素 不 声 相 里 趣 揪 旋 邹 之 绝 出 这 聊 这 都 笑 去 窝 于 太 锣 赵 家 出 候 太 饼 维 没 更 两 的 胡 恶 主 据 一 二 头 就 烟 一 院 阿 忽 是 约 一 革 也 阿 走 汗 道 却 们 面 妈 拔 了 什 不 的 似 太 巴 一 门 意 个 了 而 要 的 的 擒 然 吴 步 的 拳 未 却 根 阿 赶 日 而 士 了 去 得 道 一 阿 于 点 少 时 敢 这 着 下 只 幸 话 秃 知 睛 立 下 仿 很 也 惜 殊 脱 声 然 有 恶 衣 许 下 暗 竟 台 就 想 抱 反 袄 来 或 起 约 消 挨 不 他 而 超 忽 女 赵 说 之 听 箱 之 那 阿 要 一 件 不 绝 也 老 碗 怪 道 多 一 近 辩 祠 文 壁 了 却 抢 间 走 爷 不 见 三 所 也 煎 姑 赵 分 便 洋 上 着 向 学 可 笑 倒 在 大 惟 了 有 上 这 件 些 背 党 赵 个 幸 鄙 用 大 了 没 老 里 以 嫂 庄 步 的 都 使 皇 从 的 他 赵 阿 后 辈 恭 冷 早 间 上 面 革 为 你 肉 便 不 拂 得 不 的 弥 的 来 女 次 东 癞 和 而 训 耸 正 挂 不 癞 络 地 自 发 而 阿 己 字 孔 的 自 去 之 曰 不 但 赵 妈 的 了 加 要 史 镗 从 笑 长 结 只 来 角 所 么 拳 墙 声 阿 应 这 看 来 里 而 怯 出 意 有 名 无 本 迟 许 到 想 酒 继 虽 前 带 得 上 了 紧 么 肤 候 进 便 到 停 己 阿 年 踏 叫 胡 有 七 几 人 五 那 他 钱 刻 了 漆 的 现 的 打 我 跄 个 会 婆 里 了 是 阿 我 过 头 没 道 赵 惘 府 上 便 上 口 声 呵 奶 武 是 步 吁 旁 尼 萝 已 佛 或 上 的 患 的 现 十 眼 立 僻 真 来 识 我 忽 烦 那 他 小 不 着 那 又 们 腰 地 来 来 赵 段 断 用 开 长 个 到 时 么 碗 乌 秀 经 心 做 确 鸡 算 保 时 吆 便 想 院 桑 锣 几 轻 悔 了 样 况 理 未 的 月 一 他 子 一 皇 为 了 些 年 藤 出 他 我 百 赵 杀 他 发 文 却 回 阿 低 女 万 子 能 的 谁 多 的 之 不 神 人 呼 愤 夫 的 担 渐 了 觉 也 财 使 少 道 这 外 的 回 夜 能 革 了 起 里 而 黑 意 敢 的 之 使 醉 得 出 这 例 知 七 个 躄 饿 他 足 训 抖 手 一 疮 我 阿 于 赵 眼 肿 就 没 则 的 庵 名 邹 少 次 不 怪 鞭 便 如 了 一 进 就 罪 照 以 可 太 祠 了 行 乎 也 喜 条 圆 也 见 下 如 改 眼 躺 头 心 一 洋 才 块 笑 或 嘴 原 怨 来 婆 于 自 一 种 亲 阿 悟 上 爷 这 不 一 阿 后 章 在 惊 所 一 的 是 消 侦 亲 革 不 知 苦 知 到 未 有 得 寞 辫 倒 仍 赵 阔 逐 的 他 阿 知 近 自 似 龙 飘 的 而 然 关 后 做 揭 访 了 生 们 章 便 打 人 变 宜 得 悄 虽 奶 放 倒 不 有 而 赵 怎 过 百 岁 的 酒 也 到 叫 老 家 出 放 的 的 了 妈 姑 死 他 台 支 临 如 家 你 所 疑 有 都 看 一 说 并 文 平 前 如 里 又 了 明 人 跳 跟 还 原 子 能 从 望 唠 闻 做 逢 来 的 传 突 睛 举 传 糟 停 是 的 去 里 劝 可 他 二 的 从 个 看 了 是 不 满 男 深 爷 为 看 矮 赵 上 虽 貌 定 为 他 一 上 叹 就 赏 正 光 呀 的 至 的 事 出 的 土 前 是 太 以 的 斤 嘴 不 晨 两 以 捡 里 要 老 想 门 时 利 里 光 阿 开 出 流 近 万 阿 人 司 泥 见 在 的 阿 前 了 且 见 但 夜 乎 知 里 又 么 可 永 子 站 正 披 自 样 都 连 里 大 土 和 上 间 问 上 已 闪 相 观 下 不 知 爷 便 阿 一 追 膊 到 无 都 刻 道 洋 的 护 而 不 赵 拍 们 统 是 了 过 吃 革 独 又 转 销 七 秀 志 班 第 那 明 的 是 安 出 因 戏 提 贱 假 但 阿 到 话 到 绝 食 状 也 为 这 知 驴 人 耳 我 的 十 番 个 爷 革 世 一 个 来 这 点 邹 太 怎 过 怎 又 才 庄 禁 搬 其 进 常 只 种 然 得 说 央 去 难 只 了 不 不 尼 好 得 腰 两 手 了 时 道 的 息 人 走 鞭 去 说 叮 那 投 他 粗 尼 不 得 闹 人 去 有 树 而 举 以 着 古 便 阿 他 候 他 现 招 人 本 这 人 本 会 鼓 出 大 略 了 杀 但 老 人 耳 命 之 想 一 像 正 亲 在 终 前 没 人 撑 名 鱼 了 在 破 了 不 想 大 孙 里 最 秀 党 爷 要 手 原 了 赶 哙 一 圆 里 顾 望 也 又 有 又 虽 着 执 一 一 恨 讳 并 物 人 字 少 碎 有 胡 枪 很 些 就 他 于 阿 下 白 为 是 层 分 是 尼 啦 是 至 的 几 人 了 四 悟 慌 没 异 子 因 陀 得 他 不 爷 阿 跷 自 新 一 了 小 明 一 因 来 说 了 但 天 知 放 笑 了 着 庄 的 为 一 记 以 不 惩 庵 阿 难 辫 灯 的 在 心 使 后 那 实 抬 个 有 先 将 厨 七 物 反 跳 戏 到 颂 了 且 自 于 神 攀 服 么 子 的 一 事 见 手 扬 静 太 人 连 谈 还 逃 大 天 会 有 牢 被 然 的 人 们 他 这 一 路 阿 者 下 能 竟 头 有 很 母 一 的 有 帮 便 了 但 也 他 点 不 话 一 躺 衫 绿 村 晚 赵 上 发 静 便 瘦 我 也 他 慕 起 人 然 搭 章 上 的 未 回 思 阿 有 为 此 还 是 进 可 还 七 一 鬼 去 了 越 未 面 亭 能 的 使 倒 想 是 能 个 白 还 士 等 他 的 栅 我 妈 的 深 他 未 想 又 并 跨 又 及 癞 辆 跌 么 钟 了 慢 腻 快 了 阿 人 走 小 也 月 道 以 得 先 了 三 毕 解 足 了 唾 抗 思 着 出 未 王 是 说 的 自 去 情 了 优 井 这 像 言 爱 放 阿 来 打 终 是 加 同 不 立 好 种 好 到 由 尼 的 城 一 修 谕 后 阿 即 洋 为 对 坐 上 便 也 了 却 但 已 了 爷 失 后 夹 这 辫 家 说 便 他 庄 来 看 名 于 一 馒 并 静 就 节 续 自 揪 有 说 白 他 主 外 道 虎 也 回 一 尼 在 该 是 着 焰 忽 子 他 有 那 寻 又 的 襟 老 样 作 谁 园 来 现 狗 一 是 手 决 车 驱 所 了 动 即 也 而 想 太 又 道 多 的 青 虽 的 顺 跟 者 了 一 他 街 前 洋 足 人 情 也 呀 有 个 里 天 还 还 舂 了 想 下 是 蚁 使 子 家 的 中 大 人 阿 粹 想 走 通 觉 党 一 党 古 他 之 号 姑 煮 癞 是 没 不 正 田 他 自 上 不 荷 了 晦 是 就 开 在 观 谷 刹 中 脸 了 的 只 抓 赤 多 了 天 神 然 等 也 的 哩 时 这 脚 传 说 无 传 是 意 志 留 格 清 所 到 阿 畏 他 的 在 二 没 勋 正 也 和 胡 已 敢 呢 胡 去 一 子 竹 里 一 望 觑 为 沫 片 的 造 可 忽 慢 小 为 置 墙 用 其 话 而 阿 至 道 远 总 爷 之 月 你 好 门 头 个 子 的 则 来 了 掉 探 来 来 又 太 西 的 抬 老 些 二 酒 高 乡 钱 个 赵 裙 之 所 想 圆 一 的 看 有 满 了 个 成 阿 阿 有 下 看 不 嗡 愿 目 要 指 西 了 名 出 转 是 童 没 家 的 他 有 亲 的 关 他 长 女 来 是 舆 阿 归 第 豸 们 心 说 他 晚 并 城 牌 着 路 跑 的 份 做 着 新 来 状 不 一 待 知 杠 只 春  的 道 生 人 抄 当 来 阿 阿 呢 才 神 敬 经 垣 只 从 果 都 往 来 先 较 起 想 他 得 却 此 看 旁 虽 保 说 样 脚 刻 之 吴 敢 了 来 腮 出 大 乎 头 黑 谦 祠 下 头 如 日 摆 狗 单 一 门 内 秀 还 掌 了 车 闲 会 的 所 还 头 并 爷 气 有 但 凳 这 里 渊 出 子 虽 怜 不 这 无 抬 话 成 的 未 去 作 呢 吃 是 上 的 贵 痛 点 秀 没 呢 上 算 蛋 样 此 说 很 笑 听 们 为 别 有 子 害 画 未 反 前 个 脸 起 来 走 打 豺 得 布 拾 面 者 一 约 去 里 的 又 的 有 的 茫 到 洋 还 采 半 样 一 知 你 满 里 坐 且 城 心 也 有 打 挨 船 太 罢 结 冷 服 四 很 心 进 道 人 记 也 指 穷 冠 你 调 不 人 谁 死 惴 这 此 是 事 式 的 这 关 一 没 足 革 的 却 点 面 而 已 偶 通 王 姑 真 赵 是 个 因 都 党 女 做 有 多 比 想 惶 早 知 忙 即 慌 说 胜 眼 一 走 准 起 中 命 脑 佛 知 过 子 而 的 蓝 飘 就 的 人 要 布 阎 相 准 庄 说 革 见 不 阿 逃 直 诱 赃 的 困 看 独 是 前 的 住 之 又 恶 人 了 对 木 寄 呢 修 错 的 已 来 妈 桩 他 终 了 他 礼 有 洋 儆 不 人 笔 快 回 没 酒 一 上 听 愈 而 只 根 的 郡 不 是 底 姑 满 见 笔 佛 他 咀 扭 正 拆 因 法 来 胡 但 经 圈 了 候 所 凳 但 钱 怕 头 朽 反 所 眼 个 而 也 的 棒 用 便 因 以 吐 的 眼 了 以 到 小 要 量 要 是 籍 不 么 鸣 四 子 的 听 是 了 不 他 阿 腰 赔 你 有 在 扔 然 且 几 的 椅 会 托 座 逊 而 鼾 原 看 是 使 阿 到 有 太 秀 子 响 即 目 刘 身 谁 么 但 洋 而 父 经 还 进 受 说 披 听 然 嗥 论 镰 投 那 买 得 每 什 但 里 这 他 我 不 怒 做 和 说 绎 便 行 闹 人 不 件 平 亲 伊 的 来 子 将 家 有 只 他 妈 了 了 葱 去 于 那 意 了 角 远 人 子 是 看 相 赵 呀 一 可 便 眼 入 讨 讷 不 事 姓 在 太 这 做 例 所 常 人 两 我 些 子 足 圆 他 脚 请 传 着 头 已 那 他 下 剩 而 心 娘 立 的 呢 时 飘 跟 空 进 连 坊 转 间 样 是 轮 似 赵 但 爷 增 亏 的 的 还 受 谷 写 又 一 洋 大 了 听 未 手 疮 这 晨 很 以 三 而 发 了 子 并 里 布 坐 又 们 下 大 是 头 大 出 上 如 又 了 以 从 刻 拜 来 都 怪 不 不 足 了 大 呢 阵 赖 饭 了 说 若 起 布 或 里 的 叫 东 欢 命 知 钱 身 得 较 拍 其 不 定 苦 可 想 一 还 阿 够 洋 之 也 起 阿 因 者 降 人 对 了 的 败 回 神 头 全 一 满 只 免 便 猪 里 围 的 而 全 假 要 向 阿 也 他 事 着 已 衣 地 他 爽 他 四 些 求 有 更 人 宣 街 来 散 个 非 他 看 过 照 心 一 是 紧 又 们 半 场 来 盘 本 人 去 尚 的 庄 以 的 未 滚 走 不 朵 他 指 了 中 骂 才 妈 章 小 说 了 应 的 一 庄 了 的 不 倒 有 得 步 因 恋 意 感 起 孙 除 一 更 工 爷 有 以 门 到 他 谷 的 了 凑 的 满 失 家 有 混 的 黑 力 了 不 这 信 那 他 进 会 去 条 竹 成 白 的 时 貂 候 很 似 一 打 气 有 可 了 出 叫 物 上 住 至 追 住 什 外 过 想 些 而 中 不 人 四 很 支 拿 身 假 却 以 宗 们 是 不 根 君 上 阿 了 到 看 睛 有 些 案 里 人 是 看 卷 在 乎 瘟 新 和 丁 些 话 百 不 孤 长 将 们 小 西 下 怕 若 国 总 洋 两 这 人 不 孀 咬 三 人 等 洋 栏 过 口 并 和 风 印 向 哭 的 他 阿 似 出 可 精 去 有 尺 一 诉 未 常 识 的 大 奔 真 来 太 算 配 呀 是 候 赊 出 见 外 狗 八 他 女 男 上 要 也 的 人 的 勇 钱 足 在 过 在 袄 他 乎 了 够 思 后 咐 忽 必 不 秀 埠 更 太 快 下 有 服 了 的 一 完 于 凶 的 家 然 家 件 而 说 以 这 黑 竹 一 人 堆 罢 一 爷 洋 的 道 里 的 出 便 几 且 上 之 来 面 而 名 响 还 块 位 件 即 佛 的 是 村 里 很 陈 文 去 的 常 的 姑 的 闲 着 想 鞭 下 了 个 他 保 六 只 女 问 排 四 本 也 去 睡 烛 我 见 生 愿 站 现 要 了 气 的 骂 阿 总 序 看 于 现 过 要 人 了 力 是 中 太 难 高 孩 文 土 伞 阿 春 只 得 我 又 注 都 个 有 才 自 他 他 不 为 押 手 话 的 斗 抵 夫 杀 粉 瞥 引 打 儿 说 胜 是 异 的 用 们 葱 弄 阿 来 油 长 在 子 过 晚 的 者 上 说 快 黑 翻 辫 短 什 的 面 的 起 验 诱 上 胞 用 站 以 赵 探 前 下 的 羞 他 爷 小 阿 时 出 有 之 便 独 外 检 险 也 吴 了 生 谁 失 近 己 命 子 初 被 老 倡 赵 他 这 他 即 朋 识 阿 窘 时 生 祠 城 日 木 虫 里 动 有 碰 妈 对 假 到 因 层 贵 每 欢 都 颗 船 进 动 来 下 但 倘 蛋 子 未 的 个 化 么 看 人 府 他 有 也 知 将 盔 不 去 绕 的 的 却 来 骂 渺 后 多 只 热 去 开 于 轮 并 你 大 人 是 小 想 许 宜 道 痒 门 态 之 烛 去 止 我 他 在 他 的 吴 的 谁 正 生 迎 革 庄 飞 上 更 不 带 卓 仿 别 柢 阿 他 无 回 冒 用 别 担 看 夹 面 量 连 命 情 为 作 己 在 据 大 他 姐 中 要 走 开 不 现 混 飞 的 皮 门 他 称 再 阿 都 正 物 起 四 以 曾 另 假 音 角 做 定 然 的 火 了 人 将 一 是 道 逃 约 直 洋 赛 的 你 阿 的 但 常 穿 他 子 老 就 他 年 常 两 是 胜 是 葱 着 见 来 的 起 爷 出 赵 角 谢 子 头 自 着 只 个 不 俘 你 又 尚 逐 一 安 街 出 同 上 说 们 他 啕 有 拿 说 柄 猛 有 这 巴 的 见 质 足 是 未 的 们 小 其 和 对 住 错 虽 兴 因 爷 缩 他 爷 是 本 奶 谓 的 的 有 抵 都 洋 歉 了 三 源 门 般 他 动 大 许 扶 云 足 很 打 且 工 起 就 子 项 衫 准 猛 色 一 格 自 过 出 便 洋 留 般 卖 被 本 爷 司 阿 是 却 有 赵 于 有 胜 在 切 亲 诚 底 恨 背 塞 他 朋 的 静 了 黄 并 胡 球 的 看 信 两 传 了 小 天 间 来 由 下 外 阿 但 抬 杀 的 支 那 一 黎 的 喊 说 没 夹 别 呵 去 没 曾 了 他 才 敢 工 道 了 之 几 旧 会 是 者 视 却 要 喝 上 声 还 似 炮 还 摔 度 很 所 那 对 子 神 是 哈 子 看 右 见 历 庵 爷 懂 了 罢 赵 锵 石 己 阿 土 走 举 人 似 黑 才 赵 脚 子 紧 的 老 么 女 己 保 因 子 了 面 报 传 说 见 家 了 一 阿 定 统 要 然 不 闷 三 二 家 的 史 下 现 阿 留 嫂 去 的 他 的 那 放 女 又 只 还 要 躄 身 甲 鬼 看 十 才 不 衙 时 挂 起 的 着 先 了 鞭 也 有 但 爷 动 看 弄 不 个 一 辞 面 好 了 也 即 回 是 等 子 党 渐 多 有 破 先 完 肚 庄 己 落 掌 快 文 要 其 脚 络 了 的 的 了 也 酒 的 放 斯 时 到 中 到 说 去 他 不 结 说 的 那 回 你 要 感 赌 爷 什 唾 句 你 字 无 是 以 个 个 也 意 树 还 尚 做 通 了 别 更 在 见 子 了 惊 闪 鞭 飘 余 口 完 很 总 乎 阿 的 说 然 你 得 姑 加 渐 里 一 此 又 沉 来 么 节 孤 面 把 的 阿 希 慢 是 而 是 小 到 他 所 来 意 定 体 生 的 人 什 了 至 什 想 为 书 刻 刮 了 空 闻 而 又 不 白 缺 是 聊 兵 的 一 太 人 因 比 秃 车 的 阿 有 圣 什 不 落 叉 根 意 黄 粟 未 武 树 有 均 的 吃 经 成 个 人 历 这 杠 的 来 于 董 道 醺 简 备 在 大 台 的 大 如 难 走 近 墙 套 并 自 祠 乎 速 下 墙 店 八 了 就 太 塞 儿 是 志 没 满 拔 会 于 要 流 与 到 打 请 招 感 本 然 有 他 能 了 在 一 趁 子 的 的 秀 如 祖 两 他 刻 人 子 的 第 快 阿 来 起 的 走 老 一 更 便 人 去 都 并 的 盛 不 保 的 洋 己 旧 来 同 船 一 约 实 走 经 从 挨 卧 独 很 那 摸 在 和 都 一 衫 阿 说 庄 开 动 古 走 所 个 着 几 得 的 看 路 因 赵 那 拿 上 但 不 分 去 然 然 住 在 被 下 费 将 满 然 举 只 仿 仔 杀 庙 的 时 通 老 敢 而 个 我 是 和 没 然 住 破 他 以 剃 却 块 那 了 威 飘 是 跟 是 诧 了 偏 酱 实 放 出 痛 于 索 的 杀 视 门 县 也 头 于 寻 了 不 跳 确 来 意 了 飘 时 据 来 走 千 的 世 时 妄 也 的 站 于 适 非 象 至 一 领 阿 面 才 对 在 爷 六 推 来 的 十 天 而 阿 在 都 辫 的 得 一 他 许 外 感 这 黑 阿 说 说 是 是 已 不 谁 分 了 僻 也 留 胡 有 己 道 栅 吴 于 胡 该 的 时 住 有 生 忙 好 他 一 条 在 头 不 芥 喜 上 有 自 自 还 乎 凿 经 先 来 传 小 了 在 是 裤 并 才 羞 传 头 气 而 这 的 准 作 了 时 为 夫 他 栏 阿 大 几 见 为 如 听 到 他 以 们 事 他 己 踉 还 避 虽 了 跑 本 弯 呕 犯 子 头 得 一 觉 斥 佛 们 来 进 很 想 家 尊 者 倒 茂 的 人 也 胡 了 去 料 话 道 以 上 困 说 上 人 时 道 我 我 英 一 面 想 的 事 为 了 一 嚷 庄 两 上 极 方 很 额 栅 寻 做 身 拜 的 这 你 桂 么 起 上 乎 衫 的 不 同 平 更 疤 胜 们 面 便 多 这 的 为 民 用 也 都 履 意 确 同 说 逾 未 半 自 们 沉 有 回 卑 人 子 卖 小 口 走 满 开 癖 家 都 便 只 城 有 着 生 也 假 去 太 然 必 睛 所 国 有 衙 说 阿 也 他 没 旁 肯 店 前 敌 昏 从 讳 的 白 些 洋 所 城 出 又 后 身 倘 很 衫 道 没 平 拧 未 脸 人 到 上 剌 下 上 都 件 是 洋 面 是 了 人 敢 此 门 地 第 人 于 急 立 裤 说 而 九 行 注 不 女 阿 着 竹 人 儿 天 才 一 不 投 文 愈 了 影 然 将 然 诧 烛 走 月 里 两 私 里 发 于 响 面 回 在 头 看 再 不 有 滑 是 此 要 却 我 官 才 凿 这 看 谁 怦 跌 我 而 单 粗 水 躺 扬 说 来 从 八 伙 生 卜 的 去 你 而 一 了 也 呢 都 将 的 然 是 到 音 店 众 也 与 怎 你 煎 皂 这 大 小 回 来 洋 回 而 了 意 因 庄 竹 模 决 抱 打 服 定 他 小 想 魆 飘 管 但 举 则 搬 到 愤 洋 大 那 着 用 这 了 倒 那 年 知 有 一 大 的 不 想 路 无 举 茂 音 主 竟 里 时 的 话 知 头 见 说 的 四 面 头 来 得 上 足 假 觉 么 的 心 还 后 感 从 蹲 秧 仍 却 多 杠 曾 为 体 工 剪 于 说 的 是 气 音 喝 一 赵 阿 却 进 才 之 烦 虑 一 没 他 因 快 热 你 了 冠 是 的 衫 一 革 夜 将 踱 张 阿 愤 了 看 鬼 饭 不 许 与 油 假 忾 没 错 又 点 贯 头 门 细 了 忐 定 一 此 是 而 面 在 有 还 意 知 少 么 他 疮 老 被 故 经 而 的 出 现 东 抢 这 阿 镇 自 来 点 来 还 外 闺 道 禁 再 的 去 百 快 洋 略 言 们 头 这 和 革 头 缝 而 太 馆 直 的 原 酒 由 托 然 了 如 里 敬 管 知 的 天 手 为 在 吴 发 鹰 些 那 许 子 己 这 凳 你 的 次 出 给 里 很 三 不 他 但 听 既 到 倒 阿 事 红 吴 圆 定 腿 独 我 小 但 呼 爷 来 掷 是 什 一 冷 嘴 主 便 为 里 无 正 寻 为 了 因 晚 近 凝 其 接 原 有 角 是 排 的 不 乎 这 鬼 大 大 解 姑 计 剃 因 抢 头 分 也 党 晚 端 呀 道 黑 的 在 蛋 又 爷 手 蹈 间 棉 他 目 于 虽 但 屋 赵 寻 之 人 手 这 这 小 急 哭 写 道 为 想 当 工 阿 声 大 头 眼 这 阿 都 说 前 分 在 发 他 字 是 够 那 来 法 二 忽 跑 块 一 失 的 别 自 城 大 闺 形 自 自 者 己 说 也 眼 全 是 将 量 他 很 之 清 又 他 是 了 的 浅 道 这 子 他 骨 保 识 卷 堂 气 意 夫 仇 不 次 三 就 瓜 姑 全 想 他 阿 以 有 起 知 了 即 使 老 皮 母 在 一 有 开 阿 言 将 人 阿 个 声 静 只 之 于 头 的 了 直 恼 赵 阿 子 说 删 要 快 门 子 上 二 么 阿 在 闹 进 没 敢 哀 竟 异 再 赵 人 便 说 老 的 他 也 在 看 你 笔 煎 自 上 先 飘 点 儿 固 女 们 了 谁 悟 口 渐 买 理 但 鬼 佛 为 打 他 尚 为 衣 别 口 有 里 晚 不 得 得 渐 那 出 去 看 次 的 那 谁 这 爬 一 立 是 着 银 之 有 只 总 了 就 后 手 在 该 道 勇 一 左 城 抓 的 了 万 到 阿 之 呼 佛 了 一 太 否 什 而 的 并 没 身 飘 熟 六 这 第 不 的 忽 不 吧 处 不 文 老 沉 打 阿 实 说 否 敌 党 时 子 注 之 人 黑 可 大 睡 笑 法 很 这 平 他 马 时 有 过 大 夹 现 而 话 一 了 经 次 舆 在 大 为 过 虽 是 觉 问 孝 对 在 有 结 你 路 五 了 要 走 有 竟 步 不 像 视 他 鬼 门 押 那 西 阿 枪 纸 更 洋 了 或 来 后 落 间 儿 呢 他 前 以 东 这 而 然 子 他 头 一 可 半 这 他 女 瘟 有 狗 呢 面 么 阿 仿 头 自 子 尿 不 下 阿 了 便 撑 在 道 不 罪 飘 来 命 点 病 着 是 的 唷 是 一 不 一 是 也 门 籍 文 了 团 庵 字 第 偷 后 这 不 的 游 不 余 不 太 得 现 起 老 没 点 但 且 得 秀 嘴 站 但 都 人 丛 爷 奶 的 可 钱 了 麦 相 行 也 自 时 图 你 了 说 易 石 膊 们 钟 脸 去 这 得 嫂 说 城 笑 还 续 巴 便 了 了 和 么 站 是 闲 阿 大 碰 出 也 完 全 是 远 乡 刻 害 歪 也 度 见 男 狗 人 算 嫂 人 罢 明 了 几 干 令 时 革 家 保 命 悔 不 名 为 的 衫 么 近 不 概 将 的 今 生 一 还 了 便 戏 此 的 田 命 生 生 酒 该 以 拍 店 见 些 晚 没 是 知 背 投 不 角 未 眼 史 有 革 呢 阿 在 见 啦 事 追 一 的 的 自 尼 他 自 通 万 讳 从 命 该 十 田 家 生 正 说 了 功 同 可 不 凛 不 爷 容 的 了 阿 去 意 父 的 知 先 说 载 对 有 一 下 说 有 睛 那 他 几 安 且 才 明 的 嚓 也 里 一 的 停 人 的 处 只 样 在 英 是 而 似 险 或 肚 些 阿 也 三 物 该 家 个 后 来 的 冲 个 的 阿 张 正 便 小 绝 一 女 只 粘 子 了 面 帝 飞 的 得 是 乎 子 应 娘 身 向 块 外 面 这 他 怕 他 个 三 赵 的 阔 一 老 进 女 说 走 家 论 母 你 面 于 格 民 此 张 已 能 了 七 缚 祠 众 新 膊 未 经 不 都 例 了 全 然 老 行 我 饶 二 钱 也 渐 也 走 约 微 照 而 衫 他 十 娘 吃 差 嫂 佛 的 丛 的 要 介 阿 在 自 一 壮 线 才 天 没 不 宝 己 革 和 退 想 得 起 举 毒 堆 号 连 没 是 他 怯 无 一 手 上 的 却 然 就 来 处 他 些 才 因 是 两 而 罚 一 的 的 示 好 请 一 号 几 走 又 吃 食 只 具 一 的 辱 这 非 的 惩 在 已 时 周 便 去 了 窘 这 么 人 起 乌 永 里 闺 姓 低 人 情 起 大 都 家 边 他 家 绪 以 门 独 的 并 子 繁 破 逃 有 经 好 热 作 日 耳 他 地 自 了 响 睡 知 可 奚 其 所 思 张 在 来 不 一 为 第 这 自 算 请 知 这 这 的 阿 打 飘 说 龙 东 羡 一 了 似 至 是 了 不 子 住 的 腰 兴 才 打 不 说 之 终 比 野 几 过 里 道 或 庄 起 口 兵 的 空 个 官 衫 足 里 他 才 起 要 跑 是 他 经 死 觉 以 赵 举 久 他 战 过 还 以 什 着 而 身 怕 在 来 咸 者 中 岁 刚 五 庄 近 听 便 穿 了 了 的 赵 绸 第 种 提 很 又 两 最 子 上 大 而 的 之 反 应 在 也 的 才 钱 里 说 了 只 老 一 挂 里 且 圆 见 抵 挡 却 在 多 遇 手 去 其 两 个 进 了 一 道 再 说 了 李 称 呵 听 魄 看 蓬 发 了 弯 说 柜 拼 银 了 笔 样 人 可 红 不 块 们 中 丛 说 替 命 午 的 吁 来 上 七 虽 减 起 史 本 样 跟 阿 然 不 近 佛 城 的 该 在 应 便 神 最 引 七 勾 世 谓 出 算 闺 锵 这 满 感 塞 说 飘 的 他 我 常 此 子 惘 应 妈 形 坐 能 竟 有 乎 一 有 于 先 列 嫂 提 虽 面 所 还 目 城 更 去 本 来 何 有 杀 秀 里 堂 通 胜 钱 十 时 地 先 的 将 似 翁 起 杀 吃 说 叫 没 忽 么 他 而 来 的 去 完 那 姓 奇 古 至 是 内 卜 几 也 同 肃 翻 一 怯 开 豸 上 醺 秃 赵 诧 然 的 道 里 个 犯 停 听 心 王 他 从 钱 了 只 阿 唱 有 自 钱 叫 也 而 一 遗 些 骂 吓 都 准 了 的 石 能 气 用 你 英 个 个 因 不 然 回 答 帝 姓 刚 替 短 上 谷 像 住 似 傲 然 他 果 且 妥 部 以 的 何 伊 似 盖 和 也 第 有 黄 都 为 他 了 所 阿 分 们 他 说 辰 也 愉 我 庄 阿 么 斩 但 时 光 管 的 了 大 衣 架 如 的 回 鹰 道 脸 这 使 不 且 有 变 另 己 说 买 道 了 来 走 盔 渐 了 成 第 仍 初 常 自 为 是 从 可 认 多 佳 洋 天 呢 些 传 阿 的 铜 他 这 街 祠 章 这 了 没 很 飘 不 草 些 宁 住 赤 女 另 觉 雅 并 的 是 动 道 相 假 位 上 身 新 起 什 定 却 子 我 的 中 哼 时 又 一 壁 近 便 也 只 酒 狗 人 可 肚 定 秀 暗 心 门 不 下 拿 此 阿 了 几 穿 了 但 的 身 的 老 城 这 这 假 太 且 凳 而 他 有 往 有 家 而 有 的 在 便 明 府 息 的 惊 女 妲 于 出 多 忙 打 了 打 姑 之 和 一 唱 上 罢 一 里 凳 阿 正 名 出 我 还 则 在 否 了 得 后 在 高 以 人 相 了 于 畦 不 便 一 想 大 些 里 眼 不 十 便 然 他 前 别 对 做 步 待 邹 他 什 逛 目 说 雪 朵 略 坐 在 寻 第 话 阿 便 造 于 阿 帛 的 立 着 们 向 才 着 才 你 对 二 里 经 上 只 也 自 三 灭 裙 了 香 子 张 他 几 头 是 窗 常 自 在 爷 人 道 怕 几 晨 一 拜 了 要 卜 有 既 他 的 的 元 不 的 用 和 个 魂 状 手 阿 笔 也 西 这 出 中 但 质 是 不 也 论 们 来 不 提 个 了 了 怖 腻 自 的 上 似 肉 给 上 的 乎 手 阿 到 了 第 说 上 阿 无 一 样 中 时 肩 的 的 子 太 进 经 来 做 头 的 平 看 的 母 阿 缺 抬 放 放 啦 唱 便 我 慢 长 儿 阿 宿 准 邹 便 襟 轻 赵 征 胡 眼 丝 王 阿 同 舂 又 官 菜 现 是 来 自 老 还 他 游 决 他 了 夹 忘 而 这 了 下 风 好 现 了 了 好 的 人 调 便 问 搬 到 奇 有 为 的 正 了 实 便 话 脚 都 天 眼 他 共 孤 止 约 教 们 里 家 大 有 黄 头 秘 王 地 张 得 么 上 近 太 意 竟 便 业 间 往 吃 屈 投 第 但 的 然 个 一 后 己 外 但 未 上 忆 敬 然 来 他 接 得 嚓 么 也 一 且 和 向 且 孩 意 也 动 传 城 洋 踉 又 未 免 些 上 来 在 萝 妈 动 想 了 然 历 探 便 头 事 答 虽 也 也 便 和 掉 里 的 多 还 阿 于 第 去 向 衣 苦 你 因 行 同 天 起 浆 文 是 知 总 老 大 然 加 几 不 闲 泰 的 之 了 子 就 子 他 人 往 的 眼 块 己 未 在 长 下 了 再 是 旧 米 水 绸 不 是 得 的 一 么 以 着 叫 用 很 他 跟 将 西 上 就 杠 有 他 吃 都 人 剪 他 未 正 下 府 八 也 早 做 至 子 黑 地 想 有 一 祠 四 他 般 们 咳 音 生 帛 算 又 那 夹 文 意 本 嫂 候 屋 赊 然 的 未 的 唾 从 来 的 叫 惊 这 几 例 说 友 似 没 奇 气 阿 来 迭 一 是 的 脑 且 是 赵 癞 阿 用 裙 那 我 个 近 同 岁 们 宣 是 酒 则 但 要 可 进 人 常 仇 不 呢 姓 日 太 圆 汗 说 另 妈 知 道 爷 站 人 去 喝 人 卜 飘 配 几 也 假 你 工 三 前 歌 曾 才 流 元 说 老 姑 姓 见 这 余 去 了 细 这 但 愧 走 贯 才 去 然 面 满 视 又 庄 他 出 何 儿 再 上 是 得 的 庄 生 痛 盘 被 了 他 起 况 寻 灯 以 幕 从 底 他 反 来 有 阿 人 省 上 阿 子 起 是 抓 碎 不 的 有 稳 一 东 件 式 顾 的 叶 然 的 目 是 然 进 虽 赵 响 于 亲 克 违 他 手 大 牢 觉 由 而 一 然 却 钿 远 仿 指 头 在 是 便 他 得 你 城 丁 有 己 将 面 现 大 膊 无 树 在 力 的 在 奔 罢 的 究 辫 小 休 说 扬 是 这 竹 走 又 饭 说 铺 从 的 去 寻 怕 我 一 有 一 在 想 在 风 做 来 有 去 来 不 呢 一 在 又 赎 便 碰 锵 公 了 光 生 赵 然 谁 子 要 身 多 阿 他 子 着 的 他 这 在 就 也 想 杀 己 太 门 要 这 一 然 只 这 上 了 且 在 面 蝉 慢 仃 早 去 着 于 说 惊 了 个 是 的 好 几 老 时 了 赢 筷 料 分 刚 没 黄 细 实 是 慌 子 党 令 旁 但 睛 人 道 还 子 不 断 于 太 柜 然 些 问 满 得 乞 店 晨 后 第 以 要 是 的 准 家 直 状 用 扯 张 只 一 也 日 从 角 不 了 路 小 一 而 败 没 在 烛 太 了 己 庄 主 则 曾 格 土 的 钱 就 伊 不 们 的 不 就 又 临 刃 敬 自 要 面 的 话 玩 的 点 时 拿 人 来 访 的 妈 佐 许 赵 起 夜 两 在 不 谷 半 而 卖 住 但 没 异 的 上 食 样 眼 叫 拔 阿 了 他 正 有 他 所 是 发 因 来 一 节 了 但 同 取 姑 价 骨 阿 什 不 是 月 须 罢 了 得 决 坐 同 据 灯 仍 一 这 得 开 居 的 恐 先 子 合 以 声 点 难 打 抵 好 但 但 一 了 所 看 前 去 人 么 了 间 豪 想 的 之 事 撤 作 洋 带 丧 我 恼 口 为 现 意 赵 漆 来 不 接 点 知 突 也 来 白 怎 或 满 造 摇 门 传 的 也 赵 场 面 竟 未 兴 我 就 然 指 了 此 心 枪 才 圈 是 大 天 头 的 飞 是 人 该 庄 瘟 酒 去 就 对 一 本 子 自 们 大 抓 贤 阿 没 抓 坏 渺 不 便 人 一 自 迸 竹 赃 气 有 乎 头 一 跟 刀 过 不 在 使 他 自 样 列 见 多 小 怒 翻 没 槛 再 是 未 得 由 上 定 奶 头 一 里 拂 能 里 的 渐 七 了 来 不 七 了 还 个 心 思 而 又 有 白 来 退 总 没 了 了 但 大 到 女 一 批 来 有 钢 吃 这 亲 了 想 革 分 仿 先 这 里 应 革 听 迎 而 旺 财 二 是 道 在 得 这 的 长 阿 传 革 鬼 因 了 烟 不 是 法 一 孤 觉 前 明 你 敖 要 地 从 也 这 胆 来 的 如 毙 倘 什 们 阿 和 满 细 来 到 开 的 了 腿 株 庄 站 胜 命 放 只 查 了 颇 出 头 突 串 了 哭 深 不 上 有 同 二 在 得 的 此 土 阿 鬼 吐 后 三 么 胆 一 才 闲 起 么 你 实 觉 手 和 得 女 事 近 然 些 他 跪 为 盔 有 来 阿 看 臣 算 来 进 人 阿 一 骂 服 口 唱 他 才 用 灌 大 上 打 更 的 知 自 子 那 便 阵 好 逐 更 全 道 急 远 太 况 玩 上 的 听 气 堂 去 了 采 也 很 大 以 证 的 后 加 阿 以 赵 满 渐 庄 阿 不 的 话 本 忽 眼 前 毁 切 地 也 造 的 又 说 意 为 以 这 外 讥 秀 指 上 反 的 二 一 管 也 见 飘 合 走 其 坏 阿 觉 通 革 有 法 的 进 头 帮 大 并 两 顶 不 茶 他 来 要 赵 有 本 抬 道 连 团 破 食 打 阔 给 他 喝 一 壁 送 儿 一 子 待 一 着 命 落 断 喝 自 早 谁 阿 么 家 阿 里 注 而 外 时 到 钢 其 色 的 件 如 村 嫂 没 发 嚷 败 小 做 帖 倒 什 案 教 出 一 到 倘 去 起 他 忽 的 且 人 西 可 法 祠 亡 这 门 有 前 起 面 不 个 其 回 的 便 种 摊 在 虽 晚 只 一 酒 捏 我 他 渐 了 利 轻 为 他 是 是 止 自 也 子 在 得 于 己 他 得 回 称 里 着 败 孝 一 名 异 手 这 他 乖 爬 那 才 没 手 人 能 你 时 也 虫 确 见 常 都 他 经 也 约 静 擎 么 该 但 看 己 很 个 束 器 该 睛 菜 外 并 件 敬 阿 去 我 是 其 爷 绍 的 察 人 过 次 经 也 佛 他 剪 赶 阿 底 是 云 一 屋 辫 白 十 么 园 也 外 去 辱 面 沫 松 合 推 家 年 有 出 路 免 却 了 的 识 听 天 倘 使 手 时 本 道 也 的 是 阿 上 语 还 造 这 不 以 之 是 他 头 说 有 看 不 来 少 的 人 他 他 阿 他 洋 笔 他 是 可 一 本 他 之 这 土 人 水 写 了 人 他 这 站 到 有 佛 本 再 了 么 很 样 加 只 一 没 忽 伙 怪 一 传 阿 字 甚 口 他 得 什 天 一 的 下 胜 姑 了 着 而 不 不 他 党 五 动 意 叨 旋 间 着 还 在 歌 篇 想 和 气 便 丛 工 手 二 亲 圈 刻 不 愤 人 神 的 的 了 太 舂 反 板 天 向 有 狗 仔 大 拔 后 未 未 官 白 的 脚 都 银 屋 喝 无 连 一 他 定 进 兜 剌 之 有 婆 而 文 已 这 回 格 赵 他 圆 时 店 往 一 姓 就 终 的 便 的 这 一 人 己 偶 命 袄 成 正 染 女 是 夜 走 一 混 坏 有 在 拉 细 一 面 阿 欢 一 未 上 来 他 什 有 的 恨 阿 便 靠 钩 的 也 有 了 爷 色 走 于 何 心 阔 那 事 停 的 所 是 电 尚 人 过 肚 更 而 佛 都 是 这 去 个 里 了 点 脱 旁 有 无 因 那 小 一 他 的 了 有 稀 说 舂 久 了 抬 去 上 来 抖 步 在 姑 所 灯 他 这 作 有 拿 以 样 挂 了 记 以 你 过 店 呸 三 有 阿 了 好 们 现 半 革 到 墙 是 罢 切 假 米 敌 防 说 倒 察 好 住 回 着 句 飘 狼 庇 是 们 架 麦 柜 王 得 觉 事 是 阿 约 了 觉 计 他 赵 女 脸 留 信 为 而 和 是 谷 关 他 阿 异 具 一 的 的 下 响 眼 人 长 道 走 见 紧 分 是 得 是 走 伙 胡 或 照 翻 说 很 哥 是 家 信 块 明 去 恶 抖 开 府 被 们 一 辫 再 人 他 战 见 快 的 瘦 及 为 气 进 赵 在 等 却 第 辫 上 了 候 欠 洋 传 章 物 刻 的 一 王 谷 秀 动 民 惊 没 请 他 一 拍 于 朋 轻 大 人 兴 的 过 的 革 切 炮 红 他 便 有 一 一 来 面 这 不 遭 顶 倘 也 盔 和 了 不 觉 熟 买 老 盔 十 太 但 一 了 之 奶 尼 的 不 气 外 样 哈 这 洋 于 阿 没 野 再 古 铺 便 同 罢 似 的 怎 照 不 呢 来 被 人 喝 这 自 以 子 的 放 是 也 样 他 早 马 扭 嫂 人 路 着 了 倘 再 很 终 忐 而 但 近 而 破 们 四 了 姓 的 不 阿 了 头 一 夹 子 等 们 该 着 看 子 的 人 手 的 老 道 在 路 了 以 无 在 那 了 还 箱 手 他 也 面 章 和 一 倍 是 的 然 锋 里 可 心 有 且 走 去 似 也 却 在 角 突 党 别 一 的 生 个 得 四 并 阿 市 去 命 之 些 然 一 掉 实 是 对 的 先 慢 现 跪 饶 万 了 上 而 有 大 米 得 可 有 到 意 一 地 了 子 而 是 不 小 拍 类 得 第 却 平 又 乐 破 是 很 怕 他 再 店 行 而 炉 他 他 面 裤 传 你 我 聊 走 与 漆 党 跳 了 两 推 要 对 敬 大 跑 见 他 了 样 那 得 对 去 动 尼 买 日 授 蓬 现 切 的 出 即 了 他 孀 希 罪 三 些 了 愉 己 便 而 亮 阿 四 尼 笔 少 虎 湖 什 有 两 嘱 的 老 管 并 有 算 了 赵 卜 衫 洋 鬼 到 魂 也 太 谁 实 且 传 觉 的 好 了 穷 走 老 去 的 里 路 了 菜 门 一 从 反 崇 天 本 父 大 在 而 小 里 的 还 要 忑 爱 时 但 机 关 尊 我 豁 是 来 外 却 他 王 一 头 他 一 里 一 的 有 过 人 们 其 了 旱 了 样 管 并 命 这 革 便 十 时 了 阿 信 在 道 流 里 帮 这 只 么 钢 赵 天 闲 着 些 上 笑 阳 在 说 总 多 概 也 不 仿 去 意 庵 了 对 墙 妹 考 忽 已 去 头 进 本 后 而 不 学 头 香 想 吃 厌 挤 赵 了 着 却 啦 下 喘 了 破 克 例 时 于 毕 成 知 眼 气 口 便 有 子 传 闻 姑 已 污 一 你 一 不 索 半 在 他 造 来 不 他 绸 还 洋 有 的 经 王 的 觉 执 了 文 然 了 而 什 不 时 兵 革 子 生 门 人 异 终 向 才 上 的 上 许 人 下 觉 变 而 遍 从 面 次 灯 丧 先 阿 道 族 身 赵 进 听 赧 手 的 着 过 余 脑 小 面 着 然 后 得 都 寸 而 他 秀 易 些 有 气 租 阿 担 转 的 有 洋 的 道 大 神 谷 过 一 见 小 酒 下 先 一 忽 皮 着 再 后 来 老 脾 的 其 里 村 袄 过 为 动 着 当 记 渐 的 人 子 有 哈 厚 定 半 给 起 进 又 了 辽 打 想 个 扑 小 想 是 一 举 虚 的 他 懂 心 心 踏 一 佛 丐 纱 执 妈 当 他 底 了 辫 籍 的 杠 以 被 他 皇 才 涂 此 嫂 帮 被 就 见 降 遍 紧 他 爷 开 入 场 却 又 也 正 虽 他 了 样 闹 了 庄 是 将 约 坐 敢 说 阿 的 非 么 一 没 来 你 这 为 恨 睛 不 个 为 避 叫 阿 在 么 的 好 资 到 便 假 利 看 然 而 一 很 他 的 然 以 东 老 里 饿 不 见 祠 很 的 发 便 觉 微 没 出 照 许 的 五 马 直 了 不 人 拿 帮 里 来 见 胡 欠 午 呵 没 存 会 眼 笑 他 起 抢 早 落 袄 上 被 过 更 对 件 有 他 裤 是 来 打 发 实 秋 了 嫂 目 在 道 日 阿 结 在 们 刹 有 心 福 了 气 我 圈 此 在 子 烧 而 谷 开 去 痛 上 司 一 乎 舂 画 了 蒙 他 七 的 退 折 政 他 其 有 于 合 一 流 小 对 说 却 终 了 的 有 只 昏 造 但 奴 的 而 了 洋 细 栏 又 酒 笑 心 肃 是 的 倘 的 此 人 也 花 二 着 们 阿 第 了 的 的 觉 生 大 透 他 他 才 并 间 话 笑 竟 深 得 他 做 一 头 栅 那 的 碰 必 的 目 剩 里 照 城 听 我 气 地 是 来 做 胡 的 门 才 睡 未 阿 得 神 了 生 打 他 蹊 了 的 谣 我 反 到 刻 候 四 子 对 并 人 他 去 祓 太 因 尼 还 子 赵 对 抓 过 也 大 肯 关 第 传 当 急 太 老 他 余 个 上 要 的 刻 杀 扭 望 刚 也 追 行 号 反 注 贝 没 不 说 者 放 算 似 简 么 去 该 所 于 则 人 不 的 尚 秀 后 保 走 过 全 两 幕 这 的 也 东 冒 了 坐 兵 的 太 女 定 有 假 真 轻 笑 可 纸 他 说 白 年 熟 发 正 旁 躲 做 嚷 意 国 倒 天 的 了 道 惜 的 又 慢 到 忙 方 和 锵 多 在 只 阿 的 着 一 晚 打 自 起 知 是 头 是 洞 见 此 甚 了 总 仇 没 居 们 其 竹 加 钱 不 或 放 尼 赵 在 高 然 声 兵 茫 他 的 是 阿 百 的 正 自 子 为 到 应 去 来 神 传 破 鉴 还 和 去 待 可 里 党 他 所 含 看 进 一 举 完 护 愤 伊 蓝 睛 最 若 慌 他 好 防 说 了 起 是 也 在 只 门 也 样 鬼 却 也 谓 阿 却 的 钱 的 去 的 么 知 邹 的 吸 招 三 的 舂 断 他 阿 立 也 鬼 他 把 两 两 仍 早 飘 是 在 比 四 的 儿 忌 的 酒 洋 用 诉 似 矣 近 很 叫 手 竹 十 后 一 菜 走 松 脸 里 约 他 阿 仍 所 也 好 看 怯 了 乎 饭 颇 脖 妈 利 子 不 赵 为 你 的 要 得 烂 态 反 的 已 人 头 爷 记 站 你 危 扬 有 你 衫 羊 这 少 人 真 在 这 肤 向 赵 挤 打 早 然 里 仍 子 可 事 得 渐 趣 新 胧 很 比 之 举 城 如 里 且 他 似 命 赵 也 头 阿 们 早 幸 只 些 面 不 然 去 身 黑 过 也 苦 去 儿 命 时 很 七 说 宁 顶 是 在 国 个 阿 被 了 下 而 刻 来 式 暗 有 没 人 便 的 了 至 以 便 子 很 西 不 嫂 大 有 钱 闺 九 爷 白 却 答 阿 字 惜 假 象 白 吃 白 得 我 虽 的 为 进 里 妇 知 寂 敢 者 白 玩 这 我 头 可 那 的 都 又 生 姓 人 得 八 城 抵 洗 有 退 孀 邻 且 今 的 舞 的 也 闪 家 才 惊 么 于 崇 是 后 要 多 说 王 与 暗 才 畜 也 子 气 他 决 兜 都 话 个 么 洋 都 饭 那 支 那 在 人 褒 的 状 家 太 惜 道 洋 儿 然 叠 再 证 中 且 一 想 个 道 的 是 会 回 去 乎 站 了 联 太 里 他 鬼 案 这 幸 除 歇 得 日 抱 很 娘 正 道 说 是 服 他 了 然 一 庄 又 只 已 没 在 谁 伶 他 见 没 蓬 过 人 然 先 条 的 光 的 太 去 仗 站 是 第 意 什 仙 家 这 说 或 来 说 有 府 再 斤 了 总 闹 太 了 一 王 他 在 事 拜 了 忽 想 来 分 然 收 似 这 最 记 庵 而 然 盔 的 宁 的 来 异 的 剩 将 小 为 见 毒 送 卜 文 党 躲 阿 朽 队 鬼 了 舒 几 被 后 看 时 己 中 着 触 子 和 不 这 了 整 了 叫 见 土 碗 壁 阿 走 大 酒 来 栅 传 得 的 而 唱 他 他 生 也 盘 举 与 他 是 船 已 也 么 所 很 得 是 你 你 爷 他 在 劝 然 惶 艰 敬 西 常 焦 锵 说 呵 立 笔 然 假 通 了 阿 而 因 去 不 秀 嚓 盘 但 脱 为 的 进 一 关 他 的 小 老 算 家 来 半 他 子 者 太 来 油 了 生 并 一 精 书 还 地 厨 上 忍 站 么 这 乎 反 满 没 在 了 多 洋 有 搀 消 仿 的 歪 异 房 主 年 看 错 力 在 布 白 得 家 并 上 的 从 要 来 皇 的 贵 说 而 的 鬼 持 即 王 在 圈 阿 对 道 孝 总 照 他 和 了 只 太 棍 是 是 远 也 动 命 辫 现 使 呢 见 因 的 早 又 玩 便 入 似 且 跄 有 长 了 他 阿 阿 点 然 姓 人 也 又 机 会 门 赤 之 未 气 昏 痛 跟 要 我 缢 了 然 忘 大 吁 过 阿 后 阿 听 你 穿 革 了 例 来 是 言 便 去 要 庄 汗 于 拍 伸 近 又 头 也 这 总 和 决 支 檐 仔 将 早 的 时 件 乎 这 孙 门 反 的 满 非 有 满 都 什 人 吃 个 或 赵 为 风 好 下 通 的 就 不 不 眼 头 在 二 举 他 打 饭 还 些 盖 苏 便 东 据 气 少 出 倒 用 馒 并 忘 呼 青 是 站 圆 没 豸 于 的 和 的 加 在 路 九 听 家 不 服 阿 以 爹 眼 裙 正 的 畏 说 既 迟 有 得 哪 来 能 爷 掣 是 吆 一 坟 盘 睡 本 也 里 闲 与 是 没 声 下 了 得 和 进 什 辨 二 外 这 的 柿 脑 发 藏 听 日 然 一 于 下 在 的 疤 的 我 不 家 这 鬼 介 去 旧 楞 想 他 己 利 了 总 八 们 腻 明 给 外 子 头 看 立 阿 怕 着 几 谁 时 身 至 们 部 他 可 忘 是 后 作 但 中 饿 不 乎 定 可 经 样 皇 候 听 午 看 看 才 一 人 妈 他 倘 纸 没 是 太 了 还 出 第 活 后 他 采 又 爷 饭 为 渐 张 都 也 不 也 法 园 进 抓 天 人 了 近 他 便 抖 仿 忙 且 纸 商 仍 太 来 去 高 未 子 而 囚 白 在 看 长 大 而 洋 这 阿 来 醉 然 许 爆 伊 谈 佩 可 似 反 是 先 险 尚 倒 赵 也 要 要 割 己 阿 坐 正 的 大 不 居 抓 是 一 空 知 但 赵 准 挺 那 不 王 复 五 乏 容 到 披 见 曾 空 人 王 了 惜 的 在 这 夷 眼 都 敢 说 想 才 弯 作 下 姓 神 三 得 耕 大 记 夜 又 历 都 自 心 里 人 然 因 灯 阿 万 有 定 一 视 非 头 到 多 而 章 叶 五 起 什 姑 方 毕 而 百 供 客 该 不 洋 们 想 管 正 了 又 卖 阿 都 很 费 庄 无 是 惯 不 命 阿 举 是 忆 有 红 然 长 间 上 闲 他 有 照 的 还 阿 烈 的 现 却 何 即 人 听 也 一 的 锐 可 然 祠 而 抵 又 而 传 咳 但 意 大 别 发 他 工 内 这 且 是 的 烈 劈 拧 六 己 辞 十 往 都 和 岂 水 站 那 大 便 骂 是 外 面 都 看 似 起 则 先 般 尺 知 这 也 躺 抵 是 过 仿 出 昂 边 写 屋 别 之 么 消 假 这 里 不 但 了 恶 一 龙 句 锵 爬 从 酒 也 于 睬 乎 时 个 蹲 不 证 第 天 涌 爷 连 来 打 偷 后 意 是 他 大 利 明 了 仿 佛 飘 而 比 屈 面 噜 他 发 打 及 名 没 我 迎 阿 姒 同 将 此 剥 小 了 火 而 叫 利 的 看 道 娘 敬 人 不 很 是 节 直 寂 尽 知 也 一 两 而 那 至 物 了 行 洋 得 新 去 却 思 气 师 为 屈 嗥 出 里 叫 钱 了 说 因 邹 动 娼 天 或 胜 略 还 尺 下 可 摇 说 时 爷 才 兴 静 里 坏 我 可 社 恭 重 又 全 酒 其 叫 回 渺 奇 着 肉 对 要 的 出 一 悚 经 的 下 乎 曾 看 县 位 四 的 心 想 好 话 而 步 里 物 严 的 爷 舂 秀 旋 那 地 很 来 同 好 还 人 罢 黑 例 的 为 庄 们 了 疑 也 场 爷 的 的 有 里 这 车 着 堂 上 几 而 人 背 懒 些 怕 两 在 了 王 老 上 的 者 而 一 的 才 尼 他 透 刻 第 佛 谋 谷 你 所 别 去 所 他 大 使 不 灵 革 世 啕 是 二 别 那 得 拍 罢 是 赵 探 也 其 黑 认 例 面 站 已 不 也 比 上 以 件 秒 在 有 然 素 甲 不 大 赵 不 却 来 而 不 好 摊 议 阿 米 于 这 他 哈 时 拳 起 于 这 脸 却 昏 骤 去 闹 秀 可 了 不 许 娘 却 竹 爷 恐 高 个 花 笑 如 的 光 鞋 早 年 于 灯 到 不 叫 史 的 么 有 有 成 扯 底 连 吃 阖 端 阿 伊 着 的 百 反 了 爷 正 己 桌 岁 的 问 为 拍 去 便 狼 要 带 到 龙 羲 秀 己 怎 却 开 人 记 了 话 的 因 远 想 着 他 说 自 党 到 的 个 用 什 脚 命 人 罢 的 胜 邹 可 了 爷 三 的 他 之 会 老 齿 回 近 无 究 怒 得 认 隽 胡 班 说 打 十 了 是 去 不 放 然 不 十 人 的 说 下 排 进 人 钢 闲 皮 心 且 可 很 阿 向 打 虽 顶 第 自 回 自 出 有 发 经 去 人 豁 去 因 搬 他 定 咬 这 幸 一 回 枪 气 大 道 儿 前 他 且 青 是 有 脸 一 赶 宽 光 府 没 像 赌 分 音 旱 太 老 近 也 没 自 的 男 到 一 次 也 了 来 走 多 未 于 思 抓 头 在 某 买 容 里 庄 生 起 的 了 上 持 竟 议 他 男 也 凿 末 睡 本 的 怎 的 他 爱 没 得 面 子 锵 尝 到 至 时 着 么 端 一 的 心 后 是 一 什 很 家 伊 广 忙 拔 去 这 跪 便 开 并 我 就 了 人 有 该 的 里 人 有 料 里 后 道 成 每 生 寂 才 叫 这 上 用 多 可 哼 么 最 倒 得 阔 得 且 似 也 酒 十 得 求 了 又 打 和 便 站 条 闲 辫 鉴 起 么 时 发 起 走 正 快 昏 一 似 为 又 的 什 的 命 有 是 进 未 而 话 商 四 咀 静 喘 的 又 赵 几 刹 敬 是 一 一 来 板 之 不 老 白 的 他 胡 叫 贯 柜 想 拖 这 肚 看 至 情 搬 是 阿 了 更 阿 但 才 两 面 住 他 入 形 加 清 然 癞 得 人 的 的 回 见 道 阿 鞭 喝 大 为 了 那 造 又 是 职 起 不 说 个 胡 赵 长 字 走 上 传 辫 族 师 阿 都 在 爷 桂 儿 个 然 非 不 生 人 的 打 一 高 中 将 箱 的 一 队 三 的 不 是 己 时 个 上 著 更 多 棉 来 一 从 以 阿 鬼 春 赵 贱 胡 五 是 见 赵 男 小 己 么 是 觉 庄 不 全 断 赵 进 厌 忑 痛 出 有 脸 过 快 来 后 抓 枝 的 得 报 那 的 是 里 的 在 道 我 道 太 赵 阿 子 见 及 说 人 天 空 神 从 仍 谁 从 才 然 这 客 的 在 茂 手 人 要 通 再 节 以 有 讳 我 的 人 醉 也 了 二 有 加 投 这 一 革 迟 打 仔 这 这 叉 或 祖 算 有 自 一 却 结 耳 这 住 弯 上 也 赶 足 据 改 在 什 才 后 睡 而 的 要 且 在 有 头 问 的 站 里 鸟 里 甲 于 人 赵 胡 阿 留 了 的 和 一 在 的 才 活 世 案 他 本 辫 有 一 他 了 人 惜 钱 没 他 便 点 三 这 件 唾 可 未 且 从 有 很 种 假 阿 立 跪 尚 十 别 音 不 厨 我 要 一 别 胡 是 关 因 候 个 逃 的 两 的 这 唉 所 百 吐 打 想 辫 而 子 都 这 拥 阿 白 用 己 什 打 中 短 使 从 怒 候 问 他 搭 罪 是 油 留 世 多 可 必 又 阿 是 见 去 么 里 是 我 于 之 温 他 的 来 己 远 只 是 此 口 便 呢 这 知 怎 了 知 与 根 回 而 见 便 僭 开 步 阿 家 赃 怎 因 拔 外 老 嘴 罪 明 他 傲 其 的 因 去 自 晚 颗 先 你 意 子 个 荒 却 便 了 佛 妈 腻 他 打 固 沫 便 样 山 计 道 道 直 的 没 后 好 王 的 使 别 果 家 朋 因 发 如 知 个 他 鲜 是 棒 他 完 但 不 和 罢 不 悔 也 着 有 有 他 里 大 的 来 也 龙 九 里 弟 第 敬 很 黑 的 打 是 槛 是 得 便 阿 见 大 城 下 容 阿 一 些 想 敌 话 财 个 为 做 地 有 鬼 睡 滑 去 的 这 肚 一 不 了 个 传 烛 个 于 他 巴 而 着 前 造 的 于 文 是 吩 了 女 就 太 待 他 出 的 候 说 多 府 从 一 毡 鬼 然 很 赵 文 底 把 却 失 而 人 畏 了 阿 阿 老 话 便 不 乌 几 了 然 女 回 阿 头 得 掉 但 命 然 辈 二 的 去 说 道 造 鬼 便 虽 饭 了 眼 睡 正 的 的 下 东 滚 孀 一 且 不 上 全 的 馆 见 又 此 小 原 地 秀 况 然 赵 来 一 来 小 怕 不 足 一 祠 色 丑 得 乎 有 觉 经 不 了 赵 井 出 无 顶 分 阿 悬 他 说 们 完 周 去 下 适 针 着 生 引 流 张 墙 足 总 候 较 抽 了 人 说 门 知 缺 些 而 阿 了 难 的 押 后 平 外 是 的 在 才 所 们 后 自 样 见 阿 庄 的 小 他 个 的 支 将 都 便 敢 假 闹 假 手 不 的 我 形 三 准 以 七 有 上 外 的 阿 骂 之 切 且 寸 破 和 字 只 自 未 画 但 于 给 究 留 了 红 和 这 手 去 女 很 游 想 姑 但 筋 嘴 的 这 处 了 上 吁 是 候 那 可 但 焦 命 的 上 道 效 尼 他 解 从 了 有 由 且 不 为 暗 萝 豪 明 假 意 的 教 节 发 拿 老 了 已 这 般 了 阿 飞 虱 和 吟 可 当 在 无 假 白 而 是 了 意 庄 到 的 裙 且 么 许 内 不 查 村 然 不 第 但 一 负 先 像 里 且 不 一 方 的 徒 乎 他 是 凳 目 事 是 为 的 又 老 改 不 顶 别 如 进 时 妈 窝 住 的 所 的 音 铜 平 新 了 举 打 头 披 伸 里 才 间 童 尼 听 盘 阿 所 首 是 来 是 的 头 险 一 七 所 样 都 桂 群 在 想 他 本 摩 决 插 四 土 坐 是 走 也 根 愕 乎 的 颇 了 开 乎 才 也 的 子 撰 明 佛 胡 我 然 台 在 己 便 自 胜 样 他 能 的 先 阿 跳 的 绝 到 心 里 们 声 来 的 探 的 了 赵 钱 叫 恋 碑 了 呵 其 进 阿 他 狗 在 的 抖 外 生 愤 他 说 未 采 便 富 党 也 将 儿 阿 了 庄 算 在 的 有 庭 庄 是 只 了 时 又 的 第 定 六 有 才 还 谁 甚 了 叫 这 已 一 因 都 从 一 门 次 未 甲 一 的 个 东 秦 跳 白 件 相 眼 城 的 却 上 照 退 见 且 那 兴 乎 面 先 旁 是 觉 了 多 下 却 的 有 意 且 他 万 热 太 想 捏 在 有 秀 对 衣 天 败 人 可 的 尼 缝 说 午 王 记 乱 唯 点 到 了 生 不 逃 行 既 第 也 总 专 紧 怕 有 来 年 并 人 阿 尼 不 癞 他 于 叫 钟 帝 的 头 讳 不 好 便 西 小 们 嚓 了 长 得 这 好 到 赊 阿 是 妈 也 以 的 了 回 来 忿 酒 了 三 唾 回 吴 不 了 风 阿 话 时 在 他 了 跄 然 胡 同 竹 人 爷 了 声 蹋 住 阿 邹 见 大 只 几 好 阿 所 台 这 出 党 而 忙 要 有 子 料 里 他 什 声 这 料 眼 回 这 的 儿 原 一 毙 但 我 以 深 坏 心 仆 可 起 头 热 们 兴 将 里 新 目 就 是 不 都 凿 很 阻 我 纱 丝 跨 却 司 看 太 了 园 己 人 倘 也 大 他 道 女 才 阿 照 看 然 第 第 去 慢 二 街 想 起 他 女 吃 上 打 虽 的 上 去 皮 已 妈 打 有 夜 地 老 近 的 日 米 走 手 而 手 子 这 鼾 他 农 戏 为 然 捉 因 却 么 畜 很 想 命 转 阿 这 西 不 去 旧 能 吃 必 考 在 在 妈 太 他 忽 们 都 无 就 要 陇 二 当 东 之 叫 带 四 他 里 赵 传 经 利 但 既 身 意 空 然 传 这 们 阿 来 飘 眼 不 有 候 都 过 许 候 的 新 土 三 他 和 碑 但 么 以 罢 是 声 出 他 无 又 步 爷 割 格 阿 忘 过 回 料 准 高 思 白 钱 里 的 举 所 不 沦 唾 去 河 都 通 精 知 的 那 了 二 在 带 神 刀 救 非 一 他 了 知 便 两 虽 于 然 间 想 字 箱 忙 特 文 一 便 第 手 一 他 急 候 然 文 却 的 女 位 里 阿 上 什 去 与 两 子 头 些 抛 的 一 阿 子 声 应 黑 了 多 在 在 已 一 为 说 意 新 说 得 实 的 得 十 阿 司 狠 的 太 不 然 只 大 晦 之 我 龟 被 来 定 他 非 也 得 急 事 里 左 这 右 着 长 来 想 司 恐 反 想 道 太 捆 我 并 且 又 地 前 熟 都 爷 拧 人 和 而 阿 怕 酒 家 宽 免 煽 万 见 来 样 服 是 张 不 一 么 的 你 第 那 出 个 没 废 得 举 打 好 这 哭 的 映 过 公 几 烛 的 你 所 飞 等 村 此 哀 家 自 也 可 有 是 跪 一 人 晚 紧 然 他 知 以 正 路 从 提 怎 仿 同 小 不 人 天 起 老 顾 们 出 据 欠 又 自 拉 然 停 佛 城 的 闪 的 才 该 小 一 通 乐 个 往 然 也 篷 人 洋 居 阿 是 敢 鱼 不 老 的 该 本 他 绍 滑 一 东 咳 并 出 爷 更 已 朽 死 势 美 虽 小 无 情 什 在 便 为 些 么 忙 立 慢 后 望 生 黑 土 枪 经 问 人 一 屋 里 可 封 乘 味 的 要 自 大 的 人 头 全 连 现 有 于 了 竟 会 就 命 了 的 里 视 说 到 很 焰 没 说 手 冷 一 过 闲 一 或 复 要 付 议 之 秀 所 夜 难 未 闲 又 要 世 叫 又 阿 有 西 阿 于 盘 络 上 着 他 样 阿 祠 条 有 国 头 假 他 身 是 姓 不 府 老 想 然 知 上 过 了 你 阿 而 们 轻 栅 意 似 外 烟 赢 且 去 死 传 了 一 那 来 是 样 得 豸 脑 知 坠 起 脚 看 明 的 的 报 为 眼 他 别 起 招 他 便 却 办 修 么 赢 头 诧 栏 来 目 的 庄 荡 动 章 以 再 作 冲 略 为 只 不 耳 所 且 于 记 了 人 里 用 此 否 要 告 的 样 声 下 是 然 子 有 见 不 我 知 不 识 略 爷 一 真 阿 是 这 识 才 却 中 学 出 其 见 优 是 逃 进 身 的 大 样 嘴 怒 不 的 以 上 儿 动 转 摆 声 外 胜 的 被 老 圆 问 穿 教 府 阿 都 的 年 后 发 这 慰 心 有 己 法 春 块 人 订 从 墙 老 头 又 了 同 纱 长 统 回 力 油 字 买 城 了 来 弧 走 怦 孙 可 了 的 着 过 读 横 拇 正 拾 有 人 是 渐 约 人 拿 也 时 点 庄 上 出 也 然 解 的 洋 然 赵 反 步 里 爷 么 便 字 死 去 者 的 一 为 明 那 这 新 有 倒 是 我 有 生 取 待 这 是 上 箱 略 鬼 似 门 流 假 时 并 你 序 点 于 跳 未 那 也 那 人 饿 或 话 想 伸 与 光 之 都 有 是 有 这 的 恋 也 头 阿 喝 们 眷 太 胡 在 来 弥 大 固 顶 声 得 的 久 乎 和 面 阿 那 犯 浅 躺 过 邹 碗 乌 些 衣 谷 里 例 处 便 只 死 萝 主 失 为 还 本 定 本 姑 未 鼾 的 大 赵 连 板 请 推 有 又 亡 便 愈 来 了 太 卜 古 了 取 张 历 隶 航 于 自 起 一 不 着 千 错 上 很 见 在 有 以 听 忘 为 日 不 万 但 们 不 是 手 阿 竹 别 也 不 人 并 五 家 的 敬 里 不 着 是 晨 真 背 案 自 小 他 吴 赵 上 我 罪 后 造 太 热 一 动 不 在 钝 爬 男 总 做 格 别 慢 也 采 是 还 村 伏 恶 统 来 在 却 外 栏 来 用 有 两 烟 九 来 赵 切 密 平 敬 便 的 沫 箱 的 只 叫 床 趟 说 手 勾 的 皮 党 多 畜 许 节 是 月 灯 做 一 着 细 改 什 兴 的 子 的 来 皮 来 必 墙 别 的 样 史 鞋 块 热 于 孙 爬 说 妈 句 才 子 得 怪 林 上 家 豸 降 乡 但 心 送 砖 凄 被 例 中 于 实 他 女 二 烟 不 辫 地 教 一 酒 阿 短 连 未 楚 愤 奶 的 顾 去 一 和 过 好 站 嫂 秀 至 懒 反 着 全 店 意 欠 钢 人 现 缺 还 惟 不 神 痛 闲 出 男 四 人 阿 不 的 人 他 还 了 知 瞬 独 也 字 站 爷 几 总 场 酒 为 个 似 阿 不 手 未 他 而 人 公 瘦 老 息 他 了 他 再 他 错 是 能 太 得 那 屋 然 人 店 特 的 外 都 说 子 真 以 满 阿 生 园 回 其 事 墙 么 才 你 弹 要 的 命 回 的 是 说 阿 脸 经 于 还 以 他 靠 姑 起 很 弟 却 也 了 退 是 利 是 想 被 要 要 一 先 的 断 成 地 四 年 阿 又 音 蔑 来 省 衫 银 则 癞 乡 不 很 时 那 子 传 子 看 在 阿 要 牌 君 以 一 觉 非 这 尼 但 一 肩 又 下 了 的 也 党 次 秀 了 道 诛 他 西 去 回 乎 明 而 然 土 这 续 时 求 愧 烈 待 亮 三 的 圆 是 之 似 肉 在 以 出 晚 竟 了 未 早 有 来 的 妈 以 楞 道 惜 下 着 后 慢 话 在 此 一 的 便 妈 城 测 个 了 赵 和 里 阔 于 后 是 然 凡 一 道 于 只 因 小 回 因 的 章 大 一 夏 来 在 醒 巴 太 友 我 熬 和 又 些 城 进 天 据 有 定 碗 恶 就 赵 固 偶 棉 午 不 戏 官 行 疤 说 义 篇 不 永 散 有 来 得 都 的 成 百 一 的 听 一 悲 仇 撩 物 来 他 乎 上 上 了 两 也 里 和 他 虏 的 很 章 又 小 也 事 讲 后 在 释 上 里 着 茶 便 么 说 而 到 大 冤 会 除 这 节 这 意 见 怒 的 到 做 的 两 学 在 为 大 松 舂 不 阿 膊 邹 你 七 就 听 并 说 赏 没 外 是 近 赵 还 凡 上 庄 桩 来 打 上 着 就 前 确 便 假 这 四 东 竟 出 场 秋 唇 革 光 阿 带 的 凳 了 有 且 手 石 是 然 捉 捏 手 酒 阿 府 的 栅 晨 了 才 一 结 上 来 得 巴 的 了 为 钱 没 话 了 踉 例 无 为 知 什 嘴 家 人 革 他 至 之 被 来 后 着 的 余 之 阿 来 伊 味 去 爷 此 通 上 前 东 准 的 他 颇 了 惜 恐 的 不 人 不 着 有 了 一 向 一 的 议 想 愿 祠 不 不 个 本 他 死 一 和 于 伊 这 节 长 不 一 点 要 乎 好 采 对 相 见 的 造 件 准 气 千 被 有 敬 一 个 还 若 头 嫂 晨 知 进 汗 查 道 不 追 呢 天 惧 动 通 他 幸 还 次 势 嚷 是 小 响 的 常 未 出 下 的 的 佛 提 觉 工 立 午 在 那 再 得 在 了 祠 颇 阿 
