# Supplementary material for: Maximum Entropy, Word-Frequency, Chinese Characters, and Multiple Meanings
Source: PLoS One. 2015 May 8;10(5):e0125592. doi: 10.1371/journal.pone.0125592 (PMC4425542; doi:10.1371/journal.pone.0125592)
Supplement: S1 Data Set — (ZIP) [file pone.0125592.s001.zip › data-aq-cw]

的 秀才 第二章 老爷 须传 万岁 他们 尼姑 这 说 不过 几回 他 地方 的 倒 怨敌 不 只是 他 阻挡 发生 很 他 说 打酒 没有 跳 这 皮 遮 他 老爷 怒目而视 太爷 想 闲话 说 小 了 一块 拍 捏 想 做 满脸 示众 着 大屋 几块 起劲 上去 老鹰 又 怯 床 第七章 照旧 得 就是 是 之后 时 人 老爷 着急 一个 但 都 走 白眼 事 阿 说 着 也 实在 他 险 出现 到底 阿 了 魂飞魄散 九分 从 不会 然而 将 准备 佛 那里 的 张着 见 四 痒 退一步 忽然 唷 不得 起 说 近来 他 有 也 的 站住 着 和 小 阿 十之九 月 吐 另 将近 却 不足 阿 全身 城 但 认得 不宜 也 腰间 大约 答应 来 无心 许多 赌摊 夜间 的 的 阿 当然 人 是 索取 便 自己 的 不下于 的 本 到 的 这秃儿 将来 失声 了 总算 里 两颗 的 三步 了 自己 打 是 有些 跳 就是 外面 去 阿 居民 一些 看见 河 白盔 的 的 阿 倒 辫子 上 黄漆 的 性 放在眼里 要 并 笔 一会 正站 的 想 剌 照 也 将 了 我 走 阿 孤孀 这 萝卜 的 抵押 一见 的 足见 茫然 说 欠 的 觉得 了 神情 他 全球 阿 听说 后面 阎王 过去 的 追上去 的 了 的 辫子 有 于是 更加 一下 革命党 他 没有 也 是 再现 因为 说出 的 他 的 滚出去 因为 以为 到 对 的 拔 的 他 还 之外 和 不敢 是 的 打鼾 而且 令人 而 思想 不敢 太爷 女 文豪 酒店 叫洋 阿 举人 人 的 的 合 的 他 飘飘然 躲 我 一个 了 更 犯讳 一个 的 赵 也 矮墙 阿 说 什么 赤膊 所以 犯事 说 以上 没有 直寻 去 也 了 老婆 却 两三回 一个 短工 抓进 未庄 的 做工 这 此后 嘴 赵 的 人 是 和 东西 本来 的 照例 便是 自己 赵 假洋鬼子 礼教 了 的 有 貂蝉 恭维 声音 忽然 能够 羞愧 便 有些 先生 文传 叠 精光 口碑 说 古怪 点头 说 定 满意 和 革命党 的 了 里面 马步 记忆 了 又 在 人物 洋话 即使 的 我们 斫 我们 是 也 对面 做 了 热闹 秀才 脸上 向 头发 给 赵 孩子 洋炮 又 剪 阿 了 下来 二百文 全疤 时候 还 钱 因此 杀掉 看 照例 你 里 有 这 有些 得 的 停 的 听 革命 未庄 里 些 悄悄地 有些 分子 便 瘦 总而言之 想 也 看到 也 者 末路 太 很 白盔 着 也 酒醉 想 了 什么 传扬 所以 洋纱 阿 阿 斩 仗 道 会 腰间 少奶奶 和 了 老例 的 不放 一处 出 这 像 自己 不平 府上 他 笔 邹七嫂 未庄 辫子 赵 这 的 不准 因为 小 吐 阿 帮忙 但是 阿 他 除却 打惯 渐渐 他 掌柜 事情 假 的 而 赵 地位 确乎 阿 了 走来 老头子 了 的 在 使 却 赵 去 只 眼胞 革命党 时候 仿佛 未免 伊 一只 五六年 着实 阿桂 提起 好 漆黑 敬 这 老 并 而且 阿 娘子 的 的 搀进 被 也 许多 君子 这 了 都 索索 解劝 还有 屋角 大 革命 在 说道 不 仿佛 看见 应该 的 赵 嘴巴 他们 人心 向 不听话 真 中国 去 他关 桑树 去 是 无 了 外传 革命党 释然 忽而 人 未庄来 走动 滚出去 去查 孩子 一身 光头 上面 想 烛火 一定 是 很 也 最先 又 阿 一会 所以 的 严 都 他 却 小 不见 有 这 兜 了 因为 了 收束 但 儿子 以为 新 真丑 没有 静 脸上 烛 的 造反 呵欠 剪 渐渐 对手 下 太太 下肚 就 的 地保 姑且 的 赵府 赤膊 没有 他 大失 向着 喝 便 赵 在 某 沉钿钿 错 起来 而 武断 别传 便 眼睛 同时 了 像羲 门幕 桩 之内 被 了 怒来 和 先前 两颗 没有 将 虽然 赵 第一个 头 了 话 说 而 生平 知道 门 了 要 熬 小觑 披 便 的 搬 说话 的 树枝 娘娘 秀才 司晨 的 总 指头 甚 一 很 又 似乎 底细 很 跳 这路 转 觉得 便质 去 了 一通 所有 吆喝 闺 全 赵 上去 了 老例 虽然 的 所有 并 路旁 晚上 了 伸手 不平 有 却 黑 了 着 没有 懒洋洋 像 还 光头 很 了 醉得 在 他 多 在 太 痛绝 从不 有 钱 胜利者 忽而 全 什么 迸 的 立刻 他 他 得出 乌篷船 寄存 的 沿路 踱 伊 趁势 恨 学堂 阿 后来 阿 知道 屋里 很 小 别人 女儿 他 一番 刘海 没有 不是 空在 一个 到 的 走近 又 已经 飘飘然 老头子 老头子 儿子 亲身 的 知道 阿 他 便是 动口 的 气 扔 有 的 籍贯 举人 在 但 厨房 那里 地方 老 了 东西 不 只准 来 黑狗 四年 流汗 革命 会 一想 的 谁料 口碑 一样 伊 来 有钱 似乎 合眼 工夫 你 全都 不 下房 商量 辫子 知道 罢 效力 不放 革命党 热 到 遗老 的 也 无 待 见面 不同 柿油党 的 恨 的 阿 错 捏 来 挨 不足为奇 上 立刻 便 照样做 浑 了 和尚 再 便 一斤 不足齿数 扭 的 但 去 这 替 人供 该 英国 说 了 没有 几处 了 走 起来 怎么 的 母亲 真 东西 叫 是 摇手 的 穿着 一句 心里 究竟 我 上城 村外 了 不到 后 回来 我 孙子 后来 看看 他 许多 那 圣人 生气 连 想见 高兴 然而 人 满 到 请 抬出 的 邹七嫂 以为 要变 或者 红焰焰 刀 的 的 然而 便 断子绝孙 说 有些 脚步声 只 以来 水田 生怕 短工 头上 滑腻 快 破 古人 竹筷 冲出 正 第一 立即 怃然 女人 追 头痛 说 刹那 而 来 他 永是 了 竟放 酒店 在 缺点 阿 朋友 是 亮 便 了 壁上 有 了 锵锵 赵家 第三章 早已 宁敬 一群 都 隔 亮 茂 可以 决心 尼姑 在 一天 你 这 凡 皮肤 一封 像 不 膊 这句 有时 原来 因为 苦闷 的 这 他 就 知道 送到 这 的 酒钱 道路 是 输入 来 点灯 呢 却 时常 听 但 了 的 他 女人 小 先前 是 伊 想 拿 碰头 赵家 又 无 被 没有 的 墙上 门槛 动摇 带 怕 很 别处 三 这些 阿 仔细 一个 是 记得 看见 得 又 是 这回 便 假 而 很快 惊 和 舂 从 似的 了 的 是 叫 响头 去 的 人生 便 惴惴的 也 尼姑 所谓 这 起来 了 照旧 的 日 两手 打 拔步 的 赵家 之后 木板 也 一天 便 阿 赎 招呼 但 的 他 得 虱子 在 阿贵 三 连人 是 称为 买 他 锣鼓 他 着 进城 作为 回信 阿 女人 这 现在 说 么 和 挂 的 蛊 却 里 阿 倒 阿 不 那时 便是 问 通行 打劫 知道 只是 站 什么 酒店 一个 热闹 很 的 近于 帮忙 新绿 是 被 向来 那一晚 也 箱子 走近 他 这些 时候 歪着头 书法 打 皇帝 思想 一次 起来 在 太爷 便托 的 披 在 合缝 他 殊 立志 著 即刻 用 还 的 不 从来不 好 放 了 时候 的 未庄 近于 了 的 开口 说 的 的 太爷 这 而 一口 没有 并非 被 的 这回 本来 一辆 的 应该 是 王胡惊 说 完得 着急 到 得 又 了 也 要 许多 女人 羞 人们 渺视 一个 打 我 真是 的 了 左颊 的 可惜 尼姑 也 阿 抓进 护住 一段话 不要 于是 他 站 太太 都 拆开 赏钱 革掉 一见 自然 到 知道 阿 得意 赵 的 偏称 城里 灵 阿 的 人家 眼光 的 原因 天门 古怪 懊恼 这壮 便 他 盖 信 声音 的 的 可惜 堂皇 了 便 阿 阿 他 连 志向 的 阿 讨论 他 一个 格外 受 了 之 夹袄 第五章 价廉物美 站 所以 他 根柢 土谷祠 等候 阿 外传 要 的 拼法 的 闺中 了 久 了 温和 慢慢 一般 咀嚼 赵 照着 是 第二件 看 假使 他们 和 便 足见 捉 可以 挤出 不该 响 躺 乏 哥 虽然 几回 新奇 正传 去 穷 的 怎么样 现在 这 王胡等辈 少 况且 似乎 克服 也 吴妈 而且 小 就是 他们 开步 女人 呵 桃子 革命党 的 站 并 的 只点 他 自己 在 有些 阿 他 父子 人物 提倡 的 他 破 的 在 盘 以为 里 的 的 的 再 嘴角 一块 了 轻蔑 条件 的 勾当 办 一件 鸟 了 了 里面 了 有些 罢 的 秀才 的 肃然 还 上 这小 抓住 阿 略略 声 也 吃饭 起来 十二分 立刻 知道 便 但 渐渐 有些 来 天地间 闺传进 虽然 是 做 说 长久 历来 而且 没有 至于 抬 他 小石头 得 这 摸不着 要 手 满脸 过 以为 棍子 他们 了 元夜 算是 在 了 和 耳朵 了 了 洋纱 一 太爷 事 的 起来 女人 便 带孝 男女 都 我 留心 仿佛 然而 一 举人 人 的 则 腿 艰难 对于 他 之后 倒头 园里 那里 出现 很快 体统 太爷 人 的 待 是 的 头 动静 着 满足 帖子 大官 光容 阿 土谷祠 所以 旁边 一堆 也 的 杀掉 倒 很 文童 酒 坏处 然而 字来 他 他 的 不远 意见 与 买 什么 然而 修庵 长 和 不见 他 躄 举人 比 看不上眼 来 什么 有些 癞 的 站不住 月 赵 的 烦厌 吸 陈租 老爷 你 算是 骂 活着 要 的 了 少不了 他 但 半寸 说 思想 里 打 这 没有 假洋鬼子 一件 喝采 了 的 意思 伸出手 但 冤屈 的 县城 的 儿子 洋鬼子 唱 好 么 有些 留心 指 里应外合 而且 两个 他 言归正传 有些 说 和尚 便 领教过 以为 二赵 了 剩 有些 的 他 而 赵 就 便是 的 不近 算 伊 肩膀 决不 两只手 不 了 的 用 而且 君子 罢 佐证 心平气和 你 秀才 所以 也 吓 的 我们 本村 月 否则 不同 秀才 里 在 总 不必 失望 很 尼姑 他 赵 那 乌龟 因为 觉得 号 的 这样 这 他 还有 说 太太 阿 不 也 很 无干 便 的 一同 阿 也 不孝有三 半夜里 行状 赵 籍贯 变相 阿 知道 上 里面 秃儿 人来 儿子 了 先生 做 但 碗碟 到 洋纱 怒目而视 上城 说 不 其次 以后 他 的 醒目 邹七嫂 阿 自然 阿 我 他 你 身边 庵 但 一支 走 的 他 造反 站 的 说 祠 悔 怎 我 他 吃 他 在 终于 有 永远 不 宝贝 你 话 放出 说起 地保 癖 有些 又 胆 的 他 了 他 人们 了 闪闪 来 知道 兵们 他 失望 将 吃饭 辫子 就 钱 在 了 走 了 的 外面 走来 起敬 安知非福 这 回来 阿 叹息 便 不以为然 妈妈 赶紧 他 而 的 闺中 赢 栅栏门 觉得 看 还 不见 以为 字 他们 说 赵 老 小 然而 所以 是 未庄 起来 你 现了 一 舒服 游 但 回来 毡帽 似乎 得 土谷祠 行状 老爷 晚上 沉静 年 的 看见 而且 太 羊 开去 路 他 阿 不该 怕 主张 女仆 商量 往回 一对 三个 下来 他们 因为 偶有 未庄 的 加以 不 便 没有 临末 便 的 革命党 在 的 加倍 得 这 这般 可笑 精神 是 被 辫根 的 要 倘在 晚上 已经 是 四顾 传扬 改称 而且 又 秀才 揭开 与 的 报官 阿 便 长久 了 就 过 追赃 的 的 酒店 没有 了 的 便 也 便 他 所以 裤带 三辈 了 阿 终于 将 不是 完 字样 他 王胡 中兴 新鲜 只是 防 阿 少奶奶 王胡 恐怖 不准 不 身边 低 阿 了 大堂 麻点 阿 咳 高尚 威风 十分 路 听 了 不必 并且 阿 他 而 自己 一瞬间 锵 看定 得 了 正 放在心上 小 的 我 大叫 至于 打听 看见 想往 了 了 希望 崇奉 有 神情 思想 愈 说 决计 推时 快回去 又 这原 便 阿 脚色 来 毡帽 时候 仓皇 上门 这 祖父 他 了 的 知道 不然 起来 不敢 了 记略 像是 自然而然 一场 的 蓝色 他 正是 赵家 响头 的 便 不由 东西 里 揪住 没有 便宜 了 全 打 的 空虚 他 敬畏 说 的 并 冠于 外面 捣乱 未庄本 说 栅栏门 心 我 有时 吴妈 谁 口讷 下 奔 新 说 死囚 得 向来 算是 阿 府上 这 非常 太爷 自轻自贱 一个 了 不但 虽然 的 宣付 走近 他 秀才 然而 去 请 白甲 没有 阿 诚惶诚恐 真能 又 画 而 也 去 出得少 听 太爷 一注 客气 早 分外 且 的 大 睡着 了 地上 着 一排 这 洗完 墙根 虽然 东西 危险 造反 然而 么 也 说 大门 孤孀 这 在 的 中兴 也 西 夹些 天地 青年 只有 候 仍旧 围住 阿 和 时节 他 弯 大爷 来长 还 于 给 的 平生 这样 四个 一篇 箱子 门架 反 剃 只有 一回 漆黑 终于 黑暗 在 都 打鼾 蛊 是 也 说 脸上 不必 了 庵 他 佩服 未庄 木料 一队 去 只要 着 的 空肚 了 分明 古人云 竟 小 那些 是 并且 没有 一耸 决不能 咀嚼 得 愤怒 又 也 自己 人 明天 的 阿 小子 这 出 太太 那 以后 发昏 在 假使 了 的 又 他 到 坐 问 讳 要 之外 洋 他 果然 大 还是 菜园 渺茫 来 我 省悟 里面 了 这回 豁 子 未庄 除了 爬 不 是 都 真 本来 以为 是 终于 翰林 秀才 他 突然 一般 很 太爷 向来 的 因此 舆论 寻 办法 了 一队 平常 腰 动手 是 了 头上 的 的 后面 之后 就 家里 老爷 了 没有 我们 未庄 嗥 的 还会 会阔 据 抱负 杀头 秀才 曾 尤其 的 闹脾气 觉得 和 阿 出现 他 其实 这 异样 一夜 革命 了 和 望 他 他 说 破 的 之后 被 里面 了 的 乡下人 他 赵 的 吓 也 赵 他们 说 却 事 飘飘然 他 小 我 也 位置 空 郁郁葱葱 人 没有 专是 阿 了 想 土谷祠 阿 已经 了 咒骂 阿 的 的 没有 喊道 该是 革 里 也 有 人 这 应该 的 了 了 也 动手 古怪 一样 站 渐渐 他 点过 要 没有 是 了 却 对手 夜间 查考 在 竹丛 抬出 还有 乡下人 处 载 一个 暗中 和尚 快 胡说 但 箱子 阿 只好 唾骂 一连 报 实在 时候 无可 了 着 话 仿佛 呢 呕 生计 城 身上 抬出 城里 是 已经 飞 阿 这 的 我们 嘴里 叫 老主顾 可是 很 靠 较为 阿 晚饭 较为 之所以 里 这 说 抓住 不独 然而 房里 又 然而 注意 照例 了 畜生 非常 也 未必 到 但 呀 他 格外 又 赶紧 家传 已经 少有 却是 满足 了 郡名 邹七嫂 跑 他 家里 留 又 的 什么 得 大声 颇 于是 慌张 带上 盒子 并 站住 笑 他 的 的 回来 断砖 当 脱 只有 问 革命党 了 假使 几日 机关枪 也 爬 并 老爷 而 我 赶紧 同时 的 只 板 竟 动得 或者 早 你 突然 立刻 的 没有 完结 是 被 了 门 的 外去 地上 家 素 进城 对面 晚上 欣然 便 剪 藏 的 的 说 带 一到 记着 又 男女 唾沫 省悟 本来 癞头 他 知道 下 了 可惜 续 人 奇 只好 在 自己 着想 阿弥陀佛 二十 在 人 辫根 的 他 脱下 黄 癞是 完 议论 里 船 陇西 本来 这间 我 了 然而 降 女人 于是 因为 千万 想 看见 结果 未庄 阿 舂 他 一个 但据 和 走 原来 哪 早已 的 塞 仍然 是 他 看 人们 悟出 这 皇帝 一篇 一天 独不表 阿 下 之下 不 了 逃 从 晚上 里 蹲 这 阿 中 消息 商是 饶命 想 也 到 生平 布衫 从 一番 的 资格 偶有 和 了 挂 只 的 透 他 顶上 盲从 阿 小 结怨 了 就近 两个 不合 更司 上 紧 内 他 的 去 到 十多步 阿 是 查 屈辱 在 投 渐渐 得 着 泰然 不朽 的 弄 嫩绿 格外 不能 一声 到 不 想 很气苦 真是 之 衣兜 给 那人 略 赵 全家 知道 在 主张 古怪 不 在 洋字 的 来 谁 他 懂得 思想 自己 废话 破烂 说 何 了 的 子 惩一儆百 之后 放在 历来 最 揪住 禁不住 也 便 敌人 有些 和 革命党 的 往外 发烦 王胡 都 要 他 的 白盔 的 也 的 的 在 被 同到 下 了 他 也 但 了 但 是 因为 自鸣钟 的 说 诧异 他 越想 沦亡 你 而且 是 记不清 宁式 于是 着 同时 可 蓬 看 他 吃 秀才 费用 里 在 也 里 衫 突然 那 还 的 某地 放胆 回到 想 事 地保 地面 络绎 你 的 的 这样 成 因为 也 出来 后面 赵 也 了 汗流满面 好 了 便是 开战 大爷 叫 在 阿 然而 之间 是 屋子 的 长衫 他 高兴 便 进 也 这 的 本家 似乎 尼姑 但 前 进城 则 了 放手 口风 渐渐 有些 去 有些 太阳 着 在 搭 似乎 也 的 都 了 钢鞭 之后 倒 越气 却 答应 在 说 很 他 过 只 很 在 人 太爷 又 然而 说 这里 正传 什么 是 他们 转折 而 五六个 来 下来 便 诛心 却 钱府 舂 篇文章 的 过 他 昏暗 起来 秀才 然而 我 睡眼蒙胧 心里 才 因为 在 也 萝卜 明明 合 假正经 但 恰是 理会 的 文说 便 他 在 窘 一日 剌 山脚下 老头子 了 是 了 并且 里 银 呢 他 小鬼 照例 的 没有 一天 的 他 都 总该 听 余 癞皮狗 人 帮办 已经 喜欢 没有 无可 绍 要 王胡 然 却 的 也 他 焦急 他 阿 否则 不是 一阵 倒 决不 老头子 有些 并 是 如 的 之笔 纱衫 举人 格外 盖 阿 你们 便 桃子 才 才 冷僻 已经 住 见过 滚 赛会 脸 着 颂扬 非常 牌宝 幸而 不过 与 在 早 赵 的话 不知 了 人 传遍 一 钢鞭 了 也 丛中 幸而 似乎 寒 得 使 埠头 你 是 的 桑树 应该 尼姑 上 含胡 烟管 这 王胡 被 他 忽然 前 推 第二天 太爷 只得 你 有 了 赵 由 他 么 阿 阿 一回 发财 了 打 管 了 知道 不知 的 龙牌 他 了 人 了 了 的 买 妈妈 了 想 了 呀 了 体质 不 想道 与 连成一气 四百 他 小子 安静 也 说 而且 假洋鬼子 了 几脚 那里 临时 他 回家 儿 没有 阿 阿 落第 总 这些 忽而 他 送人 大头鱼 脸上 醒 又 女 很 痛 肚子 转败为胜 没有 阿 都 游街 手里 造反 有些 是 荷荷 很难说 同去 秀才 走来 不要 起 王胡 呢 是 即 一面 更 来 一定 又 的 的 但 不吃 便是 他 阿 的 一个 历来 多 总要 在 本传 又 从 手扶 门口 了 两旁 下面 太太 也 的 老头子 然而 到 也 仔细 本来 因此 说 那些 的 飘飘然 以 太太 而 脖子 酒店 了 脑后 以及 再 一夜 知道 虫豸 太爷 太爷 死的死 秀才 而且 吴妈 变成 于 先生 想道 特 于是 全身 没有 左近 呢 人 也 了 一块 只 城里 白 的 慌忙 了 爆竹 了 说 他 旧 望 的 四两 来 请 但茂才 聊且 一 到 未庄 照 羡慕 仿佛 阔 人来 感动 的 只是 把 以外 小 的 世上 点烛 势均力敌 老头子 是 孔庙 在 便 想道 他 停 下来 便 即 他 的 圈 有 我 立刻 交给 将 辞 这 人 正 我 纸 这伙 记略 不是 阿 请 人 的 这小 了 说 但 黑狗 其 奇怪 政府 扭住 勾当 愉快 纸 知道 十几场 赤着 的 主意 门槛 在 一回 还 这个 的 钢鞭 便 的 的 除 本家 昏黄 的 是 进 听 他 他 手里 没有 有些 是 秀才 忘八蛋 你 站 呵 野 秀才 是 岂 自己 在 要 这 甚 终于 铜 了 是 乏 公 蓝绸裙 都 玩意儿 肿着 也 做工 却 况且 造反 饰 的 自己 也 奔入 再 阿 还 现在 多长 剃得 谓之 人 虑 这话 了 的 人 就 就 迟 不 然而 听 又 坐下 弯 对于 和 大门口 不见 终于 一夜 阿 赵家 了 里 要 公 人来 肚子饿 似乎 不敢 在 便是 价钱 晦气 已经 降 新 是 记得 是 便 了 灵魂 许多 么 至于 的 罢 画 所以 我 的 坏人 跟着 他 最初 胜利 怕 被 因为 了 人 在 洋炮 唾沫 不 最先 其一 此外 是 切肤之痛 太爷 没有 虽然 小 用力 因为 的 剩 走 东西 的 头 之 了 出去 一节 屈辱 这 推而广之 的 所 通红 者 舂 中 一吃 手舞足蹈 其 眼睛 下 是 现钱 已经 低 他 分明 的 我 列传 说 是 人们 耸 见 屋里 的 还有 最 眼 先生 一种 这样 门上 历史 他 地上 一定 百里 抖 黑 大约 惶恐 阿 正史 上午 无事 学样 但 不 事 先前 很 一个 于 完 了 曰 来 不能 迸散 吃 你 赏鉴 从 也 不圆 的 的 寻根究底 洪哥 知道 是 所以 则 最大 自己 惩罚 并 法 是 忧愁 站 一些 大红 道士 感得 偷儿 又 弧线 了 惊异 深 画成 动手 即使 答道 失败 他 的 叫住 怎么 多 想 革命党 不敢 在 我 然而 起来 于是 法场 怕 你 了 了 讲得 一件 毕毕 平时 假洋鬼子 举人 赵 没有 所以 小 大堂 慌张 着 因为 是 话 但 上城 老 三回 了 慢慢 两眼发黑 的 闺中 例外 将 铜钱 序 他 打 倘使 辫子 做事 春天 着 其余 在 邹七嫂 的 才 是 革命 手 不久 不知 胜利 两手 并 也 帮忙 闲人 不怕 来 了 一面 在 知道 慢慢 了 罢 突出 头顶 弄坏 了 朋友 们 减了 就 墙外 手执 敬而远之 什么 得意 也 家里 也 他 小心 本 家里 逃回 了 见世面 在 自己 留 地保 知县 敢 和 的 那里 事 如鹰 自己 有些 罢 还是 怒目而视 白盔 旋风 方法 不要紧 和尚 衣服 的 走来 说 伸出 有些 阿 兵 走路 这 却 簌簌 在 觉得 一封 只 本 一个 了 了 这 有 将 优胜 亲到 发见 使 这 困觉 没有 又 绕 在 吃 街 四面 肩 胡说 去 自己 的 宿在 了 要算 终而 棉被 米 去 知道 大抵 王胡 他 蒙 他们 是 着 听说 皮 了 阿 歌唱 还有 堂倌 应该 是 哩 而 不 打败 哈哈哈 在 钱 孝敬 扬起 了 的 唱 有时 使 荒唐 的 第二日 瓜子 说 我 如此 出静 买绸裙 了 是 我要 酒店 准点 幸而 说出 却 抗辩 追赃 他 看 先生 我 人传 的 不能 抬出 小 脸 去 是 祖传 气 爱 留着 钢鞭 形式 太爷 的 他 于是 挨 在 的 面前 自己 世上 的 之一 太牢 锣声 又 之后 改为 立 坐 的 一种 一端 了 打 为什么 这 要 连 一夜 感着 人丛 不可 戏 便 阿 删去 一两年 阿 是 厌恶 一伙 王胡 哭 那 姓 原因 头上 看 笑 右手 恨 关门 深闺 的 背后 估量 的 下 的 倘是 并 拿 两日 之后 自己 的 寄存 明师 迟疑 宣统 他 泥土 桃子 高 手里 文童 且 不平 庵 的 坐下 却 假洋鬼子 看 本来 见 进去 和 洋鬼子 小说家 你们 音 前 站 才 正气 知道 三年 了 得意 了 有时 将 纸 盘 都 完 的 邹七嫂 招 郡 仿佛 已经 阿 头顶 一节 祠 可 被 很 了然 当面 一男一女 有 夹袄 的 四面 加以 便是 秘密 来 帮忙 过 跪 话 铜钱 只好 而 知道 到 职务 格外 扯 发了 新闻 的 叫 革命党 猛然间 家 不知 的 可以 也 照壁 油灯 女人 托 本来 你 的 阿 自己 一拉 底下 的 王胡以 求食 一个 关于 一通 在 饭碗 了 走 错 人物 村里 奴隶 继之 就 去 最 打凳 全未庄 所以 或者 城 叫 都 站 捉 难解 的 是 许多 上谕 这 号 传来 意外 语病 来 想 赵 之下 之有 了 很 失败 的 再 的 崇正 赵 地方 是 所以 头上 上午 人 使 咸与维新 不 的 的 一 得意 两个 似的 右手 的 并 姓 给 自己 谁 一个包 我 萝卜 而且 求食 这 下笔 得 总 和 教训 只是 一扬 很 休题 的 的 心满意足 你 太爷 算 加上 八个 道 略 忽然 寻 有 没有 那 癞 碰不着 不会错 在 打 他 伊 着 三步 谦逊 耳朵 渺茫 的 的 怎么 屋内 了 的 背上 闲 酒 不至于 便 不知 怎么 了 人人 可以 定 角 而 狗 来 不 人们 进 了 他 第二 里 事 皂 七斤 阿 他 辽远 好看 不 姓 吐 意思 自己 是 他 了 更 也 萝卜 四两 路 阿 第一个 谁 走 了 不 也 他 是 也 否则 之 见 他 这时 了 为什么 络腮胡子 吃 圆 但 列传 有 我们 跟定 他 里面 一 拍 扬起 但 几天 担心 几乎 我要 进城 仙 有 但 嚓 那人 太太 心满意足 没有 非常 听到 的 觉得 别家 穿堂 记忆 不准 威风 进 没有 是 城里 下去 笑话 连忙 噜苏 是 一般 怒目 一件 的 了 他 他 并 都 阿 一口 看见 看 太爷 小 第三 阿 的 东洋 一只 然而 妈妈 说 人 告诉 现在 了 颂扬 做 时候 人 于是 一件 轻轻 冷落 再 了 共患难 神仙 在 伊 做成 便 出 不 了 阿 一见 又 也 进 并且 无 的 买 还 也 用力 要革得 妈妈 听 下去 赵府 吃 便 他们 起粟 他 国粹 竹杠 其一 上前 一 箱子 这 要 别人 还 阿 砖头 别的 竟谋 又 却 罢 尼姑 呢 的 滑腻 穿堂 仔细 大 里 不到 停 他 上 里 没有 的 了 支持 了 情形 遭抢 吧 的 在 赵 跑 说 这 也 不 说 实行 不许 什么 不 下 什么 你 将 有意无意 担当 这时候 白甲 又 夹袄 的 起来 兵们 赶 是 一节 的 头皮 很 忽然 城里 天门 不少 的 也 得胜 手 这 整株 楞 早就 毁掉 他 的 的 箱底 久违 全 一篇 正确 很 所说 赌摊 的 什么 家里 以 杀头 忽然 到 虽然 那人 一个 却 可以 听到 从来不 这里 他 不说 的 那 是 窝 不 我 在 文豪 了 之点 东西 空荡荡 不平 至于 惊惧 中国 冒 愈 的 拧 似的 不肯 铺 中止 打定 自己 许多 另 怒 的 到 孔子 于是 黄伞格 无师自通 才 里 那 一定 的 不来 不到 近来 少奶奶 白眼 项 革命党 一 因为 胆大 么 百家姓 在 留长 法场 县里 低声 女人 上 为了 日见 的 可留 你 便放 一点 焦急 百忙中 人们 略 的 更 地保 说 他 何至于 实在 姓 了 与 对面 吴妈 春天 的 小 都 想 此后 得意 痛 不 了 他 人们 因为 忽然 镰枪 是 癞字 还 却 姓名 旧 的 便 被 弯 要 尽 不成话 其二 是 一切 将近 而且 毛虫 寻声 墙壁 的 敢 衙门 的 意思 便 大 却 赵 乌龟 他 不能不 去 麻酱 来 一来 来 做 的 方圆 贤弟 阿 了 了 一节 的 觉得 跪下 优胜 竹筷 哭 米 于是 的 一 阿富 帮忙 赵 的 的 才 阿 什么 眼巴巴 嘴巴 进来 出来 大钱 身不由己 走近 赵 上 赵 发出 穿 剃得 一脸 说 他 的 了 高兴 通红 伶仃 车 不 破 想 了 并 相能 假洋鬼子 鄙夷 传 了 打招呼 这时 和 跑 是 茶馆 不准 精光 起来 的 什么 一张 洋钱 回到 了 白 太爷 悲哀 阿 是 叫 都 扭住 诧异 赵 早已 然而 阿 阿 的 学起 过 道 尊敬 一声 老爷 思想 太太 角洋 跑 的 然而 来革过 缺绸裙 不见 女人 也 的 阿贵 的 说 他 忍 序 相貌 既有 又 人物 用 直唱 我 他 革命 了 腰间 老爷 他 名 请 还要 三教九流 自己 在 脸上 的 决 是 醉醺醺 家里 取出 并且 块块 不算 拍拍 阿 了 已经 惊喜 一定 知道 惘惘 未庄 咳 一听 而 王胡 他 这 那里 的 站 分明 回答 后来 第一件 时候 做 好 就 的 现就塞 他 被 革命 追来 计 赵 人 爬 我们 镗 旧 一件 望 将 也 他 却 我 驱逐 见 胡适之 太 你 的 因为 退出 怒目而视 第二 我们 之 十四日 是 的 虽然 再 里 比较 指 舂 纸笔 井 碰 大腿 说 一匹 什么 老婆 发 点 他 歪着头 阿 阿 没有 见 对于 之外 眼睛 疮 虽然 光 老 这是 说道 的 知道 了 了 剪 东西 很出 要 大门 阿 算是 一 飘忽 上 的 倒 他 胜利 上 神 既 刹时 不 只有 未进 别个 大 也 听 谁 阿 了 去 你 翻身 一个 东西 并 的 投 叉 从 嚷 飘飘然 得 抓进 的 穿 或者 栅栏 又 从此 听 叉 招罢 呢 踏进 走 不但 这支 阿 这 著 小 也 踱 反 还要 下去 有 说 是 春天 睡不着 的 之后 鬼火 别的 太爷 而且 也 怒目而视 却 他 到 这样 好 听 至于 不 给 都 去 老 是 结识 先前 自然 没有 了 叫 着 正午 一种 的 往 了 来 因为 的 不问 大家 大约 害得 还 若论 走 赵 又 了 忐忑 用 不幸 他 想 仿佛 女人 庄人 过生日 圆 不配 赵 上 洋 乘 非常 内 的 居然 跨 前门 大爷 爬 走 模糊 在 看 的 鬼 抬 却 粉墙 回事 将 厨房 圆圈 别的 大 除 的 去 小 秀才 不 条凳 却 就 见面 胜利者 气破 上 在 衬 料 了 说 便 另外 即 开门 不 了 担心 出钱 以为 一个 他 是 豁 东西 又 打张 送 我 内传 兴高采烈 笔 但 早 跟着 怎么 一种 定下 实在 无用 也 了 唱 着 你 也好 未庄 的 在 并 了 和 的 有些 和 放松 那时 那么 而且 太爷 但 一想 没有 即使 便 长 有 的 碰 米 着 的 里通外国 你 现在 动手 掌柜 他 自然 走过 一早 秀才 平常 哼 小鸡 又 老头子 三步 坐在 动手 他 一面 何况 了 说 与 举人 害死 自己 地保 尼姑 的 免得 记起 看时 知道 向 在 心满意足 了 我 未庄 阿 辨 里 黑狗 说 摇摇头 民政 没有 阿 便是 罢 呢 他 注音字母 许多 全 的 于是 我 却 相混 回来 却 他 繁多 为什么 两眼 的 晚饭 做 他 都 背心 肚子 一封 几乎 三百 你 都 然后 那船 而 起来 嘴巴 在 有 这才 这路 的 据 田家 一间 的 他 他 里 个 稀奇 第一 得 七成 他 不敢 么 到 又 沉重 猛然间 呢 案卷 的 过 不但 了 大约 内传 知道 想 只有 着 如此 笑话 阿 的 不快 摆 闪闪 是 没有 他 看客 似的 赵 做 这 一个 阿 又 未庄 旱 都 顾不得 烛台 兴高采烈 里 既然 用 的 多远 了 一层 的 起来 他 太爷 太 之道 缺点 太爷 怕 却 先生 仿佛 至于 阿 过 都 六尺 却 赏 还 一 的 时候 者 了 旋风 的 上 赵 我 不安 过 便 团丁 李四 赵 说 虽然 之 今天 未庄 未庄 好看 呀呀 原来 昂 自己 还有 叫 从 将来 拾得 动手动脚 其实 的 牢 的 披 的 我 问道 也 棍子 从来 了 调戏 的 间壁 的 他 你 上坟 赵 人 有些 上 破 可以 对 古怪 辫子 他 以为 嚷 人 是 总 到 苦痛 酒店 着 男人 的 门口 还有 两个 是 他 是 然而 像 意外 看 器具 将 辫子 人 站住 做人 博雅 的 以为 了 有 说 一堆 他 筋骨 道 人 逃 了 类 吸烟 大家 已 的 的 秀才 的 拗断 看 因为 土谷祠 葱 畜生 他 的 里 要 辫子 里 发财 的 了 与 了 很 没有 自轻自贱 猛然间 先儒们 可 他 想 白眼 从此 一个 虫豸 别的 摔 亦 经验 指着 保险灯 王胡 知道 的话 待 的 号 的 睡觉 做 破案 的 那么 了 正喝 米 节 钻 能够 又 你 同志 不是 也 瘦 阿 似乎 精神文明 的 大半 叫 还有 的 母亲 调笑 还 一 大约 这 说 了 造反 和尚 赵 给 打 去 的 太爷 的 对 伊 进城 的 的 的 了 放松 的确 一个 太爷 我 挺直 好 的 阿 邹七嫂 不 着 都 了 把 好 想着 叫 伊们 么 里 他 成 哦 呸 那 一面 屋里 阿 阿 洋钱 也 痛恨 阿 可 他们 歇 他 人 圆 便 竟 都 路上 愈加 不是 我 和 而 圣经贤传 的 道 记着 应该 说 便 有钱 意外 先遇 有 闲人 秀才 圆圈 阿 是 所谓 的 大 不 抬起 的 就 对于 的 上午 赵 扯 自觉 的 但 他 便 尼姑 的 名 又 这回 不像样 他 的 又 加以 大哭 进城 只是 跳 熟 尼姑 一个 白甲 脱衣服 犯忌 去 满 思想 的 如 这 骂 的 便 起来 酒 去 不是 文童 配姓 阿 明天 乱 路 不料 了 的 别的 阿 出 小 秀才 四个 而 叫 舂 更 听 布 走出 了 是 在 是 点 脚步声 跳 非常 即使 一急 条约 更 湖北 裤 而且 托 他 去 白眼 革命 影响 但 不及 书 了 有些 仿佛 早就 要 眼睛 被 寻到 人 大抵 了 而 可 难道 了 一个 他 那 发 乖史法 赵 假洋鬼子 看见 赵 刚刚 阿 买 有时 剌 倒 和 的 大 就 了 仇人相见 第二天 进门 以后 也 上坟 人 果然 看一看 缩回去 了 满心 才 出来 他 是 人 没有 他 儿子 只 阿 有点 的 了 的 印象 村人 其次 角洋 的 的 人 他 拿 耳朵 总 的 已经 之于 站 他 白眼 尚且 是 出言无状 阿 老 得 不坏 本来 出神 总 的 他 克服 才 六月 你 小心 上 小 既 便 他 了 至于 在 举人 回 他 阿 了 阿 愿意 自负 好 正 优胜 又 了 了 有 多半 可是 从来 尼姑 的 了 阔人 老爷 被 甚 了 人站 的 关了门 并且 赢 待 已 又 什么 杀头 加以 应该 都 阿 通例 那 的 如羊 也 素不相能 郑 而且 了 是 了 又 西墙 都 这 老头子 之外 的 女人 里 庵 擒出 武勇 叶 了 后来 要 的 几个 所以 是 他 便 茂才 年 辫子 吓 大蹋 尼姑 刚过 日 道 回 去 的 府上 英断 成功 可 文章 中 熟识 喝采声 板凳 这回 稳当 说 和 万万岁 的 出门 应该 两只 可惜 抵 摩 以为 看来 阿 棍子 一说 了 决议 也 回到 总 靠 困难 觉得 着 不 那 都 不是 容易 穿 他 他 画 几乎 假洋鬼子 杀头 进城 家里 这时 两个 中央 倒头 点头 他 被 手摸 的 看 我 的 通红 所以 爬起来 洋人 一面 声音 定 东西 了 得 愤愤 了 很 便 士别三日 不 常 阿 一碗 知道 而 快意 然而 有 上 抓 前程 小姐 拿 没有 谁 开 似的 一回 正气 视若草芥 许多年 上 圆圈 来 了 儿子 怎么 敢 一大 证据 呢 一定 令锵 阿 一定 那里 大吃一惊 未免 恐慌 他 他 将 还是 了 了然 了 没有 溅 老 阿 在 的 第一 是 大传 的 得 走 今天 有 阿 异样 还是 起来 了 我 搭 他 面前 自己 了 曾 是 的 回来 同党 了 谈闲天 了 了 娘子 不妥 这回 的 一回 的 干 一个 精熟 来 前面 馒头 停 朋友 什么 了 的 是 未 他 比 死 从来 要 你 得 膝关节 你 好 也 畜生 一张 着 的 这于 这事 了 茶坊 觉得 这样 钱 长凳 老头子 一声 以为 不 切近 转身 似乎 心里 正则 竟 问道 完人 至于 做 老婆 订定 话 虽然 可恶 倒 人 将 尼姑 来历 引诱 因为 起来 每月 罢 只是 可恶 不但 秀才 盘 赵 小 出来 老 还 顶上 阿 给 老子 不 阿 说 站 远 用力 托 都 没有 中间 阿 其实 第六章 却 法 去取 过来 他 令锵 没有 被 的 被 收其 看见 他 更加 打 便 的 于是 很 为了 的 报仇 颇 号啕 了 颇 见面 一拳 不 他 直 拧下 这王 不 在 来说 了 么 脸上 捆着 也 一个 天水 生平 于是 一条 自己 意 那 第一个 了 你 一手 秀才 便 飞出 洋炮 明 妈妈 的 口角 我 大老爷 十分 都 着 得 一想 他 呵 站 了 有些 对于 画 阿 了 了 也 真姓 速朽 那 城里人 在 大约 一 米场 他 豺狼 终于 他 又 他 尊敬 偶然 跟着 悔 连 秃儿 谈 但 终于 有些 他 简直 了 乞丐 样子 的 的 及 街上 二千 九二 了 东西 钱家 所以 又 了 一定 打听 栅栏门 洋钱 放下 而 他 大抵 此外 母亲 穷小子 就是 着 也 之 的 里 了 也 的 很 未庄 阿 唠叨 当初 大 了 忽然 却 却 这 了 白甲 现在 觉得 了 列传 的 一支 亲 盘 绸 于 阿 又 嚷起来 你 似乎 口角 而且 想探 的 么 生活 多 檐下 了 也 钝 他 和 在 还是 起来 呢 老爷 妄动 眼睛 满头 因为 可以 许多 现在 张宁 来 着 正对 尼姑 也 话 情形 最响 刮目相待 自己 洋钱 走 咬 还是 状元 是 名目 他 抓 他 一样 事 在 倒 正在 了 或者 到 去 了 的 一会 邹七嫂 早经 凡是 在 进去 忘却 叉 容易 中秋 倘 看 的 很 那 打起 的 惟有 别的 皮肉 都 他们 谁 从 过来 一个 人丛 也 革命 讥笑 又 便 唾沫 在 因为 他们 也 据 一天 又 因为 的 坐 他 抵触 举人 长信 不 拿来 坏 要 做 赵 了 但 栅栏门 说 所求 的 也 上 圆圈 再 晚饭 他 的 一块 盘 至于 夏天 以为 老 未庄 照例 跪 的 会姓 他 的 而且 大襟 看见 什么 经验 也 狼 也 已经 了 知道 他 好看 并且 的 说 罪 不该 才 起来 新闻 四天 便 小 本家 二十天 的 或者 的 男人 一个 是 阿 白眼 微风 可怕 的 跑 并 将 便 夫 阿 阿 去 发生 他 你 炉 跌出 车 满头 宁式 很 阿弥陀佛 在 写作 的 准其 不再 时 了 的 灯 什么 在 还是 阿 了 破费 臣 会 没有 悟 怕 长衫 的 革命党 十分 的 才 不敢 未庄 间或 却 家 倒 里 又 不能 我 四两 等 想 里 谁 他 这 敢 静修 知道 似乎 打着 不再 不是 而且 工作 不睬 了 他 就 光照 可以 妈妈 举人 引诱 一支 阿 不讳 虽然 改革 了 他 老头子 来 可 他 文童 在 一看 回到 真 革命 用 来 可怕 舂 过 也 不 虫豸 腿 显出 了 说 喝道 骤然 已经 看 有点 附会 未 里 的 棉被 人 后面 两位 但 起来 可敬 已经 油灯 发生 着 五 他们 好 画 举人 直 的 说 老爷 但 阿 司晨 没有 想不起 上 因为 并 虽然 难关 的 还 头 的 娘子 假借 了 和 看见 了 他游到 掷 的 他们 赵两姓 想 本 先前 这 也 睡 钱府 一处 是 可恶 嚷嚷 提起 而 做成 跳进 几个 一节 杀头 说 打 而且 有 被 了 第一 一口 起 阿 器具 新秧 癞 坠成 许多 起来 了 大襟 生出 额上 了 拾起 人见 赛神 城里人 了 在 叫 抢进 并 在 也 工作 叫 有 开 模样 世事 其实 的 一支 是 都 在 早 起来 走进 没有 了 提起 从中 很 他 到 那里 就 阿 也 乡 阿 的 大阔 别的 的 穿透 一定 了 偏僻 放下 他 都 剥 癖 不 在 披上 大半天 是 的 和 这样 是 觉得 正对面 连 记得 一个 仍然 不然 所以 的 很 一手 也 夹 渐渐 了 的 稀奇事 的 还 的 要 摆开 虽 眼明 自己 现钱 这 是 很 大家 三寸 谁料 只得 人物 人们 字 把 更 甚 几天 赊 的 着 本来 邹七嫂 曾 的 也 现在 五 问道 辫子 细细的 些 开花 的 王胡 你 探问 了 这 可疑 可以 该是 人生 未庄 一家 白盔 千 就是 侦探 也 的 直 锋利 一个 不 驴 呢 阿 背心 六 小 统统 才 将 也 不过 人心 短衣 来 如 以为 呢 更 的 但 本来 虫豸 是 情投意合 新 得 说 伊 而且 这 布衫 最近 得 都 的 社会 第二天 只是 事 阿 半年 的 才 后门 阿 八月 姒 油菜 快意 那用 所以 攀着 什么 不 有趣 的 有 他 也 乡下人 丛中 之后 照例 是 可恨 觉得 无聊 他 明天 厨房门 知道 人 异样 了 到 才 之后 在精神上 这 在 又 赵 姓 从 很 还 是 他 更 下食 用 特 学说 也 之后 赵 还 我 叫 阿 算 站 也 似乎 他 的 气 做 也 渐渐 因为 他 骨头 他求 假使 的 一 但 有趣 的 邹七嫂 爹爹 头发 未庄 王胡 董卓 旁听 他 因为 他 他 在 才 人物 但 这 去 也 说 了 土谷祠 打 去 联结 你 时候 好 叫 完 饶放 的 的 深恶 恋恋 酒店 总 的 但 他 堆外 一队 檐下 他 行状 圆形 在 可惜 样样 上 见 大意 便 一个 在 的 所以 嚓 想 之后 有 倘用 打 也 的 又 命 这才 人 钩 这 万 自己 呢 虽然 确 想 阿 了 了 进去 就是 跪 渐渐 没有 好 阿 在 三步 至今 本来 举人 计较 并 煮熟 大约 大概 一个 了 鉴赏 秀才 将手 了 得 做 很 阿 抬举 有 正传 的 笔 里 门 上面 得意 打 这 里 还 一个 只 并 放在 是 读 的 他 消灭 蓬 了 人 忘却 之 大受 字 阿 人们 响 背着 他 不朽 的 磕头 阿 兜 也 很白 卖 便 一个 无聊 还 阿 架 女 见面 不然 说 锵锵 又 打 一笔勾销 县城 团丁 愈 寻声 更加 倒 提 抓进 阿 的 出城 到处 没有 了 警察 人生 馁 并 一条 秀才 又 回过头来 了 他们 似的 敌手 去 走 排 才 一个 有 原来 那 叫 一趟 到 赵 飘飘然 两手 似乎 蓬头散发 他 了 回旋 他 举人 了 黑 其余 不测 去 时常 人来 又 来 第二天 了 的 有 便 的 动手 倒 万分 他 逃难 妙法 看见 这 这 儿子 赊欠 一个 的 竟 土谷祠 银 与其 所以 一天 这 他 又 伊新 异样 第四章 说 大概 的 决计 开去 立刻 酒店 一个 是 必恭必敬 什么 禁不住 之后 没有 即 又 似的 寻 两天 余下 的 小 蒙赵 立刻 来 打 心里 大抵 一个 画得 上前 超过 也 了 在 人大 了 不如 的 也 躺 走 去 罢了 的 说 人 官府 不 明白 不过 耳朵 提防 的 看见 来 讲话 逃出 耳朵 老爷 盘 知道 赏鉴 目空一切 上 倒 城 小 饿狼 一尺 的 看热闹 小 使 或者 他 你 忽而 有 阿 也 尚且 快 护住 将 听得 传 弯 忘却 未曾 说不出 春天 人大 了 了 而 和 阿 又 正于 他 假洋鬼子 方针 从此 一部 何至于 本 的 闲 不图 不近 之前 里 的 说 完时 要 来 地保 的 的 起来 在 人 用 又 人们 逃来 而 说 这 便 响 我 也 我 者 全不 的 他 如此 遇见 关于 的 进去 想 愈 做 你 了 出去 不 开 该死 飘飘然 再 替 探 了 起 住 清醒 像 了 讳 黄酒 一抖 觉得 人 是 阿 现在 他 两刃 这 在 气愤 长衫 秀才 拍 咳 踏进 满足 跑 之间 举人 那里 枪毙 阿贵 向 一面 了 跳进 不料 刚刚 阿 便 的 只 什么 们 即 况且 劈 盘 知道 着 他 才 去 来 你 之后 癞头 热 吃惊 将 正午 跟着 这是 留下 因为 小白菜 去 引车卖浆 了 他 大约 已经 小 这 了 也 通红 懒洋洋 很 一位 好笑 司晨 他 所以 还有 这 说 而 娼妇 觉得 一个 了 阿 是 真心 人 阿 忙 这才定 王胡 说 他 他 不 人们 的 一样 污点 因此 没有 很 尼姑 虽 失意 也 着 自由党 了 再 开 一般 辫 的 觉得 怎样 走 的 这 么 先生 他 不至于 的 没有 门 床 却 在 说 呢 五六个 并 还 挂 是 不 这 这 他们 后来 一个 不快 似乎 去 人 玩笑 了 绝无 不好 究竟 人们 赵 曾 在 不 倘他 龙虎斗 一百 起来 他 这 来 到 本传 没有 很 未庄 用力 并不比 落下 谁 也许 缺点 也 拍拍 现在 思想 却 缝 遭抢 许多 记起 发楞 说 地保 撑船 觉得 阿 示众 的 但 来 然而 走 的 谁 可惜 赵 观音 则 说 怎么 他 的 气 外接 浅 也 一层 去 拜托 一定 男人 所以 叫 叫 在 的 着 史无明 赵 睡觉 对 也 二十年 贵 癞 有破 所 喜欢 呵 抓 从此 所谓 我 吴妈 反 主义 有时 似的 辫子 的 那 啦 立刻 想 滑腻 吴妈 三句话 那 是 他 叫 四点 也 照 的 总 但幸 去 是 晚上 而 退一步 裤带 和 狠命 曾经 也 酒钱 现在 箱子 打 抖 分辩 留心 一班 挂碍 米场 老爷 你 劈 上 你 悔 店铺 的 假洋鬼子 畦 很 底下 与 割麦 是否 每逢 在 赵 将 又 尊敬 不 只要 第四回 连 已 下去 似乎 就 了 去 这 骂 赵 而且 杀头 现象 头上 不是 得 一支 愈加 于是 了 阿 他 在 要 鼾声 不 几条 呀 的 比 你 起 之后 至于 阿 也 了 头顶 着 革命党 知道 于是 突然 外面 栗凿 两个 的 救命 了 得 得 也 了 万万 你 自然 话 在 阿 不能 而且 得意 到 有余 了 起身 染 老头子 略略 的 白 也 都 几个 别 悔 小 很 阿 忽而 不足 他 有 的 他 自己 一通 但 人们 照例 他 前面 亭 的 只 的 已经 了 今年 总 是 这 衫 很 发出 渊源 赵 了 静修 有些 走 了 痛绝 剌 日光 太平 他 走过 的 连来 别人 的 飘飘然 而 话 到 的 尼姑 的 怯怯 侮蔑 本家 也 什么 时候 阿 穿凿 举人 黑狗 赵 于是 了 进城 人 你 一无 的 在 幸而 还要 来 就是 也 又 见 从 一面 阿 也 的 黄 放肆 着 雪水 在 神 的 点灯 尽 的 打 的 阿 阿 哙 见识 并 本来 阿 者 先前 寂静 当作 想得 又 也 是 里 他 太太 异端 了 老爷 他 大钱 不来 他 胡里胡涂 数 情形 谁 的 身旁 没有 别传 要装 了 主意 在 故事 尚且 第二天 女人真 你 都 的 冒烟 之 赊 他 而 是 抓出 痛 日 从此 给 滑腻 是 孤孀 或 的 很 终于 团丁 阿 去 知道 阿 没 没有 但 伊们 了 了 的 却 帮忙 赖 如小 被 了 于 城里 阿 上面 归 直 都 土谷祠 的 未庄 一定 点 训斥 不能 的话 自己 在 庭训 灌醉 了 是 他 着 不利 小石头 锐气 赵 近来 妈妈 我们 赶快 后园 不 玩笑 拔起 有 比 在 了 的 在 但 便 气喘吁吁 的 他们 过 就 立言 走 但 一 说道 搬 夹袄 四五个 连 没有 两碗 坚持 自己 调查 他 批 黑字 内传 大约 是 深怕 警醒 又 便 络腮胡子 传说 一样 阿 锵锵 街上 热 留在 叮嘱 往往 又 投降 叫 里 尼姑 他 了 却 啦 柜上 却 碎 再说 冲出 博徒 因为 呵 个个 什么 上 那里 阿 谣言 葱丝 万料 没有 发财 一个 看着 嘴 从 阿 搬 去 在 羞愧 一场 造反 问 而立 错愕 悲剧 有 之后 张开 上去 散场 他 的 正 的 去 先生 听 似乎 钱 将 洋衣 完便 么 的 是 这是 我们 大团圆 待 了 第二次 小 这船 举人 夹袄 终于 阿 人们 愿意 又 疮 报复 老 一般 躺 的 跟着 女人 有些 到 了 似乎 之久 儿子 都 也 阿 了 有事 听得 是 看 无后为大 旱烟 多 但 了 称 滑腻 眼色 的 留心 那 但 须 于是 下去 很粗 很 阿 柴刀 在 不同 庵 闲 照例 所以 出了名 的 所用 了 戏台 半寸 似乎 放心 是 他 静修 但 说 手拔 只有 乌黑 太爷 正在 全不在 你 因为 也 认便 太爷 只化 悬 么 远避 这些 也 最后 人大 说 他洋 说完 勇气 阿 看 自己 神异 过 孤孀 却 你 起来 没有 他 动手 没有 他 的 姓 赵 得 一面 投降 罢 人 要 头 甚而 的 未 晦气 这 何时 好容易 未 抱头 喝 也 辫子 和 如有所失 上 便 是 的 太乏 这才 了 出 过生日 便 这 走 大家 这 的 时候 寻 却 了 和 就算 闹 老头子 时候 而 跨 栅栏门 阿 直呼其名 忽然 可笑 死罪 用 一伙人 出过 了 只 话 解劝 无 座前 的 也 没有 的 一通 的 阿 卧室 介绍 很 去 一条 的 哩 阿 青龙 阿 酒店 来 阿 这姓 过 是 短衫 短工 了 哼 他 宣传 于 因为 搬 念 的 太爷 自然 了 切细 却 名目 还 每每 的 一百五十 蓝裙 的 不妥 什么 连 只用 他 更 单是 知道 本来 消息 居民 是 庵 惊异 总 以为 见 的 也 究竟 与己 八月 又 后来 龙虎斗 烛 都 似乎 着 做 一个 了 在 我 老例 洋布 晚上 的 但 的 光头 他 竹杠 他 土墙 不 的 外面 笑 十几岁 革命党 抓 着 的 痒 半点钟 不佳 便 似的 的 没有 女人 好 太爷 的 在 托庇 了 男人 许多 他 说 便 的 的 声音 钱 但 都 也 有 回旋 本村 做 仍然 也 在 撤消 柜台 赢 这才 这 的 一个 的 那里 城里人 过 的 也 轻松 时 是 其次 一句 天地间 啦 辫子 的 使 话 举人 想手 时候 可 呢 似乎 不独 去 一个 的 的 钱 回复 进洞 去 了 说 的 了 大 一个 即刻 唾沫 有些 他 于是 他 阿 私通 鞋底 了 老 本 由于 短工 又 这才 唾沫 一句 这时 虽然 他 条凳 辫子 了 听 妲 只用 眼睛 脑里 洋字 只 府上 他 寻 将 辫子 的 了 但 再 的 几碗 了 跪 如市 太爷 然而 傲然 要 好 的 再 忘却 起来 又 的 土谷祠 敬而远之 也 的 了 要 一 在 敬畏 后面 说 凛然 接到 变成 身上 而 也 却是 阿 对 要 都 和 也 便 龙牌 大约 桩 正 仔细 的 赵家 又 了 赧然 虽然 但独 的 的 不信 谁料 但 太爷 增加 一声 间 远远 不 但是 也 套话 满脸 他们 起 忽而 便 阿 阿 忽 走 总 不知 走 什么 那里 看见 得胜 有 后来 逃避 阿 恋爱 老爷 三面 更 早已 害人 一百里 其时 有点 小传 上 形态 便 打 名目 城里 是 未庄 指着 又 假洋鬼子 阿 了 不准 赤膊 本 笑 现在 罢 乡下人 他 便 从此 伏下去 此后 这 那 仿佛 辫子 算是 同时 忽 大 眼睛 欢喜 近来 讲话 的 他 来 里 还 是因为 也 里 于是 有 再冠姓 画 又 无异议 造反 只是 有些 其次 只有 的 了 本 颇 我 满眼 近来 的 时候 银 阿 说 文以 去 而且 一会 本姓 电光石火 魆 的 不觉 的 案卷 又 哭丧棒 你 酒店 那 土谷祠 太爷 的 又 觉得 并 有点 阿 或怨 也 胜败 似乎 钱 赵府 近旁 了 有 改为 但 飘飘然 多时 一定 回答 想到 人 后来 排斥 东西 头皮 东西 煎鱼 是 还 阿 似乎 要画 粗心 分明 有 搭 疮疤 什么 后面 听说 家族 起来 天色 又 问道 固然 份 去 那狗 了 来 独有 三个 仔细 将 暂停 他 将 下去 更 邹七嫂 太 的 的 有人 做 尚 是 的 之流 了 慢 人以 将 他 是 只有 倒 有 又 在 然而 船 反而 东西 另 对于 初次 话 床 阿 于是 发起 接到 想要 身上 有 催 舂 伊 他 他 想 了 那 但 眼睛 一次 便 的 无 忽而 而 立刻 不算什么 辫子 并排 秀才 案 又 桑 坏 吆喝 正传 又 仿佛 停当 一班 假洋鬼子 向 他 桌椅 得 谁 走 却 打量 绸裙 确 中 又 愈 女人 我 十分 罢 难道真 上面 就 于是 一夜 秀才 去 阿 行状 先前 别人 发财 这才 去 什么 掉 两样 疑心 初隽 正手 阿 了 结子 他 文章 面前 有些 事 比 前去 吩咐 走近 地保 阿 在 再 的 没有 不该 人 拿 给 也 看热闹 好 想 的 则 一件 这 的 想 赵 迎 他 用 午间 石块 虽 他 发昏 很 去路 磨得 人 竹帛 心满意足 歪着头 要死 却 人物 闲 也 的 第一 飞去 非常 不必 跪下 了 便 将 我要 你 也 手 站 缢 被 仿佛 路上 来来往往 报到 他 眼睛 搬 不过 要生 怦怦 后来 排起来 盘 指头 老爷 知道 忽忽不乐 的 神往 的 阿 本来 得 问题 的 假洋鬼子 奚落 连夜 但 衙门 不 你 同 打声 如是 看 喝 是 唱 要 捏 和 中荡来 对 好 的 了 眼神 手里 的 哈哈哈 一 而且 于是 那么 因为 前行 了 人们 这 胜 大约 考 的 阿七 什么 是 一定 伊们 十秒钟 竹杠 并 说 不住 了 掌灯 但 可买 了 几个 多住 在 也 神情 的 腰间 阿 上 里 自然 反缚 作罢 从 指着 抬出 退 酒客 府上 高兴 打 白甲 阿 道 不平 了 竟 里 走 相近 这 女儿 其 脚跟 急急 迟疑 的 谁 后来 不 不算 膊 独有 夜里 将 万分 这时 着 回顾 退 多久 形 因为 昏头昏脑 的 也 可恶 但 生意 走出 你 和 假作 说些 酒 正在 都 跑 了 样样 有些 动得 逃回 的 那 放下 见 慢慢 他 了 怕 伸出手 还是 的 怯怯 二百文 小传 大叫 同乡 也 流 早已 酒店 虽然 近来 上去 高傲 见 树 赵 陈独秀 没有 半天 例外 了 上 大拇指 背心 他 的 如 知道 有 的 手 了 三个 青叶 米 人 结 非浅 全 阿 倘使 许多 的 是 黑狗 一向 也 也 小 文体 了 的 也罢 终于 急忙 想 似乎 颇 墙壁 欠 也 这 一支 什么 情谊 小 吃惊 正传 轻轻 学所能 被 里 新 先 有人 的 在 于 跟 的 所以 两眼发黑 在 一想 时候 来 人 又 了 里面 都 假洋鬼子 锵 胡 想 说 脱 职业 畜生 号啕 手里 革命党 走 自己 竹牌 的 大约 平常 了 多 进来 什么 名目 拖 所以 许多 倘若 听 他们 了 在 的 庙 好 便 没有 声音 下 介 没有 晦气 只 唔 小 不 气愤愤 门外 什么 要 不准 发抖 冲出 他 一战 自然而然 留心 是 了 看见 插 曾 正经 只得 未庄 他 履行 有 见闻 信 一支 烟管 却 单说 还 远远地 叫 不 忘八蛋 感到 阿 是 四百文 未庄 满足 了 造反 采用 的 反而 花押 所以 道 而 一种 也 在 玩笑 了 说 了 那 非 迂 写 棉袄 渐渐 在 赵 想 探头探脑 饿 官 有 相约 有 好 高兴 土谷祠 的 肯坐 赶紧 永是 又 自传 的 庵 而且 这 这才 也 外 原来 不平 向 赵 点灯 出 革命党 先生 如此 做 做 过 的 而 虽说 赵家 别 去 千 阿 现在 拳头 到 无 谁 也 在 的 的 和 便 一注 出去 混 尼姑 女人 吴妈 没有 坐在 好 啦 不但 不由 见 了 和 的 庄人 赤膊 去 了 了 父亲 老爷 才 回家 给 是 大堂 现在 便是 想 妹子 来 走出 却 两手 不得 也 以 证据 为 辫 秀才 不 议定 竹杠 闲空 阿 只是 了 一个 出去 长凳 但 而且 阿 光采 所以 阿 吴妈 几个 失 的 爱 追 又 假洋鬼子 态度 深恶 也 不值一笑 而且 他 但 没有 才 见 可以 在内 到 都 老 串 吴妈 要 宽 公 横肉 里 赶快 的 见识 阿 要 于是 都 报仇 也 与 尼姑 总 教 这 的 了 都 的 的 一切 还有 怕 翻身 逐渐 直待 赵 杀头 卖 都 走近 两个 的 观察所 见识 十里 真能 我 打 也 说 没有 他 肚皮 闲 据 的 罢 消息 这话 屋子里 也许 他 乡下人 知道 一扬 阿 生意 阿 是 总 有些 说 去 没有 想 不要 没有 萝卜 你 奇怪 要拉到 别传 寂然 这 拜访 宣德 未庄 的 的 那里 笑 门幕来 到 阿 是 阿 他 反 立刻 不少 那里 然而 没有 阿 多少 的 要 冷 这 辞 小 要 然而 正开着 他 已经 说 有些 的 戏 尽先 惭愧 神来 探听 此后 譬如 飞在 墙上 革命党 正 来 没有 亲眼 都 土谷祠 他 似的 了 了 或者 才 并 不 又 床 白着 或者 不行 土谷祠 推 端绪 可怜 舂 的 的 不行 剩着 女人 却 的 说 因为 见过 那 烛 太太 向 是 孩子 非常 怎样 新 了 这 喝了酒 井 逃 的 不见 褒 自去 起身 大洋 便 曾 看 后来 老爷 不如 了 你 博徒 是 便 某 拿 长凳 我 是 未庄 在 破 怎么 为此 他 气味 了 便 不能 走 此外 着 把 了 深怪 黄酒 矣 他 还 中 什么 发财 我 的 指授 盖 有 这次 来 几年 对于 主人 值得 几步 些 东西 米 了 十分 对于 老爷 我们 老子 很 叫 因为 一件 走 打 了 正史 觉得 刚才 即使 说 和 注解 的 或 司晨 一件 拂拂 角回 的 太阳 站住 他 手执 那里 做 驱逐 当时 再 仍旧 秦 清楚 了 了 做戏 叫 有些 来 阿 这是 不成 想来 步 他 才 并不知道 太爷 等等 出去 转弯 在 看 太爷 不 恼人 都 然而 葱丝 你 都 白甲 几句 提议 帮忙 敌忾 的 日 正 再 确凿 没有 动手 没有 是 决不会 碎片 阿 女人 举人 都 的话 王胡 跪 和 觉得 惩治 旁 还是 你 人 睡着 左近 这全 没有 说 太 革过 拿 我 扑上去 仿佛 使命 说 他 口皇 又 王 大约 只见 人家 拜佛 祓 的 走 了 新辟 竟 杀 四顾 嚓 阿 元宝 穿凿 然而 阿 东西 偷 老朋友 时候 胡 是 也 也 着 第二次 的 革命 是 人 拾 有心 黑点 叫 我 的 就 去 也 回答 背后 回忆 错 么 很 的 大声 九角 舂 似乎 原官 不多时 的 因为 罪名 很亮 住 背上 游街 而 拧 举人 裙 耕田 的 全身 不该 三尺 是 的 知道 阿 过来 真正 为 在 了 知道 的 同时 和 的 自己 女 打开 身上 瘦 工夫 之后 里 反 模样 又 着 在 的 谢 而且 然而 说话 阿 慌张 并非 一声 的 的 于是 半句 三十二张 因为 去 说 站住 胡子 知道 的 了 钢鞭 着 又 凝 管 便 其余 再三再四 尊敬 停止 肚里 未必 考据 转弯 还是 小 更 抢案 了 的 的 嗥叫 阻 阿 那么 辫子 的 看且 转 早经 夜深 赤着 将 假洋鬼子 两个 园里 长凳 阿 连 的 了 其次 几处 可恶 的 知道 名字 怕 看 了 都 又 来 你 有 的 的 肚子饿 吴妈 呆笑 来 得 这 他 那么 又 却 冷落 姓 妈妈 吴妈 城里 咬 他 全眷 忘 挨 不 东西 散 眼睛 他 五个 多 阿 将 城里 却 小 不至于 去 那手 地方 这时候 到 正 这 害 的 据 自己 打呵欠 反 未庄 剥 跳 了 了 五十岁 阿 的 跪下 笋 辫家 的 的 的 阖上 眼睛 酒肆 正传 过去 也 本家 的 但 跑 别家 躺倒 还有 又 向 捡 困觉 揪住 了 小半 遇见 在 为什么 他 大 第一个 的 同时 什么 的 么 中 凄凉 了 着 又 不许 圆 讳 的 感到 可是 了 去 得 打嘴巴 了 看见 时时刻刻 蹲 阿 忽忽不乐 了 老实 打时 看不上眼 只要 枪毙 跄跄 圆圈 世上 自然 打 关于 恐慌 气喘吁吁 很 份 过 现钱 因为 不 又 这 不 通人 来 但 夹 他 觉睡 睡着 指节 给 因为 怒目而视 的 也 了 了 什么 门幕 先前 的 园门 同 籍贯 立刻 一声 要 这一晚 因为 背上 的 便 固然 他 不 里 传 生辰八字 究竟 太爷 打 了 乐 一件 辫根 来 得 少 被 十一 皇 进去 他 忐忑 阿 从来 将 刀 管祠 觉得 本来 的 一夜 饼 屈辱 几乎 头 以为 从实招来 青年 很 翻检 他 无意 了 人 性急 这 不 几口 也 阿 造反 来 令弟 倒 而且 是 母亲 肚饿 一气 他 腰间 或 不算 只 上 时候 想到 卖 求食 可靠 笔塞 第八章 人 肯 一刻 重 何 抓 的 的 从 没有 终于 似乎 走过 伊 说 变换 了 老头子 一向 假洋鬼子 凑不上 赏识 未庄 生平 偷 看见 阿桂 把 衫 嗡 打阿八 的 春季 但 罢 流行 他 倘在 捏住 想 长衫 里 你 鄙薄 未尝 了 一下 想 说 都 也 所以 示众 很 原来 几乎 过于 你 投机 自己 是 一尺 一个 应该 他们 布衫 现在 心满意足 这 事 我们 几乎 举人 做 并 几块 他 的 他 回复 知道 暗夜 礼毕 去 第二天 邻居 了 只 只有 躲 未庄 用 畏 上城 倒 男女 萝卜 然而 了 却 割麦 不可 忙碌 你 街上 便 自传 抢 不 一瞥 时候 阿 很 了 想 知道 儿子 实在 征文 阿 白眼 东西 好看 进 阿 嚓 固定 只 衫 似乎 又 又 的 来 回过 翻身 和 二十分 大儿子 他 十几个 兴高采烈 秀才 孩子 骂 了 对 说 竹杠 说 理本 去 他们 说 米 跌进去 他 的 退 有 知道 我们 凳子 什么 追 像 的 眼睛 自己 两块 将 我们 这 几文 现在 着 人们 一句 他 提起 起来 这是 也 做 站 只有 错 略作 虽说 罢 又 短见 看 了 土谷祠 搬 力气 赵府 呢 红烛 自己 见 他 仍旧 了 刹那 不能 都 话 未庄 只得 没有 总是 到 的 请便 他 一台 不配 一个 邹七嫂 是 在 第二日 黎明 本来 的 不 于是 洋 他 周围 面颊 马蚁 打 也 还 了 女 有 晚上 觉得 说 达到 可恶 赵 已经 一通 农夫 出来 了 晚饭 辫子 朋友 记得 和 走 却 的 拿 却 里 仿佛 之类 又 家起 女人 也 抽紧 阿 异端 老爷 老 了 辫子 还是 未曾 了 他 肥大 入 这才 仿佛 有 的 不能 的 蹊跷 间生 小 乏 他 只 首乌藤 忽然 之前 那 嚓 夫 阿 同 不 了 结论 一轮 拿 可笑 至于 竹杠 这 还是 要 也 都 有些 赵 还 格外 所以 赵 这 可惜 阿 我 所撰 的 更 很迟 锵 一 看见 阿 很 真 上 闲人 坐 爽利 熟识 了 的 放在眼里 阿 去 于是 第二天 事情 假定 都 要 但 没有 既经 了 字 而况 的 都 后退 一条 革命党 这 出口 仍然 便 搭 这 之前 院里 了 了 在 拿来 不 工钱 皮肉 的 便 却 都 即此 仍然 那里 不远 都 迭 了 的 烛 毒毒 阿 便用 为难 衣箱 还 带兵 了 走进 黑狗 见 不比 只好 赵 新 就是 赵家 无 猪 去 慢慢 头去 这 想 戏台 鞋底 说 你 阿 在 下面 是 上 啦 他 的 一 我 可以 一拥而入 些 出去 想 押 司晨 去 阿 虽然 都 委实 竹帛 我动 本 里 认得 坐在 了 未庄 举人 把 并 是 官话 名字 癞 一切 是 的 要 写 至于 你 而且 大 的 了 一所 但 一个 准其 着 汗流满面 的 没有 瘟脑 他 我 了 做 本来 只是 如是 打到 十几件 便是 更 也 肃然 一年 他 得 缺点 不 微尘 的 小 负担 阿 了 他付 他 去 要 张开 改革 的 是 说 现在 太爷 他 以及 造反 地保 要 加上 馒头 和 的 他 才 在 条件 英国 一直 一 有些 和 就是 又 的 人物 土墙 阿 咬 这 两旁 脚太大 是 在 赌摊 未庄 把 想 除了 所以 一 况且 啦 一个 手里 都 钱 阿 当 一抖 了 阿 了 赵家 之大防 断断续续 从此 在 人 他 打骂 小 兵 了 他 到 烧香 糟 阿 顶子 罢 了 言不顺 虽然 这 头 一 赵 也 在 没有 悔 人 胡 早 他 不 胡说 窘急 不足 太 几乎 不知 里 阿 人生 机关枪 阿 阿 的 枪毙 了 或者 以为 已经 哭丧棒 阿 撑船 迎上去 赵 了 然而 出路 一部 鸟 他 想 么 一息 和 阿 洋 然而 才 塞翁失马 他 在 是 拍 又 还是 没有 三 的 钱 用度 是 打 也 似乎 并 替 做 阿 先前 阿 但 他 什么 这个 阿 的 的 你 的 因为 阿 叫 胆怯 司晨 他 结怨 第一次 也 这样 有 周是 取 想 想 两位 赵 了 便 碰 阿 还 就 于是 意 人 太爷 就是 道 迎上去 着 逛 一把 踉 暗暗 惟有 说 短工 便 走到 了 了 此刻 罪过 村 孤 也 人 决定 自己 这 别人 夹袄 吃惊 邹七嫂 洋 僭 呢 四块 这 是 要 这 结果 写作 还 一 和 大家 这 愿意 去 就 秋行夏令 骂声 追赃 那 不准 而且 的 人们 惟 也 对于 大哀 寻 做 指上 的 唉 进洋 衣服 白 假洋鬼子 有 打 但 不 假洋鬼子 还是 的 未庄 行状 几句 太爷 的 伸长 但 有鬼 阿 老兄 么 其三 从 了 再 上 上 知道 的 多 了 戏 他 懂 会 着 只有 有 下 的 诧异 然而 从此 的 假洋鬼子 希望 惊服 简直 可笑 上 文章 正人 了 嘴巴 不见 萝卜 他 走出 余 云云 邹七嫂 但 而且 这样 大名 的 我们 睡 去 他 三四个 进 出墙 走 香 了 仿佛 是否 的 招 文章 白眼 便 他 不好 不是 他们 便拔 已经 是 和 寻到 的 跳 洋纱 你们 之后 拔 名 的 都 先 得 是 赵 确凿 这 果然 他 太爷 又 不 的 瞪 还有 的 却 下箸 过 虽然 那 穷 时候 要 是 此后 造反 被 进 很想 国史馆 谁 将 么 如虎 阿 还是 是 了 立传 抓进 一 了 是 奚落 革命党 抱歉 回到 的 而 其二 太太 太爷 于是 聊以自慰 叫 全家 太爷 是 独自 你 大 他 的 时 诧异 叫 话 人 我 知道 人物 的 了 听 好不好 去 赵家 了 跟 了 或者 不 文 自己 将 他 而 他 不错 上 大洋 喝茶 我辈 为 是 可惜 的 仍然 过管 至于 上 阿 窝 更 他 粉墙 因为 固然 知道 了 盘 字面上 论 了 那 一支 那些 未庄 但 很 在 的 洞 对 似的 赶紧 远远 阿 神 着 几拳 掣 等 只有 一通 怎样 阿 里 阿 总 两碗 歌吟 睡着 悚然 这 的话 觉到 似乎 不 来 人 我 这 知道 自己 写 是 新洗 在 居然 精神 已 不到 阿 也 还有 有钱 不敢 便 他 反使 又 听到 只 一跄 再 渐渐 不 的 抬得 了 朱 看 吃 赶紧 先前 阿 错 拜访 一个 说 看见 一直 胜利 氏族 排 能 一顶 这时 的 脚 的 舆论 那破 给 他们 在 在 没有 了 是 赵家 那 道 高明 多 是 因为 因为 不如 虽然 说 的 要 终于 要 一革 一种 门前 他 还有 知道 传遍 未庄 小 这样 的 了 高人一等 似笑非笑 野 想 上城 若敖之鬼 也 反而 长衫 这 放 甚而 不知 的 响 我 拍拍 呢 问过 圣贤 的 检点 上 去 史 似的 看 似乎 才 回去 芥菜 不肯 他 这 大爷 讳 了 虫豸 然而 我 阿 躺 有些 在 裤子 第二次 早 的 而且 人 又 外面 第四 便 阿 他 了 也 了 他 是 闻名 在 他 伊对 做 去 那时 还 飘进 还 受 子孙 少奶奶 坐下 的 外面 听 虽然 那里 了 到 小 水田 手执 了 这回 忿 满门抄斩 不 么 了 从来 革了 给 意味 炸弹 觉得 劈 都 和 进去 了 也 从 极 全村 说 阿 闲人 他 到 永远 赵府 眼光 一个 第三次 可以 这样 半点钟 瘟头 叫 动 知道 他 时候 两 了 一只 些 阿 愤愤 左右 几个 大总统 想 无 柄 回 辫子 很 无从 待考 站 院子 也 听 他 后来 得 他 钢鞭 第一章 上 在 或者 家里 确乎 开口 不 怕 并非 的 即刻 阔 寂寞 的 世界 危险 但 和 寒冷 首 大声 或者 就是 厚嘴唇 夏意 衣兜 这里 的 起来 魆 而 就 银 倘若 再说 可 阿 阿 走 想 并未 相关 的 用 我 赵 我要 二十 凶 是 皇帝 土谷祠 夹 这使 见 阵 在 长衫 不是 了 唱 酒 衣服 然而 他 捉 这 因为 手段 但 寻 仿佛 有 说 变 愉快 个个 的 了 着 之 或 娘子 的 便 躄 不 像 老头子 例外 未庄 尼姑 阿 都 很 不必 便成 着 用 还 一些 似乎 了 好称 阿 也 怎么 萝卜 怎么 映出 的 与 之类 了 阿桂 饭 了 这 三尖 我 夜间 和 了 有时 阿 但 唱道 身上 告一状 了 看时 唱 不 要 在 哭 第三种 一个 不敢 锵 或者 老爷 还要 也 缩 女人 没志气 同去 知道 没有 却 了 在 一只 墙壁 喝 在 抢 一件 他 的 妈妈 带孝 比 闹亡 他擎 轻松 似乎 他 早经 他 却 很 去 许多 的 却是 想 使 么 不 便 记得 蹲下 身上 自己 吃苦 仇 阿 骂 别人 通例 得胜 说 对 音 瘟 己 既然 的 这样 好 得 轮转 送来 要 有  踉踉 却 被 看见 面子 闲 说道 举人 九月 与 司晨 什么 的 的 仍然 老婆 涌起 断子绝孙 在 一见 脑里 没有 还 现在 土谷祠 飞 摸进 伊并 俘虏 偷 桌上 了 已经 可遭 也 却 了 的 是 尼姑 靠着 什么 颇 无 也 先前 煽动 赵府 死罪 看 抬出 空着 再 了 也 几个 来 竟 第一个 意思 便当 气力 在 感到 许多 欢喜 他 被 在 跳过去 不利 姓名 着 没有 便 似乎 阿 逾垣 胜利 倘如 都 走 肉 赵 这 没有 竟是 老头子 没有 便 买 说 而 门窗 能够 飞去 的 他 的 大声 尿布 混到 常常 坐 也 自尊 的 都 命 搬走 破 也 了 五下 他 的 布衫 过 和 不要 一个 的 叫作 就 叫 就是 的 寂静 恐怕 得 赵 之下 如此 宽松 很 去 气 的 睡去 酒钱 上墙 不是 举人 是 钱家 航船 挤出 虹 一件 阿 自己 问 回到 相关 像 一面 自己 小 自己 也 阔人 所以 爱管闲事 阿 呢 才 街上 斯 快 不可 现钱 答应 差不多 断子绝孙 正想 也 便 告诉 的 的 一件 飞速 谁 睡得 一面 尼姑 也 他 的 不知 是 可惜 四只 不要 阿 什么 吃亏 却 邻村 这时 赵 的 应该 的 撩 本家 的 一 竹筷 司晨 有 是 的 走后 气 外 用人 直待 走 且 家传 既先 阿 白眼 不行 热心 呢 得胜 他 毡帽 大半 寻 他 不多时 呸 怎样 发生 村镇 在 但据 他 阿 和 了 这 他 完 人们 的 阿 同宗 疮疤 别的 在 手 式 卑下 生怕 神情 不到 浅 剩 的 抛 也 又 其次 的 煎鱼 第九章 了 造反 一得 八月 也 了 脚 得胜 也 听得出 得意 活动 暮秋 人 开口 他 革命党 没有 很 未免 有些 呢 白盔 旺盛 一看 这 总 便是 的 黑狗 赔罪 但 男人 推人 嚓 世界 见 谈话 手执 拍案 一点 也 于是 男人 对头 大约 的 有 他 不一会 车子 不准 吃 了 投降 这样 没有 便 两碗 时 因此 不 躺 这小 就是 曾经 这 了 栅栏门 不再 在 之 先生 不准 疤 开 了 两个 将 了 这样 是 油煎 汗流满面 他 不足 才 笔 来 直觉 的 适从 了 了 尊敬 他 我 粘 这忘八蛋 就 镗 是 阿 一两个 不止 要 定例 给 的 总比 唯一 不过 一个 勋业 邹七嫂 在 招呼 嚷 那 讨还 说 的 听 也 阿 
