# Supplementary material for: Maximum Entropy, Word-Frequency, Chinese Characters, and Multiple Meanings
Source: PLoS One. 2015 May 8;10(5):e0125592. doi: 10.1371/journal.pone.0125592 (PMC4425542; doi:10.1371/journal.pone.0125592)
Supplement: S1 Data Set — (ZIP) [file pone.0125592.s001.zip › data-hp-cc]

次 生 上 为 无 不 写 的 让 挥 先 的 见 跟 了 拉 请 上 了 普 比 孩 里 着 斗 都 男 是 想 在 认 东 的 姆 着 利 功 吧 街 很 发 冲 人 臂 个 里 是 自 的 怒 巴 格 再 等 术 膀 伤 台 盯 在 人 他 瑟 话 群 为 他 由 特 说 强 人 会 剂 尔 要 他 事 个 不 去 史 门 一 去 不 非 睛 不 议 像 给 样 着 他 深 麦 的 她 时 你 诉 魔 应 卡 关 一 的 利 问 相 们 面 那 舍 后 罐 和 不 叫 在 场 个 地 瓜 他 是 口 信 长 译 想 在 哈 一 拉 迪 麦 是 又 中 都 是 从 的 臂 是 还 是 罗 将 从 出 注 魔 肩 茜 的 门 巴 双 是 看 没 魔 一 以 阴 提 骨 说 皱 地 雷 的 恩 紧 他 都 看 鳗 失 膀 了 在 所 棘 利 小 着 的 了 欣 前 一 大 就 行 上 既 开 预 点 似 的 到 你 己 他 露 走 米 几 据 失 不 会 冒 本 的 来 不 丹 了 看 子 镜 着 的 子 走 怪 复 姨 了 出 分 的 师 有 了 看 地 是 更 芬 来 的 利 间 尔 秘 马 不 起 女 他 那 般 的 会 摄 显 运 就 起 楼 继 答 跳 的 到 们 回 到 不 不 快 的 助 眼 一 赛 斯 力 雷 可 当 在 也 走 的 有 为 现 不 打 她 母 忽 鱼 备 会 们 有 让 帮 力 动 不 来 走 下 趣 都 发 把 的 观 往 不 奈 不 掉 你 是 还 头 没 吗 恩 现 人 个 地 的 父 找 了 森 去 在 不 太 湖 邓 出 诉 个 上 为 在 兹 只 掉 个 的 像 庄 动 米 霍 个 是 马 作 参 的 成 后 就 地 说 德 可 便 了 有 觉 二 他 说 服 们 你 了 黑 大 在 来 知 风 来 决 怖 担 在 眨 十 说 口 王 那 你 吧 着 已 间 恩 晚 蒙 的 掉 观 不 好 罗 生 精 们 好 恩 么 必 我 问 一 能 个 唐 数 色 厨 忆 他 上 处 破 米 小 修 来 了 变 很 毕 知 袍 做 了 斯 巨 时 来 为 有 我 是 所 的 蛇 旁 妮 着 件 哇 人 好 次 在 魔 吧 时 个 的 的 找 围 们 即 从 口 他 勒 可 在 她 来 家 他 复 去 哈 里 利 哈 来 去 步 讲 就 会 理 方 飞 的 着 说 实 在 斯 诉 一 玛 的 杀 天 章 吧 都 他 暗 身 们 自 是 术 你 他 英 的 队 且 而 声 为 立 看 护 我 越 肩 了 着 进 员 来 认 他 哈 住 蛇 我 开 很 另 试 了 圣 进 斯 动 第 斯 以 的 地 身 紧 着 冲 该 有 后 不 错 米 级 明 在 巴 容 抓 在 着 着 面 他 到 孩 街 孔 斯 吧 准 试 访 得 来 吗 是 的 星 缓 纸 我 格 着 管 他 面 年 哈 吧 是 群 多 处 栏 斯 个 么 奇 么 着 斯 干 么 肿 我 是 的 话 答 和 吗 利 看 可 过 利 他 住 何 听 如 列 小 研 简 是 阿 块 了 经 人 你 道 汤 老 子 的 周 傻 压 来 哈 纳 电 努 礼 给 惊 利 教 格 一 为 它 坏 边 巨 策 出 内 斯 已 哈 近 滑 半 你 么 是 的 的 浓 受 利 的 挤 绕 恩 我 喜 哈 空 下 表 你 多 哈 撞 脸 到 里 极 里 他 杀 任 细 更 岁 马 利 能 巨 了 暗 给 孩 哈 地 可 利 会 到 了 在 时 院 什 个 的 是 我 糕 会 间 到 到 退 瘤 着 道 比 哈 公 霍 特 一 的 利 做 烦 信 满 能 冰 我 门 然 跟 过 普 父 乔 角 五 斯 它 一 酒 又 人 那 进 伊 姨 形 克 贺 很 凝 赞 头 瓶 盒 的 到 到 犹 这 是 鲁 兰 了 在 低 普 那 望 画 发 给 指 起 学 拂 了 平 举 论 用 得 哈 波 朋 这 了 夫 粉 于 尤 指 共 多 就 要 到 纳 圾 掉 子 气 倒 德 第 感 的 锐 十 固 在 相 的 光 他 法 的 人 形 来 宿 站 情 我 沉 笑 是 是 了 日 了 但 料 度 看 然 位 你 你 是 塞 是 特 分 我 感 是 怀 静 道 刻 斯 教 到 个 站 的 取 当 多 样 字 比 你 淇 和 不 视 先 果 茨 我 是 前 没 男 应 终 里 个 分 学 不 只 的 容 是 地 假 可 了 里 这 完 得 可 为 说 不 起 里 的 边 些 多 了 我 肯 活 支 们 暗 那 到 最 他 治 钟 现 放 了 转 敢 镇 起 醒 在 悚 举 沉 这 多 合 是 哦 检 傻 的 哈 娜 义 地 徒 很 夫 道 重 了 出 了 利 道 效 利 外 眨 呢 恳 想 异 不 证 们 它 时 木 我 的 的 可 风 果 只 轻 疑 杀 声 都 压 一 要 兴 哗 了 希 哈 酸 有 但 知 达 就 的 麦 珍 确 手 划 受 色 的 洁 什 怎 罗 林 的 子 最 瞪 终 恩 闪 他 人 哈 着 我 是 利 起 欢 鬼 蛋 一 手 沃 利 就 的 它 期 看 儿 异 紧 和 数 推 是 都 回 的 的 过 箱 重 教 高 可 先 其 办 大 们 角 候 面 不 利 遍 果 恩 啦 的 找 里 的 波 过 后 着 鸣 要 脖 是 的 后 呼 飞 瞪 里 利 停 眼 利 里 啧 是 我 能 利 会 新 那 然 相 是 说 被 去 和 他 极 斯 呼 关 伯 并 不 涨 格 意 已 朝 突 哈 被 望 看 言 苦 教 妈 朝 到 无 心 时 帕 师 渐 而 塔 爆 特 了 都 从 现 色 我 子 你 安 两 属 能 霸 马 奇 了 但 出 像 会 和 城 他 为 屈 说 利 来 比 哪 尔 哈 常 一 悄 皮 如 了 着 又 他 出 飞 了 得 法 斯 做 着 失 放 桦 你 匙 有 他 须 汉 认 利 原 地 他 马 在 中 法 功 干 他 哈 下 部 在 个 的 在 瘩 金 险 于 到 啊 狂 部 板 生 被 看 特 的 挡 这 又 了 像 因 振 活 很 会 处 安 平 前 他 顿 意 着 到 就 里 食 破 在 摆 人 赫 他 我 车 是 太 语 早 围 么 事 课 院 部 的 多 利 咒 马 说 园 来 小 像 了 了 下 实 反 过 资 一 来 了 利 她 绳 豆 利 利 德 也 太 的 魔 里 利 来 么 敲 功 明 们 得 们 那 被 声 把 们 然 瑟 层 殊 计 修 意 们 唤 子 车 使 甚 不 次 嗽 才 我 会 这 我 着 着 去 个 顶 是 几 乐 师 像 糟 多 恩 向 不 可 第 请 弹 难 巫 他 你 么 巫 前 再 没 伏 成 容 的 邓 以 又 合 吧 一 迷 娃 去 哈 世 马 他 点 斯 望 可 人 个 最 魂 恩 残 毕 声 的 位 利 舞 罗 的 碑 请 密 候 了 会 说 量 比 点 我 在 说 个 有 息 头 儿 底 不 手 使 最 巫 些 摩 改 对 利 打 大 它 间 楚 个 他 乐 是 也 布 的 者 握 是 目 的 也 任 之 注 罗 展 十 不 立 宝 范 没 和 求 自 过 他 半 另 劳 恩 当 垫 利 以 魔 莱 呆 楚 来 诉 哈 什 后 过 椅 着 可 晃 脚 脸 斯 教 克 来 跳 进 坚 排 上 魔 瑟 起 室 额 园 都 以 吗 大 简 十 来 剩 那 夫 出 置 上 们 我 生 睛 里 力 嘈 了 无 者 走 得 泥 他 自 嫁 族 的 再 谢 发 仍 他 噢 敏 的 了 卢 冷 洒 对 格 紧 的 试 罗 很 他 说 发 过 家 只 能 发 疲 着 保 很 他 都 恩 走 使 好 此 次 道 砰 变 了 落 先 记 他 上 最 地 面 普 道 抱 了 血 那 是 去 且 遍 地 错 的 为 似 选 史 鬃 尔 段 到 在 宅 其 到 塞 已 了 的 绷 的 看 不 好 冲 找 回 一 说 真 微 的 在 以 我 日 他 以 地 人 哈 作 香 盘 压 的 转 父 办 自 没 阶 大 的 到 了 好 斯 隔 夫 罗 姨 丽 无 了 尖 人 实 个 说 了 我 样 扮 当 不 音 恩 进 护 那 一 俩 利 敏 再 以 得 看 吗 莫 格 经 吗 想 个 过 明 了 了 伦 格 怎 乔 到 雷 个 饭 括 好 他 们 在 别 一 所 那 时 三 她 搬 里 退 达 女 一 的 察 瑞 个 子 名 第 叫 解 内 盯 慌 次 有 他 步 后 去 道 进 白 的 从 得 知 然 多 象 的 滑 经 了 假 特 但 经 他 特 且 汇 的 马 的 后 哈 地 着 手 候 你 人 根 利 刚 间 解 子 是 走 一 握 替 不 尔 种 球 三 了 等 立 己 觉 把 络 卫 不 黑 任 的 在 次 更 的 他 新 的 你 回 到 怨 事 前 一 错 罗 合 建 墙 下 么 他 时 定 么 特 泪 芬 敲 各 一 卫 是 每 间 的 的 个 我 扁 间 尽 在 抓 个 自 采 中 你 当 拍 飞 吧 趣 入 到 很 睛 的 装 件 利 利 前 身 睡 师 融 想 跟 教 推 德 着 像 莱 个 自 可 扫 个 的 愉 担 没 双 意 的 不 击 对 没 钟 家 和 打 车 时 级 封 时 提 声 们 个 一 政 说 在 举 么 拿 前 正 的 战 装 作 前 安 户 生 旧 到 便 不 我 到 瑞 阿 攻 是 么 那 轻 得 达 这 天 身 奇 尔 上 场 转 玛 太 发 亮 多 的 好 大 找 来 过 出 一 们 我 气 入 纸 得 么 力 生 在 堡 狂 的 始 会 看 跑 特 黑 一 父 是 来 的 准 急 吉 么 格 是 脸 一 灵 了 很 她 时 利 里 向 们 们 这 妻 止 到 不 友 目 的 实 头 卫 何 是 里 被 邓 记 我 克 模 盯 完 波 直 寸 我 敏 电 敏 展 不 地 雷 们 是 蟆 你 任 里 什 伴 堡 利 哈 那 在 总 猛 现 如 是 议 的 石 只 用 伯 下 准 欢 更 你 去 来 见 烧 信 的 压 用 说 年 脱 道 不 们 动 么 居 的 拉 下 关 响 呢 时 利 后 鸟 都 却 魔 制 但 的 红 么 这 部 格 的 的 多 晚 绝 授 替 格 的 朗 没 看 起 深 哈 德 有 句 到 吸 物 头 级 的 说 是 一 魔 理 你 恩 地 子 利 芬 不 帚 声 赋 付 们 利 着 听 他 能 到 当 意 经 笑 邓 他 能 题 地 楼 埃 事 的 银 菲 韦 哈 看 去 己 使 力 出 着 友 现 前 他 得 头 试 带 毛 高 这 我 讨 敏 话 嘴 你 这 坐 他 草 着 舍 没 烂 都 手 下 斯 他 出 的 的 跑 有 这 切 那 泼 殊 恩 喱 要 的 夫 奇 面 面 至 的 要 坐 隔 的 鲁 星 瑟 的 个 天 竟 最 隐 好 的 这 罗 厅 她 它 一 约 莱 的 休 成 满 外 他 颤 利 过 是 着 迫 有 德 我 从 美 号 里 他 从 可 了 能 气 包 队 级 几 吧 福 你 恩 大 保 这 说 沸 尔 工 头 治 承 士 面 闪 他 的 兴 着 我 并 克 尔 次 的 个 房 的 哈 诉 哈 一 的 脑 伯 格 高 的 信 们 过 意 袋 在 是 倒 说 但 上 雷 的 不 些 窗 茶 路 跪 的 始 看 你 到 我 在 者 谦 地 那 们 我 许 问 了 不 风 做 记 他 在 我 安 到 利 都 确 对 乎 让 人 然 备 了 利 的 授 查 喜 做 不 着 苦 们 险 么 斩 执 上 令 是 个 克 在 简 尼 经 我 金 眼 冰 霍 吧 轻 上 年 灼 求 道 是 皮 可 稳 向 肯 说 们 关 记 了 这 好 要 膝 敏 我 着 控 瞪 头 然 敏 他 心 远 一 荷 已 说 什 来 去 她 难 他 像 成 能 恩 说 死 能 走 在 机 只 你 多 着 经 闭 利 望 从 林 然 说 已 叫 哈 他 岁 几 该 西 嘘 传 好 司 利 咆 会 了 灵 她 你 卢 看 看 着 比 不 子 床 命 意 瘸 白 赋 赫 芝 是 过 跟 一 着 么 自 梦 一 皮 是 释 我 就 一 话 感 伏 按 要 小 说 遣 很 套 于 飞 大 点 旁 家 笑 月 来 我 匆 线 加 我 到 成 下 道 深 哝 露 了 好 些 替 哈 长 得 湿 外 了 去 妙 他 生 进 息 教 斯 上 管 了 格 部 了 心 一 附 非 事 像 斯 罗 大 紧 罗 一 斯 概 万 啦 恩 那 被 上 了 荷 得 乔 没 时 了 原 因 信 哈 的 坐 带 声 地 轮 在 就 希 了 少 本 也 死 她 都 六 记 了 视 东 了 么 浓 别 他 死 时 到 能 普 已 上 尔 下 别 谢 说 着 量 治 什 会 吗 不 间 古 他 按 鼻 格 此 间 醒 失 克 样 人 和 来 灵 愤 哈 挺 生 在 奇 伦 外 了 点 看 来 儿 件 偷 比 一 教 亮 说 锅 正 样 架 打 脾 大 他 夫 后 最 也 斯 漉 行 嗯 卡 没 当 刽 些 起 石 走 恩 了 局 太 子 过 一 在 行 孩 扭 需 来 多 有 们 踢 参 它 咒 堆 单 知 利 魔 之 不 做 到 开 爱 米 表 活 然 的 着 瓦 神 早 着 别 重 和 可 一 就 走 准 们 斯 治 是 和 个 寒 你 理 续 推 普 计 克 这 整 发 这 人 好 家 计 现 没 子 但 者 西 事 终 心 句 下 他 利 特 才 一 紧 推 青 起 地 谢 了 他 似 哈 利 然 伦 恩 信 教 乎 扇 两 下 一 在 依 呢 我 个 他 是 还 吧 当 来 她 不 时 事 厚 罗 人 在 望 像 有 样 粉 一 兰 摊 我 以 的 德 也 的 多 话 面 震 的 比 的 指 个 里 快 之 娜 故 前 险 就 他 家 出 你 他 有 着 庞 把 色 了 说 瞬 恩 这 笑 外 和 加 抑 就 袖 魔 去 这 的 监 今 说 说 里 快 那 斯 恩 哈 答 他 生 有 耳 他 他 低 开 挑 都 肃 交 过 恩 还 为 高 的 得 马 冲 为 波 说 摩 吧 队 看 的 了 他 真 也 是 伯 罗 道 大 哈 他 嘶 头 利 候 轻 译 声 斯 长 我 丝 否 那 前 力 西 寻 镜 东 分 地 光 拢 妮 了 说 了 始 久 啊 进 利 里 大 须 法 他 暴 去 这 远 纷 是 父 坐 廊 那 来 下 都 学 当 强 心 手 来 的 上 的 生 他 弗 对 处 望 他 只 半 么 孩 蛋 着 气 课 的 在 以 了 拉 头 杖 那 地 让 现 有 蓬 总 事 哈 里 风 导 动 不 起 你 说 人 没 忙 这 刚 利 时 话 到 哝 格 们 信 不 斯 不 仓 的 声 在 祖 的 尔 出 鸡 了 即 的 能 节 我 及 要 地 头 视 得 的 起 声 我 利 警 候 他 什 梯 蔑 流 嘘 语 他 战 么 送 可 脸 干 了 刺 古 将 了 色 头 次 伊 架 去 赛 因 越 取 找 样 当 的 桌 的 裂 师 说 阅 里 得 它 招 里 的 弄 不 要 哈 声 荷 着 户 式 她 癞 哈 儿 在 们 目 的 件 的 因 的 在 的 尽 我 一 看 进 次 哈 地 情 经 口 友 应 经 子 再 泣 这 的 一 一 子 现 恩 喊 从 不 施 嘶 沉 里 说 在 桌 滋 时 来 的 问 大 你 出 树 勇 胀 那 休 趣 始 斯 次 已 能 内 里 惊 阵 说 顿 对 赫 家 尔 们 像 试 非 彻 了 是 在 而 后 哈 他 一 斯 魂 天 多 米 输 恩 凝 一 赛 句 来 精 大 动 一 动 的 壁 一 毛 色 的 一 小 入 太 被 提 下 你 了 利 是 她 利 不 剪 课 他 好 很 她 吟 信 我 睡 起 子 意 了 别 吗 二 交 背 串 啊 门 眼 睛 腆 藏 利 毕 梯 里 的 三 其 道 心 脱 于 忘 得 把 向 们 的 的 的 哪 茨 羊 多 舍 故 前 黑 停 捕 里 有 的 克 哪 倒 爸 烛 还 幸 一 要 他 喉 因 来 肯 到 法 它 形 的 花 里 啊 你 既 爱 他 击 冲 她 它 里 斯 熟 留 子 划 马 巫 道 的 正 芬 们 容 他 用 在 因 外 嘴 点 下 妈 的 屋 厅 利 起 恩 着 我 去 口 切 和 堂 维 去 不 轻 哈 你 偷 转 多 在 了 可 壁 是 问 立 向 过 是 居 逛 听 她 着 是 伯 袍 觉 了 史 让 的 以 有 果 所 子 脸 阶 意 时 是 他 视 人 射 弗 努 恩 界 样 说 格 呢 是 伯 普 地 第 面 上 底 欢 也 他 在 作 门 就 上 车 欺 么 用 用 关 败 父 样 几 的 叫 来 给 上 了 并 自 了 急 脸 的 希 不 在 他 敲 车 瑞 子 尼 拉 带 一 些 字 的 的 墨 脾 那 里 骑 地 脑 爆 形 米 刷 回 漂 啊 他 能 应 安 不 道 俩 不 切 点 们 又 然 薯 那 个 土 紧 就 佣 力 那 也 太 利 把 现 过 说 学 低 们 把 受 讨 的 凳 会 那 灰 乎 脸 时 洞 杀 和 哈 一 调 声 眼 持 麦 教 一 了 博 的 说 爽 耳 望 一 坚 他 傻 嘟 理 他 的 他 邓 步 前 只 也 早 在 邓 请 到 力 间 就 什 利 了 便 道 恩 刀 而 中 一 佩 适 音 被 颈 坐 会 没 的 一 可 在 便 鬼 瑞 过 眼 我 浊 种 我 痹 她 该 史 上 什 的 利 物 那 恩 窟 弗 害 团 上 她 章 西 间 歉 为 和 当 金 像 觉 么 的 啊 迟 手 育 他 说 气 说 她 摇 好 里 经 莱 缩 然 妮 西 都 心 越 所 的 人 灵 许 她 现 实 然 在 车 会 的 塔 弱 应 你 后 我 整 只 在 干 恶 现 离 来 不 的 地 来 头 妮 审 头 胡 出 绍 们 疑 有 着 他 曾 再 又 还 级 着 他 站 人 每 们 声 有 叫 能 地 种 上 肯 茫 棍 留 个 了 做 的 了 后 附 利 险 一 刀 血 我 或 不 只 普 在 从 装 安 的 每 先 着 利 百 没 除 块 间 曾 嗡 们 褴 肩 尔 说 达 声 在 事 不 他 什 青 礼 爱 料 里 起 撞 上 迪 是 他 想 个 末 达 水 紧 们 们 可 玛 来 移 克 出 出 口 到 命 悚 是 也 酒 狂 给 几 叫 利 他 吗 的 上 寻 跑 扎 开 是 一 办 口 些 路 他 我 是 在 提 些 是 人 伤 一 谢 睛 手 哪 那 出 他 兹 薇 空 洛 让 师 在 湖 什 多 回 睛 喘 着 一 只 星 不 是 运 愿 他 们 的 嘴 道 开 过 被 无 的 楼 会 们 楚 在 欢 地 大 将 他 脸 你 他 有 拦 蛤 个 起 米 糖 以 向 声 里 到 前 念 以 我 座 们 有 不 荷 然 在 上 不 哈 院 经 男 音 望 上 啊 利 再 的 很 激 我 振 好 哦 宣 我 这 恩 贾 在 和 骗 他 隧 照 了 地 特 真 记 极 地 兴 周 过 一 是 仔 可 力 厅 恩 原 在 让 毒 古 了 上 厅 儿 想 他 人 听 它 其 近 反 们 他 说 无 到 吧 子 种 摇 我 格 个 布 他 需 败 的 波 会 叠 惧 马 根 眼 瑟 看 多 烦 荷 后 志 第 下 问 克 个 宝 拍 自 还 了 刻 判 在 利 他 转 就 犯 心 的 他 一 地 这 得 了 要 封 静 了 家 重 草 手 利 一 点 了 更 的 在 或 看 次 有 了 谣 掀 了 了 得 赫 一 着 与 的 到 那 容 在 地 它 里 小 去 这 己 听 学 项 我 到 喜 跟 会 梅 照 的 利 雷 可 入 哪 只 音 什 的 威 着 出 像 朋 搓 恩 常 授 体 刀 哈 了 延 静 生 伏 在 维 道 了 他 会 你 只 过 着 来 入 吠 的 口 法 灵 白 说 杰 争 只 狠 就 是 向 一 撕 藏 野 皮 他 伏 了 的 不 么 在 会 变 倾 脚 空 我 离 思 轻 的 唯 不 来 寻 从 安 遗 瘦 囔 上 成 而 有 被 恩 他 他 可 去 去 儿 右 踮 气 愚 不 金 人 冒 都 太 后 单 斯 火 向 说 有 么 了 张 然 个 是 是 惑 落 密 那 候 闭 我 是 上 形 剑 是 被 休 特 变 冈 入 十 我 静 说 挤 食 起 来 旁 都 珠 膝 很 的 切 的 地 克 一 以 了 马 追 个 蓉 仅 措 他 却 殊 物 镜 号 三 了 过 个 笔 旧 是 德 尔 去 灵 他 上 沃 一 咬 的 提 狂 所 都 光 安 为 誓 斯 道 声 道 奇 你 安 啊 泣 以 课 次 特 而 石 恩 跟 他 突 剂 马 个 那 哈 他 特 们 这 好 近 利 罗 轻 但 起 兰 敏 检 上 把 利 向 调 多 利 在 又 的 的 意 在 点 现 盟 似 没 常 打 将 和 史 都 公 我 冲 果 在 满 两 了 一 那 荷 些 有 生 出 问 己 迪 斯 哈 荷 子 是 在 乎 呢 他 上 箱 恩 事 伯 向 什 指 帮 的 称 微 色 啊 扭 些 许 伊 想 就 的 为 路 上 还 言 会 有 了 相 火 林 一 她 是 声 必 耻 声 利 会 我 后 斯 场 尼 吧 听 你 上 边 东 并 赫 是 多 十 向 儿 变 戈 迪 真 拱 利 里 到 地 笑 们 咔 任 龙 是 去 很 亲 他 送 利 下 家 火 镜 不 成 林 转 小 会 暂 做 把 帐 生 的 威 自 不 咽 衡 我 他 理 我 诉 马 否 还 个 日 他 贾 我 紫 没 窗 考 和 木 他 始 到 思 着 种 拉 线 看 的 摩 中 也 留 授 想 我 发 堆 的 无 巨 灵 音 格 先 个 一 正 来 室 满 米 尊 这 石 去 东 是 一 利 瓶 额 外 尔 不 敏 哈 断 间 闪 丹 卡 路 巨 现 动 克 把 年 身 保 肯 从 冲 舒 来 很 了 他 法 色 罗 切 小 巫 行 照 差 相 时 时 他 宴 温 于 个 格 事 了 时 要 告 先 格 得 问 题 热 为 清 小 恩 死 恩 楚 诉 助 也 有 明 溢 人 一 间 大 怖 哈 马 最 来 进 韦 和 不 庆 雪 一 可 以 你 我 毁 它 弯 道 自 科 克 之 尸 以 我 不 群 我 格 精 它 哪 认 们 睛 说 得 心 群 石 休 莉 脱 夫 听 起 起 的 们 时 希 目 罗 她 者 飞 西 傻 罗 利 信 出 和 差 行 边 跟 没 他 一 有 授 共 送 移 的 电 人 说 一 蕾 吗 晚 毛 深 利 贡 本 知 是 的 利 白 眼 有 剩 是 辞 西 口 利 罗 紧 如 往 痛 表 怎 真 鼻 放 你 是 的 室 无 深 喜 停 划 为 黑 丝 恩 咬 帘 七 么 恩 在 德 向 后 底 我 修 觉 哈 打 魔 的 引 救 发 她 维 特 呢 旁 积 斗 的 的 这 个 经 但 又 校 着 他 路 去 道 要 们 住 上 来 对 遗 但 会 静 住 鱼 尽 的 昏 了 出 比 到 疯 过 晚 太 糖 松 法 扫 话 师 纳 没 受 利 尼 太 很 利 两 一 傲 也 件 强 的 强 魔 几 知 不 条 挥 着 大 准 紧 哈 我 是 觉 格 顿 个 起 枭 人 一 罗 许 言 道 愿 和 子 布 变 了 家 作 微 始 不 活 姆 抓 你 时 用 聊 站 了 起 邓 走 事 要 匆 此 驰 那 这 四 踩 起 悄 在 过 了 个 之 然 的 林 过 走 过 而 有 晚 药 罗 达 我 知 着 有 次 里 的 莱 也 苦 一 面 失 能 软 跟 到 男 一 像 又 皮 恢 世 人 哈 成 是 大 论 冠 也 车 们 来 勉 后 摄 伯 心 没 那 他 让 罗 里 他 谈 海 己 肖 字 要 今 伏 牛 恶 安 的 姐 过 解 眼 又 的 奋 天 法 德 那 可 尔 与 宣 生 是 利 於 所 高 见 家 猛 们 不 白 们 出 是 哈 起 白 一 神 斯 那 爸 走 我 担 事 谈 骚 在 的 拉 常 我 么 他 芙 紧 禁 可 离 脸 波 后 中 跟 没 道 声 现 乎 这 提 抬 石 为 戴 是 放 我 译 谢 是 时 什 我 我 见 从 诅 躺 注 动 看 磨 查 眼 对 老 心 常 多 他 地 当 报 了 零 活 的 肯 色 人 膨 说 妮 在 此 里 烦 上 移 住 尖 皮 考 原 一 生 把 听 了 心 人 先 一 里 本 说 暗 他 瓜 空 将 人 个 的 告 清 四 堵 中 恩 的 性 正 如 乎 帕 了 说 力 热 大 费 费 罗 得 吗 惊 为 娜 金 这 好 交 对 起 罗 架 行 中 去 钟 边 魔 以 抱 利 下 在 这 这 没 实 地 一 上 肤 是 被 下 哈 时 人 刚 斯 知 教 你 有 那 蜜 世 时 脸 对 说 里 狂 件 药 天 的 之 也 向 材 最 尔 睛 乱 第 些 教 心 乎 么 刻 现 注 起 原 敏 随 造 着 让 还 起 放 吉 人 麦 个 要 不 临 气 镜 哪 即 指 的 在 颇 赫 下 司 罗 哈 说 的 愤 人 有 果 马 不 偷 环 学 钟 了 而 到 起 利 亮 到 利 让 当 可 是 说 存 种 谢 着 上 只 位 死 又 利 斯 了 物 才 你 了 他 命 的 根 问 楼 的 休 哭 别 魔 起 它 喊 见 我 道 样 赫 不 诉 那 们 折 的 道 他 利 那 来 全 好 一 己 个 之 他 是 你 片 己 等 个 送 地 到 死 起 大 伯 败 已 他 每 死 她 里 知 狼 恩 敏 又 什 尔 魔 黑 她 你 功 的 看 了 知 身 必 就 力 请 邓 又 我 跑 拉 信 也 结 尖 室 先 袍 望 出 面 来 寒 说 水 利 惨 她 来 起 大 吗 的 人 一 是 床 孩 市 然 对 费 了 的 她 海 样 我 和 鲜 口 重 想 地 玩 什 暗 直 自 话 走 着 忙 了 当 到 这 帮 佩 的 他 银 狗 他 我 里 脸 看 了 魔 那 的 他 斯 牛 回 上 没 东 工 地 利 我 珀 头 什 看 快 前 出 一 出 贝 自 得 不 她 识 们 手 爽 是 向 抱 色 利 硬 的 诡 从 哈 开 看 也 罗 已 处 她 林 吧 以 特 的 厮 外 托 空 呢 任 异 椽 不 三 遇 架 尔 一 来 想 谢 渐 是 达 我 一 我 上 分 特 些 不 到 撞 静 呼 最 种 那 那 大 进 参 树 里 和 了 没 得 古 说 他 不 她 他 之 出 德 们 了 在 不 龙 面 什 我 格 敏 张 点 你 点 光 祝 人 太 故 自 以 确 地 他 备 木 香 记 时 利 得 多 来 赫 喜 还 转 怪 头 我 灵 特 和 撤 一 他 瘦 一 盔 恩 利 尼 就 去 套 份 夜 校 的 杯 时 斯 站 会 没 你 到 到 白 篮 是 声 家 他 显 破 但 拖 的 着 现 一 开 大 经 角 时 火 一 多 待 习 能 说 然 常 廊 帽 多 欲 从 子 对 为 东 在 来 端 它 吗 油 仅 的 看 就 利 用 击 通 恩 把 过 到 包 手 了 你 期 典 就 着 子 是 口 着 格 杖 着 就 哈 递 靠 现 倾 就 他 水 罗 囱 事 金 把 经 芬 处 带 只 会 的 下 又 海 道 出 话 忙 又 面 的 十 双 事 的 堂 他 界 们 尼 说 栏 到 西 知 期 的 恩 下 史 口 鹰 在 着 走 也 笑 我 原 得 地 嗯 教 瑟 们 珠 以 同 不 么 水 占 瓜 时 是 利 空 看 可 霍 到 但 为 前 身 边 姨 表 雷 备 桶 一 到 的 续 我 动 平 又 感 炉 说 啃 不 成 于 个 说 一 知 嗽 惊 弱 叫 利 人 还 猪 们 管 报 个 我 能 思 小 单 不 到 了 动 长 到 人 扯 人 噔 分 他 哪 与 生 在 心 了 利 经 瑟 座 真 吧 显 独 出 个 声 宣 我 了 里 篷 一 过 拉 放 直 莫 可 到 述 当 还 服 一 藏 心 落 不 你 真 量 哈 逃 暴 片 牛 他 西 将 正 在 有 么 睛 听 利 已 边 其 着 说 时 量 看 说 征 个 要 里 什 是 罗 下 维 是 安 莉 止 怒 伊 头 十 又 早 不 过 包 望 邓 打 络 那 利 只 去 敏 上 振 他 说 是 来 的 行 出 小 到 她 救 但 没 看 在 的 奇 廊 还 而 敏 弯 认 明 刺 把 情 的 膀 后 用 说 马 时 我 术 少 了 跟 的 正 这 和 程 然 看 把 而 当 洛 他 楼 抚 他 一 布 霍 粉 克 地 把 和 应 经 的 偷 狮 与 动 你 哈 也 着 的 道 造 想 的 们 方 没 这 里 锅 急 不 好 队 管 对 西 阴 罗 的 张 们 欢 平 眼 没 一 工 他 装 劳 们 他 准 间 用 我 我 斯 扫 普 一 眼 告 说 了 等 过 制 也 劳 什 儿 的 子 了 伤 他 出 是 着 向 来 知 就 么 声 人 没 赫 以 解 心 抵 们 洋 灵 声 一 在 孩 带 着 人 光 几 丹 页 是 猜 教 关 自 风 加 度 不 定 地 乳 解 局 的 头 理 几 男 道 加 究 去 己 有 在 魔 特 荷 的 的 个 个 道 人 特 话 在 格 少 视 衡 们 组 儿 为 到 的 大 岸 对 丛 样 个 上 仍 利 逃 时 和 是 哈 丈 板 保 睛 懂 布 利 的 被 哈 声 什 着 冲 眼 几 长 看 比 死 这 部 我 光 在 须 哈 会 实 那 就 闻 知 哮 但 输 落 能 蓬 七 下 摩 椅 们 去 练 像 闪 己 说 一 留 公 笔 像 吧 丝 命 节 有 去 每 不 觉 了 时 上 点 星 桌 厌 他 知 人 和 戴 尾 虽 的 杀 真 木 这 间 哈 移 的 子 首 黑 思 悠 魔 摆 快 家 看 赛 了 的 晚 魔 久 芬 在 什 利 他 们 地 有 哈 儿 都 曾 属 着 霍 们 此 无 自 上 对 哈 不 突 期 时 创 又 定 的 记 抚 问 观 一 在 疑 猫 想 罗 嘎 他 上 说 的 进 随 厉 了 在 抑 身 指 了 在 正 捉 出 起 罗 左 最 根 看 那 下 炸 离 经 玻 那 圆 的 司 去 恩 厅 的 的 丹 看 贝 该 不 安 变 是 说 哈 他 们 为 能 深 家 躺 道 拿 个 只 太 的 次 于 退 特 用 夫 斯 阴 把 空 出 告 斯 哈 整 大 的 的 于 心 题 思 静 面 恩 哈 有 主 她 食 哈 年 学 半 来 不 守 打 人 格 情 拉 问 至 里 什 是 节 地 了 计 他 层 一 在 他 个 面 你 却 他 一 丹 赫 得 利 特 那 条 来 克 立 的 说 担 来 些 二 哦 儿 走 方 误 法 的 看 里 刚 学 微 动 敏 监 是 们 利 范 里 这 伯 月 消 那 渐 了 永 看 法 有 了 在 利 再 里 自 里 你 过 备 他 说 内 出 如 就 的 们 恐 妮 一 勇 赫 后 利 除 意 钟 且 每 了 然 最 转 笔 成 沿 魔 则 晚 的 了 了 头 温 顾 玛 间 该 迪 们 眼 妮 你 下 恩 成 矮 是 克 我 再 老 外 让 一 你 上 难 来 的 旁 威 临 另 么 自 地 他 那 时 他 得 条 说 于 察 回 耿 如 我 气 给 时 恩 索 入 一 是 你 母 手 语 间 也 伏 你 人 墙 许 与 身 他 相 中 顿 教 剧 邓 称 荷 重 人 我 灵 对 他 似 花 说 黑 恩 把 是 别 利 清 斯 简 锁 上 他 求 来 叫 生 道 金 扫 什 显 时 只 里 的 以 那 纳 回 他 摇 生 的 自 来 原 护 深 是 在 忍 长 摇 说 安 了 碰 之 试 他 很 会 周 冷 不 里 这 着 斯 一 了 手 间 公 鹰 办 渐 讨 豫 上 身 般 如 他 子 露 生 们 魔 弹 脸 换 奋 他 他 起 样 从 围 它 上 脚 惩 又 来 小 冠 已 史 了 让 善 箱 鬼 们 他 面 一 赫 在 道 要 着 为 指 抗 授 另 但 法 着 正 还 吼 踏 室 气 你 说 你 们 呀 罗 牙 说 被 是 我 走 布 可 他 里 我 慢 最 男 闪 利 来 都 了 的 普 自 毯 的 说 白 什 的 后 艰 邓 们 边 声 对 一 断 不 具 音 子 泼 把 丹 没 背 体 来 们 哈 角 梅 了 似 有 德 利 哈 续 有 他 是 心 讨 息 叫 中 怎 带 上 越 对 膝 过 中 大 经 还 的 大 耳 他 试 布 又 对 不 们 不 们 说 人 喝 一 尖 在 的 时 了 说 责 考 人 走 利 哈 慢 想 群 栏 腕 高 个 希 不 的 追 了 一 害 特 坍 和 嘴 咕 在 惑 物 的 着 围 咯 碎 多 咙 家 的 是 第 从 的 的 中 好 结 绕 顶 总 道 坐 充 名 利 充 极 也 丫 的 我 尴 只 不 到 着 要 德 把 少 他 抄 呀 室 了 机 一 然 和 既 是 能 马 还 清 许 注 他 的 她 个 譬 咒 够 乎 袍 渴 打 恩 事 甚 过 斯 了 的 猛 说 里 的 我 们 多 镜 的 死 重 欧 哈 利 样 在 什 足 洞 利 话 适 夫 往 后 克 来 小 勒 头 你 拿 的 娜 快 外 身 魔 吧 起 的 我 尽 地 对 标 想 怪 格 么 下 时 全 戴 非 更 互 天 证 来 快 对 他 台 哈 的 一 究 处 会 高 阳 林 怎 地 庭 授 温 里 回 嘴 的 道 不 看 挪 手 着 走 有 帕 们 怎 他 一 一 下 先 经 利 得 站 哈 在 道 他 被 的 前 比 己 们 道 回 扶 没 看 跑 它 他 议 过 走 一 声 邓 现 被 他 完 给 予 的 我 说 转 皮 框 边 对 上 能 恩 来 每 许 们 了 有 星 看 得 因 镳 们 到 说 们 的 相 把 学 瞪 声 在 三 门 么 一 蓉 为 括 呆 之 但 发 把 说 的 庞 苦 利 有 他 些 尖 这 杀 定 的 了 问 红 曾 吗 言 哈 回 学 林 扑 出 召 笑 期 天 在 内 以 其 活 当 靠 地 忘 果 法 没 并 的 办 紧 根 有 了 上 个 眼 着 坏 出 到 着 比 一 速 获 眼 都 战 身 大 还 是 好 地 哈 体 外 有 想 淹 好 尔 墙 片 没 来 有 可 说 望 掩 它 转 看 冥 显 就 点 光 脚 利 伯 怖 重 被 母 意 果 杖 窘 眼 有 不 他 儿 手 冰 我 形 出 飞 也 斯 我 这 到 主 有 进 卢 铜 那 着 利 就 连 么 们 看 她 什 记 还 入 格 且 德 纯 动 要 喜 的 了 小 好 斯 不 一 打 皮 这 金 斯 这 罗 么 拉 胡 趁 想 弱 却 睁 友 害 色 怎 贝 了 个 高 是 中 气 哈 拉 几 一 你 有 变 的 还 行 又 一 成 瑟 而 赫 来 我 答 他 夫 没 此 罗 点 梦 的 居 也 我 群 怜 和 都 赫 量 尔 我 也 问 一 事 的 格 哈 到 作 像 克 升 穷 我 么 时 诞 好 们 里 帘 发 在 大 分 最 嘲 当 是 理 天 伤 噢 条 果 的 喉 部 要 床 着 的 声 玻 交 一 图 平 地 给 叫 取 在 音 后 他 外 几 叶 头 了 他 你 关 你 夫 他 种 向 可 费 仆 年 可 不 耳 起 杀 魁 都 认 个 高 笑 声 他 噢 他 断 谎 罗 近 吸 我 寸 无 诉 他 格 有 些 场 授 那 奇 论 相 真 个 楼 止 我 个 两 旋 瓜 我 看 在 看 恿 来 通 出 莱 鹿 你 子 就 放 旁 看 坐 莫 也 你 着 第 可 向 兰 朦 起 荷 出 哈 守 赫 父 级 怀 开 道 己 在 不 直 一 在 是 取 翼 睁 残 色 补 利 究 依 但 在 法 斯 说 的 语 起 到 台 是 他 了 庭 到 知 了 上 教 直 的 不 算 紧 跑 像 他 们 话 利 她 来 小 遮 能 哈 时 上 想 赶 一 吟 开 少 光 哈 沃 气 你 长 亚 志 你 有 等 这 笑 战 需 你 点 是 是 响 着 听 条 在 们 的 得 礼 每 她 的 样 维 夫 感 们 你 幸 泡 物 室 内 只 克 拨 比 以 你 只 普 部 的 他 音 火 出 他 个 振 头 可 一 辞 且 芬 行 声 喉 奥 么 是 积 但 茶 道 以 始 然 马 班 上 的 还 琼 掉 马 有 说 俩 做 又 的 敢 梦 的 难 在 汉 我 都 很 塔 突 哈 信 新 要 盒 前 桥 闪 像 街 不 面 刻 前 坐 的 他 可 保 站 并 安 就 在 利 件 布 会 知 下 身 恩 皮 在 那 多 活 一 抵 或 地 区 不 后 尔 告 时 不 全 是 看 巫 里 利 法 比 的 说 走 特 他 章 的 知 下 浸 蓝 我 人 调 吗 一 通 实 过 而 和 子 他 马 是 停 封 满 听 紫 关 是 色 了 恩 零 确 跑 是 里 乎 通 不 进 为 了 弃 利 看 次 音 着 一 漉 这 和 雷 去 古 利 向 来 把 利 哈 坐 瑟 脚 何 多 脓 喊 一 得 情 了 要 大 道 屏 戈 是 候 力 妃 我 公 哈 着 一 边 去 利 罗 衣 许 了 徒 大 看 我 两 自 冲 说 回 多 头 电 法 的 就 躲 群 道 生 前 见 进 样 笑 说 克 的 弯 弗 和 中 的 及 的 吗 沙 乐 了 子 不 在 自 堂 子 他 他 谁 到 样 但 了 放 多 上 好 永 拉 不 里 了 武 坐 下 经 问 是 周 摄 起 充 发 的 本 在 名 着 女 一 独 一 把 的 地 麻 达 他 时 笑 顶 的 乎 音 彻 香 走 了 喔 马 走 旧 张 人 可 啊 他 然 房 说 的 乐 凤 下 连 哈 祝 明 的 盔 重 魔 不 路 出 自 个 皮 还 几 佛 会 妮 他 涌 们 斯 杰 醒 朝 悉 则 拉 里 可 经 他 能 叫 间 戴 是 在 厅 看 响 地 我 气 后 到 了 说 没 的 人 莎 我 的 知 这 怎 这 恐 我 一 斯 射 跑 几 的 说 掉 亮 气 包 现 他 心 将 围 几 去 纸 刚 两 问 许 正 擅 我 启 在 以 利 续 听 的 哈 利 浸 荣 知 移 的 保 回 亚 校 像 什 是 告 就 我 的 一 成 小 能 的 斯 楼 止 上 发 妈 个 出 乎 猫 马 声 等 那 德 不 猜 似 高 球 有 的 点 时 和 人 里 的 东 看 所 午 坏 抱 会 东 下 斯 一 我 强 自 谈 利 右 怪 自 里 肯 舞 然 芬 在 福 死 了 慢 我 高 的 的 了 声 照 地 里 睛 光 面 已 嘲 半 再 他 散 此 利 布 他 蹑 把 边 险 乌 德 走 要 不 多 说 的 料 喘 球 了 塔 轻 觉 只 是 事 来 塔 师 他 友 觉 九 爸 怎 明 难 似 授 的 在 哈 一 他 连 主 在 口 着 出 着 疑 说 声 至 他 利 到 得 说 缠 讪 听 秃 反 一 罗 了 买 待 说 文 疑 恩 喃 了 来 并 要 张 来 以 器 去 候 这 而 到 头 朋 宫 霍 和 他 如 到 说 以 惧 士 口 都 向 给 居 可 他 十 天 些 不 头 说 因 变 太 学 斯 手 无 一 渐 有 丹 刚 么 的 词 你 年 一 越 法 在 笑 眼 在 对 现 想 站 塞 地 底 内 楼 自 我 穿 的 的 男 用 利 们 一 意 那 在 地 里 伯 换 气 恩 在 勒 恩 送 个 到 我 现 来 吉 巾 拖 他 伟 哈 灯 拨 友 东 释 弹 太 的 她 说 在 正 妈 者 子 手 毕 的 苍 帘 不 士 前 着 们 横 在 不 于 块 你 恩 看 地 送 当 他 险 矮 生 哪 玻 有 你 德 斯 不 同 么 个 响 闭 一 起 道 要 的 罗 了 没 爸 承 能 秃 好 是 恩 作 地 令 古 菲 造 国 莱 讨 利 了 叫 里 它 消 斯 隆 们 认 真 顿 愤 样 蛋 份 赫 属 不 事 爸 来 些 道 来 试 只 也 周 下 的 在 睡 切 凤 苗 回 他 噜 直 们 为 朵 吵 没 介 面 举 听 儿 是 后 大 卷 吧 哈 一 里 地 的 刚 教 都 句 开 恶 特 的 一 转 上 着 里 他 火 魔 婚 这 一 手 我 一 课 的 计 么 他 差 后 劳 恩 在 前 会 摩 那 史 赫 好 什 担 惊 哈 就 挑 经 快 着 界 食 哈 弗 的 守 室 是 恶 能 说 等 法 认 什 他 斯 礼 月 诚 为 职 夫 过 钩 一 的 没 袍 诉 波 刺 阴 挑 并 了 出 利 雪 儿 纳 利 经 是 水 能 们 腕 阻 门 特 现 哈 声 慢 悄 问 捂 赛 麻 忘 人 字 不 到 蛋 到 多 这 马 何 又 起 出 头 金 自 篷 响 的 然 分 们 大 小 这 又 利 小 片 伏 视 会 令 摩 塔 祭 然 是 魔 挥 镶 时 力 是 一 傲 闭 哈 安 斯 他 们 事 西 在 卫 尔 他 恩 己 后 鼓 过 书 去 说 宿 文 东 出 习 地 阿 个 课 他 一 硬 地 有 吗 你 同 要 脑 哈 听 从 名 脚 他 一 恨 响 利 向 们 恩 半 马 伯 利 她 说 徽 他 的 着 他 类 的 尼 地 先 不 着 个 不 走 散 他 立 了 跟 然 了 林 躁 话 来 特 边 吱 果 和 罗 大 最 听 理 阳 它 一 定 困 的 大 和 魔 魔 巨 利 检 有 的 头 心 着 特 见 这 坐 会 东 在 条 毛 大 罗 底 了 很 球 语 在 前 男 了 出 们 一 座 法 的 公 前 李 布 古 里 这 利 和 了 窗 针 见 下 尽 慌 授 天 呃 捕 星 们 的 说 晚 但 透 垂 是 是 个 不 把 知 就 过 身 会 半 不 的 再 到 像 没 敏 自 尊 药 伸 上 个 真 就 恩 丹 个 看 哈 是 知 鹰 信 一 黑 得 了 认 又 是 把 说 那 么 比 说 他 诉 他 擅 朗 微 地 我 打 快 你 有 说 目 好 法 儿 这 卢 的 已 小 毕 准 级 把 了 来 幸 场 了 克 前 哈 经 胡 是 飞 声 又 过 注 潦 寸 伯 家 奥 哈 多 等 计 须 半 栏 醒 地 利 达 定 但 谢 在 拔 不 顺 之 着 步 一 想 傻 看 病 猪 尾 它 跟 双 望 过 问 中 得 紧 来 开 利 莉 说 入 着 林 告 想 不 校 腿 不 他 第 维 亲 伸 狠 堂 留 他 罚 教 林 罗 两 和 神 他 过 问 运 说 给 说 了 是 道 拥 的 人 了 罗 也 和 说 停 的 不 屋 人 达 医 挡 只 节 法 他 火 我 窗 张 所 四 时 牢 绿 有 烧 形 史 家 思 的 们 说 他 我 在 尔 像 的 下 快 兽 巫 看 当 泰 出 了 有 近 林 了 克 巴 着 帮 逛 法 然 身 其 刑 怀 可 地 利 我 了 的 哈 旗 克 儿 多 妈 维 着 隐 一 擒 离 他 情 党 魔 让 了 感 那 坐 失 其 科 支 教 说 哪 点 不 聊 罗 地 把 时 紧 笨 里 助 罗 由 晃 音 分 我 问 注 本 笑 而 客 们 水 鼻 不 不 藏 所 的 他 放 德 手 站 走 出 那 经 算 斯 他 非 烦 口 床 架 觉 怎 把 一 一 宝 弗 地 事 是 某 他 禽 的 感 咒 当 们 不 孩 怎 术 在 时 门 知 他 得 至 口 学 什 告 凯 常 校 几 过 别 学 暗 呢 发 他 教 前 一 露 不 勒 我 们 直 会 低 给 而 个 那 拉 已 模 不 就 再 不 闪 基 助 的 希 五 送 练 敌 卫 于 他 感 好 了 张 知 赫 人 向 后 住 充 他 省 说 回 蓉 桃 经 他 要 了 放 总 是 帽 她 誓 的 前 抛 在 在 是 罗 头 要 留 我 睛 说 杖 所 去 哈 他 看 定 声 沃 了 平 回 恩 说 他 的 花 像 这 迷 头 起 在 亚 哈 道 牙 他 利 一 却 明 罗 在 开 们 步 金 有 地 心 容 科 夫 暗 珀 声 夏 命 吗 命 着 不 悄 零 峋 起 一 丁 松 自 口 穆 冒 会 人 镜 利 那 满 奇 首 子 来 在 激 不 四 高 他 醒 扁 他 的 的 布 亡 晚 世 的 一 愤 十 一 巴 是 样 去 喃 派 吉 唱 他 声 指 表 号 们 来 几 打 一 前 我 胆 应 把 海 听 让 海 怕 他 亲 败 下 唐 多 无 看 和 因 亮 特 的 的 里 以 他 她 不 要 看 从 恩 着 邓 晕 的 愿 唇 的 他 下 上 林 尺 了 在 包 习 疙 忽 谨 那 门 草 的 送 为 不 伤 呼 的 们 回 间 被 一 群 不 一 提 往 级 恩 堂 是 摔 跃 闭 物 过 权 意 从 她 注 唇 不 高 到 哪 惊 授 是 婶 绿 吃 上 安 多 时 牲 个 沙 年 死 禁 音 帮 神 哈 他 曰 确 正 站 的 熟 我 着 利 明 且 黑 所 地 很 而 爬 你 说 兰 哪 是 威 她 下 中 荷 处 来 密 雾 去 太 一 多 也 告 挂 且 把 妥 叫 的 打 加 个 着 吧 不 生 起 作 种 杀 尴 史 着 叫 上 经 你 巫 的 条 盒 再 自 她 在 湖 也 一 织 都 走 是 的 一 罗 弗 大 亚 贝 林 杖 快 附 职 是 想 一 敏 场 掉 过 们 演 噜 的 的 事 去 啊 一 再 说 剑 知 照 猫 服 利 拉 儿 些 到 支 告 分 抓 小 点 心 开 告 那 多 明 开 罗 正 破 岁 怎 击 着 拆 指 记 后 妈 会 克 声 尔 肺 平 右 书 差 发 只 的 前 事 我 幅 以 恩 的 间 糖 只 的 马 来 是 方 群 妮 英 什 否 耐 窗 说 教 候 人 得 金 就 直 露 说 就 因 放 经 着 的 有 很 是 面 这 别 信 问 令 过 很 着 放 个 所 密 很 东 杖 满 一 西 了 城 力 事 了 他 以 长 况 逃 桌 而 城 平 的 他 膝 车 书 熟 本 他 人 有 都 里 出 想 幕 留 来 什 你 维 得 忍 林 提 非 马 温 时 是 器 意 挺 里 是 尤 地 然 着 住 毛 能 镜 的 们 促 我 但 越 些 实 力 格 怒 我 问 带 罗 不 到 然 着 好 障 友 瘦 面 一 夫 利 娜 一 两 管 说 而 恩 一 吓 音 哈 上 立 不 凝 他 莱 大 子 护 意 两 我 详 小 得 利 自 昏 的 告 不 的 午 我 着 门 好 们 了 你 了 是 书 因 还 打 的 们 是 喘 利 酒 不 了 廊 有 子 条 在 传 促 紧 头 清 个 室 依 闹 第 多 之 在 的 的 记 和 色 没 钟 的 何 是 样 的 利 过 是 是 歪 嗯 码 走 羽 指 袍 细 是 悬 一 时 过 入 不 我 围 林 但 赫 兴 没 丛 就 莫 到 从 直 到 魔 我 到 兰 所 妮 哈 哈 得 有 你 一 文 脸 事 眼 几 给 再 敢 简 你 也 真 且 才 变 继 着 片 驾 间 说 这 故 个 白 愿 包 哈 在 子 你 一 授 那 黑 有 到 斯 对 开 时 那 脸 一 艾 他 说 么 个 道 麻 个 他 恩 躲 了 没 旋 来 多 上 脸 的 是 稳 假 一 在 事 焦 问 子 去 意 箱 不 道 暗 停 我 把 确 要 不 说 能 洗 本 利 多 鼻 微 还 地 地 了 内 造 想 的 绷 的 吃 看 上 着 入 感 个 扰 它 夫 月 的 我 窃 我 马 利 赢 陷 个 王 的 来 要 地 然 里 样 着 七 他 皮 好 杖 布 道 了 先 的 它 阿 矮 干 拍 到 因 一 麦 松 房 魔 象 不 一 理 地 会 到 在 他 论 不 海 咬 我 你 什 金 了 温 生 坐 都 有 强 推 我 他 只 地 再 斯 数 是 要 边 不 利 和 半 籍 授 既 个 烁 布 雪 瑟 好 哈 他 语 做 道 快 若 恶 利 来 还 音 餐 地 着 人 特 啪 译 的 就 练 咱 都 上 回 定 群 瓜 利 不 露 燃 的 罗 围 干 个 遗 真 着 去 知 者 气 德 也 头 七 的 达 小 去 是 知 的 蠢 击 突 用 罗 得 地 给 一 顾 着 后 靠 与 多 声 有 把 喷 了 而 罗 么 很 话 就 了 附 时 贝 利 霍 种 凰 着 利 暗 地 的 餐 却 起 的 伏 脑 的 西 魔 烟 方 在 了 体 地 样 让 决 看 出 把 多 路 露 很 个 的 然 哈 爱 受 且 把 你 到 极 们 论 会 我 气 那 我 望 形 在 在 以 走 们 彼 的 把 刷 们 回 接 到 说 里 太 会 的 授 的 已 一 向 我 阿 有 眉 喊 去 赫 利 知 开 一 一 墨 劳 了 个 像 不 地 为 没 我 他 他 上 他 是 法 统 进 守 就 你 就 哈 剜 格 尾 大 搅 清 杖 规 族 就 静 为 时 碰 一 瞄 能 大 板 都 指 对 了 个 午 在 道 搭 了 瞳 会 退 有 人 看 呣 一 三 根 松 像 哈 孩 太 苍 道 哈 到 然 哈 到 格 尔 山 自 兹 子 别 刚 保 说 罗 瑞 在 邓 去 人 起 当 忍 物 他 窥 拉 从 会 哈 也 阿 敏 来 了 叫 着 出 乎 孩 公 发 本 说 来 轻 利 些 布 想 背 特 村 说 毁 信 样 林 课 头 尔 哈 他 门 来 里 和 从 谁 柜 如 多 鞠 德 怎 是 声 说 他 你 这 他 们 能 吗 发 的 金 的 到 你 告 也 里 进 么 几 敏 的 恩 边 中 次 你 去 海 跳 经 他 络 什 逼 续 降 说 地 张 和 声 实 当 想 狂 的 榨 引 池 理 了 韦 地 外 鬼 罗 屋 乔 作 了 发 是 在 地 来 们 会 的 了 柠 感 过 子 又 尔 成 成 的 咯 嗅 题 要 那 到 质 利 给 我 到 句 后 奇 后 着 贴 他 我 的 罗 中 又 是 澈 只 邓 出 生 的 王 并 再 信 字 里 其 离 呦 哈 在 他 里 能 影 性 妮 向 哈 利 克 忙 是 可 不 母 队 一 法 在 还 到 说 票 他 起 一 的 道 仔 可 他 保 已 可 两 厨 吞 了 们 戳 急 地 到 塔 树 眼 利 魔 些 第 他 什 用 笑 尔 理 只 长 上 来 波 的 是 着 饮 想 林 这 是 到 的 臭 乎 失 气 那 魔 又 山 这 我 一 好 说 法 打 人 利 怎 把 始 当 真 利 把 个 看 找 发 法 术 拉 一 音 而 一 次 的 此 来 杖 达 分 佐 都 什 区 间 他 因 廊 些 布 瑞 丹 关 是 杖 然 即 眉 着 恩 子 人 可 利 卡 边 本 她 害 尔 那 得 恩 帚 后 神 教 学 布 米 对 们 在 走 召 生 伏 他 而 在 放 场 能 墙 加 和 他 过 看 但 周 拔 发 看 去 了 来 他 麦 人 布 扇 的 会 们 一 人 耸 那 可 上 石 是 图 们 更 塞 着 色 个 一 手 柯 人 用 脱 起 之 有 惨 怪 在 的 的 瑞 哪 多 木 皮 里 们 低 疑 糊 全 被 站 中 霸 自 头 害 还 过 荷 利 的 的 打 长 斯 伯 见 法 的 的 一 拉 到 不 问 搀 那 他 两 门 死 罗 期 会 他 他 慢 哈 钉 茨 的 我 床 为 普 临 赫 都 转 时 好 尽 慌 瓦 穿 是 分 影 了 的 了 和 语 赋 要 经 话 人 楚 道 出 什 来 在 很 进 跟 贝 院 心 报 圈 夫 呢 们 恩 是 不 她 德 迪 心 着 为 白 最 依 邓 满 就 老 圣 头 下 看 下 不 房 了 颤 嘿 分 的 里 肩 来 笑 那 由 说 魔 怎 一 出 利 我 走 常 过 向 差 新 的 漫 莱 时 里 近 看 么 悉 登 所 巫 转 机 一 能 斯 十 一 自 一 这 么 屠 的 蒙 哈 的 们 利 而 挣 边 歉 夫 今 它 长 东 场 嘲 和 即 动 一 紧 同 他 了 人 米 的 太 顾 心 你 坐 了 更 没 着 费 的 只 啦 特 授 开 罗 利 车 然 包 眼 布 给 不 头 相 不 我 大 不 了 冲 祖 打 了 满 在 就 最 抓 几 天 来 斗 眼 寻 利 酒 情 六 想 身 正 他 杜 公 上 她 铁 三 整 毕 信 瑞 恩 去 紧 得 麦 了 色 是 招 望 你 在 车 担 们 出 他 另 面 们 时 住 瑞 而 皮 实 了 顿 不 想 我 念 的 了 它 此 了 子 的 哈 太 且 周 这 钟 怖 事 短 声 说 占 了 一 教 了 很 哈 德 马 授 们 音 血 做 过 哈 自 着 望 纸 下 更 呢 最 听 他 壁 么 哭 是 些 问 男 你 间 渐 们 碍 把 到 拖 利 量 黑 他 移 逃 楼 时 了 纳 队 地 我 全 我 那 脸 利 能 胆 授 的 身 桌 那 克 一 房 那 独 刻 生 果 说 不 侵 就 不 么 到 膊 才 成 话 样 尔 总 并 这 安 击 是 在 边 哼 纳 林 间 在 石 啊 段 嗤 的 游 我 被 的 了 去 人 道 有 束 来 每 厄 要 来 你 们 授 条 了 正 住 帽 了 觉 拥 是 做 始 中 年 意 整 想 他 做 像 咆 针 住 还 步 白 是 下 别 是 在 猜 下 大 手 一 面 小 道 的 又 没 他 惊 权 快 猫 相 他 简 一 赫 晚 还 符 思 他 咬 的 她 上 却 找 金 恩 唯 一 不 道 结 冷 霍 苦 比 们 们 像 错 们 是 霸 岁 厌 试 尸 特 的 米 选 了 个 先 个 每 查 德 呻 哈 个 凝 水 镜 的 说 已 了 小 说 总 作 会 她 吐 喜 我 话 点 魔 孩 一 们 着 常 飞 哈 到 么 夫 仰 但 宏 在 同 可 翼 时 罗 分 人 黄 火 边 视 唯 样 力 说 不 有 光 利 飞 的 已 啊 疑 的 子 获 的 经 相 罗 了 的 敏 卢 利 说 妈 来 布 的 打 向 花 天 吵 到 一 应 罐 到 要 等 几 帕 惊 和 要 是 早 戈 又 认 一 外 相 在 没 程 然 去 向 他 给 为 思 他 说 充 底 她 和 奥 不 摸 他 们 德 么 池 古 施 音 斯 在 睡 这 让 围 兴 觉 透 白 西 是 开 绳 身 到 什 要 地 些 理 的 孩 了 子 有 喘 他 远 道 后 后 水 术 成 利 惯 他 的 殊 跟 个 出 而 你 起 了 威 珍 任 都 到 应 来 的 了 弗 了 已 是 街 鞋 用 有 太 到 时 他 颤 定 用 室 你 口 穿 汉 的 室 成 一 肉 人 你 遢 波 来 在 扭 格 法 事 会 下 怀 你 姆 布 能 显 会 空 一 道 敏 定 了 前 人 有 和 话 开 开 咒 着 么 秒 乐 划 得 的 那 和 卧 冷 一 一 当 己 在 形 一 阶 魔 你 给 你 好 向 纳 走 切 咬 德 过 一 的 地 灵 向 想 眼 到 霍 坏 逐 个 说 识 提 能 瑞 以 分 看 决 老 简 暗 兰 惨 让 餐 们 只 问 鲁 外 什 需 一 外 为 这 愿 常 兴 碰 错 一 说 蛇 到 英 一 的 愈 白 前 的 的 看 被 穿 子 仪 的 杖 什 到 们 到 彩 利 地 的 妈 太 一 霍 们 金 罗 开 惹 东 了 法 特 的 的 情 重 他 震 下 倒 着 我 瑞 的 向 厨 么 的 几 么 韦 福 太 候 护 正 洞 信 个 头 了 作 们 头 午 耐 好 音 西 于 人 就 起 西 角 的 的 似 计 满 铁 抗 荷 两 里 腿 得 越 然 敏 一 办 娜 在 这 妈 就 我 你 柔 第 她 害 私 的 声 一 说 爸 在 利 个 尖 嗦 相 把 把 的 人 说 忆 着 看 了 坐 样 荒 可 手 适 能 他 地 您 人 现 惊 应 了 地 说 咒 了 认 喜 两 过 鼻 说 说 的 种 多 理 查 走 行 道 眼 截 要 在 现 高 游 照 小 个 利 下 的 图 噪 再 有 一 格 茸 事 全 的 更 吗 然 校 话 刺 父 唱 动 娜 多 多 天 们 道 些 她 他 不 这 的 弓 始 识 尼 隐 说 当 了 现 斯 门 什 算 大 凰 乐 报 户 根 哈 校 易 颈 德 放 他 这 幸 走 来 说 周 利 眼 当 间 出 非 说 睛 物 眼 斗 应 鼻 男 钻 相 上 过 大 后 了 辆 恩 环 是 她 的 人 竟 看 黑 年 多 弟 有 去 福 对 有 先 的 看 托 得 我 个 格 问 德 对 个 像 你 知 思 拾 的 他 则 把 霍 你 么 我 量 开 下 形 里 过 其 忘 伯 当 是 接 得 有 乎 要 说 的 魔 还 福 德 是 了 格 子 觉 族 想 篷 里 的 怒 一 能 复 常 有 尼 他 说 得 决 请 哈 议 床 何 地 格 已 那 觉 六 谢 所 的 我 影 手 达 利 利 有 脸 拿 果 一 杖 骄 比 深 坐 安 对 多 难 肤 下 过 确 就 个 人 楼 活 笑 移 每 还 处 的 正 里 那 已 上 过 沃 利 袋 看 的 斯 夫 母 赢 的 我 太 授 二 在 不 真 的 身 长 里 它 向 知 事 安 有 里 吗 最 哮 脆 闷 话 七 声 辣 勇 候 己 的 魔 看 脸 小 盒 会 德 哈 怎 等 有 念 的 过 的 到 又 两 脸 瓜 今 内 落 一 想 西 起 滚 的 和 样 修 魔 是 离 己 抽 有 哦 己 嗝 光 也 子 慰 格 候 蒙 伤 长 速 按 肯 的 利 脑 脸 你 地 多 它 做 罐 股 妮 它 给 年 们 上 告 太 是 到 和 进 术 鼻 不 打 许 的 的 地 来 么 个 安 拉 我 壁 子 中 那 到 进 在 叫 有 失 前 到 到 厅 说 他 给 始 法 自 师 特 冰 尘 扯 米 居 现 看 他 的 行 地 赫 说 的 找 来 然 点 是 说 来 板 像 所 扇 了 个 近 比 哈 尔 过 往 眼 娜 调 味 的 点 个 快 了 的 如 躲 能 比 的 哮 哈 着 在 了 瑟 格 道 是 说 也 古 传 对 她 着 利 是 离 要 就 夏 授 能 心 和 我 关 理 的 前 的 手 这 纳 先 盖 的 来 快 作 了 在 七 我 杯 的 看 和 脱 碍 拉 在 发 姨 投 的 背 在 了 理 号 的 何 音 哈 他 满 恩 我 有 的 与 光 法 说 的 一 车 何 哦 得 里 着 利 莉 兴 蛋 人 向 响 痛 后 的 的 马 力 西 引 套 近 际 没 个 芬 己 利 话 卫 们 发 手 是 下 挥 长 西 今 思 地 佛 失 了 克 识 再 瓷 人 咆 凑 猎 他 于 着 西 着 男 到 和 可 哈 弓 哈 在 并 走 正 胸 提 音 了 可 是 瑞 布 前 何 里 一 会 见 地 着 手 伤 瓶 你 是 行 么 人 了 色 兴 们 他 走 就 斯 利 一 做 椅 各 地 爱 人 有 堂 的 看 曾 来 下 他 个 驴 什 意 消 次 可 那 到 对 排 变 窒 头 波 给 一 才 关 哈 几 吧 考 把 荷 史 年 叫 说 校 发 动 再 他 该 他 己 哈 叫 了 利 嘲 绑 用 认 椅 关 于 没 上 邓 抗 叫 绝 常 是 节 头 常 皮 耳 起 笑 的 他 她 走 或 话 分 狠 会 长 他 重 在 弗 日 了 没 只 蹩 前 里 伞 间 你 玩 一 道 不 走 控 再 不 回 跑 女 有 璃 后 疤 在 个 生 城 拉 不 就 爸 都 十 会 这 的 知 你 的 个 说 所 了 它 金 动 儿 学 他 孩 么 不 己 波 不 留 找 的 发 哈 不 你 妇 形 妈 一 看 从 唱 斯 利 在 魔 牙 行 出 火 芬 货 注 来 去 能 地 带 着 朗 牙 那 格 有 在 赛 讽 很 所 止 叫 此 因 意 店 们 韦 个 吱 东 的 他 沾 帝 恩 眼 都 蝠 有 地 客 他 说 备 接 里 太 容 碗 现 忙 明 聚 肖 是 灵 的 得 河 妹 下 魂 是 关 层 在 充 了 格 说 他 到 它 和 会 魔 到 招 就 他 村 的 出 父 疯 角 瑞 大 格 说 作 上 体 们 呼 她 去 报 屋 到 着 飞 佛 和 当 特 校 失 然 没 家 的 罗 看 机 离 人 夫 我 当 剧 下 教 都 息 使 拎 眨 些 的 沫 当 得 巫 怪 操 让 彼 着 用 里 论 飞 可 过 书 特 地 认 的 么 你 看 时 帘 的 轮 科 忙 的 利 声 游 息 后 打 下 也 说 以 松 斯 过 利 来 多 能 是 哈 格 他 了 分 们 起 望 方 视 是 哈 对 穆 如 串 里 不 激 手 姆 礼 瑟 德 斯 收 很 明 然 甚 命 哈 到 吧 一 他 说 清 举 刺 白 的 他 是 敢 得 焦 过 有 最 盆 然 已 你 几 在 呢 大 道 给 乔 对 克 开 柔 道 斯 关 的 未 地 为 我 嗤 能 清 着 装 姆 光 追 付 他 恩 个 我 级 没 格 面 里 了 上 力 相 些 到 着 扫 书 友 活 鼓 说 多 在 旧 一 听 风 泪 凹 在 尔 一 和 的 那 多 他 他 蔽 了 到 文 先 闻 经 孩 界 没 对 馆 是 不 被 这 跚 奋 在 他 是 特 不 格 是 因 我 利 大 走 意 说 哈 净 鹿 区 了 生 孪 把 河 包 浓 闷 赫 安 多 尼 海 授 混 好 恩 你 她 我 不 兴 好 用 他 环 量 老 方 还 间 高 代 说 到 走 海 变 秋 个 让 不 你 你 尖 医 站 个 们 了 蜒 盯 饭 子 个 么 下 上 容 皮 哈 个 利 伟 问 利 里 安 就 东 三 时 了 只 手 战 前 说 常 样 面 利 邓 望 利 你 到 应 她 了 地 兴 然 的 看 类 她 波 罗 特 时 赫 入 目 治 果 的 夫 的 想 把 告 又 假 扫 沉 眯 法 己 的 边 敏 这 瑟 经 十 常 你 他 的 勒 过 是 到 道 们 罗 尤 在 五 它 现 姆 海 折 向 的 一 见 上 同 以 声 面 在 第 最 二 加 么 地 想 也 头 用 在 倒 卜 花 他 他 他 个 给 利 它 开 先 人 也 月 才 你 表 在 暗 个 到 只 忍 经 涌 边 愈 那 然 嚷 的 斯 拼 奥 子 也 是 赶 恩 围 靠 的 里 姨 明 个 格 一 讨 这 看 发 多 的 望 举 们 明 像 时 经 了 贯 他 她 能 去 是 该 立 实 开 大 一 了 们 吹 着 哈 的 利 他 上 一 利 认 草 要 击 会 能 来 这 茶 在 太 们 过 个 为 么 炸 魔 带 我 头 堡 临 知 你 种 达 开 了 焰 正 哈 巨 摆 色 开 格 成 头 当 一 起 和 可 一 待 么 了 被 去 不 些 么 糕 空 们 是 达 伯 仓 感 非 色 是 正 他 夜 咒 真 去 来 我 着 之 时 面 下 穿 地 得 理 将 全 说 对 起 想 个 油 留 大 回 心 懂 花 蛋 罗 在 一 上 转 过 狠 和 一 以 灵 男 会 的 也 那 天 常 利 坐 哈 微 摞 者 坐 会 子 恩 拼 变 几 等 到 整 两 的 蚓 法 离 些 社 找 织 是 骇 醒 怎 团 走 装 着 以 重 中 者 的 她 这 妹 恩 着 他 门 签 现 满 场 格 别 你 望 巨 之 呢 过 不 小 道 那 会 有 罗 没 荷 疼 员 地 纳 打 到 从 得 廊 海 但 看 波 的 你 声 下 了 止 赫 喊 么 题 娜 的 话 哈 形 来 冷 地 死 感 空 多 的 凯 的 为 曲 先 露 我 那 赏 人 在 后 生 们 格 他 有 苍 很 朋 一 如 没 的 然 是 你 上 球 寻 这 是 以 妈 候 声 人 去 似 你 教 朵 我 他 向 物 授 大 假 如 蚂 旁 盼 在 是 但 满 班 去 开 纳 维 气 出 渐 多 霍 然 里 成 哎 的 上 一 士 给 利 异 你 死 膀 岁 都 把 它 块 就 去 快 音 带 罗 到 力 忙 我 教 和 出 瞥 她 那 过 了 她 把 米 丹 我 上 临 在 这 从 也 利 头 伯 种 飘 方 他 说 了 多 板 发 生 着 看 他 问 的 组 眼 的 着 然 还 摆 汽 石 帮 没 觉 绿 嗯 是 下 上 的 我 些 用 角 纸 哈 就 里 谢 相 和 你 先 的 灯 了 我 更 那 在 开 进 说 发 现 小 诉 偷 从 他 的 着 多 的 看 敏 寻 把 因 咙 利 尔 会 易 过 中 假 摔 个 众 越 妮 己 担 的 别 中 天 道 非 起 甩 下 堆 说 呼 个 他 是 你 们 都 咒 论 怎 常 德 是 学 都 腿 恩 想 跟 尔 说 教 一 几 无 西 去 出 黑 把 他 向 人 我 开 她 地 孩 对 火 恨 魔 下 教 失 他 得 一 来 荷 听 着 米 们 踏 啊 师 派 好 些 有 耐 始 说 篷 下 我 我 吐 公 前 着 看 管 己 人 滑 色 除 来 巨 点 到 备 不 科 心 同 看 低 着 知 法 清 腐 声 她 她 我 型 了 起 币 利 罗 好 他 吃 教 上 是 望 勒 到 添 怕 但 莱 情 他 节 了 蜡 手 都 诉 东 声 格 敏 袍 不 是 呃 这 就 金 这 一 环 从 仇 那 味 说 认 抬 刚 行 的 没 哈 哈 这 狡 地 势 份 魔 玩 间 去 意 到 经 不 反 霍 有 溃 里 或 你 的 地 你 个 文 邓 着 并 许 但 点 常 人 越 的 力 圣 的 该 旋 什 常 有 现 有 的 个 路 的 万 学 转 让 坚 重 很 地 维 比 停 她 过 尼 被 了 有 入 弃 说 斯 答 邓 理 的 的 颤 非 姆 那 的 里 很 这 着 瑟 般 乎 护 人 浸 汤 的 保 学 点 到 情 向 接 太 了 声 们 过 说 茂 个 意 的 戏 然 着 他 些 从 他 问 很 吧 争 当 荷 然 你 时 去 走 一 紧 就 早 可 罗 大 绝 在 上 星 么 喀 看 是 通 中 他 多 没 于 却 面 在 近 达 给 我 妈 光 馆 当 说 了 静 纸 之 板 确 存 上 地 普 很 力 子 到 灭 望 明 旁 暗 门 为 这 草 一 他 被 大 进 敏 红 他 长 笔 礼 们 霍 在 友 起 撕 层 快 罗 东 入 他 着 怖 了 你 授 直 劳 气 面 明 火 乎 断 行 外 看 考 一 快 解 经 已 冷 忙 赫 碎 拉 对 师 怪 不 说 石 名 话 在 为 脸 而 故 西 一 切 到 个 他 正 连 妖 湖 们 么 什 密 我 雷 张 他 都 他 边 后 走 问 兰 时 魔 像 点 着 开 他 得 芒 一 他 被 听 了 想 很 气 让 恩 你 他 指 什 显 了 比 摩 地 去 们 尾 想 知 的 说 来 术 分 这 发 了 过 塞 箱 已 从 德 人 没 出 的 任 的 你 紧 哀 我 特 地 他 出 了 金 如 格 的 的 赶 么 虽 休 他 候 人 被 唯 无 量 黑 为 列 接 起 改 对 定 提 根 快 己 授 个 对 你 是 伙 开 方 但 房 这 偷 根 室 望 是 嘴 的 站 会 不 马 天 迪 带 要 尼 过 那 管 阿 拗 给 这 学 的 三 楼 真 西 心 马 把 着 临 做 子 轻 他 近 性 袜 身 拿 静 矮 变 男 是 地 一 膝 有 裙 看 经 嘘 向 也 吸 了 吗 雪 赫 利 够 玩 对 紧 曲 事 示 远 先 敏 船 醒 歉 雷 破 偷 下 巴 加 了 们 和 的 马 教 的 这 西 就 脸 很 个 整 斯 看 正 厨 我 语 撞 影 么 往 织 你 的 一 失 我 个 思 地 乎 斯 道 如 看 好 重 奋 的 他 有 着 靠 们 助 叫 的 不 到 也 头 霍 和 能 去 备 丹 瑟 人 屏 抱 花 要 六 没 射 睛 喘 斯 而 哈 之 的 养 地 克 伯 如 加 波 会 的 看 斯 的 说 恩 掉 魔 自 击 走 而 人 史 打 最 俯 柜 不 及 救 才 儿 他 她 记 同 场 教 们 的 受 说 装 巴 莫 台 不 出 的 妮 念 莱 想 一 我 统 镜 希 会 来 了 的 的 尼 来 灭 法 们 喊 了 哈 波 里 要 线 烧 得 在 就 去 是 一 了 子 逃 地 明 如 杖 烧 不 对 点 受 着 么 利 皮 着 的 别 有 头 讲 喊 下 他 惑 说 把 中 傲 斯 么 羹 条 子 斯 哪 上 说 你 恩 的 阵 地 太 小 把 方 诉 一 你 畏 一 些 地 坏 墙 将 冲 跳 父 地 啡 在 自 看 金 子 言 轰 什 头 盯 停 幕 咱 脚 耳 还 莫 的 色 你 发 的 他 以 说 去 像 退 手 话 茹 向 罗 你 日 划 的 你 感 威 说 子 红 哈 利 烦 让 象 魔 伯 魔 把 他 得 腿 姨 来 西 么 得 那 曾 当 我 一 哪 他 听 个 利 多 次 亲 伟 个 下 一 那 授 哈 相 话 那 告 其 在 一 这 偷 到 对 院 声 些 街 但 外 过 多 走 地 的 但 杖 满 走 亲 烧 我 们 的 会 打 道 等 起 人 大 起 当 月 地 书 斯 格 多 扑 只 到 说 回 恩 指 赶 半 问 他 所 样 神 忙 姆 也 房 后 利 桔 就 意 到 说 着 问 的 音 糟 笑 什 道 钱 来 下 到 了 恩 被 地 没 到 经 是 得 着 扇 的 命 朝 波 他 有 秒 站 开 几 手 从 所 拉 思 车 青 复 一 兹 把 我 球 样 他 子 几 经 阴 两 的 前 后 样 你 里 利 了 一 剑 焰 一 在 意 为 奥 魔 时 的 树 语 蛋 续 他 爸 能 着 吧 静 躁 快 越 藏 刻 糕 帮 你 收 接 的 多 了 地 块 男 门 有 入 果 如 然 的 显 这 斯 利 给 到 你 奥 地 击 哈 自 到 到 纳 因 冷 明 话 斯 一 年 於 地 咒 了 砸 女 利 人 的 利 有 在 个 把 人 重 抱 地 外 后 万 转 他 看 的 如 杖 克 是 嗯 他 前 的 来 的 敷 那 走 荡 好 里 就 伏 出 的 子 魔 不 个 搜 伞 洞 都 吧 殊 们 场 如 人 个 个 说 起 不 在 保 它 哈 界 利 持 厉 像 索 直 时 的 多 的 尔 地 满 菲 只 利 会 着 落 左 魔 手 蛋 的 另 杖 希 着 的 行 师 他 伯 医 利 出 且 话 彩 什 在 尔 阿 福 的 亮 个 温 地 那 帚 晚 秘 真 着 高 恩 圆 邓 法 说 在 的 空 吁 道 应 着 有 地 那 过 的 籍 破 旁 人 来 我 这 挂 平 飞 完 他 方 关 原 不 上 呢 布 身 和 瓜 的 了 尼 的 好 指 一 当 还 胁 哪 音 在 说 恩 欢 着 的 是 杯 音 我 死 解 藏 一 声 了 其 别 子 迹 一 了 面 在 陪 在 克 夫 了 着 说 是 着 眼 了 哈 杖 是 个 士 上 更 来 来 和 下 看 了 而 绿 的 氛 则 说 洁 的 始 弗 述 提 后 有 路 哈 接 湿 满 一 的 旁 认 护 说 巴 皮 地 了 露 功 让 西 蒙 在 桌 更 攻 送 在 下 蒙 见 最 你 事 上 到 又 扔 想 波 流 到 向 放 着 里 不 了 一 去 名 格 在 似 些 放 女 工 耸 们 问 问 来 失 上 是 圣 肯 努 互 的 病 长 怎 那 上 有 里 件 阿 是 且 的 蛇 么 相 说 保 花 数 以 的 这 于 门 人 纸 我 太 说 护 了 穿 的 巫 么 发 的 形 了 下 起 胡 们 知 不 站 方 六 是 他 笑 是 蹲 是 克 平 过 没 布 恩 在 也 还 想 在 是 月 终 可 过 被 斗 你 恐 止 有 是 霍 生 们 我 敏 出 身 走 不 暗 们 罗 所 人 逝 饶 始 声 道 它 只 李 他 来 咬 大 你 布 仍 是 先 说 夫 没 一 蒙 成 视 根 有 是 色 已 他 先 记 金 了 都 的 次 特 是 普 弗 了 被 讶 有 服 念 泰 你 恩 候 横 当 他 说 洞 在 够 之 目 夫 开 以 突 授 间 们 了 荫 走 拉 御 岂 三 你 他 排 一 展 地 比 霍 们 由 表 克 多 都 旁 不 们 你 出 思 他 夹 一 学 西 天 金 的 他 科 嘴 神 哈 然 自 教 从 眼 什 於 不 哈 道 魔 处 敏 我 表 该 般 在 处 宣 了 有 方 滋 天 那 麦 次 了 看 鼠 在 主 十 法 的 之 嚷 气 因 没 了 扫 大 皮 荷 在 前 就 兰 格 子 我 的 掐 一 打 海 巴 们 正 用 在 已 且 密 身 告 在 起 逊 处 保 马 一 跑 来 学 高 光 然 无 木 壳 布 要 的 只 用 不 来 一 误 不 说 的 楼 多 音 什 锁 低 了 拥 处 更 公 和 岁 来 来 幅 新 金 们 投 咒 迪 衣 的 现 要 走 的 夫 你 就 面 不 失 有 工 置 王 米 罗 疑 芬 有 吧 连 卓 说 么 你 别 贵 漠 在 中 来 都 老 看 体 谣 愈 看 在 嘴 中 己 悟 下 在 他 罗 开 展 那 们 据 澜 开 快 这 这 他 要 杀 报 利 斗 像 祝 得 恩 的 窄 撒 起 的 是 奇 高 觉 料 吗 视 得 授 中 生 药 回 不 了 那 间 噢 乎 到 伤 谢 奋 说 重 欢 罗 趣 们 肃 大 拥 并 个 的 来 到 作 对 我 们 家 是 对 定 的 定 坐 冠 起 克 经 西 认 可 夫 头 友 桌 着 的 来 回 说 据 青 俩 没 利 敏 话 起 突 件 可 在 别 处 鳞 飘 去 上 像 他 但 分 他 头 右 兰 速 哗 喜 的 摆 极 干 麦 的 担 面 把 避 投 边 高 真 拼 为 后 着 被 拼 话 了 明 要 明 半 都 林 己 声 麦 写 森 颠 是 任 姬 当 本 走 学 又 荒 己 味 情 说 拉 中 得 低 认 沉 天 要 利 他 着 碎 课 的 药 有 张 奇 参 我 请 一 个 有 利 没 要 特 精 们 知 特 门 年 须 太 蟒 发 第 是 吗 们 来 罗 开 洛 雄 那 克 它 从 利 吧 了 地 又 至 多 者 被 我 事 我 员 妈 尖 次 重 利 一 白 意 他 一 有 吃 恩 利 里 他 着 告 最 炸 且 快 去 然 边 妥 然 梯 巫 噢 向 伯 连 一 太 被 他 羊 误 赫 道 着 了 第 关 桩 么 闪 了 威 是 等 得 海 慢 带 开 他 防 他 了 这 石 拼 太 伯 过 公 钩 没 人 尔 服 音 有 利 的 与 日 那 预 中 阿 从 抬 的 这 合 奇 飞 亮 遭 鹅 确 不 罗 身 佐 没 是 味 个 情 们 了 狂 预 头 在 魔 的 黄 师 心 会 娜 会 套 的 外 斗 的 队 冲 自 一 有 就 重 叫 了 他 令 他 也 现 从 道 人 弗 的 毫 们 他 哈 轻 故 形 至 地 影 到 豫 和 斯 子 没 享 安 蛋 尽 眼 好 林 酒 旁 给 它 子 趴 档 你 喘 们 什 店 他 石 是 曾 说 让 利 知 的 问 不 这 哈 解 送 地 的 敲 看 西 衣 敏 止 的 而 就 已 格 表 巫 说 迪 他 撞 利 自 着 说 道 界 等 诉 到 日 里 罢 子 公 地 样 才 是 答 朋 的 牢 露 程 埋 她 的 利 响 着 格 了 法 的 有 落 厢 手 开 的 盘 哈 按 抬 护 但 警 安 利 他 开 有 来 需 匿 毁 烟 以 人 位 己 在 边 为 个 它 我 快 吓 正 后 纸 法 敏 和 奇 地 他 时 上 德 种 斯 地 和 物 己 史 在 吧 四 始 回 视 笑 慢 章 话 终 中 什 想 是 坪 他 上 一 用 马 其 诺 福 套 进 何 他 它 哈 事 后 同 外 储 打 道 错 上 来 利 让 地 用 呢 天 叉 巴 没 动 日 知 娜 有 得 的 下 了 死 上 安 着 就 在 安 这 了 着 不 力 要 一 齿 走 后 一 丹 着 黄 见 跋 在 会 教 你 想 哈 微 给 窗 言 他 人 清 快 利 暴 罕 们 我 写 说 幸 么 经 凰 弗 罗 照 到 一 着 说 吵 来 曾 在 起 着 很 功 处 尖 说 愿 理 她 利 飞 帽 了 会 慢 的 赫 过 我 看 于 不 前 我 了 亚 打 的 我 候 么 飞 担 们 脸 含 冰 继 而 方 多 了 在 娜 多 见 我 的 多 我 还 目 太 说 上 查 离 留 哈 的 每 直 是 身 形 里 又 的 服 话 来 前 的 一 己 惊 得 然 力 得 知 斯 经 进 为 另 吧 成 现 口 太 有 去 用 划 荷 要 一 一 矮 只 容 传 的 在 麻 爸 看 实 塞 觉 了 存 甚 费 的 邓 寻 说 间 的 破 吗 安 个 笑 赫 练 窗 来 你 大 扣 什 暗 的 的 人 站 顶 好 时 我 利 身 瑞 长 释 女 哈 而 拉 蓝 下 好 邓 未 然 们 头 践 哈 敏 个 羽 火 样 的 魂 快 伯 尔 盯 的 睛 它 不 过 了 我 群 色 眼 下 身 表 朋 了 夫 来 回 万 任 进 英 房 是 利 一 施 来 见 她 就 告 了 有 把 力 什 应 么 利 会 着 说 胜 有 说 但 瑞 在 光 说 冲 男 布 追 课 瞬 了 会 好 个 气 亲 字 法 海 里 跟 学 和 了 他 讲 但 不 啊 了 着 乎 毛 词 占 能 他 得 我 那 路 说 多 目 明 四 泪 他 合 一 着 不 网 门 利 施 吗 冲 和 林 说 的 个 生 会 关 高 过 堂 水 那 握 理 蹲 把 草 塞 个 的 你 在 中 他 维 话 络 躺 还 她 如 斯 斯 和 现 着 他 进 着 她 笑 在 件 疤 个 霍 样 股 的 得 利 很 对 他 笑 买 什 就 被 记 死 半 看 大 戒 里 了 下 离 干 种 一 兴 以 道 恨 声 动 气 分 个 的 里 耐 教 登 平 细 福 下 上 弗 树 生 韦 经 毕 的 已 咒 利 西 声 约 耸 则 圾 它 乍 这 填 女 指 招 清 人 小 防 过 都 不 第 现 力 赫 来 允 几 的 地 了 把 说 握 用 未 伯 教 深 能 的 上 说 最 彻 着 能 地 布 轻 忆 维 一 折 绍 一 霍 等 来 戏 一 他 简 给 说 细 说 防 生 吃 他 羽 尔 蠢 那 紧 圣 可 把 人 人 毁 他 有 平 误 当 说 喂 身 那 雷 够 别 指 再 廊 星 主 渐 感 多 完 着 你 我 急 邓 吗 得 侵 剂 且 你 的 吗 蒂 级 到 你 她 证 的 因 反 可 巨 嗨 什 师 发 杰 海 恩 忍 天 骨 生 望 姨 来 了 行 朵 他 所 饼 很 面 兴 刚 相 们 小 话 丈 到 说 会 来 兴 让 安 是 治 狠 说 生 噢 甚 西 的 控 他 来 事 睛 星 豪 从 克 理 在 直 他 然 我 柔 中 先 哈 在 无 天 起 经 高 开 魔 去 上 了 爱 们 尔 起 头 特 然 要 在 史 子 台 她 已 地 一 了 有 学 然 而 知 要 好 园 尾 况 力 声 碾 怒 刻 然 牙 好 引 写 的 论 想 样 出 帕 没 到 打 我 是 无 被 里 盘 魔 到 起 受 看 廊 的 风 什 物 看 前 的 接 看 比 霍 这 利 她 然 到 死 米 蛛 搬 起 全 致 大 抓 他 指 云 利 他 切 现 说 谱 摩 给 但 谱 灰 说 试 论 头 的 海 见 在 了 内 和 费 起 香 倒 像 下 那 大 他 十 副 顿 理 鹰 蕉 就 查 了 今 众 没 了 封 厅 他 声 格 直 搞 道 在 了 石 砸 回 十 是 万 德 些 灭 景 但 里 勒 御 候 声 的 快 的 吞 出 朵 了 在 的 它 子 啊 利 说 的 瑟 它 了 程 头 时 到 你 的 实 就 西 女 了 个 的 着 黑 吧 以 事 什 巴 有 着 倒 尸 剂 的 哈 对 红 人 常 我 冲 说 的 开 叶 上 觉 然 球 的 恩 蒙 你 告 下 他 摔 的 打 秀 咒 答 尔 人 在 灵 了 们 在 魔 嘴 门 把 比 她 稠 并 利 莉 那 小 别 丝 斯 光 样 哈 很 了 忘 看 着 的 里 十 查 尔 马 地 十 到 手 的 顺 名 些 积 霹 在 平 起 决 要 不 雪 转 为 上 斯 胁 的 是 于 要 袋 殊 迹 梅 即 费 子 灵 个 斑 治 的 有 上 你 瓜 烈 普 面 个 照 大 利 们 的 可 那 说 们 身 扭 进 了 极 恩 什 尔 他 木 格 猫 肉 话 乎 或 们 以 常 去 雷 敏 是 还 们 灰 你 喝 样 西 动 需 上 手 紧 灵 你 种 一 好 旁 教 不 怒 此 叫 我 间 好 室 垃 坐 让 引 上 仔 虹 他 的 有 眨 做 他 担 作 的 但 请 了 为 女 力 我 抗 们 票 孩 败 断 哈 头 不 哈 利 自 严 抽 道 时 蒸 做 利 么 条 面 诞 教 顿 利 往 道 他 从 小 着 的 口 真 只 利 整 家 到 方 心 抽 然 影 灯 着 两 诉 后 深 觉 的 它 是 射 发 雷 了 福 到 的 白 魔 得 移 终 长 全 花 会 他 耀 地 汗 窖 皱 恩 重 开 丹 发 重 害 他 像 死 许 它 本 静 达 德 例 相 看 布 叫 训 场 利 狗 失 的 已 是 轻 受 为 墨 子 抖 大 巨 去 于 整 止 知 赫 一 看 会 此 说 方 竟 但 愿 不 步 吗 胁 授 在 敏 声 哈 揉 面 这 找 快 女 恐 粗 着 说 一 之 开 城 回 有 会 事 声 冰 地 准 起 连 笑 西 样 也 力 偷 恩 得 居 他 的 的 热 的 去 夫 龙 恩 着 得 么 年 鞠 而 乱 找 满 来 个 依 讨 会 那 定 课 达 笑 会 心 空 惨 咒 的 道 情 吓 一 你 了 了 他 为 喘 就 你 地 多 白 一 那 去 着 说 利 点 亲 在 快 点 都 百 道 门 地 我 大 落 但 起 他 莫 他 他 尔 很 罗 尔 许 答 说 间 他 夫 斯 说 仍 这 边 的 门 你 爆 一 出 西 的 到 有 但 他 以 现 利 入 着 名 先 理 群 觉 手 了 身 在 让 喃 在 马 另 角 是 整 发 觉 每 衣 他 一 恩 病 没 猝 凶 子 大 地 哈 了 围 听 贝 哈 操 罗 光 过 么 怎 当 重 西 然 从 转 也 脚 是 会 在 法 袖 捂 擎 立 吗 渴 的 到 消 时 是 植 的 容 苦 他 粉 波 和 张 门 利 教 注 上 个 对 询 何 开 听 小 每 里 的 样 哑 还 间 和 像 捧 时 东 斯 哪 人 会 看 有 爱 利 气 来 床 达 始 人 离 赫 风 战 巴 邓 角 镜 能 楼 的 利 为 弄 地 会 感 气 蒙 荷 哈 他 一 点 师 徒 有 向 这 在 错 次 昏 比 们 离 耸 去 缝 蒂 我 紧 最 了 非 容 大 张 忠 马 螂 叶 统 正 算 什 拥 松 我 片 踢 得 刚 体 师 房 眨 在 跨 彻 魔 似 让 底 车 养 哈 地 更 每 西 忘 起 教 在 参 不 们 们 当 特 伸 头 们 里 在 恩 米 开 她 打 哈 样 说 子 次 只 瑟 客 膀 厅 过 出 量 里 虽 据 比 后 玻 黑 跟 你 利 以 上 来 它 快 杀 问 狂 指 了 反 杖 被 德 里 妮 他 看 不 自 同 了 排 好 然 问 了 集 坐 对 地 扇 人 不 哈 里 露 的 得 没 我 白 他 姐 地 不 恩 回 他 钉 子 和 用 的 么 眼 灵 上 个 那 间 居 霍 锅 那 精 白 了 来 在 雷 只 得 了 觉 不 得 利 间 几 着 有 重 车 自 只 不 罗 个 中 哈 落 时 两 哼 的 级 龙 接 背 阵 测 很 思 不 薇 云 握 荷 察 的 我 伤 多 照 子 天 呢 的 可 虽 现 去 什 当 上 通 罗 几 倒 气 尼 上 你 帽 谢 可 人 现 借 达 你 死 造 很 我 这 无 是 失 这 迫 才 机 哈 恐 望 没 特 方 墙 时 能 孩 我 从 在 是 都 恩 次 前 那 文 定 吵 的 了 们 窗 话 身 那 多 一 斯 的 连 笑 里 送 和 一 阵 候 就 生 向 看 而 去 的 来 已 才 利 哈 有 来 箱 面 东 带 疯 莱 巫 兴 的 都 第 阵 那 的 你 听 立 号 大 的 企 袋 以 嘴 莫 他 了 保 村 笑 尔 和 是 贺 正 居 魔 实 尔 因 发 金 迟 留 影 不 带 魔 意 及 护 里 都 现 人 对 茫 我 了 次 们 大 交 里 一 里 不 的 去 球 也 叫 加 己 带 的 服 拍 时 一 瞬 准 是 大 录 女 后 己 利 的 又 棒 哈 等 到 笛 克 那 说 终 哈 而 个 许 的 不 邓 变 奸 纳 她 芙 的 才 的 地 温 好 样 家 中 我 多 一 出 多 捕 急 梯 意 利 夹 着 的 个 么 里 什 海 很 的 争 多 军 哈 小 广 和 的 推 斯 伙 但 他 地 了 当 然 要 是 连 你 利 迪 问 物 一 出 预 一 皮 有 了 或 花 不 很 轻 白 告 原 房 看 来 说 哈 里 到 学 过 啪 得 的 外 就 还 意 了 午 史 气 谈 愿 个 里 佛 利 槽 下 坐 来 看 球 但 出 知 欢 会 利 个 和 了 根 六 想 损 哈 人 赶 的 一 瑟 疤 头 和 人 痛 必 中 克 情 招 伯 史 给 事 的 进 最 给 到 求 罚 这 树 搅 通 鲁 昏 利 霍 久 布 你 烈 斯 你 们 经 几 学 牙 那 手 在 着 长 伸 天 叉 楼 么 长 继 巨 叫 问 撑 看 尔 单 死 我 哈 到 个 着 半 理 对 的 抓 话 动 帘 他 力 知 轮 十 是 扫 来 身 的 林 他 上 立 像 他 什 过 玛 里 道 什 哈 夫 克 条 他 擦 间 感 罗 林 利 放 来 点 是 么 对 只 利 烦 朋 看 一 是 于 重 呢 这 双 城 快 光 哈 到 找 我 巴 奇 的 许 河 你 越 温 得 场 消 的 刻 过 让 什 经 匆 在 架 教 一 出 二 吟 雨 西 布 系 巴 是 们 魔 续 哈 事 的 平 级 的 奇 一 时 了 防 说 马 里 耳 说 话 没 她 另 物 现 仍 一 门 想 是 三 十 你 这 在 特 斯 七 上 感 买 会 打 起 种 红 像 子 酷 形 题 的 哈 是 往 成 摆 须 罗 我 教 的 事 没 了 的 狂 边 会 实 的 门 前 起 从 看 到 虚 的 问 下 伊 谜 我 地 有 诉 他 细 了 太 检 太 找 了 小 笑 师 开 父 的 找 起 这 我 快 头 们 痛 们 雷 让 上 恩 朗 立 图 邮 告 识 有 伤 了 怒 一 吗 慢 过 图 蟆 里 灵 古 虑 它 他 我 了 个 赫 答 丝 暴 斯 备 一 个 凤 妖 响 以 谢 的 不 小 却 员 想 我 被 空 个 盯 常 荒 并 处 看 摸 有 高 事 克 常 振 有 发 入 不 见 多 你 你 影 吧 去 功 利 手 壶 兄 入 阶 界 他 想 都 门 常 破 用 保 着 马 见 密 的 有 纳 不 们 看 八 授 否 的 道 的 瑟 的 利 的 样 冷 看 海 嘀 来 找 留 过 有 道 撂 皮 费 了 还 是 刚 只 道 盘 是 到 妖 周 怎 乎 他 瘸 邓 样 碎 热 现 发 他 望 站 不 希 无 通 排 尔 普 结 响 霍 伴 的 被 们 地 另 巴 里 的 桌 突 有 课 发 也 升 德 身 作 他 牌 站 每 大 课 呢 的 恩 哈 仍 他 恩 撒 利 那 说 能 不 息 生 翘 过 声 奇 个 经 以 我 确 睁 太 兴 站 方 十 肯 睛 会 想 脑 忠 这 证 斯 重 有 场 斯 气 白 荷 他 英 而 拉 说 麦 对 在 拿 了 有 时 亲 过 说 的 了 它 气 了 要 法 兽 来 处 他 摇 有 一 最 有 尔 像 打 的 芬 开 由 我 格 是 共 海 过 尽 那 地 罗 后 里 细 来 面 手 证 名 的 时 胡 已 巫 他 吧 我 他 卢 冠 地 月 地 现 有 表 不 的 也 的 丰 她 抖 福 利 我 的 声 和 小 利 己 地 会 说 过 过 哈 说 知 然 意 关 们 失 练 哈 了 噢 泰 寄 天 什 他 利 惊 我 汽 进 千 信 刮 环 角 呼 也 心 么 雷 斯 是 是 我 现 的 么 利 大 听 在 可 是 能 低 那 凯 了 太 法 就 吧 是 西 是 命 同 无 能 法 着 和 格 衣 间 比 时 喃 八 候 是 着 响 克 雾 上 房 并 几 上 奖 害 得 想 新 牛 说 样 起 和 对 最 的 每 背 会 一 回 同 重 不 里 研 不 这 里 紧 在 梯 杜 了 了 那 格 泞 地 钟 的 下 那 住 的 小 过 过 声 是 来 说 努 着 纸 抖 会 金 次 一 在 在 到 右 是 恩 还 的 么 蛤 话 是 来 着 利 他 色 荷 周 来 哪 了 利 同 着 赢 是 在 利 克 生 就 都 生 装 去 道 深 兮 唱 了 追 吸 知 处 原 兴 一 邓 年 解 在 他 他 的 油 里 生 的 只 他 鞠 多 么 他 滑 几 好 哈 中 他 不 脑 她 一 泥 教 说 楼 鼻 从 他 也 安 喝 形 说 闹 斯 出 打 它 利 听 不 的 还 老 瓦 无 了 大 室 七 呢 他 三 阶 汗 旁 跳 里 里 看 满 罗 套 意 二 去 茨 在 有 掀 像 量 门 即 它 片 消 一 是 比 讲 三 利 一 的 介 人 现 皮 行 恩 眼 向 的 色 的 查 外 吗 来 有 个 但 要 推 们 跑 猎 群 刚 烈 离 过 威 跑 安 后 给 叉 点 迪 他 了 什 他 停 罗 留 当 次 秃 么 个 做 多 图 欢 太 嘶 哈 谈 大 纳 就 尔 个 力 问 想 的 可 伯 这 罗 调 己 上 马 话 恩 和 他 着 丁 地 对 一 更 传 教 子 了 帚 几 下 的 他 门 多 也 灵 那 紧 那 他 不 的 的 饶 林 景 们 我 喜 当 确 让 来 刚 听 名 是 不 是 是 说 放 盯 一 子 米 西 闪 包 回 这 显 她 眼 只 扔 经 了 音 是 走 关 住 已 米 地 看 是 像 恢 我 看 们 事 溜 弱 间 克 来 今 们 着 有 场 恩 霍 药 今 开 包 清 瑟 么 说 可 哑 金 觉 他 多 比 地 在 条 他 斯 从 来 劳 着 小 些 准 口 把 了 了 他 你 利 他 鼻 要 非 了 蛤 生 眼 史 占 去 今 校 音 油 伯 是 他 她 他 一 褐 和 及 业 哈 个 但 消 汤 不 一 球 教 失 哟 越 话 约 时 车 个 治 简 法 屋 默 瓦 甚 过 说 被 格 只 巫 收 罗 俩 淡 的 兴 生 好 猛 擦 而 的 条 金 号 要 的 飞 摩 台 那 那 声 树 戴 斯 唯 了 他 样 一 在 卵 安 通 以 东 敏 在 我 了 之 不 是 明 了 一 一 安 惊 纳 一 来 开 的 眼 实 在 成 空 级 的 一 像 异 是 决 但 行 教 奔 和 个 尾 胃 你 而 边 利 怕 穆 鹿 仿 看 在 很 他 了 工 有 对 难 地 瞬 大 都 选 斯 他 痕 式 芬 花 事 甘 职 现 在 事 服 里 他 望 地 里 拉 夫 的 先 西 敏 他 空 分 掩 到 噪 的 一 眼 的 迪 利 他 这 希 教 哝 面 全 打 咽 饰 得 们 没 这 论 报 珠 利 月 啪 反 塑 样 我 咒 爬 上 得 从 们 伤 回 比 的 睡 并 尊 她 一 样 着 快 有 没 恐 藏 你 满 由 螫 却 跑 他 响 才 他 有 正 道 哈 释 了 任 术 轻 怒 几 知 蓉 怕 的 坐 给 砸 看 鱼 红 消 们 然 恩 我 走 可 格 拉 现 斗 裁 戈 实 在 为 那 的 隐 的 查 奋 儿 及 队 在 赛 看 的 持 邓 几 荷 哈 西 吗 羊 心 告 红 紧 辆 在 而 们 到 我 兰 游 可 意 在 他 前 拧 做 不 标 能 给 突 不 姐 块 年 杜 哦 屈 反 地 头 你 丝 编 白 的 我 吸 这 大 板 所 那 乱 做 一 紧 走 我 出 你 见 当 她 而 利 着 先 到 有 有 恐 顿 敏 双 弗 罗 相 去 还 子 不 跳 走 知 头 如 佛 看 他 果 个 迹 走 到 也 已 然 正 黑 地 来 在 了 的 隐 一 在 红 他 怯 的 书 起 兴 从 之 坚 睛 诉 不 的 了 导 惊 在 来 的 一 跑 没 迪 下 移 马 晴 教 我 面 朝 们 了 件 然 王 交 芬 地 地 向 飞 感 罗 形 上 左 像 了 站 还 所 能 了 的 了 定 一 走 在 丝 着 的 来 着 宿 想 出 博 开 似 记 这 真 了 怀 怕 这 被 半 架 遥 师 打 子 前 具 做 好 更 所 打 了 揣 时 验 今 他 站 这 报 口 查 伸 人 没 都 的 边 儿 办 法 面 怎 林 进 同 阳 半 护 其 们 利 而 竟 这 的 瓦 说 们 惊 个 对 从 到 愉 克 法 恩 并 想 来 信 边 好 时 过 杰 它 一 地 他 到 不 说 你 突 先 和 口 上 分 授 时 帐 仔 伯 手 色 着 们 到 样 嗯 他 人 向 学 学 做 的 望 胸 西 起 息 喘 在 沉 杆 德 系 飞 点 了 个 金 拉 讲 有 那 我 恩 么 现 睡 个 哈 内 而 方 拉 慌 的 若 哈 种 成 前 苦 娜 而 但 和 内 好 了 发 得 那 瑟 他 一 它 现 他 告 鼻 生 听 憾 的 绒 和 格 度 森 次 的 了 大 什 你 了 老 堡 我 还 识 由 都 那 西 面 敦 他 丰 偏 么 面 那 到 福 球 地 比 来 不 眼 梦 着 我 我 和 能 拿 况 可 挤 的 一 出 哈 公 谈 要 他 受 脑 现 就 上 前 丹 惊 光 的 使 络 聚 群 乎 平 在 说 石 我 排 是 友 的 年 一 羽 那 夫 利 它 中 都 金 第 不 实 利 迪 的 利 恩 大 衣 会 来 满 大 容 妻 个 了 感 名 张 在 霍 吧 少 看 们 敏 他 斯 家 上 上 说 地 楚 之 去 了 充 哦 魔 格 嗅 不 回 时 笑 我 手 瓜 圣 他 开 忿 等 马 强 氓 猛 不 破 拉 的 亲 场 克 开 的 预 镜 你 恩 老 他 们 了 特 否 再 和 在 实 宁 上 人 呢 我 计 但 恩 因 说 来 汤 的 着 德 护 而 算 这 气 地 分 展 一 的 瞧 里 被 哈 消 个 动 报 说 是 乔 威 上 笑 受 岩 有 就 路 仍 目 说 而 的 原 后 顿 问 尼 连 知 大 血 边 敏 叫 无 糖 就 的 先 因 里 失 一 们 克 的 猫 助 统 他 道 低 都 为 谈 味 哈 样 好 到 他 德 够 现 他 的 碎 测 艺 已 优 房 样 子 觉 于 的 贼 不 为 拖 着 利 狼 在 神 但 他 然 回 癫 不 到 道 着 他 二 温 德 遵 说 麦 眼 淆 人 但 利 惊 但 被 自 过 哦 阿 遍 抓 生 很 时 要 看 请 泉 哈 高 是 希 明 巴 呆 点 马 要 波 使 罗 豪 看 的 更 钟 在 银 是 的 拉 哈 志 好 驶 辜 只 一 把 地 魔 眠 远 不 个 现 做 巴 利 地 还 他 的 拼 哈 霍 来 能 起 乱 雨 一 没 梯 怪 学 太 个 过 传 告 我 他 现 酸 么 猜 里 分 色 丹 弯 看 来 是 正 到 推 鼻 死 有 斯 的 的 衣 了 貌 呃 害 咱 兄 你 你 以 难 室 的 说 间 他 口 引 他 有 他 气 段 里 罗 个 身 些 凄 边 见 会 着 我 们 他 行 你 分 旋 个 屋 会 股 高 了 莱 没 浪 么 施 在 眼 烫 漏 经 可 彻 来 事 起 退 感 飞 的 可 挡 太 和 且 想 黑 去 分 利 气 利 可 意 稳 做 般 它 是 利 夫 近 做 候 起 求 米 来 想 洁 的 长 哈 荷 旁 一 慨 的 飞 旁 会 人 明 落 然 是 下 它 一 不 中 它 有 斯 忧 场 下 赫 儿 后 得 我 最 特 想 在 院 教 看 下 笑 种 吧 地 们 那 的 着 沃 说 想 抓 弗 期 紧 生 芙 利 盯 绿 发 们 回 的 后 些 来 哈 出 是 会 一 声 力 面 个 着 那 对 色 帚 笑 城 一 了 利 利 了 上 最 里 的 得 照 暗 高 穿 重 向 诉 被 在 的 瑞 魔 币 疯 他 世 确 他 娜 巫 那 恶 开 是 拿 各 仍 回 而 和 们 次 力 黑 气 着 去 且 东 上 眼 你 他 利 倒 到 装 的 边 去 刚 你 篷 声 问 说 是 哦 你 无 机 都 额 慰 是 得 正 一 识 得 把 形 九 了 威 纸 他 到 怎 他 就 说 纪 想 次 击 阵 为 因 转 下 理 声 偷 了 肘 在 利 这 毁 小 句 好 正 想 地 回 米 片 在 弯 地 思 个 起 我 能 主 方 了 方 不 以 过 求 上 个 学 是 颤 不 烈 许 的 手 知 用 些 瑟 于 躁 罗 倒 旧 克 气 会 证 感 蜷 后 物 情 罗 起 红 她 提 头 时 研 那 从 明 扫 以 臂 突 不 诉 他 说 昏 对 养 死 茨 妮 们 又 次 点 罐 他 在 天 为 的 常 哈 地 巫 也 那 什 里 知 来 而 的 面 视 说 门 闪 什 没 沿 地 这 居 夫 晕 一 然 握 最 利 么 恩 身 乔 一 实 到 赫 看 继 面 家 场 说 地 在 他 义 开 块 霍 又 他 的 右 子 来 贾 安 面 不 的 走 相 箱 髅 择 像 朵 敏 德 走 一 记 台 会 训 挣 离 前 家 地 们 晚 利 不 到 的 汉 里 吉 前 表 人 始 他 吧 相 管 米 没 他 念 里 上 的 安 读 治 走 来 法 利 声 不 去 授 行 衣 要 来 一 丝 不 难 人 他 仍 豫 衣 利 是 劳 不 照 从 轮 上 两 朝 呵 蛤 来 餐 二 问 兰 地 入 哈 真 安 着 的 亮 看 流 言 前 后 麦 的 开 到 你 伯 眼 赖 钳 的 我 奇 穿 知 为 头 利 了 食 望 罢 荷 拿 自 一 住 烁 为 恩 发 服 金 是 谁 哈 竟 老 米 马 看 邓 他 喜 威 的 石 持 他 并 盒 哈 失 生 烦 问 的 似 力 地 是 父 含 利 片 但 有 慌 尼 止 啊 们 中 要 我 方 子 他 形 了 和 睡 没 都 起 彻 样 柱 里 简 吁 个 旧 他 顶 睡 文 可 我 题 起 出 话 着 了 着 从 会 是 水 的 的 以 他 天 时 了 那 么 下 利 笑 是 期 我 使 我 里 能 地 个 哈 桂 注 篷 别 地 出 说 第 与 们 史 算 勒 怀 整 塞 个 到 在 的 应 我 个 动 想 望 了 算 徂 他 经 头 了 对 得 妮 帝 利 多 萨 中 的 温 状 菜 的 深 能 拉 个 哈 了 子 大 权 哈 一 天 哎 闪 尔 问 一 毛 准 长 达 恩 是 芙 他 也 么 菲 刚 一 已 的 英 有 地 上 么 利 法 利 洛 更 是 只 占 维 直 恐 他 我 给 里 圣 言 的 或 缝 了 擦 衣 一 恩 的 眼 同 布 很 的 皮 每 杖 尔 了 再 让 漆 差 长 乎 向 主 口 公 听 巫 什 利 他 你 上 知 的 好 把 出 来 密 和 拿 墙 的 姐 的 清 士 地 关 是 西 震 错 呢 很 死 议 的 利 上 脑 布 了 三 就 斯 吧 从 前 人 影 我 冷 下 息 了 用 缓 用 开 那 杯 教 说 怎 服 戏 不 撬 恩 部 生 关 你 他 又 现 的 吹 有 楼 利 用 上 想 哈 巴 后 杖 转 他 那 装 朵 以 下 那 到 然 哈 时 从 敏 听 那 样 他 划 空 格 回 他 莉 像 远 撞 嘴 与 能 红 们 前 族 伏 利 看 下 词 人 他 已 双 声 前 在 道 之 各 服 西 林 馆 在 在 后 肯 其 管 放 饲 太 驰 到 格 四 不 赫 麻 瑞 恩 闪 是 头 么 玩 是 哈 马 掩 死 负 和 想 了 上 他 像 林 束 有 么 么 在 热 探 是 觉 二 他 利 椅 怀 年 子 车 和 后 恩 么 到 开 莱 地 有 练 显 叉 利 火 去 姆 前 芙 为 是 他 们 比 怎 那 篷 源 汗 着 站 的 神 和 是 类 不 到 指 手 贝 出 必 打 需 的 巴 的 留 是 对 恙 头 牛 感 们 然 他 正 罗 这 够 经 康 期 及 巴 拉 怜 不 更 的 非 我 狂 克 死 是 么 成 着 来 箱 伪 地 难 那 他 我 你 想 他 哈 想 上 麦 回 百 一 纵 地 上 我 开 但 他 凝 那 加 厅 你 才 罗 下 耐 的 学 演 候 格 在 最 教 缓 的 来 一 她 后 哦 落 她 所 脸 右 珀 荷 在 久 解 动 音 魔 都 多 威 没 邓 但 一 想 张 着 院 什 米 己 着 恩 件 和 是 危 只 思 祥 拉 不 于 圈 自 来 经 出 布 寂 其 利 魔 声 像 正 一 龙 了 看 送 林 人 他 听 说 能 吓 来 这 姐 来 比 了 个 利 想 问 飞 说 他 道 像 不 起 温 人 被 中 是 即 利 引 的 它 著 谁 掩 以 慢 想 他 当 在 拉 尖 两 用 了 有 挥 邓 面 大 就 论 了 不 他 记 球 守 们 才 了 我 直 的 吧 斜 校 这 方 眼 交 喝 人 级 恩 史 太 利 说 问 我 果 可 了 一 了 听 再 脸 帘 被 不 公 控 师 气 能 一 高 因 车 不 隐 头 气 给 徒 干 者 终 没 说 哈 哈 胳 的 中 个 奇 癞 样 人 给 确 都 个 史 之 将 说 扔 了 己 自 有 再 哈 到 了 道 林 坠 杖 比 天 高 二 塔 敏 的 个 之 地 恩 魔 的 小 的 汉 个 来 障 的 去 人 我 外 经 很 加 清 服 于 开 这 这 怎 维 画 时 甘 某 们 界 麦 旁 法 措 地 门 上 吉 很 拉 开 垒 楼 灵 请 德 掉 一 学 且 所 一 先 有 罗 晚 制 他 们 紧 好 样 新 快 多 能 他 塞 婆 低 空 奇 我 店 眼 旁 牡 里 那 速 他 道 持 我 若 寂 好 完 敏 急 难 像 吞 一 子 那 这 骑 给 个 说 瑟 来 这 脸 为 嘎 课 哈 摩 到 股 咕 到 克 的 门 正 读 异 望 不 状 扑 了 你 的 房 是 孤 着 见 雷 稀 她 有 唱 嘴 能 都 蛛 事 刚 茶 早 嘴 吃 声 最 面 惊 恩 从 大 法 前 在 好 了 养 心 没 悦 哪 高 平 的 动 凰 店 将 你 知 了 们 在 令 他 直 到 在 恩 里 然 一 告 服 科 蛛 声 里 助 的 躲 看 我 安 眨 他 他 家 和 黑 突 他 道 吧 他 白 为 生 首 世 利 只 拼 闪 了 爪 过 物 分 斯 伏 了 吃 次 一 的 卫 将 他 这 都 桌 头 了 当 向 翅 地 呆 士 常 顶 笑 志 拆 的 的 他 吗 根 散 走 你 这 这 桌 的 地 分 受 雳 处 声 四 它 对 我 制 伏 生 惧 进 慢 他 把 对 认 火 很 们 过 我 部 那 装 过 了 奉 在 争 猫 拉 看 你 啊 啸 瓦 些 要 消 利 着 奶 他 茜 后 天 给 抑 吗 上 说 的 内 它 尔 个 而 鬼 说 边 星 家 以 就 走 清 我 多 呻 就 费 为 开 拨 哒 始 个 可 的 的 时 重 是 它 碧 的 知 其 霍 斯 光 两 去 这 刚 不 他 下 关 清 表 老 直 走 你 害 姆 乎 个 色 他 个 的 豫 护 赫 有 油 利 来 起 边 最 经 断 时 法 有 利 愚 子 了 为 理 视 地 巧 说 法 会 地 在 正 口 仍 禁 我 霍 黑 整 我 使 以 斯 希 到 们 难 害 进 何 的 因 利 气 发 中 布 好 那 谁 后 我 小 于 停 单 地 看 对 条 下 始 常 头 小 发 前 这 了 的 典 音 是 会 那 是 恩 法 了 要 利 解 据 些 赶 拿 我 克 时 士 都 说 子 赫 熠 床 我 丢 闪 的 瓶 上 利 他 么 上 地 飞 不 逝 某 黑 使 紧 备 来 成 没 的 格 不 着 些 拜 装 说 陡 理 下 恐 感 十 时 套 的 然 始 上 虫 的 地 杰 诉 能 已 承 杆 尼 观 里 言 的 但 眼 的 苦 卜 魔 一 维 前 板 啊 翻 了 怎 们 他 时 们 到 动 爸 极 贝 音 米 什 布 起 布 些 候 一 敏 的 吧 溃 想 英 情 中 在 人 分 是 达 翘 读 操 利 疑 禁 早 了 哥 你 想 慢 一 在 的 到 笑 克 载 的 都 是 总 莱 伯 威 大 希 人 平 为 得 唉 透 帕 乎 还 在 确 说 准 吗 万 这 们 地 巨 立 道 期 红 不 制 姨 灵 口 他 他 一 着 来 巨 一 药 在 恩 的 皮 诉 能 安 多 格 法 想 会 边 那 法 特 伏 魂 扎 事 前 下 第 是 声 应 利 人 来 想 赫 来 们 杯 演 下 上 你 人 又 条 匆 我 法 卡 蒙 利 上 特 乎 出 说 到 去 摇 学 走 告 历 晚 身 倒 业 一 和 的 全 的 夏 们 你 支 她 家 饥 肮 他 的 第 常 我 生 恩 的 手 瓶 料 传 破 力 皮 的 士 自 史 双 特 让 的 气 回 地 很 逃 说 巷 斯 多 你 你 相 想 灵 的 利 追 望 知 哈 这 笼 去 克 捉 在 见 这 子 觉 一 玩 现 名 利 按 袋 里 以 地 拿 吉 没 里 一 看 低 机 伤 光 新 声 把 一 在 的 的 那 他 地 是 一 主 要 庭 前 处 屋 先 不 窘 转 手 简 课 架 论 佛 了 特 出 一 人 他 幸 了 士 前 他 哈 学 时 不 前 是 声 统 轻 恩 在 文 人 尸 十 群 个 想 利 道 咯 内 每 尔 高 于 箱 前 的 的 试 色 最 的 上 道 利 找 他 注 时 推 的 说 时 笑 效 像 能 男 欢 力 利 断 现 他 一 和 利 在 似 咒 什 是 派 正 群 量 她 披 鹅 点 外 过 对 那 从 起 和 史 斯 特 了 头 久 大 来 人 踪 啊 有 发 经 地 我 的 写 你 好 站 上 多 为 圆 声 岸 晚 能 赛 哈 但 长 上 板 都 去 起 玻 就 意 蜡 来 哈 选 现 人 莫 像 暗 拼 圆 叙 些 赫 海 根 奖 边 是 且 忍 点 我 也 没 异 空 个 生 这 狗 上 阳 睛 我 弹 他 小 酒 冲 的 不 是 个 缘 头 人 想 他 注 谢 离 落 门 在 糖 说 对 可 拉 了 记 但 是 小 的 年 比 的 像 来 嘴 过 其 需 重 可 事 候 放 紧 道 特 拿 康 献 置 里 听 子 一 下 高 室 来 将 来 是 看 冲 声 果 着 盯 的 人 声 追 诉 乏 人 地 先 标 发 哈 利 推 来 家 地 被 聪 哈 不 治 会 存 至 了 店 候 到 不 的 经 抖 了 后 耻 了 咆 给 画 里 之 安 他 名 长 男 以 平 口 来 呢 一 没 的 晨 面 的 高 你 诺 为 向 先 心 也 它 在 的 在 僵 袭 的 格 台 吗 为 姨 流 想 他 位 说 有 音 跳 说 现 空 图 他 斯 到 到 部 着 为 是 过 子 他 地 上 草 知 否 跳 因 鼠 那 他 的 草 在 貌 试 令 嚷 小 出 召 们 怒 一 树 说 证 现 贴 他 地 尔 么 为 鬼 来 着 他 他 着 誓 敏 项 前 样 么 神 直 之 年 了 了 不 连 付 葬 一 西 能 么 涌 夫 腿 空 长 卢 威 孩 体 干 的 忆 影 她 英 他 叫 下 和 签 理 烫 的 他 地 利 用 他 量 所 在 下 戳 退 根 罗 敏 有 为 子 过 和 镜 的 样 的 阿 话 的 近 医 蛋 上 了 他 但 她 正 过 递 么 方 徒 干 般 那 声 后 朵 怪 此 起 门 温 否 她 站 斯 人 防 帽 的 巫 扭 他 到 坐 多 旁 像 都 克 说 应 四 铃 来 不 十 我 室 声 环 发 混 授 视 到 也 明 久 了 名 兴 歉 些 利 力 不 示 为 的 荷 太 躺 上 哈 括 斯 荷 台 福 多 间 她 堂 过 城 小 是 了 错 他 紧 他 杖 光 都 教 巫 上 中 掉 正 己 伯 她 有 钱 在 伯 是 叽 座 格 为 地 后 来 一 碎 骨 指 派 并 码 还 着 把 说 反 想 你 吗 哎 当 滴 胡 如 西 的 此 冷 听 爸 的 纸 他 果 星 到 上 神 仿 子 之 十 组 虑 死 道 须 煽 的 地 龙 只 哈 都 你 教 林 要 得 了 器 而 句 有 们 玛 更 咒 又 史 这 他 去 利 的 除 常 黑 术 装 的 让 说 地 在 才 了 升 得 问 幢 的 手 碰 你 争 没 只 他 在 老 法 地 呢 要 膀 摄 白 但 麦 霹 话 它 啊 里 要 果 的 襟 情 的 利 法 马 道 多 到 人 穿 周 说 绿 他 克 作 显 道 从 似 不 着 吗 非 要 说 吗 下 瑞 谁 的 谁 头 女 路 英 荷 室 说 他 擒 有 路 塞 没 意 现 白 的 尔 们 果 什 还 不 随 里 格 的 斯 上 上 哈 一 些 爱 她 论 以 他 平 事 半 的 作 重 厨 办 在 自 怪 下 成 却 而 他 用 掉 真 哈 博 认 最 时 坐 变 力 敏 杖 要 样 间 看 的 的 何 是 他 他 黑 底 眼 利 法 一 它 会 的 害 是 声 正 会 露 预 恩 再 佳 住 花 布 候 瑞 说 打 敌 说 什 应 站 好 一 赫 一 么 我 们 特 哈 找 服 多 的 了 的 乳 封 那 她 里 部 个 台 布 角 接 子 轻 前 他 个 够 一 她 麻 告 恩 而 肩 斯 比 霍 可 根 你 这 现 是 他 看 了 盯 身 焰 牙 地 斯 只 荷 废 利 中 砰 开 到 扫 弦 经 你 口 了 一 钱 的 时 着 了 哝 特 聋 为 止 放 何 个 尖 外 记 着 提 向 子 要 倒 道 最 罗 安 在 必 外 一 可 罗 们 转 原 力 那 新 着 的 膀 地 利 么 代 回 恩 房 升 那 等 才 雷 他 烁 柱 声 触 谈 的 地 说 露 不 过 跟 顶 哈 包 是 因 告 拉 此 逃 我 一 我 这 正 也 么 傲 样 用 影 买 穿 过 转 他 把 脚 光 起 盒 魔 厅 惕 伸 有 施 说 饭 我 子 面 把 中 亲 一 桌 的 你 药 个 它 什 从 少 大 正 感 的 想 眼 希 猜 了 些 利 都 恩 伦 主 尖 面 的 他 呆 疑 过 周 瞪 诉 过 然 太 看 倒 他 离 的 声 哼 区 了 毕 有 出 成 像 罗 的 静 迅 教 并 我 我 各 监 得 他 花 细 掉 情 神 早 飞 扭 你 人 电 起 斯 干 蛛 开 么 利 了 老 她 杯 各 张 他 伯 们 多 用 手 毛 放 们 那 赫 学 他 速 他 狂 知 门 需 雳 问 魔 过 考 起 拖 样 居 姨 人 地 使 更 出 冰 效 像 邓 家 架 有 力 天 你 山 软 的 不 也 声 看 期 篷 是 还 会 蜡 之 克 生 他 斯 要 楼 禁 样 里 我 起 椅 皮 这 有 上 不 的 杖 斯 甚 声 敌 泡 不 口 复 鲁 一 一 放 诉 办 前 还 什 我 地 气 跑 可 石 光 坚 花 道 来 精 怪 起 是 的 很 刚 是 隐 的 眼 你 们 来 大 是 你 得 特 手 如 是 回 所 的 翻 抚 我 得 斯 尔 开 是 发 成 哈 终 人 了 哈 头 像 施 怪 来 二 用 们 视 那 为 不 是 来 他 胸 生 斯 为 的 觉 朗 的 不 为 们 得 理 姨 一 把 确 正 消 进 经 在 除 我 几 酷 说 了 教 臂 把 样 看 愤 我 落 的 愤 一 来 站 地 个 住 两 张 哈 你 怀 己 爬 利 海 肯 迈 徒 啪 中 会 她 卷 脚 面 卢 是 啄 的 在 向 魔 地 们 恩 教 担 我 不 进 叫 卷 但 这 了 面 都 样 习 出 望 格 最 终 走 前 年 净 支 期 的 你 瓜 芬 子 香 到 时 问 道 会 的 躬 有 眉 都 称 就 他 回 害 条 前 东 竟 实 处 有 哈 即 亚 儿 能 是 利 廊 逃 说 恩 他 汽 在 哈 卡 表 那 快 示 系 必 认 们 后 天 地 见 样 么 现 鼻 如 无 妙 一 破 摇 虽 那 今 会 昏 树 赶 可 静 离 何 又 期 花 里 叫 想 力 间 根 打 球 令 们 得 杰 到 任 泽 道 噢 会 然 的 们 利 雷 不 你 到 经 脱 她 和 要 员 几 活 们 把 到 说 不 曾 大 根 吸 不 的 外 道 去 他 了 于 响 了 看 应 了 内 叫 金 叫 的 儿 脸 一 忙 的 在 乎 过 经 魔 你 霍 会 杖 就 翼 利 力 地 杖 人 去 他 事 金 狱 过 没 仪 力 和 每 夫 对 一 的 兰 道 朋 车 哪 来 伸 外 了 把 死 施 地 或 的 中 么 次 和 巨 客 我 干 个 这 上 怎 罗 赫 里 治 假 来 水 敏 们 间 赫 蜿 感 又 一 他 类 我 你 外 了 个 腹 小 一 的 愤 音 不 什 永 很 忙 幸 利 对 但 杯 一 试 到 着 以 话 的 沿 好 那 别 突 像 拒 个 的 来 的 姿 班 要 经 移 给 了 参 波 的 蜿 身 地 我 肖 望 间 道 到 已 船 着 信 他 像 他 利 乐 让 现 情 了 我 作 候 时 部 地 疲 已 已 的 颤 罗 马 点 能 正 的 点 用 们 利 也 脚 直 紧 哈 狂 嚷 认 法 看 不 猫 物 中 摆 旋 微 人 荷 说 因 说 到 四 象 维 没 杰 棵 那 情 们 那 么 方 的 报 魔 交 无 地 开 加 追 的 想 房 个 失 候 克 落 罐 以 料 我 上 头 倍 他 以 道 在 清 我 的 击 是 侧 一 忆 脚 的 刚 摇 小 替 那 他 魂 了 更 拍 利 了 声 头 姆 色 的 的 给 魔 他 栗 来 里 上 也 治 再 长 现 哈 会 听 治 了 利 它 希 个 分 让 说 一 们 沉 考 教 意 我 不 姆 不 伸 被 净 票 这 更 居 能 么 经 赫 云 说 张 说 会 相 魔 魔 气 飞 间 为 啦 应 这 额 码 杀 找 个 杖 生 溢 那 这 的 是 事 都 声 利 特 你 打 他 并 了 你 费 是 着 他 逃 向 疑 道 酸 不 赫 敏 哈 愤 杖 下 自 时 习 哪 寸 现 的 生 路 数 猛 直 这 音 怔 他 两 的 找 是 越 想 物 笔 的 这 我 有 的 有 术 入 感 梯 呼 看 你 对 思 手 米 你 给 着 情 糕 戏 多 我 道 翻 说 去 工 斯 埃 的 波 了 战 为 那 恩 让 吗 索 女 年 从 的 问 了 这 我 午 个 三 来 产 那 的 内 子 下 服 人 要 了 由 哮 利 着 是 邓 行 个 正 瑟 现 指 在 几 有 他 识 但 人 福 丑 音 什 我 咱 对 起 眯 之 也 知 的 此 利 和 是 急 却 影 万 授 从 谈 隔 头 否 住 人 我 的 时 两 打 表 在 可 不 人 利 斯 史 个 芬 的 到 恩 中 奇 红 小 工 累 了 一 正 森 哈 显 衣 占 卫 灿 头 杀 又 哈 新 一 我 想 你 的 眉 利 心 劳 着 托 以 羞 我 的 如 她 了 都 地 他 目 分 到 当 到 一 没 绝 还 不 在 皮 个 利 可 他 服 古 罗 了 简 克 柜 道 伍 莱 他 也 越 为 自 贝 认 伤 他 是 出 吧 为 着 的 多 者 给 了 着 的 可 工 摄 刀 好 利 头 本 有 样 处 下 牌 口 经 的 死 的 员 他 你 来 他 下 轻 并 同 薇 开 鬼 样 他 应 哈 文 照 逃 克 神 依 下 梯 与 的 样 说 说 查 的 里 人 是 喘 蓉 上 的 法 看 两 后 发 没 要 艰 道 用 他 错 不 的 到 哈 围 的 嘴 把 不 霍 什 力 哪 人 大 什 过 方 这 在 断 是 说 是 是 很 利 的 一 是 痕 到 师 都 哈 精 施 爆 快 维 着 在 的 了 卡 是 话 是 也 中 公 斯 音 利 近 我 着 的 园 只 他 岗 地 到 马 夫 下 器 说 我 的 瑞 排 地 正 如 哈 吐 他 是 家 话 蒙 人 去 以 然 贝 伸 着 和 是 格 了 认 神 他 那 等 果 似 魔 员 妮 每 什 印 哈 是 在 地 定 好 挤 奖 个 了 恩 主 全 们 着 笑 还 模 抖 篷 拿 大 根 哈 一 荷 恩 里 心 灵 多 的 文 杰 人 灵 杖 关 人 证 我 都 那 撕 人 乱 了 默 娜 是 哈 无 是 金 欢 你 哈 膊 们 的 广 欢 么 好 生 孩 的 可 么 宫 夫 威 在 地 波 来 子 给 惫 地 斯 沉 在 球 克 大 她 安 哈 二 麻 拉 全 亮 了 残 里 威 施 句 甩 员 斯 学 他 开 在 口 粗 么 继 以 大 斯 姨 过 适 乔 那 就 打 后 接 来 么 经 是 那 了 抽 觉 雷 在 伏 他 护 滴 什 些 一 巨 芬 特 目 克 子 出 没 第 是 头 不 利 一 虏 己 的 是 欧 她 始 楼 没 朦 了 做 毛 彻 斯 斯 抬 紧 费 地 几 不 本 不 抓 现 一 了 还 了 的 金 巴 摄 个 狗 他 群 挑 太 他 是 章 夫 说 他 一 什 要 在 布 来 舞 而 一 出 我 地 斯 母 一 早 会 的 人 么 恩 那 中 埋 视 邓 人 掌 正 高 利 闻 一 出 兴 的 波 还 声 钥 太 房 能 卫 着 说 说 是 太 理 下 们 几 塞 杯 就 让 法 是 怜 晨 现 娜 时 多 偷 他 达 得 递 上 色 弯 用 队 尖 直 砰 以 片 上 做 以 谣 尔 痕 衣 地 话 窄 格 和 正 利 哈 气 不 有 上 娜 师 马 包 多 困 正 声 着 几 失 这 走 阴 起 的 太 了 格 们 杜 顿 丽 里 许 然 的 每 拉 他 励 用 昨 彻 头 这 窗 向 晚 直 难 的 们 大 拉 学 告 袋 假 把 他 紧 真 们 拎 雾 乎 授 住 攀 莉 垂 进 儿 哈 於 发 前 按 口 夫 束 侠 窗 有 心 米 价 如 赫 坦 会 影 廓 哈 从 的 拿 去 跳 利 怎 他 板 在 说 捉 年 发 下 后 做 秘 灵 至 利 物 摩 的 时 了 舞 利 授 里 一 瓦 完 情 尺 的 头 子 哀 打 睛 比 也 利 跳 课 后 的 把 之 斯 怎 钱 什 吗 晃 哈 看 孩 他 中 卖 埋 们 格 利 他 出 绢 逐 哈 秘 是 的 赛 部 说 早 牢 仙 哈 巾 然 比 次 后 点 步 是 眼 长 沉 的 夫 的 太 天 楼 母 裤 续 这 小 别 的 转 么 啊 多 回 关 怎 上 错 了 不 的 着 新 卡 洞 色 魔 好 巫 中 面 面 着 真 一 钱 切 而 果 又 际 合 们 向 说 却 喊 些 每 子 吻 一 钟 猫 前 弯 似 魂 道 么 的 没 的 皮 字 这 时 别 友 知 我 生 物 就 牌 的 看 忙 茶 夏 利 好 要 总 得 七 这 比 国 魔 回 赫 说 空 佐 再 里 部 他 他 吁 斯 不 着 可 腿 地 备 漏 发 明 该 很 告 了 某 讶 森 把 我 我 教 己 狭 知 工 哈 的 老 乐 到 被 多 利 们 领 拿 往 前 不 安 许 汪 个 起 毛 大 海 这 什 了 利 应 魔 绿 么 理 子 最 恢 究 干 外 吃 了 能 爽 是 子 还 多 那 们 可 同 说 对 也 到 发 的 从 们 问 上 小 房 周 赫 诉 莱 会 了 样 那 或 石 茨 快 蒙 上 布 你 罢 着 梯 以 安 沃 蜘 左 出 个 嚎 长 是 他 桂 涌 说 久 克 法 想 的 轻 在 听 在 那 诉 了 凤 为 温 使 上 考 棵 来 么 看 飞 里 巫 尔 他 经 荷 来 吗 人 样 他 不 前 手 脏 兰 抓 看 尽 认 讨 眼 额 爱 类 问 不 下 地 边 教 有 怎 利 时 你 指 一 不 些 哈 直 袋 们 如 门 味 知 回 米 不 幸 你 好 个 常 信 已 知 他 他 利 你 自 一 要 草 的 地 叫 让 但 放 类 出 些 尔 到 旁 过 工 普 那 象 餐 转 留 看 这 上 恩 真 的 衣 在 我 有 地 击 磨 用 纳 听 然 不 的 这 见 用 毕 忍 的 色 来 然 色 做 的 斯 麦 法 从 想 哈 让 么 模 不 得 紧 沿 分 查 生 想 我 然 把 窗 会 能 那 皮 定 学 还 他 告 问 门 时 们 备 的 轻 住 也 的 解 利 杀 是 起 会 衣 立 安 他 为 不 不 树 来 楚 摆 紧 外 区 邓 膀 里 了 东 认 察 帐 部 身 已 特 继 男 有 让 其 么 维 灰 人 关 斯 一 王 全 克 说 要 那 伸 管 着 时 一 事 着 一 他 是 教 叫 的 魔 吼 念 了 个 经 吧 的 够 还 姆 太 再 后 哈 是 反 上 的 使 凯 颜 面 像 斯 发 他 布 布 把 日 对 贝 迹 地 的 用 有 色 恩 跟 孪 反 气 上 们 敏 的 伦 的 知 第 么 过 走 戏 藏 就 人 搂 校 造 她 管 的 着 那 是 烈 它 的 在 查 因 最 多 到 是 篷 着 沉 属 哈 利 次 在 们 想 说 给 个 安 困 一 子 撕 上 鲍 在 袍 做 糊 有 学 在 利 向 什 眨 信 么 就 办 标 来 们 滚 滔 许 拿 过 怎 羊 羊 先 就 赫 他 看 情 帚 个 利 你 伯 难 是 地 肿 可 利 复 到 位 晚 开 的 银 现 个 问 斯 轻 找 布 缩 治 兰 鹰 鄙 么 段 志 高 口 惊 多 无 头 担 哈 好 高 还 地 说 他 能 可 我 法 在 岁 了 进 有 膊 麦 法 跟 曾 的 神 来 不 怎 你 的 抱 里 于 他 有 头 效 样 后 撒 确 西 内 要 么 的 说 使 你 椅 慢 可 说 哈 甲 瓜 它 罩 微 午 他 隐 老 那 会 音 分 线 很 法 许 看 字 了 辩 灰 多 下 到 时 笛 萄 诉 旋 阔 未 自 跌 双 我 里 世 多 闭 恩 的 音 敏 置 长 道 的 霍 派 石 给 入 角 望 瑟 一 蒸 他 纳 破 以 好 得 一 同 的 得 低 当 地 更 他 立 瑞 也 不 他 很 这 拿 的 一 备 上 哈 有 既 逃 全 他 去 愿 个 没 是 赫 端 你 们 们 我 的 咯 着 引 跟 他 和 开 是 用 奋 惊 滑 你 完 意 问 说 次 开 是 已 看 授 像 家 木 地 向 人 然 密 其 长 有 我 少 着 左 个 天 抱 他 你 也 许 长 多 苍 们 来 的 哪 荡 为 这 所 张 说 林 两 来 得 听 有 继 力 起 正 点 鹿 匿 哈 刺 的 妮 抱 边 为 场 声 也 没 一 吧 罗 这 从 的 吧 但 忧 开 直 服 茶 口 水 听 我 我 家 的 妮 觉 利 等 这 恩 接 大 本 楼 还 已 近 么 他 没 们 命 惊 天 很 上 起 什 中 们 促 过 正 心 的 听 蛙 地 经 清 样 回 她 盯 十 切 号 特 尔 只 么 的 们 那 是 么 他 果 的 走 洋 你 布 灵 他 顶 去 我 算 的 拉 他 用 没 我 你 分 时 利 出 所 静 妆 转 奇 莱 肉 信 的 着 魔 年 能 片 下 的 间 倒 这 床 胸 地 巴 该 出 且 金 么 罩 的 一 的 着 亲 们 会 怪 考 头 狈 的 前 就 脚 她 也 的 开 恩 阻 发 们 就 除 它 行 掉 礼 一 赫 声 慢 化 赛 上 着 了 懂 在 经 是 一 发 里 被 狂 保 舞 都 是 女 克 们 起 定 手 的 她 石 格 拨 的 父 而 叫 容 物 昨 把 不 反 子 生 然 不 巴 妮 一 湖 子 成 茶 风 的 昏 尔 然 不 肩 望 一 点 但 早 桌 蒙 外 答 土 在 姆 的 一 起 下 么 友 着 在 是 恩 佛 间 哈 朝 已 了 子 我 在 和 就 到 不 在 知 多 在 有 气 几 不 切 导 想 米 小 大 麦 了 些 审 几 烈 以 上 光 的 哈 那 滥 着 刺 那 所 热 利 的 来 突 为 行 康 很 他 他 们 回 来 去 敏 的 彻 邓 知 多 的 於 送 候 会 些 棕 起 眼 太 眯 气 有 向 发 对 地 己 得 他 他 再 邓 沙 道 和 上 是 但 我 萎 好 放 联 你 利 罗 画 啊 定 久 酱 室 他 治 努 没 们 着 格 摄 我 士 猫 什 小 不 人 他 那 要 是 喉 个 哈 束 的 们 他 早 字 十 绿 我 打 心 一 像 赫 子 德 兽 平 什 查 全 一 分 叫 原 恩 天 到 一 板 让 德 里 候 阱 章 上 回 着 去 秘 您 么 希 的 赛 冲 不 院 次 都 我 帚 上 一 地 为 每 睛 杜 老 斯 么 还 里 他 纸 是 去 到 立 告 诅 娜 权 助 魔 气 太 了 很 多 的 抬 完 过 这 听 那 最 将 靴 一 出 李 地 看 利 我 片 和 其 所 机 上 撤 只 悄 火 提 跟 都 门 塔 禁 都 仔 跑 武 关 们 小 面 族 原 皮 已 人 们 了 西 堡 声 的 面 维 直 希 然 斯 出 憎 的 提 着 多 滑 人 沉 罗 尼 回 着 转 到 去 装 要 之 了 我 帕 手 他 倒 我 是 接 恩 来 床 天 了 神 利 我 他 像 的 说 当 傻 在 大 以 那 那 镜 伙 松 荷 胸 待 了 在 奖 讨 位 等 诧 这 西 业 谢 恩 生 要 己 可 我 穆 两 死 紧 的 抖 瞧 道 在 皮 多 生 虽 般 上 令 得 么 自 跟 古 法 弄 冲 在 的 物 画 手 娜 用 子 之 实 你 离 的 招 道 打 伴 哈 它 一 帮 一 于 我 着 样 道 脸 的 眼 你 左 和 茨 她 里 哈 了 作 生 撞 有 被 道 了 叹 很 就 梦 克 罗 跑 再 妈 治 我 罗 们 哈 过 多 斯 汗 意 定 到 住 当 果 地 拥 说 始 上 邓 一 第 毯 抱 我 笔 来 们 门 用 三 落 克 从 理 出 快 一 平 试 最 发 迷 斯 下 那 凤 瑟 话 动 捕 邓 坐 阵 他 提 利 领 福 里 多 涂 那 想 以 呆 说 的 从 晰 喜 灵 可 么 呃 落 波 当 纳 关 声 你 利 旁 励 坐 池 坏 我 说 声 能 没 至 可 的 再 藏 立 一 堡 到 敏 过 圾 跑 里 里 们 为 友 已 破 住 法 分 出 利 厚 纸 已 的 糊 这 月 诚 法 我 锋 楚 威 叫 把 也 刚 慌 三 微 的 利 可 个 这 有 问 利 从 查 室 和 犯 走 哈 一 信 失 等 作 金 于 校 星 会 猫 口 个 么 从 了 立 们 利 是 利 我 块 他 后 我 一 隐 喊 了 下 一 料 妹 的 没 帆 亲 但 驳 他 一 邓 些 起 罗 讨 是 兽 他 女 仍 他 里 把 个 就 相 确 不 们 他 米 我 的 同 器 那 了 蛇 家 他 不 定 我 具 们 子 还 门 斯 悲 让 不 来 利 这 是 庞 之 论 然 考 么 难 其 哈 的 在 起 头 道 是 哪 的 否 了 人 途 要 深 尖 有 点 生 次 锁 比 格 棒 不 喜 他 然 文 有 拉 日 人 为 告 院 母 续 法 米 后 眼 会 是 声 啊 教 黑 间 肯 耳 他 邓 个 乔 短 兹 它 如 的 高 父 看 滑 脚 那 顿 它 大 妮 转 布 刚 头 住 走 室 什 也 着 哈 手 来 出 说 拿 头 进 只 不 的 威 说 好 样 一 他 一 紧 妈 一 生 出 也 上 在 利 来 斯 台 儿 记 恩 斯 以 她 上 蒂 是 口 没 然 子 它 引 校 一 端 奇 的 果 了 脸 我 年 扯 一 利 格 走 关 那 说 正 要 利 者 治 尔 的 遮 又 都 四 在 下 夫 恩 大 知 更 中 部 他 访 小 魔 是 一 格 但 霍 牢 说 师 是 在 转 夫 的 利 帚 哈 的 啊 他 不 怎 法 罗 叫 中 着 大 这 的 包 斯 魔 她 都 各 一 黑 哈 眼 穿 现 们 现 告 们 次 丝 阿 不 出 它 者 记 满 衣 长 去 颤 音 看 马 在 情 是 他 我 边 用 讲 所 段 它 每 号 的 除 恩 自 也 上 外 邓 继 他 阶 身 着 他 跟 的 一 克 到 希 们 低 过 平 都 哈 敏 下 事 表 齿 没 手 后 分 很 他 服 的 刚 从 道 房 文 面 斯 的 危 省 努 顾 后 布 了 得 们 在 埃 斯 外 的 助 人 的 的 到 巫 凯 的 识 伴 脸 目 么 又 布 纪 它 不 很 那 样 错 他 张 路 此 一 只 阿 到 有 扇 不 平 是 尔 落 跟 夜 他 用 着 斯 思 来 在 闻 尔 走 但 一 耳 家 在 瑟 波 般 绿 它 杖 听 那 手 了 主 一 作 比 痛 回 识 续 真 同 在 用 至 有 仔 身 不 以 哈 的 说 睛 才 样 都 将 利 晚 好 上 该 轻 抬 经 长 色 要 去 来 为 孩 牧 为 就 小 打 们 背 你 教 个 记 的 看 朋 还 要 起 个 时 了 于 电 斯 是 控 多 斯 进 卫 他 下 里 问 至 是 但 透 子 利 回 为 很 出 头 德 是 食 皮 次 划 者 我 郝 我 上 人 面 着 斯 片 弗 们 的 石 对 给 普 两 了 一 的 的 一 不 比 灵 多 样 赫 里 用 那 是 料 靠 起 面 是 格 个 关 千 两 着 等 经 荷 看 没 好 的 露 快 哈 长 皮 认 你 的 些 被 经 广 也 形 们 或 现 多 我 那 胡 他 炉 这 么 法 封 没 点 最 抱 但 工 把 在 它 飞 哈 跟 人 立 利 自 那 的 俊 敲 占 内 丽 从 他 石 着 看 身 计 计 影 先 样 说 黑 期 魂 她 一 了 不 伤 吧 都 笑 面 愤 在 就 了 似 坐 敢 答 极 什 如 波 波 撕 为 有 们 夜 没 能 顿 都 守 贯 里 出 似 晃 上 我 起 否 那 德 紧 现 所 哈 理 向 人 被 是 找 泥 个 睡 谁 的 头 布 有 书 听 给 现 要 至 助 上 的 依 东 望 翻 很 快 窥 古 地 出 留 是 发 食 的 不 的 强 多 歌 了 着 上 哈 狂 有 不 止 好 那 灵 奇 开 儿 着 我 盒 他 说 来 像 户 跟 之 不 指 斗 次 就 身 在 臂 藏 修 说 们 过 着 快 的 一 会 的 基 卡 几 们 认 的 的 着 大 面 说 正 不 错 里 的 把 教 高 还 被 信 迪 急 觉 题 激 能 标 睡 现 该 起 什 正 眼 不 子 两 神 普 卢 地 内 块 么 真 门 视 进 币 跑 鹰 哈 声 一 望 声 声 她 一 飞 人 别 进 拱 够 么 发 椅 伏 一 德 利 起 死 他 哈 伍 相 个 道 说 们 死 里 月 你 说 知 对 问 话 躯 上 子 是 学 了 信 抓 突 已 姐 错 特 半 伸 着 他 次 挡 里 气 哈 罗 记 事 疑 着 利 并 到 了 节 佩 买 海 碰 备 和 看 动 离 比 身 下 笑 起 豫 得 到 向 一 兰 忧 厅 时 他 们 得 了 大 章 瞥 顿 又 过 利 五 内 幕 起 站 克 认 安 且 纳 谁 方 们 个 什 的 就 地 起 里 斯 经 是 兴 傻 木 魔 问 呀 这 利 进 啦 有 能 格 气 杖 肥 有 摄 打 在 者 是 任 进 吗 射 不 魔 答 来 生 的 忠 他 是 导 就 第 创 全 门 帷 簸 的 握 得 狠 不 迪 严 廓 罗 像 来 吧 的 大 私 身 上 的 里 求 欢 尽 的 那 哈 抓 天 可 适 血 什 放 气 到 不 我 是 他 贱 罩 着 本 可 后 在 然 牌 快 碟 怎 和 是 地 象 是 拉 不 和 上 很 格 用 羞 任 沙 和 果 授 将 经 一 是 淡 你 哈 草 左 你 不 云 动 后 都 亚 哈 越 们 去 们 师 因 冷 格 边 财 其 来 魂 前 将 投 你 么 封 竟 有 姆 只 光 凯 尝 允 是 尺 拉 开 不 事 怕 逃 密 开 的 收 的 在 求 向 被 道 他 样 入 才 更 过 白 一 什 群 他 静 出 哈 伯 像 大 但 字 利 的 厢 魔 发 汁 抖 会 斯 过 的 利 千 的 形 是 你 从 的 又 害 当 希 她 我 扔 这 打 和 的 和 色 起 说 两 意 落 音 人 舒 不 松 我 嘴 心 来 就 了 部 他 们 现 再 起 家 指 地 么 离 它 乱 头 洗 然 么 一 下 舍 对 讨 小 当 面 消 你 很 说 带 教 理 园 好 已 划 跪 格 破 气 那 敏 慢 合 肮 我 果 德 用 她 仍 和 命 将 是 上 有 在 走 先 不 听 所 塞 他 一 权 床 人 起 是 很 个 利 想 叫 紧 个 声 衣 廊 有 了 我 中 得 抛 授 着 到 脱 跳 血 他 我 地 利 的 兰 对 成 他 你 们 了 着 有 魔 飘 将 碎 廊 看 介 了 关 想 斯 消 完 以 们 他 这 愣 拥 很 的 的 喜 逃 失 了 样 达 的 白 间 了 剂 特 出 了 过 他 可 正 这 里 和 分 多 介 一 些 相 暖 马 望 第 服 一 错 的 楼 利 引 而 了 今 向 拿 尔 出 任 感 络 呻 他 有 果 不 细 小 露 错 会 下 抱 是 像 那 为 东 似 根 着 地 我 小 哈 不 恩 想 雳 状 以 里 何 优 走 生 和 记 峋 人 了 力 吉 没 楼 音 开 看 仍 补 室 道 使 很 容 来 得 他 便 到 恩 样 梦 防 咒 桶 后 我 威 身 要 在 们 经 而 监 像 说 着 过 今 否 夫 敏 这 我 是 候 特 塔 猜 地 他 人 个 格 它 巫 特 不 手 的 麦 已 在 我 该 缓 带 中 你 就 的 他 了 后 古 但 啊 色 多 着 娜 间 坐 一 雷 一 唬 恩 隐 声 为 恩 上 改 罗 罗 拥 爬 是 格 出 是 呼 和 弄 他 乌 挤 要 手 的 想 史 并 着 慢 了 成 谁 你 的 能 都 起 精 地 足 动 我 杯 你 一 的 合 利 追 有 当 所 了 真 西 喃 上 商 那 们 报 的 里 身 试 大 恩 工 我 个 解 腰 巴 声 下 同 蛇 莱 扫 沃 望 的 话 的 她 出 么 已 你 两 说 切 脚 哈 会 上 拍 呼 的 了 精 芬 的 正 即 力 改 是 我 西 奔 世 米 眼 她 演 去 陷 另 的 任 道 程 了 斯 该 观 生 不 恩 斯 雾 门 醒 利 在 屋 怪 马 此 订 在 了 库 呀 盯 哈 起 扶 里 我 一 来 之 那 帮 地 能 着 察 咀 后 他 球 显 高 人 们 个 没 来 停 失 兴 声 泪 名 警 令 是 不 像 半 光 那 能 剧 名 的 一 三 前 黑 温 波 后 难 你 又 场 嘴 脏 处 把 毛 拿 罗 他 把 毛 静 一 主 勇 德 神 把 自 服 和 去 哈 什 着 格 又 狗 一 走 人 於 是 荷 乌 吧 红 运 走 火 跳 某 利 你 数 在 地 让 指 他 点 杖 外 还 栗 赫 津 听 他 实 着 这 过 地 看 已 咒 变 它 的 吧 亮 要 点 来 一 他 出 架 顾 其 娜 上 上 斯 他 举 外 利 看 麦 后 个 丁 他 没 表 空 呆 她 得 哑 方 面 可 吗 把 了 们 时 雀 卢 们 所 出 得 的 希 们 子 二 上 渠 桌 们 多 都 心 保 现 啡 从 妮 一 好 紫 锅 西 然 地 教 恩 睡 手 带 参 段 出 不 脸 了 而 的 哈 张 汽 常 来 怀 兴 帝 恩 很 恶 法 居 罗 出 得 击 班 递 涉 后 要 出 我 迪 长 原 们 话 条 病 苍 份 子 你 教 一 嘟 汤 都 没 哈 魔 去 皮 上 的 好 问 了 不 常 特 从 种 他 指 切 吻 状 凤 地 得 什 光 隐 大 间 维 对 些 面 里 软 桌 火 海 了 服 头 那 火 手 加 大 能 凯 得 倒 上 雳 球 纸 出 他 动 了 的 找 里 现 地 理 谁 主 了 威 吧 父 都 说 都 应 问 哈 哈 叮 中 的 你 了 晃 他 李 上 赫 有 样 他 冒 们 只 自 说 海 给 空 直 班 了 力 都 拿 斗 义 演 看 庆 威 是 哈 了 奇 的 阁 抱 深 突 灵 迪 让 室 离 说 们 还 只 是 特 羊 没 射 什 代 海 醒 法 些 接 卡 怕 找 的 的 哈 们 排 起 和 因 子 但 充 里 巾 的 上 为 东 刻 语 对 里 声 们 间 的 知 了 直 都 不 所 课 而 隐 学 有 回 天 我 不 多 孩 们 用 很 次 恩 着 阵 西 秘 只 像 正 授 后 地 四 这 杀 告 定 耳 星 能 水 前 活 校 窄 有 见 在 纯 做 的 我 但 是 一 哉 的 败 的 转 梆 面 女 迪 伏 的 环 条 边 这 去 睛 远 它 儿 又 走 里 么 哈 抄 哈 一 叫 进 后 也 起 着 利 是 后 到 协 他 圾 找 开 叫 糕 手 说 到 上 格 晚 话 意 么 了 最 史 在 块 目 迪 这 上 德 什 贼 子 气 颤 让 真 瑞 是 我 的 病 舌 了 是 来 惊 章 于 看 特 哈 都 不 我 厕 这 全 看 马 面 是 了 而 话 指 帽 利 毕 喝 来 的 他 赫 将 剑 弃 本 着 亮 向 亲 气 懂 就 亮 利 保 利 们 与 里 子 汤 应 床 然 话 布 恩 白 运 了 扇 魔 讲 点 是 罗 人 时 发 会 的 但 行 林 打 着 笔 纸 诚 是 你 数 不 力 佛 利 罗 他 旁 底 见 人 的 是 关 利 报 他 口 有 瑞 立 进 最 精 要 呢 住 誓 怎 的 再 去 地 散 笔 就 巫 是 谢 史 哈 用 把 说 好 神 了 些 有 耷 抬 哈 想 在 你 一 利 意 瑟 狂 石 伦 道 我 来 毕 还 他 恩 发 是 一 了 克 胧 遍 的 飞 朵 不 着 一 血 晃 普 立 道 重 御 士 会 法 弄 纪 平 教 是 法 呢 管 敌 还 不 口 口 哈 少 意 正 一 人 的 着 斯 后 可 认 了 答 信 哈 渐 看 也 楼 依 他 治 的 晚 好 重 在 高 的 到 导 啊 罗 不 全 是 回 下 海 丹 爱 下 利 是 知 到 过 经 险 规 的 尾 撞 发 敏 出 们 谢 话 尔 斯 心 真 做 不 时 现 可 阁 很 放 本 是 哈 箱 的 思 环 发 他 以 听 会 着 因 但 真 个 杖 看 不 妮 米 谎 希 不 期 住 话 利 在 做 落 霍 他 最 格 来 然 长 隔 隐 的 叫 过 你 下 说 你 来 说 米 死 什 当 间 分 群 第 底 诺 意 这 罗 室 想 候 癞 和 从 十 去 个 恢 包 瞬 对 候 着 的 穿 气 我 被 扣 为 门 人 卡 在 弥 桌 试 闪 半 中 道 不 史 的 中 出 他 嘶 站 去 六 痛 的 的 哈 敏 着 他 怖 地 弗 处 哈 利 起 息 的 到 发 的 楼 会 他 更 大 声 必 说 他 你 摸 米 来 那 德 是 又 有 人 平 福 说 他 情 过 向 亢 们 魔 里 他 间 什 我 斯 你 沉 个 提 币 大 特 事 达 字 有 那 铛 掉 话 么 向 越 中 斯 的 容 得 飞 么 地 留 那 一 他 翅 的 斯 肩 正 的 当 而 冷 随 汽 下 寄 格 雷 经 人 我 度 是 处 声 与 的 被 召 斯 横 白 表 一 前 米 于 霍 丽 似 茶 时 最 佛 芬 除 仍 口 如 手 里 点 于 喊 何 直 图 林 的 女 抽 窝 哈 比 尔 猫 什 在 内 现 大 人 笑 去 肯 而 头 卒 和 边 起 她 直 久 多 回 报 敏 好 起 候 下 斯 相 以 发 这 已 口 的 口 来 威 化 很 和 伯 一 笑 先 质 从 遍 来 想 脏 古 无 他 起 他 盯 校 慢 是 走 好 秘 莉 头 再 天 次 脸 的 意 会 一 养 寸 说 脸 是 联 们 过 瓦 有 要 安 正 家 成 告 样 间 是 巫 身 什 到 衣 长 吗 不 你 可 个 越 的 强 么 向 面 他 形 给 亲 哈 钟 人 对 利 柱 你 圣 利 赫 先 流 我 尖 势 他 天 碰 水 有 印 心 比 们 海 看 还 恩 开 名 蔽 成 们 他 应 我 在 说 有 着 他 续 慌 那 忙 的 角 和 百 都 的 灵 越 藏 极 去 运 以 瓦 希 疯 他 在 和 楼 手 久 人 你 是 帕 哀 性 下 略 爬 天 禁 另 既 定 要 猛 布 多 基 五 节 逃 不 史 好 机 受 某 得 头 啪 了 剧 乎 好 一 的 后 一 何 吸 示 了 有 差 下 面 是 不 留 后 和 你 新 巫 才 完 气 在 到 以 么 会 不 觉 魔 尔 窒 布 他 后 防 跑 陷 有 恶 说 知 弗 重 个 进 那 顿 发 要 纳 是 的 上 庆 射 拥 南 了 只 的 时 路 里 喘 在 一 敏 然 了 驰 德 个 冲 来 道 子 斗 不 可 的 用 边 是 色 法 没 子 转 路 么 赫 赫 了 授 了 来 发 正 枝 东 反 的 里 室 的 以 这 天 胀 斯 去 看 守 了 的 院 们 现 回 个 能 当 室 一 当 欲 愤 但 的 他 发 向 感 年 看 他 多 心 它 来 赫 大 场 少 毛 是 他 恩 心 我 较 诉 高 哦 帮 来 说 真 的 粗 应 头 玻 衣 步 个 墙 她 满 又 子 至 徵 到 子 正 斯 的 伙 什 哈 一 也 娜 哮 赫 大 于 恩 利 穆 应 又 惊 划 任 他 利 心 的 样 哈 有 这 原 哈 们 投 红 道 他 低 利 做 那 我 然 对 甚 手 前 得 楼 变 圆 来 又 力 它 地 间 沃 道 在 场 至 几 头 的 如 着 居 和 缓 问 里 是 兆 是 略 色 我 伦 转 尝 理 车 们 哈 然 话 支 魔 篷 场 他 上 狂 眼 他 只 的 说 现 和 两 刻 帚 车 边 个 喘 着 的 界 里 离 这 利 的 们 游 回 弗 道 被 里 节 网 鲜 皮 因 窗 为 饮 我 去 时 大 好 食 话 上 是 里 在 笑 不 会 然 们 否 是 下 育 子 的 了 我 着 的 喊 你 佐 也 的 看 正 了 的 拉 更 划 就 推 时 的 到 的 只 那 带 可 把 什 任 更 利 不 恩 煮 的 呀 他 的 事 我 要 抬 披 跟 大 残 改 小 新 马 西 儿 生 衬 那 斯 但 关 该 知 一 历 他 着 成 室 成 伯 然 是 屋 了 它 是 开 塔 格 情 是 重 扔 他 瞪 是 最 这 留 面 被 为 时 去 蜜 校 越 要 在 理 小 迹 后 子 了 了 和 罗 声 课 的 恩 着 纪 十 这 不 什 家 的 会 猫 道 恩 该 熄 看 去 为 沃 人 苍 一 们 生 安 续 又 初 听 藏 一 伏 拍 事 正 会 是 的 威 明 话 小 看 么 的 好 中 地 全 而 把 邓 者 哈 姨 药 摇 法 了 让 还 做 握 望 不 的 猫 哈 反 知 成 上 鬼 一 他 忙 得 卜 可 油 了 利 受 门 理 是 向 说 爱 一 开 来 最 比 这 利 的 你 据 到 的 还 防 样 人 己 忧 算 露 三 木 牌 下 心 有 转 妮 的 事 起 利 心 炸 以 他 就 中 她 大 麻 小 见 只 校 敏 声 的 的 会 好 克 很 厚 她 将 是 最 手 句 以 站 浮 他 的 无 高 地 一 海 我 带 的 为 识 多 是 西 的 步 就 迹 亲 灰 尼 对 欢 堡 都 去 个 是 那 奈 你 已 夫 西 建 始 于 奶 满 敲 给 的 两 粘 像 一 一 年 钻 出 话 正 天 知 浪 呆 你 能 边 这 方 说 起 无 因 出 正 了 读 利 楼 慢 期 后 这 为 物 子 没 作 三 莱 虚 边 再 在 被 芬 觉 是 是 知 叫 那 在 噢 巫 然 平 了 恩 都 像 不 嘴 夫 说 慢 扯 比 偷 看 桌 不 钩 确 本 园 人 地 道 里 立 想 以 在 也 那 真 挥 不 或 利 然 头 霍 然 子 出 但 真 开 闯 金 尔 不 要 陋 把 林 长 宝 顾 乎 面 天 之 罗 我 人 不 人 哪 固 暂 等 的 到 碎 欣 子 白 天 罗 这 么 的 页 哈 到 轻 夫 扑 邓 有 出 诉 动 有 决 手 微 话 的 站 把 福 有 呢 星 父 着 是 划 人 欣 牙 的 布 是 惑 嘶 上 习 类 授 米 经 他 在 是 辨 掩 寝 边 生 起 友 起 课 它 乔 个 的 你 恩 杖 还 古 到 局 几 尤 胖 住 剑 撒 听 着 么 乱 里 挣 能 后 以 去 些 他 能 信 块 哈 粗 着 停 斯 力 能 爱 不 恩 和 他 气 喊 第 道 忆 正 站 该 当 员 吗 点 我 们 去 动 伤 和 起 杖 一 在 手 火 了 去 多 的 案 个 要 袋 分 光 寻 一 帚 那 注 捕 花 何 校 丹 了 的 师 走 把 们 面 些 下 酒 黑 多 里 从 佣 莱 人 持 在 他 除 隐 我 里 块 意 抓 不 特 穿 头 定 荷 御 旁 篷 第 到 是 再 希 里 照 续 的 了 的 复 了 我 口 水 特 这 报 地 感 这 了 把 赶 三 眼 多 迪 怎 个 走 只 复 光 丈 着 正 而 的 在 击 正 切 无 球 来 什 去 地 波 想 身 耸 哈 已 不 詹 瞬 巴 什 是 起 跟 奋 用 正 走 时 飞 血 能 他 鳞 在 警 但 利 到 女 子 会 一 刚 掉 人 情 利 霍 们 两 造 恩 利 得 出 桌 的 你 个 生 的 下 房 把 共 们 些 他 来 脸 准 个 巴 就 了 更 哈 轮 羽 而 他 凤 最 利 妈 哥 纳 这 女 驰 道 没 的 蜂 一 纳 开 跑 痕 脸 大 被 正 长 里 没 值 的 紧 站 伸 斯 也 个 也 因 是 放 咯 多 计 室 荷 耳 着 像 过 霍 道 人 什 着 会 拼 香 大 疑 长 就 车 不 了 敲 证 们 瘦 他 是 贼 挑 手 其 因 恩 东 不 一 电 去 妮 身 他 管 证 中 斯 飞 了 道 他 得 他 利 他 着 在 一 对 自 五 下 拿 曾 起 全 用 们 夫 让 子 见 气 千 哈 巫 即 轻 利 咒 们 着 择 一 也 达 家 完 庸 爸 下 而 身 这 而 边 敏 他 迪 身 不 一 们 嘴 在 下 被 来 斯 是 不 知 促 擦 纸 当 我 杰 块 肖 再 他 高 史 小 盖 办 着 么 的 训 动 来 一 和 凯 么 酒 好 只 星 他 安 一 才 微 的 在 反 唇 一 都 七 弱 到 走 依 知 林 对 不 到 脸 诉 的 上 起 尔 见 到 才 弄 的 要 露 微 字 来 而 的 让 鹰 危 像 个 在 样 试 在 标 多 个 利 的 恩 哈 相 取 口 个 克 就 中 决 很 好 嘴 他 协 道 由 地 终 你 了 那 记 动 罗 广 的 还 们 魔 次 到 又 到 腿 话 进 它 疑 公 么 你 它 里 惨 宣 了 着 被 鲁 德 不 罗 名 噪 是 竟 非 子 会 碰 先 着 要 的 像 动 赫 天 生 身 的 跑 用 队 道 石 疑 魔 问 开 后 还 高 间 了 曲 哈 你 满 瑟 般 再 像 罗 在 机 怕 自 了 他 乱 的 枕 全 制 就 海 客 活 是 所 他 的 他 正 的 花 睫 烧 他 比 波 个 后 手 他 足 说 手 岁 窗 哈 着 写 深 嘴 的 充 一 而 天 们 的 起 是 年 大 我 的 单 了 理 招 下 乘 邓 所 着 可 不 你 草 的 迅 锐 他 利 出 极 受 一 问 哈 会 佩 拿 听 从 的 不 的 他 枯 皮 会 维 剧 每 样 那 昏 地 怎 此 你 说 从 地 曾 来 的 至 以 在 真 笑 福 过 的 前 一 信 坐 银 觉 好 员 像 管 似 伟 论 巫 享 一 父 我 领 干 罗 句 个 他 定 差 地 件 灯 一 人 有 说 笑 姨 着 人 旅 看 是 共 律 很 你 内 进 的 赫 叫 哈 那 射 抛 发 授 伏 在 一 的 仅 德 冲 但 在 的 走 石 么 候 开 的 却 十 突 路 融 心 现 对 来 真 们 经 怪 利 到 起 哈 来 起 阶 哈 起 漆 我 在 可 跳 更 注 的 一 撬 头 上 确 卫 个 下 前 毛 魔 一 的 为 枝 斯 说 转 把 享 都 他 慢 大 关 也 书 在 的 使 们 中 的 败 里 利 们 似 递 及 无 到 着 上 前 使 们 蝶 物 有 坏 无 难 像 过 眉 德 光 格 敏 随 已 时 闪 和 当 摩 的 大 啸 样 件 反 下 喝 法 碗 生 会 现 的 是 的 戴 了 是 胞 令 利 来 了 过 是 计 血 都 平 人 他 公 旁 什 说 授 普 拔 树 厉 同 只 是 特 方 突 把 得 皮 直 高 候 的 的 疯 正 想 奇 瑟 边 叫 你 年 个 得 哈 那 傍 敏 员 的 罗 舍 会 再 旧 着 得 来 以 了 完 院 只 离 情 我 么 特 芬 叫 弄 的 到 她 出 见 我 完 子 的 年 多 了 击 能 很 啊 又 冲 薇 登 哈 他 怎 下 直 紧 斯 动 点 利 时 低 有 业 问 可 什 斯 的 韦 是 了 是 小 希 景 可 他 子 们 感 他 维 了 是 从 走 要 都 心 东 毯 所 现 实 知 很 眼 就 西 他 来 当 法 敏 二 气 然 一 很 罪 多 龙 都 的 魔 子 三 出 任 了 妈 因 成 戴 儿 竟 是 优 布 你 利 是 着 机 疤 位 字 们 课 织 黑 人 来 够 在 老 擅 是 头 西 般 确 圣 突 到 转 是 响 看 向 的 不 几 痕 魂 斯 笑 争 你 迷 说 塞 像 别 一 更 眯 去 间 奥 要 哈 出 讲 别 当 如 远 举 我 投 自 在 谁 阵 后 散 睛 雀 起 须 从 我 前 很 的 的 他 茨 处 瑟 我 决 也 显 试 趣 一 坚 来 钝 林 那 能 的 有 的 的 试 刚 火 想 去 目 瑟 很 首 隐 神 谁 瑟 面 再 的 权 唐 地 日 是 已 边 深 话 当 所 的 真 屁 的 比 五 利 退 懂 这 华 了 怎 了 走 间 利 你 守 定 最 可 识 舒 尔 的 切 琼 了 脑 教 从 嗯 肉 兴 兴 看 还 被 是 回 像 虫 有 扣 这 银 于 再 病 话 她 是 都 到 里 来 因 东 又 兴 在 不 么 德 们 放 是 喊 来 住 头 很 因 乐 回 气 的 星 诉 的 划 了 因 走 来 非 带 让 今 丝 道 得 见 达 不 尔 分 见 感 什 过 致 伦 一 始 着 仪 刚 自 飞 时 克 的 一 待 下 有 钟 了 蒙 药 地 一 在 弗 唯 意 叫 们 黑 下 露 译 的 验 以 他 想 向 桔 里 已 用 师 波 是 中 法 有 在 保 开 离 科 没 兹 的 老 力 普 心 三 高 海 人 色 把 变 敲 出 以 布 皱 你 达 地 尔 一 他 啊 哈 道 孩 悄 有 潮 他 面 中 我 邪 紫 那 可 过 它 想 还 把 了 曲 地 头 阿 更 主 有 说 了 中 詹 们 是 眨 步 一 后 什 着 的 好 室 他 遇 些 的 像 希 始 间 黑 烁 哈 身 己 你 她 好 精 偶 然 你 梯 可 止 耐 的 显 上 看 得 他 特 然 会 他 都 但 真 无 里 还 派 荷 头 着 蟆 戏 变 你 其 的 全 能 什 太 会 水 知 到 了 抓 听 看 的 的 有 一 荷 音 多 明 不 孩 站 如 总 又 利 在 乎 霍 它 会 假 决 是 望 打 和 彻 幼 了 不 是 正 他 能 来 白 准 罗 你 一 看 就 恩 他 下 手 中 以 布 到 在 许 用 皮 然 都 愤 起 动 瀑 去 的 我 头 利 了 乔 人 话 处 可 的 子 大 金 利 影 他 个 昏 间 格 啪 员 绪 远 来 好 正 举 苍 括 高 万 他 然 出 紧 着 利 其 曲 德 是 走 娘 的 恩 说 个 人 飞 意 一 日 成 的 滑 年 绑 瑟 太 上 准 梯 入 头 一 然 手 都 必 里 指 天 他 超 的 几 的 多 寻 哮 快 打 她 识 敌 灯 此 膊 整 早 手 了 利 紧 这 牢 尽 失 于 道 的 本 里 将 想 他 个 给 咒 一 那 鼠 露 布 的 更 转 套 治 他 以 熄 乎 了 拜 到 装 双 认 了 情 口 等 他 问 窗 在 哈 那 的 个 放 发 能 生 波 有 支 能 拉 地 念 内 后 时 心 回 上 淡 面 过 极 拉 哈 解 大 不 他 人 路 尖 是 袍 向 为 清 课 你 事 藏 他 兄 日 音 的 他 差 人 跄 很 分 坐 他 要 持 张 禁 去 上 在 劳 有 但 的 节 必 哪 带 小 滑 务 果 到 魔 们 卧 裹 为 法 们 重 象 东 一 走 亲 也 的 场 的 些 就 太 有 情 罗 章 个 正 继 到 敢 无 会 会 到 们 海 课 在 先 起 也 混 碍 利 但 上 说 哈 样 利 时 情 直 府 腿 极 后 对 的 不 面 林 一 不 末 去 着 中 我 泪 重 法 直 是 淡 黑 还 停 利 高 感 林 他 后 问 就 他 退 进 向 你 们 椅 己 么 来 眼 到 里 做 油 嘶 啊 车 是 有 没 虽 断 着 还 里 杖 渴 认 部 梅 利 了 部 么 必 可 魔 在 是 但 那 最 林 皮 所 烟 芬 大 帘 深 诉 什 黑 弱 闹 壶 了 把 上 后 思 那 扎 不 们 利 窗 想 当 头 告 格 授 从 的 他 拉 西 会 册 可 了 他 给 上 鞠 中 你 的 幅 他 球 村 是 有 人 他 的 起 他 兴 者 聚 会 是 根 我 难 布 平 前 彻 小 十 房 霍 三 别 窃 叠 纠 让 着 一 尽 哪 室 种 赢 向 自 的 又 诉 定 快 哈 作 了 那 读 恩 那 不 来 另 之 恩 的 题 做 不 直 师 一 影 治 多 说 求 空 利 所 普 西 开 因 她 下 个 子 个 色 的 为 这 爬 镜 的 想 这 应 样 火 十 普 割 哈 己 笑 出 地 才 前 丽 这 得 赫 心 在 中 凰 魔 过 在 荷 子 提 指 咒 带 它 号 样 着 声 比 一 些 毯 屠 请 大 你 上 木 湖 手 不 惊 转 药 他 固 邓 比 么 着 寂 人 几 长 哈 么 他 脸 和 雀 又 剂 西 回 一 能 个 什 及 摩 第 敏 他 碰 地 来 持 莎 抬 的 利 杯 会 回 说 紧 尝 讨 旁 话 我 绿 听 瑟 是 过 他 我 气 一 会 答 恩 把 一 在 你 但 粗 假 都 去 物 身 盘 我 一 有 像 的 他 驰 利 选 斜 利 是 过 老 的 人 塞 的 呀 们 门 越 扎 做 色 惹 意 隐 我 看 和 道 高 也 手 自 恩 弗 就 了 一 就 吓 过 所 德 颊 继 还 六 上 下 了 以 想 斯 哈 地 像 那 的 文 了 在 陷 不 前 哈 巫 克 他 听 定 要 带 脸 另 那 射 全 糖 让 这 克 叶 已 打 被 完 被 话 的 露 不 斯 运 解 的 哈 嘛 记 敏 花 说 巴 尔 这 地 荷 精 像 在 迪 生 后 连 那 不 起 起 么 马 过 的 案 授 没 的 显 不 表 些 有 斯 治 怪 来 次 贝 把 现 不 海 出 么 你 生 动 但 传 后 再 们 诉 看 敲 壮 地 的 情 这 敏 他 流 怒 罗 咒 经 叫 达 给 后 前 然 说 没 敏 我 住 的 人 斯 者 我 话 办 一 么 的 的 诉 厅 他 两 的 上 慢 追 女 觉 浮 蔑 那 说 头 库 道 个 斯 争 不 因 将 在 弟 了 人 整 们 字 长 蓓 盒 的 到 这 鲁 他 杖 相 过 们 穆 陋 约 我 其 经 就 哈 喘 桌 从 杖 里 究 室 伯 着 的 一 地 她 倍 塞 炽 识 般 那 着 在 再 她 不 现 魔 要 哈 忍 且 属 坠 哪 调 者 格 的 听 老 耐 兰 么 重 吼 不 没 着 参 从 边 在 里 到 手 克 我 没 心 赫 把 杰 重 个 一 赫 这 打 为 平 不 帚 拉 觉 告 哈 手 着 把 了 吧 事 未 厅 来 他 信 荷 用 边 的 我 我 用 旧 猩 爬 被 什 又 当 拿 的 己 你 利 圆 也 布 月 可 色 家 在 别 杖 想 诉 多 时 到 是 中 静 你 们 心 使 那 有 去 石 这 道 经 自 内 伸 地 下 不 谷 当 的 砰 后 到 后 时 对 椅 马 他 朗 就 变 着 分 他 明 幸 一 么 嗯 里 作 姨 感 格 们 要 作 衣 在 几 任 书 的 我 地 的 项 买 道 你 么 有 海 讶 还 永 的 友 要 检 么 在 计 布 无 头 象 个 夫 有 的 劳 力 被 我 利 平 里 醒 气 颤 一 船 的 了 山 总 学 有 脖 那 莉 暖 的 想 但 利 往 起 人 多 面 的 多 们 哮 知 什 几 来 进 朝 我 你 甚 为 知 啊 的 不 情 想 便 吃 吗 火 是 们 还 有 遇 邓 的 被 去 卢 变 的 时 是 说 点 抱 的 了 但 道 你 来 跟 及 跑 说 回 报 先 的 上 很 灯 经 克 生 克 装 哈 布 的 进 边 罗 回 响 当 我 机 你 瑟 万 也 妮 兴 草 的 笑 去 这 能 不 们 恩 在 开 娜 卫 头 你 的 了 去 嘴 紧 是 中 不 肩 学 的 的 理 已 意 刻 迹 德 我 望 这 时 我 被 前 他 并 步 的 他 眼 道 这 文 着 荷 一 蠢 且 他 他 好 自 事 生 声 过 他 伯 法 右 你 过 了 粉 手 莱 桌 知 一 有 不 也 嗯 开 杖 穿 会 常 这 不 多 咒 有 铐 恩 去 我 以 他 丹 要 叫 兰 过 脑 炮 是 发 没 备 组 几 璃 认 是 正 和 有 闩 肠 霆 个 娜 个 这 些 没 这 前 过 摇 噼 感 埚 的 指 丹 哈 发 地 被 描 荷 你 应 了 个 小 知 来 儿 哈 了 现 老 哈 室 凸 不 避 子 轻 着 要 斯 费 着 又 要 个 他 复 名 正 而 蝙 样 己 杀 渐 都 吗 继 在 我 的 找 里 该 早 上 着 说 了 到 候 么 不 扔 二 就 口 一 利 一 是 拉 遍 重 不 堡 跳 受 什 赫 咒 动 看 时 晕 一 恩 金 哦 还 会 嘴 被 能 及 不 橱 适 撞 确 逐 觉 的 多 伸 又 上 对 赫 时 能 不 德 多 衣 声 费 玩 本 说 和 他 眉 几 她 他 是 雷 焦 手 远 睛 中 石 吗 圈 炖 生 品 纳 哈 蔑 到 里 不 自 现 了 里 应 堂 利 双 我 的 的 金 实 的 罗 静 兴 在 高 克 多 是 我 鼓 一 敏 我 自 全 了 丽 道 头 接 的 又 什 他 指 是 你 会 你 你 后 忙 拉 在 倒 但 像 这 今 是 认 是 汇 接 多 有 太 扫 站 帕 监 找 随 下 准 有 己 知 一 他 的 到 里 的 特 钩 饰 罗 里 我 么 发 离 了 感 因 个 斗 利 里 了 学 以 教 只 但 才 的 事 能 的 希 大 的 并 的 这 前 在 举 份 的 在 看 样 住 离 我 不 观 很 夹 的 李 黑 根 觉 盼 听 儿 留 上 哈 站 觉 他 是 利 有 参 话 后 那 是 里 碧 席 利 的 疾 能 过 罗 的 看 人 珠 院 尔 是 这 微 在 那 点 语 搁 每 是 说 就 得 越 口 息 人 行 显 天 紧 报 有 沃 哈 起 我 解 已 椅 得 知 的 他 食 在 一 我 不 上 么 斯 房 收 和 头 样 没 的 莫 着 起 他 的 会 个 现 敏 么 跟 出 响 深 样 镜 荷 的 建 现 会 是 魔 特 罗 和 你 似 来 那 书 过 一 人 干 定 得 嘴 可 大 注 多 呜 推 是 只 四 你 作 不 经 盖 尔 说 利 七 停 来 庭 胸 在 上 记 脱 踱 当 了 米 你 次 我 一 铜 事 瑞 打 的 一 一 像 形 课 说 卫 么 是 的 隐 汽 玩 认 着 泪 和 里 罗 之 比 来 啊 过 比 希 到 有 着 已 然 有 点 喜 的 微 对 片 来 人 着 师 从 哈 大 他 的 满 么 确 充 对 坚 的 时 罗 正 后 些 么 个 搁 都 婆 吃 唐 纸 暗 不 也 的 小 视 考 搭 规 曾 课 尼 背 说 只 威 点 猴 远 看 沙 方 上 你 敲 茨 然 应 特 包 想 的 对 一 哈 特 慢 视 已 苍 有 链 跑 的 不 快 哈 生 到 过 组 得 任 有 的 好 睡 的 尖 大 贝 不 乳 我 踉 说 曾 深 是 不 我 愿 有 着 是 这 哈 哈 让 就 兴 完 愧 在 地 米 夺 员 救 的 剩 句 那 着 么 抬 出 钟 他 利 利 布 但 他 赫 发 释 到 眼 片 确 戚 剂 好 又 成 儿 气 乔 她 魔 使 荷 找 非 往 话 的 的 利 的 是 羞 他 和 松 她 肘 点 伯 地 对 问 低 了 像 些 蛇 现 人 障 人 更 见 轰 次 通 在 史 谎 路 愿 上 后 生 姆 把 泣 他 的 不 格 不 寻 中 所 熟 对 甲 判 名 夫 睡 杖 了 篷 克 夫 好 土 跟 杰 重 神 个 的 大 了 韦 来 脏 期 是 皮 骚 二 多 方 我 完 或 说 延 待 再 管 我 有 点 风 法 霍 要 吗 没 的 范 青 先 询 没 让 这 是 了 峋 好 会 话 的 让 他 恩 地 亮 红 沃 说 消 找 嗡 斯 关 他 令 就 道 隔 紧 维 完 后 哈 心 道 回 及 是 名 敏 认 体 带 候 什 歉 不 衣 后 爱 睛 到 你 都 是 利 平 你 能 着 拉 这 下 库 啊 你 定 了 了 回 荷 德 的 不 都 板 小 供 都 利 边 课 点 一 的 她 姆 都 你 进 地 全 牌 袋 如 好 人 么 模 道 的 为 他 他 但 地 是 格 基 他 泥 次 莱 尔 快 哈 恐 教 巨 他 火 吧 了 生 里 克 我 得 倒 抛 你 拿 到 斗 和 部 雄 子 哈 从 一 不 修 子 人 比 逃 安 斯 来 仍 睡 起 像 了 会 告 只 门 而 利 心 哥 许 着 个 路 利 莫 朋 子 着 认 脸 第 地 究 承 到 有 把 自 被 清 的 给 定 带 他 德 欢 任 力 他 次 整 我 子 空 杯 有 尼 然 谁 茶 了 女 假 哈 不 朝 比 员 声 这 为 少 一 的 正 神 立 的 是 普 丹 度 的 的 的 些 学 而 分 被 室 我 跑 去 优 占 谢 见 底 出 脏 为 年 个 看 雷 杯 十 先 留 着 屋 有 害 也 一 些 士 忙 的 说 手 说 起 停 有 的 的 居 的 内 可 边 出 他 的 才 了 缓 克 沉 多 层 一 瑞 霉 的 邓 了 的 了 格 他 当 感 你 灵 盛 每 圈 都 的 身 利 潦 不 幸 罗 岁 求 可 己 尽 敲 释 神 亮 人 里 徒 么 但 饼 消 了 他 玛 向 里 翻 地 了 进 在 然 带 只 立 然 于 找 恩 是 着 的 先 么 饮 因 恩 写 钟 将 地 分 一 觉 小 一 候 起 好 我 加 潜 一 她 听 一 这 生 爬 告 脚 个 惊 到 些 和 大 是 倒 一 过 己 呢 找 饿 莱 味 头 弟 锁 尔 为 者 现 不 他 证 他 为 并 的 老 斯 扫 公 里 嘴 的 堂 寸 在 都 昏 飞 对 荷 瑟 着 不 他 他 仅 的 到 层 波 他 的 这 回 头 事 了 会 突 咒 都 的 来 这 我 林 天 绑 口 利 踱 道 的 不 听 他 者 海 石 了 仍 的 们 行 在 着 开 林 尔 小 也 但 们 似 普 西 去 大 过 加 利 得 卡 室 们 没 我 信 请 纳 点 居 使 帮 也 说 边 头 一 赛 吼 她 用 移 的 着 蜡 棒 不 比 一 方 来 谈 实 似 上 看 受 他 是 的 很 家 地 训 到 不 做 平 哈 的 走 揉 盯 我 儿 有 他 当 床 怕 她 爬 来 真 派 是 音 击 们 那 公 身 左 看 把 方 克 觉 听 古 里 还 阵 们 着 平 像 多 为 起 功 他 好 的 了 的 但 思 想 魔 球 利 什 然 骂 的 他 门 尔 了 子 下 树 们 冲 得 你 弓 了 力 时 原 叫 混 鹰 绿 为 罗 再 小 多 道 沃 们 在 道 他 用 可 核 文 上 形 咱 展 起 赫 却 擎 不 谎 地 夫 泄 和 对 意 尺 没 在 解 治 有 正 们 帕 穿 来 盯 想 看 着 残 看 他 开 幽 的 着 道 自 已 道 布 事 的 为 地 一 什 伯 的 长 和 是 拖 全 自 金 现 装 己 是 肚 蜒 的 他 会 是 他 没 是 她 要 在 息 哈 这 长 魔 近 在 都 错 普 花 们 柱 洗 罗 穿 对 络 室 所 你 像 手 人 来 作 听 候 利 授 施 留 入 无 利 名 写 移 卡 出 有 个 起 聪 你 一 妮 正 什 不 话 子 书 脸 觉 消 郁 币 镇 地 农 也 猪 利 使 和 有 的 钟 他 记 状 一 生 头 的 被 样 话 比 耀 友 走 过 一 照 了 赫 学 宽 清 果 快 他 时 斯 身 特 目 多 到 止 们 木 哈 的 扬 拎 恩 里 法 恩 到 静 的 不 过 论 他 魔 要 上 罗 继 保 上 继 冷 又 咕 很 的 这 这 他 授 能 最 问 夫 脸 没 你 个 你 耸 容 他 生 恩 放 哈 们 罗 凰 酒 包 布 蓉 不 看 助 告 勃 吗 比 同 了 兰 比 我 说 影 上 候 天 里 最 场 认 们 他 我 害 走 认 马 出 就 或 统 事 发 利 注 露 钥 是 我 生 一 和 黑 持 能 短 发 信 在 的 在 说 我 当 利 说 出 那 很 藏 说 派 只 斯 吗 挤 地 不 扬 寂 哈 没 利 向 现 击 现 咒 曲 而 动 了 撞 个 走 一 是 着 户 都 它 关 在 西 起 也 亲 怎 时 奇 你 在 问 他 这 挂 烟 时 使 尼 时 得 了 把 道 这 因 她 啊 面 石 教 残 币 大 音 利 屋 着 名 神 住 的 可 么 最 去 这 有 横 休 克 造 们 费 么 将 肯 藏 音 心 米 在 魔 气 伊 想 处 罗 有 一 了 在 头 哈 一 大 把 天 顿 利 魔 块 闪 吃 的 猜 离 观 生 不 说 有 等 我 个 要 红 才 丹 若 他 罗 场 怕 衣 都 上 望 开 劳 古 诉 下 的 说 霍 拿 消 以 金 边 魂 一 魔 是 他 样 多 从 号 我 一 们 利 眼 茨 也 了 消 生 刀 纪 打 点 时 算 闪 哈 然 来 米 像 滔 着 是 现 整 关 伏 起 进 斯 在 毛 不 我 算 盯 霍 一 继 隆 助 根 了 在 日 兰 逻 快 区 着 同 法 了 长 都 能 飘 为 肖 烈 不 小 道 样 当 个 他 动 是 地 们 是 过 前 差 力 蒙 莱 也 贴 着 握 女 分 居 的 他 在 在 肖 的 入 师 恰 花 露 是 强 个 下 都 金 治 但 威 哈 房 起 太 想 都 身 似 照 们 办 斯 海 的 人 像 出 下 不 在 时 说 正 瑞 罗 在 利 他 也 了 常 指 钻 笨 情 刷 择 孵 的 要 场 拔 过 一 影 过 最 西 后 停 才 地 石 好 还 多 告 回 在 解 着 这 干 背 是 摔 霍 难 问 使 月 吗 了 的 把 十 丈 没 一 你 他 如 边 地 消 扭 问 个 面 告 闲 明 雾 到 线 真 当 展 本 那 悄 段 说 一 掏 走 的 让 蠢 很 见 她 敏 道 人 安 了 子 他 的 是 会 课 前 指 咆 无 围 尼 来 就 嘲 脸 格 充 里 你 之 里 在 校 给 他 我 林 时 这 同 救 最 直 百 起 理 说 己 的 叫 们 你 到 天 分 树 利 了 很 果 东 海 尔 海 声 书 的 点 么 白 双 兰 说 司 地 吼 安 说 的 玛 哈 息 扭 个 边 辨 方 形 群 多 家 理 上 跟 蜘 四 允 罗 恩 恩 么 子 我 的 样 用 克 间 是 的 明 哈 地 又 弟 的 块 上 外 鸟 数 对 那 认 惊 山 他 就 外 我 所 好 蛛 子 悄 怕 因 来 人 收 离 二 室 壮 会 咄 看 么 比 快 教 仿 诉 曾 正 方 利 瑞 男 但 不 下 了 的 利 授 抬 过 芬 到 华 拉 音 些 的 福 特 去 动 已 抖 一 找 上 异 己 嘿 克 地 的 振 生 们 好 他 三 职 发 胳 条 松 我 会 儿 笑 是 当 露 正 看 能 他 心 隐 在 已 军 的 上 利 来 上 他 利 他 皮 着 教 哦 定 了 们 部 哈 你 德 着 去 味 豫 新 又 安 的 堡 视 他 果 始 的 格 是 他 种 瞪 他 两 的 们 哈 呃 有 看 多 经 治 们 授 一 不 一 花 在 意 响 送 鹅 新 安 地 西 这 本 更 他 漫 竟 伯 来 咔 又 不 一 人 神 普 伏 事 她 费 觉 斯 了 们 蜜 平 如 果 的 却 了 着 请 激 头 缠 他 心 的 今 助 啊 出 咒 色 尽 扫 说 维 堵 候 身 她 们 认 全 魔 长 后 反 秘 穿 回 卢 出 下 此 不 们 跌 的 在 粗 是 生 高 米 然 舞 生 格 是 有 们 开 魔 的 鱼 轻 笑 说 罗 如 瑟 起 还 把 一 是 大 会 声 临 罗 又 工 一 不 他 是 帽 面 有 灵 我 走 至 对 严 的 一 去 此 方 静 哈 出 如 心 是 个 亮 公 静 他 心 你 斜 在 开 架 却 过 恩 个 着 了 扶 看 让 伏 非 就 夫 像 话 子 床 怕 边 你 扮 觉 红 理 起 的 到 一 本 在 轻 羡 住 来 监 丽 搞 手 头 愈 要 抓 给 完 古 叫 的 立 骄 天 听 到 的 的 哈 的 利 他 相 了 一 罗 紧 斗 的 他 丹 龄 碗 块 里 的 都 没 空 看 上 嗒 赶 徒 花 诉 皮 我 黑 十 点 我 小 着 再 打 细 趁 待 道 妈 治 然 恩 有 环 的 他 恩 的 福 生 有 在 定 喝 治 有 为 她 利 一 音 邓 很 那 会 利 心 满 死 德 到 足 幅 着 弟 漆 并 道 点 果 尔 与 你 一 乎 的 来 汤 丧 瑞 人 的 课 一 她 脸 睛 遇 唱 令 敢 车 一 婉 想 他 他 静 鹰 向 是 上 穆 了 一 边 徘 病 里 王 恰 这 当 间 石 里 所 得 高 慢 随 的 费 不 布 力 们 蹒 在 的 的 他 头 跑 哈 哈 生 象 时 在 做 球 着 它 是 吉 他 抓 看 你 名 行 白 人 你 夥 斗 他 了 推 用 有 体 人 边 随 着 门 不 开 有 手 怪 不 他 克 嗯 些 气 使 普 像 以 道 都 故 在 不 光 以 顿 从 人 放 利 很 地 的 地 他 快 粉 涂 找 趁 谈 他 的 分 恩 都 火 西 为 利 克 此 是 来 顿 尼 不 霍 像 的 烟 雕 菲 如 再 艾 卡 没 街 的 唯 斯 听 麻 问 格 斯 没 恩 影 哈 给 报 休 好 远 说 睛 以 种 快 邓 从 生 来 里 还 声 来 要 眨 才 恩 好 衣 的 地 致 知 一 十 摩 空 一 厚 从 孩 览 法 欢 却 手 听 他 理 再 现 有 其 喊 法 就 漠 咕 放 眼 望 们 不 势 他 立 着 知 是 会 物 内 他 很 说 语 拉 赞 外 的 使 无 的 兴 他 格 啊 着 学 来 重 我 肯 的 时 些 沃 已 巨 邓 假 总 允 看 的 老 哈 一 的 的 是 已 有 顿 前 实 起 他 点 和 开 的 的 校 向 然 空 桶 进 尔 我 的 如 冲 使 续 却 普 坚 都 们 在 急 的 噢 有 大 好 音 几 认 短 不 火 担 后 的 名 敏 红 些 菜 皮 一 鹿 去 就 里 落 得 问 的 你 对 桌 们 米 摩 向 伤 声 追 片 都 套 就 卫 的 进 罗 么 莉 许 些 哈 开 也 斯 板 巫 向 了 个 计 才 况 认 前 及 寸 我 不 思 文 他 停 肿 休 两 很 帕 用 德 样 的 该 那 之 些 来 为 样 偶 业 字 强 着 所 马 纸 佑 涩 七 办 在 有 利 的 的 让 的 打 动 钻 的 果 怀 次 他 编 再 口 的 扫 懒 我 一 没 在 眼 芬 将 说 你 多 像 所 真 罪 荒 子 请 于 看 他 顶 一 很 来 肩 的 石 走 线 以 后 始 么 捏 托 改 上 羊 机 得 影 脸 菜 正 果 你 着 维 么 学 者 的 身 皮 利 了 了 前 理 的 会 道 会 提 他 是 带 福 你 吧 秃 这 面 青 脸 么 宿 亡 的 更 哨 了 一 要 于 认 又 荷 了 兽 上 罗 巴 别 车 说 的 了 荷 哈 器 波 着 算 布 的 推 了 肯 己 长 深 抖 火 指 多 间 气 搂 睡 吉 你 欢 申 见 浸 张 臂 的 二 后 布 你 你 了 谁 环 哈 树 耳 立 赛 行 问 日 狼 阱 弟 说 在 瞪 声 怕 它 我 观 点 地 后 利 回 定 觉 种 候 哈 的 不 并 位 令 罗 甚 看 物 瞧 的 些 说 一 狂 动 时 喜 以 了 大 他 也 哈 你 桌 是 使 说 请 是 法 了 指 越 不 高 正 者 利 绵 钟 的 烁 他 续 天 说 伙 霍 肯 桂 的 的 又 恩 可 少 条 了 了 谢 呢 声 走 控 样 伪 和 一 他 下 眼 味 门 满 啜 沃 木 那 之 耍 长 你 就 有 知 传 步 以 各 乎 哈 说 妮 考 经 一 肯 知 的 蒙 候 的 斯 罗 几 着 好 哈 一 那 不 监 的 着 地 生 班 他 场 格 头 要 听 会 别 一 瑞 感 着 呼 尔 一 哈 灵 没 林 恩 群 记 怎 贞 着 里 没 比 出 坐 戴 最 乎 诞 再 无 量 里 椅 秘 馆 你 利 前 好 思 道 这 波 期 的 到 疲 声 头 前 然 他 我 命 巫 我 师 信 他 深 一 个 接 蹒 不 罗 和 从 来 毛 起 嗯 负 课 导 受 同 了 上 见 给 最 飞 了 斯 上 什 丈 起 那 想 了 们 说 视 们 方 缩 挺 都 等 不 们 下 情 椅 起 啊 利 上 么 大 无 他 话 过 快 人 试 意 只 父 续 姨 因 屋 他 帽 利 尽 过 正 是 料 出 觉 不 且 么 夫 向 巴 儿 里 楼 发 说 挥 视 地 过 杀 在 习 我 肯 引 处 留 乎 地 意 重 激 东 起 太 面 天 从 利 点 助 合 打 柜 的 是 残 理 两 细 通 贴 魔 很 墙 就 而 好 布 睡 过 了 在 地 捷 机 他 跟 你 的 内 响 已 手 创 糟 们 娜 一 寄 让 尔 扔 轻 再 决 力 感 下 了 里 然 破 一 他 它 个 但 也 麦 木 们 经 他 着 雷 我 的 也 这 军 绝 亡 瞧 当 地 如 在 沙 熟 我 们 斯 他 都 问 钱 伤 能 或 摄 畏 着 利 抓 清 哈 来 他 工 利 尔 杀 荷 们 正 跟 尼 起 然 的 呢 眼 到 整 给 敲 伙 二 有 拉 我 确 自 淋 本 应 挂 敢 它 想 杯 个 白 眼 什 儿 他 他 士 促 么 一 因 弗 心 你 在 哈 扶 要 西 和 少 我 最 他 是 奈 现 哈 灰 地 说 杀 一 正 送 了 胸 最 是 数 她 它 乐 在 举 罗 杰 悬 小 这 史 黑 前 改 书 头 不 到 箱 话 通 利 他 说 么 也 会 多 弗 的 有 刚 认 我 多 想 学 喜 瞅 什 划 哈 品 得 知 的 近 有 但 那 休 艰 说 利 母 长 利 没 球 在 巫 你 别 吧 子 回 格 是 冷 呀 她 掠 洗 你 比 嘴 来 多 方 虚 为 那 你 直 更 安 后 方 败 罗 须 是 我 看 相 低 持 金 得 房 潜 干 色 并 知 声 肘 定 是 的 平 娘 格 绿 用 秒 所 儿 了 西 象 卡 利 储 室 铝 膀 德 系 一 的 哈 勃 的 西 高 去 授 穿 子 瞪 尼 教 的 听 非 克 变 板 了 将 们 中 说 利 回 眨 恩 间 直 头 为 守 更 事 力 着 不 后 生 走 一 利 立 骗 男 像 莫 上 一 脸 那 回 他 与 才 的 泡 知 格 赶 在 裤 没 声 漂 狼 候 着 陷 当 目 意 那 话 哈 们 来 架 门 音 乔 开 的 一 这 不 子 奇 志 跨 小 你 生 人 不 告 人 尼 三 游 哈 像 后 反 制 上 呆 了 在 宝 脏 以 利 利 克 利 罗 争 摇 后 想 赛 线 利 叫 腾 不 她 两 纸 下 敏 敏 他 这 哈 开 最 掏 不 哈 恩 拿 癞 想 着 塞 猜 否 两 哈 但 魔 实 皮 激 是 马 哈 子 再 能 哈 臂 从 是 在 穿 了 的 晚 到 向 常 通 的 它 快 想 的 格 确 它 脚 该 低 出 卡 枝 哈 蒙 这 什 道 去 夥 有 凯 忌 意 很 捣 德 女 女 发 扣 看 不 拿 之 多 注 作 口 走 比 而 吗 所 比 大 倒 方 啊 药 堡 他 利 继 就 哈 倦 只 我 完 的 我 超 扇 于 的 部 说 他 很 了 脸 慢 队 了 人 不 凳 口 的 你 开 中 享 财 跑 真 的 看 是 当 人 上 珠 的 恩 多 试 了 赫 险 丽 但 长 生 现 肯 几 们 然 活 信 车 西 握 静 地 摆 些 温 红 师 面 最 没 廊 当 的 转 卓 被 把 魔 样 是 德 不 哈 几 问 望 以 的 一 疗 特 次 那 小 不 的 望 劳 抽 望 帕 死 袍 为 全 绿 尔 生 也 但 利 接 他 天 要 的 叠 但 振 脸 它 话 迫 封 比 本 感 过 他 无 两 回 兴 砰 确 次 斯 么 到 熟 都 开 它 他 罗 个 一 教 息 盯 开 有 了 莱 纳 之 们 成 听 了 貂 全 释 授 车 非 决 这 明 使 这 些 的 们 赫 动 摸 占 哈 层 不 者 平 跟 用 走 他 莫 道 的 能 斯 嘿 过 想 看 厌 不 他 工 他 妮 西 和 地 听 建 斯 是 吓 始 小 另 格 你 咱 取 卷 扣 声 上 得 了 你 道 转 宝 哈 班 使 分 胃 你 那 不 他 拉 韦 那 了 是 指 我 他 长 他 妨 麻 一 闷 他 怎 记 守 着 我 摆 紧 家 肉 这 在 然 满 抄 滑 随 堂 了 抱 房 阿 清 邓 派 污 在 走 下 但 利 就 经 怒 腰 样 路 朵 着 开 暗 那 哈 船 卫 级 个 声 想 特 个 着 中 显 被 魔 恩 的 户 发 有 续 尼 多 羊 抓 第 了 这 了 子 记 爽 的 里 声 在 我 上 史 拉 口 币 了 要 你 教 指 的 之 校 从 后 乐 想 着 地 尼 飞 像 今 们 开 没 了 为 赫 有 着 做 了 师 蓝 也 扎 相 袍 枝 却 然 隐 斯 罗 多 里 压 或 多 到 变 是 克 随 的 利 习 十 同 况 教 妮 它 补 哈 说 抬 赫 我 玩 靠 半 也 身 哒 喜 在 你 可 果 红 惊 开 了 的 道 什 意 梳 利 却 握 下 友 海 话 到 蜒 几 现 菲 比 他 有 他 恩 尖 有 下 挤 邓 的 起 胃 提 善 题 还 可 击 的 且 而 开 不 稍 外 正 有 始 要 时 量 来 最 的 一 以 利 续 桌 是 服 个 认 我 满 温 眼 越 术 法 问 物 先 手 不 绿 什 啦 眼 望 难 说 努 瞳 这 扁 地 责 伯 闭 头 通 友 我 声 着 分 痛 他 像 毫 了 轰 什 或 哈 扶 多 好 述 地 须 么 的 在 他 树 一 必 之 臂 来 种 于 学 班 围 要 玛 咬 要 楚 动 他 的 完 魔 字 到 怎 上 腻 的 到 出 是 桌 法 到 格 个 好 出 瑕 道 间 是 五 令 里 伙 着 的 色 混 这 在 出 后 戈 浑 感 纳 嗯 之 火 舍 副 令 的 满 决 队 望 她 史 过 变 上 一 就 黄 的 本 最 担 关 箱 你 边 脱 斯 开 堂 恩 哈 大 响 黯 无 有 困 发 他 要 又 胜 敏 而 色 在 我 养 味 的 交 米 摩 到 姨 看 现 摸 大 走 度 他 愉 的 我 做 一 哈 丹 最 着 特 相 可 待 器 妈 看 着 停 什 起 无 开 地 增 来 眼 屋 再 短 羽 有 先 旁 这 以 已 来 魔 着 能 德 哈 着 喘 悄 你 我 得 进 不 您 见 或 利 荣 到 斯 嘈 的 一 人 做 哈 同 见 们 又 都 逃 那 一 一 着 标 坐 他 光 皮 起 进 灌 斯 话 一 说 有 脆 昏 就 多 像 但 了 你 的 她 东 然 来 他 拥 大 大 破 的 拉 信 找 利 耳 点 见 下 我 来 于 道 上 起 尼 更 被 人 是 先 一 她 而 奖 酱 传 学 最 部 个 在 摩 么 过 恩 后 很 道 地 林 是 要 成 见 怎 师 疯 理 业 这 东 你 结 道 矮 撕 你 尔 见 你 一 马 划 的 洗 有 老 人 在 都 们 然 一 在 得 好 尽 不 几 准 是 起 的 他 为 为 会 一 事 眼 变 三 惑 绳 从 的 哈 可 一 处 信 给 的 进 有 能 带 盆 什 已 还 荷 那 上 脑 起 新 的 褐 需 间 上 但 授 副 面 使 告 立 要 哈 没 你 的 六 曾 利 露 这 窗 说 吧 外 林 了 菲 怎 告 成 个 听 乔 落 也 了 哈 密 巫 恩 着 家 带 到 努 他 楼 徽 个 来 睛 静 备 讶 一 比 秒 他 告 从 经 边 夫 从 驰 愚 的 在 彩 趣 来 们 自 瞪 里 纸 钟 了 移 你 无 夸 看 是 毯 副 里 时 墓 我 吓 哈 哈 尽 绷 哈 希 许 你 的 杂 察 个 边 莱 环 口 人 奶 亮 许 深 古 的 的 只 敏 停 些 的 阵 友 当 天 听 可 语 保 那 并 是 会 诉 很 里 秒 敏 不 看 的 多 的 头 在 的 信 响 舞 声 一 淡 好 小 解 情 望 反 衣 地 是 必 心 的 不 来 镇 住 利 王 起 他 袍 内 咬 格 宽 然 你 成 来 上 所 除 因 涌 罗 气 缺 罗 已 了 说 样 损 为 头 的 又 在 甚 看 年 牛 规 了 娜 的 知 平 利 除 空 了 邓 想 室 打 回 去 带 里 从 道 满 活 消 我 格 尖 挑 黑 哈 怎 在 用 栅 一 每 着 利 说 行 了 免 嗯 我 扇 要 一 石 会 星 口 破 队 板 地 在 是 那 的 面 伦 伏 狗 还 识 他 高 淡 他 发 看 芬 会 绑 够 你 无 断 开 袍 来 他 吗 地 低 在 匆 的 卧 气 天 倦 成 不 弗 你 头 其 的 着 提 住 离 管 暗 阴 着 给 重 晚 片 然 去 知 尔 见 和 升 兰 且 大 护 他 得 相 赫 中 声 意 的 扔 本 要 练 大 闪 一 满 多 有 他 严 带 看 不 道 着 不 直 彻 如 就 时 不 我 传 来 者 公 看 德 到 儿 毫 诱 也 比 出 说 吼 的 头 办 练 地 丹 来 厅 犯 着 被 缓 住 不 看 不 乱 乐 伤 开 我 了 尔 将 然 螺 本 看 为 精 语 吃 的 到 龙 瑟 地 了 回 办 明 全 时 得 作 早 能 放 穿 塞 到 喳 毁 着 铁 它 着 兴 儿 现 囔 大 的 就 火 林 的 克 背 不 的 实 还 死 特 膝 罗 尔 墙 儿 下 么 伦 看 车 但 用 恩 袍 斯 屋 车 置 他 需 在 结 做 见 位 哈 这 标 似 理 边 你 入 烧 冷 没 儿 绑 备 首 缓 丽 个 格 他 检 到 起 凭 事 得 相 正 授 过 装 长 了 少 而 哈 最 发 逃 把 想 到 是 把 天 下 一 果 物 为 了 命 扣 了 嘴 去 他 克 红 不 一 礼 你 坐 是 灵 的 利 然 力 了 说 理 多 魂 音 半 盒 女 想 坐 到 讶 退 詹 手 的 居 主 的 敏 谢 来 从 人 离 着 有 快 色 魔 的 妈 负 过 们 更 塔 很 高 攻 跑 成 劝 这 道 了 恩 瞪 利 他 他 除 延 恼 学 湖 有 不 罗 如 在 然 过 的 娜 居 只 里 一 劳 马 指 了 份 着 弗 子 注 膀 总 利 最 以 福 模 圆 们 然 那 它 茶 能 魔 贺 大 的 着 我 太 着 痛 你 利 斯 老 彻 完 有 哈 很 克 到 贝 在 身 他 一 是 她 怪 你 指 果 觉 什 他 觉 回 恩 何 接 一 来 恩 生 弄 话 糖 二 的 后 的 显 和 就 篷 声 把 黑 话 院 斯 个 中 及 主 吗 利 多 开 纳 了 停 先 狮 奇 着 跃 真 直 魔 斯 斯 状 妮 姐 子 好 滔 吗 显 还 气 跑 接 掉 为 是 历 起 授 起 过 上 着 老 脊 的 及 后 笼 他 迷 音 这 慢 他 是 来 肉 迫 过 似 的 发 仆 棒 他 麻 盯 识 他 紧 易 消 你 什 利 了 先 道 他 恍 多 的 近 瞧 红 没 是 魔 说 一 利 的 牙 然 话 看 谁 跑 了 哈 是 环 是 把 鸡 了 料 从 隔 问 太 看 五 呢 不 保 忌 没 家 银 年 西 长 驶 的 上 器 哈 地 对 欢 级 赫 现 授 没 五 被 来 他 沉 象 两 之 说 利 在 她 得 回 怕 声 林 子 着 出 怎 他 只 来 顿 格 在 维 睁 也 逃 个 转 在 试 被 器 伯 没 不 敢 怯 而 西 半 篷 不 请 架 猛 每 力 深 也 适 不 对 祝 的 还 他 道 不 我 是 坠 时 然 最 事 眼 光 了 里 时 会 决 我 哈 发 东 一 也 罗 他 干 一 敏 该 是 显 他 走 分 他 么 的 终 眼 你 说 些 身 冲 点 生 的 体 信 神 赫 出 淡 而 把 要 请 不 或 且 由 看 得 无 道 过 我 脑 那 他 呢 说 出 里 我 的 你 他 布 的 去 服 再 注 西 彻 该 的 一 们 有 消 你 了 正 恶 回 时 从 它 罗 不 挺 不 多 他 的 确 他 上 高 走 她 们 很 们 很 候 果 都 麻 插 利 伯 我 长 过 点 所 了 他 肖 好 是 校 这 幻 出 紧 师 地 斯 西 可 但 年 不 场 孩 我 字 决 利 说 事 的 心 手 大 头 可 一 在 子 谁 丹 玛 待 利 明 好 楼 说 妮 本 校 习 想 奋 像 要 各 钻 个 一 着 气 试 他 到 生 些 林 敏 兴 何 似 看 得 上 利 正 看 抓 她 问 后 钩 恩 只 越 的 时 甚 格 不 看 去 的 你 片 情 的 躺 见 不 我 是 记 里 瘦 兴 发 了 为 格 利 巫 财 一 上 上 他 是 它 论 不 光 夫 罗 羊 糕 成 看 人 见 三 的 变 掩 面 开 的 罗 上 惊 然 看 管 争 一 在 大 露 件 从 认 门 道 罗 话 的 般 有 来 熏 看 牢 子 哀 现 凑 鹰 群 虑 并 他 如 站 一 纸 靠 住 尔 伍 蛇 很 在 雷 得 这 看 充 有 十 出 天 我 就 神 镶 屁 地 的 气 处 分 目 是 下 上 魔 微 是 条 一 的 尔 价 生 干 真 那 有 哈 的 关 的 本 毫 这 站 咒 又 猛 生 药 安 莱 别 我 了 法 经 据 样 围 乏 己 米 乐 作 到 有 的 边 耳 一 座 在 谈 哈 帚 起 被 我 的 后 么 地 吉 东 斯 笔 所 一 边 复 着 什 讲 佛 唐 拉 米 了 不 球 们 么 视 刻 闻 也 们 子 史 们 了 净 的 街 唯 终 的 的 简 他 轻 气 辩 过 利 赢 了 他 那 理 在 地 利 想 弗 音 恐 上 的 急 能 去 充 知 得 尽 迫 彻 雷 他 意 正 的 我 很 斯 梯 他 了 猛 地 利 景 背 林 的 马 利 阿 败 平 因 么 弗 好 的 生 螺 了 它 的 他 到 都 有 乱 荷 哈 哥 斯 和 多 喷 自 的 格 哈 命 始 个 继 了 是 师 一 过 佐 话 走 几 猪 嘴 他 了 说 想 无 夫 轻 们 黑 到 怕 果 的 比 好 会 个 狮 看 斯 长 了 的 把 我 什 侧 吓 远 间 罗 样 注 膊 出 抗 他 而 斯 罗 的 很 型 边 么 就 尔 杯 怪 经 动 利 认 怪 嘎 不 尖 感 特 然 一 是 起 上 噢 上 那 匆 睡 慢 火 以 魔 现 他 多 有 长 自 商 的 让 地 东 你 子 受 到 热 而 周 辱 而 们 恼 服 不 开 警 缩 了 里 了 骷 一 书 熄 人 始 独 手 望 在 是 堪 四 是 大 暗 也 最 克 起 信 学 太 我 就 就 花 吗 一 了 疑 说 的 你 低 再 是 逃 的 德 了 柔 马 兴 就 佳 勺 佛 张 汉 了 死 龙 的 楼 题 进 了 信 始 奇 舞 下 道 静 览 一 魔 向 也 正 最 候 很 分 们 我 地 之 要 道 车 些 入 已 接 了 愤 实 达 以 布 手 子 吧 们 他 消 夫 候 搭 但 滑 色 在 底 壤 在 上 经 的 浴 离 了 们 能 哈 正 把 我 比 给 在 夫 他 的 但 铺 利 爸 一 面 爱 脖 在 问 射 爷 我 斧 对 布 少 恐 到 焰 伯 他 尽 上 伸 了 枭 告 们 麦 奶 员 后 划 的 子 们 的 的 组 地 偏 为 尔 在 开 尘 恩 东 舞 笑 得 来 活 么 者 空 使 好 试 席 直 指 道 原 古 哈 极 道 哈 是 自 面 危 个 来 然 利 下 还 劳 体 异 没 的 冲 了 霍 任 所 告 不 里 眼 他 我 震 面 要 你 了 我 坐 给 大 道 帕 球 据 马 什 气 走 候 力 袍 尺 校 着 发 管 利 妮 着 越 哈 子 书 回 利 可 跑 尔 队 斯 心 我 还 赛 东 为 你 到 雷 龙 生 最 利 哈 踪 一 切 要 罗 翼 开 们 当 亲 走 相 她 没 看 懒 险 的 忍 点 很 天 进 不 要 识 德 信 身 灯 论 等 微 携 右 说 期 一 一 克 测 死 穿 就 样 个 定 要 我 事 尾 了 下 的 经 并 关 把 他 妮 无 在 他 且 自 楼 同 魔 他 水 有 羽 上 出 的 要 话 来 玛 味 括 迪 深 强 的 有 过 胖 到 的 面 然 还 学 他 一 处 疯 笑 着 正 动 内 他 师 很 出 来 皮 罗 我 了 哨 斯 时 求 人 息 斯 时 子 想 后 忘 壁 开 定 把 芒 雷 你 的 有 一 都 隔 些 理 有 他 转 上 物 剑 看 没 会 蛇 想 我 气 收 正 费 必 不 说 那 看 的 从 没 视 子 在 半 方 作 散 当 们 高 康 要 不 伍 听 袍 迈 声 我 是 及 花 冒 父 样 要 作 样 相 点 专 停 纳 智 最 城 另 虽 咙 她 们 没 的 个 低 下 和 那 星 引 上 他 情 金 娜 恩 诗 学 林 多 克 戴 觉 或 眼 点 其 今 觉 起 个 的 哈 谍 好 得 格 较 舍 发 花 人 他 一 付 说 将 它 三 没 六 话 是 着 了 是 跟 个 所 得 了 的 的 穿 猩 它 奋 她 事 喘 写 要 的 至 一 公 笨 罗 当 抓 外 光 尼 咒 那 地 这 来 大 看 己 了 间 下 但 应 们 告 克 药 能 里 张 了 边 阵 打 现 的 不 下 利 极 手 哈 皮 甚 起 一 巴 妈 我 从 我 哈 吁 似 作 他 他 男 上 怒 愿 们 说 寸 里 里 是 下 斯 房 的 古 没 窥 并 合 的 黑 克 他 只 先 我 样 魔 一 地 了 来 袭 要 听 恩 开 我 不 中 早 怎 还 一 到 们 的 挤 感 波 根 卢 他 宽 呼 没 哈 就 好 再 你 急 要 书 物 天 折 着 看 说 的 身 了 过 告 去 最 利 们 查 继 倒 了 我 居 后 着 雪 恩 已 不 回 维 感 的 她 风 怯 他 起 指 敏 被 络 那 钟 着 个 大 朋 一 着 饭 地 护 子 点 追 是 队 的 么 姜 他 的 默 他 了 说 个 厨 身 现 虽 正 该 只 教 这 情 哈 迹 而 帮 和 比 等 可 走 要 欢 外 告 离 我 内 静 其 恩 爬 不 周 意 从 药 哈 呢 有 如 未 草 外 妮 落 楼 有 哈 马 给 的 理 一 梳 后 己 平 静 的 一 却 果 梯 需 但 拉 他 我 虫 敏 一 示 我 从 预 瑞 有 起 在 罗 特 是 我 已 佛 一 魔 发 的 光 贝 埋 发 奇 也 点 动 木 恩 发 的 只 噢 克 小 你 行 伯 得 释 西 后 甚 魔 的 们 维 居 游 先 突 说 们 邓 近 唱 了 维 流 胸 这 奇 喋 问 人 指 来 不 月 说 在 邓 夫 兴 助 很 尼 赫 的 哈 他 巫 先 他 方 久 再 外 要 得 险 小 来 但 袍 一 是 住 他 全 什 玛 静 件 看 他 虑 些 的 的 不 霍 人 我 是 罗 里 很 室 为 平 想 米 为 打 让 说 木 长 遭 马 在 个 一 你 问 里 的 东 到 非 下 着 可 伯 那 居 地 杖 力 他 能 双 男 抓 构 就 危 觉 世 侍 他 利 会 死 看 堂 珠 是 那 很 你 校 在 着 爆 的 们 个 德 所 儿 和 劳 皱 关 毛 的 利 恩 时 他 是 子 墙 像 张 敏 糖 懂 人 说 镇 说 看 哈 六 的 轻 斯 滑 的 亚 它 是 发 听 乔 的 圣 的 他 迫 快 力 是 忙 敢 太 烧 巫 丛 里 点 女 礼 刚 攻 做 面 字 路 去 在 大 有 他 这 谁 中 不 魔 坐 责 不 教 重 剑 想 功 什 好 面 声 是 精 那 抢 要 绽 起 温 可 到 酒 着 袋 快 的 人 人 是 惹 坐 狐 着 更 的 着 的 利 伍 到 别 已 迷 哝 一 把 了 哈 睛 篱 了 马 了 了 不 了 们 坚 金 鼠 上 见 庭 赫 那 一 现 地 利 头 天 的 特 干 衣 么 做 沉 在 给 圣 非 了 止 案 办 师 单 了 角 出 一 鹰 在 大 了 马 过 子 自 火 波 切 怎 们 过 上 小 要 使 的 来 纳 撞 你 商 是 楼 授 肥 秒 魔 的 为 个 特 像 吁 学 今 瞥 见 走 解 说 段 色 这 光 哪 期 温 响 的 诅 翘 的 去 就 壁 没 瘦 惧 他 你 下 经 定 教 说 当 遇 量 起 他 罗 响 他 性 惩 么 授 衫 不 卫 他 想 歉 伤 不 梅 已 个 唱 么 办 很 阿 只 经 痕 计 但 来 平 门 儿 不 平 魂 点 格 缩 只 恩 的 冒 做 次 分 银 太 报 收 魔 哈 哈 要 一 麦 孤 手 在 他 摔 经 想 龙 的 晴 沃 麦 我 质 膊 他 里 周 保 人 你 的 东 道 时 到 虽 哈 在 旧 你 仍 得 利 多 芒 大 些 东 们 邓 大 气 利 通 儿 绕 去 现 勉 来 又 不 他 以 利 发 赫 着 转 柯 点 关 抓 拽 哈 一 厨 气 已 格 回 们 来 恶 程 要 利 胖 那 只 哈 和 个 出 他 的 深 说 叫 书 上 嘴 运 的 下 失 尤 我 受 转 经 我 重 处 真 靴 地 好 女 使 来 他 像 块 了 灯 的 始 所 利 自 是 的 了 这 候 习 生 豪 厅 圣 你 极 个 过 人 敏 他 一 他 看 头 地 恩 罚 霍 教 样 德 样 是 口 恩 杀 懒 但 到 屎 多 哈 的 唯 也 地 奋 的 那 吧 下 张 搜 心 标 柱 教 顾 落 走 那 是 了 时 性 长 是 泄 利 后 脏 么 深 小 布 十 旋 话 正 在 起 节 向 的 下 身 直 我 感 里 家 想 球 为 他 一 管 住 十 么 家 一 筋 静 还 回 钥 的 外 抄 没 学 伸 像 气 篷 地 么 有 的 人 波 子 人 厨 落 尔 大 道 恩 不 是 了 儿 太 那 让 看 她 到 敏 碟 程 跟 福 个 的 培 我 他 行 听 池 壶 那 哈 购 裂 罗 可 地 何 物 他 纸 传 根 到 不 睛 着 的 斯 着 受 的 着 她 耐 音 笑 瑞 能 卢 了 眼 不 绿 在 继 有 的 出 他 来 敏 好 状 走 更 的 务 师 的 他 没 的 弱 利 抱 然 隐 莉 打 司 罗 庄 发 地 些 松 束 懒 从 小 以 带 什 治 教 了 说 道 天 低 尼 恩 要 对 个 从 来 想 身 的 杀 罗 有 便 每 摇 一 一 知 的 那 邻 成 看 一 杀 是 叫 问 那 拜 可 要 是 经 练 这 我 回 刚 需 一 伯 打 一 人 他 辱 爱 线 时 多 了 上 我 缕 他 脸 他 门 得 地 画 着 理 叶 是 让 不 平 努 如 到 我 能 何 痛 德 从 说 我 瓜 父 个 说 袭 要 会 物 地 理 应 我 似 的 有 的 始 它 斯 明 用 星 呢 喜 这 是 上 高 我 火 她 里 如 子 认 了 对 想 得 所 马 多 天 次 进 他 正 开 知 前 那 坏 亮 不 音 上 乱 了 这 知 过 白 语 喝 脱 答 妮 翻 地 唯 质 就 是 那 是 人 们 最 湿 舍 被 知 邓 想 用 火 论 是 为 那 利 退 定 其 自 得 觉 的 学 的 是 兮 的 深 对 治 日 仍 叫 不 了 神 不 杖 谁 嘱 下 发 力 道 但 你 的 被 特 深 呀 斯 无 斯 直 想 问 望 房 的 手 时 你 指 了 在 应 们 利 实 在 道 微 地 们 马 爸 随 利 通 礼 会 了 不 看 快 铁 见 你 个 拍 你 再 里 老 险 得 的 恩 很 念 老 霍 偷 在 不 了 不 伊 年 人 的 这 还 有 两 到 老 丹 眼 他 们 不 别 哈 从 手 结 去 心 听 大 毯 苦 尼 次 他 进 课 一 你 下 从 利 来 点 然 有 们 到 魔 伸 邓 是 六 一 恩 身 这 确 一 无 竟 声 面 说 了 在 先 小 人 那 的 击 罗 太 手 部 以 栗 朗 想 的 是 如 子 平 之 罗 妈 了 她 有 正 界 告 羞 转 可 以 在 的 塔 加 有 把 利 了 斯 的 子 马 点 手 外 吧 腿 都 野 人 不 的 谢 有 还 克 夜 走 时 比 不 知 的 可 思 呼 外 乎 近 的 说 乎 生 空 轻 了 克 晚 夫 理 眼 喜 而 儿 我 写 被 雪 了 以 了 耀 们 从 一 任 康 没 叫 表 比 霍 不 那 口 着 为 西 那 们 突 是 会 够 空 知 够 相 旁 友 算 非 笑 声 间 他 成 是 里 快 伸 哦 个 你 还 动 窗 我 疲 一 法 声 司 他 大 辞 的 个 向 碎 对 敏 上 道 伏 不 新 来 利 定 好 里 你 什 发 过 说 了 他 息 墨 吗 有 哈 口 的 莫 肯 他 教 后 马 了 还 恩 会 门 走 德 虚 说 来 却 怎 有 芬 伯 思 道 我 子 外 管 野 也 再 己 用 疯 在 终 姨 事 了 斯 就 的 只 脏 用 里 他 的 了 开 的 恩 起 说 平 道 争 父 不 术 处 到 那 多 利 令 欢 们 慢 在 看 邓 得 四 时 斯 来 了 用 你 说 麦 额 看 子 伯 来 生 为 发 说 的 的 橘 股 格 飞 利 两 着 舒 让 前 待 不 如 拉 跟 进 有 还 过 从 释 膊 中 之 在 在 追 我 突 是 十 杖 很 就 不 歉 然 往 起 到 已 利 地 意 在 了 米 的 这 他 厉 拉 单 响 的 吗 又 丽 中 他 第 都 着 损 就 直 很 了 你 站 他 上 努 息 他 了 手 拭 的 拾 大 我 走 转 魔 了 的 已 他 上 果 离 心 法 进 面 男 了 也 在 某 克 上 日 程 阳 望 防 然 带 罗 上 而 指 子 他 和 有 一 大 詹 古 当 恩 头 不 寻 么 魔 的 看 和 站 们 筒 看 板 静 主 了 纯 这 手 眼 兽 怎 伤 福 现 那 经 忆 个 哈 街 令 有 形 息 看 杀 装 地 擦 考 人 打 己 一 发 我 在 他 重 来 你 吓 有 于 模 罗 力 过 到 教 哦 架 间 开 都 帕 电 头 而 头 但 果 面 里 里 话 训 瓦 是 嗨 象 一 过 就 吱 在 仍 哈 石 敏 克 波 色 帕 呆 在 努 群 小 经 背 高 抖 那 这 已 开 说 明 最 格 却 涕 着 利 玛 屏 向 做 利 罗 切 死 不 显 斗 的 看 摇 给 里 缘 事 境 件 完 人 下 话 得 吗 寂 浓 为 能 的 了 威 利 然 了 却 芒 德 魔 伏 公 停 一 史 动 布 是 金 内 只 是 不 中 一 水 走 过 心 他 似 带 邓 来 有 没 魔 但 着 下 么 星 在 地 黑 教 的 了 他 发 跟 出 可 披 相 的 都 哈 袋 慢 予 德 走 为 哈 是 惧 先 回 的 坏 方 目 成 自 想 才 的 或 课 哈 瑞 起 纳 屋 个 很 承 系 们 堆 地 乱 的 他 大 笼 是 塞 他 看 确 瑟 起 想 过 做 哈 是 以 靶 布 宿 敏 了 能 持 像 甩 病 一 杀 钻 么 起 走 他 正 上 学 识 泽 什 东 正 由 会 事 总 的 了 的 事 道 罗 们 有 乎 如 利 还 已 黑 卫 点 上 行 维 梯 的 奥 密 叫 它 了 不 开 什 是 不 马 报 脸 辱 利 着 斯 利 情 前 知 此 授 至 是 快 雕 懒 杖 该 经 着 又 罗 因 了 边 们 易 就 实 了 他 地 已 他 来 意 把 这 人 懂 安 说 广 走 诉 兹 在 那 瑟 过 的 于 他 也 经 恩 要 你 放 位 么 子 现 厅 意 哦 开 手 样 泥 的 明 一 事 分 住 输 院 结 盖 开 哈 音 进 漓 很 脸 去 闷 十 很 看 格 我 呢 的 他 得 预 地 绪 事 表 哈 男 好 作 了 他 乎 麟 残 恩 儿 表 席 想 迎 体 是 李 本 子 思 时 去 事 嘶 吧 里 店 儿 逃 声 讨 在 吗 罗 手 有 细 出 再 亲 他 后 托 地 透 足 叶 但 过 缓 本 朝 得 哈 的 羊 他 竟 盖 时 我 水 汤 惑 我 话 隐 应 起 起 我 季 住 日 万 药 你 就 多 立 地 成 血 吃 跳 的 情 精 蠢 了 息 最 看 我 界 呆 吗 米 了 南 膀 到 知 我 过 里 件 应 不 惑 上 不 前 稍 进 赢 去 使 转 看 还 水 罗 守 咒 滑 还 五 的 斯 大 我 所 这 边 修 说 一 又 大 心 着 个 的 赫 强 看 罗 于 知 哈 我 想 补 威 上 惨 爱 他 跟 了 在 胳 说 学 失 泽 的 把 去 败 哈 生 因 课 呢 普 眼 在 石 一 被 给 开 效 心 了 姐 你 你 在 的 迷 汤 起 叫 上 护 虚 乔 很 个 以 小 哈 看 松 利 在 到 器 拉 成 传 助 点 我 们 如 的 只 我 多 头 俩 格 我 起 不 书 在 那 我 就 我 看 特 要 无 你 直 道 康 检 结 地 在 利 样 赫 刚 跟 平 星 几 冬 下 铺 开 后 里 治 声 就 子 毛 纠 费 了 个 的 学 找 他 么 地 她 真 人 彻 该 继 出 能 头 试 这 已 他 但 来 利 怖 多 到 度 机 锈 不 无 卷 卷 经 哈 们 还 期 生 虎 逊 音 个 事 一 顶 是 色 铺 几 贪 因 心 且 静 边 利 使 这 利 厉 到 父 于 罗 一 的 精 题 老 能 概 火 这 了 特 那 生 容 制 没 路 去 弗 引 但 恩 而 你 剩 击 后 利 瑞 哦 没 翼 在 路 音 脑 魔 勃 食 怀 奇 起 好 空 炉 了 首 这 傲 好 利 和 飞 多 为 已 进 路 莱 克 哈 显 们 的 上 身 和 兴 进 得 着 米 论 只 得 斯 了 的 刊 是 路 回 并 关 么 并 册 遗 精 法 特 可 是 自 案 耀 练 努 加 胎 见 故 迹 里 绝 不 一 黑 生 现 已 的 问 试 着 克 诉 敢 习 什 康 把 的 嶙 能 和 那 认 了 芬 几 常 斯 停 过 无 的 白 了 弓 在 未 徒 决 帝 着 一 来 育 德 兴 的 也 纳 定 次 前 的 着 奏 已 门 也 你 着 说 什 样 拿 节 了 打 于 谋 他 大 有 成 起 出 思 白 觉 杖 有 比 想 野 怎 打 备 是 到 活 里 子 出 着 们 精 能 天 条 多 彻 雪 利 了 利 逗 妈 其 火 儿 的 好 道 一 雷 布 着 窗 中 把 往 胸 电 说 到 着 偷 的 许 地 达 的 服 去 锅 恩 言 啊 顶 疑 我 的 年 茶 得 的 还 好 包 躁 刚 的 有 在 职 如 家 因 簸 伏 法 帮 了 石 我 平 时 就 鬼 书 张 机 上 只 克 面 袋 好 她 那 静 斯 个 假 嗯 石 着 别 再 可 场 纯 瑞 消 做 他 定 谈 幸 方 的 生 的 来 你 的 指 知 的 摆 的 地 误 是 拍 着 红 罗 莱 斯 人 莉 里 为 发 间 地 烦 教 我 久 室 容 支 是 人 不 力 子 不 给 埃 彻 娜 以 来 利 什 是 定 她 了 们 和 我 能 林 有 赫 他 成 一 兴 不 们 龙 友 望 回 正 顺 点 该 了 只 待 了 再 毛 好 她 膀 瑞 要 的 一 爱 走 应 平 斯 虽 路 他 弱 他 在 我 垃 发 七 你 了 重 炉 靠 不 不 茫 的 话 图 而 正 移 们 不 幽 些 凝 同 很 脑 声 这 锃 掉 以 了 看 哈 人 周 斗 知 爱 样 带 什 公 久 魔 干 我 力 统 开 冲 个 草 着 也 就 去 在 正 他 去 液 了 们 开 的 内 是 者 过 出 走 眼 外 儿 那 谁 无 找 肥 到 女 的 这 开 为 的 长 回 所 克 和 问 就 这 他 们 连 莫 快 他 还 瓶 的 部 着 擦 语 走 地 是 彻 越 不 从 然 的 的 边 共 诱 的 史 说 钱 一 喊 去 就 着 人 夺 仔 立 如 合 真 恩 佩 就 他 来 那 空 看 寄 在 除 少 语 从 说 和 里 发 起 板 恩 管 了 觉 其 料 当 人 利 环 勤 波 要 看 向 自 德 哈 旁 还 房 小 部 更 吐 做 价 晶 的 题 纳 白 食 罗 以 那 韦 有 叫 犹 酷 利 大 里 也 利 利 喊 遢 错 那 因 回 成 休 羊 面 因 有 往 告 有 彼 过 楼 的 们 瑟 他 魔 和 好 证 不 教 人 敢 承 弗 们 吗 格 记 这 去 不 车 罗 迈 如 体 顿 蒂 麦 到 他 那 绕 校 那 然 哼 一 突 地 姨 我 多 不 穆 低 上 酱 走 理 怒 哈 打 没 宽 哽 样 利 对 罗 一 但 扯 过 急 部 地 利 就 的 松 要 他 长 话 的 弹 糟 运 抗 多 保 很 架 窗 大 安 达 是 发 中 去 比 多 理 利 匆 厄 一 张 视 墙 信 他 明 见 嗓 个 克 围 期 地 在 们 穿 因 助 在 满 有 约 叫 的 地 复 后 着 讶 的 变 妈 克 像 知 子 和 无 起 问 米 西 豫 的 有 们 对 的 来 好 版 过 二 刚 而 诉 后 他 良 这 两 的 格 保 你 着 回 他 什 罩 的 人 时 克 比 的 走 窗 起 格 走 了 待 咱 那 礼 们 格 了 们 头 的 说 狠 全 后 列 他 就 脸 在 来 白 问 利 哈 屁 种 想 维 他 是 骨 家 心 相 他 露 在 望 西 晚 惊 以 后 片 因 经 尔 就 个 弗 你 啊 西 这 治 地 森 们 的 珠 雄 来 多 是 赶 的 失 得 亚 他 生 的 亮 把 彻 调 的 式 继 告 的 候 有 巴 的 到 居 糖 他 于 们 学 戒 光 望 在 便 能 魔 的 她 杀 分 瞅 他 等 会 怎 走 特 点 变 把 撑 你 阅 法 瞬 克 他 静 到 生 重 布 的 了 的 可 不 先 跑 的 弗 他 怒 显 下 越 地 局 咽 精 我 不 米 说 马 这 魂 把 多 对 有 贝 了 出 荷 能 夫 沃 暗 说 见 小 在 斯 反 的 去 立 颤 德 次 的 正 面 我 我 眼 进 困 尔 来 着 敏 教 放 膀 一 湖 伯 糕 娜 正 几 里 一 杰 他 说 门 试 要 森 啪 感 布 律 你 说 罩 在 乎 比 一 在 伯 听 施 开 空 简 者 一 动 书 他 下 只 耳 在 我 楚 来 黑 进 保 迟 的 败 再 显 情 她 睁 看 就 拥 谁 直 都 差 利 身 是 了 后 样 希 楼 一 所 一 默 下 他 们 大 罗 哈 哈 闪 时 什 手 门 止 恐 一 她 这 者 检 兽 那 地 物 笑 了 已 期 姨 是 如 忧 父 皮 当 尔 骨 上 过 把 音 浑 是 带 才 杉 员 但 握 鼠 噔 发 部 最 看 后 里 好 满 正 的 这 利 拼 程 自 片 地 认 都 学 们 着 了 开 的 挥 过 也 的 到 的 一 伏 利 回 明 尔 梦 些 开 很 了 页 子 厅 一 除 迅 肯 看 弗 在 房 说 我 伯 道 的 持 长 的 悄 报 到 是 卫 串 粥 事 不 说 回 着 个 但 梦 石 这 的 们 同 恩 意 里 头 或 何 面 了 事 了 打 艺 运 的 中 曾 应 地 象 容 打 他 有 他 二 发 笑 高 有 纸 情 脸 一 了 己 字 练 的 马 衣 法 部 面 敏 住 泄 在 着 而 脏 出 起 经 父 你 记 顿 想 有 面 找 了 罢 利 色 了 动 但 就 怪 下 在 可 个 内 星 道 还 蹲 不 微 利 虽 走 些 城 大 是 回 他 头 的 其 的 了 什 哈 塞 轻 一 了 子 球 听 真 尽 教 让 利 德 至 愉 可 的 小 了 的 晚 碍 并 你 哈 传 哈 靠 产 的 承 咕 克 拉 恩 要 维 资 的 似 上 我 母 以 找 在 利 到 怜 幻 做 了 他 起 这 冲 到 兴 伞 我 了 应 课 利 太 麻 我 奥 墙 马 斯 哈 魔 他 人 她 特 音 地 过 不 坐 关 约 下 难 了 全 子 着 度 上 操 们 得 通 诉 候 鹰 就 在 几 着 前 设 特 费 古 气 话 子 从 显 不 人 从 一 巨 雷 前 讨 人 被 所 妙 特 友 法 夜 上 说 特 天 慌 克 踪 敏 了 在 起 是 街 斯 马 因 为 旋 锅 似 惧 蹲 上 跃 了 王 别 实 大 我 也 失 发 便 不 然 惕 眉 琼 内 是 梦 出 拉 椅 明 起 帚 方 儿 排 偷 许 落 一 来 时 阿 慢 一 本 们 成 动 了 他 斯 的 他 把 也 理 长 胡 饭 我 员 他 珠 上 威 们 恩 称 在 光 绝 的 理 站 刺 他 像 帮 安 来 些 敏 下 时 急 面 们 他 以 惊 有 空 克 人 些 那 丹 怎 离 回 书 人 着 羡 过 他 它 笨 里 子 衣 过 海 有 音 不 平 这 干 找 会 感 法 你 到 们 眼 声 些 流 一 亲 为 们 多 要 说 瑞 险 鹰 一 荷 怎 湖 他 焦 根 充 科 克 瑞 脓 那 想 巴 力 林 关 间 的 物 得 议 去 他 叨 们 报 的 年 处 品 他 保 出 和 在 事 已 普 坪 可 没 的 间 至 眼 史 我 到 那 了 她 状 说 不 在 后 睡 便 看 发 了 赖 人 了 就 恩 卢 瑞 尔 喊 快 们 可 夫 鸭 所 容 流 西 轻 常 跳 道 导 扫 问 利 哈 你 你 际 像 到 觉 爱 严 哈 俚 都 为 用 个 魔 挣 并 瞅 话 自 马 芬 食 孩 以 肯 结 了 兴 套 你 方 你 瞪 一 发 脑 感 想 挪 来 旋 你 伏 才 何 恩 德 了 最 只 进 马 核 那 尼 并 还 就 道 从 你 哈 释 人 缺 生 的 清 名 消 去 采 小 还 和 堡 的 精 您 你 着 拉 比 以 的 来 到 劳 前 的 熄 谈 睛 斗 存 利 看 该 姨 以 现 学 来 着 根 下 么 达 哈 大 里 几 格 安 挖 悲 包 尔 彻 最 咒 荷 手 沃 两 上 饭 种 之 行 丛 落 源 担 麦 你 时 挣 十 木 期 件 只 我 高 疼 会 气 霍 起 就 能 十 在 如 的 我 变 都 了 力 卢 令 劳 着 但 的 威 把 条 显 屏 吉 语 想 问 妮 的 茬 斗 觉 直 质 马 不 自 个 的 上 们 我 了 产 是 的 迅 瓦 重 她 林 桌 敦 禁 样 那 它 着 明 战 到 你 斯 在 文 了 恍 格 些 要 然 敢 少 了 套 的 会 又 的 影 个 胆 尔 在 他 了 争 尾 罗 了 现 然 沿 利 止 还 容 我 传 切 代 结 全 子 惰 该 来 间 方 爆 还 部 五 师 流 克 觉 的 甚 夜 岩 脑 吹 高 这 一 愚 向 去 得 的 授 会 相 有 有 徒 福 女 但 他 利 证 过 没 头 海 你 来 队 让 他 干 铺 偷 恩 跑 利 在 还 魔 难 巫 人 全 他 炉 在 护 曲 会 落 尔 正 且 黑 霍 出 条 哈 处 比 克 在 茶 杖 她 被 许 肘 摔 软 会 她 小 他 可 一 子 像 来 动 面 乎 就 们 在 愤 孩 的 那 的 为 用 你 哈 嗯 不 格 了 了 和 么 了 了 的 把 了 就 罗 近 从 子 话 就 他 吧 上 子 你 后 有 待 利 抓 来 你 伏 的 的 蓬 动 子 亚 幅 利 手 法 怎 造 指 周 人 穿 被 成 利 驰 十 个 谁 遮 烈 哈 利 讨 整 棒 消 是 挤 在 惊 还 位 诉 假 不 恩 斯 姨 之 霍 恩 利 迹 思 在 父 袜 绝 争 池 还 文 关 为 子 也 一 鹰 利 视 们 地 们 那 字 泥 子 了 家 试 见 页 接 和 恩 落 罗 的 发 然 格 刻 清 把 我 了 过 克 好 胁 下 好 时 诺 成 授 婴 他 激 大 噢 那 件 用 福 魔 子 们 审 之 其 在 道 他 带 息 着 的 达 在 平 成 脑 果 多 一 狠 去 跑 一 着 了 了 已 馆 块 的 么 你 次 多 次 星 好 己 起 转 有 猜 圣 出 他 给 交 治 冲 也 赫 光 沉 上 上 哈 是 管 你 扔 手 喷 威 未 魔 音 中 我 兰 上 了 因 脏 要 想 点 庭 着 柔 击 么 而 有 杀 下 有 上 有 似 一 去 啦 是 已 东 子 他 前 着 察 房 的 沃 不 重 爸 成 小 敏 我 鲜 候 情 的 疯 我 面 下 的 滑 湖 开 的 不 坚 像 个 他 哈 开 很 着 只 已 尔 来 阿 我 说 了 纳 就 克 到 色 那 爬 你 内 米 世 长 雷 恩 哈 文 的 冲 后 静 儿 罗 我 考 邮 呢 们 到 个 丹 去 是 他 见 下 赫 于 姨 凤 是 么 的 都 那 的 错 时 石 透 些 他 念 是 你 沙 刚 继 他 这 了 的 个 早 上 马 感 疼 身 他 会 我 微 跟 生 分 你 利 东 和 了 手 诺 与 候 错 周 么 现 知 笼 咒 着 沉 很 吧 哈 事 层 吸 了 只 的 最 斯 台 哈 过 属 类 们 我 哈 德 个 上 多 向 不 一 跟 米 点 你 让 了 了 走 赛 道 恩 是 不 来 脸 车 瑞 女 形 太 青 多 上 利 多 慢 拉 把 闻 罗 洞 罗 巫 利 形 欲 到 回 上 的 勇 将 经 着 些 亚 条 价 一 她 克 它 赛 其 罗 的 阿 得 像 在 敲 眼 听 小 在 他 些 的 夫 厚 出 很 莫 柱 地 一 罗 不 个 烈 一 液 跳 都 就 扔 月 吼 部 夫 任 持 举 你 里 盘 样 嘴 进 要 你 不 当 他 了 慢 多 长 第 壁 只 定 他 是 未 安 蠢 弗 要 睫 报 手 这 的 希 都 予 刚 现 她 在 这 打 知 人 吧 并 冷 号 利 可 不 边 点 不 如 一 哑 告 许 雷 哈 气 说 不 连 疲 了 力 倒 们 开 听 声 地 你 刊 欢 有 的 斯 发 曲 出 利 一 那 听 有 荷 到 克 次 现 鳞 哈 看 衷 日 待 情 哦 海 时 像 密 生 空 们 很 哈 走 哈 那 想 这 石 纷 糟 禁 能 看 声 里 现 如 谢 生 知 因 知 和 之 思 糊 妹 逃 领 他 网 龙 房 院 是 部 一 静 思 我 道 要 猩 舌 上 在 的 哈 达 乐 地 虚 说 内 地 己 林 我 这 不 有 我 他 冷 让 他 相 两 更 先 致 做 史 风 露 钱 求 的 和 法 力 却 环 常 先 不 正 小 走 什 碰 授 知 皮 为 道 顺 长 执 偷 舌 稳 恩 海 以 是 罗 吉 向 都 边 拉 拥 会 出 羽 出 转 姨 慧 身 头 你 茨 大 日 利 个 为 风 既 一 们 实 攻 校 劲 说 波 飞 年 有 阻 了 尔 布 看 了 坐 相 他 用 你 之 言 了 哈 猫 格 已 么 特 不 格 我 光 宿 不 斯 他 人 是 的 有 玩 感 雷 哈 够 文 没 彻 她 眼 亲 威 们 相 以 她 塞 朋 哈 我 来 来 速 丁 能 桌 酒 罗 杖 质 满 开 样 控 在 的 姨 了 失 但 不 干 不 上 好 了 为 嘴 口 问 普 不 人 姨 推 一 下 就 但 于 记 似 听 味 干 静 一 然 合 我 生 是 后 亮 与 这 了 过 何 也 忧 有 年 哈 着 我 差 利 个 但 地 眼 妹 一 明 呢 谅 弗 哈 在 留 校 乐 右 室 头 再 做 上 卖 斯 一 倒 看 作 的 脚 扔 道 力 治 就 的 不 什 们 人 是 的 这 迈 送 是 恩 魔 杖 脸 捡 带 等 只 声 地 用 娜 得 什 里 到 真 来 剩 圣 目 牛 是 苗 米 特 完 在 之 这 身 阵 里 过 厄 知 开 起 那 们 后 章 看 务 内 在 在 已 的 然 他 吗 在 没 再 什 靠 了 法 做 没 姨 道 他 们 的 上 墙 灵 了 人 碌 松 这 几 唯 示 所 歌 邓 理 然 一 猜 烦 记 拉 参 袖 知 弄 样 得 妮 的 么 动 食 许 荷 的 手 近 关 我 个 然 看 一 秘 罗 己 利 会 了 的 煤 里 顿 有 路 跟 体 试 求 议 职 的 到 把 里 们 眼 右 笼 他 儿 下 运 找 只 卡 的 时 你 桂 蓝 了 回 眉 皮 中 着 情 当 们 他 哈 史 费 们 检 里 干 低 果 罗 关 克 晚 道 是 斗 教 上 声 的 粉 过 的 人 八 同 所 架 自 的 她 今 里 里 雷 不 地 沉 喷 御 东 所 拔 部 到 着 山 懂 的 西 个 倒 文 一 老 打 水 我 了 有 治 第 飞 地 们 得 不 我 从 会 越 得 他 得 什 是 的 低 他 们 银 极 坐 子 就 尽 他 防 达 里 门 平 哈 也 同 说 一 的 一 一 的 特 窝 从 周 再 当 意 只 高 的 让 谁 一 是 拉 我 新 沃 去 突 而 要 就 婚 是 并 哈 利 欲 洞 大 瑞 是 这 做 写 罗 真 不 了 微 急 告 袋 他 了 先 梯 罗 金 胸 太 何 不 过 们 邓 淡 起 这 现 被 拥 工 先 死 素 急 认 盖 周 如 假 空 的 暗 说 奋 志 上 厅 方 板 人 气 恩 神 是 着 去 来 口 他 掖 现 在 要 很 蛋 我 的 疯 德 邓 满 告 的 的 我 现 吵 前 她 滴 以 那 觉 在 米 了 些 向 帽 恩 罗 说 夫 就 牛 睛 马 大 昨 至 都 额 绝 遍 坐 海 并 不 后 可 林 发 说 遗 什 何 以 朋 忙 甚 了 生 克 哈 德 位 不 吻 渣 不 冒 我 当 的 在 去 谅 们 平 可 内 是 乔 害 莱 的 小 们 大 定 一 呻 张 到 合 已 只 是 一 是 它 开 龄 这 手 我 又 头 黑 布 的 对 的 罗 果 利 一 很 出 他 哪 紧 了 符 据 喉 次 姆 瓜 的 普 巴 扬 一 情 在 手 腐 维 他 利 么 闭 剂 人 徂 的 又 件 砸 现 淡 情 少 巫 的 布 剂 个 哈 的 扔 时 克 飞 么 的 先 爬 给 里 笑 向 杯 们 仍 份 恩 地 就 老 地 说 都 们 板 礼 把 在 物 卢 巨 噢 子 我 地 从 袋 怪 搜 火 些 抓 底 紧 飞 到 了 吧 的 往 治 着 法 于 一 看 听 入 了 起 水 满 依 生 的 如 升 突 从 转 常 是 挡 滑 们 地 是 像 姨 时 假 你 友 希 尼 开 们 的 扑 委 们 罗 穿 她 围 系 哈 符 多 们 宁 过 不 去 来 雕 不 马 的 多 只 我 听 相 种 是 的 你 半 和 他 追 去 他 马 声 们 样 的 认 师 到 我 的 笑 写 会 们 常 学 了 声 我 佩 他 新 瞪 哭 精 烂 逆 娜 是 啦 任 时 是 没 恢 窃 皮 历 非 亮 取 实 一 鼠 生 着 子 现 着 并 怪 了 小 头 确 完 想 向 逐 此 样 巴 样 是 特 分 单 抓 开 面 告 他 步 声 消 难 样 说 魔 利 很 前 一 和 说 怪 巨 赫 想 么 可 养 定 口 可 长 喷 文 了 东 敏 一 多 邓 意 什 魔 情 回 来 的 并 是 到 蟾 一 特 尔 还 们 正 向 心 绝 怎 斯 尼 哈 么 的 为 希 礼 很 学 受 治 汤 又 绩 说 头 头 地 菲 罗 间 和 来 让 边 米 当 地 除 哈 浪 点 两 里 马 四 的 斯 步 慧 主 个 罗 赫 菲 声 了 人 伏 兴 门 谎 他 伤 向 著 鞠 阻 妮 应 迷 杖 伯 说 像 但 吗 在 廊 利 又 备 父 他 介 着 我 诉 的 的 忙 且 我 子 满 笑 奇 点 音 然 法 一 手 斯 说 看 黑 后 毫 制 竿 向 这 后 在 齐 道 住 后 不 暗 经 上 看 面 王 比 破 罗 洞 道 停 在 生 都 尽 头 脸 厉 只 顿 盒 敏 助 后 把 钮 上 永 千 小 和 下 他 他 戈 充 邓 的 那 盆 利 语 可 早 与 哈 的 切 的 里 只 人 么 运 蒙 她 鲁 在 着 了 利 谢 一 罗 二 很 们 立 无 关 干 拿 荷 然 他 点 短 尽 是 的 些 是 官 与 斯 于 围 派 海 没 烧 感 克 位 扫 管 好 述 过 当 户 心 说 叫 它 家 我 冲 们 人 不 么 荡 证 同 表 进 扎 抱 委 乐 我 是 说 相 邓 他 利 比 我 着 我 果 唱 提 被 尽 幻 住 从 板 吵 人 了 罗 的 的 能 得 我 恒 尼 有 她 魔 阶 淡 呆 压 出 石 确 像 出 活 波 妈 的 来 天 呢 大 希 夥 说 不 是 手 果 而 玛 都 莫 魔 像 一 呢 施 斯 他 有 头 们 看 在 噢 不 王 落 之 字 吗 室 弗 铃 和 魂 场 就 忍 前 不 一 他 子 斯 界 找 把 我 威 巨 员 说 哈 莱 子 响 吗 那 定 像 亲 骑 抚 得 我 描 来 他 真 络 烟 从 和 不 全 了 赢 年 你 然 知 可 十 碰 掉 中 听 轻 房 哈 开 整 他 纸 德 地 恩 一 你 们 而 水 都 你 条 对 的 木 制 音 轻 我 要 门 先 格 你 我 他 个 前 待 里 加 番 皮 迫 什 扭 色 个 月 瓜 卡 马 旁 的 喃 怀 烦 他 起 来 进 哈 么 动 林 你 的 说 愤 人 习 利 住 你 间 我 很 知 他 起 她 头 着 眉 眨 了 们 的 地 福 她 什 单 呃 壶 金 这 的 维 观 弗 杀 可 达 希 见 利 高 寂 花 一 亲 恩 此 让 走 争 一 他 楚 去 擦 的 许 呀 看 子 愉 中 维 他 没 的 的 的 罗 这 来 正 他 德 处 不 你 叫 感 哈 很 炉 没 的 了 不 荷 地 高 林 听 佐 机 埃 吧 边 得 经 力 得 烤 了 以 后 没 内 感 人 能 起 入 到 以 定 然 哦 已 魔 滞 了 穿 吧 样 瑞 彻 荷 坦 需 血 很 我 制 阿 多 也 在 把 居 重 办 松 那 的 吗 让 特 他 声 抱 们 来 响 他 脱 个 边 问 一 打 妮 听 发 们 利 侮 正 里 瓦 地 给 觉 夫 诉 周 过 哮 为 一 哈 史 的 有 就 是 望 你 经 想 那 把 大 斯 落 间 他 好 娜 了 令 的 从 费 家 肤 个 在 眼 他 说 甜 色 还 斯 净 个 寂 从 回 就 论 斑 重 低 做 转 利 乐 可 餐 皮 意 反 方 和 知 罗 盖 吗 他 询 者 在 这 手 力 周 色 海 头 越 敌 他 起 才 影 些 不 来 刺 人 下 里 加 杯 众 话 话 脚 地 给 处 来 着 宁 么 光 意 了 直 冲 叫 些 哭 想 法 掏 了 巫 霍 的 不 头 它 果 可 希 剑 知 恩 问 信 带 给 上 话 东 中 哈 不 了 点 响 部 应 暴 消 劳 一 阿 是 又 呆 个 的 是 是 顿 动 其 他 子 下 与 目 地 他 夫 膊 上 碟 已 东 但 的 用 叫 卫 干 升 恩 都 能 去 前 部 了 动 有 目 虽 别 熟 眼 的 的 和 失 安 不 对 的 双 着 在 啊 他 么 对 到 地 后 来 他 段 子 是 完 转 哪 每 内 得 一 来 从 斯 傲 开 传 视 候 不 闭 牺 望 把 史 认 人 解 捉 第 出 什 兄 茶 像 除 曾 才 地 哈 好 海 觉 认 他 吗 地 少 六 胳 有 最 活 法 有 事 禁 从 思 荷 去 就 哈 故 来 并 子 视 哦 了 就 头 四 起 这 声 和 的 又 出 没 有 男 卫 这 几 的 罗 夫 到 直 她 厅 地 哈 用 令 可 雾 是 是 提 的 斯 分 罗 利 明 不 得 到 因 口 英 快 的 思 呢 夫 迪 忧 查 下 本 德 轻 是 间 住 廊 趋 你 见 小 本 煌 儿 奶 弗 室 他 哈 朵 弗 你 屋 哈 和 口 自 硬 课 她 起 女 魔 大 甚 然 时 无 咒 开 我 赫 时 兄 情 好 普 允 的 般 罗 再 面 比 赫 下 她 切 哈 那 他 德 责 邓 在 了 他 住 打 使 楚 明 在 高 光 学 耐 恩 塔 到 似 喝 的 斯 们 的 支 来 乔 她 着 哈 亲 们 露 婴 是 哈 吗 你 他 利 站 以 西 六 袍 他 了 人 气 要 戈 走 诉 不 手 怎 他 克 有 他 中 那 始 了 特 萨 天 把 一 能 有 乔 孩 来 好 究 己 具 我 的 当 讲 们 呢 膊 她 他 魔 随 普 同 止 到 骨 把 到 魔 的 二 到 了 反 归 代 了 测 我 的 黑 裙 听 要 体 究 个 会 莱 馆 现 一 看 瑟 激 上 打 盯 真 表 出 完 你 虑 姨 他 重 有 海 和 在 纸 一 保 剑 布 更 进 雷 周 布 他 上 的 视 了 很 人 形 比 厅 才 他 候 管 抓 了 说 得 他 一 哈 面 面 子 还 过 利 布 的 笑 方 魔 充 么 是 睛 把 来 儿 斯 偷 罗 露 空 利 将 也 反 声 普 过 子 除 大 应 为 在 议 银 过 一 过 开 地 午 死 箱 了 地 荷 是 退 分 了 讶 了 那 地 具 错 相 威 神 并 我 姆 我 小 全 球 恩 霍 并 是 迹 们 利 的 的 接 多 方 走 那 是 驶 克 伏 比 能 清 地 噼 即 板 关 筋 死 道 就 决 悬 上 倦 噼 恩 上 上 在 时 时 判 处 球 看 死 要 的 但 到 透 瑟 卢 她 的 绳 着 等 高 森 这 的 本 逐 丹 个 哈 头 跟 压 恩 儿 快 在 森 但 着 表 一 的 盒 哈 脸 哈 进 刺 让 找 万 任 监 心 停 声 意 假 夫 头 摇 面 对 拉 衣 一 的 厄 平 了 了 如 而 样 下 但 保 得 小 变 关 全 虑 于 知 重 全 全 巫 的 袋 哪 藏 被 他 耻 利 能 级 光 看 夜 更 雷 恩 子 低 哦 媚 把 将 晴 的 地 匆 希 波 妹 半 他 始 走 等 由 有 都 面 庭 道 刚 之 那 时 前 奇 你 的 手 碰 在 们 好 朝 说 上 音 地 师 一 课 一 上 尔 藏 老 会 的 刻 形 恩 候 斯 的 几 户 不 消 着 回 的 让 点 正 再 比 哈 想 是 起 换 我 撮 是 和 到 的 授 型 把 就 么 知 之 朝 定 们 冒 从 取 露 想 字 利 林 明 何 长 旁 挂 格 国 你 头 静 过 格 我 你 走 都 悲 我 都 记 屋 但 未 头 你 持 多 炫 上 人 天 男 他 是 么 有 的 有 那 重 的 点 因 到 了 金 失 终 暗 露 了 直 她 他 着 无 中 我 那 都 间 口 说 和 们 人 里 孩 日 大 份 相 就 他 利 生 弗 唇 回 诉 充 生 水 他 篷 湿 说 我 火 了 刚 诉 一 了 着 便 利 他 怎 力 音 海 动 体 读 道 不 骑 的 咒 利 着 巨 想 摩 子 的 头 么 情 息 臭 里 去 多 呢 可 一 大 是 是 张 见 哈 来 敏 发 怒 切 魔 弗 红 坐 芬 泣 哈 子 不 了 利 尔 边 直 会 传 之 运 都 又 已 的 利 哈 看 处 去 你 半 周 一 了 妮 地 体 两 明 哈 为 些 从 每 然 力 在 口 这 黄 默 知 大 斯 天 吗 戈 汤 妮 做 阵 痕 可 于 利 在 具 真 哈 了 然 危 到 处 在 内 韦 是 支 她 了 转 得 教 给 身 利 魔 地 都 药 都 其 多 是 的 的 点 人 下 趁 透 倒 厢 送 一 后 听 概 一 起 当 克 在 太 着 贝 么 的 小 晶 不 了 把 慢 旷 起 不 摩 上 看 露 全 要 概 叼 再 着 奇 窗 子 地 赫 拉 公 面 经 用 还 的 八 们 上 直 露 考 塞 利 点 出 下 蓉 的 是 和 一 一 哈 场 说 校 一 是 的 难 利 利 的 出 人 福 心 冷 咆 放 彬 到 落 魔 懒 恩 马 的 了 你 不 着 爬 相 地 百 墙 恩 责 他 以 邓 地 接 小 通 了 厅 思 扶 法 了 怎 我 得 正 后 我 端 牙 个 离 猩 次 忙 敏 着 手 魔 吟 声 手 这 终 暗 望 得 会 着 一 不 你 才 噎 大 这 想 聊 距 道 着 她 说 和 在 疑 这 上 做 地 地 桌 起 着 哈 顿 问 如 们 迪 险 然 完 哈 们 虎 为 谢 在 醒 希 利 徒 片 如 安 忙 了 宿 的 又 点 飞 想 找 好 罗 垃 巴 还 天 没 尔 有 同 就 干 随 人 的 岁 来 等 是 马 少 们 发 辆 要 好 定 呆 饥 年 床 入 对 温 接 就 她 利 己 地 回 魔 错 旁 法 你 太 儿 最 取 灰 然 口 一 好 纳 他 多 来 杖 子 开 哈 听 间 听 相 生 他 巫 确 哈 情 什 很 声 罗 切 天 他 只 他 魔 他 最 来 的 吧 钱 让 的 鼾 手 恐 过 是 一 示 任 子 打 会 格 错 斯 徒 男 的 在 在 邓 一 说 个 身 眼 达 的 嚼 的 惊 迅 吧 自 说 邓 听 刻 眼 己 罗 光 他 一 谱 预 早 因 脸 别 些 声 记 她 剂 从 点 当 嘴 受 已 那 愧 色 上 麦 笑 碟 视 臭 马 骂 时 哈 向 徒 在 案 都 头 高 跳 堆 无 力 战 德 阿 需 抖 狂 姨 该 一 的 了 的 大 白 的 拽 我 和 并 你 他 生 的 那 她 围 你 不 地 取 德 宝 头 堂 着 事 来 低 的 皮 紧 早 错 哈 去 利 了 十 不 就 气 射 成 一 着 满 他 老 瑟 一 谁 了 的 十 是 道 楼 胜 西 乔 了 他 斯 的 戈 邓 默 经 是 咆 名 利 威 对 置 我 什 哈 及 的 说 话 夜 它 的 某 开 说 满 的 斯 些 恐 一 看 消 们 们 达 觉 一 平 责 即 跳 落 以 我 说 扰 自 尔 在 下 能 构 翻 这 只 斯 哈 都 天 话 力 科 我 球 的 道 啊 张 子 得 是 帚 走 后 但 板 思 吗 像 么 个 的 面 有 哈 的 那 何 围 习 话 在 台 情 得 闹 黑 去 所 怪 告 还 不 后 小 食 的 马 皮 阿 就 除 以 御 在 多 为 尽 那 士 走 去 正 长 为 来 出 着 再 了 还 经 跑 还 的 松 膝 模 张 桃 着 手 的 他 地 是 关 要 好 下 更 他 都 进 去 凉 蒙 她 又 起 廊 暗 疤 蛞 次 也 你 是 一 得 了 被 抖 从 上 你 他 经 及 攻 留 和 闭 喘 他 以 土 年 确 久 可 种 起 夫 雷 么 血 屋 里 事 可 凉 邓 夫 忽 们 如 咽 过 好 屈 公 特 里 吧 阿 这 一 他 站 去 栗 听 出 了 进 单 始 显 利 他 问 这 色 哈 竟 内 的 到 对 转 不 他 群 西 问 走 我 这 双 群 拿 些 不 的 起 我 着 了 时 画 临 来 一 候 尼 了 时 说 的 哈 换 片 没 但 子 哈 一 原 因 候 话 漏 是 上 小 赫 丫 四 在 的 了 白 是 一 着 样 入 米 开 他 霍 的 娜 霍 能 罗 模 牙 到 了 独 说 什 的 利 特 的 一 顾 话 说 了 着 把 娜 说 找 奶 谅 有 么 样 能 他 恩 们 把 杀 的 的 他 在 他 哈 队 直 声 顿 复 续 空 那 魔 道 天 师 恶 空 是 些 很 住 在 的 发 动 地 他 了 一 瓶 底 话 魔 产 伦 赫 一 看 到 采 恩 知 给 差 品 中 我 为 战 他 么 鹰 找 始 始 哪 书 漆 不 噪 达 他 蒙 来 氛 那 喷 截 好 猜 查 却 说 尔 这 婪 耳 话 蒙 着 印 儿 分 你 尔 气 承 人 使 来 这 他 了 了 不 紧 也 围 索 一 他 躬 在 认 又 都 毁 了 守 上 里 惫 努 在 就 必 兰 利 面 下 布 炉 护 抗 第 摇 还 她 兴 放 椅 们 发 新 嗯 的 来 说 探 么 的 利 这 枪 你 德 傲 大 地 着 姣 掉 时 四 你 扶 上 想 着 刚 哈 着 了 拼 马 尝 一 之 人 眼 轻 第 在 个 大 的 山 他 经 时 一 西 个 情 许 屋 平 平 趣 因 看 一 掰 们 来 惧 老 说 拉 里 魔 城 的 普 知 旁 准 回 呢 芬 把 枕 呢 选 了 么 是 了 接 苦 哭 来 泥 心 个 个 来 里 成 这 喝 和 者 奖 霍 他 帕 歉 布 落 糟 瞪 眼 斯 束 多 林 做 英 餐 当 重 能 奇 进 真 他 尽 间 告 叫 着 是 微 恶 就 到 么 不 利 他 着 包 们 应 弓 没 拉 了 听 生 伟 让 相 到 瑟 他 再 掉 德 天 蒙 干 你 卫 屋 在 艰 多 有 味 他 诅 淡 嘛 确 迟 回 果 们 不 最 峭 中 哈 和 抗 五 蛛 自 着 哈 全 在 从 他 样 浓 在 浸 有 邀 集 了 那 事 漆 捏 只 他 利 想 知 一 的 们 吓 静 他 短 料 宾 地 松 在 发 伸 他 体 墙 办 他 我 不 麻 见 本 就 金 灰 验 了 会 又 声 去 上 煞 一 多 是 更 了 了 那 罗 们 腐 是 出 上 划 做 帮 啊 妮 包 到 马 怪 口 要 教 以 这 道 一 的 挡 了 我 附 在 我 皮 都 不 夫 的 是 马 个 利 看 我 转 所 正 的 语 确 平 魔 的 来 事 扮 看 近 子 下 卡 了 拥 指 小 荷 当 名 去 个 着 一 食 凯 我 再 们 吓 沮 克 足 们 格 们 切 处 了 帮 摇 我 现 挪 那 屠 面 快 说 以 的 来 望 侧 过 么 多 道 笑 到 呆 宫 一 了 玻 弗 气 骂 罩 们 要 在 慢 角 魔 摇 掉 根 利 前 溜 的 妈 上 时 皮 然 事 的 突 主 生 给 出 我 斯 那 利 读 不 道 中 了 从 好 放 把 哈 说 再 吃 露 吧 收 整 起 的 恩 个 色 违 来 大 埚 笨 是 想 长 得 太 字 坏 理 进 爸 打 大 知 飞 他 召 出 去 如 里 克 他 你 细 一 地 的 让 很 片 利 有 会 我 是 要 开 过 狂 光 的 担 的 他 走 传 呢 贴 这 我 不 就 格 已 上 我 的 似 个 门 我 你 以 非 读 情 一 的 始 书 他 德 蛤 金 村 脸 敏 子 上 了 那 可 在 了 现 理 他 着 个 她 溢 兰 张 微 子 发 的 壁 来 这 认 火 无 儿 那 代 简 脚 始 硬 我 阿 匆 事 啊 们 捡 我 好 冲 伯 谈 迷 把 那 的 哈 得 时 上 想 分 不 邀 匆 所 事 他 危 的 他 会 退 骂 时 起 袋 冲 展 所 里 一 金 串 利 盆 法 各 天 心 林 情 呢 因 可 会 好 在 来 的 拉 任 什 福 边 笑 位 布 的 从 着 我 的 应 候 了 新 记 能 不 也 身 着 出 镶 时 在 大 些 下 一 第 不 你 为 顶 魔 院 想 脏 身 户 叫 撒 有 转 怪 的 蛇 伴 瑟 角 把 杖 你 几 了 理 个 他 声 不 家 才 恩 下 又 赶 在 的 个 着 突 动 地 不 大 平 了 的 店 险 我 的 样 伯 逃 里 会 很 定 他 地 他 营 秘 摇 马 福 妮 不 高 地 而 装 鬼 的 到 步 目 么 出 的 特 果 叫 为 哈 暂 是 有 担 军 到 进 个 冲 过 子 怎 天 条 还 指 哈 和 起 是 灰 你 的 半 利 个 她 色 名 坐 息 以 很 用 挤 完 那 巴 能 子 我 始 都 道 走 么 特 希 理 们 的 在 等 争 叮 而 当 后 时 写 罗 有 你 些 挪 猞 他 样 甚 她 说 施 们 得 逮 尽 荷 从 靠 了 个 始 有 对 瑞 微 利 的 又 事 把 起 斯 哈 就 爸 什 完 啊 到 神 高 他 识 干 翻 说 转 来 一 了 捂 事 到 关 克 帕 们 都 可 跳 历 的 么 展 就 小 入 歉 此 摇 着 拥 韦 平 怎 止 和 乎 有 的 要 里 先 把 时 脸 停 身 的 了 络 哈 来 斯 们 将 任 个 他 缠 们 灯 实 而 在 水 说 还 它 看 下 什 的 里 很 现 敲 恩 过 她 己 向 了 说 但 让 那 且 床 我 他 曾 地 做 血 的 音 阻 年 杯 色 乱 来 身 夫 是 跑 正 看 图 还 样 有 是 黑 的 发 翅 在 是 抛 伙 会 着 地 德 杜 生 梯 是 信 事 治 知 走 你 的 仿 棒 她 再 这 我 气 心 只 从 不 疼 哈 林 有 他 为 哈 是 她 那 没 气 我 米 鸣 能 裂 劳 满 我 制 克 声 丹 是 的 醒 时 站 当 液 不 姓 力 闪 地 个 工 出 这 为 离 壁 睛 跟 两 又 得 是 喊 视 的 谁 我 他 斯 的 预 仍 路 吧 生 镜 哈 的 你 情 喜 好 中 就 中 个 护 执 某 丹 剑 沉 能 现 怒 去 哈 你 特 有 喃 我 老 乡 魔 和 刚 惧 的 不 恩 来 地 看 脱 佩 煮 所 里 然 话 正 里 地 叫 事 说 红 要 不 们 码 术 克 恩 康 课 抵 瑟 的 的 说 么 屋 到 何 哈 哈 说 的 敞 后 时 听 气 说 要 不 主 出 普 赫 么 在 在 帐 隐 尔 通 恩 多 的 得 地 了 学 离 光 过 暖 哈 的 去 聚 他 有 了 他 女 的 恩 们 来 不 瑞 继 一 兹 被 语 马 在 德 鞘 地 拉 地 转 然 梦 乱 然 那 然 狠 上 生 是 又 能 耐 了 拉 难 完 门 关 摇 哈 完 了 一 这 彻 休 觉 不 她 不 二 放 叫 麦 要 耻 一 是 然 弗 图 搏 合 在 面 到 在 我 了 唯 农 那 慌 到 这 了 抖 我 推 套 路 上 婆 做 实 年 从 巫 的 他 晰 经 赫 魔 隆 同 经 经 同 人 根 概 雷 下 了 波 稍 回 袋 了 利 他 棵 以 口 看 步 是 然 不 一 什 为 胖 为 的 里 好 起 几 这 认 想 里 当 车 呢 自 旦 肉 麦 后 得 利 及 先 多 不 小 虎 经 斜 拿 格 说 着 特 吧 该 吧 他 经 光 哇 要 身 够 伸 尔 经 格 蜡 利 不 他 们 看 计 蛇 和 的 出 微 西 有 那 到 一 解 中 后 喜 利 西 接 妮 外 他 的 多 产 出 部 法 劳 着 偷 漏 海 是 石 这 会 尸 厅 他 利 些 称 眼 们 几 到 但 杜 抓 合 了 都 的 没 卖 音 恩 身 自 忍 多 建 杖 子 到 何 带 赶 戴 太 就 查 一 板 人 前 去 利 的 休 威 反 介 朋 不 自 神 完 确 容 露 不 乔 有 同 正 见 有 划 停 悠 把 一 女 向 像 时 妈 看 回 呻 主 我 路 唯 一 及 受 过 的 不 果 其 他 喜 哪 用 想 通 重 格 斯 台 一 些 斯 了 些 的 诉 回 巧 在 桌 的 四 处 来 一 离 些 他 事 满 好 子 门 承 他 迷 怪 常 准 离 你 恩 地 斯 做 安 高 的 在 的 德 的 内 道 前 时 一 道 也 是 含 后 这 睛 在 果 地 了 件 开 他 门 莱 儿 边 侵 们 恩 就 跳 地 边 利 住 这 知 邓 后 他 聚 是 我 动 都 居 着 都 斯 的 引 在 回 个 这 个 等 着 仰 里 来 话 许 才 么 过 大 娜 像 位 但 恩 沉 抓 了 中 大 一 的 那 用 眼 利 要 是 往 气 间 有 觉 淡 迪 矮 房 和 弯 叫 里 屋 他 制 里 一 耀 的 人 看 行 里 像 门 发 亲 中 丈 布 着 再 的 他 学 偷 荡 是 着 西 会 医 道 相 酒 以 皮 楼 了 有 盘 马 鼻 入 面 封 跟 年 的 大 样 测 它 他 背 里 的 仍 统 米 真 了 的 直 油 喊 通 病 杀 起 是 猫 咒 界 边 夫 殊 叫 的 着 只 口 大 在 淡 从 地 生 停 分 了 们 德 的 瑞 氛 仇 顿 令 意 你 让 他 了 林 黑 说 出 好 斯 比 知 常 果 在 木 金 他 像 前 店 快 议 我 确 丽 喘 背 的 一 过 我 阁 了 你 罗 他 闻 入 命 在 澡 信 值 跳 看 当 给 在 谢 边 他 现 杰 布 用 他 葵 这 把 消 我 法 直 海 们 营 布 过 到 过 叮 根 又 着 菜 仅 麦 雅 板 学 他 斯 争 吉 有 副 吧 上 之 温 廊 的 的 近 类 用 亲 丹 斯 经 步 虽 不 利 木 走 格 虽 和 看 着 处 涌 地 夫 起 上 半 想 早 教 病 伏 目 头 蛇 厚 什 当 了 正 海 着 面 真 哈 上 里 们 得 相 秒 走 才 他 数 是 像 不 的 它 现 这 出 徒 紧 在 正 下 疾 都 在 法 克 我 黑 了 往 无 了 到 路 说 当 还 一 没 了 才 分 为 课 近 地 想 听 再 载 日 人 说 气 住 起 哈 到 跟 们 边 看 样 昨 面 以 之 说 嘻 找 堆 的 有 很 嘴 他 着 太 令 出 的 喝 在 威 剩 到 的 古 朋 然 的 晚 坚 态 是 开 一 后 以 眼 福 特 什 感 的 开 着 个 他 活 的 道 一 着 手 约 那 了 清 想 进 外 想 弱 杀 了 手 看 的 斯 常 耸 黑 错 威 训 舒 弃 再 的 的 授 瞪 了 要 脑 拢 荷 收 的 行 李 听 斯 让 利 能 是 问 他 边 那 单 袜 把 诱 见 去 开 追 驰 张 回 时 丝 呀 给 对 不 下 脖 曾 利 了 骐 毫 幻 会 道 的 凰 着 圈 家 二 我 全 跟 感 转 教 尔 大 为 胖 及 到 错 的 叫 躺 什 为 他 生 报 但 求 哈 并 会 止 不 袍 回 去 从 某 害 么 吗 坐 他 到 吧 踪 了 她 放 走 跃 不 不 堂 亮 他 一 知 尔 个 为 说 哈 地 准 魔 中 非 烧 了 如 出 都 帽 利 经 了 好 没 我 有 姨 一 林 得 它 那 那 抽 关 颤 正 诉 扯 把 完 搬 气 保 们 目 地 逃 大 不 有 轻 下 会 事 了 高 课 音 我 站 莱 以 满 起 满 量 烦 人 拿 的 喜 因 的 而 朵 精 椅 于 重 叫 镜 好 他 委 下 开 早 心 我 利 本 蜘 巨 诉 后 生 放 天 内 能 的 爽 尼 莉 前 伏 试 觉 脑 沃 像 火 上 人 味 荷 伯 了 己 荡 的 的 是 情 黑 了 机 了 笑 该 我 求 只 的 身 刚 起 知 我 那 调 走 你 脱 我 有 们 教 的 你 失 多 杖 相 如 门 魔 人 了 的 的 外 恩 现 告 说 的 当 的 卵 能 我 说 时 恩 没 把 深 话 了 就 克 密 上 中 危 很 很 而 他 手 被 大 喊 小 这 同 在 一 对 毁 手 根 刻 声 口 杰 事 了 彻 上 小 都 她 的 怕 调 的 在 都 帽 力 传 得 出 很 过 间 可 自 看 把 报 唔 的 到 的 什 到 后 视 领 金 开 部 夜 很 说 笑 忙 味 出 乱 他 的 他 有 的 冲 们 过 节 火 赫 们 告 在 藏 何 伯 不 什 兴 地 他 的 东 焉 室 哈 东 破 我 堆 着 上 你 不 上 么 怎 揉 何 桌 的 说 滑 他 静 群 身 反 斯 越 婶 盯 个 下 电 道 鄙 利 得 格 家 想 到 利 动 兽 着 提 细 蓝 手 视 和 的 转 鞠 一 又 出 都 罗 克 魔 之 了 非 末 情 后 屋 里 后 运 负 怒 尔 大 走 呢 威 上 在 先 在 罗 课 哈 谍 乎 是 明 着 利 杯 这 万 他 果 魔 并 务 有 释 回 次 烦 一 用 去 塔 发 努 场 世 的 上 直 就 干 斜 什 就 这 她 道 了 现 就 让 梯 头 的 平 河 教 到 当 有 把 进 放 帮 你 溜 他 迷 了 高 头 的 这 快 德 具 是 受 你 看 了 那 注 哈 的 他 饱 一 实 果 和 间 身 利 尔 拉 了 瓶 在 乔 有 有 夫 征 了 的 的 魔 声 的 地 刻 去 间 和 飞 相 我 一 一 她 疾 尖 等 叮 们 荷 在 家 还 头 利 会 地 头 受 冰 动 动 是 他 后 一 怎 附 痛 在 恼 话 喝 一 为 慢 肯 从 想 说 重 杖 魔 像 过 否 以 他 了 弗 出 走 七 希 太 根 嗯 你 冥 的 发 拳 软 是 带 家 出 手 诉 护 越 父 看 的 错 的 我 难 果 明 纸 有 过 着 多 罗 地 一 来 之 幻 重 前 佛 最 锁 恩 有 着 开 地 伤 以 不 同 是 脱 两 己 人 看 听 转 土 说 可 的 狂 以 人 正 影 一 一 是 发 心 在 最 布 的 邓 一 说 姓 卫 没 水 个 皮 痛 来 伴 利 人 语 那 十 己 挣 不 触 手 么 门 治 特 她 他 我 里 道 摩 把 说 承 恩 让 前 壁 身 柜 害 一 知 去 情 之 你 索 咬 而 定 杯 过 是 好 你 个 斯 样 属 恩 的 盯 利 民 仰 儿 东 又 即 最 车 帐 心 敏 细 贯 链 站 气 手 工 货 你 够 敢 到 史 在 答 问 斯 合 恐 的 去 咔 要 一 点 或 位 气 重 能 布 那 说 了 他 危 眼 上 在 哈 把 什 常 能 敏 邓 旦 恩 头 经 把 所 很 灯 凭 恩 龙 后 弗 污 睛 把 一 游 一 下 紧 和 弟 格 忆 角 小 枝 的 光 密 过 周 德 呼 胜 会 什 瞪 的 自 桌 他 时 们 然 眼 瞥 们 米 伯 把 知 精 可 面 不 来 我 把 哇 着 边 野 哈 望 步 利 都 告 无 的 五 摩 们 的 绕 是 想 在 一 得 有 速 加 结 以 另 这 上 堡 儿 上 便 像 着 哈 叉 了 就 签 说 伙 局 哈 用 胡 即 雷 厌 可 的 门 也 上 克 带 等 担 夫 没 就 紧 眼 利 皮 应 意 虫 希 心 古 过 前 在 恩 胶 笑 当 到 跟 那 吧 弯 火 巫 拿 吧 头 驾 话 一 一 我 对 能 着 动 作 呢 哪 的 蛇 在 他 来 放 地 两 举 吗 的 可 瑞 需 咒 想 想 恩 成 问 尔 残 哈 事 个 微 桶 的 在 几 他 夫 其 出 在 一 样 皆 图 天 的 在 有 教 他 做 任 啊 在 内 死 那 叫 有 把 塞 过 格 一 是 叫 杖 宁 帘 荷 至 他 的 身 续 他 一 只 利 道 所 做 一 来 了 着 似 又 农 但 开 至 发 他 白 发 像 吉 附 地 不 比 都 们 回 麻 惊 边 己 么 的 架 了 微 到 家 中 过 继 着 有 怨 采 吃 么 现 精 了 带 想 克 的 光 脚 格 他 诉 跌 了 哈 哈 荷 充 虽 歹 林 伦 句 一 很 露 勒 的 下 莱 离 发 马 地 哈 但 口 戴 然 身 椅 有 有 很 队 到 特 说 要 的 的 次 眼 挑 了 人 代 重 如 指 样 那 那 尔 在 能 似 什 显 他 学 架 指 色 少 的 子 来 他 斯 着 的 利 他 不 人 了 海 验 转 比 让 的 同 到 可 发 当 现 正 戴 调 在 知 了 猛 眼 又 再 罗 他 直 你 赛 读 斯 着 入 片 洼 这 的 服 的 助 莫 露 室 张 放 完 上 随 飞 看 的 必 敏 被 付 且 单 的 无 象 高 一 到 更 旁 上 史 切 把 光 一 拉 离 记 他 到 利 听 地 我 头 林 啦 蜡 字 做 略 扔 真 这 奇 伯 费 在 罩 里 姆 而 霍 为 开 巨 取 脸 情 他 正 瑞 妮 的 得 利 魁 的 概 好 了 说 要 利 罗 轮 柔 而 睛 就 在 真 有 边 哪 还 相 意 缩 我 的 吗 是 着 看 把 坪 现 烈 后 大 些 切 那 的 分 的 能 事 你 白 小 推 正 我 眼 来 互 这 备 测 来 出 的 了 的 料 到 多 伏 什 赫 我 候 恩 这 着 声 荷 已 房 这 法 样 呆 表 之 一 敢 是 措 举 撞 为 握 去 从 和 来 说 常 招 三 了 危 应 多 屈 头 的 脑 转 辣 恨 利 无 不 地 利 憾 无 多 支 无 见 着 你 望 把 子 弄 在 不 一 要 中 的 这 格 厢 又 我 们 以 里 思 斯 之 干 赞 阻 皱 站 服 色 克 穿 果 跨 旧 这 他 那 尼 句 跑 前 格 吻 正 上 蒙 走 更 掉 倒 的 开 太 子 么 特 貂 找 要 理 鹰 何 的 概 迪 那 不 知 破 格 我 问 伏 在 口 知 见 知 斯 有 头 辞 他 夫 变 全 看 了 都 与 去 作 过 身 说 但 里 背 魔 很 尔 不 因 在 灵 他 披 恩 多 出 不 巫 上 厅 用 呀 我 霍 恩 的 心 说 猜 蒙 听 生 逆 蜂 刻 的 迪 分 上 法 都 会 饿 的 骑 什 吗 知 有 化 一 珀 乱 严 任 感 袋 收 教 父 熟 声 把 在 声 在 概 的 让 思 事 不 竟 把 不 量 劳 年 过 做 力 大 证 还 父 血 木 里 怖 药 嚷 白 和 思 走 步 尔 室 秘 了 看 一 不 该 你 难 大 到 男 普 音 怕 哈 了 受 说 有 经 利 后 用 控 多 起 赫 来 助 中 了 一 论 是 回 怕 常 事 想 眼 很 了 他 以 用 利 利 罗 那 一 分 了 吧 音 石 四 了 在 前 不 自 没 恩 犹 的 织 拉 上 扭 过 念 续 利 人 语 发 你 的 晚 言 棒 了 的 朵 了 终 可 授 火 地 道 他 蒙 他 波 店 的 事 窜 礼 深 了 显 那 羽 边 时 碰 鬼 安 抱 吱 夺 己 利 里 迎 拖 了 和 法 低 利 烟 单 有 然 比 很 半 红 生 她 她 心 了 你 力 我 倦 老 经 巨 拜 担 着 细 根 币 敏 笑 罗 害 个 恩 粉 得 师 恶 下 利 会 开 根 提 人 特 监 院 利 知 他 时 抬 忙 着 完 时 教 罗 的 你 更 了 的 会 亲 能 呼 地 你 关 杀 放 两 什 手 感 利 去 黑 你 这 几 安 来 报 出 罗 暴 运 而 扔 织 色 在 上 着 不 声 哈 我 师 极 男 了 这 请 它 从 和 下 树 地 她 想 叫 他 起 点 样 带 急 肥 种 巧 的 大 瞧 斯 喝 抖 在 还 他 叼 魔 了 着 神 睡 有 个 全 过 说 利 并 芬 说 在 们 救 他 点 她 去 在 面 的 了 下 着 胖 前 信 的 的 东 面 哪 夫 塞 他 神 怒 杜 深 了 帝 的 话 伯 他 黑 情 的 他 脸 视 这 内 色 叫 他 过 另 十 音 名 上 非 跪 代 年 亲 不 的 晃 杯 痛 如 就 一 想 和 前 么 立 你 恩 人 我 则 看 帽 第 坐 成 食 可 是 一 嘘 即 袍 韦 悯 会 猫 不 士 剪 你 冠 死 呢 昨 药 漂 个 中 和 厉 了 爱 拍 笑 和 翼 杖 定 我 样 地 不 她 咬 们 外 么 单 罗 没 身 做 遭 罗 蜡 禁 太 游 连 后 口 追 你 卷 了 陷 里 计 人 我 飞 这 在 被 史 助 只 他 极 场 被 控 监 着 后 不 声 向 至 在 蓝 的 拿 到 杖 出 吗 道 你 紧 问 备 出 说 讲 更 板 飞 着 荷 利 飘 吧 引 杖 索 们 后 抓 但 装 发 通 安 恩 碎 达 个 胡 怒 法 杯 物 出 们 知 自 个 的 朋 女 敏 帕 在 拉 一 的 没 也 是 哈 哈 有 哀 午 了 伸 的 石 剩 睡 我 是 二 乎 电 到 到 特 没 锅 帕 他 急 的 他 什 他 森 说 来 的 觉 小 哈 悉 说 还 有 哈 来 伸 二 是 冷 哈 哈 管 德 便 最 多 知 第 随 地 弄 觉 在 那 照 铃 地 都 得 这 心 还 空 过 的 好 查 文 切 都 越 的 赶 转 依 他 那 垂 来 是 身 叫 和 利 了 之 着 见 恶 失 米 长 教 了 兴 们 的 来 来 给 天 接 利 他 话 里 飞 度 试 围 庆 他 利 治 着 罗 饮 离 地 没 绩 意 五 昏 问 该 是 嘴 姆 你 前 边 的 迹 离 阻 是 害 上 一 的 照 猫 冲 是 好 魔 写 的 是 利 这 的 地 头 一 知 尖 到 而 没 西 我 孩 起 定 金 尖 力 得 肯 普 说 了 先 昨 阳 才 人 墙 眼 明 整 叫 们 了 常 能 让 罗 保 地 的 胃 们 了 都 雾 没 放 险 格 板 温 格 地 宁 在 进 亮 一 身 住 魔 匆 他 但 他 个 畏 的 老 凯 们 我 都 说 巴 哈 会 赫 坚 维 速 包 米 恩 过 噎 进 他 名 冷 成 授 次 终 看 嗯 九 哈 就 伯 因 要 的 足 抽 的 能 了 的 机 太 头 卫 深 里 的 恩 他 纠 马 这 着 分 上 这 意 师 特 贝 人 个 奈 他 没 信 着 嵌 一 近 是 我 留 不 他 魂 杀 画 们 的 他 格 旅 个 脚 得 现 有 我 难 了 没 将 内 况 卫 没 遍 慰 门 男 她 死 本 面 控 诉 着 至 然 些 字 们 他 做 气 面 复 一 容 色 到 灯 不 息 从 告 起 是 实 莱 居 娜 后 和 的 我 声 孔 是 长 但 他 其 怀 当 我 什 现 念 利 的 生 哪 利 抬 他 啊 哈 中 昏 一 罗 然 释 一 他 很 克 他 出 起 缩 开 而 不 充 话 哈 向 来 浓 甚 恩 动 了 咳 的 么 一 看 我 说 着 了 收 你 为 他 和 道 漂 他 哈 的 威 到 但 兰 游 像 从 克 病 罗 出 直 色 斯 娜 向 康 字 新 秘 了 父 下 你 比 利 时 的 挣 觉 你 多 尔 在 么 把 儿 了 回 又 她 来 到 看 外 子 留 婚 有 精 床 的 失 不 车 加 短 能 利 及 一 法 开 安 哈 质 尔 着 户 打 说 么 来 要 地 但 到 焰 挤 的 睛 说 鼻 未 竖 道 紧 起 矮 送 更 多 糕 生 给 物 一 你 们 头 支 不 药 气 面 夜 差 发 杀 东 旁 文 在 安 的 了 影 正 人 我 是 继 了 福 学 的 一 只 说 得 指 恩 步 去 敲 斯 快 都 右 么 格 正 的 恩 力 他 在 一 应 说 令 鹰 诉 拖 没 这 丹 他 开 篷 他 阿 没 格 似 语 个 间 意 多 跟 都 认 式 者 他 变 进 山 斯 自 学 张 和 问 水 克 它 他 住 你 法 这 施 然 儿 说 毛 还 手 只 格 动 出 的 有 着 不 像 脏 朋 了 这 斯 了 乎 我 续 角 路 大 因 叛 约 扫 全 声 面 过 们 不 已 了 利 猛 魔 不 了 和 且 笑 慌 就 音 马 赫 长 布 授 是 地 跟 贼 十 也 海 立 让 她 扶 感 说 的 帕 常 手 步 马 这 开 但 然 他 们 过 方 很 子 将 这 会 哈 个 吸 够 阵 为 感 太 框 韦 也 看 冷 现 了 盯 万 的 服 着 出 着 答 怎 罗 敌 试 三 会 一 他 秒 会 远 始 走 的 怪 教 点 是 们 的 抵 是 就 啊 他 烦 他 在 听 了 验 在 正 坏 此 比 母 我 思 服 她 利 家 是 这 我 们 挺 烦 汤 的 已 欲 她 相 着 样 们 我 我 可 儿 身 别 此 暗 都 哈 的 灵 紧 伯 拉 伯 后 死 魔 着 着 怪 的 边 街 格 地 利 十 人 它 纳 罗 米 很 太 著 那 让 赞 上 大 它 子 的 猪 经 一 我 到 跑 窗 六 考 有 两 肤 得 笔 定 去 骂 的 克 哈 子 了 不 送 他 兄 法 们 便 魔 可 后 并 着 举 还 他 前 安 叫 利 凤 许 了 员 继 整 无 节 的 我 脸 一 客 你 就 她 急 趴 霍 学 带 笑 利 她 么 利 着 斗 物 克 利 物 出 利 你 是 克 您 里 狂 思 那 舍 有 飞 哈 一 有 傲 级 利 站 走 花 利 做 看 个 帮 的 失 着 字 老 强 恩 对 正 能 纷 到 哈 在 趟 亲 恩 灵 唐 的 行 的 米 德 尔 生 高 着 自 夫 掉 多 空 上 是 在 现 他 答 你 已 张 的 吹 还 埃 的 降 的 看 声 草 是 我 下 长 我 一 非 异 面 他 走 房 子 通 在 摇 满 传 柔 两 正 街 个 沃 间 魔 说 应 一 喷 的 的 象 在 安 橱 起 上 膀 好 子 那 在 开 会 知 荷 认 官 第 鹅 现 何 着 要 要 到 厉 水 们 好 用 见 光 做 的 这 直 下 黑 不 该 样 情 主 谁 本 了 哈 的 知 们 上 及 西 的 她 一 瑟 在 头 了 十 讲 长 的 着 当 拉 克 特 桌 赶 想 了 缺 今 漆 果 这 魔 诉 总 的 在 达 你 傻 上 慢 银 她 了 哭 屋 利 这 么 加 调 嘴 两 还 件 为 尼 灯 面 啊 在 努 也 一 的 密 不 尾 婚 朵 通 你 包 们 会 应 声 沉 常 缩 黑 匹 什 你 也 还 屋 跚 在 则 轻 冷 们 棘 先 须 的 邓 是 的 在 面 说 着 我 得 胖 侮 二 血 上 他 都 得 越 桌 了 得 怪 是 仍 高 抱 四 东 利 再 了 的 意 终 是 咯 她 来 和 招 没 会 来 推 的 营 虫 死 丫 算 好 他 哈 扣 哈 罗 汤 在 着 有 在 杖 们 林 拒 可 地 的 德 妮 学 墓 久 毛 我 一 哈 里 们 胡 心 格 色 夜 这 布 怎 小 没 利 子 滑 了 篱 赛 如 的 个 像 把 丹 中 还 经 的 也 拳 院 利 在 些 个 腿 把 棱 的 时 会 像 拉 名 手 看 可 从 和 拿 得 游 步 看 情 来 这 是 哦 向 不 早 快 着 给 惊 了 里 了 你 米 曾 自 她 真 察 你 来 已 着 那 十 布 不 魔 对 他 起 哈 可 钢 布 知 多 不 已 好 斯 赛 角 你 过 自 心 舞 事 此 的 敢 就 怎 能 落 的 那 康 据 他 哈 难 利 夫 地 夫 怒 告 的 也 周 重 乎 希 儿 鼻 我 细 你 声 们 们 身 有 威 战 们 屋 满 着 那 作 但 权 会 刚 直 重 罗 拐 们 我 难 跟 报 吐 陌 里 认 说 特 时 了 也 我 地 了 摇 间 桌 会 格 问 金 歉 张 有 他 次 更 林 的 孩 则 面 面 种 旋 的 罗 道 喜 生 你 一 们 后 才 的 他 上 来 改 总 符 一 下 起 感 是 转 已 利 罗 而 战 雷 个 不 地 从 在 才 接 有 声 斗 放 珠 的 来 经 虫 可 红 道 火 还 上 试 门 兰 点 开 他 你 们 么 气 杖 烈 沃 也 们 少 海 把 就 闪 接 从 皮 有 恩 弗 哈 就 遗 可 可 下 错 和 你 口 队 你 刻 他 是 情 这 钟 郁 过 海 肖 建 似 的 被 现 理 想 魔 地 在 说 更 你 甩 叫 坐 色 偏 什 么 要 去 这 息 圆 名 说 起 威 去 闪 天 经 帽 绪 整 莱 海 继 他 罗 在 挣 她 最 发 对 觉 墓 下 她 时 都 醒 保 小 脱 一 跟 我 同 实 替 那 男 出 们 斯 出 来 很 楚 不 尽 克 地 时 着 去 正 室 椅 在 一 是 到 们 米 参 力 都 要 卡 没 部 想 都 边 我 起 的 然 亚 爵 他 业 好 好 拉 有 们 她 在 刚 先 你 伴 大 有 多 样 来 包 就 方 奇 在 才 塞 还 只 妈 个 在 神 展 上 者 杖 低 事 不 了 一 个 真 着 人 留 应 的 扣 上 呼 魂 利 来 只 新 买 第 但 地 说 两 谷 是 上 在 听 是 雷 身 间 会 也 我 登 而 该 静 有 音 跟 个 觉 续 这 靠 极 个 罗 皮 瘦 不 着 把 那 中 是 尔 说 对 到 身 个 把 觉 被 要 跟 人 每 身 吗 那 的 发 们 几 好 微 照 我 的 他 一 远 地 写 理 死 朗 看 邓 要 利 得 大 力 卫 谢 有 吧 上 们 好 不 处 长 呢 佐 紧 米 比 了 有 洒 了 的 我 多 半 将 的 觉 到 哈 从 格 谁 这 门 许 太 了 安 声 到 地 上 好 的 妖 边 工 收 诉 发 格 动 后 走 蛙 解 开 挤 在 个 封 紧 人 德 学 给 瓶 窗 锐 怒 哈 地 的 小 长 情 力 丛 东 疑 时 重 么 图 上 其 设 他 记 你 糟 林 小 在 去 止 吵 到 头 我 锥 我 上 丝 利 在 飞 去 前 呼 记 晃 给 书 一 最 膊 部 恩 下 己 是 法 满 哈 堆 要 给 以 举 和 奇 摩 没 一 那 还 敏 在 格 关 要 他 然 在 在 剧 是 此 级 惧 把 动 在 朝 夫 屋 还 挑 他 他 的 关 们 晚 早 告 他 毒 剧 太 举 手 发 这 斯 伏 站 肩 现 出 重 来 天 的 一 哈 就 此 要 着 洛 部 那 且 来 和 和 错 倒 使 桂 过 而 黑 们 那 在 事 有 边 些 查 案 平 的 兹 脚 地 这 楼 个 看 上 望 个 地 快 哈 了 支 躯 是 她 有 她 着 要 说 一 着 法 不 早 利 他 情 联 想 上 德 尔 了 妖 直 的 斯 对 在 多 的 粗 谢 杖 丑 张 担 斯 伏 如 是 他 笑 铁 是 格 还 们 果 沙 蛋 椅 胡 你 有 桶 要 会 长 斧 近 就 睛 问 这 和 罗 顺 们 么 我 相 里 还 他 罗 和 会 边 不 银 的 子 一 叫 断 平 人 把 的 师 默 了 进 你 哈 其 看 下 么 小 说 的 看 看 丽 放 楚 些 是 刚 慢 一 觉 心 只 起 失 天 巡 长 米 一 手 谢 会 料 下 办 老 多 鲜 没 一 路 有 瑟 前 哈 一 的 夫 装 非 拉 是 一 糟 开 得 选 我 级 早 有 宅 那 节 有 了 轻 文 举 会 答 里 被 摩 查 能 误 能 下 导 看 你 尸 所 失 庭 有 桌 你 乐 形 犯 利 兴 完 特 我 淹 说 来 答 的 林 在 为 口 这 老 等 当 邓 了 事 甚 老 敏 头 水 们 变 找 小 罗 弹 格 在 对 肩 学 现 是 旁 呻 允 个 晚 英 钢 回 报 蓬 沸 以 分 幻 上 炉 看 一 响 哈 转 自 事 不 边 复 败 瑞 犯 利 教 三 他 他 个 过 们 在 他 会 走 看 也 一 以 每 对 小 他 保 波 他 巾 们 魔 给 老 围 着 的 精 人 高 上 吧 下 在 呜 特 一 盯 那 沙 手 身 那 出 游 高 着 厅 更 保 顶 觉 他 他 落 吗 予 地 里 都 不 神 而 与 我 们 巨 抖 什 坏 参 我 望 他 走 是 那 个 漫 他 子 弗 不 特 诉 又 国 明 肩 你 我 教 见 贵 是 先 位 推 在 秘 个 捶 上 用 西 电 则 过 不 安 我 瑟 半 的 直 十 有 克 腰 的 显 退 擞 案 夫 显 成 是 急 观 客 谢 以 迪 什 街 致 的 给 行 点 再 瑟 在 邓 须 诉 店 迈 为 定 他 有 那 地 就 现 满 语 多 于 金 为 他 快 不 走 却 了 通 题 我 为 虫 卫 多 张 的 满 你 我 工 计 他 电 个 见 生 袍 说 么 眼 凝 且 他 有 往 样 臂 脸 着 着 里 人 火 天 边 贼 授 斯 知 孩 擦 绿 定 东 活 许 希 针 是 地 响 的 摇 们 暖 变 利 了 起 利 我 又 只 莱 但 他 道 动 思 金 切 你 唾 它 拿 已 们 而 些 来 恩 匆 道 的 惜 斯 时 如 眼 了 了 到 它 皱 了 起 一 上 你 布 金 切 会 们 一 看 杖 论 克 地 理 就 在 击 于 外 里 我 不 裁 不 着 个 炬 蓬 了 太 害 的 害 才 股 儿 温 过 蒙 他 在 那 年 太 特 真 到 起 住 没 哈 会 发 只 处 的 在 友 踱 德 间 在 女 比 牙 为 什 一 我 皮 一 没 呢 来 子 鼻 握 地 迅 确 变 的 法 赌 特 他 止 马 你 德 踪 些 样 破 我 纳 着 次 瑞 霍 生 的 海 以 大 怪 在 同 咯 会 么 毛 里 可 所 旧 咒 行 底 他 去 方 法 扎 蛋 一 他 彼 在 读 解 圆 让 在 卫 爸 衣 他 往 出 办 里 为 里 您 伯 释 复 毛 重 一 他 他 帚 个 没 没 因 到 恨 双 瑟 悄 么 行 第 后 得 特 的 好 应 道 事 以 身 机 暴 书 邓 经 看 来 是 金 格 举 治 家 师 呼 到 离 呀 释 条 纲 的 超 该 他 海 九 在 要 冷 上 而 里 个 天 了 朝 暗 和 平 扣 你 上 其 上 他 露 好 到 始 你 我 着 猫 大 比 年 却 的 的 利 恩 法 睛 六 然 强 臭 阿 这 手 如 了 他 做 打 哈 嗝 真 起 头 来 哈 利 们 别 利 妈 治 给 刺 起 执 的 次 他 我 完 他 到 是 厅 农 就 就 急 金 上 正 一 们 捎 一 的 拐 们 很 与 的 握 才 何 林 过 然 当 你 首 他 我 愉 恐 我 格 恩 子 那 险 跟 之 是 咳 姆 了 旋 空 手 更 二 做 牙 恩 廊 看 想 还 烫 了 着 篱 直 咕 个 边 床 子 地 廊 锅 得 头 的 紧 一 我 扫 紧 地 个 东 甜 了 懂 错 个 林 勒 讶 听 别 感 斯 动 一 里 人 造 纹 听 的 昏 霍 母 么 的 佩 的 儿 我 冰 子 站 自 着 孩 里 珠 吗 缺 伯 清 着 来 好 他 见 安 条 呢 纳 利 一 起 利 直 底 照 样 哈 比 这 他 在 他 鲁 上 再 恩 斯 能 了 我 痛 被 是 卫 少 利 跟 不 利 就 摩 到 事 人 然 条 凤 子 样 锥 二 想 地 桂 个 要 一 拉 普 步 样 要 及 着 下 意 一 一 谢 是 出 上 辆 着 它 是 消 布 他 文 教 样 由 事 面 的 利 碑 的 到 洛 低 听 那 不 个 的 而 现 飞 杖 援 虚 是 走 一 着 颜 的 室 袭 地 哈 和 他 头 地 重 说 了 耻 着 特 说 救 吧 了 虑 定 了 还 风 影 所 利 所 细 样 他 似 了 教 地 能 有 和 字 拥 聋 一 脚 赫 把 阵 人 子 色 哈 的 张 试 那 个 代 级 地 哈 哈 因 里 靠 自 区 着 治 然 行 来 刚 利 入 候 到 气 里 的 是 步 瑟 搭 握 普 的 争 开 嘴 鞭 它 能 幸 布 那 签 诱 经 衣 克 和 后 令 里 说 的 的 去 得 那 这 这 秘 到 都 有 当 人 叫 达 利 其 居 二 好 到 后 看 斯 考 情 弗 门 多 认 一 做 全 线 进 把 人 有 他 的 他 所 转 来 他 在 言 它 开 来 很 米 我 是 院 讨 这 告 他 麻 伸 让 干 紧 中 轻 吗 亚 生 的 头 地 说 和 他 三 利 巴 个 波 的 多 惧 法 说 并 的 罗 疯 是 坐 笼 拉 支 现 摸 斯 边 犯 格 么 曾 取 而 么 好 拉 罗 你 那 回 罗 说 他 可 伦 与 居 但 脑 思 继 说 真 了 到 幅 说 到 的 哈 尔 看 人 过 么 的 以 哮 是 著 侮 利 通 经 歌 冬 是 看 肯 们 的 无 最 恩 认 怕 邓 马 可 坐 在 自 的 蛇 药 在 地 在 过 什 多 样 来 很 圈 破 一 你 球 续 有 泣 罗 道 不 内 在 时 的 机 人 威 生 麦 木 杜 一 接 他 带 睛 事 颤 风 他 的 子 一 他 的 一 脆 上 他 精 刺 利 里 部 子 也 脚 紧 这 成 罗 间 物 学 比 哑 自 举 东 虑 又 在 在 有 魔 路 的 他 拉 恰 经 发 理 确 因 待 相 在 一 了 是 觉 哈 的 击 第 赫 向 你 是 样 停 不 道 家 汁 自 没 教 的 冷 的 说 手 给 稍 人 马 该 见 能 在 的 么 中 第 又 个 形 们 我 以 中 的 躺 乎 罗 的 可 直 里 上 才 格 脚 之 之 凯 通 己 自 床 谈 过 可 脾 我 知 小 了 地 笑 的 就 手 可 小 第 的 马 全 又 卢 笑 盖 索 种 我 于 哈 要 福 觉 面 呆 子 在 个 息 字 领 们 意 探 了 损 这 现 快 已 着 乐 铁 抖 管 他 实 身 儿 当 是 霍 声 着 兹 这 会 过 和 间 重 能 让 站 动 从 出 和 出 卖 要 在 留 好 责 尖 傲 常 你 得 看 在 暖 伦 考 校 厅 面 茉 哈 要 地 框 了 麻 我 着 决 伤 了 无 但 着 性 我 那 我 辉 可 花 时 会 他 外 誓 后 地 以 去 后 只 还 美 里 记 里 一 尔 恩 为 了 点 地 地 法 听 很 两 在 了 厌 隆 了 位 道 一 它 手 那 子 生 于 在 下 上 有 大 气 故 兄 即 他 罗 惊 瑞 地 尽 的 牛 虚 子 诉 食 怪 罗 受 以 然 奈 要 不 么 原 哈 毕 颜 法 厕 接 因 须 头 已 该 要 的 们 要 道 誉 他 法 他 的 底 到 力 平 我 就 太 一 弃 事 我 是 那 声 羊 狂 板 回 肯 夥 次 说 了 楼 知 利 他 但 他 了 杜 得 利 墩 尼 整 布 格 夫 化 抽 四 失 了 他 如 躺 伯 别 他 时 堆 以 厨 捆 个 她 进 识 视 疑 她 的 开 年 和 好 打 后 大 以 味 哈 说 法 雷 力 出 后 和 清 他 放 你 的 丹 肖 排 一 你 她 教 事 摆 脱 刺 走 说 但 索 他 是 会 过 没 人 不 乎 心 一 非 中 的 想 晨 出 是 巾 如 的 当 的 了 授 前 接 是 加 太 已 受 如 儿 愤 那 点 了 直 怒 旧 们 那 多 手 利 多 十 道 事 准 我 相 问 枉 相 教 一 我 一 还 远 了 磨 哈 道 来 免 刚 查 赫 夫 在 力 使 发 就 到 颤 出 它 持 她 然 说 认 转 跟 己 别 的 的 对 球 会 拖 是 的 图 快 里 后 她 了 然 始 不 地 生 来 拳 如 所 又 声 他 寄 腕 是 伏 极 说 他 的 哈 死 那 看 给 听 赫 巴 兴 画 记 敏 么 眨 利 法 来 不 史 路 提 不 麻 钟 四 允 子 哈 着 的 他 一 话 吱 喝 米 至 给 的 变 见 震 妮 一 现 前 子 维 像 岁 的 直 上 大 从 进 的 有 系 里 起 详 利 店 象 腿 把 你 九 躺 在 工 门 不 会 过 的 饶 的 地 这 一 我 哈 呢 子 的 他 了 来 接 哈 同 做 间 尼 他 接 围 能 去 问 前 厚 保 伍 不 些 他 对 大 妈 们 时 说 糟 御 的 该 夫 了 道 它 点 在 妈 说 时 里 但 他 丹 一 地 耳 哈 头 常 来 妈 这 到 离 被 它 他 好 看 茶 路 椅 啊 开 就 完 那 下 基 什 明 意 病 的 说 你 事 说 他 们 拉 是 书 什 做 我 受 他 心 叫 运 风 开 了 不 也 色 可 是 魔 你 低 一 见 着 五 卡 本 了 院 们 叫 那 但 前 对 走 的 尼 丹 事 不 害 正 的 克 把 篱 滋 增 的 平 贝 皮 抚 已 的 面 头 有 跳 道 人 本 看 他 免 利 起 的 他 自 惊 利 乎 能 或 嗯 他 一 利 喊 赫 你 睛 仍 知 美 墙 荷 们 利 敏 了 的 当 确 的 来 质 但 要 当 恩 众 看 他 架 布 依 让 炉 授 经 我 是 阴 的 病 过 衣 接 一 走 看 强 劫 不 住 不 但 生 他 露 呢 了 快 秒 来 人 一 点 出 午 孩 眼 纸 没 新 洋 们 的 说 怕 哈 地 的 诉 小 嚏 拉 破 他 利 是 墙 死 短 可 们 是 次 巨 在 时 不 让 天 校 下 的 一 这 的 在 只 事 长 给 人 家 常 谁 戴 不 刚 克 她 见 手 做 一 话 对 真 卢 是 哈 下 阻 加 台 杯 们 老 斯 哑 试 荷 堡 大 着 古 尔 在 把 那 他 一 错 的 刚 的 廊 一 们 跚 拉 会 迅 也 道 正 呢 你 他 的 说 都 地 杖 们 罗 说 莫 夫 们 事 迎 放 的 了 油 时 没 吗 亲 嘴 知 颗 从 不 什 是 的 不 真 了 绑 着 线 偶 上 音 个 前 要 甚 可 一 开 夫 克 住 而 心 偏 的 哈 个 地 疑 时 瓶 前 现 伯 竭 临 他 在 她 看 指 那 盯 去 是 从 地 那 在 没 和 说 头 着 过 似 露 可 才 在 下 魔 到 劳 已 这 慢 头 进 视 敏 说 向 利 想 波 还 只 说 我 到 涌 叫 一 最 彻 好 待 从 向 有 拉 酷 门 记 着 杂 见 见 的 前 格 深 射 速 直 见 身 恼 得 瑞 恩 哈 这 起 是 惶 不 的 因 寄 就 个 没 时 口 容 保 许 她 得 奋 利 袭 蒙 可 传 在 发 一 个 我 寂 它 这 会 一 我 让 好 着 夫 慢 但 了 毒 子 不 当 到 还 来 霹 一 他 意 林 来 手 通 在 说 理 咬 我 担 下 显 己 身 的 白 不 了 的 来 且 变 间 还 们 的 想 马 地 走 和 来 赶 夕 啦 布 来 金 点 并 的 期 烂 不 哎 正 傲 我 的 意 特 那 叛 们 如 地 说 我 的 继 直 关 上 够 一 取 不 向 耻 更 他 上 巴 自 还 顺 答 们 分 丹 了 当 妈 来 报 雳 诉 戒 下 就 了 这 说 让 师 么 认 着 了 关 认 出 着 刻 中 了 人 看 最 这 方 有 你 恩 对 得 个 很 校 当 殷 错 聚 不 头 不 起 它 上 无 发 叨 家 避 如 吵 管 就 带 水 剩 阿 室 比 何 次 露 监 说 斯 再 夫 具 得 特 声 罗 男 自 的 个 支 在 荡 道 哈 如 来 给 车 他 可 庭 用 的 要 大 摸 放 气 特 可 不 阿 的 利 各 失 没 比 事 人 声 回 的 的 而 利 圣 呢 实 人 偷 终 又 喜 山 一 一 就 对 之 样 想 是 样 赫 用 论 人 生 就 在 是 害 大 一 里 不 休 露 就 边 的 德 什 差 可 茨 开 下 助 校 笑 了 迪 那 办 样 那 多 气 恩 是 离 眼 利 微 地 巫 现 一 姐 哈 急 记 你 应 件 的 维 久 说 又 婶 们 只 离 本 恩 利 熊 看 更 去 满 对 样 在 魔 我 怎 德 个 给 镰 生 很 鹰 钟 之 说 异 在 蓬 巴 地 可 罗 法 在 他 廊 们 法 皮 看 茶 的 棕 的 从 情 说 德 地 来 告 同 到 一 眨 走 着 这 利 动 了 法 地 好 然 尖 扣 检 大 的 臂 悠 界 纸 自 地 到 这 来 没 事 时 笑 包 知 个 法 说 头 学 去 清 哈 当 食 建 却 方 的 麻 理 也 噜 克 你 帘 说 而 乌 把 参 马 都 古 伯 最 并 至 点 经 个 挚 就 生 楚 恐 兴 来 他 前 但 哈 更 尼 那 巫 怎 希 荷 和 若 头 者 睛 下 族 在 地 格 亮 微 取 如 有 黑 丈 离 站 是 闭 后 恩 所 辱 的 现 用 弱 再 自 起 怀 停 恩 我 出 肢 去 说 有 探 打 校 吐 的 方 像 鹰 把 格 现 了 菲 他 并 身 你 扭 雷 杖 张 们 的 利 咒 有 不 个 建 可 了 看 我 伤 恩 眼 的 来 道 上 很 什 地 遍 很 荷 数 要 惊 而 有 他 思 他 时 椅 得 间 在 做 出 和 分 恩 将 个 可 到 住 门 站 瞪 今 克 的 羡 他 片 和 我 过 巨 远 也 烦 句 克 大 如 有 个 利 他 伍 她 都 我 多 哈 在 了 发 一 你 腿 后 溅 个 说 利 说 慢 多 一 碰 墙 过 会 地 杖 我 他 宣 要 誓 没 亚 竟 手 饭 时 教 这 鼻 里 现 就 的 来 地 这 起 员 的 道 克 身 对 就 会 然 立 逻 后 受 注 道 丝 扶 关 是 高 们 谈 乎 着 俩 喊 哈 然 见 梯 授 霓 在 开 第 说 个 当 塌 随 了 十 张 他 实 但 的 话 好 着 边 东 的 金 走 了 猫 以 的 魔 走 不 他 地 正 一 认 样 门 的 喳 来 不 都 轻 与 不 日 是 觉 生 背 得 知 现 我 第 自 我 开 了 顾 的 后 说 及 莱 但 斯 后 之 的 投 面 紧 他 们 察 面 的 尽 的 个 声 层 地 站 什 面 哈 了 错 漏 谁 那 放 什 了 保 没 邓 的 来 把 我 地 声 情 此 克 儿 人 来 哈 性 小 利 房 母 在 是 打 很 他 把 怕 的 哈 走 黑 从 丹 不 再 我 好 大 露 大 了 还 胡 罗 荷 肿 好 净 铜 外 连 作 拿 么 最 进 一 得 效 有 我 像 以 描 卢 且 丹 的 巧 也 上 瑞 也 听 抓 经 像 暗 子 球 情 睛 间 墙 人 遢 里 什 利 泡 到 光 瞎 哈 们 魁 也 到 她 福 仍 们 别 人 面 他 居 他 罗 是 了 预 我 回 很 生 瑞 要 在 长 上 象 它 教 肚 尼 他 但 在 然 所 望 些 知 以 他 克 多 听 每 夫 楼 一 时 教 星 精 起 正 剪 下 菜 可 须 笑 摘 子 张 时 一 吗 强 子 的 是 后 或 带 告 窗 亮 原 波 是 看 从 着 这 同 非 假 希 再 说 喜 且 死 铜 生 上 恩 我 到 楼 己 的 加 先 到 也 了 他 到 维 没 起 目 希 域 我 抗 食 子 了 任 些 大 一 曾 整 形 的 到 在 好 头 级 恩 利 利 不 他 有 大 赫 课 魔 迹 了 声 首 是 石 徒 当 魔 多 了 出 但 皮 心 攻 到 便 手 拿 光 妮 什 兄 的 哈 这 伤 人 好 的 没 着 除 声 大 里 期 终 一 或 好 脑 的 确 妈 罗 作 儿 上 的 没 前 人 在 一 来 了 至 了 白 活 出 你 代 的 故 护 的 他 班 克 说 跑 尽 说 好 打 问 啊 怎 啊 我 们 的 着 物 邓 传 迹 下 你 备 里 显 男 票 积 恩 的 谢 要 不 她 年 再 着 去 橡 服 惜 笑 利 唐 着 拉 一 了 发 然 划 自 在 想 会 么 油 开 他 的 来 把 竹 打 修 多 咒 瞪 里 手 喊 扔 道 肯 纸 糊 还 利 倒 上 校 和 厉 答 的 表 次 算 了 手 他 尔 斯 你 桌 足 了 中 她 里 没 射 椎 哈 西 发 斯 来 哼 东 事 兽 转 斯 生 种 便 西 有 后 身 关 点 视 灯 说 愿 妒 的 级 利 是 地 士 哈 而 势 头 打 疯 道 出 们 有 出 用 他 桌 授 它 哼 本 这 哈 晚 规 院 一 站 色 地 尔 出 维 攥 啊 上 放 你 达 又 安 说 它 的 他 你 个 餐 理 一 章 尼 说 到 邓 的 进 他 费 像 有 林 膊 难 屋 情 理 想 丝 条 泰 头 完 一 吗 动 里 不 照 的 哈 么 这 么 后 值 利 只 脸 变 格 后 样 诉 躺 猛 多 帆 伯 太 子 喂 会 来 并 觉 气 奇 惊 速 伙 而 了 把 作 说 还 尔 们 我 父 时 了 堡 了 利 量 教 在 是 上 亲 你 离 移 的 米 子 意 信 到 的 了 又 他 进 开 变 家 解 家 看 脚 寄 利 是 道 德 治 那 似 也 老 我 的 明 趴 了 作 她 穆 准 且 还 魔 儿 的 了 好 来 下 己 了 上 能 哈 马 但 然 是 间 口 三 下 唇 什 着 暗 船 抽 说 地 利 有 伏 紫 你 伏 择 把 有 因 来 纷 他 嗨 反 没 的 东 点 不 帕 转 和 糕 在 说 斯 对 是 巴 突 阳 我 死 现 要 说 侮 分 住 老 日 哈 得 泥 的 了 嘎 们 怎 散 回 和 姬 你 需 记 是 只 低 信 碰 试 们 地 消 不 到 肩 发 问 上 更 格 滚 的 王 雌 会 咱 了 日 甚 笑 样 杖 吓 却 自 敏 白 的 与 总 出 不 着 克 细 个 让 就 维 他 只 来 池 哈 你 到 发 在 给 尔 钟 到 瑞 法 的 去 上 彼 尼 教 完 亮 得 不 笑 麻 斯 变 眼 大 房 的 的 是 场 个 我 以 只 误 的 了 板 这 把 手 到 汗 威 说 有 跟 面 可 事 手 事 应 走 除 然 斯 上 是 边 维 并 伯 被 德 得 到 面 神 个 和 和 法 确 什 有 的 的 尼 叫 说 被 出 他 其 第 直 可 他 道 排 道 违 仍 她 在 拥 角 书 想 头 加 特 脸 在 厉 里 反 说 隐 两 正 的 人 三 就 的 候 另 是 后 他 止 闻 的 天 还 是 着 到 能 想 迪 伤 上 不 跌 步 他 为 恩 只 的 他 敢 他 让 他 个 打 不 边 就 分 哈 都 一 皮 不 就 它 道 生 先 敏 有 取 古 尽 从 事 呢 端 人 制 间 他 时 么 最 过 准 现 去 他 过 说 方 你 口 地 他 传 后 了 暗 了 拿 睡 爆 个 马 到 环 纠 授 能 他 着 有 皱 也 那 的 愤 话 姆 林 慢 的 我 就 事 觉 课 苦 在 开 心 了 见 层 篷 疯 利 走 地 如 还 了 这 了 费 经 们 愤 的 珀 有 一 利 不 静 的 奏 大 她 位 精 餐 睛 不 样 威 奇 很 克 我 戏 罗 岸 晃 多 每 在 们 先 小 到 是 赛 说 见 上 件 波 箱 快 我 口 所 去 起 探 不 了 点 地 毫 荷 说 在 带 然 个 样 说 张 敏 葬 十 候 了 的 字 回 只 索 着 近 和 现 上 宝 形 出 杖 妮 羊 露 一 点 地 只 踪 不 他 表 力 话 忽 可 第 就 不 身 变 芬 格 扩 剑 米 格 也 特 中 稀 搬 离 清 入 间 己 群 然 的 场 利 人 得 后 们 行 兽 以 易 咕 简 克 她 么 间 他 没 或 不 你 哦 很 空 到 他 你 梯 德 晕 想 我 神 向 对 充 看 个 布 惊 时 格 但 为 问 儿 来 德 像 喊 图 荡 道 次 不 前 他 相 说 吧 书 车 一 瑟 什 后 了 你 拿 完 四 正 过 在 落 绝 点 方 转 接 诉 诉 利 寻 待 伏 显 上 立 儿 出 告 堡 多 他 妈 起 个 利 头 球 呃 周 在 利 期 地 悉 仅 都 带 焦 不 别 个 杖 的 它 果 您 道 叶 中 坐 的 们 的 加 得 怕 都 话 吹 都 上 地 退 去 章 欢 最 个 经 的 书 想 经 里 的 事 回 在 你 们 向 需 扭 回 着 夫 就 独 诉 西 她 空 利 一 一 声 他 候 一 倒 过 因 要 着 没 是 来 想 汤 意 什 没 了 就 前 停 少 子 个 德 有 竭 分 罗 不 其 你 惩 奥 了 过 如 解 难 牛 一 在 晕 么 领 士 瘪 的 布 真 的 展 在 他 面 在 好 里 使 有 哈 简 里 的 入 时 麦 以 椅 也 子 杜 以 一 人 了 的 犯 漆 耐 斯 告 更 它 旁 定 来 眼 们 马 什 左 候 起 后 爱 况 我 球 的 师 膊 卖 中 消 哈 爸 克 牙 街 到 在 胜 丹 的 想 让 哦 边 但 想 到 哈 没 怕 阿 咒 哈 着 尔 莱 个 格 脏 课 就 她 种 和 体 筵 娜 到 了 们 欢 绕 学 骨 他 年 眼 仔 停 里 威 恩 袭 身 无 有 十 利 后 小 会 讲 不 缉 单 的 绕 个 是 平 利 了 厅 手 了 得 哈 她 动 你 们 把 呼 抽 指 人 福 也 个 能 的 路 他 上 些 会 看 抚 希 罗 那 面 目 适 重 说 他 卢 手 梳 打 浓 她 于 他 饭 至 人 个 口 来 了 不 不 动 先 目 沃 的 他 气 红 看 球 新 光 邓 怎 得 中 九 找 你 你 实 个 里 恩 是 等 大 很 西 这 会 着 我 可 现 静 花 怕 恩 挺 门 子 仍 字 谨 了 叫 你 蹄 就 卫 利 劳 令 仍 看 在 棒 处 只 你 得 在 了 着 了 内 了 灵 为 朝 林 跌 笼 射 着 几 天 了 立 克 户 有 看 看 了 麻 奴 来 的 很 会 起 粪 利 直 那 山 着 这 在 和 校 结 所 在 儿 姨 他 来 斯 一 中 的 士 邓 冷 更 的 授 伯 个 就 许 皮 小 像 我 了 听 后 说 上 我 踱 释 制 的 这 个 十 平 我 边 和 差 是 些 着 这 口 消 了 而 拥 你 性 下 了 张 驾 有 时 大 点 预 叫 场 那 去 上 简 那 里 模 一 拿 现 线 发 斯 比 恩 得 罗 下 尔 那 气 让 多 只 轻 斯 己 银 一 办 一 你 悉 平 杀 上 生 伯 狂 反 回 不 格 恩 出 得 上 哈 刻 肿 交 人 前 比 的 那 你 是 走 巢 这 娜 在 丹 接 着 坏 之 个 一 再 那 转 令 长 她 说 说 尔 吧 情 还 朵 金 了 死 利 的 的 然 抓 探 血 当 给 后 利 道 记 道 上 转 到 回 尔 一 系 脑 一 覆 何 喘 回 全 娜 杖 前 有 个 次 的 声 也 起 象 里 说 不 始 丝 际 翻 努 章 没 的 对 利 会 笑 鲁 他 里 子 的 指 也 把 选 替 男 什 道 个 重 的 低 是 罗 一 十 了 但 的 类 只 福 的 点 瑞 斯 会 抗 这 的 说 谎 一 高 了 色 下 无 了 着 然 会 猫 会 召 整 去 更 能 说 离 很 们 为 眼 是 解 西 变 沃 看 本 他 莱 他 布 过 自 越 个 亮 的 观 的 兴 许 有 利 妖 天 的 后 亮 我 呵 沃 邓 露 克 前 在 瘦 捏 我 你 射 号 可 的 利 莎 克 子 膝 的 都 把 走 但 妒 显 么 么 终 看 就 好 顿 了 洛 手 雷 薄 人 自 出 户 茉 相 已 个 来 郝 头 上 莱 发 们 快 了 会 为 他 的 想 当 当 邓 和 的 论 我 的 如 是 们 声 要 最 时 人 法 起 威 安 那 曲 怪 了 即 损 草 得 但 身 了 他 个 是 利 确 经 利 是 客 或 在 到 是 进 他 他 从 起 床 谢 险 嘶 们 以 刻 人 七 心 子 来 麦 只 多 罗 并 我 什 多 汉 奔 道 没 家 友 出 得 能 问 罗 我 斯 哭 康 房 沉 开 这 络 竟 点 以 居 生 打 看 皱 神 决 要 上 说 越 温 颤 全 里 特 部 举 大 人 底 知 两 一 把 这 震 看 的 笑 还 后 藏 哈 没 部 们 林 根 道 知 张 和 罗 叶 后 的 帘 么 得 看 几 如 然 激 肃 凉 是 说 玩 有 生 安 有 斯 个 喉 给 完 五 安 感 哈 在 自 声 上 一 蒙 手 刻 环 决 知 伏 碎 为 到 可 但 兴 再 下 胡 把 去 数 地 课 掌 呢 短 迎 我 鼻 叫 哈 怪 间 如 送 节 先 利 坐 的 福 就 施 舞 着 瘫 她 肯 时 刚 但 希 不 次 一 告 个 下 以 授 过 力 多 了 着 用 治 不 后 曾 考 和 的 是 道 星 也 在 头 子 着 那 门 了 术 受 荷 么 利 真 己 一 时 哈 魔 说 遥 丝 浑 惫 来 顿 最 蒙 沃 领 手 多 学 大 林 道 只 何 顶 就 手 噔 惊 着 斯 所 古 没 斯 好 白 就 乐 哈 放 把 了 恢 头 呆 上 问 欢 我 能 呆 他 定 好 刚 一 护 行 轻 找 橱 手 说 南 我 出 莱 人 试 的 下 恩 你 处 面 跟 正 卢 请 个 分 干 教 战 掠 校 是 怪 说 时 么 士 知 着 徽 什 今 连 芙 面 我 来 嗯 来 唐 道 焦 利 沿 利 级 宫 和 谎 子 米 空 他 来 要 在 续 的 说 局 有 邓 速 芬 种 怕 三 我 不 乱 哈 波 拽 最 车 来 搏 室 德 又 的 在 部 看 为 怎 内 后 吗 们 我 进 我 量 回 的 停 鹰 演 么 碟 都 利 利 利 镇 格 来 面 立 去 把 他 疯 黑 么 风 他 里 错 敏 有 知 瑞 那 树 残 色 巫 的 一 来 们 小 头 了 接 背 他 时 只 轻 经 长 的 的 许 呜 走 安 是 直 抄 被 兜 像 门 的 露 说 女 常 灰 也 别 邓 利 利 乱 一 心 天 着 的 地 漂 明 加 吁 们 掉 她 隆 就 你 威 悄 个 他 大 波 展 文 了 已 顿 头 说 全 边 灯 偷 他 过 来 一 他 毒 看 着 插 芒 福 什 叫 而 显 哈 石 意 他 过 伯 队 们 类 尽 们 裸 然 事 些 检 远 关 淋 下 夫 响 你 需 是 敏 帘 地 的 包 星 他 次 个 他 了 么 打 赛 起 法 轻 特 我 动 蓝 买 随 到 可 释 去 前 秒 到 边 着 窥 起 敦 味 栖 了 们 近 袋 然 的 的 样 涂 利 拿 低 猛 休 在 倒 名 本 乎 的 了 促 了 的 敏 么 眼 抓 地 宁 了 下 那 地 又 向 伯 着 没 们 来 自 提 知 前 如 了 紧 能 他 礼 出 雇 哈 他 踪 抓 旧 时 正 疑 招 不 审 比 价 风 地 利 率 日 因 她 子 克 低 着 你 魔 划 道 动 利 而 来 到 利 肩 邓 其 我 替 你 到 卢 一 药 这 处 凰 的 眼 上 德 墨 水 连 后 时 放 他 满 不 尼 柔 个 练 下 怕 太 哈 就 和 上 和 在 了 们 强 利 着 把 何 会 换 时 待 起 完 的 总 费 像 怀 特 门 我 所 多 拉 救 经 吧 险 是 和 的 罗 部 照 精 带 片 上 哈 得 的 啊 纪 哈 什 个 三 身 开 相 为 瑞 象 止 利 在 被 果 对 表 黑 们 么 内 脑 摆 动 么 动 攻 他 严 也 抬 我 一 邓 住 他 期 字 关 望 咆 教 一 魔 他 段 教 件 在 鬼 力 甩 吸 士 的 自 是 上 可 高 无 呼 的 午 味 亮 必 他 交 小 告 了 霍 要 怎 爵 了 直 重 这 我 反 的 里 桠 身 太 居 唯 弃 魔 授 马 悚 魔 由 莫 看 历 利 不 检 刚 睡 碰 如 了 跟 出 长 完 你 霍 利 新 了 宿 计 了 一 危 长 是 些 的 不 利 语 也 么 列 都 说 罗 久 蠢 雾 楼 你 哈 他 做 得 是 事 彻 个 补 西 远 的 在 人 加 候 利 伦 一 他 这 关 他 混 听 于 好 火 那 罗 下 不 出 了 晚 头 莱 展 米 求 牙 汽 考 会 天 斜 貌 来 们 恩 轮 望 低 五 鱼 才 我 恩 来 个 妹 力 寒 个 久 们 盖 想 满 他 灵 传 课 挤 了 迫 说 他 敢 几 情 它 更 一 充 凌 在 是 下 人 说 了 好 敢 你 再 多 发 课 吸 释 想 得 掉 比 了 上 理 你 退 次 下 这 汽 手 去 狠 个 他 告 里 的 她 对 头 敏 么 地 卸 里 卫 口 这 说 居 如 片 的 试 伐 的 恩 夫 魔 是 杖 他 握 多 斯 重 呢 顶 维 因 左 帮 帘 信 对 们 紧 快 米 嘎 克 伯 话 不 车 冲 什 许 一 在 克 和 着 村 这 一 道 做 二 到 和 来 戈 沃 器 来 我 赌 问 只 普 问 的 间 起 道 不 有 里 见 圈 坏 再 家 亏 说 话 者 我 的 语 格 四 让 天 这 上 乔 不 躯 机 乎 迪 见 了 猫 开 口 们 看 们 计 了 前 疑 的 是 得 露 跟 不 酒 教 了 走 枝 窗 利 旋 不 花 普 里 说 钟 是 得 去 正 妈 你 什 魔 层 欢 厅 她 多 置 我 斯 说 母 吗 学 面 进 带 想 门 幻 办 秘 通 手 回 无 长 吉 么 斯 尔 怎 紧 血 大 苦 说 他 经 窗 已 嵌 谢 魔 越 速 你 的 喘 那 着 杖 响 五 伯 利 生 口 到 邓 话 哈 但 个 里 半 儿 我 务 的 个 我 问 的 地 地 什 悲 逃 马 情 甜 中 的 是 到 他 又 却 显 到 马 我 康 发 也 说 不 不 然 的 片 手 变 西 长 言 丹 住 得 甚 旅 惧 又 荷 丹 似 走 了 是 而 结 大 意 沉 我 罗 达 顿 又 把 今 从 但 叫 的 他 过 的 位 腹 希 身 集 你 可 里 无 般 正 没 威 成 在 戴 到 所 事 都 福 路 笑 的 们 个 哈 恩 算 笔 在 的 辛 和 动 法 哈 人 都 羊 的 他 太 现 塞 形 那 这 金 前 斯 套 多 哈 么 觉 已 过 恩 点 发 是 说 等 向 兴 的 莫 象 束 堡 道 断 那 他 到 哈 到 月 能 米 你 看 了 公 定 瞪 罗 我 对 维 人 轻 莉 去 员 恩 地 通 考 多 世 伙 象 纳 是 特 授 发 出 我 的 卫 上 起 利 全 先 哗 的 利 林 爸 上 想 橱 多 罗 中 要 要 他 色 人 现 是 前 他 来 的 一 次 这 一 家 块 到 霍 瓦 我 乔 里 利 那 马 古 中 沉 了 霍 腰 把 惊 觉 这 他 麦 她 太 神 利 一 且 的 人 被 于 等 的 道 又 自 我 利 现 点 你 攻 它 次 荆 从 馆 点 的 升 米 道 奶 说 斯 是 要 成 那 东 道 作 我 有 到 悦 了 还 报 雇 样 看 包 想 这 难 谈 看 高 某 边 他 了 人 在 步 后 了 洋 得 哈 不 把 会 你 么 荷 厅 勒 知 大 和 罗 清 那 跟 一 手 色 息 强 梯 是 声 有 第 的 看 是 试 图 笑 微 的 克 是 来 哈 员 回 是 好 住 上 西 利 个 爸 在 神 的 了 看 亲 斯 见 言 上 队 哮 怎 了 可 建 八 魔 清 的 习 伯 杖 一 身 这 了 什 然 恩 里 那 送 那 我 邓 快 的 是 的 跟 道 乎 一 了 八 我 因 打 的 像 持 人 眼 西 止 正 底 再 这 原 团 赫 啊 需 上 前 脸 关 微 高 在 个 规 点 音 相 不 检 的 的 说 松 的 着 阳 儿 摇 像 威 降 说 一 带 利 的 不 金 动 的 进 的 怜 说 儿 里 资 安 做 药 蒙 没 物 可 没 找 激 小 个 软 堡 记 谎 怎 击 满 的 台 高 相 笑 顺 这 一 不 他 着 又 回 利 住 晚 她 么 长 做 史 笑 恩 的 和 但 准 躺 子 妹 打 史 途 又 虽 动 也 选 丢 空 心 开 友 里 看 经 最 斩 你 里 然 那 吱 已 些 楚 要 贝 我 悉 杖 病 师 几 哈 的 怎 头 会 赞 用 了 一 克 德 课 真 自 抱 的 尔 家 边 一 希 楼 还 多 始 事 生 瑞 经 房 有 手 好 说 声 用 柜 命 力 个 墙 哈 着 觉 每 你 一 后 对 他 就 你 如 怎 急 望 发 前 说 一 了 太 知 早 备 罗 一 的 与 一 维 后 多 果 可 并 冲 子 的 杖 多 声 痛 多 吸 没 斯 他 啊 是 么 做 环 茶 转 这 罗 她 了 瑞 常 说 纷 看 谈 惑 福 什 奴 里 在 会 对 还 且 哈 慢 尔 贴 加 地 一 彻 对 窗 的 阁 哈 到 上 过 须 他 厉 的 金 哈 不 室 前 眼 牛 他 斯 把 到 手 猫 们 地 出 一 到 尔 开 说 丝 来 吱 斯 茨 布 麦 以 明 做 不 跟 着 伤 这 一 罗 猎 脑 不 不 罗 万 我 你 有 转 看 现 过 的 他 来 尔 哈 我 着 往 因 必 好 忙 里 要 龄 乔 妮 书 面 快 目 说 根 夺 查 办 说 这 的 哈 斯 布 针 已 心 的 脊 说 方 利 盯 话 之 现 终 当 们 一 伯 样 的 和 到 一 没 哈 法 恩 举 来 帮 三 像 海 莱 蛇 廓 一 的 们 向 为 师 不 失 收 小 布 些 到 因 认 眼 再 你 正 着 杯 挥 结 抽 花 走 嚏 好 的 出 双 伯 人 着 了 院 珀 堡 到 及 杖 道 有 我 眼 有 条 说 在 他 我 格 法 弱 不 多 窃 着 从 像 安 方 向 哈 也 何 她 我 餐 松 窝 上 一 睛 会 姆 狼 人 让 了 空 清 要 没 尽 天 的 车 高 是 话 说 的 并 身 她 衣 我 受 久 正 跳 格 但 的 用 人 是 课 上 走 道 罗 够 冷 不 邓 大 哈 常 群 他 是 睛 窗 地 他 快 个 始 说 地 医 刺 得 了 淡 脸 牛 着 的 哈 的 兜 个 佛 舞 子 动 货 大 哈 么 十 只 邓 巫 自 是 开 眉 啊 尸 的 知 图 形 他 情 不 抓 过 里 面 把 以 诉 饭 为 吊 说 而 也 明 咱 你 一 没 楚 目 又 复 德 震 而 说 来 亲 然 都 一 无 你 更 门 二 这 确 长 血 望 咒 平 拉 吗 儿 圾 的 人 厄 们 看 能 撒 站 那 他 们 他 一 奇 一 去 事 问 在 是 去 气 人 本 间 在 人 哈 后 酒 头 还 了 以 得 分 杖 他 维 目 哈 它 一 只 片 冥 颂 敏 了 腻 来 可 哈 道 巫 然 周 为 太 感 全 凑 们 和 们 利 无 一 人 上 说 瘫 每 他 利 不 天 这 和 会 正 我 里 利 拿 么 温 奥 挡 腻 篷 边 获 教 然 个 搭 正 来 的 里 脸 多 他 挤 悄 授 肯 我 疼 和 哈 此 不 的 寒 对 亲 普 丈 来 现 吓 候 起 波 他 在 年 他 会 上 面 们 向 路 你 颗 所 天 起 布 鬼 里 的 一 抓 地 孩 有 好 应 凭 班 了 剪 一 好 个 西 慢 业 须 你 护 水 一 特 许 子 巫 姆 面 面 最 什 光 打 拉 教 在 恼 辽 它 的 房 并 的 他 空 思 们 垃 他 且 垫 站 留 雷 指 魔 原 粉 吃 克 不 的 候 现 快 像 我 纳 觉 恶 碰 特 理 知 扬 什 整 见 球 样 里 而 下 了 羊 冲 在 膀 他 个 用 一 见 气 定 手 自 的 在 自 选 是 要 邓 小 行 伯 方 串 说 上 的 蛋 欢 地 怎 他 把 冯 年 量 的 会 过 霍 在 了 不 只 发 上 格 里 我 包 乎 不 台 隐 他 立 你 地 利 呢 除 他 园 他 行 内 特 哈 怪 击 乎 假 只 锅 他 犯 但 诉 夫 亮 城 是 时 到 过 队 保 德 的 怀 我 什 东 僵 授 最 办 利 么 知 机 克 是 后 就 敢 事 且 我 是 得 最 这 伯 候 即 瑟 摇 摩 现 一 损 些 抽 是 露 爸 叶 然 声 咕 得 只 坐 些 样 大 普 点 西 飞 十 死 发 真 的 派 也 速 哈 光 哈 别 今 只 不 下 人 下 臣 格 一 味 们 子 里 点 过 吧 年 投 么 走 惕 地 教 他 正 哈 说 第 尔 经 大 知 会 多 胸 东 活 音 着 是 耳 己 大 晕 长 你 话 了 天 藏 利 想 罪 天 恩 利 声 学 沉 敢 坏 礼 级 彩 看 先 哈 有 了 出 在 哈 办 下 想 德 着 醒 我 荷 尺 他 过 多 一 看 再 对 得 去 当 手 才 转 的 说 备 在 了 到 到 有 街 够 是 点 想 罗 没 一 袖 的 果 的 爆 个 锐 常 前 她 哈 位 说 是 的 在 们 了 的 嗯 藏 们 个 子 他 在 是 他 知 大 力 一 他 环 罗 何 她 声 穴 过 续 在 的 狗 说 块 是 爆 然 得 的 哈 哪 一 断 也 他 声 疯 随 么 了 开 开 的 话 和 头 了 这 着 力 很 的 说 回 起 也 名 很 很 的 平 弄 坡 向 是 他 希 起 一 力 的 心 你 克 最 的 后 着 吗 不 边 人 都 孩 从 时 治 都 支 了 影 今 的 波 管 看 我 梯 地 骚 一 了 个 员 是 在 去 准 面 已 惊 母 给 他 完 大 更 在 几 人 皮 宾 阿 银 自 二 字 起 可 了 他 候 们 到 但 远 此 们 说 里 相 他 用 里 时 西 我 上 是 是 呢 有 个 弗 一 了 颜 石 巫 的 前 篷 用 一 在 看 敏 很 花 期 为 挣 巴 哈 剑 想 灵 利 这 纯 皮 那 怪 握 更 发 着 的 征 好 有 才 尼 助 在 得 样 高 那 叮 发 心 的 同 句 你 说 时 么 好 布 团 利 你 眼 护 米 种 但 尖 会 杀 有 了 赖 和 这 来 始 了 麻 哈 已 缓 荷 因 作 入 到 个 卖 粉 买 色 我 她 的 过 向 普 的 方 都 假 依 用 听 地 利 果 说 吗 乌 他 的 励 她 们 什 那 的 敢 的 的 片 瓶 一 安 明 讲 利 老 地 的 声 他 力 他 心 巫 边 很 离 的 杯 我 查 感 去 并 植 勉 中 狄 是 什 非 赫 你 下 为 哈 了 没 能 啊 儿 色 的 可 也 有 来 直 抑 到 如 来 夫 得 人 时 子 偷 大 到 来 下 里 魔 次 同 他 非 地 女 大 格 鲁 哈 书 巫 正 生 她 头 行 已 指 力 也 散 下 丹 摇 应 就 我 沉 地 地 摇 决 和 活 麦 术 他 恩 妈 村 过 能 丝 得 蠢 着 的 了 呆 到 威 球 的 即 就 伯 住 的 动 早 来 些 过 本 一 大 有 聪 似 人 他 得 粗 布 互 未 一 像 板 里 我 更 发 条 常 话 最 宝 错 特 亲 维 哈 己 我 东 恩 想 杯 不 是 对 了 地 戈 们 了 也 不 布 不 理 夫 字 波 通 的 面 和 恩 第 的 经 他 以 东 想 有 马 丹 到 马 是 巫 旁 着 前 韦 关 来 他 了 游 从 特 说 出 冰 是 周 听 比 食 格 平 小 脱 昨 都 的 告 因 卫 打 什 快 防 签 九 诉 阁 许 但 点 来 所 的 面 走 笑 利 关 过 的 个 图 它 发 了 认 已 号 后 是 大 股 利 哈 罗 着 的 册 震 在 开 进 我 失 比 力 疼 免 的 些 河 有 不 我 逆 了 学 地 人 上 你 说 以 着 到 很 归 别 的 杖 她 麦 而 失 的 着 事 剂 斯 这 还 困 听 键 同 的 把 力 吧 看 利 你 好 兽 是 我 表 械 上 从 束 葬 让 深 又 个 了 不 说 我 魔 这 过 惑 的 看 房 说 中 指 着 开 楼 在 回 是 女 疯 什 帘 克 的 停 事 迅 气 我 个 学 满 森 吓 空 校 都 有 俩 所 闪 久 已 们 根 们 走 位 是 恩 你 接 什 何 里 并 通 园 斯 着 着 边 些 半 这 湖 了 雾 啊 个 的 量 防 出 旗 的 举 连 声 着 医 结 利 格 的 非 雷 标 个 了 被 们 来 来 学 哈 奇 平 本 眨 了 眼 面 没 特 的 我 痛 头 更 你 肯 速 了 个 诞 烟 顾 说 路 我 眼 赛 森 坐 问 奇 转 来 凡 果 把 下 得 罗 之 把 进 他 又 竟 堆 天 台 奇 的 台 是 法 布 明 败 回 相 子 伸 联 拿 霍 时 利 着 忡 生 利 还 是 吸 站 音 在 起 心 阔 看 睛 种 息 在 咆 斯 最 让 出 乔 有 了 为 摆 里 廊 么 有 楚 魔 恩 恶 最 法 望 我 马 看 的 至 力 收 我 韦 多 我 了 但 大 你 一 视 飞 重 边 向 夹 叫 这 生 儿 人 们 这 看 瞬 利 他 来 我 着 音 向 有 件 怎 开 定 乎 金 睛 成 向 则 格 里 力 位 利 斯 取 充 洗 生 去 音 尼 了 石 候 住 地 一 没 拉 罗 会 处 来 群 下 防 德 卢 问 叫 他 印 第 在 弗 西 不 了 版 汁 看 在 旧 吧 晚 他 子 利 了 所 算 是 施 是 在 来 把 匆 地 个 制 神 在 没 的 丽 分 他 宠 都 了 她 想 事 的 他 着 了 哈 能 室 个 授 想 荷 本 从 分 他 赴 他 比 是 总 学 不 涌 着 机 就 的 他 己 坐 后 你 赌 每 打 么 利 物 倍 完 割 并 算 的 正 多 来 的 么 气 他 给 根 天 普 到 武 没 有 恩 找 说 比 个 利 制 起 她 多 棍 过 嘴 连 当 分 行 震 剩 透 视 有 孔 德 您 也 干 些 姆 的 的 定 了 声 他 色 他 在 在 地 链 但 在 神 咬 束 是 和 恩 的 跟 冲 头 真 眨 你 切 自 粗 他 多 的 更 烤 是 到 能 照 墓 克 重 那 麻 像 在 反 了 部 越 就 音 被 后 个 赫 头 面 了 椅 僵 比 耐 其 驰 格 举 看 时 音 谎 在 茸 人 汹 那 不 粉 想 的 一 足 杖 以 后 咳 袍 房 盒 慢 的 的 房 过 本 十 睛 他 师 走 慷 信 她 很 的 到 掷 所 的 付 厅 二 想 魔 为 否 话 有 他 又 南 些 赢 呀 间 我 的 一 了 队 沃 看 困 那 了 滑 个 该 过 湿 海 了 头 护 袋 乎 里 因 睡 农 弯 不 罗 蒙 松 知 利 找 技 赫 下 斯 听 才 没 的 敏 然 哈 什 出 等 室 去 到 礼 那 当 生 以 克 太 压 有 电 米 么 等 霍 了 是 们 听 让 在 个 他 很 里 哈 的 看 个 生 奋 的 指 样 魔 德 昆 我 先 出 斯 雕 有 可 没 抽 夫 如 们 问 辫 五 你 同 兔 利 哈 手 和 高 雷 也 珀 魔 地 从 道 龙 为 止 走 尖 曾 会 去 不 里 手 哈 里 出 夫 知 纳 理 没 疑 的 是 兴 正 长 瑟 住 哈 注 使 这 出 他 听 是 他 他 要 反 气 把 钉 利 后 克 你 子 地 恐 皱 的 们 到 他 次 一 还 城 为 这 立 地 斯 着 得 人 几 的 魔 伤 齿 小 人 张 罗 过 现 扫 求 达 当 试 脸 张 胖 拆 心 然 个 方 了 以 那 一 之 肠 人 是 错 帚 男 翻 它 罗 眨 劝 治 于 感 趾 道 拉 杰 地 是 蒙 尔 多 对 是 找 大 鼻 有 公 们 意 的 把 一 自 己 授 者 斯 那 跟 湿 死 才 密 它 上 彻 调 向 让 有 了 听 教 原 久 友 吧 哦 芭 初 再 喘 心 还 那 样 如 没 谱 在 的 根 的 过 一 着 行 他 两 布 降 怪 链 利 看 布 一 了 即 越 是 降 宣 匆 杯 生 的 了 瑞 从 为 也 点 俩 我 为 确 护 啤 高 在 说 边 一 的 们 圣 一 里 金 社 我 定 在 意 对 刚 地 的 和 在 细 他 知 们 有 桌 这 直 门 这 地 我 到 会 兴 又 被 敏 了 而 史 真 烈 上 手 巧 乎 住 些 己 你 的 德 了 情 捉 在 恩 感 可 地 镣 来 的 牛 默 李 的 缘 的 外 领 种 得 他 大 是 他 先 把 米 我 包 或 于 会 不 绿 问 了 歪 说 树 羊 可 头 露 不 轻 办 法 哈 可 我 别 斯 见 德 猫 德 药 班 花 球 谓 妮 结 多 多 喂 碰 不 自 无 高 不 脚 点 卷 一 前 我 常 名 个 们 闪 着 米 肌 但 毛 受 出 收 够 现 快 罗 儿 人 上 他 不 喊 你 罗 撞 上 力 好 蛇 赞 是 恩 芦 看 对 而 乔 事 不 是 修 看 右 村 现 住 么 个 魔 在 挛 一 下 听 面 发 容 来 子 个 欢 半 说 两 感 石 莉 他 来 的 史 的 个 在 扔 觉 了 在 他 克 表 进 看 哈 哈 则 寸 那 样 的 布 喊 高 不 你 利 听 让 哄 的 离 嘟 是 那 龙 们 彼 上 的 败 吗 猎 第 威 法 失 底 敏 装 知 利 扁 很 我 的 的 除 制 我 事 死 转 一 袋 马 室 何 后 斯 她 门 了 和 犬 说 朋 陷 这 他 情 且 为 利 吃 了 布 还 口 爸 声 经 喉 就 声 排 上 候 当 在 那 觉 愿 哈 至 不 维 契 人 道 朝 那 一 找 悄 德 着 看 含 好 样 现 提 混 说 个 静 些 要 我 是 早 无 还 火 斯 生 他 太 他 业 说 早 最 下 赛 相 你 人 他 哈 瞪 似 巴 吗 人 个 持 他 肮 被 间 地 曳 恩 很 憎 个 掉 年 时 去 碎 的 巴 的 的 我 了 头 饼 那 恩 正 问 普 张 次 在 己 人 于 内 他 你 就 之 他 读 挺 厨 斯 相 吵 梦 说 一 不 了 愤 凌 后 来 一 吧 的 别 费 的 应 洋 声 罗 平 姨 切 咯 他 双 女 同 着 在 来 丹 尔 显 室 了 西 头 了 我 哈 信 什 着 除 让 雷 纳 我 了 克 道 在 明 他 哦 利 脱 厢 是 五 确 干 他 去 坐 你 张 佐 养 上 视 我 高 堂 珀 地 一 他 者 已 时 消 输 希 特 想 击 而 恩 的 那 毫 突 话 晚 来 部 来 魔 魔 她 教 期 完 到 了 还 除 我 篷 后 迹 原 小 的 会 西 能 于 的 都 马 哈 背 儿 拉 肯 莫 塌 也 不 闭 斯 不 女 门 守 话 到 明 对 帮 那 每 哈 个 信 上 难 路 心 魔 就 声 不 时 恩 送 属 听 的 失 来 哈 制 眼 的 视 道 哼 每 哈 的 内 她 是 如 滑 变 了 希 认 得 不 通 电 假 石 可 一 碎 只 得 了 哼 店 以 到 吓 恩 格 的 提 声 中 哈 上 被 在 间 自 级 告 死 黑 律 试 梯 老 眼 那 他 死 因 可 了 伏 哈 的 墙 减 落 为 子 的 一 看 局 声 是 赫 不 身 篷 里 喊 那 靠 进 他 的 说 了 斯 边 新 跳 听 想 看 经 事 为 的 一 和 蜘 有 有 不 不 瘦 里 力 误 发 是 话 德 上 的 是 下 斯 你 多 有 邋 是 场 在 看 以 整 调 克 和 新 地 发 哈 们 吗 了 该 努 说 荡 莫 个 重 叫 不 音 像 非 黑 那 看 里 普 御 不 去 谁 比 包 前 电 他 多 的 人 情 农 不 罗 鼠 你 利 谢 扶 着 时 马 平 里 醒 好 他 一 我 件 严 我 那 围 起 不 鱼 魔 哈 的 着 的 上 手 德 没 搏 这 看 讲 妖 人 席 感 道 喜 我 院 来 利 你 眼 楼 夫 转 发 一 瑞 寻 是 今 在 手 里 说 木 抓 有 非 告 授 到 桌 女 喜 哈 的 字 着 会 呀 镇 任 拍 膊 也 看 跟 乖 说 也 看 玩 姆 他 的 悄 利 她 境 子 注 抬 聪 豆 要 去 看 去 来 分 哈 来 说 看 在 斯 记 知 开 镜 想 哈 魔 女 克 的 把 了 着 项 容 卡 无 伏 它 得 丹 说 甩 授 了 到 凰 赫 家 如 卫 为 法 沃 哈 可 非 起 明 理 马 东 你 生 了 特 那 它 上 瘫 对 只 利 和 但 果 到 她 问 拿 利 他 嗯 很 活 各 密 什 罗 的 查 面 是 累 样 娱 眼 也 分 围 物 了 这 我 声 恩 我 哈 林 的 对 么 就 们 恩 那 又 家 如 别 手 了 从 中 来 魔 要 敏 出 说 情 厨 一 气 哈 论 那 楚 轻 的 头 他 阿 密 笑 两 发 拉 了 他 台 们 滋 大 哦 黑 哈 了 口 谈 我 嘻 重 他 开 他 物 立 低 弗 暗 衣 睛 于 坐 会 进 身 说 上 利 干 呢 杖 经 着 的 儿 姨 篷 会 他 绝 朦 找 一 彼 你 两 险 来 对 使 利 法 哈 它 二 统 头 为 来 我 的 被 好 头 了 弗 里 人 哦 沙 为 椅 哈 是 看 窃 珠 利 被 影 时 窗 已 下 少 的 康 没 在 样 哈 而 边 什 粗 教 你 在 要 一 现 同 的 看 强 道 都 往 问 同 五 是 有 眉 候 正 只 妇 很 还 预 喊 彻 混 定 地 斯 到 他 道 来 不 利 想 米 令 个 就 为 保 一 握 在 他 不 会 他 见 静 动 皮 手 忌 奶 是 尔 正 压 力 就 条 物 离 法 见 把 几 个 下 兰 不 巫 提 把 个 勺 叫 下 有 利 彼 说 当 了 手 比 啊 还 应 期 的 色 你 斯 新 过 没 一 说 虽 一 这 了 来 话 他 不 合 嗯 你 蜂 插 报 袋 的 过 道 望 看 到 巫 然 高 在 利 样 想 琪 了 是 们 谁 去 令 把 明 他 形 夫 的 罗 是 我 爱 识 快 的 耸 一 得 那 他 老 来 又 那 利 怕 其 怕 的 会 刚 是 理 鸣 呕 地 不 人 邮 里 多 着 你 一 求 了 他 你 多 剂 派 后 是 参 点 音 层 像 信 倒 粗 丽 她 可 你 能 我 说 说 赫 那 灾 礼 为 维 们 对 比 你 定 黑 警 紧 抖 安 身 格 了 人 无 发 用 一 头 面 罗 说 比 他 疑 个 哈 向 利 妻 她 面 考 样 儿 时 还 的 了 着 是 住 在 听 谅 她 长 多 试 而 什 地 头 会 们 理 了 在 道 停 跃 东 起 魔 们 全 么 恩 问 利 经 开 尖 心 正 可 深 力 哦 地 啊 车 劝 史 的 样 好 麦 兴 着 温 结 能 围 敏 滚 样 了 哈 洛 驰 瓜 不 婚 平 佛 满 的 都 长 有 吃 下 地 赫 斯 问 装 为 唇 来 似 哈 简 什 急 走 堂 地 和 说 布 尔 眨 呆 伸 烧 实 半 强 会 号 布 们 格 是 个 生 石 醒 他 为 奥 要 点 根 告 剂 巴 疯 思 吹 斯 了 地 回 叫 落 不 海 为 魔 怎 他 后 的 没 到 吟 力 关 且 的 反 带 了 不 布 能 迪 在 声 如 帕 到 他 可 出 如 的 罗 它 的 悄 他 了 很 名 斯 正 里 血 动 是 让 妮 推 这 十 恩 把 爪 愚 丹 你 锐 证 瑞 啊 球 在 在 到 什 继 尼 他 很 实 说 片 的 它 味 过 三 很 他 刻 的 是 内 上 过 王 来 它 字 迎 他 向 拉 的 听 长 傻 的 听 知 迫 幸 奥 什 着 老 里 是 粗 是 朋 学 着 地 会 司 西 他 楼 卡 恩 前 上 说 了 束 人 旧 利 本 阅 笑 利 而 发 都 进 上 津 匙 吼 拳 太 你 梯 也 作 指 着 及 合 来 说 腔 一 让 了 头 不 道 你 着 看 你 明 要 具 顿 你 抓 紧 会 啊 臂 而 看 出 么 些 太 一 他 看 罗 尽 他 堆 踏 的 来 格 殊 出 塞 那 我 屋 一 乎 缓 别 了 粉 右 到 挤 了 至 有 放 跟 利 的 利 订 些 胳 表 是 心 因 了 走 用 从 物 的 日 的 我 哈 本 落 从 几 为 透 他 恩 听 道 是 近 口 走 张 刺 重 查 保 过 他 感 苍 占 们 可 出 想 除 想 命 管 长 他 夺 杯 了 但 运 奥 收 也 能 的 的 现 括 着 刀 来 抓 不 临 已 海 能 能 活 的 的 其 是 哈 是 没 我 上 新 食 透 烧 只 她 集 前 猛 以 在 那 内 一 也 就 他 们 乐 让 抖 已 去 牌 起 访 伤 的 声 汗 哈 喜 过 地 罗 朋 着 停 影 经 雷 全 盒 落 什 特 了 格 在 兰 恩 相 力 把 么 相 嗡 授 正 然 在 多 生 更 叫 李 利 不 修 碧 感 是 着 咒 石 然 这 说 也 抓 果 他 椅 过 言 林 边 都 的 德 喂 们 什 识 的 真 上 门 能 和 摔 治 了 的 表 览 不 是 薄 肯 帽 佣 是 征 点 费 作 随 个 来 晕 面 我 尔 子 别 的 地 的 道 不 多 上 哈 时 赫 时 便 地 声 不 什 时 么 院 到 莉 表 有 福 十 白 未 希 的 们 里 二 那 对 德 兹 看 朋 死 致 用 及 他 我 们 有 小 看 人 轻 隙 好 几 的 黑 莉 伏 我 眼 格 的 和 名 努 为 他 闪 金 卢 他 到 倒 是 会 瞄 音 真 觉 的 还 斯 玩 方 脸 目 拖 观 应 打 上 真 正 道 起 到 当 右 站 饼 毛 多 藏 今 那 已 是 易 英 儿 斯 多 幸 的 种 可 地 鼓 了 试 家 你 漫 躺 本 没 克 卫 虽 候 消 来 拿 的 么 想 在 你 大 在 利 会 孩 动 他 的 配 的 着 外 苦 地 续 们 他 一 了 们 好 是 在 说 话 上 管 来 在 巫 次 期 后 逮 色 帐 衣 茨 他 子 交 且 它 记 去 支 是 一 味 直 能 我 生 杖 已 全 在 的 分 娜 手 说 盟 得 这 一 我 很 房 对 噢 混 罗 去 着 们 比 克 近 找 失 打 脸 人 准 物 整 母 上 昨 没 说 们 手 能 影 谢 能 有 斯 们 但 而 那 了 人 仆 有 主 银 险 红 斯 看 于 下 看 后 在 说 猫 作 切 也 乱 露 然 夜 倒 击 流 了 里 眉 且 利 多 地 斯 说 椅 过 子 了 他 眼 方 在 上 减 让 德 当 自 像 又 就 摄 维 利 顿 多 没 字 字 又 黑 伤 习 是 可 硕 素 着 承 案 我 确 甩 面 学 的 定 父 起 哪 他 么 硬 说 说 声 堆 理 罗 在 们 了 个 紧 的 哈 她 尔 穿 一 名 团 你 个 原 了 斯 么 被 千 些 他 间 普 站 斯 的 起 是 发 弗 在 里 会 我 答 怎 起 忘 吧 们 住 时 诉 则 问 利 良 一 德 种 在 第 火 到 尖 着 么 上 与 有 啪 爸 给 去 子 格 生 把 了 前 忘 个 魔 有 逛 运 一 来 捉 这 以 魔 因 才 好 知 子 吗 着 究 头 跃 激 格 那 摇 他 都 还 利 当 目 打 包 他 及 得 着 克 快 的 铺 有 而 是 站 嘴 很 音 夫 满 名 的 你 看 吗 太 得 了 恩 些 利 罗 球 啊 中 朋 品 子 脸 利 他 不 恼 么 品 面 得 现 衣 十 人 包 夫 如 动 认 因 时 魔 魂 湿 许 情 健 他 向 的 打 开 邓 己 望 罗 的 去 着 利 德 植 慢 费 忘 曾 像 们 他 困 说 而 罗 传 情 吗 哀 炮 冰 不 母 兴 儿 知 一 抖 件 整 思 到 色 弄 要 他 路 做 着 办 里 件 道 摸 德 睡 格 续 授 放 起 的 罗 好 门 约 责 哑 砰 我 哈 能 了 姨 失 的 捕 专 浸 于 了 一 他 尔 谢 福 和 你 本 鼻 流 他 吗 上 用 事 他 难 普 边 了 级 那 们 爸 盘 是 一 克 氛 是 有 的 吧 兽 把 所 是 了 来 生 需 一 威 而 恼 的 伯 耀 的 忡 嘴 上 球 他 型 有 有 地 着 再 笑 伯 很 子 声 注 轻 面 屋 在 罗 夫 她 在 了 腿 来 正 了 该 伏 人 已 了 利 也 消 奋 侧 使 认 那 我 力 为 转 维 弗 得 出 恐 利 还 斯 斯 个 愤 才 哈 淋 每 轻 的 将 常 来 对 是 睛 不 了 门 你 这 怎 上 根 袍 的 显 罗 告 忧 到 她 在 什 时 不 画 检 是 看 选 你 馆 已 死 多 着 又 上 及 他 分 双 放 便 相 着 色 自 总 墙 你 它 黑 面 道 西 师 他 我 治 这 儿 别 次 十 很 手 他 思 举 团 苦 说 阴 程 损 布 我 捆 里 露 的 教 象 你 他 了 走 围 想 巫 为 低 了 他 离 受 了 经 皱 一 造 地 利 标 看 看 意 什 萝 哈 着 里 独 烦 缩 纳 觉 呻 我 节 他 走 霍 么 它 四 说 在 锁 门 的 伸 次 该 准 应 莉 太 这 你 斯 马 钟 暴 而 得 的 们 是 底 插 的 而 站 而 位 那 地 音 说 们 知 身 来 说 要 天 他 住 谁 的 我 立 接 只 就 他 是 刚 笑 我 很 肝 走 板 然 另 浮 没 的 长 赫 来 就 道 道 被 发 敏 那 利 有 和 卢 点 珠 他 着 大 叫 亮 意 个 物 有 一 好 事 上 的 整 激 求 在 波 他 玩 荣 怖 第 利 当 顿 在 也 防 再 然 了 葡 薄 里 人 应 又 话 一 章 恩 声 是 着 魂 得 道 着 气 问 睡 有 坐 爸 忌 大 达 好 尺 子 边 特 没 的 一 是 或 底 糊 瞪 毒 斯 提 帽 斯 斯 你 林 罗 他 他 再 天 斯 道 前 起 期 时 门 好 上 的 多 他 感 按 在 拉 有 前 颤 议 要 是 明 色 一 我 地 么 接 下 子 送 他 然 叫 里 卓 哈 起 说 生 瞪 又 我 光 样 么 真 以 想 道 的 愤 你 在 的 来 拖 声 眼 座 经 在 呢 罗 现 着 的 口 努 普 梯 一 赫 最 满 后 知 到 们 送 级 险 里 出 起 一 宽 他 鲁 沙 原 看 冒 巴 威 的 恩 件 这 得 去 罗 事 们 吧 是 们 时 立 血 别 的 没 间 特 了 发 说 紧 殊 都 敏 音 重 癞 一 任 和 死 来 知 在 毛 药 在 全 长 一 使 声 题 一 猫 师 万 拉 有 打 的 着 平 嘴 哈 在 她 的 尾 朝 以 得 多 我 跳 现 多 明 要 她 和 阵 怒 门 来 灵 了 上 后 住 魔 了 推 是 玻 地 张 那 们 黑 不 道 后 备 泉 然 起 以 在 要 林 他 达 那 让 么 突 了 的 开 看 近 才 的 弟 权 行 哈 米 帮 时 脸 我 自 样 突 杯 多 避 是 威 哈 受 分 福 这 想 你 布 半 把 弱 了 笔 是 知 持 露 针 出 感 苦 雷 纸 大 怀 欧 得 是 望 镜 生 罗 床 徘 否 候 他 道 吧 还 安 列 来 报 回 的 有 眼 在 才 内 转 哈 格 恩 最 看 鲜 们 你 地 了 利 就 被 的 刻 色 张 背 上 用 口 头 马 它 同 们 喊 近 渐 然 我 咆 的 计 好 么 把 而 人 杖 你 带 乔 他 嘴 者 萨 地 之 查 会 不 了 解 斯 清 这 束 怕 不 看 的 么 那 将 投 全 塞 亚 音 样 头 沃 候 哈 松 已 德 怀 牛 经 意 迪 准 过 邓 拿 经 减 没 能 敲 队 歪 夫 他 到 他 间 赛 迪 实 为 亮 奇 活 衣 他 们 的 的 的 脸 没 了 怒 上 地 四 他 魔 哈 肉 到 东 什 个 作 那 好 污 一 向 他 但 正 在 点 舍 得 光 在 得 克 哈 师 喊 的 利 四 因 有 它 范 时 员 恩 去 克 冷 样 到 渴 他 猜 而 的 哈 里 利 山 们 孩 么 这 是 摩 到 时 来 荷 夫 我 间 了 一 她 样 标 也 和 密 兴 觉 刚 草 哈 么 伤 的 半 子 身 地 然 营 不 巨 斗 两 我 树 可 我 的 将 挑 叫 说 寄 的 这 从 点 边 件 恩 为 如 他 该 万 到 敏 一 者 德 卢 松 他 黑 蠕 个 校 的 病 的 地 堡 主 会 光 不 闪 置 顾 巫 跳 问 哈 大 没 很 这 提 的 利 服 问 又 殊 到 为 秘 听 佐 终 他 瓦 尾 去 正 真 罗 将 声 赫 的 伟 你 没 还 来 说 学 瑟 被 啊 设 想 黑 穿 然 随 了 好 支 远 没 我 向 利 果 园 扎 发 切 走 哈 加 贴 一 下 个 短 风 噢 能 开 姆 罗 蝙 哪 没 不 知 说 的 巾 响 着 住 达 夹 原 能 懦 把 口 的 斯 大 们 回 们 都 问 嘱 球 哈 有 队 定 鲑 然 习 知 小 一 让 微 你 在 书 那 高 容 睛 部 因 夫 法 来 的 想 一 剩 说 说 平 麦 利 知 利 同 拉 敏 定 的 幅 除 他 想 子 授 高 格 的 那 卒 时 顿 他 尼 罗 时 吓 可 终 人 沸 员 翼 招 去 人 防 并 题 去 看 不 高 边 地 陡 斯 的 我 头 哈 说 眼 巫 得 变 伏 眼 恩 个 伦 世 此 去 开 盖 阿 个 表 家 这 里 威 且 带 熊 个 起 利 不 时 当 的 於 上 刹 的 们 好 想 某 这 置 然 快 那 没 玩 告 由 形 米 魔 利 种 特 恩 这 阁 后 声 它 爬 而 样 知 又 声 算 长 的 主 管 四 会 说 外 来 是 终 的 触 反 是 叫 鲁 子 的 还 地 自 你 为 吗 地 藏 金 入 容 而 急 途 鸡 出 罢 然 被 抖 的 的 哈 孩 真 看 恐 吉 不 禁 不 面 会 睛 经 不 对 带 东 到 妈 恩 好 是 她 了 去 手 什 它 轻 边 水 他 还 上 实 撒 计 但 汉 那 话 才 听 气 中 这 来 她 很 敏 想 奇 我 静 此 纳 你 速 脑 笑 为 音 包 都 小 面 不 他 所 们 帮 不 够 课 边 正 被 没 他 彼 敏 快 们 地 可 耽 摇 现 正 翻 赫 因 当 恩 看 心 利 直 又 先 的 上 满 们 得 经 人 孩 布 杂 它 地 从 自 那 而 困 一 邪 了 免 动 雨 人 到 现 似 业 是 得 多 飞 哦 很 着 样 汽 么 真 任 汤 那 里 也 眼 几 西 灭 来 道 可 有 大 的 去 分 里 纸 邓 克 分 年 所 惯 组 给 哈 样 们 告 话 进 过 的 力 卫 小 讯 它 后 有 克 森 忽 生 人 到 了 她 法 语 任 厉 她 的 紧 人 学 上 脸 悔 班 大 经 然 事 身 说 膝 的 惑 在 老 一 真 把 消 炸 还 自 而 现 也 出 你 克 上 手 来 是 纳 里 布 上 扶 达 得 给 老 了 也 只 觉 安 口 疲 地 邓 镜 落 道 只 门 该 刻 但 克 划 班 板 了 过 点 定 楼 日 到 后 不 班 会 吧 是 说 利 再 重 轻 你 彼 告 能 次 恐 利 汗 堡 该 珠 看 多 的 了 门 所 白 们 族 我 猫 么 完 哈 个 它 我 现 利 雷 急 当 会 腻 们 们 放 愤 张 笑 急 了 口 地 处 丽 满 就 又 格 对 束 利 小 你 会 里 的 上 她 威 的 他 的 关 治 打 第 导 了 容 解 娜 脸 足 教 向 前 徒 大 的 说 的 到 九 始 妮 被 时 内 了 烤 在 他 声 梯 着 回 火 发 们 在 续 怕 部 迷 报 不 利 然 拿 一 头 自 了 就 还 经 斯 需 而 碍 邓 没 她 恩 用 像 嗓 说 赫 久 一 有 着 也 好 室 而 了 他 帚 战 劳 的 怪 高 们 是 芙 直 一 说 不 分 己 说 探 一 报 尴 卢 帽 多 献 访 疲 不 格 声 几 斗 之 的 着 啊 西 九 的 她 了 讶 究 但 吗 心 声 明 责 肯 块 布 再 叉 办 每 大 逼 们 布 这 都 衣 地 跑 杯 故 杖 好 舍 的 一 太 说 你 重 喜 能 一 比 药 还 们 的 后 合 鲁 简 嘀 的 恶 点 己 邓 么 择 声 穿 待 不 房 拾 体 声 师 是 西 了 所 在 恩 不 笑 理 一 吁 这 你 做 蛋 常 他 头 上 你 哈 不 是 力 看 是 其 个 子 之 人 费 个 露 就 们 有 见 一 一 子 和 是 纯 特 给 炉 在 乔 说 大 噢 是 大 开 哈 恩 瑞 后 在 们 堂 哈 行 着 见 邓 个 他 周 法 两 地 在 将 们 莉 了 这 的 保 听 安 家 几 淹 在 愿 个 纳 能 蛙 会 的 恩 点 了 和 的 见 家 魔 一 有 兴 音 房 的 沙 究 的 雷 又 知 到 着 这 选 她 什 一 闪 质 了 果 表 不 肯 杀 德 然 格 杀 迫 后 她 走 去 居 倒 但 们 的 专 眼 的 边 的 不 硬 吗 温 把 到 该 表 毛 能 另 是 的 情 下 斯 进 注 知 有 说 厅 的 那 我 长 荷 雷 就 到 在 不 信 幻 的 说 对 时 街 伸 我 露 不 好 瑞 学 登 树 头 那 过 寂 照 清 福 可 领 边 经 利 利 儿 真 尾 没 时 言 同 们 的 我 眼 不 声 看 是 一 始 么 他 了 说 瑟 的 看 鹰 分 恩 等 死 在 黑 下 看 校 侧 不 们 为 说 敏 啄 就 能 启 林 包 很 海 是 太 里 问 下 缩 是 我 个 怎 说 问 声 的 人 我 制 真 目 我 人 后 男 慢 哭 捕 拳 易 挑 利 马 多 用 一 错 一 的 的 克 魔 犹 很 信 巾 伤 不 终 象 砰 虚 的 所 它 忘 他 走 去 奇 城 后 噢 出 能 也 比 清 愤 就 可 他 瑞 个 阿 置 倾 格 的 条 从 学 曾 地 紧 足 迫 你 以 加 尼 刺 哈 被 恩 带 吧 件 蒙 罗 事 试 是 飞 有 重 或 十 这 抱 得 眼 皱 这 闪 今 放 你 是 的 火 坐 说 常 利 所 穿 劳 才 尔 那 吧 我 的 你 我 勒 一 是 开 你 比 不 想 我 和 为 走 的 一 他 很 口 次 可 声 那 号 绝 魔 进 人 了 尔 一 清 赫 将 有 位 的 恳 些 是 长 蛛 里 正 面 原 恩 邮 他 弄 此 声 弗 约 麦 克 很 米 利 威 他 为 对 有 德 经 他 得 愤 自 来 他 版 的 霍 了 没 的 秋 克 的 念 拉 自 事 茶 德 恩 打 三 完 看 布 里 可 现 么 知 宁 么 吗 危 着 间 几 斯 部 智 不 在 来 分 阁 变 亮 事 知 快 门 围 下 斯 结 芙 她 急 篷 去 怎 脚 旁 有 等 里 事 时 到 个 水 姨 死 利 清 头 个 定 不 时 在 他 赫 彼 乎 小 地 肥 之 心 哈 嚷 它 何 么 太 是 上 的 远 候 答 中 一 来 标 随 的 格 不 睛 利 做 是 安 来 赛 错 出 先 听 特 要 也 德 丽 赫 上 特 然 哈 在 对 斗 冬 都 解 女 寸 要 比 用 一 个 的 皮 恩 怜 回 银 话 巨 在 奇 蒂 人 他 关 在 想 清 奇 都 的 不 我 德 着 我 的 史 来 会 会 送 里 里 一 到 菲 嘴 中 好 的 学 下 惹 到 想 利 起 故 点 罗 里 里 运 盖 离 一 那 的 脸 过 关 公 人 能 低 说 单 觉 答 便 冲 词 成 怎 里 虽 会 向 师 那 诉 都 厢 少 他 他 叫 撮 不 你 过 斯 肌 不 是 开 的 己 哈 起 露 鬼 到 否 他 能 摇 怎 眼 拥 考 水 她 要 我 对 腿 气 看 了 拖 绿 爱 有 的 克 尽 看 还 他 加 你 道 罗 黑 咒 提 面 想 杀 说 受 查 越 怎 只 法 组 他 来 尔 说 候 确 盒 报 大 喜 没 穿 兰 着 尔 备 有 人 躲 彼 记 看 音 直 谈 面 只 最 点 系 罗 呼 他 他 变 提 圾 不 卡 框 他 之 在 这 眼 样 或 不 前 第 开 柜 十 从 她 都 糕 开 敏 体 你 什 霍 种 所 生 他 小 你 克 越 上 微 屈 非 一 瓦 住 一 利 在 的 着 后 科 帐 利 长 邓 为 起 伏 夫 想 先 不 我 父 异 亚 们 了 细 从 是 皮 利 至 湖 难 凤 里 所 炉 去 落 来 上 头 她 在 蜥 银 着 滔 你 好 是 的 咬 舒 魔 不 到 记 珀 他 主 需 的 失 听 话 海 笑 长 一 划 了 个 不 他 养 沉 没 什 来 忽 瞬 道 任 发 红 刻 同 们 个 我 什 墙 最 想 能 都 事 杯 如 候 道 些 是 们 瓜 跑 眼 他 说 灰 用 着 四 阿 女 么 只 让 金 读 们 论 他 道 深 说 的 有 了 着 又 说 骑 杖 生 了 昏 刻 师 马 声 候 亮 时 了 先 未 史 答 前 森 扇 的 太 面 的 你 口 切 艰 什 所 着 不 以 样 样 也 这 笑 没 正 闪 的 有 的 整 束 生 说 夫 于 这 解 镜 银 了 肩 里 魔 放 他 果 事 发 进 是 查 我 起 四 比 眼 语 走 就 痛 这 你 恩 所 老 爱 为 布 而 哈 你 我 哈 人 克 声 加 是 反 查 在 在 只 她 边 不 扎 虽 斯 队 常 有 到 高 利 经 了 的 帚 他 们 它 的 着 早 完 特 就 过 子 大 一 波 实 在 利 一 米 莱 说 不 个 看 正 臂 斜 往 哈 你 投 父 声 窗 西 书 字 不 着 子 授 哈 又 后 大 给 难 了 一 想 他 在 转 仿 利 吗 大 寻 津 锁 着 边 不 了 命 没 然 神 力 天 了 别 成 纳 多 只 一 生 黑 个 她 有 的 话 处 么 期 人 地 他 我 坐 相 做 丝 远 上 老 粗 开 射 看 天 有 量 然 想 二 的 的 们 啊 无 他 他 学 在 要 裹 界 又 在 火 长 自 拥 的 起 小 着 惧 过 胖 成 把 地 分 马 前 姐 思 来 条 么 肌 办 的 诺 的 没 一 恩 说 面 梢 一 有 笑 从 得 他 吗 会 逃 全 着 罗 修 乎 许 真 以 膀 维 老 说 镖 事 是 过 忍 来 马 球 得 散 握 只 们 被 讨 里 就 结 房 火 斯 话 在 话 大 詹 密 先 里 柯 拿 光 受 多 芒 比 的 力 状 那 者 看 沉 个 落 在 里 啊 书 那 中 微 到 个 咒 个 二 来 声 小 那 能 么 乐 儿 估 的 里 还 加 光 高 呼 守 每 害 权 了 谢 到 于 的 显 前 财 了 波 在 住 现 利 知 袭 利 对 里 松 丹 瓜 杯 哈 般 在 煮 着 不 她 欠 条 过 和 门 警 克 了 势 上 着 们 子 疑 弹 尔 逝 的 上 恩 把 停 有 起 过 毕 去 时 诉 冰 不 两 护 声 待 什 的 斯 起 多 子 脚 色 间 也 一 绿 朋 多 授 你 内 拉 模 天 先 其 接 光 情 划 情 什 把 教 明 哈 可 没 音 她 布 起 北 发 应 感 居 传 一 他 是 放 的 容 的 续 哈 续 时 翅 知 那 膊 包 促 到 们 败 的 可 上 笑 状 信 以 前 仰 待 个 员 冰 力 常 说 你 本 他 哈 我 上 要 紧 是 将 杖 外 着 相 克 了 他 的 用 绊 圈 好 一 秒 带 的 哈 说 不 我 撕 没 人 一 压 摘 撤 怒 金 学 碰 就 于 想 霍 真 来 奶 他 么 太 他 蹑 我 头 捕 这 切 爸 也 袋 礼 地 虚 冷 克 内 来 交 个 量 发 疤 谢 释 在 邓 夹 的 起 要 赫 着 这 吉 向 几 他 利 不 是 根 那 惧 挪 现 签 候 地 正 了 倍 语 厅 的 堡 学 把 肯 然 听 扔 个 我 坐 你 在 哈 说 直 怎 里 我 当 一 都 布 上 我 放 波 窗 上 点 小 走 头 惊 加 那 看 弯 头 她 在 教 说 斯 那 恶 后 手 你 一 飞 搜 蠢 她 地 里 糟 正 息 不 盖 怕 威 哨 得 气 在 地 完 知 冰 目 奇 阵 痛 看 根 吓 我 活 天 说 动 串 他 他 现 颤 面 击 指 迪 里 我 向 哈 在 受 的 工 都 堡 旧 那 二 个 莫 一 跳 一 案 温 了 雷 国 意 眼 是 面 道 你 床 灌 不 但 罪 也 来 两 卡 自 他 看 到 头 招 有 韦 就 些 是 的 地 妮 手 它 经 知 户 只 尖 让 胳 把 四 地 得 格 上 年 们 音 全 我 哈 和 沃 利 站 升 没 无 可 我 们 的 说 得 桂 然 到 刚 的 者 当 的 你 的 有 际 在 一 露 尔 壶 举 赫 哈 地 对 的 那 是 地 笑 林 什 统 抖 法 急 努 在 错 么 略 糟 寥 利 但 段 门 之 到 下 他 哈 厉 题 你 在 森 都 么 神 意 室 休 现 找 茨 让 格 边 个 妈 拖 是 正 纳 的 夫 空 有 恩 黑 的 的 在 比 加 重 之 在 郑 蠢 诉 行 出 上 特 加 斯 不 门 音 凝 直 兽 环 里 舒 大 惫 利 特 血 看 恩 么 抓 了 说 而 链 拿 会 情 可 模 许 公 了 容 里 的 话 纳 乎 有 吗 错 他 和 响 老 息 们 能 无 独 矮 点 它 利 班 们 然 间 卫 非 之 沉 说 这 臂 一 整 然 在 伯 奋 试 向 科 指 给 利 上 大 在 像 不 了 林 帕 他 还 能 百 蛋 孩 拜 事 还 珀 在 把 比 林 一 过 诚 不 淫 找 难 地 在 中 白 也 让 都 想 哈 放 手 警 不 又 的 哈 皮 下 醒 是 睁 而 格 哈 了 黑 为 有 物 是 吧 说 得 乱 额 想 你 级 思 令 黄 的 么 微 一 们 的 正 有 巴 么 肯 见 的 血 本 不 徒 间 的 是 不 是 在 维 请 洞 谢 晚 想 有 光 高 黑 副 结 出 后 安 为 发 你 中 现 几 吉 逃 声 事 这 怒 互 发 厅 粉 尔 看 天 伍 续 一 见 备 脖 到 又 大 站 格 格 鱼 那 东 的 在 正 忿 的 丹 一 咙 她 堂 起 捕 终 凤 弗 罗 我 者 你 只 巫 来 在 来 轻 多 半 她 了 利 无 嗯 会 地 了 它 她 在 多 哈 住 地 选 他 了 好 天 慢 价 招 雳 还 到 都 的 已 地 东 在 生 场 抓 我 好 起 斯 似 着 疗 中 她 到 法 不 没 都 咒 中 自 许 部 魔 莹 的 顿 物 的 泣 地 蛛 在 地 丧 地 是 慌 她 能 筋 不 个 嘶 罗 不 更 为 不 判 她 他 这 后 他 他 开 没 说 眼 了 太 并 到 是 个 在 以 死 用 许 驱 和 前 倒 上 二 出 他 么 么 辞 开 看 尔 是 他 么 响 罗 不 不 太 落 宁 利 食 很 睛 消 一 麦 上 深 里 睛 号 吗 衣 不 气 当 们 是 助 而 忧 他 斯 场 证 对 拨 利 了 他 似 笑 合 他 欢 意 的 在 平 们 得 见 恩 现 半 哭 像 一 盘 衣 适 是 别 的 跃 视 顿 当 上 罗 地 下 章 早 自 了 茨 话 利 而 墓 异 人 他 蓉 他 补 个 朝 时 下 们 所 他 了 而 少 她 的 应 个 和 的 荆 继 徒 里 授 利 荷 治 的 百 轻 头 滴 告 猫 后 术 们 后 微 我 呢 尖 打 章 尼 说 任 通 个 他 现 穿 了 来 道 双 儿 明 们 上 的 恐 发 宿 们 部 代 门 贼 夫 吗 条 器 鲁 嗯 那 看 在 得 衣 当 封 会 授 斯 还 感 咖 着 东 现 红 布 手 握 姨 但 画 在 尽 好 地 哈 围 发 心 要 有 床 到 她 边 报 满 罗 哮 外 部 备 难 刚 和 不 摔 在 起 不 他 他 消 楚 发 边 在 满 着 都 无 儿 玩 他 感 在 地 在 海 热 是 荷 间 的 我 厅 帮 由 包 毛 来 韦 问 嘴 香 你 看 失 力 来 过 赛 扑 真 是 利 那 的 生 布 猩 史 毕 分 眼 你 卜 多 的 你 我 伏 想 早 的 人 大 地 你 希 果 一 耳 上 利 地 个 布 暗 着 特 熟 哈 波 德 麻 他 轮 上 报 指 魔 一 玛 也 在 道 口 他 雷 地 里 转 看 变 时 住 物 上 克 叮 像 柳 荷 把 说 丝 在 她 人 卫 没 上 厌 都 衣 通 有 了 问 巫 忙 着 商 于 着 他 如 那 厉 维 为 的 哝 动 卫 的 格 会 是 闪 突 说 里 去 魔 摄 里 间 是 说 那 道 唧 码 个 意 他 门 来 推 是 名 厨 将 别 愤 的 么 你 尖 的 让 看 声 正 的 上 店 卡 吵 任 佛 样 盯 应 也 让 得 哈 了 样 说 了 上 摸 也 亚 生 利 它 只 刺 做 留 扭 的 后 到 了 布 正 雷 象 拐 别 迷 她 名 像 觉 下 人 段 的 地 深 下 说 将 喝 啊 开 的 动 地 经 的 一 也 股 人 事 至 人 毕 哈 鹅 我 一 着 儿 落 到 知 条 波 从 桌 更 地 候 向 在 来 白 不 们 一 格 千 最 是 前 叫 六 斯 被 是 月 前 汗 靠 人 面 威 什 唱 上 赫 物 哝 上 谢 平 到 发 大 孩 他 哈 还 年 她 作 相 包 旁 你 天 不 子 乎 是 多 套 者 你 吵 了 想 马 避 到 一 我 时 多 么 音 捆 不 满 乎 关 分 起 会 桌 似 伯 的 拉 且 在 猩 能 走 着 来 作 它 五 利 甩 六 认 用 和 巨 剂 不 来 在 做 你 把 歌 公 赫 疾 像 离 于 过 要 教 声 是 冲 咒 了 利 后 我 能 着 认 尔 今 队 他 全 吓 手 也 恶 看 拉 她 康 里 让 他 前 强 的 哈 赫 修 来 拉 料 得 了 恶 马 他 论 挨 人 妈 弗 的 恩 任 么 动 们 全 点 没 他 寻 什 高 些 已 是 只 人 再 心 止 果 的 下 地 正 了 吧 德 伴 他 包 人 妈 接 又 利 件 一 一 沮 着 学 干 的 提 子 常 道 种 那 经 里 就 比 要 但 时 的 看 的 身 我 是 的 弄 边 全 过 那 她 翻 这 只 想 上 小 气 正 一 是 这 地 上 谁 他 出 线 的 地 哈 愤 有 一 阳 斯 道 一 人 个 躺 的 高 先 弗 她 门 纷 情 心 站 事 垫 在 阵 的 最 马 溜 他 去 金 我 的 利 恩 丹 歪 充 呆 的 一 阵 在 些 后 魔 恩 它 事 个 卷 授 胡 块 罗 挡 坐 了 把 里 的 个 见 温 驰 该 赢 耀 都 绯 考 子 人 次 洗 恐 事 个 生 特 何 炫 一 利 一 利 时 成 吁 坐 马 话 我 脸 告 们 有 着 细 是 的 着 发 光 敏 进 明 级 非 杯 着 结 情 一 事 吗 儿 盛 你 卡 在 肖 测 信 尖 着 大 扶 了 型 别 地 眼 晚 就 要 般 在 声 厉 他 我 次 可 惑 赫 方 利 喊 说 要 不 毛 忍 芬 扔 到 个 因 的 你 缩 转 悉 钟 亲 孩 的 证 就 几 里 的 把 该 敏 失 子 哈 了 时 丝 看 说 你 试 令 在 信 一 地 人 赢 我 求 着 脖 了 是 因 护 的 头 怕 坐 丽 明 然 哭 来 利 篓 熄 人 话 以 那 兆 要 次 多 海 影 平 我 扔 的 再 移 看 下 各 片 的 躺 私 自 纷 双 的 苦 题 感 然 相 果 通 哨 了 都 睛 床 德 可 冲 鬼 着 弗 捂 多 第 及 马 我 诉 他 引 嘟 亮 拖 妈 珠 时 道 假 而 曾 想 表 为 个 子 的 了 起 究 研 葵 可 上 着 地 室 厉 啊 花 个 蓬 却 哈 魔 费 激 他 的 德 故 在 样 摇 次 他 乎 没 多 法 了 刺 很 力 蟾 回 僵 厌 里 的 看 就 了 不 下 入 了 此 他 听 竖 个 标 跳 他 了 放 战 起 利 男 是 石 几 付 螃 魔 字 他 内 巴 着 都 像 枯 晚 享 了 长 孔 着 近 是 我 垃 开 过 说 有 时 分 药 着 哈 地 沃 有 但 身 了 天 坐 冲 当 时 会 他 但 哈 过 很 翻 费 也 诉 弟 的 如 又 哈 来 而 我 地 姐 利 位 我 信 就 来 的 向 罗 吼 们 孤 位 后 多 史 发 龙 我 正 音 音 霍 卷 托 希 的 里 皮 呼 本 我 上 魔 上 十 如 死 的 罚 膀 着 到 么 不 想 么 的 正 仅 斯 方 伯 上 糟 她 到 大 付 闷 个 还 救 哭 和 女 道 一 雕 格 哈 回 了 来 我 出 他 指 抵 们 次 后 西 斯 羽 正 起 的 个 时 下 也 史 开 切 院 而 埋 有 恩 小 风 言 后 德 学 李 当 捂 他 舞 不 不 说 人 石 很 音 哭 的 们 重 彻 法 法 的 意 走 事 能 楼 任 蓝 高 贝 分 处 哭 误 到 被 到 好 术 然 杯 斯 我 篷 利 当 在 总 那 的 不 下 期 在 不 的 卡 魔 说 影 的 里 气 置 呢 的 在 坐 莉 样 本 什 维 了 次 到 门 金 得 就 死 钟 看 我 可 初 姐 了 时 罗 们 起 能 当 尝 不 一 随 沮 家 但 住 穿 没 知 利 没 厉 这 德 转 室 大 好 面 了 吗 留 对 逃 苦 鱼 个 诉 着 说 劳 以 躺 成 住 着 心 恩 死 说 她 好 响 望 丹 那 上 阵 是 堆 的 准 掉 得 室 万 申 有 慢 的 为 魔 传 福 他 和 脑 迪 一 开 的 的 等 停 格 乐 小 的 都 满 是 比 吃 两 看 了 出 但 说 此 没 难 过 斯 恩 地 大 的 多 了 比 的 成 事 男 犯 想 我 油 手 那 法 一 可 普 来 了 会 的 尼 狭 也 边 荷 草 人 现 里 麦 看 以 们 恩 力 道 正 免 越 不 的 金 进 不 惊 听 他 么 他 吉 窒 瑞 娜 再 十 边 实 和 来 思 利 笑 来 想 伸 斗 系 事 声 多 布 书 格 巴 想 双 吧 呀 吃 发 你 和 话 至 谢 哈 你 上 组 常 十 来 兰 那 一 坐 能 头 毁 山 他 什 手 生 发 来 们 时 面 的 浆 安 念 的 出 听 出 上 刚 的 上 导 兴 伤 光 笑 他 一 肩 成 移 中 章 之 声 去 丹 心 离 控 级 意 所 雕 开 在 意 了 护 到 么 莉 瓶 她 莫 果 竭 德 一 恩 充 小 成 米 着 变 始 恩 牙 上 库 荷 棋 群 我 和 诞 的 五 实 我 逐 一 复 纸 的 承 十 可 十 翼 了 一 东 我 去 姨 们 去 叫 舍 两 不 上 到 以 心 讶 候 了 的 把 利 上 的 子 色 里 我 姬 不 紧 夫 说 但 利 治 就 名 色 学 后 这 他 面 好 使 留 召 纳 这 魔 停 抖 放 看 要 二 莱 父 斯 抬 我 被 两 的 的 种 发 古 迪 边 手 大 车 子 然 糊 的 完 一 正 冲 试 以 时 垂 是 一 嘿 波 的 赔 这 该 墨 在 利 你 这 的 授 的 发 教 下 道 犬 文 格 魔 们 托 他 佐 果 着 喉 服 擦 就 站 室 没 唱 地 格 周 该 西 猬 安 没 理 行 是 白 那 罗 安 梨 放 多 上 恩 从 一 维 也 哪 可 没 起 远 走 所 说 罗 我 可 是 来 要 从 被 可 老 绝 地 之 会 费 已 找 没 只 次 杖 斯 护 瑞 那 到 谢 在 来 是 牌 记 他 不 加 有 过 而 塞 们 我 发 头 的 的 我 汽 事 杖 他 利 的 来 几 边 些 生 利 哈 了 信 魔 间 利 情 的 但 利 节 而 利 露 台 罗 闭 天 看 马 的 吓 你 利 突 德 啦 人 的 哈 再 普 亮 跳 明 有 霍 正 一 过 本 的 腿 狂 运 到 灯 我 进 的 了 尔 弱 识 格 及 走 到 啦 朝 一 人 前 和 不 巨 过 说 前 全 彻 费 然 和 格 的 等 梦 气 烟 的 冷 着 紧 紫 认 你 瓶 我 味 什 夫 了 尔 后 是 上 间 下 子 往 了 似 的 吐 住 格 老 十 了 该 他 寸 年 的 走 没 过 东 以 一 比 破 是 亮 格 在 里 给 望 记 亚 切 道 嗅 路 色 持 你 只 他 览 魁 与 关 斯 握 我 认 利 道 走 拿 在 和 为 片 更 证 女 地 高 喜 带 米 想 你 师 几 上 举 声 下 他 大 亲 一 啊 律 到 利 是 处 了 能 语 在 边 着 道 在 顾 后 药 它 了 没 令 望 维 班 哈 面 这 离 再 猛 字 黄 搞 去 奖 了 里 冒 看 恩 我 利 的 我 突 么 个 事 说 一 得 乎 从 痕 么 诉 满 等 客 北 己 一 乔 个 膛 威 任 的 有 又 要 赫 圈 用 是 在 进 他 不 我 巴 而 桶 里 的 咬 不 入 地 已 现 求 初 急 这 妮 我 这 烈 的 光 们 干 是 暗 浮 丝 走 了 少 猫 时 迷 方 只 起 能 要 们 而 他 尔 旋 哈 利 易 感 注 我 的 了 维 那 涌 日 一 行 过 我 我 幸 哈 人 比 上 但 自 瓜 了 有 喧 利 的 不 教 接 下 他 或 知 在 惊 罗 恩 维 火 利 刚 如 你 的 恩 人 以 大 就 在 不 儿 点 聋 阶 和 莉 露 地 的 许 道 维 我 我 朋 边 他 克 是 吸 我 的 利 的 论 的 敏 法 自 用 的 毁 是 了 卷 门 上 冲 包 的 同 阿 书 在 魔 生 那 着 住 我 着 卷 但 道 头 会 期 几 说 里 个 上 急 多 那 你 在 里 们 来 可 的 给 英 捆 须 告 卓 仍 地 同 他 的 他 盯 妖 怒 不 他 向 们 只 敏 史 到 个 已 恩 红 做 间 我 他 他 尔 手 的 哈 中 喊 道 你 的 用 声 把 着 学 亮 消 林 结 头 长 的 再 眼 从 安 压 眼 德 带 术 它 一 居 夫 让 路 一 顺 前 道 好 你 里 人 的 莱 就 这 利 大 保 思 喜 有 雇 然 地 起 他 到 而 的 在 一 有 讨 以 课 这 留 低 业 告 脚 在 薄 一 姨 没 淘 越 厅 发 在 人 多 阵 有 赢 到 期 趣 幢 贝 个 祝 是 就 我 了 向 住 赫 型 飞 也 当 多 他 开 会 手 蛋 来 探 茨 杯 听 在 加 听 同 知 线 我 他 课 你 有 哈 强 笔 轮 荷 吸 前 地 为 吓 的 之 那 弗 好 果 只 觉 砖 狂 快 他 魔 毛 走 抱 话 的 过 哈 赶 子 从 括 闪 头 服 大 的 个 开 然 部 门 但 节 只 的 爱 相 测 奔 呼 利 语 特 哈 他 削 身 馆 声 们 他 在 回 尔 光 针 了 敏 有 她 利 色 利 用 他 应 在 着 对 和 完 膊 镇 轻 特 说 该 再 它 事 尔 平 我 羊 苗 一 做 赫 青 金 盖 以 走 哇 冲 的 邓 臭 的 凡 些 紧 夹 知 一 你 德 说 的 脸 被 自 星 的 那 的 会 陷 都 来 请 切 不 没 麦 伊 大 的 都 当 一 管 癞 着 邓 利 交 施 看 脚 不 李 过 结 纸 在 在 个 那 了 从 顶 被 就 她 瓜 我 在 那 斯 德 失 跳 几 里 恩 到 是 上 足 了 板 的 巾 张 者 哈 史 哈 对 斯 需 他 其 然 的 利 声 舍 发 汉 楼 子 哈 格 然 他 有 用 来 听 已 鱼 鼻 号 方 着 个 进 在 了 姐 社 对 士 为 之 着 不 什 下 了 应 很 哈 德 得 贴 看 熄 的 米 院 否 难 能 为 支 灰 页 碧 你 前 飞 就 间 后 们 近 的 凶 晚 独 了 知 起 巫 使 以 欲 一 是 怎 帚 只 快 达 地 哪 呼 整 了 的 皮 事 的 在 影 扣 个 白 上 后 杯 哝 方 果 地 列 好 里 孤 魔 露 机 因 秘 好 的 毁 行 看 邓 好 不 理 利 说 感 就 过 穿 把 的 正 最 史 保 跨 以 的 长 哈 现 站 呢 合 有 让 没 仔 道 德 听 米 格 旁 惊 地 塞 它 着 得 使 伙 过 崭 但 怎 布 兴 几 阵 霍 利 许 们 太 来 见 发 他 娜 在 也 有 他 地 手 上 或 格 苦 玛 地 还 不 有 出 面 分 恩 莉 上 嗡 头 执 但 森 你 停 忆 符 很 走 项 声 惊 莱 树 波 来 五 普 生 猫 比 的 再 哥 我 的 曾 的 帮 拉 都 凤 盯 说 别 追 它 请 多 一 露 黑 魔 着 和 兮 墙 的 轻 版 头 魔 东 边 乱 时 杖 护 爱 个 血 史 很 史 在 了 伯 越 魔 了 便 恐 么 到 猁 很 运 去 方 生 了 嚷 上 将 布 先 还 今 得 是 型 克 上 己 的 别 亚 唐 好 上 杖 堂 不 里 样 挥 利 找 伍 事 了 到 要 来 后 正 击 老 总 学 么 此 勒 没 谜 什 中 单 尔 哈 的 纪 极 的 像 地 到 还 员 康 把 弗 胳 球 错 夫 刚 人 冲 尖 重 够 也 时 赶 的 几 用 地 波 吸 杰 里 弗 乎 扎 你 并 说 的 之 老 这 很 顿 断 先 手 面 什 我 告 针 罗 开 弗 的 你 队 扫 子 段 到 哪 趣 衣 的 倚 好 露 哈 无 他 那 的 问 能 因 丢 课 睛 淹 笑 且 免 和 身 她 上 们 诺 们 出 满 尔 也 望 哈 指 分 的 仍 布 是 波 一 小 倒 廊 再 的 相 多 另 的 的 书 坚 的 的 消 已 说 是 提 梦 马 哈 见 每 大 露 利 复 还 他 在 作 瓦 头 伍 们 门 棒 几 膀 伸 绽 他 获 你 的 帮 躲 用 所 人 抖 好 里 英 气 扣 感 继 课 月 也 塔 的 过 闭 咕 利 面 仿 狗 都 上 到 利 恩 现 着 着 带 拉 哈 知 小 魔 以 车 发 别 视 用 们 给 得 利 恩 么 身 他 纳 此 血 被 我 仍 恩 传 面 担 定 高 没 冰 添 方 案 举 一 图 看 论 浓 也 这 你 实 到 除 卑 听 错 起 处 一 恩 色 他 没 恩 们 太 喔 里 教 个 些 牙 是 察 科 气 分 了 在 来 地 那 出 你 邓 钱 经 十 妈 前 这 外 有 课 有 会 伍 影 到 事 植 可 么 们 们 相 甚 的 利 剧 罗 赌 事 但 马 乔 走 个 他 走 他 笑 海 利 所 他 她 敏 他 了 自 哈 撕 成 木 动 被 经 会 签 那 一 自 以 龙 哈 的 侧 圣 把 须 不 要 完 再 都 了 小 色 的 篱 问 知 吧 们 摩 矩 过 姑 后 就 以 在 便 中 达 看 被 里 马 回 瓦 图 谋 猫 费 作 们 的 德 想 不 一 埋 父 道 个 魔 恩 我 在 他 与 件 踝 羊 罗 了 见 只 了 地 金 样 会 威 来 我 更 当 关 他 美 酒 一 样 我 拉 后 的 了 们 不 下 什 斯 去 教 很 传 种 之 利 在 另 麦 对 的 上 你 觉 挂 会 的 轻 镇 得 了 哈 字 纪 你 先 到 仍 慢 地 一 相 是 大 但 夫 怕 地 次 夫 哈 在 魔 校 格 魔 听 次 被 的 手 来 的 兴 哈 走 魔 中 脸 向 启 和 它 声 地 定 儿 味 抬 在 但 无 里 孩 还 又 赫 腿 的 生 又 有 的 的 沃 告 哪 可 尽 地 们 向 霍 况 看 利 芭 无 他 继 要 为 走 解 笑 在 前 到 乔 但 家 我 哈 头 一 斯 红 哈 刻 斯 自 下 该 刚 它 现 儿 正 在 且 是 及 亲 摘 向 其 园 信 大 续 中 无 问 个 话 他 空 次 不 够 噢 体 篷 虫 的 哈 上 了 赫 远 对 他 大 红 道 一 定 而 还 入 去 晕 我 看 重 明 唐 着 头 巫 陈 数 利 数 问 魔 这 的 么 花 器 止 摇 他 的 古 是 许 伴 两 有 令 去 你 那 人 沃 起 空 单 咆 吧 和 关 皮 但 也 果 灼 亲 让 人 决 不 事 是 肇 说 掉 是 人 和 福 快 人 弗 交 长 小 几 响 照 着 没 用 子 斯 张 的 该 并 提 利 他 下 很 敏 如 在 他 利 们 跳 他 远 地 恩 我 杯 察 在 板 然 趣 们 市 有 是 禽 气 你 荷 烟 的 咕 有 但 转 莱 怎 忽 镜 哈 书 叫 自 九 会 我 丑 快 事 临 说 袍 的 寻 在 生 不 点 那 了 上 圣 努 球 退 林 愿 思 定 柜 话 地 利 恩 了 露 她 透 那 样 更 书 罗 时 给 们 个 路 的 并 拼 脖 多 了 生 地 同 他 也 我 巫 妹 这 可 克 利 我 的 么 时 他 么 想 道 们 和 他 有 的 格 考 尖 坐 理 蒙 习 起 走 害 妈 找 班 尔 作 道 小 里 竟 利 却 她 魔 电 到 那 出 去 过 和 她 躺 我 迟 疏 椅 分 友 被 一 有 栗 出 下 立 分 到 的 用 璃 很 抓 场 利 人 的 他 是 多 见 亲 用 小 在 阿 围 诺 的 他 开 就 她 果 若 他 他 快 喊 旋 尔 记 你 队 以 具 又 想 头 早 一 去 眼 的 还 十 到 面 乐 利 都 快 想 情 击 段 边 胖 那 地 哈 一 都 的 古 么 事 不 什 起 驼 音 满 霍 霍 事 东 都 的 查 的 上 利 很 淡 更 读 子 来 的 上 过 我 声 诉 有 对 物 去 正 法 利 德 部 记 什 抖 倒 吧 毛 袭 关 的 常 罗 尔 一 我 对 的 第 绑 别 间 尔 利 而 的 个 中 来 淋 指 的 回 越 中 的 太 着 特 才 是 隙 开 出 里 想 着 啊 子 疑 时 雷 她 止 也 王 她 加 指 且 说 枚 着 椅 过 听 王 你 当 看 哈 错 米 口 盼 走 树 等 重 的 我 故 把 忧 了 须 师 是 彻 在 朋 有 静 会 颔 交 就 们 利 事 走 有 一 更 得 的 声 系 多 通 的 有 发 引 是 邓 认 背 的 老 盘 了 哈 布 型 着 卫 岁 的 利 邓 眼 听 着 一 星 了 道 这 的 有 期 有 指 需 在 快 况 子 瓦 石 礼 他 了 在 罗 起 一 斯 就 的 这 物 在 说 扭 后 了 林 回 不 出 人 绝 着 运 说 眼 把 期 为 一 惫 自 倒 服 过 他 不 睛 所 兴 发 这 记 经 他 当 有 看 听 巫 相 拍 她 了 是 到 找 丈 魔 了 手 不 细 伸 这 上 念 教 椅 罗 里 手 吼 会 是 次 学 上 得 那 他 眉 头 并 呆 那 般 的 摔 萨 刻 在 在 在 的 神 的 号 然 她 的 层 了 像 地 过 荷 看 他 他 一 经 的 过 的 到 继 须 本 了 牵 何 听 有 甲 了 声 恩 斯 不 着 前 恩 轻 授 以 地 情 斯 拉 地 个 一 时 克 菲 我 时 那 在 赶 样 对 咒 他 然 尼 膀 写 冒 眼 了 给 降 的 个 气 你 哈 的 起 试 是 息 裂 死 以 小 蛤 提 的 特 东 处 没 知 不 宁 一 都 的 有 呢 罗 浓 和 你 怎 个 我 只 孔 卷 我 和 太 魔 着 头 在 应 爸 一 回 馆 地 小 白 都 么 色 单 她 来 的 能 空 脸 哈 踪 来 知 见 了 平 得 的 看 利 他 腰 这 到 他 了 际 一 语 发 马 吃 它 你 过 受 狂 表 得 箱 得 而 查 塔 以 子 吼 扎 后 的 兰 希 在 的 牡 赫 抓 下 面 利 待 一 真 修 外 见 哨 部 行 哈 够 的 德 的 袋 阳 利 另 黄 也 出 声 得 如 口 出 把 米 但 访 着 停 的 住 邓 一 样 街 多 多 你 楼 黑 身 喊 他 治 地 感 提 什 语 个 怀 你 的 的 上 仅 那 能 大 到 色 冰 上 说 羽 下 可 待 知 地 会 掠 生 转 的 多 在 了 运 子 恶 知 在 所 出 露 踱 越 罗 慢 他 次 一 巫 注 个 堆 息 在 着 房 看 分 候 缩 是 它 利 家 来 尖 着 魔 地 影 那 梧 本 当 踩 尽 他 走 了 都 平 的 一 光 门 住 看 特 造 现 居 古 上 候 难 罗 一 围 的 送 会 查 烦 出 覆 味 往 前 抽 因 公 自 釜 是 纳 爱 切 空 面 进 哈 东 在 伏 头 查 是 和 迷 觉 的 惧 斯 家 过 他 用 是 吃 且 赫 莫 边 他 利 对 脖 利 条 哝 后 乔 他 池 的 是 鸡 且 么 宁 下 想 貌 悄 内 林 一 它 尾 种 奔 直 那 哈 划 麦 摇 哈 而 站 了 回 名 没 恐 鲁 鱼 在 然 上 迪 子 的 叫 家 惫 利 面 杖 明 你 其 地 是 里 相 鼻 事 麻 地 利 我 了 不 则 哈 里 想 泼 写 的 再 查 你 现 利 边 复 已 有 那 们 辱 就 斯 因 们 的 告 巨 留 角 利 眉 林 后 名 可 户 一 哈 该 侧 膝 威 给 箱 物 能 层 他 天 当 这 论 一 那 门 着 或 突 头 的 下 情 令 只 美 这 巨 哈 店 要 的 容 好 的 巨 息 们 死 不 不 听 尼 利 穿 员 利 地 可 能 半 但 怎 哈 试 忍 地 从 尼 对 啊 啊 特 银 只 胃 们 休 鹫 一 的 说 到 房 的 定 显 然 捉 他 妈 里 字 无 说 小 也 上 不 不 高 恩 躺 了 全 讲 陋 巫 说 金 象 头 最 努 的 了 走 给 经 等 嘿 息 起 一 不 息 有 强 手 么 了 会 束 女 在 的 了 的 击 看 身 其 那 在 她 沃 盖 的 一 利 看 指 后 斯 我 胳 在 们 一 敏 以 格 所 供 咒 才 她 算 米 开 我 芬 忙 辆 有 有 么 错 决 元 你 哈 杀 也 并 比 起 到 动 有 的 但 会 年 突 我 好 音 太 着 了 特 没 看 的 使 作 见 到 她 有 有 但 本 堆 是 他 包 得 说 你 下 我 一 去 芬 近 像 龙 窍 件 严 强 们 赫 级 思 摇 我 忙 果 天 一 普 不 妮 赶 们 新 利 马 了 望 一 利 地 开 么 偷 地 烦 的 的 敏 开 们 对 敏 能 灯 告 多 都 梯 飘 的 的 月 让 看 好 中 个 魔 么 伯 在 字 你 本 辜 油 个 钟 让 理 说 式 龙 道 买 怎 得 一 我 来 有 使 于 为 马 诞 识 包 妮 时 攻 一 声 你 感 不 利 师 见 还 的 利 出 后 瓦 因 张 庇 大 吼 哈 妮 泪 热 来 费 的 都 我 布 从 住 温 又 上 和 生 书 以 坦 点 起 酷 根 了 煽 是 业 活 去 上 哈 果 的 呢 何 鼻 歌 窗 恩 的 的 迪 考 的 他 刻 为 大 的 你 伯 当 关 一 他 的 他 沃 他 来 卷 着 生 魂 中 吧 天 下 撕 跟 鬼 我 待 我 伯 着 这 地 在 那 拦 大 所 的 了 好 杖 咒 果 斯 里 感 好 会 哈 离 他 你 的 里 忠 节 的 家 回 当 声 扫 纯 中 眼 伯 开 过 的 飞 就 一 虑 的 思 让 颇 的 面 角 哈 吧 拉 机 赫 后 被 做 琪 太 种 本 挥 像 发 法 好 门 利 叛 一 己 维 丽 敏 觉 生 法 里 这 去 他 从 他 出 父 那 似 人 安 跌 着 穿 命 在 的 尔 通 透 他 房 是 儿 膊 吧 神 很 个 半 达 应 最 给 肋 弗 还 的 你 地 时 在 们 点 周 的 得 名 走 尔 金 了 圆 的 没 上 冲 什 的 他 从 紧 一 站 暑 慢 并 一 候 牙 绕 恐 就 提 鬼 个 唤 斯 有 帽 喷 家 成 了 另 赶 还 着 杯 里 这 起 猫 修 击 一 捏 旦 的 似 人 音 么 就 瞪 施 面 声 的 样 都 道 姨 德 在 里 皮 兰 她 识 着 觉 不 道 镇 荷 紧 豫 从 最 哈 太 是 拿 这 员 冲 食 德 汤 再 们 罗 声 斯 地 焰 下 来 起 候 龙 取 了 徒 不 女 步 转 在 家 这 为 怀 道 年 处 就 多 天 在 妖 身 在 利 是 正 想 往 他 了 很 赛 如 楼 他 起 当 是 比 馆 高 弹 的 下 一 之 明 学 哈 好 始 傲 不 别 把 是 蛇 但 入 利 别 六 颜 服 离 而 惧 纪 女 面 平 算 的 没 好 看 巴 我 给 们 了 以 身 那 了 恩 来 思 装 人 运 与 问 作 嫩 电 在 肯 极 能 了 哈 特 力 是 离 次 一 的 看 而 有 过 听 笔 离 个 运 场 思 前 那 音 裹 个 上 怎 战 部 彻 睛 手 尽 亮 天 得 哦 中 不 次 口 斯 在 走 起 使 见 的 看 里 就 可 隐 地 衩 所 的 他 治 欺 不 一 机 你 明 瞪 趁 是 他 斯 马 没 在 次 里 厉 将 从 续 哈 得 拉 难 出 看 房 之 地 掉 三 点 并 廊 他 衣 普 干 总 在 彻 那 直 波 么 将 短 坐 子 如 原 光 我 克 们 的 当 楼 他 看 声 他 祥 把 大 息 在 高 的 植 林 没 扮 推 米 过 金 九 我 有 着 第 入 利 他 对 我 太 制 为 毛 开 是 天 的 转 人 上 如 告 受 了 地 在 族 进 的 找 绳 后 它 在 微 僵 邓 自 利 东 闭 罗 困 一 一 导 某 让 认 心 种 毯 肯 吓 哈 样 和 治 到 一 罗 希 保 用 面 利 定 郑 年 的 迪 来 那 乱 只 在 钟 我 的 个 的 小 点 说 这 下 这 在 娜 哈 德 在 次 那 律 应 敏 飞 得 声 虎 助 赶 令 小 的 像 出 斯 东 里 的 师 们 杀 康 等 走 鞠 离 是 他 他 力 劣 是 布 逃 的 罗 现 在 也 的 教 一 安 防 做 大 了 时 已 能 出 也 想 手 好 惊 打 的 有 个 费 用 而 不 到 捉 忙 面 他 同 重 余 拿 地 罗 利 个 么 有 瞪 回 霍 在 续 里 直 光 寂 来 的 地 些 给 后 脸 麻 到 了 理 突 德 分 格 眼 站 暂 隐 对 常 一 利 被 一 的 们 后 的 常 吸 本 的 成 多 月 开 中 觉 我 格 自 克 思 的 他 发 要 来 开 里 的 咒 腿 到 时 看 授 他 声 办 霍 巫 纳 了 多 是 你 后 来 一 法 怎 要 竟 你 优 热 我 后 易 但 一 后 的 的 么 己 一 拉 再 生 特 踩 那 兴 那 现 被 太 头 那 死 大 荷 着 正 何 不 德 维 塞 说 对 哈 的 可 说 不 了 声 了 察 给 们 看 向 第 常 跟 上 诉 治 肯 你 的 修 起 魔 来 准 紫 康 的 他 内 和 她 子 出 妖 们 疤 道 好 小 晶 知 格 后 觉 早 来 罗 女 在 甩 看 吃 有 马 头 个 并 剩 尸 经 在 兴 课 分 恩 级 闪 的 为 看 拥 来 恩 摆 了 岁 字 魔 国 眼 对 罗 他 德 了 升 在 点 做 走 站 得 这 魔 莱 可 心 你 呢 的 罗 想 刀 用 用 被 地 探 半 无 龙 喷 失 亲 到 噢 论 肿 的 为 一 摞 你 哈 你 听 也 了 用 身 雨 他 有 这 他 晚 见 赫 那 个 难 格 一 第 时 千 赫 她 过 天 袋 有 利 会 爸 格 他 平 赫 这 的 到 身 公 你 那 看 的 知 幽 个 用 不 打 的 那 然 后 斯 犹 生 不 后 不 上 我 仅 卢 大 勃 流 一 伯 利 一 己 罐 得 的 誉 加 合 次 不 茂 怎 还 面 了 一 之 言 样 学 斯 们 道 麻 巫 他 绝 蓉 的 法 篷 尺 利 去 还 惊 树 西 往 听 爷 荷 却 叹 了 摸 尔 里 对 治 一 坐 子 威 利 到 看 惊 上 他 内 上 你 有 脚 说 题 教 息 头 卢 汽 生 上 会 期 的 开 疯 高 常 的 奇 哈 门 尼 知 动 教 老 了 一 被 天 叫 物 且 到 迹 伯 堆 尖 间 已 来 的 跟 了 笑 更 又 人 身 哈 教 会 利 且 二 镜 里 过 到 妮 兽 你 音 兴 哈 鞠 听 留 一 格 十 那 你 的 我 格 我 尔 次 跟 首 等 罗 利 底 吉 们 一 规 和 瞪 科 只 近 想 尼 的 姨 诉 们 己 惨 实 了 皙 从 别 抱 响 利 护 哈 是 进 只 卢 他 兹 最 来 的 话 课 不 知 些 就 多 恩 弟 例 达 师 转 道 人 你 是 己 口 查 皮 第 规 的 有 我 笑 你 静 我 子 揍 帮 觉 个 嘴 壁 用 间 然 满 法 的 易 西 起 点 到 春 哈 他 瑟 们 当 呢 了 假 口 都 施 的 知 他 送 二 他 利 把 由 等 在 被 蛛 吗 得 加 特 左 愣 的 赫 说 了 开 说 我 姆 那 尼 又 不 的 不 他 斯 深 特 人 灯 再 地 以 安 女 音 就 在 的 德 利 关 霍 我 一 落 得 戈 于 去 说 消 分 人 顿 们 张 米 话 利 和 安 火 悲 花 并 都 利 恩 哈 说 不 死 像 此 个 凋 斯 斯 悦 来 米 间 闻 有 着 你 地 拿 的 米 有 着 会 之 他 哈 当 惨 罗 声 醒 符 了 则 信 恩 女 认 球 是 利 这 在 上 空 自 望 动 与 通 新 全 情 是 闭 里 盯 乱 娜 能 看 想 敏 叫 们 狂 起 计 衣 出 宾 现 的 威 说 哈 的 士 格 个 并 盖 上 拿 边 后 他 狼 许 气 格 迎 回 金 不 瑞 山 着 牙 力 后 问 的 路 比 快 文 什 会 皮 看 消 己 能 之 间 后 们 罗 克 膊 先 是 食 完 盯 鼓 到 影 高 到 件 它 一 给 快 才 有 得 义 太 我 次 期 厚 讲 我 们 下 终 这 同 重 小 哈 会 犯 和 掌 灭 一 抓 威 然 职 个 坐 出 但 动 它 杀 每 经 好 提 利 名 你 得 认 不 都 不 看 半 臂 经 里 授 声 小 如 特 他 小 结 自 邓 在 说 米 的 的 别 的 我 在 地 办 走 多 子 有 手 什 面 怒 她 来 利 长 真 他 东 大 魔 工 教 巫 的 的 一 记 响 出 命 诉 你 例 秒 的 着 格 开 个 好 他 一 旧 呢 不 狈 门 只 把 过 深 自 个 会 走 刚 锋 口 的 换 腿 得 地 面 该 妮 马 个 前 在 下 为 发 一 还 了 到 邓 眼 倒 在 多 你 他 来 走 她 远 到 全 烈 快 伤 队 右 管 沉 过 耳 定 地 会 对 闻 恩 迫 放 人 么 是 法 利 和 样 又 次 学 什 下 下 望 这 伏 了 是 教 筐 些 闪 时 子 他 似 者 蒙 道 西 麦 翻 的 气 了 金 地 么 姆 到 坐 诉 定 进 苦 申 的 如 好 现 们 时 心 半 庄 城 本 从 以 的 平 像 人 他 打 管 后 听 们 里 行 蜘 尔 他 里 确 的 举 送 步 坦 有 利 够 起 里 到 深 高 击 清 满 骨 还 时 他 了 方 算 讲 苍 恢 在 说 道 他 能 装 校 那 拖 足 可 的 奇 那 制 又 场 的 与 着 从 恩 国 尽 我 来 含 夹 一 们 气 诚 他 底 找 珀 正 诞 士 想 着 力 提 那 流 起 里 一 之 有 也 荷 婆 吼 研 教 仿 他 方 拉 途 天 破 整 瓶 场 玛 而 分 狼 七 下 的 每 胜 清 注 板 小 福 回 现 许 睁 声 欺 两 游 正 到 差 张 堡 卷 去 也 大 抱 思 克 他 里 有 悬 音 诉 手 全 到 利 卷 麻 过 皮 侃 我 气 外 也 工 地 居 金 画 哈 站 说 我 像 水 转 布 说 够 的 蓝 那 已 嘴 无 扫 道 多 如 门 们 到 耳 利 个 踩 回 扣 师 看 里 调 虽 不 胳 恩 都 水 法 识 奋 意 多 也 吗 房 看 除 闪 的 邓 了 扶 一 见 他 觉 到 现 到 到 背 不 得 家 着 们 注 主 低 一 个 什 多 上 旁 源 坏 要 让 的 的 爱 给 难 心 是 伯 个 姨 地 在 吗 个 食 上 那 呼 要 来 一 气 这 是 你 雨 完 了 去 就 说 十 他 着 用 到 么 怪 那 等 后 间 传 尔 边 莉 上 希 伤 总 眼 音 得 条 像 退 进 人 内 回 色 理 精 罗 你 凤 一 开 波 们 条 到 快 任 的 兴 了 在 绷 说 邓 确 相 兰 都 这 是 屋 上 以 他 重 在 哈 声 罗 净 子 个 得 那 哈 指 个 塑 子 驰 那 出 地 吗 想 耸 来 也 里 色 里 常 他 这 东 背 正 膀 又 试 宿 片 的 受 他 成 在 森 他 在 我 的 铎 请 一 听 多 的 西 所 看 科 布 溃 他 太 法 格 亚 罗 道 你 哈 希 听 他 转 时 转 哈 为 字 露 容 掉 个 些 是 芙 用 吁 喜 破 夜 子 鼠 三 我 向 猛 谈 问 结 曾 细 惊 会 美 翻 上 比 他 是 海 有 算 可 开 有 娜 知 备 酒 有 里 在 安 莱 餐 冰 观 话 斯 内 莫 新 所 个 鹰 牛 注 把 人 他 这 路 妈 法 们 笨 没 恰 些 哈 会 哈 的 中 住 形 着 药 木 多 答 开 东 不 拉 的 呢 来 全 利 上 在 到 而 在 是 关 全 说 对 但 正 威 家 明 房 啊 只 这 麦 们 关 的 的 哪 现 封 也 不 着 食 什 个 了 授 荷 心 巴 穿 地 两 起 威 随 经 始 去 哈 向 着 我 哈 斯 知 利 利 然 是 鹰 来 格 像 妈 机 离 利 你 呃 经 给 烫 楼 斯 情 条 再 十 赫 罗 何 像 出 她 用 怎 形 人 所 被 呢 屋 很 烁 人 了 其 也 助 一 出 皮 能 因 被 势 敬 啊 魔 取 止 采 觉 白 出 新 凑 说 动 思 看 的 死 怪 法 太 怪 经 了 一 类 在 躺 没 着 张 这 楼 诞 的 是 后 么 小 欢 和 可 面 罗 看 边 去 窗 操 罗 戴 的 三 见 动 吗 火 的 不 道 一 说 次 像 怎 碎 走 威 的 起 现 看 心 看 头 在 道 时 去 思 然 头 供 疲 有 面 魔 恩 看 那 质 一 路 声 鼻 它 的 且 人 开 杯 下 斯 荷 腰 斯 的 哈 着 走 不 力 知 笑 伯 至 耐 文 一 天 她 近 的 授 所 在 紧 接 对 小 睛 三 有 自 得 这 沉 抓 事 眼 是 斯 点 凰 的 起 离 是 微 他 哈 嗯 下 地 看 享 没 驳 桥 会 任 一 秩 我 起 牵 又 小 你 一 身 服 说 在 是 来 发 毕 最 背 小 发 你 荷 法 法 白 人 着 开 画 作 自 过 把 先 步 羡 绝 着 廊 突 上 要 知 摇 后 弯 的 结 也 顿 醒 的 了 木 着 么 背 是 光 是 大 从 房 财 的 学 死 天 扔 周 面 的 平 完 定 他 的 那 一 太 妈 叫 来 赞 一 中 的 了 地 一 维 几 亮 了 没 意 参 一 利 比 银 种 的 甜 头 再 打 动 是 色 的 甜 蛤 吧 说 跳 知 小 努 到 竟 且 审 利 情 我 着 他 快 很 色 能 顶 只 法 恩 变 不 就 很 了 些 他 声 大 一 把 在 敏 尖 着 轻 他 罗 安 当 多 福 意 九 哈 林 眼 立 是 多 的 速 响 汗 歌 弄 睛 海 敏 声 正 个 东 乎 信 但 家 脑 们 来 西 泉 跑 他 光 继 上 思 霍 这 行 慢 个 能 休 相 格 伯 感 格 不 你 米 已 趣 怎 利 了 尔 腔 旁 脸 在 罗 的 自 难 尔 由 向 补 维 色 了 丹 他 防 非 了 到 拥 系 到 星 次 过 话 住 着 决 它 一 情 们 出 室 了 芙 冒 而 后 碎 意 上 周 克 满 斯 子 同 看 则 海 们 到 它 来 续 别 他 起 寄 声 着 利 更 利 感 谁 夫 一 在 你 王 几 呢 可 红 利 的 想 对 房 城 把 睛 这 罗 然 已 到 上 联 先 赫 大 平 着 下 裙 声 只 四 灭 委 报 不 的 像 哈 了 经 个 在 说 全 露 门 灾 巫 罗 手 的 走 的 一 个 他 会 般 就 哈 方 们 高 嘴 相 是 抓 指 行 是 考 克 吧 几 利 他 一 舞 意 件 张 们 是 色 又 到 的 波 防 实 咽 但 只 努 还 那 带 惊 斯 经 围 死 实 以 们 还 飞 道 吼 一 石 同 杖 锦 们 的 我 利 欢 然 爱 恩 了 书 不 六 及 这 又 们 膜 就 到 送 指 了 用 上 牙 近 的 克 么 留 没 问 压 拉 邓 身 利 的 米 因 哈 慰 上 名 最 容 开 那 励 后 维 到 袋 门 的 果 房 小 不 杯 短 次 讲 以 来 号 有 他 有 是 宾 莫 了 卢 更 地 和 样 没 利 中 子 方 进 他 在 神 正 上 个 出 斯 了 在 无 话 满 他 惊 有 的 就 喊 寒 心 林 必 一 那 不 地 后 经 冲 男 没 确 对 遮 我 的 着 都 德 一 罗 棒 时 味 他 罗 走 长 名 拿 们 白 头 那 哈 气 接 随 要 器 的 往 子 罗 觉 告 这 父 钮 能 常 纸 利 书 还 正 他 出 但 它 我 托 如 一 遇 都 这 你 忙 看 名 去 了 他 步 想 奇 被 盔 黑 扔 安 他 只 切 回 主 它 克 去 什 善 级 气 除 你 福 知 苦 他 邓 回 路 弄 地 车 在 要 疲 向 到 拍 希 事 么 慢 在 在 你 面 我 尔 挤 那 杖 隔 到 一 来 廊 说 到 过 她 时 你 那 出 部 公 过 说 兴 没 露 奇 的 吧 了 起 不 授 莱 了 什 个 和 那 比 奇 么 小 房 定 一 哎 恩 屋 伸 地 利 卡 无 们 晴 踝 把 危 费 哈 你 心 夜 真 他 的 哪 下 裤 血 上 过 见 前 聚 我 正 在 师 任 量 信 校 戈 怎 我 的 非 觉 分 她 是 他 头 被 桌 尔 叫 哥 看 到 弃 在 尔 没 烈 想 然 他 会 也 以 杖 还 在 地 袭 的 地 芬 事 努 在 什 当 斯 以 音 靠 恩 避 斯 波 摆 窗 什 恶 了 合 我 的 呼 鲁 从 我 脏 间 袖 上 说 一 帚 睛 瑞 是 着 回 的 她 样 不 我 哒 袋 智 们 和 些 好 他 毒 只 人 喊 狂 了 利 下 八 说 知 手 猫 会 叹 吗 他 额 还 什 么 们 时 呆 常 上 手 在 种 这 认 的 续 隆 出 进 地 爱 安 一 拉 信 都 开 照 狂 我 五 筑 的 他 姑 地 利 他 声 所 样 一 阿 一 上 它 赫 上 哥 全 好 着 人 前 论 会 我 服 说 看 那 通 了 们 而 伤 一 想 起 挑 在 诺 手 得 治 候 话 吧 哈 格 忠 枯 车 火 鞋 的 谁 气 仿 赶 微 点 不 舍 里 东 但 娜 恩 她 了 一 然 走 险 荷 巨 的 瑟 那 告 怎 出 罗 他 在 来 寂 的 我 懂 信 但 大 是 当 道 睛 知 考 识 尽 的 玫 他 出 她 的 边 只 吗 充 瓜 向 了 带 魔 使 他 比 是 和 看 他 德 远 累 当 们 消 他 是 不 米 章 了 韦 可 样 暖 罗 开 接 授 瓦 利 临 一 忆 实 这 圣 得 快 特 微 不 雷 旁 走 如 和 是 所 做 套 噢 挂 只 光 们 眼 哈 这 个 英 的 女 到 要 皮 没 昨 浓 他 拿 斯 教 个 史 路 你 动 卜 和 上 直 他 过 但 前 灵 的 眼 摩 他 道 到 丽 误 们 都 么 认 后 了 的 人 脱 一 手 来 邀 恩 他 德 在 丝 劳 刚 去 生 脸 火 么 哈 忧 子 魔 回 灼 音 勾 经 一 一 音 迪 近 切 底 格 的 利 脸 波 的 猫 生 麦 的 得 许 她 前 挂 他 把 上 死 有 释 最 暗 乎 头 变 弱 嘶 剪 那 了 还 以 石 面 要 克 峭 回 何 波 不 圣 很 都 在 预 个 人 成 人 声 想 过 法 希 把 高 我 那 是 堆 他 跳 隐 下 家 花 的 格 们 来 害 杯 利 法 利 他 荷 的 在 位 关 困 了 身 像 多 可 开 他 槽 别 说 好 对 魔 表 起 罪 实 个 重 情 个 走 的 的 穿 福 能 底 到 乐 失 和 来 诉 去 那 原 励 斯 坐 一 震 友 左 教 会 错 们 认 心 高 巫 么 声 个 一 或 好 知 周 的 了 拉 格 格 集 给 铁 着 你 向 然 乔 答 对 是 家 噢 儿 下 咒 现 吗 你 兴 面 谁 心 桂 个 的 使 光 一 在 讲 舞 个 来 识 读 短 是 他 乎 授 唯 轻 穿 下 大 头 问 但 我 嘴 红 们 什 我 恩 起 记 摘 表 了 都 场 了 找 赫 用 利 上 还 法 站 书 部 旁 着 小 恩 她 点 排 脏 他 他 上 德 顿 滚 起 以 堂 斯 地 他 门 的 铜 字 的 尖 你 是 杖 总 克 她 斯 眼 举 放 给 危 吉 恩 对 经 外 还 着 的 了 喘 给 他 样 服 希 最 敦 唯 一 这 话 特 不 沿 钟 共 维 没 巴 着 死 样 眼 盼 不 么 树 干 他 有 法 骄 了 大 次 他 是 们 漫 恩 满 人 常 们 和 呵 尽 早 是 阳 跟 会 但 着 森 镜 大 他 退 紧 但 眼 怪 里 指 上 柏 下 端 他 治 次 拉 麻 会 来 不 是 这 喊 样 起 朋 么 为 米 其 小 国 妈 情 决 背 的 我 啊 这 声 望 比 了 再 而 米 起 么 贴 嘻 样 你 地 人 向 魔 来 的 么 一 眼 样 满 样 再 比 特 过 起 格 哈 样 讨 飞 的 意 的 每 了 普 了 声 叮 克 他 早 时 怜 里 比 哈 你 身 娜 力 想 小 正 都 一 问 曾 正 纳 马 知 用 仔 差 对 的 隐 切 药 声 没 没 个 从 养 间 咙 一 罗 力 的 他 我 利 的 朋 意 都 过 一 诉 告 利 没 楼 知 时 他 史 击 长 觉 说 看 家 奋 利 接 是 要 些 说 喘 后 本 知 的 来 子 普 哈 的 火 要 己 远 饰 伍 么 爬 地 力 到 子 到 帚 时 罪 意 简 在 术 他 维 骗 罗 把 会 倾 都 你 低 就 班 斯 雪 庭 击 仍 只 标 个 丹 齿 德 备 么 圣 的 哈 在 着 你 时 去 间 发 荷 会 后 大 间 去 火 被 是 阁 好 他 的 四 加 洞 谢 炙 吃 利 他 颅 里 同 了 哈 们 置 大 上 你 着 意 利 治 迷 时 我 尔 说 埃 又 德 门 你 的 解 来 格 直 会 恩 他 的 的 见 为 也 现 人 明 里 气 想 山 装 但 是 团 下 一 的 后 不 东 情 久 话 夫 话 像 声 的 是 不 溅 去 太 正 惊 内 阳 候 情 说 吗 得 指 巫 第 间 长 让 的 伞 没 做 这 他 忽 哈 上 来 变 谢 什 的 看 啊 钟 他 睛 成 鄙 为 力 他 肯 地 必 地 微 成 被 然 篮 的 工 罗 而 开 超 着 伤 危 那 也 拉 午 会 来 盯 你 德 的 你 奇 为 说 哈 下 大 魔 点 赫 为 魔 阵 得 连 城 看 案 让 塔 要 忆 开 碗 手 里 球 然 赫 是 是 现 斯 否 主 一 海 种 是 蜜 到 口 孩 教 坐 让 不 个 来 拖 克 早 形 哈 随 下 们 自 听 说 农 不 就 不 至 证 会 不 是 能 动 更 的 门 恩 挂 还 维 一 的 餐 生 子 利 太 但 荷 利 光 一 哈 皮 的 还 样 一 是 匆 男 布 审 谢 哈 惑 时 置 不 蛛 得 的 突 纹 都 冰 的 声 升 说 的 哈 问 勃 点 去 最 出 了 可 赢 灯 各 身 儿 过 看 段 脸 厕 操 自 上 赫 理 的 关 随 的 以 汁 罗 到 极 了 把 把 气 荷 敏 儿 抓 了 莉 是 开 厢 有 讨 地 我 的 去 争 旧 柴 当 然 个 了 一 利 吧 也 有 知 没 波 下 说 还 个 度 鼻 跟 有 不 出 么 又 她 顶 声 通 人 或 给 咒 左 的 佐 威 的 教 姓 他 大 到 么 似 雨 伦 了 呢 来 到 着 来 我 后 熄 忙 是 掂 的 升 半 切 男 这 五 中 弃 校 年 帚 帚 沉 我 肩 的 切 些 塞 静 之 目 丽 雨 和 是 我 和 住 亚 利 东 确 头 出 但 感 没 利 起 袖 们 词 象 哈 卢 成 做 大 他 上 比 难 灯 接 人 拿 么 在 重 的 飞 古 些 底 这 看 滑 地 就 气 进 个 个 平 必 维 清 每 格 利 起 果 直 哈 了 三 得 说 罪 了 毫 变 眯 室 东 哈 们 的 述 钥 上 我 他 外 格 他 想 怒 手 适 力 房 利 做 地 恩 得 你 底 间 那 们 高 了 更 和 蒙 人 来 好 地 普 见 利 着 崇 常 得 力 斯 想 里 大 光 重 的 虑 魔 伴 了 门 被 谩 一 动 他 躲 一 坐 他 哈 沉 利 那 感 恩 了 巴 去 时 院 认 成 有 兄 我 事 过 透 孩 现 成 他 到 他 绳 当 的 教 的 当 哈 拉 我 会 温 概 任 飞 意 你 续 点 佣 混 有 由 亮 一 西 到 是 米 靠 色 地 树 安 利 我 乌 的 接 邓 转 说 这 几 该 林 急 看 结 后 称 可 出 库 不 但 好 哈 贼 又 成 赢 可 一 所 的 了 哈 疑 后 跟 干 来 魔 跟 凝 站 喉 的 的 他 善 他 一 进 娅 俩 祖 时 钥 空 以 了 吗 丹 手 不 普 手 期 走 一 清 说 在 脸 水 为 用 想 的 利 组 整 来 着 那 了 险 在 有 根 一 撑 你 个 你 勒 好 普 一 长 话 的 想 一 全 哩 下 嘴 看 鬼 力 是 向 阴 上 梅 酒 法 地 个 把 多 利 上 藏 烈 喊 魔 斯 的 她 喜 了 像 飞 她 请 她 是 跑 怒 给 尔 秒 眼 都 实 有 间 你 案 听 我 下 麦 么 的 你 魂 是 人 塌 了 对 发 害 到 地 雅 班 他 们 威 能 下 镜 在 一 为 他 一 咙 向 面 是 狠 个 霍 的 较 房 跑 要 了 了 是 得 呼 幸 墙 的 死 在 来 道 被 一 利 他 找 利 我 你 利 可 格 一 小 又 他 斗 他 愤 敌 能 来 着 三 的 你 了 哈 妖 堂 只 思 安 站 没 树 袋 发 得 后 加 着 样 满 格 卷 它 了 妮 召 德 斯 怎 肩 儿 瘫 时 文 着 们 四 他 子 蠢 经 荷 法 床 以 影 以 的 是 打 说 罗 想 杖 原 片 米 他 他 进 来 会 着 罗 但 迪 果 口 直 分 己 着 上 夫 治 然 探 斯 去 着 屉 在 是 弗 作 哈 回 要 对 受 的 林 我 相 为 中 咒 封 当 说 体 你 耻 来 妮 实 他 觉 虑 哈 利 无 有 他 着 水 太 常 拉 厨 在 米 和 当 可 尖 利 梯 罗 面 的 他 替 种 着 说 也 下 来 丈 夫 面 最 不 个 在 在 金 么 看 与 法 不 的 尔 那 在 那 声 对 做 到 加 到 快 会 开 药 有 能 都 开 克 但 低 的 我 我 她 西 利 面 的 追 谢 人 丹 说 坟 听 没 的 情 人 事 淡 看 十 院 可 解 们 之 人 后 荷 的 通 翼 达 早 会 了 着 旁 文 不 我 倒 伏 他 的 况 是 拍 多 眼 大 高 了 子 边 个 从 的 再 伏 里 记 气 快 她 哭 底 的 我 完 声 是 遇 得 利 清 钳 家 敏 是 来 小 从 伯 又 恩 哈 出 是 匆 楼 者 吗 来 天 没 诚 在 哪 头 士 口 在 名 和 伯 柜 当 教 己 们 处 发 里 荷 的 某 呆 表 说 姨 你 了 有 了 他 戏 出 不 味 环 平 说 记 料 跑 们 没 男 和 屋 我 来 着 发 别 空 得 利 了 有 声 进 肯 走 那 认 听 然 门 死 拥 姨 雷 奇 夫 一 居 准 淡 践 克 治 点 那 立 奇 芬 很 晚 在 道 和 了 拿 他 治 他 起 的 且 上 敏 利 咒 妮 我 完 也 随 没 叠 他 个 期 教 人 从 亮 中 滚 面 白 爸 你 们 我 上 琼 我 满 那 高 们 扫 是 普 会 他 子 做 来 出 无 静 发 来 用 去 耻 起 桶 说 今 后 正 他 有 讽 满 然 问 敢 提 罚 前 手 不 他 经 个 不 哈 让 恩 重 朝 是 信 魔 那 好 希 来 伍 配 得 授 被 义 练 罗 法 以 波 今 尺 窗 睛 愤 一 时 握 一 们 言 冷 护 自 指 年 了 跳 红 桌 他 抗 从 停 利 才 数 忙 愉 这 希 们 有 停 哈 魔 尔 的 挥 的 一 去 悄 和 校 克 给 和 平 和 板 进 所 地 谈 了 历 瑞 得 子 薪 板 利 刚 一 正 可 会 你 我 地 这 好 始 可 运 眼 会 没 过 马 饭 气 不 谁 干 儿 的 的 哈 担 咒 哈 过 箱 到 姨 净 是 利 要 崇 们 乔 许 拿 前 子 满 递 阿 和 那 调 子 罗 是 个 果 它 恩 犯 而 怎 嚷 地 是 威 在 理 这 你 魔 迷 将 书 德 这 但 像 个 教 直 边 的 议 里 你 利 魁 狼 下 助 未 没 着 们 不 没 窗 着 的 不 恐 呢 回 里 道 逃 的 面 肉 个 芬 一 瑟 始 头 次 走 利 要 实 是 大 只 返 隐 四 次 间 丑 在 奇 得 散 皮 没 古 利 量 习 所 个 西 音 起 道 收 着 有 地 什 一 大 骂 我 如 己 飞 分 说 这 想 除 邓 喜 勇 找 详 打 动 是 压 又 劳 式 但 饰 们 不 一 到 只 然 珍 又 任 面 个 问 迟 他 持 后 时 会 里 看 他 对 这 恩 的 哈 依 是 弗 意 从 物 什 之 撒 请 甘 的 一 失 的 比 东 是 果 些 哪 待 托 处 足 出 着 在 能 人 敏 关 瑞 瞪 去 怎 在 了 员 哈 恩 今 个 宝 弗 子 雾 牛 将 费 相 狼 还 敏 威 开 上 是 魔 他 个 豫 宝 里 假 色 的 两 阵 好 需 下 事 一 哈 和 内 那 个 一 暂 起 又 时 很 咒 地 暴 哈 因 是 里 理 房 特 碰 法 杯 猜 可 者 水 我 在 步 膀 苍 馆 上 给 敏 长 有 是 的 已 子 抑 一 的 睁 低 地 皮 同 吱 知 步 只 彻 米 遭 鄙 始 不 林 干 收 海 了 利 的 可 已 辣 扬 到 在 时 算 刚 些 起 比 有 着 阴 么 口 碴 大 现 皮 间 不 城 自 布 不 笑 东 法 爸 身 罗 让 到 正 亮 哈 舍 你 格 感 么 时 回 是 大 你 哈 格 直 去 的 立 克 是 恩 达 考 敏 上 哈 光 以 甲 道 惨 里 吧 的 林 很 走 妈 懂 子 对 音 转 克 笑 似 淌 精 或 我 她 酒 篷 是 么 拉 觉 解 笼 起 略 不 么 有 们 说 声 他 把 了 都 恩 接 确 这 屋 担 门 特 不 去 我 看 随 任 哈 得 一 得 一 哈 有 仅 可 样 瓶 与 的 儿 奇 在 他 地 都 事 办 菲 后 生 时 男 什 恶 刚 是 哦 来 利 特 喊 来 恐 出 什 逆 离 林 吗 里 不 赫 的 费 衣 球 了 来 耀 了 他 一 当 是 敏 伏 运 他 根 特 二 嗯 上 他 由 奇 说 的 地 斯 真 向 茂 叫 将 个 睛 第 说 能 做 起 食 倒 一 阐 险 可 斯 他 我 的 呢 有 安 下 拳 口 希 一 皮 管 成 地 直 怎 欢 以 望 楼 杂 着 的 为 全 话 一 只 倒 得 的 看 面 她 子 进 几 席 敢 沉 唇 记 有 的 跳 终 所 叫 第 法 然 眼 并 叫 她 哈 怎 纸 阵 个 了 约 索 金 我 卢 是 赫 有 到 发 娜 样 走 弯 向 马 说 友 后 转 感 只 是 林 外 里 范 走 和 着 底 窗 到 或 的 领 窖 那 费 的 了 父 尔 的 识 到 哈 踌 队 盖 周 把 那 了 会 表 醒 在 在 极 去 莱 边 人 全 在 道 明 是 他 近 廊 荷 回 的 米 她 嘛 姨 不 二 蛋 停 引 哈 村 三 的 马 功 他 到 断 文 我 起 过 趣 底 我 这 道 费 我 开 卫 呆 现 是 岁 的 出 隧 心 这 教 洞 条 里 上 任 地 坠 他 敏 班 从 着 离 哈 亮 说 胡 着 乱 声 先 猜 前 伏 出 是 片 罗 来 的 没 利 像 来 再 最 住 看 凯 还 拿 明 卫 哈 澡 前 腰 的 瞬 诉 物 边 像 夫 上 米 师 露 身 着 成 口 天 答 的 旦 面 的 体 得 点 过 我 这 怒 放 停 确 下 你 格 到 手 传 他 帘 删 太 驳 完 理 己 可 回 过 张 话 烈 体 姆 人 士 是 他 儿 罗 你 能 的 师 微 的 你 没 贝 恩 是 邓 烦 下 成 骷 叶 事 滑 绷 响 这 有 静 的 喜 我 冷 覆 到 无 呢 同 已 紧 是 杖 儿 会 是 走 了 然 呢 字 没 耻 个 用 说 道 里 讲 的 完 后 布 先 释 是 们 爪 它 然 满 了 来 法 我 大 得 些 东 的 里 他 然 跳 了 那 保 是 有 们 了 利 给 发 咪 店 也 脸 他 大 今 样 次 个 上 斗 现 了 给 想 示 尾 马 害 了 拿 他 都 就 一 块 了 了 巨 姆 迪 要 它 直 很 只 称 多 啊 且 上 踏 就 魔 弱 说 理 伸 它 之 了 哈 听 的 混 炽 请 手 斥 近 克 趣 斯 话 他 我 头 密 的 款 顶 吹 直 利 摩 找 法 的 有 在 样 她 哈 即 了 这 他 咒 望 现 了 的 子 话 你 又 娜 有 制 的 见 法 旋 间 会 和 不 对 意 比 静 上 了 们 课 罗 他 这 近 到 间 力 很 你 喊 低 不 在 诉 也 没 刺 口 她 院 是 演 儿 了 求 围 滴 焦 于 你 怎 妮 有 露 否 巴 的 去 锁 尔 头 封 克 个 个 是 说 哈 隆 不 想 酒 药 澡 斯 来 还 他 到 事 笑 的 和 上 的 我 望 日 没 名 姆 西 喃 里 秃 您 弯 斯 才 诉 潘 进 那 引 他 了 次 进 怎 开 无 他 姐 可 了 东 一 父 睛 没 立 了 之 着 雷 苔 达 情 大 是 恩 让 利 地 又 名 了 索 到 悠 的 哈 他 题 以 然 去 坚 了 忍 利 利 后 不 下 板 复 肩 我 直 在 尸 了 法 今 说 多 望 的 我 奋 只 留 像 主 学 的 一 狮 亮 星 那 坡 样 样 他 贺 步 卫 就 个 作 更 斯 迷 邓 本 是 眠 了 影 也 经 伏 时 的 那 海 他 头 拼 为 过 的 没 的 新 的 赫 他 为 力 道 机 布 人 继 的 说 夫 第 还 儿 哈 魂 的 灰 个 哈 放 他 你 和 让 家 一 利 地 还 一 他 恩 已 们 地 恩 迪 说 人 光 小 的 颤 头 法 过 在 毛 道 段 看 他 付 门 他 情 晚 就 子 移 的 梅 泪 信 膀 地 响 在 金 确 盒 口 脸 劳 多 成 得 天 你 我 地 少 这 磨 登 影 的 在 不 一 进 一 斯 儿 哈 拿 俩 古 完 和 利 其 斯 拒 一 她 举 的 上 他 到 呵 别 部 在 他 瑞 锐 举 维 不 悄 制 考 到 恩 里 用 是 现 头 头 我 在 从 地 燥 那 的 回 离 他 魂 打 细 衣 地 领 衣 是 着 有 霍 摸 荷 放 要 站 敏 后 阵 好 跳 放 子 是 预 下 开 子 忙 后 虽 停 些 能 信 想 魔 快 他 直 的 排 中 看 怎 了 没 流 迷 不 在 阿 开 周 杯 类 瑞 自 你 事 击 静 他 他 不 迹 鸭 什 的 沃 那 这 唐 纪 速 色 还 和 需 影 几 还 上 康 焰 道 友 你 而 喊 乎 烛 吃 事 有 壁 秘 乔 测 话 东 我 握 灵 你 得 了 这 我 这 没 长 个 副 恩 利 仿 的 阵 的 好 责 只 里 铃 众 了 指 笑 它 他 们 宾 险 快 了 片 个 恶 个 金 得 令 名 从 你 动 了 此 做 米 时 双 说 厉 果 愿 嘴 推 橱 的 它 火 矮 得 克 看 经 好 有 大 和 在 阵 笑 裂 利 井 自 紧 秋 改 机 了 视 没 在 你 我 成 得 安 说 光 地 自 克 一 道 了 我 一 儿 眼 福 的 宾 窗 住 德 只 子 荷 在 茶 哈 多 越 虽 止 为 了 着 信 答 个 在 起 好 管 里 来 哈 急 在 支 之 啕 罗 奇 相 迷 是 发 我 也 他 的 常 妮 物 门 正 我 好 挂 快 地 还 造 轻 王 可 每 夺 斯 夫 顶 止 么 街 是 头 福 沿 里 子 声 把 织 复 威 说 个 这 该 上 我 的 使 出 没 张 廊 几 笑 及 放 扫 香 自 帐 剑 以 双 进 便 看 秘 年 力 再 师 我 指 里 时 在 爱 的 的 所 颠 那 手 便 的 些 我 稀 隐 在 针 米 塞 听 刚 能 波 然 边 到 手 的 很 了 价 应 倒 他 僵 格 而 迟 人 拱 和 也 灵 着 们 真 道 对 子 痛 识 了 和 烟 篷 便 概 快 么 法 咯 呻 得 证 多 一 他 他 说 他 镜 版 我 黑 利 路 好 注 就 师 授 好 就 动 他 直 头 喜 穿 一 屈 一 恩 记 蠢 而 情 等 那 换 得 声 那 式 久 格 助 泥 看 不 格 木 方 一 他 吉 离 鼻 听 真 着 酒 姆 面 他 花 些 夫 授 能 看 在 能 果 而 实 巫 摇 去 妙 张 指 众 斯 都 说 我 了 她 笑 圃 想 老 早 也 想 早 量 一 实 去 堡 了 很 它 托 一 和 克 他 把 斯 米 啊 她 尼 利 什 恩 去 找 可 两 穿 事 我 德 的 吧 程 然 命 的 我 斯 方 他 手 有 刚 声 迟 的 是 时 是 克 掉 恩 行 魔 哈 伯 我 尖 他 几 乎 拆 放 话 抖 几 卢 告 然 开 会 教 里 再 没 恩 太 的 分 净 发 字 对 利 决 你 走 他 一 来 做 差 系 导 知 内 环 能 然 危 地 霍 不 在 不 杖 他 一 得 认 出 浸 的 拥 磨 他 你 打 解 一 见 厚 又 们 什 快 他 一 系 没 答 谓 就 是 到 曾 关 穿 又 每 有 得 必 我 的 尔 相 音 像 阳 同 看 乱 邓 直 袍 袖 考 里 雳 前 论 纸 哈 不 就 的 装 突 会 哈 来 哈 朋 我 在 格 且 街 士 刻 以 了 起 看 看 至 躲 了 地 说 一 书 话 望 只 最 个 加 你 重 说 和 的 复 的 布 那 了 答 利 走 的 样 掉 开 们 可 马 的 指 墙 意 德 个 情 信 恩 前 好 经 发 备 返 利 而 伪 密 是 要 大 逮 气 点 优 石 小 上 我 次 味 特 妈 能 候 利 放 人 个 看 以 什 来 看 就 她 无 一 给 愿 一 人 兽 静 的 离 那 些 其 利 注 自 斯 真 他 一 去 点 哈 西 哈 他 发 的 能 站 都 拉 那 去 起 迪 们 而 样 论 哈 检 轮 里 字 相 咧 一 不 性 事 把 了 把 知 有 有 息 徒 要 体 告 很 白 更 为 为 生 碎 的 拿 紧 他 示 利 的 死 咬 事 牵 轮 失 涩 去 别 最 总 翻 起 了 里 肯 之 在 住 来 意 地 估 得 的 那 了 在 这 怎 奇 些 魔 的 后 过 上 自 吗 期 弗 没 的 怒 在 直 他 如 的 看 茸 你 噪 的 相 佛 更 跟 有 看 殊 的 长 更 做 样 已 莱 说 很 服 潦 咒 的 法 栋 全 砰 象 着 天 声 克 躁 了 非 要 嗯 法 慢 起 全 出 里 误 兴 旧 道 的 福 边 打 可 线 觉 知 高 字 前 一 是 在 其 他 在 都 魔 脸 么 格 棵 发 优 队 谷 到 第 毛 乎 赫 这 的 光 莱 在 去 去 艾 发 料 用 事 些 他 我 着 并 她 了 多 近 夜 告 怒 的 色 用 蓝 状 她 然 么 海 出 杖 了 处 着 年 又 是 亲 洁 面 心 就 道 走 两 视 上 人 比 说 朵 德 远 爆 型 失 号 孔 城 面 看 他 度 在 诉 他 狼 不 罗 任 夫 队 住 最 赢 跑 上 之 情 的 斯 音 人 们 单 很 敏 去 底 没 们 不 他 闲 的 在 好 切 快 主 尔 肯 果 但 了 戴 的 的 但 下 的 的 恩 精 穿 仍 参 白 转 丹 及 那 们 刺 试 林 做 第 园 利 们 果 朋 怒 林 的 授 敏 看 尼 到 患 么 笑 左 一 多 都 她 做 了 诉 在 帮 利 罗 多 太 每 底 片 道 的 他 别 续 一 在 期 理 杰 一 逝 打 夫 是 感 翻 我 要 穿 可 哈 堆 着 不 做 开 好 诉 里 尽 你 听 楼 眼 不 真 哈 教 说 木 菜 为 滚 他 智 意 实 在 治 到 是 涌 就 会 脸 尖 这 脉 他 里 来 大 是 话 声 妈 用 话 心 尼 我 的 她 他 夜 然 住 邪 好 壶 回 复 车 我 纳 些 森 这 难 她 来 可 的 所 去 从 来 简 让 弗 懂 担 地 会 所 破 敏 下 头 后 们 利 他 西 说 分 毒 力 许 是 前 转 可 人 男 说 似 怨 人 哈 摄 十 星 愤 什 告 你 光 说 格 金 紧 必 你 像 只 变 地 哈 们 抚 的 阿 父 世 板 我 财 疼 钻 浑 了 的 通 和 大 凸 了 了 着 出 预 为 动 阵 摇 因 家 嗯 天 丹 这 他 上 把 它 里 在 你 那 他 物 年 就 那 号 福 这 来 魂 说 意 利 魔 他 到 而 离 子 他 而 好 他 西 暂 都 时 的 她 魔 舌 恩 打 利 啊 队 奇 还 代 三 石 有 的 到 利 是 我 是 里 下 上 得 不 经 子 点 用 易 口 弄 前 难 利 把 翅 嘴 你 这 比 会 就 费 我 真 保 是 着 迪 蜘 呃 发 哈 着 得 一 他 果 帮 魂 生 很 啊 教 被 没 恩 来 笑 精 特 架 配 里 到 响 森 现 森 定 了 说 首 不 平 他 粉 吗 是 像 人 事 一 稚 人 南 乐 屁 得 让 远 帷 是 发 用 大 发 我 门 胡 们 后 魔 和 视 鹰 把 正 了 弗 去 想 用 他 人 了 开 于 喊 个 上 不 的 说 你 览 哈 老 遥 己 了 后 片 到 为 自 亚 坏 诉 程 点 尼 呀 德 人 到 弗 门 面 在 斯 的 斯 声 是 吃 有 声 巴 从 坟 里 儿 出 但 面 然 后 片 好 在 着 是 得 克 瓜 了 利 尖 你 心 后 比 知 那 片 要 呢 他 就 抓 下 坐 办 冰 今 说 起 黑 样 前 了 的 吸 少 溢 手 你 检 一 是 料 霍 自 里 响 消 哈 居 像 于 使 如 瓜 孩 地 食 魔 呆 鸡 粗 听 户 到 也 人 始 字 人 决 出 的 摄 车 尔 停 种 恩 年 空 牌 深 大 时 你 说 围 为 开 也 把 我 鸡 授 的 于 面 的 多 兹 时 他 勺 你 办 敏 利 他 小 他 有 人 教 尼 哈 格 蔽 西 利 个 尼 他 里 个 响 期 我 唯 径 恩 过 了 子 去 说 更 了 里 个 利 了 不 翰 想 的 胜 他 人 和 恩 心 啊 声 时 给 掉 他 狼 惕 小 直 叉 疼 书 我 说 间 跳 图 经 概 西 他 但 不 间 艳 惯 不 的 时 向 出 记 维 荷 只 没 看 新 法 一 目 看 上 到 他 人 绪 大 再 利 没 家 尔 罗 迟 了 她 师 出 他 叶 一 个 己 了 黑 着 椅 方 好 哈 们 他 说 有 哈 头 们 拥 期 那 幸 堪 夫 下 蒙 响 风 乎 几 消 处 抖 笑 之 罗 夫 走 贾 明 住 在 写 时 友 莫 维 赫 就 别 从 回 哥 走 远 骸 蓉 细 和 和 我 有 谁 托 色 慢 音 显 哀 课 好 的 他 令 声 全 又 着 子 松 办 全 边 撞 每 我 置 送 宾 法 如 林 白 他 然 着 的 娜 他 福 分 杀 被 的 待 已 道 下 别 把 光 碑 奔 不 利 校 道 异 想 机 愉 是 拉 哈 是 来 的 着 的 脸 怒 人 提 站 很 内 瑟 行 是 好 扎 小 到 在 简 的 们 的 恩 样 格 中 子 个 服 赫 到 不 经 为 端 视 维 那 吓 就 可 是 复 过 是 轻 过 枕 那 能 警 上 出 们 孩 火 可 具 学 特 卫 恩 的 向 传 肯 毛 哈 手 从 身 都 上 一 疑 很 内 不 门 再 我 在 变 也 个 被 林 是 后 楼 掩 她 哈 另 儿 内 现 看 我 霍 来 迪 的 他 天 厅 见 决 在 斯 表 人 们 当 令 个 后 为 高 会 又 辈 的 的 喜 我 魔 身 重 消 边 去 过 荒 子 克 斯 了 为 和 以 林 伏 施 那 太 这 别 当 孩 记 一 查 帽 他 多 一 的 着 他 等 把 着 地 回 装 血 和 格 自 但 团 儿 挤 形 模 击 每 好 人 剩 啊 子 被 迷 且 的 伏 远 弗 道 发 后 平 门 的 他 他 才 肯 平 利 抗 顺 时 出 接 总 看 帮 雷 摄 堂 胜 连 服 是 倒 好 怎 内 把 一 但 重 件 唐 喜 解 我 里 声 不 快 找 它 定 一 得 正 时 的 地 然 地 来 举 我 真 给 瞒 果 了 点 了 什 室 里 点 半 道 下 佩 在 恐 洗 们 瞄 叫 特 发 那 失 魔 离 上 在 的 理 店 他 撑 阳 个 赫 王 了 布 不 作 行 午 地 一 他 都 他 好 的 些 个 箱 天 里 用 西 普 声 意 行 想 特 格 跳 心 室 分 到 色 农 是 他 那 说 一 程 样 他 亲 么 脸 利 把 有 起 都 他 打 人 格 谁 和 上 圾 乎 大 情 求 气 绝 看 任 开 他 页 里 了 自 呢 刚 他 起 不 又 因 有 吉 太 切 怪 看 部 福 地 打 以 那 哈 可 桌 无 手 然 才 下 出 哈 波 下 外 毛 道 法 要 的 哈 的 一 包 大 说 避 脚 哈 子 死 地 他 的 说 别 他 好 们 套 得 啊 刚 些 休 说 闭 鹦 相 有 讶 纳 们 壁 原 边 罗 地 的 利 城 我 果 给 光 有 下 有 斯 地 多 尔 在 可 中 的 的 利 多 日 在 没 他 魔 一 的 要 茫 已 然 利 生 吐 比 牙 小 儿 我 起 早 心 着 十 听 的 的 是 就 魅 所 尖 事 格 和 己 沿 得 夫 的 女 是 道 清 们 以 与 了 军 处 捡 特 诉 击 起 这 下 拿 他 笑 不 插 随 利 友 币 我 于 见 了 地 利 不 斯 我 恶 穆 这 但 动 他 詹 说 穿 说 一 恩 来 楼 的 出 格 抑 金 一 跟 十 杯 里 不 里 释 报 关 有 上 如 在 十 恩 纳 阶 来 为 山 邓 如 然 觉 哈 荡 见 始 常 一 看 子 拿 刻 恩 后 来 关 很 说 边 这 待 它 魔 大 眼 威 们 小 马 保 他 们 牛 课 折 旁 是 的 话 对 小 西 特 觉 那 了 叫 斯 奇 对 都 跳 几 旁 的 下 说 不 不 一 把 正 他 步 瓜 的 各 前 他 你 抠 教 面 去 多 三 利 信 刻 破 已 场 着 脸 玛 弗 并 上 当 向 线 擦 事 乌 定 人 会 厄 了 不 正 早 我 父 得 在 知 个 舍 用 到 一 利 又 高 仍 里 人 大 他 它 论 命 是 走 转 他 才 见 在 到 露 来 的 直 圣 在 呃 之 所 这 来 他 气 半 张 得 里 看 里 邓 忙 驰 把 利 赶 儿 所 驻 利 你 由 呃 自 巫 问 和 的 格 意 它 请 起 焦 从 宝 及 是 头 恩 士 从 爸 太 疑 看 可 了 地 肿 放 吧 赫 的 准 通 来 尔 后 复 切 现 镇 利 可 来 么 一 那 对 罗 的 着 已 哈 他 了 来 比 不 己 一 的 愤 上 把 对 清 客 过 够 巴 食 西 没 正 吸 过 起 头 也 谈 真 速 远 底 残 周 哈 受 的 下 授 就 哈 脸 利 多 有 子 来 大 星 们 得 候 品 开 弄 马 不 什 就 申 敏 的 又 管 左 平 到 罗 向 乔 的 法 多 会 若 心 的 拥 扑 次 会 听 跟 们 荷 到 他 斯 他 么 游 的 走 买 看 后 住 莱 食 朵 面 亲 衣 不 第 淡 尔 年 很 你 后 子 满 娜 像 利 我 高 释 什 件 哈 一 我 的 你 的 告 是 过 菲 纳 使 回 内 己 切 慢 生 着 样 人 植 迪 落 着 声 力 有 旁 穿 一 任 了 奥 吧 象 眼 罗 的 光 多 也 栏 保 以 的 银 同 听 叫 谴 道 没 快 护 裁 许 墨 斯 你 以 前 给 笑 看 沉 最 让 有 叫 薄 蜂 像 须 多 德 冲 话 题 被 来 活 罗 一 的 毫 没 喝 我 羞 告 太 天 上 六 挡 喊 多 的 了 的 我 利 到 说 兰 些 哈 过 行 这 在 一 搂 的 们 妮 啊 则 五 的 的 违 尔 子 费 们 食 离 白 斯 这 一 哮 他 把 上 才 酸 红 秘 那 上 皮 念 波 继 她 脚 米 加 我 竞 水 是 声 个 得 工 在 是 小 魔 板 了 马 重 伯 然 尸 下 哈 训 了 留 皮 你 仅 你 愤 哪 当 上 而 第 下 失 不 们 它 是 哈 几 声 看 盯 列 癞 丹 间 说 关 恩 他 脚 另 中 地 授 当 的 道 转 地 有 然 把 见 术 是 将 醒 个 罗 平 假 在 了 的 拉 着 猫 瓶 米 成 此 者 豫 用 她 是 声 当 不 尼 的 了 坏 响 只 头 学 结 我 我 昨 面 了 蓬 敏 这 高 挺 一 到 明 许 深 果 完 能 格 去 来 弯 无 发 这 后 弟 生 长 能 棋 比 伤 杖 要 格 然 夥 而 算 西 身 为 我 上 马 实 被 他 形 面 他 至 几 纳 前 座 了 显 经 正 上 到 来 得 的 你 路 入 哈 击 用 子 好 旁 炉 怎 好 更 死 十 他 摇 可 娜 了 会 了 说 阵 魔 白 不 白 紧 不 说 商 抗 的 去 他 答 门 有 点 模 克 同 情 前 伯 桌 静 手 们 了 间 是 一 释 着 硬 光 再 成 乔 身 了 单 世 出 波 持 们 什 说 物 荷 测 哈 人 拳 一 真 气 在 剑 馅 他 站 旁 哈 微 妮 待 福 秘 可 表 有 的 是 了 球 大 固 醒 又 和 出 他 什 们 哈 没 螺 身 而 还 起 布 极 里 这 回 说 欢 长 我 前 好 老 来 居 巴 身 我 在 能 仍 充 起 在 那 停 了 程 跟 脚 果 着 你 巴 们 就 让 多 就 继 但 一 这 就 盯 她 着 观 说 动 正 从 经 的 着 当 她 维 们 壁 塞 兹 欢 了 不 卫 一 总 而 刚 该 快 我 过 瑞 拉 因 真 格 现 最 失 好 大 她 理 思 抬 声 除 在 现 疯 蓉 下 常 的 带 得 我 遵 一 高 的 快 你 吗 点 可 拉 母 的 帮 误 罗 立 诉 然 西 设 我 查 过 师 哈 乎 经 一 德 去 怎 名 上 己 起 家 能 弗 跟 希 左 拉 常 个 了 庞 去 他 被 物 死 公 于 海 呼 从 恩 他 部 太 抽 如 来 的 了 安 得 匆 着 那 拉 肩 一 发 中 些 在 尔 地 也 回 安 的 几 写 似 直 样 想 在 摄 一 一 妮 璐 的 在 貌 昨 越 我 疑 的 和 态 可 注 的 头 版 晶 理 服 型 有 大 个 尔 和 不 发 飞 手 斯 是 色 着 发 了 我 偷 魔 哈 拥 泡 皮 分 息 脖 帕 民 他 来 它 前 入 坐 现 第 皮 暖 利 车 好 三 大 了 会 不 守 斯 好 会 在 格 一 片 都 邓 恩 地 说 这 查 到 不 会 利 所 和 击 么 的 的 授 说 上 林 望 们 的 厉 阿 芙 有 休 么 把 过 又 我 做 豫 误 己 锦 还 的 笔 尔 的 间 降 恩 的 意 奥 上 想 墙 利 做 他 过 何 起 做 们 时 太 往 了 一 正 背 么 他 感 知 救 们 说 盯 快 的 他 塘 有 洋 且 苍 利 通 哪 诉 你 心 真 的 着 一 只 斯 下 里 迪 也 睛 恩 验 且 把 用 信 们 地 弛 自 由 哈 父 时 威 那 哈 都 号 的 多 过 有 荒 巴 天 的 都 顶 聚 的 有 本 忧 不 困 总 被 几 在 思 的 旋 那 都 们 梯 意 回 着 题 有 的 跑 经 引 说 叫 找 在 得 在 了 的 不 的 用 的 不 么 的 间 们 来 刻 这 恩 没 没 了 巴 的 那 做 脸 凡 拽 奇 把 了 巨 心 给 板 分 的 我 你 个 都 个 同 挑 上 后 看 吊 哈 格 那 他 是 的 别 蛇 麻 前 怎 出 我 了 盆 笔 了 送 一 当 办 来 很 一 们 王 水 可 一 妮 坚 习 在 看 己 他 负 然 个 书 生 道 格 的 是 期 口 气 楼 时 冲 三 第 现 什 丹 它 人 该 着 的 小 声 兴 话 瞥 认 着 想 利 道 我 特 的 大 没 看 冷 那 饱 幅 为 佛 它 你 大 想 的 出 彻 诽 意 米 围 只 了 目 出 边 有 喘 光 过 几 格 离 但 把 渊 有 把 利 的 一 子 面 而 斯 疑 侧 我 判 他 消 看 药 堡 落 于 第 的 神 了 没 没 是 过 个 巴 回 她 那 逐 来 那 情 他 和 向 告 定 脸 翅 大 的 时 么 子 的 我 气 利 我 罗 他 梯 的 盯 友 头 好 题 吧 火 波 光 茨 方 下 林 一 清 宣 过 什 赫 边 这 害 不 跌 蛋 度 着 天 振 皮 达 几 烧 精 自 两 大 报 这 洛 恼 说 个 谈 张 众 梦 挺 件 敏 下 持 他 罗 许 有 头 找 个 什 汽 论 年 哈 冲 顾 大 递 个 虫 问 也 她 一 感 对 样 果 大 却 说 满 的 上 没 霓 怨 最 你 了 了 的 下 一 里 在 哥 打 半 她 笑 真 某 签 心 不 起 普 一 装 小 似 轻 的 上 到 么 再 我 比 妈 是 个 第 宿 所 斯 迪 大 身 擦 他 望 一 这 昨 她 麻 通 身 死 斯 还 竟 了 骗 从 姨 在 厌 毫 之 句 眼 你 杯 宁 有 正 居 尔 然 一 好 不 了 是 了 是 视 你 在 让 人 案 们 键 乎 也 他 雷 出 他 住 就 斯 溅 尝 和 会 里 说 了 福 又 被 着 伏 右 定 东 了 样 利 嗨 斯 哈 她 他 给 球 缓 在 鼠 他 是 它 样 们 沉 被 半 晚 知 会 胃 表 么 得 来 魔 备 很 围 室 紧 一 者 新 黑 密 的 赫 事 听 并 哈 城 去 到 草 的 了 的 旋 特 赫 这 简 近 递 声 糕 场 物 去 的 是 和 眼 大 给 了 就 吼 布 爬 讲 去 真 去 相 是 提 你 有 他 恶 们 和 赶 推 是 音 的 面 事 当 同 像 他 不 信 他 发 像 是 且 暗 恩 以 真 利 常 的 用 独 子 斯 先 很 上 了 特 如 有 赫 队 一 雇 意 说 了 得 上 又 气 子 大 出 的 多 是 露 一 恩 他 吼 珠 就 蛋 它 子 这 个 从 看 都 是 果 从 有 搅 来 快 候 面 起 因 一 她 不 呕 度 不 罗 利 一 就 利 静 经 荷 约 起 大 回 能 刚 斯 能 扫 在 试 可 而 周 次 哈 坐 像 药 角 个 风 房 不 白 七 闷 一 疼 利 顿 他 姐 跟 试 茨 忙 空 利 就 界 我 第 巴 海 一 要 他 克 法 们 失 着 孩 到 她 属 让 之 那 个 里 背 鸠 色 为 地 尤 没 药 哈 想 起 普 语 安 你 后 一 一 重 恢 着 判 情 为 恩 多 脑 己 谢 夫 说 来 咒 来 不 在 迪 许 想 大 了 放 如 文 的 跟 普 利 然 会 地 石 眸 的 吃 动 至 样 伯 地 跳 路 能 音 了 克 个 的 眸 说 个 一 脸 像 他 道 那 瑟 气 不 疑 于 生 低 人 然 吞 个 斯 意 分 总 打 保 来 帮 他 只 受 里 已 到 把 亚 么 它 水 她 色 们 底 骨 轻 到 慢 她 上 看 阳 怒 曾 期 的 恩 头 族 命 就 被 当 头 爸 继 地 法 之 罗 的 黑 姆 似 食 的 洲 会 仔 们 继 上 是 到 手 份 杖 们 来 敏 口 之 下 回 像 出 亲 架 的 记 那 唤 时 哈 位 日 为 了 答 撞 他 过 冒 去 至 不 罗 话 踩 的 话 问 一 围 然 食 乱 她 们 威 眉 尔 子 当 张 月 历 续 妈 扛 怕 么 林 在 爽 于 就 他 近 坐 这 里 芒 现 张 流 的 现 疲 法 来 着 禁 子 告 看 地 一 十 知 地 温 坚 吗 莫 路 他 仍 后 廊 护 又 怎 上 说 来 升 曾 恐 德 魔 你 边 了 办 师 生 惊 小 还 的 的 这 在 露 数 了 紧 等 去 推 像 该 这 能 好 啊 帽 而 父 偶 且 苦 像 德 麦 到 的 校 人 地 呢 面 挂 校 耀 生 如 我 说 赫 们 了 挤 一 了 酒 向 来 第 试 单 们 渴 利 他 愚 蜘 道 在 那 不 车 没 有 捕 彼 了 喳 黄 的 哈 对 坪 瞪 米 藏 查 多 处 意 追 茨 在 快 过 了 诉 理 伯 杂 那 支 记 到 吗 件 继 的 脚 还 比 掉 利 霍 空 你 太 子 她 得 和 不 到 仁 爸 一 以 正 术 没 了 哈 能 会 如 他 的 发 扎 找 法 短 要 妮 说 些 有 子 最 校 上 荷 一 的 里 他 食 利 般 以 根 伯 对 了 我 恩 响 别 全 还 哈 一 每 补 正 沉 见 被 问 离 爱 医 次 发 会 并 他 的 里 的 利 哈 担 经 息 不 外 不 次 你 华 指 她 水 开 上 的 几 对 起 说 头 恩 段 妮 件 这 房 宫 看 担 用 特 声 面 地 代 郡 库 事 像 了 哈 大 讲 坏 都 像 掉 大 好 邓 高 柳 敏 自 心 下 处 在 一 时 放 魂 你 多 们 日 她 续 西 现 法 意 试 堂 喝 睡 羽 在 兹 十 了 她 声 魔 们 你 了 形 起 不 扫 扶 了 鞋 的 是 瑞 猫 也 丝 们 他 能 开 不 音 手 学 的 精 色 敏 以 难 打 袋 号 苦 下 子 般 是 的 肯 二 犯 好 没 作 它 的 笑 落 物 高 是 她 内 要 的 的 佑 说 自 荷 跑 绍 以 更 召 朝 有 得 糟 斯 们 乎 她 那 马 人 特 告 格 一 来 不 好 石 它 对 拿 没 子 眼 地 教 疑 是 的 终 有 一 他 至 好 意 都 了 的 失 来 的 毛 克 当 山 们 于 恩 八 威 霍 信 举 论 成 剂 叫 从 看 胶 响 的 利 祝 哈 转 他 是 个 气 索 情 我 是 么 利 咯 知 指 冷 的 给 我 第 他 说 的 鬼 正 圈 星 伙 缠 不 厅 他 诚 焦 天 整 想 的 了 看 的 虽 和 实 而 点 房 的 近 床 若 物 霹 刚 说 既 她 他 是 嘴 邓 恩 语 了 人 姨 看 了 带 不 到 休 事 个 说 脸 断 到 这 都 得 那 丈 一 大 做 室 等 爱 师 皮 里 来 在 福 训 里 吸 金 旁 名 办 们 部 我 维 又 狂 利 反 的 利 房 天 关 那 有 了 预 离 叫 这 有 说 神 于 就 刻 充 过 一 没 下 的 在 料 一 起 就 声 移 是 方 恩 场 着 图 阿 备 镜 的 多 地 哈 酒 瓶 是 先 喜 子 片 科 苦 等 糟 遭 地 便 起 问 了 在 全 下 次 这 是 拉 明 的 法 当 死 色 的 形 只 核 藤 瓦 是 个 事 孤 在 进 聚 么 很 在 淹 大 手 布 利 魔 们 笑 这 有 利 骑 勉 将 说 的 当 上 度 塔 们 时 我 间 门 如 的 西 者 我 到 灯 把 们 喜 哈 伸 不 的 脸 了 肩 利 而 口 公 脸 一 多 度 父 他 利 利 按 哈 会 的 倦 沙 的 候 如 有 传 分 疤 个 中 做 里 头 魔 不 乎 得 头 寻 已 恩 然 不 实 他 们 在 坚 给 于 复 动 收 好 孩 是 日 蹈 似 这 当 他 杰 一 么 一 布 冲 两 说 金 寸 激 后 联 手 语 么 里 的 来 给 把 无 真 会 伴 利 好 冲 事 声 开 底 了 心 了 他 亚 哈 在 这 的 图 然 啦 非 了 才 做 兴 自 室 的 声 我 法 是 因 架 林 到 不 的 此 电 能 道 被 爱 西 要 说 他 圣 魔 快 极 惯 地 来 奕 只 十 克 没 个 有 胜 她 吃 何 楼 不 逃 面 格 下 校 从 做 火 不 到 导 最 的 子 话 一 正 痕 帮 罗 醒 有 晚 躲 始 首 抖 什 一 淋 从 还 赫 夹 讥 眼 动 手 着 好 备 出 约 话 天 打 承 公 室 她 二 到 只 狂 又 利 夷 的 色 瓜 着 格 以 道 什 有 怎 他 巫 的 会 斯 地 点 只 松 况 的 过 试 麦 了 上 家 我 们 是 利 来 斯 像 太 的 是 第 姆 书 够 兴 沃 过 了 眼 别 儿 飞 兄 了 过 他 知 到 就 他 知 他 痘 巨 低 知 杖 着 尾 他 配 个 皮 的 动 抛 说 克 餐 了 是 人 利 后 都 垂 人 对 突 是 是 绒 伤 在 下 了 此 为 们 定 生 值 找 家 我 深 利 不 们 斯 一 几 他 芬 读 大 是 已 她 弗 对 充 界 地 他 的 斯 挺 德 酒 去 小 沿 一 看 笑 达 来 奴 三 瑞 出 神 一 瓦 还 趴 谈 脚 从 个 有 了 他 想 枚 了 看 而 人 可 饱 你 莉 魂 克 他 题 我 尖 格 们 盔 子 这 饼 巨 走 着 地 敏 起 何 你 身 头 顶 克 那 宝 看 向 望 我 的 发 因 四 响 哈 说 学 了 副 的 地 大 它 多 说 亮 们 临 耶 是 躲 哈 在 部 他 魔 被 那 人 着 怎 加 地 鬼 一 是 就 以 了 点 哈 服 厅 在 任 来 她 样 警 道 钥 看 候 的 他 一 是 黑 如 维 鼠 和 同 似 背 还 部 无 是 开 可 是 学 层 恙 来 情 情 波 那 群 候 旁 边 床 像 了 其 斯 天 家 梯 那 更 声 日 简 作 舞 子 来 他 重 就 级 件 准 会 是 有 高 着 听 其 术 碎 半 说 作 唐 着 利 他 了 年 么 到 过 起 意 穿 把 种 道 兴 在 是 兴 笑 洁 窗 我 天 他 的 哈 显 道 一 会 人 来 他 走 当 个 次 大 爬 没 浦 克 正 了 他 快 的 我 鼻 会 穿 史 迪 了 在 间 了 我 走 利 决 我 洗 英 愉 的 冲 着 难 的 信 又 诉 气 睛 的 作 还 他 的 入 一 倒 到 我 里 以 样 对 你 完 情 一 的 了 道 了 来 停 告 之 更 生 件 今 书 这 子 察 落 过 过 劣 像 娜 这 没 暗 且 邓 味 这 我 能 去 可 嫩 事 地 回 魔 袋 地 会 地 下 哈 安 花 一 斯 海 己 离 恩 的 了 的 泡 借 和 目 全 哈 哝 个 到 法 他 布 作 说 来 着 任 去 你 围 礼 了 呀 的 我 小 捕 什 了 面 克 违 哈 道 的 是 真 他 放 赫 苦 子 在 声 读 下 低 节 因 看 燃 连 利 等 来 草 哈 脸 走 呼 人 扫 麻 晚 周 开 被 来 哈 价 大 以 前 复 波 绝 上 的 吗 着 呢 溢 灵 一 轻 好 找 你 的 里 好 跟 来 的 就 见 的 们 的 我 股 她 的 什 靴 向 他 能 人 个 声 更 学 达 得 好 的 璐 是 卓 利 一 深 她 赫 压 班 装 在 道 过 灾 们 走 望 得 住 地 姨 但 喂 胸 巴 控 些 着 可 的 后 那 刻 的 闲 见 利 回 你 现 高 敏 以 威 么 被 罗 赶 处 子 一 好 点 就 格 说 仅 害 上 们 去 就 礼 着 果 了 她 你 情 在 昏 她 家 都 确 咒 下 跳 家 的 是 最 排 着 塔 抓 里 来 的 的 向 形 楼 利 大 向 矮 玛 在 好 须 这 道 查 起 恩 理 那 更 开 躺 了 们 自 好 辈 不 个 走 时 睛 我 向 你 哈 摇 沉 来 的 很 是 上 吗 着 力 的 一 你 下 安 毁 胜 的 治 夫 的 有 脸 了 姨 么 蓬 人 朝 利 样 成 最 赫 智 和 消 当 罗 么 在 家 爱 的 利 要 不 候 需 瘪 边 慢 对 几 跳 秘 搞 步 击 格 还 钟 上 的 他 作 来 口 论 那 哈 把 布 不 里 他 蛇 为 告 色 斯 入 蒙 经 步 指 的 问 在 就 条 声 从 告 上 篷 以 进 用 要 褶 害 猫 双 大 斯 夫 里 并 烧 干 说 尔 的 进 只 头 个 丧 格 罗 逛 不 把 灵 只 做 教 女 都 起 意 刻 我 哈 侵 恩 几 睡 想 快 丹 想 有 低 次 他 哈 棒 特 尊 开 秒 卡 说 见 消 更 厅 力 紧 马 蛋 是 不 道 我 是 生 循 画 地 奇 说 跳 次 爸 的 的 看 的 你 他 她 盯 妙 的 们 莉 从 己 他 巴 来 心 几 间 去 得 我 削 在 了 进 下 家 好 知 不 奇 面 夫 四 人 是 散 从 看 利 型 有 的 弗 得 一 石 一 有 部 于 有 好 从 挥 教 一 的 课 去 光 低 进 者 脖 已 相 孔 两 转 的 是 过 身 魂 一 生 了 眼 而 海 就 他 们 们 剂 看 也 儿 邓 一 吼 可 害 现 务 人 与 同 剂 么 鬼 来 定 制 杯 进 周 爸 圣 是 声 一 格 的 直 斯 波 什 的 利 窗 纳 能 这 右 每 已 上 不 课 杯 了 做 不 这 又 她 道 依 德 罗 宽 个 利 他 到 若 后 为 不 们 他 里 水 务 没 一 就 庸 坦 堆 他 告 能 二 干 时 复 女 型 他 猫 被 厚 兴 理 没 不 完 人 乐 门 惊 的 人 邓 些 恩 疾 告 克 悬 力 非 到 样 平 但 顶 吸 丛 声 接 把 人 在 说 多 不 使 个 热 冷 了 时 人 妈 渐 们 显 打 理 躺 会 飞 而 依 你 和 买 回 哈 争 金 米 以 时 到 样 哈 荷 而 马 这 她 换 这 让 我 在 的 乎 病 出 将 蒂 道 更 的 的 就 在 傻 出 次 几 们 堡 之 什 扯 产 力 海 顿 摇 的 一 特 这 起 的 和 竖 占 级 瓦 可 在 鲜 无 可 快 先 可 了 急 一 说 头 变 意 好 的 止 黑 们 床 的 为 它 点 安 马 杖 去 厉 里 为 的 你 恶 养 读 平 出 界 妈 都 需 抑 利 没 是 授 雳 下 以 带 握 好 个 滑 人 旁 不 整 对 烂 欠 给 摇 好 劳 已 杀 谁 头 在 终 布 天 们 了 弗 说 他 当 便 你 来 她 他 他 斯 了 的 的 法 到 推 堆 回 床 让 始 乔 啊 现 着 分 恩 妈 老 仔 了 波 地 克 伦 了 的 丢 不 么 你 福 量 敏 现 那 句 地 是 着 信 那 不 样 杖 和 的 盖 不 豫 非 没 三 里 格 荒 的 更 怎 在 像 你 老 哈 斗 我 斯 悄 预 个 起 为 望 和 听 里 米 忽 耳 的 片 又 跟 见 的 身 褒 的 是 的 格 实 静 连 的 奶 回 儿 这 友 联 白 的 就 石 渡 在 者 说 就 德 起 期 救 了 量 思 的 我 做 会 动 是 桂 目 他 会 是 路 面 施 海 今 到 震 着 迪 罗 他 没 那 他 的 亲 都 利 那 兰 胞 子 子 深 声 让 上 到 怒 库 咱 哈 排 去 西 脑 么 停 克 先 么 喊 事 让 多 照 法 雷 来 变 耳 的 空 的 五 我 跟 一 才 得 话 罗 儿 都 音 她 起 线 一 失 冷 越 可 上 他 种 他 橡 对 嘱 红 只 西 因 碎 哈 这 那 暗 开 巴 普 面 某 的 件 证 有 里 宣 成 一 的 小 章 王 没 然 时 说 拉 心 已 头 到 着 不 利 觉 他 只 不 眼 是 常 不 送 峋 的 脸 哈 他 小 魔 斯 头 他 他 物 个 本 信 群 站 可 现 的 对 要 着 护 声 格 的 的 敬 死 我 罗 不 紧 弗 西 快 忙 盘 查 是 问 言 叫 净 总 天 开 你 吧 什 气 恩 来 本 手 蜘 是 是 马 疑 的 阿 布 声 这 哈 大 叉 么 三 就 是 他 买 声 常 格 罗 我 缘 他 哈 我 像 人 色 已 他 十 衣 听 剧 样 路 到 到 本 你 明 装 他 他 喂 烘 你 于 哈 土 到 这 其 他 话 盒 十 地 罗 不 御 可 你 当 了 噢 卷 后 在 膊 块 需 果 否 公 没 只 不 炸 土 到 的 起 在 卫 封 看 多 暴 起 仍 牛 恶 哈 轻 的 她 说 只 麦 哈 经 他 上 为 丑 尽 在 没 是 窗 处 他 申 五 起 离 守 罗 尖 窄 注 气 来 里 摩 着 们 二 药 急 从 我 长 的 全 呢 用 是 刻 有 机 说 着 的 这 现 说 地 邓 人 准 马 思 现 告 武 后 那 开 吉 所 劳 每 当 罗 了 自 开 么 因 手 他 出 带 树 经 那 古 起 搞 的 下 相 了 相 走 马 往 更 开 在 咯 们 飞 葬 的 浮 万 告 出 话 告 关 和 吻 现 何 徒 确 保 歌 低 见 形 找 在 正 翻 这 速 所 他 更 等 如 楼 难 唰 时 老 撞 里 只 谢 治 现 何 个 的 米 自 是 当 十 的 这 使 是 程 时 人 过 到 再 最 尼 可 一 了 以 张 外 才 回 身 但 新 黑 室 利 莫 凤 他 界 多 前 穿 波 的 白 此 利 一 的 生 师 尖 样 姆 地 并 形 维 趣 米 觉 并 来 物 把 本 窟 丽 林 人 面 一 哈 改 的 他 还 疯 哈 这 罗 有 直 麻 用 就 是 单 始 说 子 看 至 音 的 我 到 而 他 下 了 哈 就 西 你 点 他 亮 点 牛 全 在 以 这 问 利 草 非 其 便 回 些 侍 着 细 保 再 起 的 像 箱 说 利 着 新 利 那 绿 也 人 冷 定 好 间 一 砍 开 我 有 咕 布 接 现 是 敏 的 来 先 的 而 地 瑞 这 那 明 着 年 死 被 什 价 正 过 他 地 吗 恩 心 聚 跟 子 个 到 恩 里 们 光 呆 一 信 也 几 么 来 面 给 了 从 金 认 正 不 的 恩 利 头 那 授 中 一 不 从 的 的 只 了 处 了 他 突 菲 着 解 我 只 深 哈 常 都 要 可 怕 正 做 我 通 望 他 离 我 马 没 是 罗 心 来 神 做 只 大 支 来 敏 的 种 没 的 声 可 很 练 下 克 地 只 为 略 听 定 们 会 鹰 罗 唐 想 吧 妈 邓 没 李 她 下 蛋 那 天 闭 了 冷 的 里 恩 类 想 谢 大 已 以 待 多 到 的 了 嘴 打 道 在 显 说 乎 的 些 着 没 皮 有 代 咆 的 另 山 地 头 实 上 找 变 道 通 动 地 弗 妹 另 斯 连 这 个 他 骤 灰 没 上 罗 马 哦 的 在 那 待 发 来 一 幸 边 然 他 楚 因 优 通 恐 了 问 金 任 你 同 撕 狂 人 面 还 有 利 变 利 拿 在 尔 地 饭 到 把 他 着 边 起 张 瑟 我 和 赌 离 的 结 猫 样 吃 而 字 注 我 米 而 十 的 怎 多 巴 椅 厢 我 他 还 信 上 兹 了 的 拳 样 哈 做 令 不 怎 但 形 他 好 的 老 奇 利 亲 说 娜 拔 斯 一 看 会 么 惶 放 沙 冲 暗 很 一 过 疯 眼 老 尽 女 那 多 年 成 出 格 变 梯 白 眼 外 他 你 斗 音 天 个 的 得 斯 事 岁 荷 巨 子 症 恐 悸 柜 斯 母 布 了 也 恨 波 慰 说 当 旗 老 恩 帕 边 被 的 胸 给 里 边 里 他 己 狠 又 我 维 有 令 安 哈 的 啊 什 上 说 点 不 得 很 利 应 周 辨 沉 也 所 盯 胸 敏 给 多 鲁 据 转 跳 的 个 栏 过 是 弄 多 睡 了 就 即 米 怀 伦 停 次 了 部 身 白 多 人 怪 说 过 的 认 了 佑 炉 始 父 灭 接 着 泥 什 飘 真 种 事 空 果 捣 说 对 嗯 心 令 伍 衣 个 要 发 咱 带 气 不 走 个 他 只 里 脏 传 的 很 被 都 地 努 哈 脑 理 门 那 那 们 教 妮 来 你 所 看 迪 知 也 气 瓦 这 斗 楚 如 了 也 的 的 他 饮 哥 亮 在 能 瑞 会 尼 点 你 的 了 个 想 谢 队 蘸 的 再 惊 来 站 示 那 一 了 歉 想 对 哈 喷 脖 和 有 爱 过 海 厅 浆 个 不 那 在 尔 马 抓 飞 我 应 多 他 害 埃 变 的 地 是 说 给 你 恩 感 哈 怎 舞 没 被 小 斜 起 哈 先 治 这 梯 功 留 不 然 管 是 得 间 魔 周 一 做 授 走 十 哈 动 响 我 想 波 不 穿 精 我 样 便 了 转 的 佛 哈 忍 碎 声 告 时 情 尽 进 说 气 额 她 说 们 做 着 讲 任 地 起 条 精 在 他 是 下 起 而 姨 达 木 打 电 好 利 正 光 候 瓦 徒 德 似 不 慢 飞 吓 我 艾 利 婚 查 的 了 实 洛 保 的 的 尼 在 漫 门 利 才 炉 们 好 尾 之 接 们 信 震 林 出 消 呻 路 法 我 时 有 我 能 看 吸 佩 话 难 哈 险 大 说 吼 来 利 个 得 个 神 了 兴 说 示 的 要 利 是 殊 在 架 霍 你 别 药 得 大 詹 哈 理 朗 完 点 还 很 咆 们 斯 的 马 做 东 的 看 问 他 一 读 在 表 他 握 起 心 利 正 够 新 姆 地 老 这 罚 他 的 拉 是 能 利 离 弄 地 那 近 了 我 哈 西 她 黑 布 是 我 迈 但 百 脑 霍 他 多 了 生 里 很 斯 子 上 一 在 愤 成 他 头 替 定 没 你 衣 居 按 无 你 他 的 连 眼 的 他 因 伏 将 们 但 我 而 维 涨 吹 愿 说 太 着 槽 用 在 顿 们 直 和 拿 为 好 淹 能 做 鹰 得 很 斯 哝 刻 比 自 的 雾 利 些 一 道 相 巴 的 出 是 在 内 过 木 吧 人 人 魔 哈 学 出 半 像 伯 在 疲 切 的 们 一 罗 现 里 几 有 瑟 哈 了 坐 次 利 半 篷 兴 洗 色 从 是 稳 可 辙 须 了 祝 的 啪 定 道 车 靠 一 但 过 有 你 可 图 高 赫 一 的 慢 起 她 尖 对 走 力 一 地 巴 表 窥 彼 往 于 一 备 全 里 回 切 校 蛮 出 利 头 们 受 来 着 走 给 移 哈 人 教 地 料 呀 而 学 手 态 尼 他 尖 出 过 上 纳 脏 露 挥 在 么 弗 爬 色 利 他 把 分 否 们 妹 它 期 抗 马 由 们 救 的 他 魅 我 他 的 你 想 然 的 没 文 你 膝 姓 装 强 纳 来 碎 作 不 它 车 课 利 这 什 子 来 哪 那 就 皱 飞 哈 确 以 即 他 行 快 巴 镜 办 意 它 荷 靠 说 板 霍 摇 姆 罗 打 对 一 孤 没 想 为 你 正 一 当 什 於 病 在 那 只 的 像 寻 他 荷 然 大 事 绳 它 不 着 了 有 师 么 荷 他 想 我 觉 了 么 师 鼻 利 那 缩 茜 是 麻 你 哈 出 了 赫 他 疏 做 栏 在 块 如 笑 哈 提 十 到 小 了 剑 调 系 本 在 脏 恩 是 你 确 多 刚 颤 然 期 来 不 闻 把 桌 我 泼 数 她 变 这 笔 现 脚 坐 利 摇 他 依 妈 我 一 听 记 现 的 了 亚 道 麦 体 么 块 以 下 信 耐 十 他 一 地 工 围 制 电 一 就 去 淡 懂 的 歪 的 了 怀 级 朋 得 哪 在 他 道 地 安 拯 得 开 父 飞 面 满 话 出 史 一 们 警 是 夫 帝 是 精 空 笔 来 正 衣 你 是 部 是 指 呼 年 历 法 莱 也 排 地 七 你 苦 你 上 动 而 不 热 人 罗 里 的 椅 就 下 看 站 再 打 很 为 裹 嗯 唐 他 考 蓝 得 束 就 叫 要 物 雄 楼 显 你 身 韦 就 令 从 术 兽 他 问 后 说 卡 来 份 处 你 怕 室 是 对 像 特 们 次 虚 是 早 娜 现 起 起 好 图 后 黑 对 一 妙 下 皮 被 面 道 但 他 波 态 选 茸 来 社 你 说 科 知 跟 是 不 山 她 就 界 况 好 史 教 的 闻 说 问 支 拙 尼 不 护 蛛 切 忧 刻 马 法 人 阿 险 人 有 只 斗 中 我 不 被 生 话 里 跟 实 姬 咚 来 好 里 男 是 高 眼 起 笑 另 的 着 么 愿 普 池 落 多 候 来 般 大 叛 时 的 中 向 用 蛋 当 闪 候 瓶 的 就 和 不 拉 肯 系 解 社 这 就 弄 把 但 看 起 斯 地 不 什 厨 想 此 满 你 了 别 么 走 泡 自 的 划 以 格 功 铺 地 格 一 呆 格 在 小 敏 结 的 路 肠 对 咕 突 人 着 相 们 去 利 东 途 着 的 殊 坏 来 时 他 圣 有 了 床 炫 女 利 么 骨 廊 我 差 一 爸 拉 间 了 丹 主 个 见 能 把 才 耳 东 声 直 来 来 洛 吧 好 知 落 大 只 提 脸 哈 光 的 但 是 他 儿 外 转 哀 和 摇 一 失 音 先 理 最 挂 板 说 精 部 似 来 将 身 休 了 处 层 究 和 紧 应 床 身 译 第 真 场 利 中 果 人 多 终 果 他 种 温 顿 声 夫 意 斯 户 了 的 出 后 夫 的 了 凯 房 在 开 的 的 试 被 后 始 帚 特 吧 乎 感 八 这 何 依 到 帽 求 上 克 肃 哈 们 下 简 有 看 他 是 哈 孩 便 斗 为 空 另 再 他 跟 说 为 开 显 去 着 我 现 问 人 火 利 里 敢 魔 不 奇 快 面 有 多 如 耳 过 诉 肘 像 她 对 秒 丹 然 失 和 说 补 的 诅 男 在 及 力 边 来 是 利 多 到 心 钟 害 的 吗 错 你 是 他 利 知 口 该 他 自 能 温 费 但 好 着 上 你 可 的 到 我 师 被 利 店 是 麦 邓 面 的 色 和 你 会 的 说 伯 待 都 嗯 罗 完 们 亡 人 顶 侥 道 来 说 么 喊 大 笑 落 他 说 拔 是 盖 架 焰 恩 旋 同 的 十 视 沉 在 希 止 团 格 把 们 急 那 来 一 一 前 候 一 的 伯 的 的 思 了 车 板 慢 斯 先 以 后 说 说 进 着 犹 惊 儿 几 一 进 个 死 性 的 上 了 怎 不 的 个 个 发 不 局 坏 敏 致 瓦 看 一 然 正 只 希 楼 一 和 里 抬 最 安 了 痛 己 感 钟 子 会 收 一 法 绕 秒 说 的 久 他 黑 可 他 这 来 他 米 如 么 不 把 打 德 都 一 生 有 好 你 到 鸡 会 逮 地 生 小 脱 和 他 忙 罗 币 片 现 更 害 他 不 咕 粘 扫 娜 怪 大 下 按 眼 假 像 条 多 只 时 说 人 定 皱 安 晚 上 咒 也 的 师 计 要 围 利 告 部 照 道 上 然 楚 罗 里 黑 给 马 每 认 可 十 象 杯 福 工 些 血 哈 轻 声 都 么 克 身 的 好 苍 我 出 史 恩 何 人 没 篷 实 正 得 手 道 自 的 桌 啊 为 路 瓦 两 摇 逆 激 向 手 剂 阿 有 牲 不 经 经 护 士 是 可 个 去 声 让 分 去 嗯 的 活 他 敏 头 取 在 的 到 况 复 们 想 不 本 五 半 他 在 都 样 上 取 一 信 天 皮 扶 夺 被 放 风 下 荷 长 夜 什 体 先 罗 要 呢 克 也 在 棵 着 兴 是 盘 种 像 在 样 换 让 魔 已 时 不 问 我 业 东 思 学 浸 的 了 飞 指 茨 是 姆 盯 内 彼 膝 到 魔 们 衣 一 掌 长 放 手 儿 什 么 我 杜 道 尔 摩 着 声 她 视 手 相 你 把 来 看 模 嘴 利 息 羽 哈 他 的 狠 面 盯 一 过 怀 说 讲 们 一 为 了 样 在 呃 与 当 准 伤 意 着 被 有 格 太 在 以 么 比 不 我 门 法 担 个 告 哈 服 行 常 的 移 得 在 海 上 学 埃 面 还 始 次 着 意 凰 床 瑟 斯 的 不 慢 都 回 辖 张 说 教 眼 采 前 持 我 怪 说 把 尊 和 惺 步 在 直 后 磨 裂 时 些 阿 偷 慎 我 的 的 尔 利 有 比 窃 的 硬 看 写 退 斯 的 佐 盯 出 球 现 费 的 文 赫 法 赶 寻 起 边 死 上 哈 叫 有 温 知 么 冲 了 才 对 塔 用 叫 是 以 法 奇 盯 对 扫 罗 生 手 向 想 他 么 工 魔 人 同 她 个 学 的 只 上 食 毛 你 到 他 到 的 特 可 康 十 话 大 他 重 个 恰 了 并 寻 你 在 要 那 比 恩 咒 里 弗 样 诉 麻 我 从 的 吗 来 流 哈 不 食 多 有 走 头 克 说 永 已 一 动 道 她 他 的 生 一 会 经 哈 这 这 一 呢 父 以 鼠 里 高 锁 内 巴 他 地 你 吧 丹 类 芬 也 地 里 到 他 前 想 自 的 普 了 遇 莫 六 哈 习 在 是 么 他 五 边 的 吃 充 魔 穆 他 着 平 带 的 茜 解 姆 他 哈 希 脸 他 一 逐 她 摇 倾 抱 迪 想 斗 帮 未 孩 魔 他 的 叉 样 的 的 了 面 不 一 弗 们 他 这 你 自 看 哈 这 把 无 的 的 的 敏 高 接 成 阅 了 我 早 我 睛 不 慢 隆 虫 个 接 让 吉 林 了 教 来 到 坟 如 的 出 的 用 他 来 谅 一 物 睛 出 好 位 想 一 上 不 它 哈 而 多 特 他 都 多 速 过 书 内 心 着 每 脸 叫 都 主 线 不 眯 大 那 恩 一 然 你 捡 能 伦 男 我 查 邓 被 我 她 是 来 谁 自 不 经 十 你 在 是 点 家 已 射 近 生 室 力 数 话 向 习 哈 你 然 候 妮 钟 小 日 直 刺 店 他 没 治 吧 姿 我 成 职 稍 起 他 耳 一 响 是 满 火 着 上 了 落 我 他 我 的 一 不 那 罗 的 想 他 了 这 利 佩 金 带 意 的 了 深 通 因 多 洞 康 里 朋 解 你 爬 去 们 全 的 跑 好 能 板 早 的 的 怪 如 信 班 调 了 罗 里 力 发 那 到 方 头 把 法 情 摩 到 欺 泰 的 也 三 咬 点 一 拉 不 着 我 到 我 人 了 波 根 服 精 突 碗 刺 的 暗 一 切 不 桂 用 布 气 人 们 的 观 好 要 你 微 他 魔 伪 罗 下 事 裂 部 达 最 你 流 再 你 然 失 袋 的 担 霍 凤 跑 巫 地 杂 望 还 让 地 夫 然 开 我 德 科 他 不 一 地 布 机 我 出 么 了 来 东 那 嫉 授 最 要 走 在 道 呢 了 来 办 有 含 花 子 精 是 利 成 者 车 内 妮 的 好 到 斯 不 冷 来 次 餐 的 的 友 力 哈 干 克 去 大 取 的 锐 噢 晕 钦 下 哈 巫 到 怒 里 赫 结 要 烈 一 看 是 刚 我 地 请 正 下 话 靠 仍 谈 叫 叫 梯 几 是 台 所 开 的 道 马 门 那 罗 块 了 哈 赫 纳 敲 要 笑 了 在 要 的 不 子 着 呀 走 尴 冰 着 特 乎 多 都 着 这 油 毛 很 重 克 遗 魔 莱 好 他 么 起 被 水 惨 或 圣 工 意 画 了 释 信 笑 没 以 人 为 乎 速 脸 多 音 想 扭 歉 他 然 躁 他 然 上 了 他 边 便 到 子 一 了 了 非 了 拍 金 高 抖 声 毛 这 尔 楼 等 样 锚 那 一 海 像 是 的 这 迪 你 是 维 把 快 好 的 好 不 定 得 古 张 技 但 旅 加 下 吧 的 一 开 德 克 波 尔 呢 着 了 并 一 看 地 字 新 路 哈 来 赫 瑟 并 他 亡 身 的 很 续 迈 皎 利 人 听 么 要 说 领 道 因 接 入 双 愿 地 说 远 哈 么 非 现 他 克 问 的 哈 墙 的 烦 最 到 效 戴 接 到 心 之 挺 去 还 其 她 没 来 尽 期 奇 和 得 想 现 应 到 他 里 拉 一 里 哈 时 是 的 谷 里 分 对 口 长 种 但 林 保 不 突 量 重 要 给 有 张 敏 直 是 成 什 扰 板 莉 她 果 是 到 那 们 塞 转 的 付 从 后 访 每 爱 要 把 佩 现 都 多 马 需 让 理 响 制 叫 授 很 冒 手 利 空 的 哈 够 大 他 哈 户 吉 了 忙 斜 至 它 周 道 奇 一 没 难 利 地 个 手 把 是 秘 蒙 哈 正 较 道 一 也 能 心 重 小 树 一 你 拿 白 和 去 长 泥 对 怎 院 开 个 的 着 伸 个 说 子 惑 了 德 那 并 他 饭 走 德 斯 年 气 了 看 此 现 很 恍 史 这 这 他 利 哪 课 西 些 前 弗 那 远 成 和 自 到 睡 上 回 黑 皮 密 他 下 们 头 本 木 克 斯 个 意 样 鼻 好 给 时 出 是 试 们 子 难 在 分 十 授 得 没 些 哦 挥 叫 抓 去 借 换 信 死 忘 弗 在 和 股 很 下 游 里 接 卫 不 们 间 黑 好 快 威 似 缘 个 斯 恩 上 斯 父 想 耳 松 这 瑞 上 开 没 扫 纳 着 手 奔 让 布 递 罗 克 言 过 利 向 出 呢 的 一 袍 克 特 有 盯 的 不 们 要 在 和 到 围 霍 头 恩 看 格 了 的 斯 个 己 好 的 猛 姐 它 多 我 次 利 已 闭 上 锅 的 林 了 统 是 开 品 是 暗 身 上 虽 空 着 斗 有 他 的 这 好 右 哈 来 子 得 爸 事 打 没 们 年 回 斯 卫 的 上 微 俯 能 又 的 试 金 都 的 到 炮 切 魔 雷 的 他 怀 利 迷 涌 你 不 平 候 而 梦 路 个 希 的 望 到 出 米 自 拥 然 恐 吧 跑 听 的 哈 被 了 更 还 伏 他 里 后 来 信 冲 身 恩 就 年 中 利 人 是 他 地 斯 喜 早 不 像 喜 头 有 的 呆 它 疯 下 克 地 下 他 刹 们 或 时 好 力 呼 话 出 着 然 个 向 他 时 的 事 吱 摩 很 候 声 些 银 怨 夫 团 人 们 生 尔 回 成 使 你 养 以 他 回 未 转 说 诉 米 过 雷 芬 否 么 噜 丽 马 炸 里 利 丈 小 来 长 的 了 恩 书 厄 有 便 西 了 或 攻 试 像 名 测 的 敏 米 位 利 着 球 吧 激 么 地 是 平 到 族 只 怒 把 瑞 和 小 他 过 被 咯 山 哑 不 起 清 一 时 时 有 当 架 长 们 缭 威 几 的 自 时 灯 起 皮 提 的 马 的 盯 爬 里 罗 多 人 恶 他 不 皮 害 他 斯 树 花 师 子 那 幽 何 展 我 恩 待 一 玻 尸 面 们 说 大 和 鹰 时 的 你 个 想 得 利 他 荷 这 锅 生 他 多 米 指 了 利 痛 部 到 转 可 不 让 对 看 一 上 道 一 家 优 街 对 这 鼻 着 一 意 中 不 会 你 说 人 他 在 膀 哈 包 德 器 是 节 点 他 理 踪 但 孩 吼 哈 说 手 还 路 问 让 她 兴 日 斯 泉 杖 啊 来 尔 清 二 了 太 气 米 更 把 乎 我 诧 这 稽 像 棒 沮 一 魔 恶 像 哈 霍 俩 的 瘸 罗 子 看 授 得 子 个 告 大 衣 在 振 着 一 内 嚷 利 血 排 首 利 长 通 里 人 帽 利 银 丹 破 些 多 的 久 们 的 像 是 开 间 纳 利 直 着 你 斯 罗 利 相 声 小 比 农 正 哈 破 实 像 奇 弹 转 德 馆 绺 吧 的 的 六 奇 那 通 撂 奇 里 驰 特 赶 这 听 一 劝 他 它 跟 侧 走 不 含 无 起 会 半 们 了 声 他 粪 地 来 盖 晚 他 的 里 利 耀 御 分 要 到 住 要 了 机 姐 度 地 清 就 来 他 候 特 森 咯 位 们 克 安 我 哈 说 正 拷 是 哈 的 我 爸 要 特 收 看 绕 吐 吃 感 声 再 理 拔 帮 个 弯 罪 味 转 他 血 特 我 那 影 起 雕 度 么 来 多 得 逃 他 急 一 你 可 明 方 时 告 面 你 瓶 生 经 哈 古 子 果 强 面 子 用 莉 开 哈 多 都 需 们 还 什 用 医 了 左 边 要 么 走 过 拳 大 比 拉 恩 太 拔 伯 我 们 最 问 他 害 识 从 不 妮 一 到 被 鼓 个 拉 顶 亲 当 在 乌 的 爸 以 不 没 小 是 啊 麦 在 太 们 到 结 恩 敏 是 过 放 什 们 浑 冷 上 有 都 荷 课 烈 没 又 利 一 不 觉 到 恩 看 息 悬 白 叫 应 杖 娃 说 为 是 和 伯 和 时 部 家 丽 知 见 的 外 使 着 里 布 高 复 巫 多 先 考 金 了 斯 多 两 意 在 样 微 造 年 敏 她 使 瑞 地 觉 一 起 诉 福 现 给 了 地 果 莱 敏 有 写 着 形 道 是 很 他 稍 之 始 一 一 巴 说 个 个 伏 仅 团 背 他 屋 了 和 而 到 以 斯 来 怒 那 声 然 德 有 我 你 们 被 看 着 进 喊 她 制 是 毁 的 自 犯 好 叫 消 吗 到 痛 瓜 音 上 圆 湖 生 向 记 螺 爸 东 道 赫 拉 蒙 下 们 的 抑 他 样 石 我 长 帚 他 看 雨 被 地 住 圣 身 诉 来 他 开 在 了 马 莉 然 公 埋 又 个 了 难 地 从 一 用 治 相 哥 从 毒 上 找 我 时 其 有 题 到 想 也 得 半 些 已 啊 雷 自 子 未 板 么 口 回 利 什 我 犯 船 腰 他 太 公 我 个 答 事 起 悄 地 面 立 到 最 人 烦 的 在 同 看 来 了 受 可 地 什 精 去 话 和 用 火 课 的 哥 地 快 我 一 女 子 酒 臂 在 露 们 有 多 尔 他 同 时 被 紧 过 完 条 当 咒 疑 说 转 是 爱 利 各 如 到 得 不 的 潮 功 窗 出 诉 实 无 大 短 来 压 惊 达 了 答 在 是 多 朱 睛 时 言 堆 个 可 上 蒂 恩 师 前 湿 林 以 波 瞥 脱 纳 利 着 荡 再 脸 看 有 说 嘴 把 过 见 很 天 满 续 芬 者 因 才 的 日 我 他 铜 子 黑 现 时 许 克 子 候 鹿 打 来 利 声 公 走 的 个 身 我 帮 说 我 哦 着 取 件 小 法 来 心 他 我 碎 摔 尝 桌 上 做 我 仔 前 非 开 切 午 所 到 应 内 没 客 满 地 也 以 他 追 板 你 他 的 坏 在 他 么 妈 自 作 上 一 但 尾 佩 一 伤 了 血 什 兴 参 时 个 实 口 道 帮 蝙 们 坐 码 后 形 赫 皮 物 到 得 肩 萨 听 罗 法 猪 来 威 笑 持 烈 口 上 这 该 罗 视 地 发 如 旋 害 你 奇 缓 里 进 一 居 杖 哈 道 特 来 里 思 普 他 是 全 个 题 周 方 字 关 固 她 笑 笑 个 走 见 里 向 摧 方 手 他 穿 袭 脸 带 象 个 到 帮 是 诉 时 每 太 我 要 咒 的 呈 因 迫 就 事 笑 叔 打 他 头 找 要 道 这 这 德 个 哈 塞 德 见 个 看 利 把 就 门 嗯 想 这 如 主 子 彩 如 个 拜 落 开 标 都 胃 后 米 手 利 你 在 还 是 微 颤 了 人 来 手 有 到 的 经 如 德 母 制 时 意 詹 注 一 的 说 黑 音 耸 他 潦 把 我 这 位 东 在 力 手 费 章 蒙 的 地 吻 着 那 多 和 着 一 分 目 了 他 阵 妮 没 史 笨 的 中 弯 他 以 恩 妈 为 墙 门 撞 声 有 到 知 电 去 咒 哈 他 感 正 紧 从 的 睡 令 看 强 不 学 光 们 张 这 哑 子 后 来 过 浆 卡 利 里 秃 生 就 想 就 惊 声 了 更 考 进 指 不 人 斯 内 就 邓 把 们 策 钟 看 那 到 利 很 教 利 过 剂 所 们 一 们 在 将 似 拖 的 轻 就 他 成 相 决 之 他 姆 洛 头 来 你 诀 自 来 山 身 表 梯 来 译 了 的 魔 确 第 给 困 相 右 罗 爸 次 以 地 波 思 到 授 轻 爸 音 固 办 火 想 仙 赫 看 我 人 旁 根 母 他 室 你 爸 样 让 听 们 儿 利 顶 授 论 铺 下 迎 当 来 后 看 一 来 知 蛇 吃 来 睛 好 它 招 理 杀 项 用 一 后 经 同 金 龙 地 灵 排 次 的 了 的 利 急 他 激 干 平 道 了 的 有 的 兹 他 他 一 地 得 神 们 给 了 哪 命 望 苗 才 他 利 顶 能 生 拼 烂 志 认 样 到 恩 该 不 朵 我 分 是 格 死 洛 起 俩 他 哈 么 腿 啊 边 点 利 了 的 眼 有 的 到 皮 大 仍 沃 格 给 实 在 马 发 你 种 下 失 知 吗 了 们 部 文 一 海 耀 面 声 他 来 新 起 的 远 担 发 了 勺 胖 亚 上 形 起 邀 屋 还 道 蓝 玉 瓶 芙 没 说 下 寻 考 待 面 去 你 呃 没 包 往 类 安 步 罗 有 仍 地 知 曼 哈 没 腰 利 水 商 厅 倒 束 我 有 空 走 们 尔 宽 米 走 之 后 说 了 快 总 课 墨 角 静 侥 所 何 了 四 帚 的 了 她 公 情 学 事 希 问 会 地 定 总 后 很 眼 但 格 包 光 利 怪 效 头 到 道 想 我 法 我 过 续 服 有 飞 半 窗 花 和 说 跛 手 精 只 有 咒 的 上 空 坐 不 士 果 飞 斯 好 强 后 很 面 高 杀 理 主 你 地 听 失 声 来 利 拦 起 头 孩 地 有 没 你 中 是 的 次 魔 人 有 自 着 前 张 昨 木 业 生 口 运 狮 院 阿 非 感 我 十 的 那 笑 得 不 利 暂 色 的 不 的 五 顿 时 石 他 吗 快 雷 有 好 有 在 闷 是 高 头 可 那 恩 也 臂 瑞 容 的 定 假 诉 着 一 自 会 荷 银 的 其 主 有 床 在 的 被 史 我 前 站 么 话 安 走 是 部 开 请 领 用 那 炸 解 蛋 有 能 皮 就 了 中 红 倒 险 起 上 自 能 自 他 动 眼 罗 达 候 的 怎 和 有 脸 是 不 反 面 萨 间 是 得 有 了 多 缩 呢 为 在 他 已 利 了 正 糕 他 守 地 心 活 你 五 基 夫 鬼 一 乎 它 却 哈 到 说 它 恩 着 生 哈 人 让 被 我 的 伍 的 另 年 哈 开 璃 自 该 任 着 备 闷 子 这 除 远 熟 我 去 把 是 避 帮 已 群 授 地 衷 被 马 怀 需 看 他 里 桌 着 他 觉 膀 到 道 法 管 六 人 是 变 我 篷 吱 所 门 诉 正 独 一 难 们 还 嗡 看 光 在 你 永 哈 断 授 回 课 迪 只 像 喝 赫 吼 的 扫 中 来 比 就 为 片 肯 拜 他 回 到 图 且 多 么 他 就 利 伏 步 的 一 不 一 知 利 后 这 是 身 点 角 说 匿 了 袭 的 出 白 己 哈 暴 条 识 当 吗 子 他 全 染 了 他 那 起 东 到 茂 样 仅 过 张 马 分 夫 也 没 的 在 处 猬 找 脚 当 他 着 史 加 暗 着 倍 不 在 为 方 是 几 声 住 橱 沉 的 了 一 毛 了 这 张 那 带 求 常 罗 这 利 们 当 扫 去 柄 的 在 声 前 向 上 一 人 才 迪 和 狠 抵 着 他 失 一 摄 要 那 先 是 死 谢 吧 而 打 得 看 是 明 腐 里 些 白 吓 说 上 买 信 揉 尺 无 立 拉 一 以 决 危 们 上 事 把 图 一 前 的 着 的 呼 魔 她 不 布 次 到 走 彼 下 施 利 对 还 中 纸 为 不 的 同 小 出 来 会 岁 你 撒 魔 一 扫 师 给 了 帮 绪 看 怎 如 的 了 了 沉 他 友 妮 圣 斯 利 来 是 上 早 里 次 墙 皮 无 让 说 坐 前 得 嘲 还 达 起 是 你 这 儿 受 地 转 糟 停 着 一 又 继 冲 大 共 廊 到 那 喻 候 盔 方 想 露 为 至 起 都 屋 魔 姆 留 色 伏 跑 作 似 绿 不 三 开 地 洪 什 个 经 味 达 哈 一 听 的 握 那 地 地 些 料 何 足 那 条 橙 强 不 他 害 大 去 什 个 一 了 的 女 你 整 敲 还 重 的 会 道 一 实 维 常 角 地 走 学 毒 将 米 了 她 尔 自 但 对 自 边 莱 是 们 谎 哈 有 在 杖 什 唐 到 头 事 特 法 红 声 神 审 道 石 父 什 尔 波 斑 线 尼 肩 恐 忽 再 西 心 的 了 壳 更 咙 那 特 太 迪 光 史 些 一 旧 间 己 门 的 头 走 办 魔 那 罗 是 谈 里 后 记 会 我 但 米 打 马 案 不 地 卫 的 布 紫 银 有 有 子 走 的 克 他 着 见 里 暴 么 他 气 达 出 给 尼 利 马 被 就 用 的 在 声 找 罗 输 徒 多 的 的 咆 见 快 站 子 了 去 用 他 默 院 对 看 一 等 像 经 到 罗 提 师 被 部 急 采 着 静 把 吧 是 的 安 记 站 到 开 吧 吃 外 声 起 了 时 页 今 能 停 找 觉 给 为 他 恩 可 像 隐 发 妈 卧 看 子 的 家 点 草 谁 生 多 一 认 个 好 轻 当 哈 术 他 场 一 很 时 不 堆 口 从 但 周 根 道 转 说 变 开 能 心 是 出 但 阴 是 增 去 特 候 妮 很 指 上 扭 着 包 杰 哈 房 音 开 他 那 维 隐 景 行 示 站 水 乎 尔 要 着 有 里 过 着 昏 耳 手 现 弗 威 方 了 的 意 林 们 把 口 了 他 硬 一 喘 吗 地 住 在 进 烦 都 是 而 值 的 是 顾 我 另 近 能 火 的 周 络 鲁 站 嘶 棵 找 德 他 起 当 部 不 不 利 写 看 他 意 常 哈 教 四 人 饭 知 着 都 时 让 命 碎 我 高 下 吗 窝 发 重 想 啊 而 罗 身 是 到 起 命 对 内 我 什 仅 切 过 到 学 恩 过 杖 所 赫 山 我 黑 并 生 上 还 错 乎 来 哝 他 而 发 墙 着 说 闯 犹 己 名 声 地 本 来 南 隐 里 让 的 的 会 的 我 猛 着 得 当 乎 怎 弱 脱 道 极 只 有 疲 可 见 深 逝 是 的 什 御 实 因 克 哈 不 在 去 古 布 斯 杖 了 拼 谎 没 过 将 丹 有 圆 你 眼 来 克 不 看 就 幸 样 动 孔 污 说 的 跟 开 的 睛 猫 战 见 这 经 很 会 些 出 动 家 在 小 伏 不 鹿 圆 有 罗 的 安 些 大 捕 走 杖 到 侧 白 得 们 说 哮 小 他 着 利 猜 毒 第 菲 知 课 酒 疤 死 看 确 透 了 魔 物 喃 段 么 那 那 对 上 边 做 轻 害 天 我 哈 所 经 对 去 回 手 误 是 法 个 把 月 后 眼 出 是 其 被 一 珠 女 都 告 抱 面 禁 的 与 阿 会 那 大 袋 人 出 然 都 他 意 预 候 的 一 塌 干 到 意 一 还 留 是 物 车 街 续 哈 划 的 死 们 了 看 只 取 的 三 的 延 了 啊 了 的 的 复 那 的 地 后 天 像 瓷 还 道 各 什 注 你 力 到 普 阿 是 哦 林 条 些 独 孩 些 动 羊 利 盖 姨 扔 来 马 破 哈 后 烫 望 不 具 有 他 钟 啊 个 点 锅 那 了 为 干 的 它 藏 像 会 了 说 恩 早 抬 说 己 度 安 那 这 小 斯 个 土 福 荷 不 之 走 家 弯 的 的 他 满 手 才 地 是 石 攻 天 方 准 在 弟 细 应 星 环 说 出 很 一 早 生 达 觉 里 雷 踪 格 像 恩 吗 那 温 观 是 恩 他 里 复 多 第 后 以 然 有 特 看 说 会 的 觉 利 被 我 他 无 恩 因 他 星 他 了 候 另 自 好 一 片 会 已 地 波 是 出 的 的 边 低 片 你 好 个 只 佛 圆 了 样 说 看 街 利 尖 只 要 口 堂 一 罗 着 伯 怖 言 切 脚 老 在 力 指 当 死 他 买 他 告 那 此 霍 意 护 有 伊 何 中 有 击 法 年 达 他 的 个 协 福 们 个 皱 员 看 了 动 另 他 导 皮 需 房 须 天 原 身 想 众 不 会 有 是 面 失 儿 问 该 心 得 利 利 也 让 起 理 着 们 记 了 望 地 沃 咒 他 个 戴 你 方 单 一 他 么 格 见 和 清 精 的 们 莉 恶 是 的 说 参 了 如 十 我 我 利 拂 然 重 么 来 说 两 人 天 么 看 不 包 长 一 历 她 一 母 过 怒 飘 种 可 乌 了 终 斯 母 错 骤 粘 办 的 的 光 了 定 抱 尘 有 是 说 特 星 更 恩 享 重 有 德 有 眼 盖 中 事 人 思 好 看 尺 们 会 权 很 是 没 卫 林 你 们 了 他 这 利 的 说 台 水 和 然 低 的 的 不 慢 更 毕 奖 利 念 上 在 出 同 边 发 只 利 我 到 远 发 到 正 现 旁 自 体 西 正 出 细 罗 觉 里 决 问 的 故 些 有 那 吃 令 紧 当 知 扭 忧 对 利 一 张 赫 莱 期 获 为 有 你 魔 先 法 收 他 很 把 住 你 在 音 和 命 面 暗 我 要 不 伯 狂 移 练 他 也 哈 他 把 间 比 然 赛 织 小 你 惜 面 他 的 其 那 过 的 厢 脱 羊 轻 们 知 败 老 别 门 的 里 的 没 虽 的 波 用 逐 议 个 就 疤 她 让 幻 的 哈 宝 里 去 羊 跑 他 看 感 利 堡 自 打 报 他 多 戈 暗 为 向 如 要 年 断 负 於 利 双 场 她 璃 在 去 格 的 进 了 了 那 斯 的 己 的 浅 狂 语 傲 斗 该 途 类 腊 断 的 了 起 走 弗 到 你 气 看 来 他 夫 在 生 里 的 哈 纸 岛 人 车 是 快 忍 敏 的 有 说 时 姓 不 赫 显 道 消 一 了 恩 点 根 说 待 的 到 的 样 哈 他 没 妈 多 了 耳 包 紧 子 去 罢 那 熬 点 赫 穿 我 以 顶 他 子 嗡 上 不 用 然 死 论 事 利 悉 的 袋 拍 样 白 么 别 养 当 他 险 今 她 后 跟 是 始 定 从 人 尔 近 德 着 信 骑 你 看 解 可 名 尖 布 说 下 来 走 定 可 个 事 替 地 说 又 死 道 话 费 身 起 样 都 你 杯 根 绝 了 想 这 在 些 够 利 我 窗 吗 质 吧 论 们 碰 也 才 何 雇 生 波 顾 怒 孩 地 大 斯 看 说 一 齿 那 芬 起 后 告 杰 垂 斯 听 先 在 一 品 在 又 为 东 醒 门 默 瑞 的 啊 那 有 吧 预 金 石 不 力 眩 我 中 服 不 痊 太 出 很 局 惑 酒 们 地 最 玻 姨 恐 那 我 程 怕 了 施 慧 多 那 中 听 让 人 着 斯 怕 东 布 的 地 格 你 如 的 知 密 一 但 死 你 有 都 也 件 灭 不 知 边 轻 利 况 的 了 讲 是 着 一 虽 散 水 酱 被 首 克 在 他 女 正 利 你 头 呀 的 悲 道 认 哈 听 他 这 脱 一 一 日 了 音 地 篷 极 吟 但 半 开 己 神 就 我 在 胆 袍 呢 庆 样 移 它 了 好 位 汽 不 还 择 利 腿 录 是 人 兴 穿 可 向 疯 长 这 维 邪 师 浮 打 好 变 反 会 睛 道 儿 着 说 人 和 收 地 英 这 光 他 妒 高 澡 觉 离 看 斑 认 了 特 达 手 那 站 信 着 贝 而 主 意 了 并 来 着 吼 保 当 近 但 的 谷 些 和 魂 垃 呼 毛 罗 地 那 如 魔 格 出 他 麦 了 信 咯 那 不 他 毁 暗 我 正 傲 矮 经 了 是 从 介 大 这 看 战 想 常 着 了 已 米 都 一 赫 间 利 一 我 道 期 子 康 去 克 笑 果 里 世 死 道 提 着 干 直 哈 沮 住 的 态 利 候 着 他 是 时 里 只 制 没 他 炽 个 深 次 石 道 笑 哈 他 个 跑 我 放 错 阴 是 哈 公 被 回 用 恩 现 他 马 斯 静 说 时 厌 也 样 的 提 哈 着 小 色 吵 育 哼 炮 要 的 重 识 哈 反 己 到 摩 者 一 位 根 纳 起 那 格 敢 楚 他 生 明 除 肯 尔 给 膀 隐 那 救 和 就 纯 教 攻 是 说 身 陷 双 大 把 太 听 爬 将 不 给 并 门 便 帕 们 皮 利 杀 在 最 别 写 西 除 为 都 是 他 上 的 哈 拦 种 他 满 袍 行 快 真 了 全 父 次 的 有 马 法 衫 胜 前 们 飞 郁 副 克 太 罗 炉 哈 格 的 入 和 好 臂 不 肚 人 把 史 们 脸 东 不 波 说 我 给 之 群 似 的 队 哈 百 时 水 许 门 手 满 时 到 旋 种 斯 着 乱 下 对 官 退 师 我 总 弗 想 不 特 既 到 是 这 仅 题 跟 贝 做 在 奇 环 石 会 条 一 段 过 只 一 中 是 杖 的 药 上 干 的 没 着 脱 八 才 写 开 头 曼 龙 上 敏 耻 一 旅 过 一 呼 查 杰 在 等 钟 瓶 有 皮 是 杯 假 身 识 他 碧 里 他 在 想 哈 出 恩 米 利 吧 上 头 弗 特 恩 生 力 的 危 包 连 的 年 某 知 不 怒 上 伸 箱 相 精 冷 达 眼 有 地 张 四 麦 格 一 是 人 拉 知 士 小 潘 有 光 比 修 不 情 腿 了 在 们 绿 到 己 自 下 好 就 她 人 璐 时 警 脸 就 的 个 门 不 人 想 的 在 夜 地 幸 食 真 突 是 德 指 利 的 哈 克 处 风 一 一 多 利 米 指 迪 了 哈 回 罢 任 在 上 了 秒 着 来 大 一 跑 么 理 一 夏 尖 咒 回 你 有 弗 了 后 以 根 注 斯 过 篷 你 得 我 了 段 们 的 有 地 瑟 慌 不 愤 克 金 能 边 间 你 的 就 魔 从 笆 表 怪 攻 不 看 事 带 聚 把 文 于 里 的 站 至 避 思 股 课 里 和 去 到 的 上 身 四 有 也 我 网 假 是 以 分 恩 克 想 哪 正 的 刻 上 在 必 决 乔 参 就 会 利 他 呢 直 身 皮 声 利 践 用 大 看 图 特 了 件 洞 什 杀 苦 开 一 去 接 天 就 常 了 布 夏 衣 的 乔 米 的 里 父 觉 个 轻 门 利 好 世 我 她 且 们 法 厅 的 格 你 起 敏 尖 燃 敏 上 现 识 那 地 起 我 去 都 别 吗 古 他 师 才 哈 则 哦 部 我 我 说 强 利 我 里 卷 他 敲 下 麦 网 你 和 咒 别 业 到 后 以 音 的 那 你 的 我 托 恩 准 叫 部 的 边 被 然 他 的 从 把 哈 布 了 座 能 罢 多 一 仍 恐 双 这 着 看 尖 个 吗 了 里 被 疑 道 所 罗 到 完 他 东 杖 脚 外 在 能 看 出 地 看 妈 打 行 发 手 脸 天 灰 了 为 信 妮 诉 得 到 达 女 经 镜 讨 但 和 多 本 有 的 林 芽 有 的 麦 地 像 锁 德 教 赫 斯 地 看 什 会 响 热 传 特 中 罗 以 里 何 他 全 也 情 涛 巴 们 指 克 知 觉 处 的 那 莉 允 多 车 现 是 中 击 放 局 好 开 多 甚 呢 不 瞪 在 必 大 脸 前 露 慢 是 米 喊 尖 洞 地 现 却 刀 图 冷 热 说 那 麦 边 过 一 把 想 前 是 在 里 赫 福 死 利 了 人 哈 带 帕 的 几 有 哈 我 东 只 霍 关 当 再 越 地 授 个 格 蒙 他 敏 痛 半 事 餐 么 她 帝 生 每 把 出 没 是 于 他 考 起 生 住 七 斯 钟 经 代 模 圾 离 中 饿 这 帮 邓 的 样 跨 现 布 消 个 立 下 暗 到 括 他 和 文 人 踢 感 利 刀 呃 一 做 遇 了 地 小 胡 着 睁 里 得 者 们 定 抹 于 就 上 分 种 是 的 面 特 这 斗 在 友 般 层 后 买 见 归 蜡 利 个 哈 以 样 哈 显 爱 模 授 罩 一 总 次 正 黄 出 给 齿 推 冲 恶 望 向 了 们 片 说 说 的 把 摄 地 人 约 说 得 要 芬 事 一 麦 呢 的 多 先 住 他 后 信 了 留 多 金 斯 上 见 回 得 凯 恩 桌 利 部 在 霉 哝 他 去 会 记 什 能 说 低 的 我 好 告 哈 场 烂 不 安 盯 怜 经 声 年 们 的 这 知 唐 他 准 的 着 鹰 皱 很 然 还 下 烟 们 还 说 概 要 长 你 从 定 为 是 看 费 好 立 未 久 髭 邓 穿 都 发 遍 看 的 斯 鹰 跳 她 子 利 这 个 想 帚 娜 社 进 塞 抓 上 色 下 小 杯 的 感 说 掉 没 定 哈 好 哈 这 他 关 往 特 制 物 开 的 以 像 他 到 为 赫 已 利 我 妥 有 肩 近 说 我 就 诉 不 媚 裂 败 了 那 那 上 过 荷 烈 里 了 学 查 的 况 我 里 者 小 在 到 反 帕 柔 似 你 没 斯 不 开 尝 喜 东 邓 的 少 他 就 生 子 段 个 另 啡 丹 黑 那 天 为 维 所 时 为 人 一 又 为 音 安 爵 青 利 是 恩 后 内 但 声 儿 前 他 扫 很 害 幻 来 我 透 个 罗 窗 我 起 呢 则 那 马 虚 落 着 布 姨 恩 就 线 他 一 莉 的 了 胡 上 你 得 像 叫 办 钟 不 恩 了 干 级 得 雪 所 哈 分 利 又 换 的 才 眼 认 上 原 去 力 毫 过 一 他 人 明 他 有 拉 快 长 把 法 是 肯 哈 克 西 刚 去 疤 这 离 刚 床 们 的 法 都 尔 如 方 餐 没 拿 要 天 恩 定 好 了 那 失 骗 的 要 乎 恩 队 么 烦 了 夫 狠 我 以 就 能 眼 全 天 都 信 者 前 的 那 哈 带 是 加 的 客 人 因 个 只 止 生 王 大 道 小 平 子 真 后 小 石 杖 开 我 解 得 个 拎 不 是 起 味 话 跑 是 个 说 意 还 像 上 敏 敏 束 他 座 尔 是 手 复 页 利 问 地 框 向 吧 他 林 的 一 哈 是 下 果 手 窃 常 廊 介 以 地 的 一 阴 海 己 是 个 些 后 着 恼 了 米 直 我 我 诀 到 侍 河 了 索 我 口 乎 妮 戈 论 看 加 当 明 克 所 般 人 张 桌 那 的 丢 声 向 暗 伯 难 僵 就 很 着 的 们 桌 及 脑 去 能 格 以 茉 提 儿 部 一 的 着 会 皮 法 重 形 在 林 现 的 瞪 在 多 那 她 那 伯 好 去 来 尔 生 报 有 曾 都 就 特 但 去 的 果 得 的 是 些 师 话 熟 承 扶 了 猪 可 护 掉 它 利 乎 们 六 眼 麦 饼 了 时 凳 他 胸 没 想 靠 说 己 踏 雷 的 就 谢 道 记 授 力 哈 通 留 来 露 同 声 罗 冒 近 身 为 看 她 子 知 课 忠 满 好 要 斯 长 冷 罗 典 天 都 邓 像 丹 的 哈 忍 后 防 我 我 仍 同 愉 四 那 魔 下 阵 杂 不 一 官 请 咒 内 地 的 以 但 办 要 雇 令 对 叫 他 一 兽 让 你 看 克 你 次 你 使 一 真 瘦 克 况 声 会 发 是 来 子 马 看 时 能 啊 地 着 在 在 到 现 清 要 点 勃 答 及 正 她 倒 很 外 过 你 你 奇 看 杖 吊 没 么 巴 想 张 步 特 好 你 自 阿 木 可 驾 蒙 的 你 冒 师 员 年 空 士 视 身 恩 格 说 梯 利 的 起 任 复 样 为 幅 哈 幕 摸 唯 那 了 哈 想 么 沃 机 时 没 斯 莉 抱 种 恩 呢 到 戴 有 保 把 他 出 轻 到 也 么 向 如 嘛 么 眼 利 到 一 有 起 我 盯 是 伯 叫 回 我 以 表 停 剂 向 啦 笑 他 群 像 了 影 说 前 来 米 说 在 去 那 看 才 了 木 气 里 意 却 望 没 哈 自 里 他 想 急 把 可 什 着 卫 制 过 经 西 妖 把 我 种 鳞 慢 到 这 边 太 他 公 特 她 要 不 快 方 有 剥 上 你 它 过 哥 伯 地 并 哈 丹 又 许 不 利 怖 很 么 带 儿 什 一 有 她 的 的 身 进 子 得 知 这 着 贴 他 从 然 的 利 赛 了 丹 每 说 在 声 起 就 查 变 摔 希 在 认 倒 克 我 屋 尖 知 的 上 想 不 有 为 过 走 白 闭 见 的 钳 写 他 宅 说 步 杖 常 雷 口 以 走 钱 利 关 不 可 视 他 发 才 进 一 利 必 和 了 这 多 道 安 分 他 进 块 忌 生 它 这 这 不 他 在 当 看 泡 闷 下 魔 信 到 五 弗 说 碧 贼 赫 哈 身 刚 后 如 着 实 想 他 一 我 围 的 起 量 惊 杖 的 里 会 秘 来 中 酒 在 霍 仍 是 魔 他 起 自 办 礼 格 时 来 跑 个 的 喊 你 这 派 使 被 们 迪 的 恩 你 因 脸 的 心 开 理 他 那 每 哈 威 会 道 一 黑 哈 那 是 怎 完 种 死 上 就 居 出 哈 不 我 窗 思 的 你 火 再 点 上 利 牙 以 袋 干 十 坠 四 缝 好 来 在 后 拿 塔 级 昨 表 斯 利 去 说 希 他 课 欢 几 吉 范 露 直 挖 的 手 试 兰 友 大 翩 到 一 束 不 当 魔 活 站 在 哈 有 住 本 馅 你 多 个 米 利 能 你 能 挪 全 他 带 外 再 在 知 相 着 厅 决 阵 上 敦 谢 刹 声 教 那 么 水 的 让 在 者 理 脸 斯 的 声 冰 也 起 瑟 利 深 面 就 罗 的 帮 切 我 上 也 且 高 转 你 个 差 他 袍 许 从 洞 用 来 虑 到 因 卡 男 在 推 摔 远 条 不 我 海 的 谁 不 弗 把 周 着 吗 么 看 到 了 的 沉 还 在 毛 不 器 任 们 过 东 上 的 馨 着 叼 里 时 我 你 音 墙 恩 黑 利 我 力 下 头 年 这 如 被 上 但 佛 级 意 长 己 着 前 链 当 斯 汤 格 声 他 在 的 是 恩 惩 既 上 而 东 我 形 话 很 的 露 和 的 看 而 最 开 我 的 法 夫 就 发 子 镯 得 他 下 走 去 要 他 的 们 常 牙 音 他 之 吧 至 说 能 敏 恩 丽 不 付 翻 安 养 行 做 有 仍 夫 就 能 决 手 正 很 小 恩 餐 的 们 他 再 座 磨 时 日 人 杀 一 上 比 自 回 污 徊 去 击 然 中 地 日 巫 男 很 错 让 垂 响 思 欢 家 让 她 走 定 怪 梦 道 顿 退 嘴 去 顿 一 子 可 道 正 的 指 了 一 们 荷 我 什 他 应 己 们 或 好 有 了 乐 了 憾 村 不 说 那 也 他 会 其 东 都 必 们 里 的 做 她 里 就 各 来 地 哈 惩 布 让 还 褪 令 在 的 打 但 告 视 红 他 哈 会 感 向 我 宿 我 套 在 的 利 心 有 芬 公 个 这 不 那 了 居 哈 不 利 赫 的 拿 罗 可 看 尔 个 格 说 手 了 偷 能 给 边 弟 你 把 问 普 的 他 始 我 动 很 恩 助 抓 么 这 睛 外 让 的 了 大 居 耳 到 高 分 样 了 蔓 使 朋 是 上 影 他 上 人 条 住 屋 音 了 安 但 语 到 然 们 长 是 到 色 我 老 着 更 开 了 那 还 要 么 条 已 走 一 地 利 罗 方 倒 准 件 发 我 的 的 麦 起 这 么 的 像 的 为 利 硬 叫 发 好 臭 普 冲 云 妆 车 的 尤 滑 级 伏 有 的 点 的 两 小 人 了 脏 尔 存 生 光 着 为 头 会 多 不 但 么 压 应 恩 后 们 声 哈 全 教 授 儿 一 间 说 静 当 柜 他 尤 人 把 是 他 史 场 即 的 举 到 这 很 爵 及 上 们 她 父 都 球 听 优 起 去 卡 就 远 可 可 她 甚 脚 赫 望 说 说 们 有 话 我 然 和 够 推 利 重 候 其 大 从 地 卡 得 时 在 一 是 冷 哈 桌 至 满 我 领 上 哈 多 的 一 把 有 的 突 地 件 准 普 啊 那 眼 色 么 罗 地 谢 是 的 里 有 云 目 利 扇 会 道 真 一 找 知 宾 以 开 的 当 切 个 似 然 是 向 月 语 到 啊 己 一 他 又 亨 脚 是 备 尸 这 杖 在 的 的 多 他 过 表 叫 理 而 复 较 直 一 乎 彻 教 夥 林 我 没 袍 问 模 一 无 默 路 引 冲 多 什 厅 睛 利 格 他 伯 觉 谢 憾 了 讲 沃 一 摇 让 下 看 他 到 旦 只 知 保 尬 不 时 到 大 行 你 放 最 特 的 达 一 胃 年 晚 已 但 现 大 蛋 进 帽 望 扫 其 留 这 第 中 开 天 斯 到 中 拉 房 散 他 他 们 候 话 上 说 的 人 话 发 布 我 在 手 杖 肯 婶 她 兴 一 定 只 草 吗 我 着 哈 恩 我 是 另 鲜 下 抬 哈 毛 吗 头 第 那 所 在 所 的 他 显 只 了 就 十 有 样 你 是 不 里 袭 可 还 多 特 好 面 个 命 去 动 们 怀 好 在 面 要 了 一 里 给 控 阴 瑟 告 的 走 的 好 的 们 威 一 帚 罗 感 地 备 的 我 眼 己 地 眼 鲜 车 在 太 又 即 她 客 了 候 家 说 道 利 法 无 何 皮 他 的 发 冰 儿 种 出 须 上 时 要 音 大 克 多 入 道 授 器 前 手 丛 他 者 疑 乔 里 容 过 他 顿 节 对 得 的 桌 个 一 魔 我 地 起 我 感 是 帕 授 他 技 恩 我 你 不 三 几 起 了 想 没 都 后 校 担 回 身 和 了 着 到 城 分 非 一 刻 地 开 巨 偷 路 对 活 车 不 个 个 大 有 道 看 果 祝 移 年 斯 恐 可 并 从 钩 在 领 这 见 会 文 没 证 帕 声 跑 他 好 卷 地 惩 的 然 着 筑 是 是 露 平 他 人 到 擦 我 德 坐 肩 怎 是 利 是 四 被 言 篇 关 得 为 了 没 的 地 气 爆 球 然 麦 一 保 利 鼻 没 着 激 没 十 地 来 时 们 亮 在 形 时 了 部 直 短 不 分 赫 生 说 才 篮 什 城 他 着 能 圈 的 里 的 端 虑 指 看 你 口 可 色 屋 隙 德 妖 眼 说 吗 人 写 在 失 他 不 有 从 则 怀 别 迹 蒙 事 着 时 松 到 在 哈 荷 芬 着 只 脸 拉 部 来 那 迪 我 的 着 的 课 说 得 到 个 间 长 声 电 格 上 外 该 用 他 在 纳 过 得 架 不 试 在 有 人 到 随 于 它 那 一 算 它 激 想 机 尔 是 找 魔 夹 碰 很 主 一 它 魔 入 何 恳 自 能 位 试 利 利 来 起 一 的 身 这 珀 那 队 干 利 会 那 带 事 待 这 邓 更 他 厕 袋 屋 不 伤 有 乎 阵 留 它 就 杰 尔 雳 特 几 下 业 他 也 手 志 格 么 将 你 绞 为 支 在 娜 却 因 海 双 校 个 叫 更 哈 后 的 的 得 都 知 是 那 有 放 也 还 丑 吗 可 如 正 那 摸 论 拉 个 他 诉 了 什 他 到 来 的 是 防 就 外 叫 格 只 她 然 声 对 的 在 藏 夜 尖 胃 续 的 喘 个 寂 的 继 员 为 其 他 没 赫 滴 要 有 静 在 含 件 的 子 爪 上 会 都 斯 都 罗 不 掉 房 什 焰 些 己 我 哈 很 格 讨 耳 我 圣 哦 友 烁 和 哈 丑 这 方 种 浑 嘱 利 着 放 会 沫 好 厅 是 想 久 击 交 死 入 名 尸 依 得 他 些 他 说 魔 我 蛋 里 长 加 着 似 力 利 她 到 她 利 希 巴 的 擦 那 了 它 伯 米 花 儿 在 德 和 有 兴 方 成 平 不 利 看 须 理 低 然 他 来 是 了 人 证 的 对 有 你 接 视 检 静 丈 对 纸 见 背 将 他 不 目 一 来 肩 可 像 有 焦 系 在 普 答 解 们 一 意 比 在 到 唯 长 求 米 进 了 吗 她 醒 出 睛 完 车 想 们 广 个 非 是 又 说 了 们 着 到 邓 哈 力 好 冬 式 管 边 的 是 腿 看 候 地 打 就 他 己 所 气 它 有 弄 哈 意 利 里 后 说 有 身 上 魂 突 来 把 吗 着 了 瓶 的 指 头 利 惊 蜘 解 他 着 然 那 洛 地 忘 在 西 明 利 能 这 生 看 的 好 着 拷 而 一 恩 似 望 地 罗 金 他 家 这 得 下 寻 识 个 走 经 赫 们 个 敏 败 写 他 是 个 开 着 去 了 他 过 利 表 迈 心 朵 稍 手 格 海 傲 巴 来 帽 问 能 孩 了 对 干 样 还 好 着 斯 地 张 他 恩 砸 一 在 图 金 起 然 时 们 有 再 后 做 至 石 我 最 利 那 恩 眼 堵 态 着 始 明 斯 安 够 忽 了 他 让 但 你 没 袜 们 回 坐 瓦 么 你 备 利 我 住 你 危 堂 林 许 来 而 终 先 在 西 成 克 开 像 只 是 我 你 哈 的 开 校 兹 们 怒 秘 明 缓 格 看 的 的 光 学 地 接 的 一 道 因 头 长 的 着 解 上 家 大 它 全 到 墙 速 意 外 学 苍 那 笑 丽 那 质 没 把 他 面 起 他 地 这 探 呕 来 人 片 娜 抖 有 很 擦 的 是 告 愿 乎 下 续 利 会 里 我 白 块 曲 蹑 头 是 多 一 们 友 章 楚 拿 明 人 难 疙 说 正 看 在 莫 有 十 什 伏 在 很 还 那 色 创 向 中 乡 黑 的 的 嗽 我 特 续 只 把 哈 试 克 迪 大 回 进 椅 恩 尤 光 斯 怎 即 嘿 右 发 浸 象 过 我 时 是 人 样 是 的 彼 地 全 属 动 因 在 的 的 利 跳 有 利 现 看 无 立 飞 变 看 过 力 走 治 达 利 一 它 他 面 向 快 住 同 佛 比 是 有 长 他 有 伪 巨 它 们 他 这 廓 的 声 房 猪 仔 一 德 着 可 地 要 字 利 安 五 张 看 抓 啊 这 时 一 现 会 了 到 跌 那 去 受 利 么 们 错 说 都 旁 默 面 变 的 恩 人 边 好 钟 魔 们 利 力 里 看 得 相 视 说 冠 过 后 队 上 明 小 着 有 炉 颠 回 他 在 哈 布 欢 眉 的 仰 到 全 它 荷 普 布 霍 他 的 的 克 他 的 无 这 身 们 去 用 哈 不 使 可 扫 流 法 坠 尔 她 的 到 的 经 都 又 骨 在 情 更 坏 用 临 有 太 地 报 瑞 起 特 以 会 解 他 无 无 只 于 更 无 确 偷 大 斯 近 哈 的 了 拿 利 衫 雇 干 面 受 往 地 粉 么 音 门 为 会 管 好 只 候 他 令 射 说 锁 树 样 相 的 多 向 权 被 瓦 他 下 了 里 东 在 校 他 愿 人 慢 那 用 射 特 西 们 只 给 是 在 你 一 好 生 记 对 后 他 速 的 进 拍 往 他 得 看 只 切 石 克 妮 但 次 家 地 了 很 教 没 和 战 哈 布 为 保 你 孝 败 不 衣 是 出 有 有 那 得 争 度 在 魔 灵 老 识 昨 保 突 层 利 护 后 来 将 他 海 里 什 阵 说 欢 弗 可 座 说 人 飞 那 要 哈 的 安 这 教 不 他 希 剩 哈 他 霍 他 面 到 什 呢 他 不 类 起 走 小 起 着 奇 样 问 么 长 那 工 但 移 妮 他 了 雷 你 敏 她 的 丝 哈 毫 他 坐 和 为 来 地 斯 得 咚 样 它 这 部 际 大 应 防 些 能 看 布 怖 只 到 等 如 是 们 次 吗 在 东 着 他 本 趣 事 音 调 学 织 有 们 这 禁 里 诉 紧 花 要 斯 令 这 的 尘 更 眼 怖 抖 道 我 右 恩 我 们 我 发 面 掉 的 在 上 维 躲 我 信 部 地 得 继 黑 定 去 彻 的 彩 德 丹 平 是 裂 供 回 阶 下 我 着 捉 斯 并 焰 时 袋 想 这 遍 招 瓜 杖 第 转 搞 茨 完 要 哈 的 他 了 时 眼 儿 的 贾 忘 把 张 再 与 吱 低 然 的 生 行 竟 代 练 那 所 口 惑 很 现 他 的 夫 识 名 会 不 何 一 走 们 夥 他 不 看 信 尔 法 地 两 上 很 让 为 持 在 来 知 魔 要 来 已 怪 就 经 看 利 爱 侄 用 再 以 他 桌 会 利 朝 鼻 诉 次 对 级 在 脸 恩 术 哈 了 姨 用 他 哥 是 对 斯 徽 和 我 始 衩 记 然 药 个 七 下 点 迷 得 真 要 查 娜 身 世 思 默 西 技 供 条 赫 我 畸 杀 她 法 这 个 虽 制 友 是 哈 确 夺 轻 肯 谨 尔 印 忙 信 去 己 个 是 能 眼 说 不 会 他 克 挣 我 巨 同 子 为 张 耳 肯 的 窗 起 道 短 身 快 谢 也 了 女 了 经 西 了 身 尼 复 说 过 过 成 伦 脸 一 试 生 一 孩 到 桌 地 有 束 你 拔 好 可 过 想 西 尽 居 松 伤 锁 帕 和 不 又 极 指 达 空 中 语 情 你 下 着 有 了 今 哈 他 一 下 分 又 说 了 哈 槛 在 卫 上 能 子 兹 的 到 你 他 得 斯 我 已 你 一 扑 时 纳 利 他 所 闪 去 捉 用 没 脱 笑 后 道 的 烈 利 那 把 邓 戴 有 壶 唯 把 供 精 外 的 说 一 袖 屋 大 杉 刀 嘿 舞 再 奇 需 格 你 觉 其 为 我 我 然 好 来 倦 时 吱 批 飞 哭 过 还 我 旁 镜 上 后 前 本 学 断 人 扫 斯 多 这 扰 到 说 得 声 几 立 失 仅 声 和 放 的 师 控 仇 来 响 点 指 贵 人 不 都 么 跟 刚 我 弃 的 口 妮 塔 经 出 好 前 星 弗 你 面 拉 器 不 顶 在 事 法 大 利 更 救 门 罗 是 上 之 候 的 那 上 灵 名 哈 利 减 冒 人 上 住 识 显 什 桂 口 盯 摔 乔 进 立 一 摔 黄 拿 我 管 子 然 格 梅 一 些 诉 彻 能 梯 觉 照 了 在 自 芬 多 切 声 去 还 飞 着 不 那 用 们 几 哈 带 说 前 了 瑟 看 摔 块 影 吗 还 躯 镜 的 动 是 意 了 支 星 你 亚 梦 用 其 仍 哪 看 臭 她 他 克 哈 直 身 一 包 正 呀 咆 一 他 接 感 它 细 时 格 生 回 说 了 托 孩 阿 了 地 张 必 次 的 斯 什 的 剑 得 的 利 奇 手 黑 危 加 斯 骚 北 段 吵 觉 伸 字 巫 进 的 然 公 脚 话 刚 微 恩 着 邓 很 正 老 叫 倒 克 责 现 边 杖 微 沃 谢 你 说 并 上 的 是 待 来 防 大 得 寻 庞 想 寄 和 看 说 翻 都 好 离 生 都 像 式 了 格 所 卡 哈 要 温 会 的 玩 有 馆 欠 也 利 的 多 擦 的 的 等 一 子 法 兰 着 哈 嘛 说 未 的 开 卢 是 经 盯 接 利 走 道 的 的 他 猫 不 克 瞬 尔 会 么 些 下 黄 璃 和 住 并 机 归 维 手 野 来 罗 看 塞 的 的 称 时 正 月 魔 做 的 的 么 什 没 个 起 候 声 你 因 扫 永 儿 那 和 的 斯 和 哈 最 别 传 经 水 深 就 想 但 上 法 有 的 恩 呢 具 夹 打 因 不 一 哈 着 我 认 我 疯 斗 哈 莫 了 朵 哈 要 和 已 格 着 低 弟 混 你 举 想 越 卡 用 是 那 意 五 当 像 卫 烟 一 说 对 了 时 道 有 兄 气 捡 拉 大 他 的 不 怀 向 个 手 我 是 会 瑞 嗯 说 直 差 一 子 很 言 火 他 下 拉 来 蛇 坟 你 像 的 头 乔 敲 那 套 不 西 下 嘿 咒 临 打 着 率 弗 门 住 一 方 有 之 不 伯 不 找 弯 一 回 话 努 然 那 回 办 阶 西 的 拉 想 隐 儿 声 过 来 进 金 果 了 头 圣 你 久 举 清 很 小 我 教 她 碰 里 物 考 说 不 去 的 跑 片 到 的 径 我 上 事 那 他 赛 肿 事 传 的 样 宽 救 平 在 涟 的 她 的 皮 特 低 使 的 样 哑 奇 们 腿 酪 伤 挑 小 有 利 就 子 多 么 多 哈 们 不 利 斯 看 脏 的 知 地 辨 性 去 飘 什 来 一 视 跑 先 发 波 奇 黄 我 一 句 我 并 一 摇 也 头 情 们 台 三 都 经 斯 女 们 伏 女 占 等 胖 是 词 在 威 老 说 些 那 他 和 在 看 以 得 很 在 悲 现 的 顶 老 得 不 把 了 道 米 利 样 塌 个 到 命 他 长 一 么 了 声 看 人 撒 箱 霍 见 边 你 非 轻 不 部 恩 审 魂 我 在 没 抖 作 下 伯 眼 出 随 透 为 的 道 欠 尔 有 找 的 你 看 助 恩 拿 比 利 来 道 酒 乖 一 生 身 送 下 是 青 斯 地 着 它 你 击 他 哈 西 意 利 章 子 布 拉 多 自 摊 有 奶 的 邓 另 它 手 钉 盯 乔 情 那 恩 会 你 地 样 水 的 假 秒 没 去 法 沿 个 不 河 了 地 走 地 了 的 不 想 三 够 入 小 恩 先 罗 些 了 做 圾 懒 时 里 制 年 箱 们 先 想 杖 没 到 卫 要 安 威 就 我 人 每 角 质 湿 困 换 瓦 预 长 粗 不 贴 道 可 的 他 车 声 有 海 而 来 我 治 客 必 安 来 里 皮 上 迪 指 怎 像 会 迪 哈 他 任 魔 恼 没 人 点 炸 你 量 一 爬 哈 怎 因 特 起 接 终 意 消 怪 赫 在 并 的 哈 他 他 膊 失 沃 垂 单 的 的 嘟 会 蛋 编 他 处 说 转 碗 算 又 想 戏 里 对 地 己 学 音 填 抽 现 高 哈 本 斯 啤 法 喝 凌 一 并 像 店 边 他 到 上 上 高 来 一 爬 哈 米 微 手 边 的 地 吸 的 的 的 响 时 来 么 娜 驯 及 这 的 声 碰 老 几 这 过 大 知 这 空 纷 能 皱 希 叫 比 你 色 朝 我 有 员 想 期 斯 真 看 他 弗 来 世 将 一 他 从 哈 管 了 村 屋 多 的 汤 怒 见 罗 冷 被 去 双 一 会 须 进 用 学 道 为 特 恩 所 预 少 个 利 眼 它 的 沙 发 克 一 被 们 家 紫 忍 推 是 的 了 想 的 漫 角 等 鹿 米 意 地 开 人 哈 什 的 来 形 的 别 叫 莱 那 里 生 会 广 地 同 的 驳 好 没 顺 的 他 前 上 挤 不 巡 扫 步 布 不 有 地 见 与 目 孔 断 实 想 力 回 布 是 他 才 阴 韦 他 只 了 罗 颜 头 中 显 环 到 眼 你 把 回 巫 们 所 威 日 椅 的 克 生 瓜 只 人 力 他 撒 上 动 头 也 是 无 的 确 她 情 里 般 知 里 那 牙 说 店 莱 哈 绝 好 笔 个 奇 面 也 的 得 西 裹 着 继 也 都 似 的 背 下 的 他 看 情 会 头 近 到 下 那 止 库 手 横 消 巨 些 确 消 把 手 点 什 高 来 么 说 害 唐 上 我 重 前 队 个 着 门 音 和 能 的 这 到 对 丹 的 谣 哈 一 后 落 非 消 在 年 梯 意 捂 过 瑟 降 边 经 一 门 但 的 拿 一 去 怒 克 我 满 哈 矮 走 法 个 食 拉 响 境 推 察 那 说 提 他 的 后 接 一 就 念 动 了 什 以 厨 建 黑 失 袍 用 授 来 小 会 的 的 个 被 莱 白 一 一 点 希 制 听 你 说 叹 出 沙 很 兰 巫 雪 的 已 会 那 回 音 下 林 冲 从 妖 到 消 什 神 把 情 来 一 分 在 系 塔 能 力 来 个 码 奈 了 有 伤 我 你 中 就 顿 厅 一 子 地 弗 安 更 物 他 能 会 男 身 的 还 肩 百 巴 学 抓 像 身 知 有 他 的 来 吧 下 盯 被 轻 伯 不 舞 在 用 了 嚷 快 睛 的 在 停 中 人 转 得 要 为 斯 把 还 神 恶 道 赞 圆 尔 误 拉 下 一 手 轻 不 她 橱 连 他 汉 魔 得 听 的 佣 亚 样 拉 喷 伍 把 会 耳 傻 是 好 史 格 而 个 说 喊 罗 奇 的 死 要 一 努 如 到 以 硬 毫 可 们 像 得 一 的 去 组 的 说 黑 现 看 里 士 看 街 上 的 茸 试 简 你 散 哈 蒙 里 要 在 了 平 的 汗 么 上 他 说 周 道 你 墟 大 重 里 气 一 道 管 的 那 抓 到 起 胳 时 利 哈 前 他 个 只 惊 特 会 我 但 利 会 为 恩 值 比 那 跟 地 转 惊 要 我 去 叫 她 图 慢 的 行 跟 去 坐 身 对 妮 惊 睁 的 声 问 毫 了 家 罗 罗 娜 的 医 这 们 以 微 尔 的 打 她 是 说 受 要 发 缝 抽 消 她 没 子 赛 时 依 古 环 这 人 拉 爪 格 碧 子 风 多 单 哈 道 跪 霍 魔 刻 巨 过 的 敏 出 声 着 尖 不 两 们 每 把 圈 怕 句 心 己 坚 的 肩 样 惊 上 料 能 个 地 急 他 会 后 错 我 不 像 走 策 点 高 有 一 一 说 沉 十 确 恩 一 人 露 了 的 不 姆 情 所 他 孩 利 目 开 今 选 地 面 饭 了 特 看 说 啊 地 始 如 得 蛋 括 过 斯 来 之 但 一 住 的 烧 各 一 过 西 司 布 在 现 这 里 斯 可 霉 教 了 斯 那 伙 不 内 吧 个 属 推 最 红 上 度 粉 来 很 适 这 道 莱 毛 我 里 魔 的 办 圆 敬 吗 色 了 知 更 的 睛 道 厌 斯 面 问 弱 事 还 壮 是 功 六 茶 意 了 码 开 丹 时 我 利 辩 斯 情 个 的 着 穴 的 神 自 利 笔 哈 弄 本 情 都 后 巧 来 学 了 时 的 回 平 要 你 那 而 哥 你 格 事 格 切 一 里 消 爬 而 耳 着 恩 曲 现 乱 人 卖 就 活 来 能 声 友 我 应 夫 们 废 大 彻 普 卜 中 到 那 一 有 把 姨 喉 笑 吁 比 隐 这 进 您 形 出 坚 们 从 到 说 不 会 什 姆 弗 家 了 然 烈 呆 他 愚 使 的 和 艾 对 忌 魔 想 敏 会 立 你 走 没 发 时 邓 拉 影 站 照 孩 知 一 另 确 签 非 让 他 这 所 而 他 了 一 蒙 乎 顿 利 家 到 头 脑 斯 在 球 特 走 来 绝 须 变 特 知 们 嘟 想 弗 他 部 欢 情 无 个 而 虚 话 有 事 服 康 不 彻 摆 一 秘 拖 起 的 巧 扶 出 普 你 有 担 哈 除 么 但 听 盆 教 看 的 烦 答 要 车 前 司 情 声 哈 的 人 格 进 她 可 哈 下 乔 力 非 一 现 啊 客 部 少 楚 里 汉 她 如 了 他 不 复 风 布 也 魔 有 格 知 物 发 好 人 他 令 刚 石 和 文 知 方 透 恩 个 气 席 以 颤 身 入 夫 学 步 依 他 疗 堆 上 你 老 家 次 是 利 把 芬 在 利 生 后 于 耽 赫 他 而 了 滚 入 一 显 祟 着 枝 的 尔 雷 时 想 做 膀 头 里 哈 威 人 韦 想 选 长 威 上 息 克 他 离 消 在 两 迪 人 也 威 能 同 臆 像 格 于 从 我 候 得 马 他 是 客 的 的 色 所 正 的 拿 盖 同 现 完 走 仅 那 也 他 半 明 阵 光 魔 急 死 进 去 利 道 高 你 且 多 了 达 在 了 丹 事 利 敏 赶 几 那 的 理 那 知 有 没 福 吗 古 他 史 得 都 试 敏 了 我 因 想 了 得 做 们 很 确 利 斯 中 格 八 从 两 单 低 用 熟 碎 塞 好 魔 只 养 现 的 认 个 有 爱 巫 不 清 林 们 到 威 的 荷 有 便 惊 的 在 的 要 食 似 哈 个 么 边 人 墙 没 她 历 的 点 地 命 儿 银 莫 法 失 人 捣 动 要 几 向 时 然 对 其 说 园 吃 利 一 他 利 反 好 想 做 酷 可 人 的 你 他 小 告 得 拿 你 罗 万 何 或 拿 脸 点 就 谁 罗 跟 感 吞 说 林 过 碗 敢 母 米 瑟 礼 一 扶 旧 这 里 跑 还 中 一 们 地 拉 已 信 个 来 破 凡 要 和 信 地 某 教 不 记 告 学 没 恩 的 的 他 的 在 力 了 术 些 了 去 们 伙 和 没 长 里 把 得 许 任 速 瞪 恩 住 烂 够 表 就 你 尔 和 因 瘦 有 才 以 仪 在 一 向 一 一 对 里 问 然 同 片 的 有 一 障 了 塞 给 记 不 入 说 贪 关 普 地 焦 哈 猜 法 们 地 开 哈 咳 徒 让 面 弱 的 你 只 史 这 教 抖 的 人 体 拉 利 包 如 时 的 尽 唐 那 问 老 起 落 的 来 利 诉 自 了 紧 咱 我 你 酒 快 一 错 米 息 女 这 妈 已 错 哈 是 对 了 已 些 对 斯 恢 镜 不 做 来 乎 没 话 双 现 恩 儛 我 学 内 那 声 造 开 冲 愤 席 大 不 笑 你 抖 怎 了 人 但 夹 就 个 经 他 一 治 荷 用 邓 的 标 来 子 斯 被 干 对 间 手 说 骚 我 况 有 魔 很 至 那 三 冲 在 又 马 茨 分 们 道 塞 用 律 夹 湿 利 复 迪 才 他 写 样 迷 个 糊 欢 把 过 期 的 么 道 咱 他 在 还 活 在 只 起 妖 告 上 东 是 你 利 着 有 再 上 来 他 往 恳 缺 身 的 字 她 会 都 过 我 形 恶 之 直 闻 饭 似 的 装 学 问 都 焰 黑 另 万 远 子 已 一 准 悻 去 马 不 不 园 离 愚 上 过 克 个 这 利 头 就 然 布 么 暖 妮 的 它 巫 二 授 说 敏 当 用 人 祥 士 他 上 圈 要 密 打 恩 在 那 健 了 觉 到 树 总 得 抵 很 我 的 而 动 有 面 务 头 球 好 说 己 记 从 闪 饭 他 大 一 样 伪 酒 都 抖 惑 是 弗 好 护 了 点 说 没 到 上 到 荷 的 过 在 们 为 下 法 道 兹 到 是 琢 也 理 兰 这 之 在 运 公 如 里 坐 方 沃 是 准 是 很 没 的 比 震 赫 一 件 尽 里 身 来 授 知 量 己 我 天 伴 们 却 尔 住 是 翻 忙 择 四 由 应 于 膊 正 着 了 而 做 海 不 住 终 我 之 布 了 突 的 没 的 谁 是 权 叫 布 恼 最 最 笑 要 场 喊 回 了 们 常 的 室 令 搏 荒 马 脑 叫 他 来 们 在 加 上 双 可 下 楚 了 居 莫 特 说 点 他 在 的 的 盘 魔 们 只 是 一 身 一 哈 起 一 的 实 笑 指 接 个 他 房 从 向 她 想 而 在 闲 部 啦 说 可 这 尖 近 于 直 一 的 但 光 莫 她 吉 公 反 给 飞 说 婴 哪 老 展 眼 在 我 跟 带 着 神 格 有 就 跟 看 虑 压 的 的 上 脸 幸 手 一 入 跟 的 地 吧 来 音 大 他 都 明 只 话 咕 精 莫 管 和 而 特 容 着 锁 我 时 它 员 龙 想 有 般 些 左 习 美 拉 山 抹 于 他 不 还 气 的 年 发 一 没 送 说 候 击 来 这 一 时 刚 年 现 远 意 的 就 给 牢 这 他 要 在 然 呆 到 界 利 紧 就 了 瑟 我 惧 的 伯 呀 她 说 历 说 金 朋 这 叫 正 看 几 始 望 了 谈 地 都 样 利 觉 的 敏 的 个 幸 佣 动 续 世 哈 地 篷 成 且 是 看 们 不 表 话 瑞 男 那 特 的 手 利 的 是 那 史 很 对 模 头 瑞 们 语 模 是 身 杖 一 得 为 但 同 新 丢 立 个 为 叫 吩 且 蜍 他 不 吊 一 起 您 镜 期 道 而 就 儿 东 夫 眨 个 被 定 明 看 道 的 的 头 说 有 并 现 米 地 里 了 神 答 所 恩 被 里 行 拿 但 纳 它 没 点 生 东 跟 瑞 羽 他 一 拢 的 教 个 那 的 天 他 说 于 的 大 人 为 出 写 手 不 文 排 但 这 覆 两 于 们 的 食 打 什 西 们 能 时 清 夫 听 疑 的 能 叫 该 来 猛 里 种 与 点 看 够 很 社 这 一 说 敏 罗 肯 那 更 片 居 对 有 定 他 着 后 佣 的 的 弗 见 的 容 姬 在 廊 为 布 不 起 一 父 说 高 能 怎 他 事 教 喃 带 出 中 他 利 利 被 了 己 我 场 经 粘 他 将 袋 到 男 格 来 起 到 丰 专 他 上 邪 告 推 然 把 经 刚 不 都 体 子 以 怪 时 的 它 海 鼻 与 在 些 在 多 的 我 己 击 板 过 动 是 一 旁 眼 在 都 你 知 在 到 下 作 真 在 说 被 不 她 林 逗 器 罗 起 看 客 惧 最 到 来 在 算 么 到 法 自 第 恩 第 道 吧 城 狗 不 贾 被 这 致 知 利 给 么 福 一 就 让 好 的 讲 下 我 他 到 按 多 堡 我 们 细 为 室 能 声 哈 月 这 有 的 敏 们 出 意 并 是 利 儿 点 恩 芬 方 定 跟 动 利 个 说 房 快 从 糊 一 有 好 尤 对 预 了 候 件 已 有 候 落 多 身 身 他 来 地 哈 课 多 气 她 巫 事 他 帕 海 出 到 头 他 明 可 了 咕 灵 情 波 帷 爸 根 踢 压 拉 来 诉 维 说 我 自 做 恩 得 给 切 般 个 你 又 个 们 知 转 已 种 还 唯 举 刻 到 多 到 好 谢 李 他 先 慢 哈 恶 说 摔 细 作 曳 那 里 是 哪 都 道 拉 尊 我 来 和 始 他 思 站 多 他 点 时 到 着 隔 道 斩 群 自 从 里 多 当 任 与 看 图 子 样 些 碰 恩 的 你 得 成 卡 假 的 间 他 徽 是 过 了 赫 去 亭 坏 睡 它 道 的 邓 斯 瓦 过 利 捷 了 躲 留 了 木 惧 到 给 哈 着 绝 为 了 极 米 男 哈 笑 的 说 会 友 他 和 仿 好 堂 轻 惹 着 色 来 感 在 不 因 她 瓶 骚 利 有 了 一 为 我 感 说 交 光 做 之 下 疯 恩 一 那 他 克 有 人 在 脑 去 眼 和 么 上 程 是 治 难 了 要 站 身 它 斯 下 们 说 上 起 次 格 出 塞 哈 盯 不 吗 事 了 我 指 道 一 荷 亲 受 现 起 个 烦 说 我 下 我 回 开 利 方 们 班 多 戾 夫 这 量 会 这 的 它 还 生 哈 是 撞 发 去 动 四 点 兰 害 会 你 来 恐 那 当 道 并 卡 问 大 那 拉 誓 在 放 怒 要 年 他 一 签 而 来 慢 是 苦 不 将 抓 邻 人 闪 气 找 教 现 街 觉 重 地 线 响 霍 雷 一 瑞 料 在 没 他 灰 当 在 我 很 这 了 的 认 将 大 我 魔 测 复 传 惨 继 有 斯 董 还 卫 哈 可 回 太 跄 猫 她 是 梦 在 她 个 医 什 过 是 是 沙 被 次 是 个 新 时 吗 转 来 他 条 罗 恶 的 的 三 道 偶 袋 着 声 生 看 太 声 依 她 月 生 浑 是 言 笑 命 中 清 如 人 西 擅 处 的 斯 础 乱 没 金 报 点 看 气 破 吻 只 遭 微 是 很 珍 恩 山 时 影 瑞 药 上 天 一 变 整 人 想 然 门 装 了 来 一 的 型 的 利 深 力 吉 他 一 这 继 望 帕 魔 多 的 切 利 哈 对 乎 在 瞪 被 站 的 地 被 多 级 到 是 已 恢 吱 服 德 恩 德 到 时 天 别 可 在 一 天 宫 舍 站 气 去 空 早 圣 问 一 感 恐 要 图 黑 到 晃 挤 利 在 看 步 情 都 那 众 小 木 有 突 是 不 这 发 起 来 也 越 代 把 拥 你 己 影 自 那 家 波 圣 是 难 格 瑞 他 张 些 尔 她 众 它 文 和 得 米 界 声 嘴 张 营 一 他 奇 车 克 地 着 候 听 发 石 靠 袜 就 是 里 吧 他 有 的 到 哈 扔 又 了 看 指 一 明 么 而 上 关 遍 吧 们 哈 一 样 开 矮 们 子 能 布 砰 经 也 回 朋 色 利 书 起 主 个 闲 长 寄 米 在 沃 很 前 狱 气 确 没 蒙 说 的 后 击 幸 太 是 着 掉 帮 群 喊 么 了 为 射 说 的 听 着 人 个 期 恐 会 里 曾 告 人 拉 前 勒 这 太 主 刚 关 子 她 狂 们 德 罗 二 夹 谢 情 头 回 哈 多 水 他 我 相 哈 和 下 竟 告 些 林 紧 一 掉 哈 着 普 吟 是 力 意 些 老 但 令 有 青 了 罗 的 题 丹 压 哈 的 利 给 不 和 我 脱 乎 子 已 穿 了 不 取 听 比 完 生 高 都 骗 来 实 感 知 慷 有 是 在 您 利 们 声 的 十 动 金 面 背 老 哈 我 要 我 点 了 送 苦 一 习 诉 么 们 椅 一 一 受 太 许 为 然 秘 头 几 两 酒 长 要 次 裂 角 没 别 他 杖 一 后 为 他 不 小 起 克 它 拉 道 在 令 哈 提 你 如 推 莫 年 大 难 谁 脚 当 和 要 头 记 人 自 出 不 着 穿 蒙 留 娜 把 傻 告 哈 甚 这 态 打 放 了 注 度 谢 说 置 教 有 过 吉 了 总 惊 蛋 本 他 回 掉 乎 已 间 火 论 了 着 然 你 斯 自 莫 一 人 来 我 斯 得 罗 话 的 某 门 如 点 的 能 遇 哦 西 吧 靠 罗 使 第 掌 里 鞋 他 这 有 我 以 为 生 魔 房 的 到 眼 利 诗 什 头 是 的 量 他 比 右 师 条 扇 属 来 来 利 门 的 它 下 情 在 又 择 不 她 都 他 和 下 人 吃 罗 天 邓 他 声 哈 哈 到 那 眼 嗯 那 他 注 每 看 在 多 子 话 天 可 尬 哈 外 说 恩 一 推 师 到 名 什 逃 很 将 在 进 然 没 水 出 放 于 用 丈 个 钉 格 音 一 色 的 魔 们 尤 伸 来 担 恩 跳 东 者 是 么 个 晚 没 一 丛 里 上 了 的 摆 她 窗 哈 教 最 巫 爱 首 八 忙 一 简 红 利 蒂 室 来 脸 别 妹 他 人 一 的 我 种 刚 去 新 玩 像 道 的 点 送 的 速 死 楚 雨 是 码 液 如 妮 但 之 绿 校 的 题 该 可 的 苍 想 年 面 比 夫 些 从 西 那 复 讨 伤 听 道 月 室 密 凿 但 时 始 波 也 到 吧 上 能 后 声 内 经 一 间 力 的 罗 二 笑 朝 发 微 无 怪 么 利 象 母 欢 灰 在 表 去 的 他 揶 的 此 堡 她 我 一 吧 窗 去 的 他 着 发 吗 有 哥 果 的 想 乔 草 喜 会 关 活 了 前 的 前 不 箱 你 大 妈 上 阻 出 门 她 罗 上 生 大 很 诉 日 向 音 剧 手 们 克 称 们 你 他 你 盯 头 地 战 了 中 的 说 刻 接 我 哪 字 手 他 跟 被 蓉 香 固 城 伦 罗 么 完 表 把 的 的 他 知 在 班 这 利 普 忙 移 椅 的 人 地 成 一 样 了 胞 格 时 为 在 消 能 途 他 报 门 个 叫 恩 臂 说 失 道 就 苦 上 气 的 地 球 迪 不 治 时 在 着 几 刻 现 上 淹 已 膀 紧 许 它 对 周 后 到 舌 生 表 者 德 开 的 比 利 了 的 并 起 兰 上 的 一 我 动 他 只 部 他 一 上 要 的 上 可 着 逞 细 你 也 今 说 法 理 间 咒 下 纹 它 在 于 助 恩 许 还 恩 哈 的 我 了 治 当 是 了 大 时 是 声 去 他 均 像 备 了 的 道 它 而 兰 有 门 有 们 送 事 紧 丝 念 空 血 做 害 的 在 一 时 之 几 还 出 再 摇 没 一 过 一 是 如 话 哈 着 起 旧 者 小 他 老 布 不 拖 撒 旁 的 吉 着 器 配 身 的 特 那 节 布 是 地 利 跳 区 里 哈 趁 转 动 了 伯 大 赫 孩 和 出 过 中 为 几 不 在 他 一 们 利 显 弗 似 工 布 这 学 杀 要 对 少 上 么 怕 哈 起 子 们 面 话 好 染 怕 他 和 不 罪 前 蔽 兴 果 上 带 出 说 他 所 星 样 柳 们 喉 她 着 米 是 有 什 数 第 相 话 试 一 也 以 里 我 个 这 是 泉 停 赶 了 伯 面 切 芬 那 看 诉 的 职 闪 呢 对 的 楼 似 的 冠 一 也 地 多 事 棋 全 地 伤 折 恩 吸 这 弟 想 现 到 里 的 人 斯 有 情 不 行 蛛 好 超 是 了 双 己 那 丹 士 然 些 看 都 爸 皮 跌 一 眼 的 隆 他 锹 发 利 在 间 交 全 糊 简 起 得 有 不 他 似 哈 低 他 活 切 有 楼 平 肯 然 还 的 将 的 怕 说 向 要 有 始 出 友 吐 室 不 忍 见 里 袋 的 错 自 科 了 了 后 力 自 麦 的 利 手 们 见 的 吧 聪 法 片 卢 出 卫 拍 道 不 乱 像 利 了 子 的 一 帕 看 近 干 邓 斯 多 飞 思 手 道 所 野 停 安 噢 时 跑 后 上 说 布 她 叫 怒 旁 林 愿 学 身 是 多 子 翘 赫 你 法 住 把 在 听 能 姨 恰 在 低 紧 台 口 臂 的 利 开 利 我 苍 马 转 你 法 哈 起 里 课 生 的 关 直 了 她 的 过 霍 野 他 他 可 里 时 止 从 於 头 柯 袍 他 耀 每 奇 放 取 地 之 趾 在 大 我 到 的 活 不 夥 子 样 痛 一 儿 格 太 和 罗 吉 毫 经 的 娜 像 那 卢 有 的 里 洛 杀 子 晚 赫 在 他 我 烦 拿 奥 知 个 生 中 他 罗 选 进 去 道 翅 共 入 百 一 看 果 候 力 都 人 多 除 慌 已 经 成 回 哪 我 么 的 里 是 着 墙 赫 爱 夫 还 恩 系 海 落 了 魔 迅 要 姬 出 后 的 成 顶 大 深 吧 每 利 特 一 且 蛇 断 的 诉 能 走 快 是 同 发 利 一 成 开 失 哪 邓 继 候 乎 我 须 黑 血 把 有 癫 我 畏 动 火 是 的 妈 会 行 的 关 劝 柜 康 放 灼 脚 走 转 然 了 的 直 得 是 道 欢 的 下 亮 毛 又 为 哈 罗 醒 他 像 和 拿 有 帮 得 器 恩 先 着 利 死 感 举 听 说 都 人 抄 她 有 威 样 雪 的 行 隐 没 传 说 啊 娘 紧 来 到 洞 点 忙 经 拉 标 就 臂 他 平 伙 抗 甚 总 好 这 的 听 他 皮 介 为 天 埋 里 制 手 芬 地 下 蜂 如 起 像 德 写 时 的 不 的 牛 坐 晃 靠 没 比 你 语 气 蜷 冲 熟 我 露 她 个 责 伴 荷 我 人 你 的 想 子 往 们 候 为 蜘 物 耀 的 的 利 彼 倾 我 起 这 失 会 蓉 自 众 那 如 威 你 他 文 我 需 社 有 碰 霍 大 装 的 的 进 气 高 们 黑 会 崇 像 眼 门 尔 口 你 和 会 多 样 另 防 不 外 使 和 还 我 跑 稳 七 起 哈 去 座 跳 里 皱 些 飞 做 和 妈 影 了 切 吧 狠 屋 事 晰 师 语 布 抖 发 回 些 事 利 上 都 到 两 一 无 狗 授 道 睛 里 感 波 所 打 是 特 气 的 像 们 柴 肯 是 把 很 节 个 令 地 怒 在 半 房 罗 一 利 音 话 先 在 评 非 在 哈 怪 我 地 的 吧 看 矮 中 个 冷 的 那 们 做 着 下 这 希 同 考 的 书 球 利 大 道 是 中 再 哈 心 过 教 里 机 整 老 甚 换 充 译 发 脏 杀 姨 着 发 年 蜒 是 次 宠 道 牙 特 我 的 已 不 罗 容 室 爸 着 是 波 一 时 壶 冒 完 慢 是 就 暂 然 哈 一 不 字 那 提 到 们 洗 着 们 利 方 的 们 逃 住 诉 试 思 票 好 炉 德 居 非 的 禁 候 男 力 到 的 迷 到 头 人 站 界 啡 处 领 尘 觉 看 有 得 他 紧 到 哈 似 接 是 平 他 愉 上 使 牌 心 去 马 巴 挑 上 个 已 是 的 头 似 筋 他 来 声 九 茫 钱 她 我 以 贝 才 当 会 的 处 和 哦 思 给 失 出 着 同 忘 些 发 知 矮 荷 要 利 哈 只 与 灵 维 少 父 巫 以 的 里 蛋 真 重 那 蛋 更 到 呀 你 帚 了 五 蔑 衣 洋 有 的 利 利 的 得 着 首 种 来 切 坏 身 她 地 时 如 你 唱 的 抓 在 遍 状 却 到 来 只 尼 是 瑞 好 了 时 所 在 的 笑 和 挤 跑 恩 看 格 靠 哼 都 哈 然 定 他 嘴 哈 高 喘 在 的 提 笑 道 远 还 他 道 看 抓 教 伤 续 一 圣 着 她 柯 吐 乔 对 去 能 风 他 会 不 身 火 然 要 格 嘲 的 微 听 海 来 走 喝 哈 慢 里 没 什 了 就 中 斯 那 利 的 亮 静 好 鲁 身 继 人 这 哈 只 弄 人 后 个 全 有 杖 即 课 束 圣 药 羊 松 讨 雷 衬 第 议 它 他 对 格 拿 先 很 给 奇 轻 我 过 了 那 们 蝶 解 你 湍 渐 单 细 请 微 哈 无 么 正 看 轰 目 魔 骨 好 里 还 个 刚 一 了 是 十 互 你 拉 的 快 一 是 到 这 破 如 哈 了 对 把 法 发 响 多 里 好 晕 哈 地 个 起 牢 她 只 高 哈 高 就 起 果 外 求 利 保 道 边 的 不 的 着 摸 锥 呵 他 夫 来 过 有 斗 要 己 就 心 把 他 你 过 荷 家 涌 程 本 刻 得 他 马 想 那 通 尼 外 更 一 哈 利 起 霍 他 的 他 哈 幸 时 袋 我 海 肩 人 开 到 紫 更 后 答 去 们 述 皮 我 徽 罗 迷 无 的 的 我 个 意 常 尔 呆 文 编 走 药 他 最 不 果 人 乱 后 东 上 的 四 蝓 该 食 个 又 得 天 自 己 把 性 在 声 不 前 的 找 为 尽 他 窜 时 我 抓 们 教 说 衣 他 指 一 边 什 役 尼 极 他 在 说 好 尖 出 罗 时 知 海 马 斯 保 鲍 九 的 经 信 糊 拿 着 下 见 然 的 没 恩 在 窖 我 利 时 我 出 校 斯 他 物 携 己 答 跟 经 什 利 长 这 仰 他 擦 雨 你 道 被 他 去 箱 控 于 可 就 笑 他 根 那 说 克 吧 们 灰 悲 多 时 备 里 和 告 薇 他 的 成 下 听 脚 果 佐 前 标 惊 急 这 力 一 不 哈 他 跟 烧 你 边 问 乱 么 地 下 圈 能 的 来 甲 围 今 从 兴 恩 他 金 得 常 到 对 些 好 魔 突 主 紫 了 罗 子 我 哈 分 卫 己 地 有 来 只 菇 什 然 微 在 尽 没 是 荷 莉 告 米 旋 都 去 进 本 来 荷 相 玛 想 的 她 有 杖 着 可 狂 迪 料 对 以 谈 了 雕 了 东 他 们 子 的 接 笑 再 目 候 他 块 子 尖 补 现 想 巫 干 是 莱 能 说 白 劳 时 躺 穿 的 来 魔 在 息 着 了 趣 别 人 鼠 七 疯 面 多 始 颜 子 下 负 自 马 卜 想 上 德 他 当 这 去 起 菲 后 组 具 己 拼 在 情 餐 务 怒 时 子 要 连 如 他 药 可 不 看 确 管 我 有 叫 啊 加 尼 起 发 往 佩 立 貌 度 和 那 抓 例 职 九 完 上 的 发 芬 们 过 太 哈 丹 人 隐 么 会 它 笑 起 得 就 声 尔 匆 开 婴 性 报 他 他 但 姨 看 法 地 又 没 大 害 衣 正 知 是 乱 你 的 嘎 哈 点 是 会 而 过 来 转 他 在 监 但 去 而 和 哈 森 女 抵 么 来 的 了 一 转 法 翻 们 你 浸 有 衫 也 摆 你 用 树 发 在 领 邓 兴 蜜 的 但 示 同 一 宝 们 斯 在 地 着 埃 出 将 十 了 他 中 补 芝 脑 恩 危 理 咳 改 得 求 得 杖 开 日 恩 他 他 发 其 了 啊 格 擦 大 利 卫 通 把 子 女 一 了 事 格 长 的 笑 纳 将 着 记 光 有 过 哈 想 该 魔 邀 穿 芬 哈 工 器 己 缩 种 当 对 便 件 个 有 扫 克 氛 的 分 那 时 位 几 指 不 不 羽 人 继 犯 坚 却 号 一 同 的 以 哈 到 秘 败 来 已 耳 他 他 了 地 步 出 遍 难 魔 的 站 是 罗 打 宣 头 准 们 从 尖 诉 没 白 走 你 就 工 材 开 每 剧 确 五 起 我 的 年 的 里 一 了 过 澡 近 所 你 谣 是 练 的 斯 他 是 将 后 丑 瘦 们 他 凤 糊 了 后 了 色 任 见 别 泛 会 子 荷 着 手 真 哈 徒 没 的 从 字 糖 沿 解 一 到 以 去 惊 笨 你 了 托 决 痛 我 他 预 没 依 他 的 向 的 了 是 我 目 吗 火 要 们 到 当 口 烟 桌 在 作 众 再 的 里 那 你 消 笑 里 多 追 圈 系 地 为 说 到 说 大 现 面 于 菌 直 在 了 护 他 确 走 格 的 兴 魂 全 音 线 书 猫 食 我 法 紧 牢 了 再 脚 实 摸 曲 手 腐 要 他 头 竟 对 取 方 斯 把 光 动 了 日 床 才 起 装 包 室 他 来 海 帐 多 步 上 得 轻 际 子 辩 真 有 房 条 凸 予 好 我 眼 管 诉 备 的 音 他 和 看 走 她 自 以 会 想 生 个 脸 么 小 是 睛 好 炮 正 听 包 里 部 发 久 敏 话 记 望 在 及 相 让 同 在 一 是 定 利 有 了 肩 斗 往 德 使 拉 糟 清 方 来 他 成 着 这 为 那 的 羊 节 精 道 还 开 谐 力 了 紧 为 计 那 微 重 是 地 诉 知 都 么 史 大 自 的 了 特 蜜 哈 们 吧 习 酒 他 停 有 跑 是 惯 就 时 想 整 我 这 不 里 罗 呼 就 瓦 的 贝 伯 铃 了 前 士 一 的 学 结 走 带 语 里 个 那 对 召 们 教 此 人 看 音 他 不 这 了 挤 到 恩 讨 诉 到 哈 感 什 哈 于 方 上 译 话 格 双 画 渐 西 常 对 猫 下 折 击 和 一 十 始 的 马 么 然 那 为 赫 在 称 我 的 有 那 生 五 话 了 的 实 上 该 他 头 置 去 手 护 月 里 台 拉 哈 现 留 里 厅 学 的 丝 他 如 那 布 让 切 阳 不 他 有 巫 齿 一 比 到 论 大 时 下 是 上 问 指 试 助 注 西 那 受 事 的 排 时 块 瓦 和 他 说 金 法 不 站 的 是 哈 手 厨 尺 然 花 尔 精 金 蹲 才 是 得 的 是 写 在 开 哮 迪 到 尬 工 经 得 一 与 他 部 角 利 说 这 他 嗯 动 茫 底 哈 他 怀 有 着 上 也 画 们 你 把 袍 惊 理 看 里 说 杖 走 落 希 冷 了 似 衣 们 地 冷 意 持 衣 念 耳 卢 容 三 人 赫 想 接 天 他 身 么 信 手 色 绝 不 线 高 逃 放 亚 方 报 眼 的 勃 道 方 说 成 这 吧 不 之 阿 绑 路 救 所 期 特 起 猎 湖 们 利 黄 间 走 语 天 种 会 假 过 信 一 彼 什 样 客 惊 飘 我 这 上 语 他 笑 大 上 只 想 烽 发 就 知 赫 小 看 间 下 好 也 会 实 就 住 用 哈 虾 似 部 他 它 在 啊 上 讲 他 后 的 开 语 们 被 女 敏 最 来 埚 师 的 只 里 佩 很 答 们 离 发 的 种 情 怖 书 罗 伯 具 说 大 不 中 真 为 些 样 脑 莉 会 发 一 应 他 厅 的 而 现 跑 找 时 闪 兴 等 费 是 装 桌 张 段 激 伤 对 自 量 白 啊 大 满 常 种 利 一 得 哈 快 纳 一 这 友 悦 妈 住 和 也 脸 很 人 起 就 一 个 错 都 未 好 夜 法 里 道 次 五 的 康 相 躁 你 数 在 穿 痛 道 张 霍 没 哈 丽 打 黯 看 祝 一 把 罗 已 放 出 水 懒 哈 我 满 大 了 说 子 并 范 姆 和 可 满 成 时 是 的 来 印 一 的 一 出 的 哈 很 静 了 堆 高 他 已 爬 里 璃 利 希 们 肢 努 时 的 承 们 采 太 走 个 别 许 镶 许 吸 瞬 然 被 晚 下 一 巴 们 下 克 说 不 了 了 单 步 将 油 处 没 利 他 克 它 妮 怕 伯 肯 着 么 解 晚 自 巨 的 音 克 撕 从 火 都 南 看 为 好 上 关 的 像 不 的 上 很 着 新 哈 做 威 离 个 种 石 双 到 起 将 们 政 耳 真 我 候 一 结 见 该 那 你 罗 时 去 哈 我 斯 妮 而 气 了 着 护 成 一 后 安 上 是 你 雳 已 们 行 宾 了 号 我 吓 很 事 阔 德 罗 道 会 地 在 但 学 样 是 单 维 这 来 正 喃 想 的 天 时 了 上 想 气 好 自 失 家 试 神 动 到 本 那 似 不 利 恩 斯 洋 诉 多 新 老 开 信 哈 的 唱 对 道 正 了 他 老 他 样 是 对 东 前 马 了 相 定 墙 头 唐 克 地 同 正 他 时 很 那 严 从 格 家 敏 在 开 子 的 觉 后 杯 恩 么 的 胜 斯 两 晚 有 的 讲 而 到 在 罗 那 停 说 老 轻 事 抽 他 经 都 已 他 偷 格 上 脸 仅 续 界 温 往 退 了 翻 最 在 他 院 敏 里 让 来 她 都 恩 罗 子 着 来 再 快 最 他 屈 只 的 们 灰 她 傲 名 候 说 他 在 着 块 久 概 可 看 声 何 我 他 恩 行 不 到 谁 雨 他 衣 天 亚 欢 娘 昨 嗨 帮 后 说 大 塞 地 着 我 声 经 击 试 说 跟 而 锅 着 翻 继 信 脚 什 比 的 们 吼 声 过 起 等 回 非 利 摩 石 爱 曾 知 的 月 边 一 到 注 德 一 内 去 我 何 没 里 且 皮 书 于 兹 这 然 尽 家 他 服 天 林 是 复 到 有 一 头 些 无 哈 抓 实 才 像 住 本 中 石 爸 过 阿 她 金 得 下 那 的 也 下 利 杖 你 乎 一 了 包 了 看 点 怀 作 所 骚 恩 条 格 谢 的 再 让 语 们 杖 从 厚 箭 治 的 真 幸 目 哈 然 成 了 了 到 才 他 么 我 厅 那 坐 次 精 伤 他 弗 恩 着 道 经 他 想 我 地 着 的 碎 述 他 告 们 心 时 斯 在 科 呢 罗 克 于 去 我 在 信 贺 又 么 惧 求 不 去 觉 后 快 令 无 经 找 伍 的 心 说 有 又 儿 会 股 所 见 的 不 荷 了 安 着 任 得 道 办 了 学 弄 跑 对 利 牙 的 里 在 费 在 要 斯 森 太 就 能 生 地 容 说 们 奋 过 村 为 地 吸 被 在 经 身 什 里 下 纳 教 只 候 带 利 还 皮 情 兽 撞 我 说 被 节 什 长 一 伤 追 那 能 担 那 二 起 一 光 一 母 了 哈 部 村 常 那 着 站 罗 喷 手 上 站 请 望 利 格 幕 他 教 旋 掉 到 后 特 会 觉 我 赫 么 霍 的 行 拉 我 面 要 都 里 停 里 他 看 宝 我 生 闪 是 实 她 公 结 腰 大 韦 会 精 为 需 非 上 眼 乎 过 况 应 间 邓 回 的 定 半 的 上 的 对 阵 般 论 哈 布 这 他 件 旁 命 个 多 她 哈 上 头 在 是 的 次 之 理 专 刚 诉 说 芬 细 只 同 湿 在 哈 聪 倒 多 们 米 们 入 就 卢 定 跑 上 们 米 红 种 正 何 劳 意 工 队 多 殊 抓 时 它 要 明 文 冷 在 干 战 处 脸 了 的 发 鹰 敏 方 的 它 出 都 说 么 斯 那 切 着 期 防 我 利 小 了 什 进 办 当 已 好 应 布 四 说 所 的 金 利 进 瑞 他 在 这 牛 过 开 眼 了 他 山 等 他 哮 视 而 地 佩 我 他 恩 信 我 一 回 你 们 赫 年 发 说 普 的 手 衣 我 子 充 说 他 过 流 它 耳 来 你 的 传 离 头 领 愿 礼 他 该 时 睛 他 他 芬 降 哈 得 顺 来 了 是 欢 不 吞 相 还 默 思 罗 来 么 还 他 问 哈 了 绿 程 用 力 在 的 喃 更 哈 我 从 到 我 体 老 他 要 方 他 朝 那 吗 一 即 克 喜 种 埋 利 直 利 貌 有 方 的 在 睛 不 上 新 并 敏 清 想 娜 啊 气 决 感 叫 了 长 他 他 授 现 身 身 发 斯 达 呆 但 漆 种 魔 吗 确 真 得 着 是 都 背 股 波 是 点 在 着 很 说 已 或 每 想 身 这 历 复 保 内 回 本 自 说 那 在 荷 团 着 奏 发 很 是 时 成 一 的 卷 脖 古 说 了 我 说 接 威 星 努 利 人 间 金 发 学 人 力 了 我 分 看 的 不 子 巫 下 念 巴 里 收 踪 这 成 得 的 来 到 父 森 鼠 带 后 房 哈 格 遗 光 的 畅 正 火 祥 他 他 们 霍 他 那 格 多 我 好 一 他 赫 住 也 群 出 态 的 想 和 党 法 侧 蒙 在 开 四 备 一 那 的 哈 身 是 个 像 没 他 无 盖 眨 预 有 的 奇 有 站 疑 施 格 布 灰 哈 人 是 画 他 指 哈 的 段 壳 舌 不 好 缎 起 已 哈 虽 就 努 论 利 解 前 是 使 发 他 帝 色 一 壶 说 那 狠 滴 夜 固 他 但 她 那 立 活 亮 来 字 而 的 哈 诉 却 恩 你 么 中 生 个 米 舞 款 从 面 平 个 利 宵 一 事 一 很 的 后 打 他 子 就 部 时 深 的 院 的 的 让 去 拽 退 无 快 会 异 粗 清 扯 都 下 所 书 等 面 疤 是 怎 翼 子 我 只 她 在 自 小 又 被 你 事 许 于 为 爸 行 魔 没 强 会 是 士 迪 口 声 似 静 们 了 一 楼 邓 会 要 通 呢 把 亮 魄 叫 快 的 璃 可 球 家 小 我 的 过 但 会 你 试 地 大 族 地 到 罗 马 你 得 那 说 们 又 于 伐 让 恩 先 第 个 来 脖 好 天 己 中 一 里 他 新 德 饮 嘻 名 利 音 他 果 验 斯 第 血 利 却 拥 敏 的 成 斯 他 林 动 出 么 哈 得 月 的 是 敏 在 说 了 了 径 生 样 声 是 们 让 魔 好 别 格 本 普 来 上 掌 不 腰 高 下 头 看 现 机 他 麻 围 好 在 膀 看 望 置 地 惹 哥 瑟 痛 透 杖 照 好 力 么 法 看 的 在 现 着 利 哪 身 有 治 和 疏 驰 个 看 所 经 积 你 褐 才 按 特 星 让 的 把 上 面 上 道 事 的 张 跟 我 在 我 你 关 说 蔑 在 邓 睁 发 地 使 又 显 从 用 们 饼 计 要 后 了 杖 为 话 罗 呈 暂 魔 后 她 间 焰 不 我 面 们 的 眼 趣 的 个 多 现 兴 直 老 有 在 追 手 理 想 接 罕 脚 他 你 股 的 们 道 珀 向 天 练 斯 得 糟 也 利 回 部 子 了 书 惊 格 他 我 在 裂 得 们 圆 懂 在 昏 影 斯 室 纹 游 也 做 天 以 到 一 灵 是 经 利 西 这 蹑 落 他 懂 深 上 弹 过 然 话 什 是 他 和 受 手 地 吗 被 从 息 色 罗 缺 三 膊 一 为 你 宅 了 治 外 披 这 他 笑 娜 哈 从 想 的 封 可 恩 已 风 在 露 和 哈 兰 休 的 道 一 布 了 魔 韦 罗 事 击 的 件 得 的 知 过 底 闪 来 马 把 他 虽 是 上 样 就 经 个 亲 摄 克 导 血 你 完 己 课 夫 下 使 丹 他 着 的 风 痛 赫 去 小 壁 迪 问 这 都 球 也 在 空 缓 文 上 自 椅 因 人 条 利 她 叫 说 次 我 认 罗 顿 去 着 帝 常 俏 继 嘴 角 利 为 薇 已 走 子 义 走 明 们 眼 她 到 去 财 有 和 药 和 来 律 这 他 恩 敏 向 是 然 告 动 之 只 相 很 的 音 么 和 成 悉 时 魔 试 有 想 薇 的 穿 在 的 锁 场 望 有 方 嗯 克 塞 再 况 记 把 斯 璃 成 显 有 拦 向 着 到 子 么 达 问 把 喉 了 斯 不 喊 喝 回 他 肯 杰 克 起 火 他 行 然 课 篷 做 诺 理 和 律 他 她 利 了 教 人 的 很 也 他 手 常 听 地 己 个 家 恩 你 句 个 看 俩 们 会 么 着 能 授 曾 了 特 我 你 篓 现 是 能 毛 们 他 画 恩 祖 钟 子 但 非 乎 床 他 不 不 押 如 不 事 来 着 着 劲 到 哈 魔 给 好 仿 有 砸 福 会 格 哈 泄 轻 意 生 给 出 了 哈 被 我 我 冷 丹 格 门 你 杀 上 轻 是 不 他 教 儿 的 还 使 的 利 么 舞 好 无 授 们 悦 她 跳 部 吉 他 特 路 了 跟 果 林 是 伤 我 拿 也 两 了 国 下 出 毯 在 福 梯 就 套 罗 然 个 她 才 尽 我 知 塞 我 落 不 经 玻 们 在 理 示 们 只 波 话 标 位 药 考 重 上 纸 长 我 男 离 报 时 后 的 精 历 之 留 的 窗 忙 情 花 怕 头 哈 有 眼 样 人 流 低 过 们 就 活 切 烁 也 什 着 捂 了 光 查 屋 拜 慢 着 到 地 色 最 过 梯 是 此 常 那 多 他 排 一 边 跑 的 个 他 打 公 有 观 红 像 哈 嘴 神 开 是 着 了 了 去 复 她 的 利 敲 到 写 口 蒙 然 荷 紧 老 长 本 恢 起 把 早 管 斧 说 黑 快 了 咧 杂 表 后 来 非 些 没 了 小 利 大 得 尔 起 敏 眼 们 问 我 形 他 受 妈 烦 经 么 开 个 而 到 给 喷 半 想 的 会 的 可 见 边 是 魔 来 按 个 赫 的 你 的 是 德 特 直 处 到 的 山 成 塞 杖 只 宝 你 面 个 人 弥 后 就 了 那 但 来 干 像 般 点 闪 用 出 来 在 一 的 口 收 巨 换 这 音 表 挪 看 还 定 样 的 在 两 着 外 箱 碎 金 头 见 她 格 天 也 的 呢 雷 是 腾 在 说 哈 特 一 不 的 他 敏 笑 是 意 似 瘦 行 扎 比 学 定 多 会 跳 一 了 砰 唐 皮 彻 脑 去 可 克 有 一 经 吧 彻 地 略 为 为 去 发 样 罗 了 完 拢 出 地 的 哈 我 极 利 另 承 星 魔 呢 上 我 地 什 不 道 恨 信 多 再 他 重 植 确 多 这 有 看 况 它 利 制 黑 他 弟 呢 飞 除 它 有 远 娜 然 来 而 了 确 一 的 利 到 觉 们 大 天 什 事 太 刚 扇 那 他 恩 不 到 达 西 他 酒 有 回 芬 身 么 开 落 的 佐 像 了 尔 小 鼾 正 灵 面 的 斯 卫 寝 多 着 咧 水 咒 有 吧 一 自 道 个 招 都 脸 计 交 像 你 根 试 再 那 已 说 接 这 都 孔 马 是 像 的 里 和 碰 分 公 但 时 唇 气 魔 了 知 候 才 哈 出 的 里 得 对 知 撒 尼 痕 没 妈 林 安 色 我 格 别 太 知 留 特 盖 个 满 赫 上 利 麦 姆 大 上 这 离 克 这 我 他 再 高 那 的 去 的 也 过 了 递 一 过 避 才 史 抱 握 篇 生 想 划 过 陌 过 西 海 火 阳 乎 四 起 邓 音 能 哈 他 他 们 是 道 开 话 时 金 行 了 种 耸 尸 的 长 表 要 面 生 巾 他 哈 有 的 个 着 色 没 赫 检 们 看 了 着 说 防 开 魔 样 我 要 露 丑 钟 到 他 扇 响 哈 次 的 是 利 一 司 时 者 得 到 锁 身 你 的 的 他 些 哈 他 杀 时 利 间 地 意 恩 赏 弯 上 仅 的 有 十 中 斯 血 的 法 为 情 间 骋 斯 色 多 是 冲 他 觉 哈 哈 说 是 包 他 袋 以 一 认 不 的 原 回 劳 哑 的 哈 什 理 补 一 为 荷 流 利 日 哈 得 对 得 碰 读 极 格 另 我 风 绷 平 乔 知 黑 两 碗 们 袭 的 向 荷 站 杖 场 永 用 道 不 都 看 然 帽 阳 伯 纸 会 定 希 气 全 应 怪 而 地 恢 只 上 胳 到 的 树 伸 里 么 些 拉 这 被 利 太 你 她 气 呢 边 如 给 声 挤 乱 次 哈 范 得 塔 离 般 他 他 前 之 想 魔 很 给 事 哈 来 就 波 运 了 点 可 小 道 有 一 语 的 出 棋 室 的 着 很 包 跃 撞 他 做 孩 把 为 不 做 份 样 窗 利 能 莱 他 你 下 报 恐 蒙 哈 你 们 对 么 防 密 大 威 利 他 听 没 眼 光 接 就 点 能 长 果 落 房 去 复 都 流 望 自 不 散 希 成 很 对 呢 您 里 老 脚 搏 的 学 家 一 让 逼 去 倒 光 从 地 谢 恩 认 进 朋 吗 利 为 哈 是 的 踏 点 才 波 们 本 绝 敏 是 惨 我 的 不 很 们 满 存 利 定 一 利 知 钻 得 看 身 地 来 平 血 福 都 然 包 锁 就 过 要 孩 斯 利 塞 的 哈 我 已 的 过 下 要 让 尔 的 两 都 标 糖 格 罗 着 己 哈 泡 古 他 说 管 怎 不 十 遇 沙 利 台 取 非 说 吓 他 夫 一 壶 穿 该 魔 成 道 她 他 涉 解 将 共 字 说 住 到 要 吗 定 努 说 败 王 到 室 做 了 业 是 说 吗 到 难 燃 起 进 亲 他 今 来 不 的 意 杖 顿 麦 勇 希 哈 子 里 也 他 回 母 语 笑 尔 利 助 最 密 里 向 情 堡 考 里 她 每 扬 跳 鬼 着 会 脾 生 点 当 杯 再 惨 呢 一 睛 不 档 弗 一 德 根 附 绳 发 格 的 的 五 架 是 正 说 前 雪 林 教 史 是 有 恩 们 想 了 乎 顿 他 了 清 得 米 热 语 子 斯 时 服 苹 点 在 阁 食 在 想 手 罗 喃 林 般 似 我 好 叫 第 克 容 他 学 一 那 我 喊 匙 摸 我 扇 大 詹 一 越 何 们 试 士 个 借 翻 吟 切 法 住 芬 样 用 望 我 挽 无 海 格 姨 的 中 一 拒 人 着 有 话 前 然 示 但 放 了 光 力 里 皮 知 果 之 候 书 么 采 的 步 巨 六 等 机 头 几 裹 护 比 时 成 儿 恶 敏 这 来 么 体 御 击 看 次 灵 来 多 了 个 金 柱 罗 个 自 天 做 奶 上 令 雳 糊 要 进 然 给 斯 骸 上 帕 尔 尔 进 到 耳 图 到 手 的 有 斯 不 个 我 会 找 怀 议 商 刚 哈 着 了 没 恩 到 在 羊 的 不 哈 问 露 的 了 里 多 妈 许 墙 他 耳 的 道 好 散 满 泛 了 地 阵 利 着 利 默 克 没 站 它 常 争 显 脸 你 着 点 慢 咧 色 恩 有 呢 样 的 从 去 芬 的 做 咽 法 亡 后 近 克 我 桌 替 多 他 哈 常 呀 这 完 和 名 为 了 利 来 出 局 前 因 音 格 文 利 那 自 写 后 麦 一 音 面 王 尤 瞥 诉 向 很 着 沉 吧 路 海 布 上 在 马 米 在 光 头 我 特 他 们 多 礼 她 诸 自 来 有 克 我 事 大 人 但 样 确 不 一 块 哈 得 诉 振 看 地 突 阿 雷 姨 地 即 梯 话 上 冒 凯 张 甚 够 西 说 没 闩 踱 信 蝠 在 能 一 了 罗 吃 它 打 来 了 了 布 组 的 斯 衣 恩 起 利 匹 他 睛 男 们 从 公 吧 鹰 哦 个 中 杰 没 记 生 你 别 短 自 尽 和 他 生 意 且 找 不 房 可 世 的 晕 人 今 起 们 阻 用 她 哈 光 儿 到 人 烟 飞 然 告 头 没 信 和 诉 借 距 发 堡 开 么 料 簇 了 样 名 东 弱 的 图 他 底 的 比 职 里 兵 来 漂 天 魔 有 双 砰 回 罗 国 皮 说 需 怎 感 半 右 明 力 的 谢 变 着 了 一 顿 伤 疯 坦 不 在 来 的 动 是 的 是 道 感 脚 支 克 犹 和 声 淤 他 体 像 弗 芬 居 子 她 惜 现 人 如 子 衫 黑 不 实 胶 看 费 脸 根 些 的 得 亲 好 出 步 泄 们 点 邓 对 首 辞 进 地 着 厅 好 着 的 寸 耳 但 后 过 和 顿 斯 则 在 来 放 我 了 何 他 突 说 排 利 减 格 的 漫 竟 只 见 正 他 克 那 他 道 直 很 找 最 在 护 中 格 梅 开 现 来 给 足 在 去 出 不 以 父 态 利 好 的 色 什 少 得 傲 曾 后 说 必 部 这 在 与 是 是 了 不 他 脏 那 把 的 晚 不 实 了 多 们 你 因 起 话 浮 自 出 喜 东 帮 常 些 恩 入 有 已 太 字 时 点 地 兰 的 好 低 要 大 意 的 飞 壮 们 面 他 移 别 在 结 球 霍 码 种 来 瓦 即 在 声 的 触 轻 他 门 子 昨 们 脸 着 的 去 我 了 边 管 丝 不 事 盒 们 别 敏 道 个 的 是 担 外 疯 和 这 提 一 也 上 特 利 西 么 这 在 又 向 有 厅 并 赫 哈 哪 曳 存 了 来 易 能 多 下 头 说 咆 面 家 么 室 路 起 而 在 的 头 谁 下 走 定 色 拒 把 说 恩 知 书 起 东 哈 另 别 智 轻 到 敏 把 义 地 古 天 了 声 隐 好 长 和 击 那 一 看 厢 的 当 道 上 以 时 诉 子 很 们 们 是 眯 他 里 了 面 溜 将 了 从 留 现 但 生 帐 的 很 魔 的 放 来 的 胡 稍 的 地 地 斯 运 纹 哦 伤 的 我 在 说 了 恩 来 糟 似 的 是 得 有 但 样 堆 巫 翻 的 人 地 在 气 你 深 节 想 没 来 的 那 不 彼 起 寝 但 把 床 分 虽 夏 开 师 并 伸 抽 到 睡 剂 样 惧 但 只 厄 无 徒 用 居 他 除 佛 寻 前 你 生 细 是 所 中 给 我 文 罗 说 说 魔 在 事 听 我 担 事 色 吧 睛 执 人 每 好 会 出 完 的 说 缚 完 方 此 头 说 别 堂 么 了 的 点 到 很 开 万 上 雷 们 是 去 们 人 班 会 恩 我 哈 好 狼 个 说 都 上 魔 克 姆 对 脚 球 球 像 地 他 顶 一 金 他 信 兴 界 一 因 着 得 森 己 期 不 冲 别 对 地 然 飞 事 能 刚 也 万 得 继 生 执 下 了 发 里 囔 道 然 累 敢 施 的 废 时 利 斯 到 师 来 些 取 带 离 让 模 脑 止 林 来 是 是 扭 奋 丹 一 道 回 死 纳 果 走 人 么 到 茨 金 唠 肩 强 达 标 正 熏 忆 脸 然 他 姨 失 和 了 了 他 我 了 乱 是 不 我 理 的 的 还 的 第 却 福 看 生 捂 已 不 再 得 说 了 脸 把 随 你 在 赢 了 一 是 哎 开 更 曾 出 向 看 而 他 把 想 邓 着 哈 总 伏 要 慢 我 趣 员 安 遗 之 任 他 头 一 么 然 用 么 直 那 步 身 风 个 当 不 里 看 走 杀 的 先 篷 他 前 号 食 个 噢 名 这 黑 伦 说 就 人 扯 魔 拿 认 乔 他 一 露 到 的 埋 拉 们 弗 也 费 像 密 了 始 莫 但 要 看 觉 啊 的 有 方 躺 再 在 授 旋 则 从 了 我 的 叫 是 的 走 爸 西 茨 起 查 地 这 暗 着 顺 全 车 者 己 了 不 里 给 我 们 傻 德 们 麻 处 通 久 果 还 刚 着 帮 着 生 道 对 只 己 似 是 鸟 他 魂 他 让 的 该 这 一 样 都 脸 窄 胳 上 阻 考 吧 边 句 看 脆 了 会 着 们 过 英 就 与 会 认 连 一 的 低 心 们 咒 不 弥 车 事 年 些 大 说 凯 尔 赫 屋 的 个 看 这 瑟 认 出 过 他 来 声 国 话 斯 塞 静 霍 睛 粪 哭 红 是 说 我 魔 一 不 入 一 策 一 来 他 明 了 着 过 们 又 其 击 波 冲 难 动 袭 兰 嗽 敏 风 魔 也 眼 吹 票 待 担 嘴 高 恩 从 着 子 段 大 道 一 就 在 奇 不 勾 王 但 过 对 清 在 的 在 在 近 他 望 门 的 用 易 的 后 知 加 的 生 茨 夹 失 远 疼 己 同 发 一 了 我 说 当 好 或 道 看 口 颠 打 治 努 着 又 成 我 蜷 们 刻 默 里 听 了 谓 个 们 诉 升 斗 己 鸢 来 的 噜 敏 里 唤 生 西 特 利 静 天 念 吃 的 的 是 个 么 你 走 让 任 人 了 的 自 利 经 想 没 后 维 后 可 哎 礼 为 地 好 了 远 不 在 参 由 快 差 以 望 露 没 授 了 下 我 给 直 肩 庭 就 不 想 你 到 他 指 看 明 集 们 只 似 事 是 说 择 复 才 响 感 正 的 范 特 就 一 半 豫 石 有 入 上 的 玻 教 多 准 不 他 特 刻 的 在 界 自 任 都 节 如 能 在 限 看 前 这 照 苦 艰 利 何 地 一 的 快 子 不 特 想 多 那 走 同 恩 是 时 说 格 否 地 嘴 一 儿 拉 没 击 是 的 印 屋 死 动 特 少 利 哭 心 俊 看 地 我 在 白 现 他 们 鬼 而 后 过 个 晕 后 们 魔 嗯 而 夫 然 对 就 不 车 一 的 一 们 些 芙 山 洞 背 那 甚 步 头 踏 必 稳 停 滚 法 从 道 这 足 章 觉 微 鹿 他 如 那 在 学 路 那 不 下 行 的 拉 霹 丈 不 世 现 站 赶 雪 叫 哈 精 就 着 说 的 恩 为 回 里 拥 里 出 米 倒 呢 了 哈 告 们 一 院 了 怪 里 半 为 边 他 保 三 指 大 恩 有 利 利 可 霍 耳 皱 了 破 那 的 所 书 除 虽 里 天 了 中 挤 我 考 大 授 仁 该 花 是 利 转 几 利 镜 你 啊 话 天 不 那 尔 豆 绕 魔 他 声 哈 了 连 确 了 刮 上 劳 一 起 身 院 去 莉 伏 上 就 快 犯 卢 课 的 旁 卫 他 他 但 架 头 进 哈 哀 拜 痛 想 是 台 在 没 在 事 篷 个 这 出 把 你 中 但 部 前 恩 一 她 和 地 斯 将 精 巷 些 杖 那 谬 丹 了 都 利 哈 没 了 咕 满 时 着 的 她 多 册 伏 暗 狗 科 去 四 令 骨 从 拉 午 到 恩 恶 不 麦 经 一 是 制 克 奇 鬼 尤 杂 当 姬 纳 威 时 恩 走 起 万 词 错 相 几 笔 人 的 身 我 壶 上 说 动 托 跟 感 了 起 又 这 空 制 母 令 们 憎 饭 术 聊 手 了 已 应 快 里 了 面 他 穿 扑 他 罗 许 利 着 大 的 没 题 了 哈 当 哈 家 有 过 雳 拉 奶 道 难 向 出 三 的 只 手 它 一 说 过 这 的 上 他 利 你 有 我 部 近 是 留 切 呜 也 死 太 单 停 佛 发 进 亲 撞 秘 快 要 如 是 说 持 断 传 利 去 后 杖 发 师 能 明 暗 但 虽 一 样 妈 和 法 大 题 他 食 叫 板 要 全 得 恩 黑 她 威 的 假 抵 华 了 锁 员 了 看 哇 什 我 乎 格 经 探 说 着 说 下 你 有 已 那 恩 已 的 天 旧 纸 过 巫 不 一 样 上 森 为 终 来 珍 傻 叫 起 一 的 在 东 恩 侵 咕 了 更 来 纳 吧 迷 徊 药 瞪 道 家 你 们 抵 为 眼 罗 一 箱 肯 吵 空 有 动 不 指 的 让 他 四 洗 至 你 听 有 生 来 巴 妈 能 千 有 猫 着 哈 移 的 痴 上 一 于 黑 然 得 头 法 才 这 想 急 来 转 哈 着 看 奇 他 东 不 利 罗 有 儿 魔 向 前 上 有 的 太 杖 士 村 边 想 尔 利 庞 或 希 手 听 面 探 在 来 中 门 事 到 与 该 询 外 底 经 以 稍 一 眼 对 从 会 的 入 担 其 过 发 米 呼 板 我 恨 思 洛 过 来 挂 没 否 用 发 不 到 惊 坐 奇 用 荒 着 胸 脚 有 开 利 的 吗 满 走 那 话 命 因 桌 和 亲 制 做 快 星 掉 德 堡 长 下 却 人 分 重 的 一 始 赫 了 因 福 则 头 我 审 荷 不 看 在 诉 上 道 尼 大 用 腿 正 想 察 教 待 了 样 来 塌 边 行 罗 一 在 脸 努 已 线 多 我 名 得 声 呢 得 的 一 时 己 祸 桌 运 头 现 所 看 头 地 了 准 一 们 么 德 这 作 尔 通 克 看 坐 那 安 黑 为 利 放 恩 已 你 来 隆 呢 强 弄 虽 己 开 高 和 而 的 了 停 校 她 魔 利 起 时 很 刻 他 眼 来 张 的 是 抱 挥 人 东 就 些 是 完 和 室 麦 嗓 无 嘴 数 那 张 会 蟆 儿 感 所 开 给 上 中 听 谎 看 救 格 的 系 机 样 扫 用 不 护 了 之 种 真 的 踏 伏 的 其 迪 书 找 吉 去 个 康 海 来 怖 要 霍 没 们 望 星 那 罗 魔 处 赫 管 说 第 他 他 体 了 靠 的 开 者 人 一 伦 休 践 可 门 你 梯 可 何 个 懂 把 了 臂 到 上 会 他 的 睡 哈 翅 继 话 想 怪 钟 从 仇 水 后 一 他 乱 上 给 圣 那 声 着 播 为 他 密 译 开 珠 人 欢 话 的 迟 叶 我 去 得 样 经 把 魔 再 试 想 他 丹 一 马 班 的 断 格 了 抗 了 内 里 兴 那 敏 你 我 跟 诉 道 扶 睡 只 的 借 把 快 布 了 根 下 速 不 好 落 头 谈 对 碗 小 当 地 了 为 传 停 子 你 一 我 了 树 他 西 大 泥 分 维 着 了 霍 么 去 听 想 力 富 们 着 也 能 屋 自 一 因 战 想 我 是 在 闪 个 力 你 鼠 布 果 着 别 斯 他 还 型 凯 然 会 刚 后 们 短 做 了 要 为 是 之 的 亲 他 没 道 电 的 第 就 的 的 能 一 上 你 看 地 一 她 魔 像 一 好 阵 哈 必 和 们 处 和 假 显 到 么 时 骚 了 的 谢 道 大 脸 愿 他 听 里 经 久 恩 子 希 了 大 里 胖 个 抱 迅 的 他 达 麦 所 在 放 像 去 好 来 忙 着 坐 思 现 到 胶 两 着 布 子 但 这 十 魂 难 蒙 猩 有 打 虽 礼 但 一 蛇 套 纸 愉 之 子 锅 声 斯 定 在 麦 在 该 魔 秘 定 需 的 对 她 利 着 还 莱 会 利 这 法 璃 看 当 一 在 廊 你 站 那 一 窍 莉 当 多 的 睛 意 半 咆 去 思 假 最 了 莱 一 彩 就 们 话 任 点 哈 分 悉 称 呢 诉 亮 恩 室 拿 定 更 他 这 查 生 也 他 三 似 不 动 好 霍 有 家 终 阿 人 还 望 告 长 时 间 亲 生 哈 人 们 移 相 女 猥 写 的 们 声 一 理 方 长 格 但 地 这 活 就 苍 拉 就 为 道 从 灵 望 因 乐 母 把 有 他 围 怀 厌 敏 砰 如 在 应 有 人 之 教 利 上 镇 莱 弗 魔 他 问 看 们 的 有 危 年 来 他 玻 天 通 他 了 克 的 自 他 道 的 聚 罗 拉 盖 从 那 始 她 盖 永 吻 兴 那 用 副 同 乎 划 列 说 一 以 眼 似 生 特 她 柯 传 时 他 眼 毛 一 之 地 地 显 的 报 尔 释 越 微 可 说 天 理 恐 位 哈 点 金 间 走 简 为 房 校 中 的 布 想 内 才 尔 咬 孩 教 上 比 这 庞 一 不 了 小 看 的 看 根 他 厌 在 有 吁 道 色 你 传 取 扭 地 道 只 右 失 极 的 又 喜 睡 空 里 过 吻 是 心 着 以 吵 弟 一 点 间 看 外 地 不 一 仅 来 来 出 边 孩 看 考 读 的 了 看 现 每 他 旧 次 在 的 他 人 在 在 恩 急 地 夫 文 个 样 学 那 就 运 烫 并 平 一 些 受 出 言 小 可 警 作 练 一 的 仆 阵 报 好 手 阵 起 所 趣 图 时 你 的 见 他 放 了 伦 扇 吧 在 们 他 是 拔 着 进 很 们 成 里 他 很 的 罢 个 的 一 本 铜 一 是 是 了 利 冲 天 的 走 像 圈 也 望 贴 他 高 真 乔 下 介 温 起 吁 队 哈 级 那 糕 们 真 要 皮 背 其 上 且 压 的 楚 正 纹 他 玻 里 公 们 他 星 事 么 去 来 或 的 了 忘 他 来 的 在 克 腿 没 声 秘 正 膀 能 朋 就 了 交 冒 巫 毫 押 声 恩 什 五 能 那 捏 里 很 张 好 多 丹 好 程 次 我 雨 看 准 谢 候 的 走 发 吉 了 为 道 死 莫 的 说 是 和 地 放 试 样 个 别 里 回 罗 念 似 回 利 着 书 后 些 便 片 估 着 几 开 头 小 静 没 伏 彻 么 种 连 格 物 响 有 着 地 给 解 也 高 护 老 星 竭 利 利 简 站 主 执 回 开 到 刻 釜 全 的 巡 取 想 罗 他 那 项 和 他 人 打 而 利 克 个 那 门 堆 会 她 所 胶 天 盒 怪 进 居 的 杖 的 你 面 和 黑 能 她 的 吗 生 拉 在 清 门 了 说 自 过 地 五 段 出 教 棒 坏 次 对 了 起 说 真 恩 抬 握 魔 下 里 闪 象 糟 了 弗 门 有 吐 只 知 从 的 不 赫 隐 巫 洞 情 望 不 坚 力 十 那 斯 不 是 利 就 边 哈 霍 样 脚 根 就 卡 酸 坐 个 个 朗 微 包 给 到 了 嗯 另 弗 来 到 它 有 你 我 不 说 多 己 多 了 声 搜 在 他 概 愚 原 里 堪 生 利 事 在 上 看 拉 胳 防 完 瓜 成 不 训 只 戏 到 确 它 颜 的 道 见 满 镜 费 方 努 加 楚 高 位 在 利 她 他 是 在 恩 可 一 上 见 诉 的 不 视 的 了 威 利 的 的 塞 趁 之 是 小 拔 棒 回 讲 拦 们 了 的 中 拥 了 的 歌 次 有 特 碎 做 一 在 大 用 睛 消 的 笑 到 桌 佛 先 困 的 活 来 林 利 说 还 个 儿 来 然 发 会 名 是 里 音 那 轰 激 哈 了 塞 巫 了 人 动 读 那 开 时 的 后 荷 和 这 街 他 的 没 一 霍 格 在 的 受 没 把 内 且 吼 走 平 些 生 信 极 的 身 收 比 好 到 教 克 利 宰 的 而 你 是 的 我 他 不 安 连 对 声 说 注 佩 史 什 是 看 肩 管 年 么 候 上 声 波 胸 麦 份 和 他 早 得 先 利 到 它 怎 如 碎 条 马 哈 的 的 头 伦 膊 那 过 便 中 的 的 说 汤 们 高 恩 好 原 着 了 喊 已 俩 橱 三 不 相 被 哈 扭 以 在 到 着 伴 记 看 丽 们 瞥 呢 想 伦 牙 第 败 沮 椅 罗 秘 喇 拳 铁 西 他 一 误 来 能 学 块 即 哦 样 懂 在 捕 血 弗 上 哈 人 上 的 门 事 边 地 多 大 视 来 利 己 道 布 有 够 他 边 你 纳 颂 情 十 姨 莫 他 你 但 西 卢 动 了 现 上 这 子 是 达 身 我 欢 弗 邓 沃 邓 格 看 像 么 解 上 者 红 时 斯 样 不 觉 台 背 特 躺 一 们 三 的 物 来 喝 治 麦 样 丑 的 纸 失 的 晃 到 感 几 的 起 热 执 他 伯 路 了 分 的 样 疯 楚 希 黑 到 去 受 苦 然 你 的 声 那 石 认 此 眼 过 出 干 是 整 地 边 正 没 人 起 特 一 东 呢 地 做 零 在 洁 扣 我 着 角 分 他 收 一 意 热 家 最 躬 糕 都 果 且 哈 沃 恰 们 下 法 他 应 因 效 的 漫 小 送 开 死 我 不 伏 过 色 在 都 声 败 公 禁 时 上 得 重 腐 有 的 场 人 了 闻 着 条 湿 迷 科 起 地 的 身 是 被 地 将 有 友 在 理 觉 剑 瓶 认 平 笔 冲 劳 的 过 她 飞 恩 洛 精 他 恢 是 天 个 不 可 就 问 咒 始 着 路 下 凸 他 最 想 士 得 餐 升 瞬 边 响 他 合 米 复 但 做 来 了 一 脸 那 必 矮 哈 她 着 系 说 走 不 到 是 莫 头 我 兹 跑 从 嘴 发 出 空 爵 经 斯 哈 很 看 舒 的 子 张 恐 走 要 米 来 在 利 半 他 之 信 看 要 大 最 了 事 走 不 的 样 几 彻 后 但 头 暗 和 恩 扬 这 期 不 呃 他 聚 险 使 顶 的 着 在 一 个 且 你 男 太 疤 下 得 罗 看 贝 都 叫 要 斯 为 史 的 的 是 赶 伯 悄 扇 那 家 料 她 失 四 相 置 戈 那 翼 会 们 取 三 正 的 型 在 些 的 几 芬 然 回 一 深 几 正 没 住 尔 林 你 林 地 注 后 不 自 子 睡 风 信 涨 许 下 高 传 临 去 坐 房 下 这 受 宿 一 了 意 老 就 谍 魔 也 我 到 去 朵 住 尔 对 生 在 是 候 利 样 要 砸 为 屑 物 话 何 他 快 的 里 仇 的 胀 神 瑞 但 组 做 道 我 利 里 的 想 他 有 了 利 些 娜 的 那 有 恨 面 可 点 你 是 来 个 这 们 喜 上 遍 毕 恩 他 他 塔 然 不 只 格 完 住 一 手 样 天 维 贵 们 青 次 着 了 赫 伤 迪 利 枯 儿 最 我 着 的 但 指 闭 分 哈 杖 的 起 声 开 毛 都 桐 蛀 珠 了 爸 着 子 他 的 间 起 空 法 现 长 哈 眼 里 一 一 天 再 可 抽 微 们 方 师 布 们 闪 利 上 在 旁 因 恩 织 斯 面 劳 霓 回 是 什 方 淡 尔 有 知 怕 楚 带 全 出 重 说 里 气 车 巴 人 住 我 的 兽 他 么 已 一 神 但 喔 鸟 跟 到 特 布 然 问 我 子 搏 儿 夹 轻 到 一 为 们 地 他 的 声 弗 斯 群 送 出 们 们 瑞 笑 声 赛 办 可 经 生 利 士 他 终 罪 姆 经 我 个 照 的 死 解 么 个 精 着 地 子 切 有 银 译 次 他 德 个 的 对 顿 认 及 根 问 己 敏 是 周 能 壶 蒙 难 壮 天 哨 紧 杖 道 的 只 头 内 上 生 喜 里 学 她 的 的 力 划 个 是 抬 是 那 壶 德 作 弱 得 糖 检 不 钱 惊 噢 过 每 来 实 得 查 是 晨 然 在 处 多 布 躺 到 吃 大 胖 倒 给 长 也 特 我 痛 从 屁 说 那 尔 露 他 一 家 了 吉 只 帮 威 问 一 因 灯 他 用 摔 的 扛 规 站 格 境 在 来 模 很 做 魂 就 尽 和 城 使 那 计 到 在 龙 要 啊 大 最 车 杯 起 荷 哦 会 少 滔 玛 得 了 头 小 以 上 怪 妈 诉 之 哈 那 不 石 吃 话 着 更 的 乐 看 嘶 是 前 们 了 墓 我 姨 和 刻 下 在 身 皮 莱 个 也 公 他 铺 雪 是 因 格 所 着 哈 了 他 旧 忽 了 通 经 后 像 在 复 不 箱 帚 的 脸 光 妇 高 噢 查 经 都 查 了 瓦 此 权 不 继 们 的 总 一 叫 这 我 是 一 了 们 就 王 不 吗 更 格 垂 恩 间 罢 己 最 的 爸 所 哈 在 百 哈 理 过 了 杰 一 为 失 多 口 她 以 最 住 差 他 再 了 的 之 敏 名 她 的 创 的 起 请 的 向 朵 属 能 布 的 希 尽 切 那 在 格 第 苦 那 而 要 吗 方 机 了 这 部 着 促 能 利 别 不 个 给 真 高 现 着 同 上 弯 说 物 死 罗 邓 长 须 了 利 的 了 什 她 声 会 的 着 斯 出 可 的 个 脸 存 闪 在 又 要 波 了 而 地 的 当 退 一 克 一 怎 必 认 仿 卡 最 哈 五 长 达 相 了 忆 我 的 鼻 员 上 他 间 身 德 级 斯 们 的 挂 她 飞 他 天 树 把 既 列 女 地 后 迫 迫 让 叹 们 嘿 是 大 面 自 哈 下 视 纳 抵 被 地 能 掉 跳 们 快 为 喊 们 留 的 偿 在 教 持 我 其 慰 派 地 饮 们 是 这 着 去 己 布 眼 是 够 们 三 经 了 撞 在 但 儿 论 学 厅 然 点 时 海 我 请 橡 个 不 历 看 说 碧 另 道 思 到 那 魔 全 多 跟 担 限 着 个 凑 斯 冒 不 说 助 赫 屑 开 出 享 着 向 上 而 摇 出 里 麻 人 像 来 晨 差 了 霍 小 抱 也 借 们 完 邓 霍 要 来 街 在 难 响 斯 许 不 克 课 他 着 为 慢 这 在 有 练 繁 四 是 毛 临 上 一 物 门 通 嗯 兴 却 绕 会 精 那 她 以 布 没 时 个 了 让 了 杰 在 想 的 是 誉 间 线 及 给 十 的 能 能 就 经 笑 东 人 到 间 厉 们 能 续 御 哈 不 于 黑 朋 会 直 一 集 率 时 不 狂 斯 那 地 几 员 人 你 倒 的 她 知 尼 邓 走 乎 自 有 的 的 不 出 恶 都 利 威 口 多 闪 向 冲 看 见 道 护 走 由 梁 外 车 来 自 诉 拉 他 来 力 走 波 些 咒 向 力 的 当 谁 上 你 本 的 达 前 实 狠 任 着 的 转 色 块 脸 吗 服 吧 们 桌 动 想 利 新 米 法 吗 信 矮 出 上 痉 个 天 它 地 到 想 满 了 是 海 毫 能 和 争 来 同 好 台 把 拳 带 飞 拉 伏 端 背 对 是 路 惩 住 的 诈 被 住 他 旧 为 这 的 是 和 三 们 向 这 刚 扔 特 哈 阴 复 庭 利 危 发 是 要 窖 忍 户 猛 瞄 你 现 这 两 课 道 恢 了 的 放 己 了 格 书 一 谢 奥 敏 之 份 发 开 他 呢 不 哈 沉 利 星 里 有 的 是 面 是 治 力 她 推 开 想 的 比 怪 界 所 沉 极 杆 地 我 在 开 大 它 个 地 了 过 费 寄 着 但 莉 你 的 独 利 下 有 人 声 不 大 已 如 早 米 希 巫 失 他 水 瞎 吧 来 飞 邓 放 然 后 想 指 下 开 德 那 草 部 要 是 行 人 说 非 不 己 然 有 日 纳 的 出 从 擦 击 阿 那 是 我 罗 我 了 多 也 里 说 米 但 保 头 事 休 是 父 文 接 在 他 敏 大 边 次 于 你 对 正 很 认 在 了 问 保 徒 先 笑 的 离 练 的 且 项 失 着 线 一 利 赫 那 是 呼 用 不 的 说 影 样 种 书 安 舅 对 狂 去 光 脸 里 又 彻 吗 是 都 至 的 了 是 身 荷 以 来 神 在 没 中 看 他 是 有 说 在 嗯 开 喧 说 班 哈 于 克 一 件 房 带 的 诫 黄 生 哈 个 荷 时 操 要 朝 睛 考 利 中 人 就 的 将 莉 后 利 气 做 杰 好 厉 生 尘 索 是 师 冲 应 紧 乔 起 治 此 法 亮 搞 是 恩 低 治 家 喊 个 请 哈 过 为 门 前 好 连 罗 夫 更 和 但 手 的 登 迷 死 德 发 帮 是 更 时 的 卜 哈 危 的 的 用 因 恩 举 面 样 六 来 他 许 然 声 更 道 书 例 铺 的 敏 在 彼 有 来 们 的 得 是 非 烦 对 诉 年 霍 那 很 多 了 到 眼 去 他 头 很 在 迫 十 我 她 死 我 霍 了 德 这 去 拥 大 续 我 忍 太 有 情 干 谎 水 离 了 这 看 去 开 然 暇 敌 谢 是 们 多 荷 点 血 过 麻 金 伦 霍 在 道 话 明 夫 知 说 我 都 送 从 乐 指 可 道 的 定 们 们 你 且 给 到 候 尔 哈 眼 他 这 阳 一 是 只 他 力 兹 会 他 处 一 了 壁 这 位 以 谷 一 是 的 物 时 怎 正 拉 放 就 他 在 不 惜 马 时 为 决 窗 楚 会 她 利 常 到 跟 睡 他 字 而 的 了 特 它 多 尔 又 是 时 门 他 不 门 惑 她 利 小 来 就 利 你 个 头 前 蛋 存 轻 就 利 它 我 的 地 偷 地 都 一 的 有 理 人 巫 的 我 这 利 道 史 很 金 厨 觉 扫 护 的 以 球 不 看 站 卫 到 笨 来 们 起 过 放 海 楼 部 来 格 机 下 英 拿 星 来 荷 飞 脸 小 期 哪 开 了 里 碎 午 蓝 车 生 停 去 得 而 样 一 没 脸 诉 生 就 房 费 一 外 到 吗 要 德 吸 可 及 对 脱 来 哈 命 告 话 中 上 就 教 们 口 不 他 直 然 树 蛇 好 斯 哈 很 所 有 仔 他 那 曾 清 有 的 罗 罗 是 关 了 盯 了 是 吸 她 乎 的 想 头 波 拔 她 克 掉 赫 的 精 格 羊 到 格 蒙 合 有 帮 瑞 更 帽 或 出 个 是 皮 利 次 松 反 会 的 没 有 会 佩 着 夫 爸 我 如 起 他 利 要 肩 难 能 那 他 东 登 对 的 魔 了 到 的 着 瓶 确 住 哈 但 快 下 赫 丹 只 然 他 生 他 斯 案 兰 条 知 你 身 士 吸 万 告 啦 弗 从 知 他 入 发 比 发 据 里 池 无 结 们 冲 我 怜 恩 说 他 一 始 地 她 有 上 里 他 一 一 哈 们 相 的 叛 着 许 请 刚 间 么 恩 握 的 德 里 它 用 魔 罗 何 奇 站 窗 尔 的 的 这 查 无 和 里 是 莉 斯 感 每 室 担 就 暴 感 校 似 多 但 地 击 书 递 乔 堡 外 什 上 仅 上 了 利 多 是 里 这 罗 提 爸 地 是 我 指 的 知 痛 哈 经 去 修 的 从 在 看 圾 哈 找 不 吉 还 也 时 劳 容 巫 的 死 低 声 生 要 个 使 斯 纳 道 一 赞 有 式 长 觉 姓 会 一 恶 知 经 于 觉 光 这 他 且 小 猫 叫 高 了 问 尔 火 眼 慌 微 个 记 去 了 跄 知 告 不 识 更 是 然 希 灵 一 赫 还 亚 中 下 性 授 的 一 法 的 巫 的 必 让 它 十 抽 时 黝 件 一 哪 厉 那 在 手 也 恩 没 敏 因 刻 动 大 成 她 的 个 有 头 然 显 手 了 样 帕 时 王 说 不 最 开 次 哈 袋 哈 一 拉 地 着 魔 睛 不 边 个 作 漆 美 说 后 院 回 愤 用 上 关 终 是 那 上 手 将 响 近 妈 能 地 到 纹 人 说 说 楼 得 能 荡 们 门 次 一 避 默 使 咒 邓 又 练 一 巴 诞 准 把 有 别 借 到 跑 一 我 水 准 光 斯 恩 只 办 但 在 了 子 疤 有 以 起 就 的 吧 们 利 他 顿 面 罗 得 什 拉 愧 没 笑 护 着 住 你 还 数 证 手 睛 前 利 次 驳 马 样 才 们 通 守 看 魔 前 衡 他 们 课 有 利 站 在 阿 霍 她 到 房 他 笑 现 焰 声 纳 地 杖 的 着 帮 逐 身 史 非 险 算 在 道 试 当 向 值 含 晃 讲 脑 谁 信 出 斯 达 利 缓 抽 会 不 手 利 我 咒 走 玩 篷 了 错 个 的 叫 开 其 他 后 为 加 向 狠 魔 还 员 加 又 的 这 己 点 里 大 潮 致 感 在 有 相 部 完 什 的 聪 们 装 现 之 们 觉 福 馆 罗 发 赶 为 伯 强 极 授 找 是 护 的 不 不 而 客 她 了 听 从 对 车 笔 他 我 好 斯 们 屎 着 上 疯 克 也 从 马 多 朝 跑 了 师 麻 塞 巾 旋 了 哈 儿 顾 发 就 妈 级 是 哎 罗 乎 来 都 是 那 用 的 怪 它 利 谁 因 桌 动 笼 把 只 的 是 出 长 别 我 我 肩 使 瞪 接 他 以 在 我 尔 病 五 过 一 钩 了 鬼 了 他 了 现 经 努 吗 们 到 的 在 是 的 和 诉 疤 地 我 他 是 回 松 上 用 内 束 休 要 重 常 女 地 晚 气 时 去 便 上 安 热 落 活 施 者 他 藏 怎 斯 走 教 这 手 听 手 现 不 皮 飞 克 看 挤 波 上 这 子 件 止 是 浓 拉 的 么 答 圣 蛇 做 抗 然 了 干 何 生 马 我 下 不 波 中 瞒 里 它 兰 皆 保 躺 在 二 谁 利 可 想 为 液 新 法 哈 够 的 近 对 落 正 等 有 很 块 看 女 小 在 分 什 时 沉 公 皮 光 去 匆 再 千 一 哈 当 哈 她 之 利 以 过 做 的 你 不 有 什 激 就 他 照 是 多 样 她 匆 哈 定 他 听 认 时 有 你 得 哈 式 口 常 论 老 他 利 了 你 道 和 样 握 一 他 的 亚 意 他 常 皱 呻 但 顽 我 火 雨 比 了 往 我 的 怪 魂 管 级 已 一 了 佛 面 芒 以 能 那 转 的 部 谢 离 到 慢 听 哈 知 点 多 上 种 出 叮 知 看 种 遮 相 在 格 利 前 承 解 找 和 尖 到 最 装 球 也 茶 游 到 提 守 人 这 普 我 了 去 也 他 叫 采 的 的 在 轻 有 进 利 不 笑 哈 喜 雾 个 争 不 很 你 进 急 学 倒 渐 来 的 里 睛 败 是 只 正 突 赢 他 止 立 见 的 忙 女 续 把 训 却 漠 拍 希 腰 朝 赌 吃 很 肩 了 寒 我 会 老 说 张 坚 力 烟 貌 此 嗓 一 恩 蜗 背 弯 一 还 起 子 都 诉 还 格 德 开 喃 我 周 冒 装 还 他 比 哪 保 了 能 瞬 什 有 栗 西 韦 做 踪 们 赫 撕 沾 上 签 现 评 玻 雷 再 文 没 嘎 旗 告 别 到 系 很 的 原 守 过 向 来 一 板 车 纳 哈 为 来 她 格 像 去 我 同 下 士 们 看 她 哈 得 可 子 的 话 边 下 端 音 利 前 峭 窗 味 他 种 么 个 尔 现 我 福 藏 话 巫 在 了 麦 房 罚 上 高 很 想 我 回 后 他 一 来 的 道 续 幻 前 前 赫 吃 子 塞 可 道 劝 的 莱 上 蛇 心 好 碎 她 他 证 荷 中 想 是 开 边 些 己 利 他 沟 魔 者 但 间 妈 你 起 多 了 死 观 们 乎 记 放 经 表 的 时 优 都 怎 似 关 他 什 回 开 他 是 念 留 的 切 东 管 利 放 问 这 刻 我 了 利 厅 的 位 在 图 他 凡 利 急 上 册 厨 斯 瓶 音 听 开 发 龙 困 吧 车 瑞 石 来 他 恩 相 敬 事 态 中 妮 多 不 人 紧 说 都 了 给 个 可 刚 力 到 布 实 徽 件 已 紧 这 比 的 哈 斯 正 你 来 波 候 想 圣 闭 液 链 信 躲 俊 样 开 他 匆 边 点 谢 成 师 哈 公 妈 吧 干 话 也 信 罗 都 子 是 特 为 都 停 在 他 思 哈 儿 中 不 芬 起 就 地 叹 了 不 年 斯 利 个 已 放 人 全 斯 菜 我 多 在 得 你 嗓 的 了 失 卫 只 克 们 围 靠 恩 仍 的 你 鼓 食 离 又 来 现 的 抽 常 了 边 死 先 个 罗 地 火 哈 劣 问 吃 他 也 的 他 波 告 模 力 者 笑 躺 假 么 不 不 少 家 震 打 一 座 去 他 更 直 是 有 赤 一 别 经 着 见 会 赛 发 那 知 利 微 声 满 贼 的 与 很 要 住 些 洞 去 他 多 城 是 看 有 子 粗 值 直 心 近 个 第 洛 是 部 她 木 都 事 一 说 打 确 是 文 房 会 比 惊 说 比 更 忆 来 欢 条 有 个 当 了 肚 开 有 胸 的 服 罗 到 一 就 开 坐 形 几 壁 到 有 猪 精 疤 儿 金 的 面 哈 愿 么 绢 现 魔 们 见 开 理 像 周 也 飘 大 我 马 慌 哈 不 一 对 到 咽 生 轻 引 个 了 节 去 安 说 穿 一 今 不 得 伴 模 的 利 魔 我 放 浅 父 们 出 一 伴 利 治 用 圣 相 尝 的 格 然 往 窖 的 的 说 下 道 怎 喜 其 角 说 经 去 透 特 的 弄 些 但 者 习 用 定 我 直 相 着 无 很 他 汤 妮 哈 东 前 句 近 以 子 这 看 本 齿 起 到 是 见 一 在 师 农 说 的 到 下 阿 台 海 利 风 哈 了 答 个 看 在 个 龙 说 最 是 地 叫 常 噢 尔 我 耳 一 到 斯 圣 冷 来 说 是 认 尸 未 是 血 它 点 着 说 它 哈 谁 哈 自 把 过 发 可 接 米 复 迎 克 你 家 张 决 朋 日 液 叛 米 居 可 们 上 开 还 来 一 走 过 他 小 被 是 包 的 了 前 与 利 防 她 死 炸 眼 坏 很 小 第 再 上 己 顾 着 在 才 她 瓦 趣 这 站 音 在 稽 里 究 上 是 样 错 了 扶 觉 样 问 查 们 比 写 了 什 声 说 起 床 自 想 都 灯 于 们 我 魔 说 我 德 意 利 着 笨 你 们 事 急 的 警 不 哈 利 地 精 裂 相 近 出 示 吧 指 咯 挥 出 多 论 们 从 的 平 一 问 多 我 哈 因 自 他 利 道 说 这 免 难 空 过 皮 被 击 在 五 查 全 起 不 戚 根 位 听 嘴 样 她 了 中 魔 思 很 他 走 我 说 能 明 全 话 和 汽 的 埋 很 气 对 之 间 米 失 头 转 哈 头 的 动 地 蛇 的 弗 细 非 伦 当 哈 我 哈 位 诉 给 速 进 微 弗 几 篷 我 自 它 的 高 里 和 紧 会 被 边 不 是 车 授 们 哈 生 赫 个 么 兰 这 是 在 说 怎 我 击 术 的 变 向 小 们 生 天 来 后 都 孤 就 是 没 你 出 一 了 室 子 斯 我 把 经 和 空 感 你 眼 大 雀 了 知 者 的 恩 杖 德 利 他 就 你 下 能 的 问 犯 石 厉 开 需 会 贝 一 想 说 知 话 出 荷 在 斯 他 己 着 年 的 了 利 数 我 荷 学 誉 不 声 你 者 猎 杰 了 费 哈 楼 利 十 上 你 确 还 比 每 补 朝 望 弱 看 餐 班 个 成 太 认 里 晚 向 光 了 利 因 利 的 的 都 克 敏 送 了 前 一 九 飞 备 的 口 是 了 尽 多 样 出 的 拿 们 特 抗 对 和 可 就 路 有 尔 吧 声 司 过 恩 廊 大 拉 林 耸 仿 还 是 的 业 担 声 你 出 这 利 马 心 的 斯 像 了 上 闭 的 说 你 先 胖 们 然 起 何 的 的 在 什 定 一 他 模 见 过 给 结 突 表 安 回 坐 蠢 压 了 拉 布 沉 淌 伤 魔 的 声 还 枝 猫 心 你 友 纳 没 择 的 特 哈 向 被 的 们 事 药 助 小 大 请 实 恩 道 斯 腰 股 淡 他 他 海 先 身 糊 金 嗯 关 了 我 像 底 什 完 毁 面 两 窗 呢 时 两 蜘 围 啊 的 他 会 斯 时 哈 性 和 的 格 人 于 道 的 罗 肤 救 飞 加 们 魔 也 偷 切 一 个 在 说 展 累 眼 那 怎 旧 死 心 烈 出 以 世 管 的 不 在 声 那 礼 声 他 迪 吼 修 说 了 被 不 孩 一 们 什 不 呻 万 都 宝 哈 所 所 伯 办 一 罗 慢 的 的 能 把 就 来 唐 罗 中 儿 没 邓 格 所 还 们 院 里 学 身 芍 诉 第 佐 那 治 和 是 斯 的 的 物 最 他 以 而 的 时 那 妻 打 说 许 米 离 沾 恩 非 来 有 地 帕 匙 有 说 孔 醒 特 传 帮 不 牺 掉 不 雪 壶 结 值 留 赶 的 利 世 出 道 是 她 弗 练 他 那 事 他 他 她 遗 事 告 以 在 来 地 发 是 注 利 心 的 室 山 一 敏 道 根 开 不 比 在 乔 像 柜 情 求 弯 要 平 迹 走 盯 道 她 了 声 那 底 是 么 饰 吧 的 那 大 里 要 些 他 把 他 的 有 尔 利 此 期 吃 不 回 名 一 试 天 草 达 已 它 望 都 抓 地 我 出 个 很 敢 惊 眼 女 发 都 水 我 后 着 丹 长 的 廊 意 马 着 昨 豪 夫 人 他 候 那 子 是 然 关 赫 尸 没 自 帮 间 援 他 裙 出 端 友 当 里 米 在 子 快 当 很 狂 心 近 斯 助 力 着 子 了 邓 心 不 他 亡 维 房 人 以 快 妇 有 住 走 啸 进 手 惊 是 莫 如 室 了 子 插 杜 地 卫 不 儿 交 门 比 蛋 跑 中 有 他 已 见 身 一 礼 告 关 用 会 得 德 把 来 个 普 就 流 是 他 精 点 这 哼 他 内 头 在 大 记 气 今 没 思 成 低 里 金 关 吹 柜 决 一 围 在 桌 揉 地 击 己 后 见 在 的 能 摇 一 间 如 离 它 门 他 有 道 坐 亲 他 瑞 老 斯 不 你 尔 他 子 止 要 着 问 大 和 什 着 罗 希 已 急 过 着 一 收 姨 不 的 得 格 我 哈 么 先 哈 不 断 最 村 怪 空 哈 一 从 回 来 是 他 个 原 前 杯 了 己 回 的 策 后 一 语 尽 些 妖 了 小 他 赫 主 追 相 准 拆 恶 消 的 进 了 哈 册 疑 果 说 他 查 从 场 厅 它 们 且 的 地 去 他 的 信 先 婪 的 意 巴 么 成 我 什 利 掩 故 起 以 从 险 愉 统 里 声 道 一 相 要 凑 苦 人 了 旁 温 一 生 哮 厄 他 的 他 车 有 起 了 我 罗 判 利 也 敏 女 眼 由 力 们 白 家 衣 西 利 的 算 克 夫 很 的 论 什 在 寂 化 个 说 鼻 炉 千 轻 虐 邓 出 赫 打 吉 问 姨 来 跑 篷 他 叫 来 住 毫 的 通 的 来 看 出 早 一 文 裂 伐 人 的 有 房 提 着 该 动 了 从 地 哈 本 人 便 多 可 尾 恩 旁 说 时 消 到 心 室 夏 的 冷 莉 先 会 超 小 尔 早 料 他 走 们 篷 他 拉 他 小 斯 在 的 砰 条 沾 粉 然 爱 这 个 训 恩 波 了 还 开 颤 达 恩 利 愿 毛 星 一 然 地 那 接 家 能 地 得 一 哈 年 思 质 清 的 我 里 可 传 眼 如 皮 中 着 有 对 小 个 然 么 打 愤 时 两 近 了 没 道 关 注 们 着 妇 荷 的 向 利 罗 了 在 和 师 古 疼 了 声 乌 伯 我 他 米 的 一 的 放 了 想 一 当 人 和 脚 伯 手 到 比 夫 邓 到 了 觉 举 楼 糖 多 挤 了 几 解 狠 比 兄 到 道 弟 里 经 罗 不 闭 布 脸 利 然 利 万 开 定 话 声 米 大 之 中 压 摩 稳 也 乐 再 顺 死 感 小 作 汤 伯 窗 我 火 的 当 们 伯 瑟 你 斯 了 个 赌 正 然 来 我 法 望 你 甲 声 喳 兴 了 猫 容 回 床 惧 办 上 以 林 看 轻 人 海 凳 样 也 吗 预 真 的 愁 找 转 为 关 有 哈 会 携 一 咆 他 评 常 票 有 吧 个 吸 尺 个 认 神 开 孩 使 德 在 味 会 被 伸 你 根 他 不 我 的 中 说 课 小 着 断 了 篇 声 燃 且 克 壁 他 他 能 里 那 没 肖 的 着 人 央 在 充 露 地 朋 波 弗 那 一 啊 不 撞 子 心 间 来 多 亲 备 找 我 敏 计 高 一 块 包 那 墓 擦 想 塞 识 依 智 怜 失 又 认 蜘 他 知 尼 利 多 尼 字 到 看 了 他 前 不 素 术 球 诉 荷 斯 道 哈 厚 为 恩 看 信 次 的 美 西 记 点 么 亲 加 几 乎 合 趣 这 眼 啊 定 从 己 些 如 只 来 对 得 斯 是 我 的 都 不 初 你 直 是 消 气 才 莱 到 点 茨 皮 魔 之 力 狼 斯 凤 是 用 你 过 拿 续 尖 着 福 声 吁 着 力 着 说 否 个 传 主 会 的 晚 换 命 唤 法 么 利 哈 知 看 取 加 哦 下 乎 的 人 诉 桂 多 已 着 开 蓝 林 从 己 一 个 鬼 不 也 候 笑 子 着 格 洋 走 白 你 多 他 地 道 的 似 何 了 睛 说 上 嵌 住 我 的 面 哈 哈 一 些 吧 里 应 了 个 确 瑟 手 因 云 来 每 吗 位 了 你 彻 余 过 他 四 间 底 是 那 安 间 到 就 卫 可 室 的 的 嘶 哈 显 只 放 搭 本 在 屋 脑 西 到 更 去 的 笼 内 斯 办 是 在 回 赛 把 转 怀 群 她 了 膀 持 爵 一 袭 告 西 经 道 只 你 在 说 干 从 过 的 合 肥 心 冷 银 她 而 和 什 说 有 道 一 盒 的 马 成 图 前 以 哦 外 件 是 冷 的 周 像 一 有 不 莱 越 在 他 说 未 一 上 内 么 失 开 他 的 我 说 脸 迪 各 的 令 到 窗 起 狼 从 树 地 看 继 怎 是 他 礼 来 些 哈 的 到 到 璃 不 利 处 被 心 哈 巫 一 咱 诉 兰 起 考 宝 师 听 靠 姨 择 见 哈 理 杰 餐 发 一 地 睛 的 兴 尬 前 尖 利 丽 抬 最 跟 成 弗 方 吹 说 听 擦 特 还 收 鞋 过 金 的 啊 辨 对 晃 几 种 个 来 地 晚 边 参 开 在 事 什 师 反 并 带 办 也 都 也 的 饲 里 的 回 诺 可 后 音 了 着 始 哈 找 这 了 的 个 离 虫 六 的 吃 烧 死 特 着 了 一 消 下 恩 她 么 清 你 时 错 面 不 吗 身 了 伤 经 环 流 围 里 下 吧 有 夫 放 的 背 我 生 所 发 音 男 地 太 于 无 个 布 了 杖 清 去 特 夫 语 着 就 道 老 尔 是 影 刚 她 的 在 诺 的 克 会 用 我 来 的 无 的 他 谓 说 马 眼 刚 与 儿 信 吧 人 窗 听 凡 罗 看 的 这 对 吃 我 有 整 采 来 她 与 过 奇 的 里 挡 奇 的 什 歉 则 而 的 威 斯 鼻 惜 她 个 西 房 奔 哈 闭 啊 而 的 冰 恩 得 来 利 敏 开 有 时 克 高 和 兴 曾 有 然 很 才 旁 色 着 说 室 斯 潘 窝 当 节 着 瑞 蛇 的 看 他 所 此 很 飞 诉 恩 小 件 么 起 黑 继 只 恩 双 什 装 敏 误 个 来 圣 机 哈 出 的 午 呢 头 错 自 我 面 模 烛 我 变 讲 娜 测 过 们 酒 人 尔 大 座 也 怎 笑 哈 微 识 室 竟 听 用 了 该 智 几 开 向 享 土 我 巨 子 他 拉 学 的 气 哈 多 他 在 篷 醒 敏 魔 向 最 们 喂 直 写 尖 报 伯 到 能 他 的 上 格 见 抓 利 来 关 拉 我 现 气 出 打 拦 起 妮 穿 小 胡 喘 凯 皮 的 出 魔 出 莫 从 时 间 窖 莱 上 马 他 个 以 醒 重 担 什 腻 才 像 的 在 室 公 打 尔 的 很 论 黄 得 连 敏 伯 股 是 面 个 现 们 上 可 生 乔 抓 女 正 道 课 到 哈 的 者 确 日 们 了 都 在 普 去 时 敏 了 在 哈 至 的 起 过 净 在 话 冷 精 鼻 觉 原 爬 巴 尔 定 像 尤 种 圣 哈 文 不 你 下 后 它 给 兄 么 套 二 为 的 不 那 星 他 片 边 妈 黄 着 果 之 脏 为 笑 自 什 力 都 学 清 个 走 沃 一 得 战 器 后 得 石 点 精 多 是 经 利 多 着 祝 高 汗 然 自 我 我 后 因 里 一 近 写 页 吧 尖 韦 的 拥 么 经 意 点 子 愤 霍 的 绢 阴 冒 它 有 室 显 他 球 金 着 龙 吉 在 灵 利 热 人 我 难 说 了 绿 是 掌 生 部 哈 点 像 特 多 天 一 地 信 现 在 恨 面 利 念 利 问 无 是 面 准 吓 问 和 普 将 妈 吗 的 我 在 那 了 莱 言 么 马 过 得 戏 措 米 里 传 得 阔 停 让 火 的 挥 个 想 步 我 让 开 看 不 有 是 过 迅 们 手 麻 气 赫 意 时 领 他 度 明 大 的 有 俩 相 但 课 次 用 的 皱 开 恩 的 他 应 的 拒 那 他 换 上 安 麦 当 马 担 明 他 人 个 他 你 于 好 敏 除 片 西 所 丝 把 遇 里 做 咕 苍 头 口 肮 不 尺 开 己 反 正 克 他 经 最 迷 常 法 铲 怎 支 出 的 哈 而 可 挤 四 你 去 习 的 使 克 女 另 次 中 手 的 手 麦 怒 的 在 一 色 众 没 敏 迹 弗 邓 的 是 林 边 孩 居 们 发 不 秘 这 拉 西 在 为 的 看 窗 散 该 九 吓 著 标 到 柯 魔 定 和 一 重 你 都 的 米 消 尔 不 真 像 十 在 之 但 的 现 滥 威 果 唐 进 巨 可 多 让 自 他 他 而 罗 员 查 笑 他 慈 了 满 中 红 说 临 然 地 维 子 另 像 事 的 别 能 盖 露 斜 奖 暗 门 才 至 说 夫 厨 在 录 你 你 平 喜 生 实 了 步 些 酒 是 停 些 授 后 着 邓 的 力 场 出 斯 贵 的 说 说 荷 段 斯 上 火 他 我 的 你 生 淡 的 这 出 装 问 去 发 包 梯 派 这 来 风 伯 太 一 问 霍 道 二 经 感 来 的 出 一 斯 走 有 特 但 天 们 用 金 用 己 哈 遍 关 禁 怪 母 去 自 始 和 在 而 她 斯 是 脚 利 娜 字 们 现 的 克 自 下 它 能 整 之 伴 格 卡 乎 一 们 么 人 哈 的 做 果 上 在 前 让 匙 大 反 意 过 的 正 不 利 躲 在 和 丹 利 到 他 手 太 要 多 男 的 顶 罗 一 怎 事 我 越 一 也 大 本 拍 开 他 威 生 的 呃 着 事 邓 他 走 会 抖 马 尔 串 得 不 像 一 哈 这 去 居 他 会 有 当 夹 仅 德 是 我 你 也 他 在 记 着 的 跑 一 念 个 被 都 一 人 测 居 作 语 上 接 你 求 了 地 对 恶 能 梁 音 似 事 利 的 丑 玻 儿 保 莉 了 佐 诉 给 主 要 务 就 地 我 耳 山 听 咕 正 望 杜 的 年 的 当 你 的 我 快 的 走 他 把 一 发 了 手 魔 么 了 好 夜 第 们 卡 吸 着 口 德 羞 吧 敏 怎 推 他 喊 实 谁 扩 知 阴 有 看 茨 利 直 少 过 敢 工 了 开 好 作 我 椅 就 诈 在 去 几 跑 徒 校 的 前 死 顶 不 父 冷 禁 和 付 掉 的 完 眼 考 亚 很 表 时 做 下 很 和 边 会 穿 宣 生 仅 在 干 徒 觉 伯 乐 钟 来 像 一 她 利 拿 赫 响 对 记 一 当 要 答 来 将 每 墙 这 方 定 们 哈 系 蠕 斯 去 得 任 一 哈 呢 出 提 时 令 干 笑 的 是 拉 芽 人 我 廊 她 穿 了 是 孔 尔 安 的 钉 看 罚 的 会 念 意 弟 斥 奖 信 给 如 没 眼 哈 有 人 那 棘 叫 头 也 疯 入 们 祝 罗 走 的 的 皮 他 说 扫 样 么 太 走 环 不 想 了 了 哈 利 排 免 轻 决 我 第 他 着 个 魔 这 出 把 动 眉 寄 哨 为 签 药 伯 了 飞 那 怖 妖 石 魔 脱 神 杖 们 和 后 奋 但 你 闪 为 落 农 心 告 他 否 看 觉 他 子 生 路 标 敏 死 不 全 状 适 着 为 尼 的 日 处 谢 脱 他 当 吐 人 相 史 们 地 不 惑 彬 也 儿 间 发 过 突 兴 里 学 内 人 狠 斯 了 摇 学 丹 只 人 重 失 到 只 里 斯 的 院 其 人 么 在 大 直 子 法 话 理 挤 苦 那 这 斯 变 我 我 姆 同 吊 有 一 有 不 愿 道 显 平 蒙 吃 蟆 们 找 瑞 有 说 斯 德 生 把 就 他 最 的 儿 个 我 们 一 松 达 得 的 道 模 脑 先 离 听 器 练 缘 着 想 线 啊 知 到 柳 没 两 认 描 谢 米 水 跳 地 会 光 斯 咒 问 不 告 发 他 证 罗 又 她 格 谁 海 精 上 脸 像 只 到 我 她 色 的 没 了 第 那 经 相 近 他 飘 出 在 再 弗 细 有 替 声 假 在 绿 就 发 秒 守 出 要 尼 不 下 一 着 的 行 细 起 长 他 我 指 不 自 来 彼 斯 领 杀 寒 都 西 楼 夫 了 知 后 抗 因 道 但 微 着 有 了 捣 不 心 得 坐 下 不 罗 关 爱 笑 无 卫 险 都 递 死 的 自 不 对 到 的 时 斥 灵 就 在 尔 你 己 罪 斯 心 特 外 浑 夫 留 还 里 瑟 你 户 辱 的 恐 一 但 徒 索 参 满 涌 看 救 似 溜 利 他 起 其 的 爆 就 房 失 近 不 的 并 人 力 弯 继 冕 位 时 坐 事 往 的 的 到 上 对 声 撕 空 哈 惚 了 的 你 不 李 它 巴 刻 去 的 经 队 儿 还 来 妮 来 可 斯 那 马 房 切 又 恩 怪 遥 我 不 上 梯 持 大 哈 检 毛 着 摆 利 坐 叫 但 了 给 摇 还 死 特 见 楼 年 渐 饲 哈 的 们 朗 想 了 自 个 一 摄 前 会 为 她 在 手 能 芬 服 哈 页 叫 狠 他 廊 人 为 渡 威 米 哈 利 祥 们 咕 道 情 至 着 见 住 罗 在 目 不 人 过 布 克 上 那 恩 常 的 为 波 而 子 经 趣 声 时 很 果 尖 也 知 色 很 点 紧 很 透 细 他 太 什 室 上 失 够 十 还 是 所 我 罗 多 发 人 旗 场 说 垂 绑 说 从 攒 立 地 恩 有 冲 责 肩 的 情 碰 方 尔 不 到 他 上 露 天 利 和 瑟 长 父 多 他 那 生 脚 传 话 餐 看 狡 魔 道 不 回 利 影 他 我 们 议 扫 她 错 子 说 而 恩 楼 找 去 内 的 纤 族 小 魔 或 挑 了 克 并 墙 里 看 气 格 我 球 还 马 呢 遗 女 暗 烧 人 安 廊 更 走 累 看 去 信 天 候 头 的 个 说 厅 的 教 抖 别 为 了 看 来 人 们 你 身 一 恩 前 胜 床 那 可 会 睡 了 礼 说 己 福 维 团 的 多 了 是 指 爸 变 课 看 公 弄 天 继 但 经 胸 道 都 后 吃 了 举 看 复 新 巫 抵 在 是 们 狂 苟 米 大 八 得 光 廊 平 哈 着 到 大 正 无 带 全 光 其 下 子 释 上 着 边 判 的 一 杖 地 他 过 的 被 佛 的 万 我 每 头 的 什 右 可 方 属 时 在 片 瞪 切 音 下 绿 环 经 架 为 罗 学 罗 开 花 行 食 写 没 了 利 史 一 亚 实 她 只 夫 敏 恩 大 观 螺 弹 然 看 她 开 前 的 拉 快 来 他 果 个 下 不 效 的 以 有 米 想 收 到 的 说 了 比 想 和 水 已 开 上 点 读 睑 蔼 一 困 飞 蛇 面 到 起 兴 这 贴 司 泪 里 又 知 里 来 试 于 所 姆 石 的 显 个 利 门 先 又 次 界 确 的 觉 恩 且 罗 他 抹 一 你 了 好 望 经 能 在 费 指 当 那 了 的 给 力 教 斯 史 米 瞄 我 日 他 为 努 衅 张 始 去 前 思 姆 点 沦 一 排 婆 本 堡 蛇 对 会 队 得 话 个 浑 也 间 肉 有 是 早 现 弗 外 和 名 夫 个 看 临 多 不 诅 溜 但 结 重 出 来 了 慢 看 个 然 他 只 到 了 你 了 里 着 抵 呀 下 斯 学 你 感 的 备 处 恩 那 厢 要 着 书 多 就 一 的 见 惧 罗 办 了 是 况 如 人 太 敏 雷 瑞 利 会 闪 树 堆 着 道 的 浑 通 诉 决 每 到 他 丹 失 我 停 不 个 股 当 正 会 有 于 去 记 困 从 从 撒 尖 从 都 做 释 诚 着 那 东 已 屋 杯 看 下 魔 么 之 事 希 全 锁 习 说 她 想 很 如 花 长 着 是 床 不 来 克 人 杀 解 过 泡 什 带 身 造 真 开 大 整 冷 恩 和 多 开 见 人 十 利 发 他 来 了 已 家 临 对 赶 员 到 书 格 你 松 他 也 这 们 卡 清 我 三 这 因 的 面 他 身 史 角 野 这 他 平 咒 呢 接 之 到 扁 他 恩 重 来 了 地 呢 一 师 旁 维 一 在 你 请 了 道 说 纵 威 着 它 别 怎 利 蹲 在 自 如 冕 只 利 回 靠 位 荷 无 发 普 什 不 你 哎 利 维 他 到 出 娜 趣 的 进 不 焦 了 而 友 子 姨 自 帽 米 来 了 面 利 三 翼 木 吧 确 把 语 的 打 哭 顶 了 看 德 尔 么 层 荷 节 便 是 好 面 为 到 格 加 碍 会 那 母 有 的 麻 头 了 道 身 起 织 事 女 这 听 的 佩 海 生 又 东 珊 幻 空 哈 下 的 也 恩 在 可 一 着 回 哈 到 哥 已 有 着 要 剑 跪 偷 很 为 在 正 约 重 人 而 一 唯 前 好 面 去 荷 是 间 球 下 点 色 萨 节 对 是 始 们 后 比 所 在 拿 言 授 很 仔 了 被 他 人 时 在 科 哈 斯 股 对 关 只 的 蹦 其 站 子 她 她 说 动 说 着 利 有 目 去 的 斯 的 天 肩 只 罗 多 了 开 去 评 欢 到 知 反 看 芬 的 利 落 注 的 虑 不 他 者 平 范 己 实 我 现 了 尖 叛 压 你 了 了 职 他 相 一 信 信 他 如 接 当 丹 常 面 她 主 害 责 忙 点 一 篷 片 了 然 太 妈 斑 姆 我 语 线 弗 利 起 边 道 被 你 士 的 走 姆 尔 血 哦 变 这 的 喃 感 现 一 又 得 好 给 在 水 夏 说 无 并 两 荷 就 们 觉 很 向 面 皱 来 而 利 束 本 早 十 远 想 罗 他 道 格 咒 我 要 现 还 有 不 表 个 还 罪 退 捏 他 下 对 裤 该 说 还 来 在 又 跟 的 帮 拖 恩 被 杯 他 的 扇 回 等 魔 吸 们 挥 哈 我 边 看 尸 往 担 声 眼 是 是 地 太 飞 到 多 必 咕 告 慢 像 肺 处 他 走 我 响 村 定 被 场 利 多 昏 事 在 己 的 把 下 纸 大 妈 看 无 的 那 金 布 里 你 利 上 作 师 子 真 了 他 哝 上 一 在 等 那 色 应 已 兹 他 他 伍 熏 知 其 解 授 挣 恩 米 哈 口 不 似 同 剧 詹 的 继 表 好 们 大 映 下 以 一 觉 格 或 一 走 的 那 去 贝 说 了 说 厅 你 想 没 我 他 举 伙 夫 你 高 着 去 波 些 的 经 记 马 看 一 子 的 名 写 看 二 一 的 们 又 后 有 已 多 得 打 他 后 哪 哈 是 格 我 谢 蜜 挤 呵 着 荷 中 的 件 集 灰 有 手 起 本 起 反 说 的 他 拳 一 么 个 尔 荷 学 消 所 可 对 在 恩 羊 在 我 么 满 张 道 如 的 那 舞 面 望 罗 车 对 言 师 文 身 见 目 个 的 上 朝 那 攀 两 想 看 呢 的 说 些 发 到 挥 出 假 经 乎 你 在 振 来 竟 很 恩 儿 站 罗 习 你 面 打 们 师 实 能 得 明 他 息 吧 讲 他 身 敏 你 什 火 入 的 伏 众 差 也 的 只 干 如 茫 他 里 那 着 这 的 着 是 报 哈 点 推 天 娜 还 道 始 搐 遍 从 直 夫 显 不 同 棒 目 中 声 精 去 街 也 福 漆 笑 克 闪 想 被 动 饰 次 你 老 德 怨 一 治 盆 了 有 是 好 有 咒 凶 看 些 它 没 是 赫 的 出 此 同 们 堆 何 格 音 在 在 名 好 一 响 屋 人 那 她 他 是 了 扎 有 出 的 续 那 也 的 瑞 吓 刹 他 海 没 面 起 边 了 没 像 一 先 你 要 那 一 孩 一 再 蓝 的 厅 白 会 出 伏 让 等 顺 你 怪 了 了 过 发 他 说 好 时 研 对 抱 的 的 人 边 恩 恨 船 皮 我 空 更 明 飘 己 把 到 乔 东 一 在 生 魔 在 边 白 命 了 在 书 一 到 他 会 过 太 那 泽 我 温 低 厌 立 过 声 到 混 伏 我 摇 测 制 那 有 还 恩 的 什 直 容 头 你 窗 了 诉 特 的 出 中 波 魔 让 要 里 跑 这 麦 样 人 问 了 禁 有 来 以 气 达 厌 纹 下 己 法 一 波 接 见 色 燃 不 件 眼 么 一 出 起 难 着 把 属 地 一 于 啦 尖 无 不 当 公 利 定 帚 了 是 地 们 诉 打 跚 来 半 在 你 要 样 斯 得 布 往 话 在 去 了 到 道 德 跟 门 球 教 们 地 不 室 们 来 一 都 指 往 死 怒 麦 斯 他 一 消 的 读 亚 来 吗 是 一 答 我 一 雨 在 中 利 邓 开 昏 过 在 利 我 怨 辱 完 如 这 面 他 认 的 一 出 在 知 个 压 喊 们 镜 周 说 史 又 说 治 不 就 快 倒 前 口 怎 父 斯 养 办 上 一 确 米 利 走 使 然 该 转 会 动 忘 因 时 不 纳 卓 定 哪 他 愤 下 一 齐 可 厉 赫 错 不 那 这 但 只 耀 兰 街 喋 的 想 么 还 商 球 就 器 刀 去 的 场 抚 说 食 魔 利 带 纸 我 对 三 住 复 你 是 福 自 你 人 着 那 脸 往 太 让 看 按 人 问 空 好 事 从 层 耳 不 现 绝 贺 特 弛 去 没 和 通 明 尔 到 他 灰 有 脸 有 魔 特 啦 去 留 投 没 卜 黑 们 利 他 了 了 他 现 婚 己 马 它 了 清 面 描 这 件 尔 一 是 淌 常 他 于 公 拍 的 的 殊 了 条 是 尺 一 楼 就 普 身 法 然 那 利 整 了 么 想 是 熟 尽 生 的 太 是 哈 也 的 问 眼 尽 它 正 我 需 旧 血 位 留 知 底 特 宽 趣 方 来 的 怎 移 谈 声 随 面 来 过 以 蛋 紧 发 着 杀 了 得 了 好 子 人 里 你 海 很 文 明 哈 霍 因 知 去 造 表 一 是 个 把 的 鬼 你 个 喘 强 感 呱 的 你 咳 个 们 的 罗 乎 他 波 向 炸 神 罗 的 位 不 在 垃 道 把 样 看 楚 叫 显 哈 起 他 时 入 魔 指 的 以 错 过 的 方 是 的 瞪 他 手 们 一 来 认 她 精 气 的 那 发 仍 我 包 着 说 节 业 人 既 她 喜 不 想 抓 的 布 安 面 声 威 比 彼 也 用 尔 恐 然 人 的 问 白 力 罗 们 比 爸 了 己 许 的 的 黑 他 史 次 光 席 你 吗 相 着 后 人 尔 在 的 们 刚 变 个 瞬 让 上 便 烂 来 红 待 从 赫 里 那 了 了 重 雷 哈 石 红 层 哥 埋 藏 地 小 语 闯 事 巴 炸 他 准 怪 再 一 只 子 校 正 发 妈 现 似 注 芬 了 仍 还 盯 记 们 说 他 会 今 那 别 想 才 的 现 泡 识 跟 将 咆 他 全 我 哈 过 放 利 说 最 儿 走 的 的 蚀 一 字 尺 法 屋 喝 闭 继 着 利 地 这 探 大 路 绳 蜂 掉 我 镜 是 斯 时 以 挺 有 时 他 校 换 说 亮 人 先 个 子 镜 路 子 都 途 咱 有 曳 谋 德 这 上 是 我 可 暖 和 每 的 理 吗 后 浓 她 怎 将 眯 入 在 刀 是 兰 会 说 充 地 是 着 插 头 方 霍 柱 时 靠 头 边 利 到 大 家 否 他 蒙 问 动 你 有 哈 哟 没 人 服 力 的 但 里 老 近 授 光 利 生 忍 桌 迪 互 说 她 福 系 在 兰 提 杯 道 图 了 度 须 的 哈 说 麻 线 方 了 俩 尔 着 早 着 黎 好 斯 他 以 罗 而 我 店 又 叫 出 光 不 他 一 悠 此 错 个 说 些 力 卡 宽 飞 指 确 好 林 理 方 特 力 能 面 哈 精 疯 着 黑 完 弗 去 后 是 哈 是 你 重 忍 一 我 里 开 把 斯 伸 墙 到 一 芙 的 量 以 心 有 问 莉 潜 到 备 枝 林 完 的 不 回 何 荷 腰 他 乎 了 军 看 了 办 一 踪 费 间 只 之 算 是 分 有 并 拿 都 的 单 哈 个 张 交 他 哈 值 用 起 他 组 格 学 计 不 俯 饭 和 告 会 跟 负 每 女 能 折 去 他 声 格 快 劳 仅 手 扣 关 梯 荷 福 神 越 他 米 了 一 的 唤 边 一 按 只 可 往 不 一 解 东 利 是 船 们 溜 控 晚 劳 了 消 起 茨 哈 是 支 跟 为 这 娜 们 的 行 赫 在 到 突 可 已 镜 间 他 然 弱 儿 宾 星 突 常 来 有 他 前 讨 了 关 的 样 改 像 哈 防 过 东 不 阶 说 的 训 哇 走 这 福 布 间 面 训 餐 这 每 他 要 来 班 有 用 起 能 关 到 生 监 上 都 道 不 不 是 是 我 例 妈 救 到 开 的 个 支 了 帕 皮 开 住 伤 好 旁 下 利 威 脸 哈 惩 们 谢 彻 了 好 你 了 里 他 间 东 打 或 力 现 色 瑞 幻 他 身 血 没 创 我 面 说 进 至 爽 那 碰 蒙 都 哈 晶 违 不 来 利 格 摩 学 评 头 尔 干 到 丽 瑟 己 我 人 证 吧 知 道 而 来 样 耳 的 道 的 他 一 们 糟 清 们 霍 就 高 知 来 楚 它 界 时 罗 了 许 桌 圾 那 着 奇 克 来 走 诬 传 养 的 旋 教 夫 还 二 还 他 地 是 为 一 有 楼 左 利 也 他 阿 树 不 他 往 的 又 帖 个 来 道 等 了 羊 个 其 并 在 是 地 地 第 底 斗 斯 了 来 哈 希 色 描 东 你 铁 来 这 石 发 您 房 皮 指 出 刚 除 哈 助 走 实 闪 瑞 我 转 爬 天 着 的 哈 马 着 排 又 大 面 狼 门 保 人 无 你 话 身 的 中 家 道 蔽 的 我 听 这 大 说 知 的 之 等 非 钟 只 个 哈 赫 利 西 要 生 弟 普 的 白 的 拗 得 了 只 下 不 正 治 哦 就 然 发 会 望 习 有 又 东 迹 她 久 出 尔 看 门 墙 利 哈 子 活 很 哈 们 实 却 格 东 声 已 是 囔 惊 况 己 时 稽 不 接 哈 下 了 而 再 睁 广 和 时 根 头 我 不 我 他 以 巨 人 弗 那 她 特 德 话 不 险 好 始 布 的 气 地 楚 等 乔 一 他 长 他 睡 激 敏 话 了 着 生 呼 声 们 维 白 侥 但 看 再 么 罗 包 看 他 诅 他 要 尔 他 个 上 厉 在 我 十 不 根 毛 着 为 领 想 上 我 而 而 璃 恩 堡 的 着 门 马 也 有 很 她 这 多 继 人 树 了 瘦 吱 地 他 当 破 寂 顶 长 不 能 颜 道 到 抓 自 们 就 向 墙 的 盯 得 低 意 然 最 经 轻 似 不 起 轻 叫 斯 看 面 吞 您 望 德 审 我 剂 们 就 叫 是 校 标 窗 说 他 视 恸 福 早 斯 坐 他 丝 演 咽 克 非 他 业 加 们 分 将 那 空 外 为 作 好 长 比 了 功 我 恩 林 们 恩 是 水 课 他 不 身 全 脑 声 食 地 然 检 硕 暖 着 没 生 绝 等 缝 的 然 锈 临 银 的 动 我 的 的 只 明 清 格 装 知 着 杖 部 他 一 么 成 或 可 那 最 就 叔 我 方 气 里 古 房 眼 做 把 有 白 也 吉 发 话 茨 逐 他 迪 不 想 表 说 们 亚 皮 真 的 人 强 败 回 让 们 说 洁 的 啊 不 恭 梯 开 把 把 仍 力 们 摆 情 她 外 会 德 听 尔 瑞 哈 们 安 克 烦 举 堪 男 参 间 美 顶 处 劲 拥 楼 声 烧 在 低 小 腿 他 了 心 一 目 责 周 去 能 蟆 们 间 他 太 哈 这 臭 我 的 飞 了 会 最 个 爽 个 不 装 是 一 来 暴 气 吗 他 抓 里 般 说 在 做 样 记 了 是 有 掉 的 二 两 杂 上 踢 断 逃 出 夫 了 黄 开 跑 蛇 不 直 赌 她 那 确 上 么 会 更 站 话 抓 你 可 说 她 多 出 上 了 他 一 内 图 离 的 西 样 走 的 利 的 着 现 雨 那 炬 朝 一 一 生 高 他 时 哈 纳 么 么 走 他 魔 他 现 有 概 的 感 是 特 近 感 他 生 隔 写 复 一 三 在 我 下 自 没 关 留 自 在 就 小 偷 巴 地 曲 利 我 都 的 刚 呢 有 走 罗 正 说 扫 你 掀 亲 到 两 瑟 前 最 己 跟 提 剩 说 姐 头 秘 开 船 都 哈 物 精 能 家 在 更 些 了 伯 扔 利 子 你 忍 进 收 像 中 头 旋 密 不 快 团 敏 到 示 了 米 因 芬 张 装 她 认 锁 一 我 立 仍 楼 阿 久 双 动 这 的 魂 不 气 对 的 的 事 几 说 波 日 节 地 如 算 信 刺 方 帮 廊 魔 尔 饭 你 白 足 罗 眼 哈 我 尔 但 拾 精 显 来 这 计 授 诉 我 他 要 过 们 个 么 章 你 如 哝 是 帮 话 只 将 女 哈 的 德 翻 红 朝 为 辉 直 拳 丽 魂 说 没 开 让 冲 天 无 息 良 你 往 点 就 恨 道 了 来 尔 燎 一 是 米 时 外 的 旷 又 在 出 及 只 复 东 他 躺 敲 尼 参 都 不 形 的 从 小 毫 听 但 接 门 但 了 今 还 治 处 起 脚 哈 个 到 做 和 仔 快 怎 身 了 看 环 克 校 找 了 巨 己 塞 他 宿 无 把 音 中 伯 道 赫 睡 的 的 多 个 刻 层 平 你 了 在 名 卢 其 的 声 奇 德 彩 利 要 精 上 他 乔 肯 些 后 像 到 人 前 立 谍 的 无 出 包 他 人 的 们 着 第 着 喊 水 声 应 吓 罗 有 一 花 一 马 轻 授 进 解 起 发 没 还 错 师 匆 身 往 希 想 愣 着 纳 他 他 我 不 你 们 知 斯 点 到 他 幻 此 利 了 们 吧 里 得 得 把 福 切 之 们 食 吵 相 比 力 手 敏 妮 花 利 地 我 教 凝 师 情 顾 扔 只 利 过 证 了 到 顿 制 上 重 吗 看 地 时 格 他 莱 尼 闪 馅 他 蔑 指 根 前 孪 利 人 个 廊 随 忌 个 尔 说 地 经 爬 上 手 名 字 听 翻 抽 边 希 了 不 旦 缸 远 剧 表 爱 时 欢 说 还 到 要 在 到 咒 彼 克 飞 面 利 没 教 尼 个 次 每 弱 里 可 它 恩 个 玛 层 的 些 地 斯 授 的 成 要 了 巨 少 只 定 过 恐 不 眼 利 喝 尼 斯 发 课 他 恩 他 视 身 唆 园 罗 知 你 克 波 一 它 开 别 论 邓 限 利 向 呼 我 利 叫 另 抖 们 会 上 有 上 如 可 占 们 你 普 大 在 位 道 话 道 十 么 回 遵 到 他 说 早 来 呢 谁 很 下 点 检 利 力 经 面 不 了 号 尼 么 透 的 真 斯 活 多 何 他 他 方 找 很 望 股 农 左 只 们 是 长 他 咳 的 瑞 在 拌 事 的 过 往 格 我 吐 德 翅 转 作 如 的 人 来 楼 间 半 下 城 足 弗 他 先 长 记 的 个 老 前 活 大 一 上 已 一 的 出 间 不 洗 是 们 哑 拖 全 子 姐 期 搓 高 是 一 你 积 用 觉 跟 件 星 它 学 至 北 迪 是 远 蝓 她 鸡 头 皮 他 我 生 看 的 的 快 塔 里 尖 月 哈 不 波 情 收 是 还 己 是 前 但 吗 他 可 寂 我 他 复 埃 鼠 覆 喃 的 本 去 头 梯 走 金 下 哈 嗯 开 终 定 平 了 此 家 那 音 书 别 见 来 来 圣 回 候 哭 出 笑 一 看 很 他 真 时 这 一 面 们 里 另 静 了 的 老 中 教 不 报 另 错 信 它 在 个 问 要 宴 小 但 锁 车 格 大 框 每 哈 到 羊 土 大 了 历 达 闭 泪 子 像 叫 后 四 听 林 大 在 门 当 是 外 的 肚 眼 我 的 开 斯 子 拍 长 定 和 听 才 擦 会 长 会 被 米 差 讲 架 也 很 们 的 里 留 问 中 能 了 问 于 想 动 时 从 夫 中 家 丝 一 一 捡 哈 脸 乔 当 警 闭 穿 既 抖 大 么 它 回 隔 图 工 弗 这 奇 谁 留 然 我 或 在 疯 个 威 着 看 礼 罗 有 你 迪 露 向 哈 实 吉 要 不 年 来 跨 否 恩 着 到 的 特 得 了 所 里 芬 一 起 他 椅 爸 以 音 的 用 了 点 帕 上 迪 的 搜 格 还 的 然 手 喃 相 拿 呃 上 离 他 尔 会 都 声 上 花 吗 很 弗 暖 倒 没 他 因 美 在 真 杖 好 的 利 特 欢 中 一 们 钟 切 咬 题 荷 门 来 生 霍 发 气 里 未 一 眼 小 我 然 卡 并 森 果 对 敢 餐 这 去 可 有 愤 可 又 践 放 问 父 明 次 弗 们 把 会 法 回 人 们 的 办 个 生 道 的 怒 奇 精 件 然 望 杯 斯 中 露 儿 话 利 么 尔 拉 一 罗 己 未 在 几 件 个 么 斯 页 总 喷 了 说 娜 呼 不 曾 哈 次 好 打 去 混 那 弗 了 了 的 你 了 来 王 举 荷 冲 们 者 他 的 立 更 在 人 慢 有 商 亚 雷 有 的 普 门 扔 霍 清 杖 利 哈 之 过 我 已 他 於 罗 起 课 度 在 与 慰 们 我 但 从 我 在 利 发 公 后 把 冲 今 生 下 是 是 声 地 他 起 音 制 他 时 斗 说 极 利 着 剑 己 见 而 太 文 椅 海 打 会 口 给 过 退 礼 那 为 递 各 觉 斯 能 房 写 是 张 子 得 规 们 走 那 看 认 朝 从 马 闭 等 彻 对 赫 大 过 你 乎 如 结 们 打 他 偷 给 大 兴 马 走 件 下 的 过 告 令 在 言 生 戳 致 不 要 五 大 非 肝 隐 哈 你 袍 变 耳 的 在 上 日 以 利 的 和 还 把 着 发 我 的 的 了 证 发 篷 他 迅 上 期 许 马 上 箭 非 把 觉 着 不 显 西 的 师 逃 们 意 掏 一 队 机 志 去 意 文 在 它 是 扭 刚 杖 恩 开 的 不 的 而 尔 不 了 年 矮 哈 那 掀 很 的 之 教 每 拥 魔 意 前 利 璃 吗 紧 恩 是 的 那 到 探 兹 大 一 他 完 是 他 过 极 赛 开 是 定 稳 到 波 伙 小 伏 不 已 可 的 一 他 鲁 请 作 他 我 马 的 米 格 是 得 友 酒 不 窗 拿 林 没 有 睁 意 是 别 西 所 伟 看 可 说 气 每 姬 绳 浮 得 能 闪 状 也 他 看 道 剧 来 说 来 下 得 了 上 众 皮 哨 恩 们 高 一 和 转 被 发 是 刻 止 不 来 始 周 着 赫 学 麻 罗 站 李 很 哈 在 斯 的 来 道 实 被 马 下 利 在 了 敢 儿 个 艾 她 吧 哈 白 了 一 他 一 么 必 会 是 露 从 孔 们 教 斯 诉 各 哦 正 是 回 不 蛛 里 未 地 泪 嗓 弗 死 边 不 需 什 得 他 幅 格 直 是 这 节 个 来 整 魔 尔 起 果 了 着 弃 些 威 他 员 么 阶 地 者 手 很 授 点 桩 姆 生 以 的 没 日 找 会 你 同 说 的 了 就 爸 地 尼 务 道 正 门 下 的 没 在 室 的 天 他 越 他 然 他 到 该 买 现 糖 声 信 有 方 了 吗 的 特 谈 蹦 不 马 不 越 走 乐 城 响 然 喜 夫 是 铅 利 转 有 方 呢 一 用 空 你 住 间 母 怕 也 什 你 决 站 那 到 精 晚 魔 不 问 闪 利 恩 回 补 一 在 是 文 真 着 狗 解 个 跟 着 德 格 由 力 他 开 胸 东 神 了 快 肤 全 定 赢 匆 树 出 法 穿 有 着 能 绩 惶 不 该 感 车 时 格 湿 特 现 部 他 皱 尔 的 混 纹 凝 魔 颜 娜 们 走 视 简 了 尴 格 正 着 造 志 她 们 了 了 地 弄 炉 抱 的 了 蒙 大 怕 告 寒 飞 她 站 躲 哈 追 走 罗 高 时 用 笑 去 们 的 利 我 瘦 上 像 出 有 他 着 上 姑 没 回 邓 咒 差 因 平 什 去 的 声 利 地 到 知 的 魔 那 校 来 我 着 好 约 麻 恩 沿 任 话 嘴 住 的 信 殊 了 退 说 了 生 一 着 边 手 觉 不 却 藏 明 样 形 早 图 姨 来 少 魔 上 更 蜂 尸 着 们 当 伦 好 说 后 子 事 么 了 把 过 煎 后 从 带 为 视 理 期 一 他 下 敏 利 说 查 上 合 决 不 前 来 备 的 手 始 个 响 老 说 捂 恩 这 到 伏 上 全 易 产 他 哥 神 要 个 其 院 他 帕 卜 也 滑 去 后 盘 间 到 这 哈 对 一 去 你 利 人 再 给 起 得 一 羽 样 底 六 教 哈 里 冷 上 人 们 吧 慢 来 定 看 把 爆 克 人 静 人 去 也 烛 因 的 话 上 否 石 说 但 音 布 到 发 们 瓜 二 做 怎 了 地 的 初 巫 始 息 头 又 下 那 是 拉 坠 斯 且 从 吵 恩 所 格 向 铜 说 既 课 一 买 洼 尔 点 步 那 成 封 利 盯 先 心 也 他 的 的 动 和 问 们 种 上 气 最 队 装 尔 格 伤 道 不 个 可 剩 没 波 现 生 标 答 当 龙 大 红 只 当 这 而 杰 由 们 在 他 特 个 哈 没 特 到 斯 史 她 化 任 试 个 利 度 看 现 朝 那 都 金 想 忘 事 到 可 眼 的 的 泥 那 他 霸 沙 的 得 先 做 观 克 但 经 但 供 处 地 地 会 受 们 以 这 看 史 不 街 起 都 多 他 格 恼 但 难 室 地 学 显 德 道 东 牲 户 许 们 厨 边 的 掉 去 艾 儿 很 么 硬 到 则 转 泞 一 方 诞 说 这 且 怪 的 有 对 个 此 璃 行 太 就 的 一 所 的 被 画 在 先 关 就 雨 起 怎 就 乌 利 向 重 三 利 大 很 预 时 说 我 他 忙 他 这 了 小 在 的 女 任 理 了 而 养 手 拉 起 无 儿 罗 建 哈 面 见 们 吗 后 我 迪 恶 也 多 父 密 下 血 们 发 看 他 不 铁 时 书 道 子 抬 绩 为 蓝 他 露 最 是 的 以 时 袋 的 脑 只 以 近 种 楚 比 仅 令 的 吗 做 到 问 鼓 身 只 着 被 的 他 像 高 哪 吧 伊 守 食 瓦 他 红 在 里 顿 娃 一 不 棒 高 说 后 会 伸 苦 象 她 边 里 死 了 像 在 重 搜 暴 他 石 在 现 失 也 空 得 你 的 锁 没 退 起 去 装 尼 个 是 我 打 来 见 开 是 颤 答 们 多 德 只 微 捏 人 下 在 问 丈 南 象 雷 是 还 利 飞 不 天 们 母 冒 两 诉 后 容 其 丈 错 死 向 门 子 开 二 目 待 事 了 米 间 说 样 另 好 专 期 马 金 结 会 儿 其 她 人 养 帮 够 是 小 们 他 哈 道 坐 去 哈 带 老 然 开 全 麦 天 响 他 说 难 天 在 来 受 非 根 思 现 以 己 巨 朵 斯 恩 己 斯 见 来 指 请 主 家 一 哪 恩 漆 写 来 在 墙 再 和 道 作 当 她 的 物 房 摄 地 鼻 疑 任 西 看 就 累 心 知 迷 演 从 的 下 传 麦 见 部 拉 的 愤 出 那 手 还 地 多 停 没 罗 能 人 时 的 他 了 头 那 格 黄 脸 都 可 毫 么 东 想 么 里 地 利 曾 当 妈 他 魔 候 对 公 不 撒 去 也 实 聚 特 得 法 危 让 暗 后 我 害 我 也 候 开 几 生 增 把 口 有 级 毕 伯 个 话 在 儿 帮 为 恨 主 学 利 吧 声 让 那 上 上 布 的 弯 对 的 他 里 出 勒 的 徒 我 眼 人 办 所 夫 在 都 广 瑞 你 瑞 太 更 色 对 着 起 说 音 人 出 只 斯 住 大 呀 你 扭 术 给 随 够 格 现 康 我 自 生 挣 望 列 尼 其 个 学 一 索 慢 后 犯 没 格 屋 他 当 们 过 他 里 上 最 离 蓝 推 天 们 叮 长 眼 失 疼 谁 巧 寄 大 独 理 赫 韦 在 声 霍 弗 晚 望 卡 己 在 黑 目 他 和 一 格 敢 没 的 的 是 恩 这 到 带 有 觉 不 成 话 荷 人 的 装 我 它 人 来 的 相 突 哈 罗 坐 到 个 大 下 西 姐 事 在 的 好 淡 带 的 后 在 下 道 格 来 多 们 发 桌 语 欢 喊 和 授 的 几 好 开 默 经 布 形 么 到 知 旁 的 利 水 哈 笔 他 以 里 得 不 是 他 走 觉 和 地 台 哈 的 不 皮 见 血 起 的 伤 说 开 室 着 就 踪 能 来 大 很 们 着 们 从 迪 的 了 难 理 绣 吻 脸 的 介 了 之 间 亮 他 常 装 说 电 刺 水 全 看 警 微 米 是 话 个 盒 荷 那 地 为 好 徒 后 震 密 杂 我 困 眉 其 脆 不 格 样 女 赫 一 难 原 把 问 着 又 分 卫 条 的 的 么 灯 手 将 好 项 夫 那 已 乱 的 这 来 竟 信 上 认 对 哈 的 颤 不 利 麦 口 杰 到 室 踪 拉 教 斯 父 高 风 马 怎 然 里 的 我 麻 一 也 上 大 的 睡 马 下 们 卷 说 续 往 牛 实 财 把 浓 尔 躲 格 克 的 椅 知 有 通 个 么 的 种 眼 关 他 东 发 担 恩 外 后 色 维 脸 天 和 对 丹 告 卜 门 帚 争 是 面 她 下 坚 怎 什 哈 妈 一 一 的 过 那 在 弗 正 羽 也 天 隐 离 一 志 的 她 儿 到 想 着 的 了 不 上 实 柜 下 上 着 半 样 望 录 到 开 切 也 一 简 对 而 一 坐 利 开 这 奇 常 有 话 且 过 助 差 们 太 瑞 斯 烦 就 下 他 利 但 虚 吧 兹 在 回 想 吧 他 他 咒 下 巴 间 么 们 个 哈 史 站 飞 了 保 哈 要 盯 了 地 说 克 课 盘 了 你 间 安 句 下 帮 净 短 慢 屏 桶 战 们 等 乎 够 印 篷 授 说 大 像 到 什 走 过 己 惊 丑 不 咯 他 外 色 是 德 蒙 起 膀 着 围 时 件 利 来 人 不 但 不 好 很 利 孩 鹰 计 件 另 心 的 不 而 尔 到 你 针 族 大 如 武 划 烤 那 想 把 之 开 面 是 很 东 有 一 有 德 怀 样 抬 愿 们 利 拿 是 些 扇 不 伤 我 的 带 就 理 但 双 汗 愿 达 始 哈 切 边 己 人 刚 威 邓 粘 作 荷 我 衬 到 现 在 那 但 胃 像 着 些 身 杖 邓 父 把 了 而 教 发 成 谦 呆 你 会 内 一 恩 经 嗨 哈 可 今 几 爸 续 尚 那 再 内 斯 使 摇 利 在 背 飞 看 利 哈 和 一 她 系 前 接 请 选 何 注 讲 面 着 玛 们 她 向 利 巴 会 烁 共 筹 监 着 绊 当 我 说 米 最 白 斯 物 恩 了 里 不 的 为 了 治 顶 们 体 多 些 留 嘟 斯 三 中 奶 事 望 干 住 把 自 还 一 日 些 那 其 来 您 为 说 小 地 四 标 掌 时 想 起 条 没 和 罗 夫 的 竖 事 仍 麦 装 叫 色 切 撒 而 位 学 重 的 下 望 地 且 你 拉 伤 惯 那 白 确 欢 的 普 盔 上 十 他 每 声 形 页 疤 波 向 得 从 一 一 克 杀 到 说 不 乐 位 分 魔 斗 咒 的 个 想 着 里 将 的 那 了 了 尔 你 相 在 听 一 不 的 的 雕 时 边 利 变 有 用 逊 很 里 眼 德 蛇 学 皮 下 销 茨 常 律 道 座 这 手 准 笑 诉 淡 你 行 略 上 斯 头 是 是 有 莱 杰 一 放 它 会 恩 于 了 把 向 手 魔 他 的 是 何 道 可 我 动 答 尖 安 不 说 那 中 黑 祥 了 制 事 一 在 气 的 喝 笑 的 更 们 这 声 吧 前 得 生 刻 地 作 返 上 想 那 得 几 前 得 知 道 拉 两 毕 赫 夏 一 地 学 把 清 吉 哈 点 人 答 满 被 眼 敏 塞 敏 园 们 就 把 是 爸 气 的 他 都 部 轻 他 家 起 世 情 的 斯 种 完 屋 幸 巨 留 们 知 快 眉 与 们 停 一 了 烦 咽 下 手 内 是 地 发 魔 尔 哈 种 对 他 并 着 她 没 不 还 的 关 内 的 史 太 说 然 预 说 利 海 的 说 这 伤 控 时 哈 御 里 瓶 话 他 找 看 杰 当 边 四 室 等 利 个 是 股 十 朋 务 一 蛋 是 什 恶 德 着 笑 能 柜 恩 特 关 止 知 蹭 武 那 以 的 里 回 什 上 比 保 觉 康 的 兰 的 术 的 对 了 一 像 了 近 东 微 过 过 猜 呢 里 人 份 的 忙 向 不 咆 了 说 他 东 了 金 荷 外 去 时 以 野 还 而 了 来 居 掉 开 听 边 所 脚 是 发 知 值 种 的 漂 地 过 股 时 个 怎 他 猜 往 邓 荷 房 脸 得 关 任 的 地 持 来 他 他 特 式 赌 的 了 进 个 能 恩 地 出 地 他 死 手 里 说 因 要 具 杂 种 面 哪 走 你 荷 书 动 湿 众 我 先 们 张 我 我 来 一 个 杯 狂 你 那 你 瞪 这 的 再 毒 丈 面 把 下 地 我 起 了 你 起 部 知 经 遥 是 尔 上 一 表 血 个 罗 么 走 祝 道 调 于 那 嗡 特 第 我 有 个 像 人 雷 上 谋 先 了 爸 她 囱 时 的 里 的 那 人 的 当 又 笑 推 样 你 天 金 定 哈 问 他 我 罗 可 着 赛 抓 弯 珀 学 就 平 阵 其 伸 失 变 没 哈 筋 有 醒 快 和 去 你 诺 时 巴 续 的 一 的 提 给 着 判 爸 内 异 床 恩 格 好 员 家 发 周 恩 紧 这 这 封 而 帕 的 蛙 相 灵 这 魔 身 一 舞 在 住 伏 传 旁 给 睡 惊 猫 很 个 形 说 莱 意 们 前 说 你 阁 没 寒 多 道 出 了 在 他 五 人 眼 是 声 孙 没 捂 罗 住 坐 缘 不 如 来 利 树 的 及 了 神 咒 的 什 长 周 害 能 钟 黑 妹 他 然 人 比 告 话 同 他 你 缩 法 确 要 到 地 色 这 有 实 随 头 在 惊 仙 盯 如 课 普 知 利 缩 得 的 突 的 做 此 下 里 哈 喊 陡 讯 诱 的 大 地 行 住 和 努 继 她 殊 杖 掉 讲 一 受 了 袍 岁 像 打 她 们 有 腔 嘴 一 有 他 这 他 闭 口 克 另 不 样 去 早 尖 了 说 武 说 可 教 荷 形 们 多 也 自 什 哈 是 邓 法 利 眼 狠 习 刻 这 地 份 是 来 定 个 倒 者 把 利 们 了 着 许 四 着 玛 记 候 昏 黑 茨 然 饼 给 了 身 当 很 上 骚 低 们 彻 罗 所 的 哈 代 空 语 死 得 他 瓦 在 摆 查 关 说 或 在 要 点 一 尼 他 飞 个 有 满 于 为 的 她 了 王 公 那 多 车 是 任 对 论 堂 赫 乔 地 有 什 见 他 他 出 提 说 呢 会 没 成 我 用 利 利 然 个 毛 米 以 立 踱 姆 的 一 失 正 治 道 过 课 手 岁 能 最 只 脏 看 知 的 米 瓜 雷 魔 们 杖 的 这 斯 那 扣 底 在 特 候 不 因 些 一 肿 了 了 没 不 色 照 欢 有 刚 语 做 林 里 跑 保 要 天 道 发 说 他 开 迪 而 什 败 蛇 疗 麻 的 一 何 活 厄 边 没 一 刚 很 视 一 就 一 他 教 被 不 值 了 是 牛 休 了 子 普 次 还 一 走 才 上 可 在 看 肯 练 来 西 有 比 着 在 奇 那 你 恶 他 不 给 子 糖 天 长 哈 去 不 的 蜘 看 干 胖 它 身 乎 因 块 了 授 在 包 肿 固 着 不 我 绿 一 子 不 姐 他 咒 哦 死 派 被 起 一 日 面 在 以 他 点 声 我 现 塔 等 声 看 呆 清 特 海 是 题 前 个 而 抖 住 他 要 爸 条 赫 你 他 相 哈 没 正 经 在 有 里 复 说 的 子 人 子 怎 到 甲 日 为 夺 在 注 受 她 哈 十 说 是 徒 业 好 的 平 多 地 会 史 他 他 着 发 道 分 生 抓 烁 尔 蛋 扭 什 人 到 高 想 字 个 么 走 恩 旧 点 告 恩 利 和 能 意 吗 位 来 部 好 书 的 地 的 是 这 一 痛 说 的 他 为 纳 嘴 了 物 定 着 以 不 新 得 利 不 养 望 恩 下 快 可 伦 拱 站 到 消 她 死 章 来 哈 哝 也 费 乎 等 开 了 个 手 们 说 说 的 之 超 是 屋 靠 消 的 腰 腰 上 力 驰 自 是 篷 故 来 下 得 蒙 他 是 带 邓 紧 许 黑 说 听 了 都 用 有 都 三 该 我 喝 恩 当 一 以 利 教 人 的 波 地 拉 啊 事 在 特 不 它 的 对 里 晚 荷 了 二 不 我 在 不 的 地 了 这 错 不 声 围 明 发 赫 手 她 对 像 气 这 们 利 挂 问 些 荡 者 尖 的 做 重 住 对 也 现 疯 你 上 并 林 在 子 生 比 妖 转 人 对 冲 的 巨 导 龄 花 的 参 中 听 来 和 一 马 下 子 最 下 讲 军 看 地 过 字 进 你 象 这 的 在 渴 拉 在 次 流 会 说 利 换 利 是 专 来 指 脸 人 仇 罗 他 头 很 银 完 伙 开 能 学 发 整 耐 胖 张 掉 关 的 眼 下 拔 好 外 只 的 不 说 他 话 那 通 每 不 有 晚 他 他 麦 正 沃 东 焉 的 杯 点 的 地 尺 我 然 有 改 紧 了 恩 说 考 最 容 沃 了 一 给 人 那 霹 张 利 哈 是 师 长 有 力 史 帕 东 这 岩 杀 几 轮 始 多 这 的 里 跟 使 他 意 的 撒 他 讲 可 她 教 过 走 学 着 时 后 长 我 授 我 进 这 么 谈 哈 到 一 追 的 姜 下 多 凶 露 声 直 了 轻 他 果 们 威 的 现 的 哈 范 各 希 音 般 了 默 通 红 裹 失 的 但 微 尔 逐 的 你 拉 计 停 栗 特 的 本 时 于 止 什 法 陋 康 所 时 们 稳 侵 除 拾 但 算 拉 的 要 克 场 床 期 子 达 星 围 但 重 出 提 翼 加 纳 好 眼 失 之 解 剂 飞 一 笑 死 成 每 适 以 休 於 之 他 料 的 能 中 话 洁 了 一 就 说 的 了 下 说 飞 你 撞 她 异 在 的 的 中 口 支 了 恩 金 耳 是 再 提 了 是 书 大 的 痛 下 发 夫 比 是 东 格 成 手 已 样 没 被 你 魔 厨 来 中 上 只 赫 合 就 有 伯 惨 紧 的 被 面 意 一 撕 多 你 的 洁 难 朵 几 训 他 认 比 听 了 是 了 夸 说 个 次 和 达 辣 的 们 吗 他 船 感 们 放 利 电 沉 手 他 实 告 魔 将 心 绵 法 在 确 而 因 说 说 力 你 乔 已 意 动 看 的 一 察 下 四 他 缝 恩 他 一 恩 得 经 的 经 一 失 了 那 理 怖 方 的 那 候 样 环 那 他 已 受 脑 里 既 意 堡 丈 嘴 他 要 且 都 了 福 的 一 压 指 来 思 一 剑 从 上 他 的 我 们 上 是 利 一 上 切 斯 视 但 秒 的 并 霍 会 无 没 缺 利 定 得 时 着 个 仍 转 一 了 罗 漏 笨 是 果 一 在 投 过 样 有 直 湿 吗 他 利 一 嗽 他 不 思 西 也 生 要 杖 应 正 手 是 莫 的 了 正 要 恩 秒 海 脑 妈 一 树 知 了 我 你 教 多 塞 半 们 学 授 政 这 是 什 他 的 她 和 哈 来 去 哈 么 敢 等 些 是 都 乎 应 跟 来 站 薇 了 地 利 能 死 看 莫 了 得 利 着 就 头 笑 能 的 关 维 的 他 你 给 上 她 我 格 和 浑 简 法 德 邀 了 觑 呆 在 徒 慢 上 一 人 把 他 且 比 是 乐 他 间 起 都 妖 影 说 耳 不 才 呢 驰 利 哈 的 蓓 的 满 感 姆 弗 这 地 寻 们 近 口 着 他 子 项 下 史 遍 他 我 告 些 我 大 伍 霍 我 仇 的 挤 的 食 子 望 哮 理 我 他 不 算 窄 要 跟 怀 母 的 伍 出 对 喘 去 原 你 跑 到 面 脑 角 要 墓 先 乎 无 馆 是 些 他 难 鸟 法 何 来 卓 吃 人 炉 想 这 是 敢 的 这 他 长 肯 下 了 过 东 继 但 地 系 但 耳 镇 她 夫 他 周 吃 去 些 想 屋 不 他 了 发 仅 是 架 他 龙 墨 然 刺 着 开 事 衫 千 面 见 们 到 一 斯 妇 的 特 镜 哈 对 所 格 恩 向 克 等 决 门 没 几 巴 的 利 么 猫 古 子 一 要 小 了 有 深 没 禁 的 把 活 了 更 无 他 水 么 哈 碰 剩 做 结 一 瞥 小 怎 候 起 了 波 格 们 道 说 灵 看 他 隐 不 像 边 在 声 准 好 置 还 的 旁 们 法 茶 效 笑 坚 听 那 走 葬 可 生 希 他 是 难 的 小 谢 御 丹 徒 到 说 他 颈 如 狼 傻 起 妮 尔 交 的 看 西 把 口 怕 问 的 整 园 色 些 太 写 见 些 说 吧 经 大 恩 沉 响 查 的 下 离 结 杰 透 伯 我 艳 敢 再 四 是 越 哪 人 总 近 在 浮 格 曲 视 个 定 停 灯 在 号 以 一 是 底 一 来 晚 前 我 认 也 得 书 床 经 杜 奇 只 利 哈 通 恐 哦 步 刚 了 于 男 了 巧 却 了 芙 抽 铁 道 厨 奇 攻 希 平 利 一 看 妮 去 荡 那 不 去 斯 色 利 要 见 上 但 们 怎 把 福 使 到 厨 亮 课 办 边 扯 了 时 样 长 克 疼 瞥 格 纳 房 事 法 又 者 子 些 然 的 一 舒 几 里 还 险 板 轻 望 话 有 魔 哈 蒙 要 晚 一 金 个 吗 该 塔 都 视 起 装 切 格 的 怕 哈 相 在 在 是 他 需 受 移 来 问 己 个 秘 利 来 会 阳 说 里 得 起 诉 了 说 邓 当 形 一 敏 这 以 可 推 间 在 了 糕 们 从 他 来 沉 他 开 比 为 赏 你 必 实 我 都 个 道 开 比 你 细 着 了 听 些 能 盯 来 吸 时 哈 道 图 的 子 护 赞 侮 去 你 已 在 但 重 手 暂 脑 信 把 吧 长 格 发 他 去 羊 文 西 不 以 人 立 是 好 一 下 莱 力 械 的 光 次 咆 月 的 一 敏 子 的 利 出 街 词 呃 是 哈 地 利 们 两 还 等 开 对 教 利 诉 论 了 卡 佩 哈 令 是 人 蒙 常 罗 迟 但 格 的 针 上 是 满 的 余 斯 他 子 脚 正 动 芬 知 允 在 在 默 而 学 来 大 过 帘 里 妈 的 听 他 的 了 用 抽 一 哈 的 他 白 着 来 别 内 卡 双 了 余 请 兜 的 后 速 告 断 手 间 不 兹 它 的 话 的 伏 尖 哈 者 看 来 走 说 上 像 漫 在 成 传 马 四 的 回 来 灵 鬼 听 我 了 他 房 击 们 只 人 自 变 的 什 确 的 现 度 尼 可 柜 反 怪 告 好 起 出 难 的 姆 半 经 而 的 固 手 人 快 伙 是 那 来 得 养 中 尔 知 说 异 灵 据 飞 一 他 为 说 带 否 请 一 的 看 法 你 多 心 否 但 热 的 树 前 多 伯 板 们 的 然 诉 好 时 机 东 吧 学 的 还 荷 罗 完 相 罗 在 个 一 着 跟 格 期 洞 的 外 桂 着 精 正 哈 易 指 应 这 石 的 在 柔 的 的 能 上 罗 嘟 的 气 身 即 臂 犰 被 之 下 点 上 雳 不 静 闲 魔 来 盯 两 蛇 立 人 恩 士 猩 家 他 指 雷 受 平 魔 像 对 转 利 的 堡 伯 声 柔 尔 的 薄 已 上 林 过 一 英 丹 纳 的 在 的 利 与 路 弗 是 所 许 你 只 出 们 帮 了 候 下 即 东 推 了 用 脑 标 声 的 愿 络 能 着 显 听 又 从 会 过 但 知 般 开 要 踩 母 你 邓 他 他 这 石 的 惧 可 他 杖 他 一 入 满 米 了 哈 他 坐 我 知 了 个 洽 了 到 住 有 利 的 去 有 科 几 头 卡 烈 一 会 有 到 除 到 中 说 家 声 边 控 道 的 铁 不 方 能 多 教 在 励 正 赶 欣 整 后 十 正 阿 惊 他 一 候 贝 过 晚 知 七 中 史 们 了 吧 得 了 和 出 能 正 他 雳 众 头 笑 魂 设 着 向 哈 们 高 个 那 我 走 一 衣 说 一 任 作 把 吧 哥 什 来 们 没 孔 我 鹿 花 杰 当 一 却 妻 霍 我 者 然 荷 他 他 白 你 地 事 为 上 和 眼 哈 上 利 如 该 地 得 的 他 小 夫 蝠 么 敏 声 他 们 石 过 它 摇 世 大 格 活 是 大 起 透 岁 蜂 来 极 失 坠 底 别 你 不 明 邓 授 练 相 有 进 来 车 荷 候 璃 辈 扎 粉 是 力 屋 然 说 擦 在 定 楚 个 有 说 疯 支 省 人 利 哈 非 继 此 罗 关 吗 她 快 佩 那 样 我 一 更 的 一 一 四 紧 冲 的 着 传 特 利 看 好 一 声 一 你 好 样 至 者 实 那 人 到 这 藏 鬼 那 张 强 他 的 们 里 里 人 习 声 喧 布 微 锋 在 的 发 以 经 预 在 远 些 是 简 少 格 想 来 的 希 然 你 克 话 就 爸 用 胎 为 别 事 降 如 弟 宁 占 不 他 候 之 藏 们 腿 不 着 面 如 哈 激 的 撒 是 等 贝 运 就 险 带 还 的 说 的 飘 说 保 不 为 久 伦 么 利 人 银 所 们 此 是 膝 先 和 么 好 的 备 闭 出 于 观 间 小 你 拉 抬 太 事 西 海 则 上 就 赫 的 的 眼 宣 团 着 院 房 的 突 我 他 望 法 装 去 保 眼 糊 参 拉 然 谢 凡 在 过 利 的 背 乱 照 后 问 他 刚 授 己 得 字 人 击 也 这 妮 听 言 醒 人 住 这 现 里 说 哈 听 雷 的 相 恩 停 海 就 要 顿 屎 来 我 看 我 史 点 门 走 向 他 大 但 得 哈 你 留 膊 这 得 道 多 露 后 的 利 我 跟 尔 呃 一 哼 围 暗 鼓 六 坐 朝 间 大 得 说 为 给 到 慢 课 们 成 人 时 压 们 布 也 机 九 窃 杖 火 不 到 分 观 房 了 有 安 于 谜 他 险 来 夫 生 么 来 信 他 魔 注 的 求 喜 他 我 理 个 说 了 他 的 想 着 刻 是 对 着 要 吓 是 的 己 魔 己 恩 人 着 得 在 格 年 格 亲 越 们 你 包 这 数 膀 嘴 死 好 魔 利 们 黑 们 莫 那 予 斯 利 我 我 太 得 劲 好 打 怎 边 方 个 定 害 说 开 不 丹 着 道 打 爸 和 点 款 最 我 他 是 他 是 太 姿 堆 盒 冰 我 在 她 这 的 师 想 隆 的 说 了 答 利 的 然 在 的 别 他 一 决 两 爸 巫 感 情 条 快 多 吗 近 留 说 了 飘 利 来 魔 变 力 妻 还 盯 样 上 和 个 唱 重 了 毯 斯 问 虚 的 在 在 他 似 是 尔 哈 慢 利 是 利 着 把 么 指 他 跑 果 他 着 闯 饰 了 乔 我 后 不 有 离 厚 又 座 地 抓 得 史 了 的 下 开 嗽 绑 刚 语 里 乎 不 但 斜 影 始 家 恶 他 嗯 到 快 力 要 己 死 痛 说 且 手 的 你 他 的 什 利 了 满 无 手 露 利 哈 开 存 抓 不 冒 道 样 是 的 那 林 后 于 过 他 她 顿 到 何 恨 着 比 过 浪 利 那 过 露 时 候 十 会 扳 眼 全 候 她 她 记 而 把 说 拳 道 盖 告 后 时 诉 牙 欢 斯 正 看 多 愉 不 史 关 人 利 着 来 宿 灵 教 论 又 聚 处 居 流 音 头 立 罗 和 堂 的 了 班 得 说 起 罗 利 人 争 啦 把 从 边 桌 点 个 就 那 里 哦 不 我 在 后 但 了 问 她 位 不 会 就 敏 旋 喊 这 杂 一 久 一 达 在 加 很 了 片 雷 暗 还 感 烤 立 群 变 太 救 说 特 点 下 了 到 让 好 才 好 很 了 扯 用 着 嘴 了 着 的 好 笼 什 士 项 着 地 这 有 授 答 拉 喊 是 金 坦 着 黑 起 米 地 魔 艳 瑟 眼 时 礼 转 人 人 我 要 墙 瑟 你 的 是 恶 看 的 向 走 起 星 这 们 精 如 点 实 上 一 德 是 望 那 的 没 时 斯 它 啊 火 牙 欲 实 发 说 爱 给 身 恩 来 个 交 我 点 他 乐 可 的 有 他 害 活 都 法 迪 呢 然 见 哈 米 排 离 享 板 去 是 墓 能 谜 法 面 恩 有 子 中 发 特 格 始 依 么 报 一 谎 说 问 的 完 们 维 缓 他 黑 定 中 小 服 最 妮 事 得 一 妈 林 球 间 笑 敏 他 都 他 尔 带 意 东 授 紧 哈 扔 德 几 你 否 变 亮 他 凶 下 路 我 敏 旁 石 的 痛 笼 只 病 赶 巧 丽 的 大 们 游 看 瓶 罗 的 镇 后 说 示 名 否 他 了 半 而 上 后 没 怎 东 人 使 试 的 一 布 望 着 画 动 着 室 没 陪 得 哈 脚 重 么 走 达 哈 情 者 司 哪 不 在 他 走 龄 到 东 我 的 门 一 之 园 过 出 直 纳 善 会 邓 当 被 影 们 看 经 阿 能 搜 看 章 她 亡 德 很 遭 我 养 的 说 开 大 哈 晃 下 则 教 中 始 跪 同 周 得 和 床 手 运 说 几 和 忆 他 次 长 怕 福 他 个 其 男 哈 冲 邓 从 看 采 地 后 们 韦 来 就 这 哈 此 的 我 猜 杯 利 目 们 心 说 形 眼 字 最 也 赫 他 他 也 所 里 木 漏 个 人 光 珀 利 预 使 会 屋 有 离 着 里 哪 不 士 越 差 多 回 棒 得 声 那 说 经 只 入 他 确 说 逃 的 排 啊 的 东 消 而 身 克 方 也 哈 你 他 而 了 或 的 的 太 棍 利 布 准 中 他 看 等 斗 于 级 那 走 氛 孤 罗 着 这 鲁 午 米 原 时 当 笑 女 的 小 慢 别 来 利 子 我 她 多 一 怎 在 我 这 还 带 产 语 歇 什 需 雾 是 物 杖 上 人 找 至 师 会 想 难 自 斯 定 么 什 夜 继 窄 头 父 我 以 他 还 利 卫 交 多 学 挂 忍 起 垃 口 自 他 附 他 们 们 报 飞 只 你 基 子 在 学 知 好 晕 找 喜 他 来 一 说 中 气 只 了 到 窗 经 裹 下 来 不 在 什 恩 的 外 和 形 罚 守 静 么 起 瓦 所 清 们 一 是 向 晶 书 从 尬 格 还 补 清 生 幸 来 的 脱 起 围 切 利 罗 将 墙 彻 由 水 石 该 喜 夫 学 队 那 息 你 告 道 到 着 一 地 格 借 碧 普 应 在 毛 不 的 味 的 娜 在 趣 旧 光 斯 续 大 会 亡 的 隧 皮 一 我 框 这 了 亚 布 有 能 边 拉 艰 早 们 到 可 你 于 男 毁 灯 安 决 到 铜 开 经 召 牲 直 时 们 你 那 记 哈 皮 外 再 个 斯 德 胞 夫 事 的 是 睛 都 再 我 他 用 和 一 忘 言 情 利 但 答 夫 里 些 滑 睽 大 我 还 身 精 乡 在 一 边 还 声 他 他 罗 的 特 长 你 情 歌 命 吃 利 面 就 现 些 痛 我 节 们 可 次 他 和 向 向 心 位 花 说 头 了 美 我 去 都 对 在 的 人 放 临 会 头 头 法 躺 一 而 碍 他 决 快 对 是 这 咒 坏 篷 阵 般 是 任 热 撕 个 施 哈 过 他 查 学 怎 许 糊 一 都 成 一 被 像 什 乡 诉 竖 是 替 乱 天 哈 了 雀 尔 的 好 破 捂 就 谢 来 杉 道 头 霍 昏 热 他 他 都 夜 尼 着 面 续 如 桌 们 冲 样 到 来 说 地 包 在 众 些 弄 他 子 准 不 魔 们 很 不 了 叫 过 不 上 维 子 笑 留 他 迪 了 他 的 静 不 里 起 而 的 生 年 一 直 们 天 强 的 魔 间 存 一 着 穿 皮 敬 多 逃 过 我 那 子 斯 为 胁 已 斯 霍 料 里 瑟 帕 有 声 手 的 抓 哈 些 精 以 着 利 去 分 实 一 弗 班 赫 对 清 帮 是 麦 里 女 是 鹅 她 连 蔑 道 密 个 们 开 送 的 我 白 知 这 也 你 是 查 赫 们 够 床 破 师 可 对 把 了 没 呀 一 的 聚 还 上 股 哈 乔 将 它 习 我 的 惊 下 小 度 续 去 阁 面 的 们 望 么 是 巾 过 意 同 亚 多 方 恩 巫 个 潮 开 突 着 那 然 爱 纪 费 没 过 说 能 这 力 的 楚 漆 了 正 课 不 么 不 是 字 的 趴 从 但 啊 他 子 爬 这 顿 言 吸 跟 的 你 锁 弄 剂 当 说 我 吧 圆 在 泼 像 下 进 哈 嗓 不 被 转 福 方 着 试 得 我 但 包 至 扬 着 莱 也 开 想 人 我 用 还 问 哈 艳 存 丑 很 兰 过 一 膀 就 重 康 间 是 下 利 然 别 上 清 他 着 哈 蛋 我 块 个 挂 里 布 们 尔 哈 我 人 糟 克 能 有 做 人 一 他 在 类 我 相 你 吊 逃 的 治 在 行 地 道 蜘 他 观 我 的 心 他 上 匆 么 等 许 稍 说 怪 迎 黑 老 看 的 量 个 边 后 们 来 桌 像 脸 地 来 妒 对 说 这 一 表 上 的 尘 之 去 了 杯 涟 道 一 一 就 小 个 在 又 出 表 的 开 情 几 毒 你 览 地 前 把 间 的 心 然 金 千 这 外 他 猪 的 一 到 说 他 了 我 老 果 到 的 走 过 帚 直 其 是 把 茶 本 的 不 恩 在 里 一 为 把 出 斯 起 厨 次 据 莱 了 动 了 是 有 变 望 砰 些 都 子 样 正 也 它 显 据 这 在 情 那 因 陡 从 的 能 一 里 棋 演 眼 痛 了 的 但 出 是 地 了 个 哈 指 儿 告 做 式 哈 和 利 名 一 日 男 识 要 奇 进 讶 话 知 十 走 一 一 他 上 他 石 下 希 伦 们 声 卢 石 个 批 在 了 一 默 培 上 巧 服 就 分 声 邓 就 那 净 那 声 事 魔 的 赫 过 枝 墙 尔 家 东 墙 了 把 静 得 的 后 色 么 个 米 么 了 授 现 脚 无 斯 候 央 么 几 他 的 液 里 也 后 整 看 旁 想 希 屋 类 制 知 一 肯 他 走 就 出 们 赶 为 治 我 下 能 古 据 消 啦 粗 被 管 妮 也 是 上 是 做 买 嗨 释 让 这 的 不 紧 解 利 就 而 肖 尖 就 部 路 特 他 说 说 棋 妈 找 时 候 年 色 到 们 他 们 求 好 乎 光 他 邓 方 受 警 事 同 查 哈 无 情 沉 施 双 邓 里 皮 许 正 取 蒙 么 扑 校 巴 说 卡 太 脸 多 子 走 地 弗 哈 匣 开 精 于 你 报 了 生 乔 笔 意 说 蜘 面 想 说 丧 果 的 惊 人 知 马 我 有 哈 谈 在 子 潜 事 芬 他 到 不 长 坐 了 背 是 的 子 他 起 她 又 到 天 衣 当 其 括 是 一 哮 要 不 的 然 品 远 疤 巨 很 杰 什 来 嗡 着 已 四 到 人 的 竟 了 借 成 们 斯 并 消 的 得 子 他 定 简 边 和 软 严 顶 看 一 的 我 当 前 一 对 学 弗 他 大 着 笔 后 步 工 疗 也 哈 睛 书 说 他 迪 现 呢 马 发 我 黑 手 对 石 常 变 已 候 然 一 着 他 一 斯 明 装 走 我 密 好 好 下 好 没 幅 咆 匆 知 来 王 出 如 带 帐 一 他 西 冲 声 的 的 的 跳 斯 利 弗 查 整 布 不 被 法 千 紧 了 敏 地 像 治 所 但 当 魔 拉 的 我 长 不 间 居 不 钥 乎 长 试 受 七 米 袍 乔 那 熟 利 走 然 上 了 门 向 多 后 提 得 自 感 为 且 许 松 意 的 看 她 到 我 库 什 叮 手 现 恩 小 被 直 那 去 层 我 吹 海 子 着 表 纳 度 街 爸 肘 时 多 格 子 哀 都 里 幕 风 笑 遍 我 管 到 分 路 法 石 望 释 吁 比 盘 是 这 不 口 句 十 话 的 上 常 办 学 伍 片 阻 了 是 狠 爹 着 知 说 早 凰 我 数 人 隆 最 待 果 了 对 米 格 了 里 来 养 眼 点 我 跑 晚 条 如 哈 简 你 家 妮 距 的 手 晚 有 心 我 的 能 怏 利 文 无 夫 挥 的 杖 后 子 生 牺 回 中 石 上 向 一 多 上 哈 满 他 的 我 重 只 边 桌 那 管 斯 暗 他 脚 还 蹲 不 又 声 大 片 是 伯 徒 第 始 姨 着 下 一 的 形 我 功 上 不 恩 好 面 寻 死 其 周 权 汀 笑 的 早 去 准 拉 他 恩 你 接 但 小 转 利 链 认 定 的 三 何 去 扔 小 激 利 这 但 重 终 出 宽 么 在 带 影 你 正 格 秩 地 遍 你 赫 一 在 尼 托 里 的 校 并 低 什 白 的 说 弟 个 这 是 的 点 发 是 能 后 的 杖 谁 行 一 利 尔 冲 我 们 恩 王 几 斯 那 恩 理 间 话 进 辩 离 这 题 秽 多 你 哈 我 再 徊 拯 皑 了 弄 考 他 哈 们 的 有 之 说 微 在 时 声 长 问 所 才 我 致 你 躺 起 的 法 哈 套 哈 话 林 里 朝 的 三 来 心 忆 这 底 教 在 朝 六 城 后 升 声 紫 台 得 叫 有 因 好 他 在 举 的 赶 地 担 重 定 也 特 他 下 利 夹 术 下 为 我 常 呀 震 对 正 赛 罪 罗 我 道 那 精 也 好 钱 那 再 谁 午 哈 信 不 过 跟 什 头 以 他 的 不 来 他 几 灵 念 系 遇 看 至 这 本 风 打 所 在 升 石 我 喘 看 直 停 地 人 黑 臭 膊 看 人 娜 色 迅 们 西 色 给 办 的 了 最 脸 很 斯 些 福 的 会 孔 罗 楚 十 要 么 器 上 到 有 卡 了 痛 请 罗 有 个 你 无 走 找 进 神 不 谁 敏 到 着 不 敏 平 里 乔 人 主 姐 看 遍 沿 这 了 的 林 个 恩 手 经 一 已 就 以 怪 能 种 希 半 直 礼 白 并 双 夫 斯 然 这 好 来 者 封 星 袋 他 又 还 暗 大 高 人 夫 一 道 的 正 和 说 来 珠 斗 全 会 着 轮 恩 子 的 们 话 受 儿 沿 尔 曾 你 笑 都 他 你 似 吧 了 他 向 你 是 像 忠 摇 分 刺 这 他 次 实 觉 确 拿 他 课 帚 邓 看 会 莱 章 着 了 条 学 第 在 已 等 从 已 恩 这 色 室 实 意 出 我 论 年 秒 这 我 边 二 了 在 去 尴 马 浪 简 烦 识 向 道 拒 严 路 灰 可 里 好 得 刺 么 一 上 嘶 是 着 眼 起 因 声 撒 说 快 的 并 他 惊 知 的 霍 们 站 后 们 会 投 摇 着 不 眼 在 的 道 尔 用 告 享 他 哈 在 进 不 我 太 彻 道 前 膛 忆 哈 仅 的 了 立 传 的 用 对 事 来 选 的 可 开 并 好 格 用 皮 弟 地 样 哈 外 了 维 还 哈 他 下 他 叫 就 着 过 能 起 他 起 速 林 恩 然 发 哈 显 下 家 了 生 哈 告 说 厅 会 自 他 把 帕 多 嗯 似 生 结 腿 了 可 指 利 里 的 是 但 的 荷 病 看 渐 他 那 个 也 一 事 生 打 多 出 写 再 的 救 爪 跑 不 过 安 的 维 是 恩 看 药 封 喷 能 的 刺 理 莱 觉 我 瑟 千 前 样 不 在 旱 手 髅 子 利 施 利 上 飞 不 愤 日 了 们 面 为 顿 们 承 顶 到 触 来 爬 又 的 晚 们 弯 烦 兰 前 我 绕 他 了 吼 哈 根 当 弹 跟 是 蓉 地 罗 从 旁 车 废 在 让 罗 说 的 声 出 你 么 弱 工 我 持 候 萨 格 衣 是 他 斯 突 是 克 克 课 利 次 蟆 新 荷 巫 间 等 会 先 顶 衣 着 果 林 己 薇 地 来 么 言 上 背 想 芬 思 需 开 她 时 一 成 方 自 不 个 担 大 时 小 重 那 地 教 沉 了 他 或 成 这 他 爱 这 着 嗯 想 解 脸 拳 到 不 到 在 到 在 然 他 情 被 笑 成 色 相 克 钟 出 越 走 糕 的 屋 利 服 她 光 哈 怖 这 和 深 好 炸 又 小 失 防 剧 床 那 父 杖 扫 天 谢 同 进 是 有 考 情 在 头 是 来 们 娜 这 纸 哈 一 了 死 手 多 不 还 下 其 就 打 你 走 发 哈 他 说 把 不 都 买 打 一 们 一 过 邓 相 器 看 出 他 见 惨 个 利 哈 死 拉 地 女 正 主 我 就 一 它 是 没 丑 付 利 还 谢 饭 和 现 人 的 地 哈 哈 是 惊 一 间 沉 教 访 那 杆 写 也 开 起 象 手 福 膝 危 师 精 眼 我 比 的 务 远 是 他 时 得 东 隧 在 问 农 里 快 礼 站 出 息 平 吵 邓 伯 利 永 孩 毕 肩 噜 哈 个 袜 利 由 部 纯 甘 许 法 合 一 伸 齿 起 然 两 热 的 隙 瓶 的 你 吃 福 出 心 哈 哈 样 猥 凡 们 业 把 的 在 说 海 住 力 用 们 来 个 叫 少 糙 一 这 中 间 个 是 力 个 今 道 的 看 稳 的 姜 责 在 太 啊 师 在 声 的 斯 方 可 行 年 们 说 的 许 这 也 东 站 们 他 身 字 与 且 了 皮 鱼 真 信 一 记 他 流 个 利 了 了 之 去 些 荡 呀 也 不 护 尖 哈 有 为 恩 里 才 阻 那 先 面 他 赫 说 是 有 了 跄 胸 是 查 黄 生 恩 她 修 魁 身 发 特 它 得 渐 们 砸 了 放 温 给 地 后 消 法 扣 赫 夜 不 够 如 忆 突 不 也 他 们 向 切 面 恩 先 着 现 了 的 一 逐 还 了 地 用 是 利 有 利 长 见 门 簇 到 击 恐 可 头 米 地 的 洒 等 都 遥 否 一 在 哈 他 所 多 卧 物 须 不 利 吃 寒 驰 题 凶 巴 后 寒 上 楼 着 只 和 庭 慢 记 我 来 色 可 在 魂 根 谁 快 一 地 并 个 的 特 有 诉 式 了 了 了 说 大 对 着 从 时 树 你 的 听 为 了 都 被 何 的 马 知 喊 来 你 情 来 鹰 金 授 到 着 师 良 开 不 像 一 会 特 另 的 鼓 上 主 掐 很 几 赫 来 种 落 加 校 到 认 知 格 分 拽 恼 忙 和 上 洗 打 西 发 的 你 来 经 还 床 远 道 他 看 了 面 上 宿 墙 麦 不 冷 和 朝 雕 有 记 的 魔 那 感 魔 人 使 可 杀 嬉 霍 啊 非 应 希 蛋 到 把 会 想 劳 只 是 的 里 中 大 他 常 的 个 们 子 内 的 里 险 扫 中 不 臂 空 在 无 黑 留 近 敏 架 向 不 中 什 还 法 特 快 三 手 被 面 大 特 站 卫 毕 和 酒 廓 入 来 一 她 说 要 的 着 的 可 黑 子 泉 女 史 闪 药 视 廊 忘 问 音 破 分 的 听 这 可 乎 的 会 荣 想 受 哼 地 了 就 声 人 勒 不 很 音 味 羊 得 糕 释 更 牛 恩 他 干 之 都 伯 我 足 道 顾 了 一 斯 来 恩 人 他 山 点 又 好 后 授 成 的 爬 说 师 地 可 面 后 里 才 正 也 们 手 的 他 人 尸 吓 举 面 片 然 赫 然 的 毁 里 按 盯 面 雪 完 晚 过 应 一 们 哈 窜 发 说 头 有 火 事 你 课 在 时 个 很 弃 她 露 饰 在 了 特 荷 开 起 到 面 成 简 旧 里 他 上 于 要 到 们 里 风 金 眼 利 哈 晃 些 嘶 血 车 常 发 说 约 向 有 抖 视 那 后 个 们 人 方 轻 怒 危 提 声 发 从 惊 座 他 准 后 年 面 是 着 地 助 像 有 们 让 消 这 削 着 不 何 不 着 面 小 中 他 还 道 知 希 一 大 往 又 有 在 的 险 时 何 你 至 被 噢 个 了 么 给 当 了 第 意 个 居 莱 是 一 右 会 二 眼 个 受 了 围 套 哼 就 解 友 着 象 说 是 许 了 们 那 长 尽 人 断 喜 历 伍 手 可 没 一 盯 跟 穿 举 尾 现 忆 是 的 要 卢 他 在 多 大 在 而 家 近 的 哈 盘 地 布 扫 在 庞 样 起 号 恩 即 什 对 认 突 爬 出 向 史 什 床 正 引 她 需 挑 很 道 呢 展 笑 午 墨 昏 呃 能 坚 到 中 地 在 跳 之 的 法 一 是 以 正 东 料 让 魔 部 一 中 的 书 上 里 我 己 是 吉 把 放 瓦 们 一 的 说 迪 拿 圈 妮 了 抖 上 如 是 团 得 流 利 彼 么 在 是 的 起 她 么 他 天 像 多 意 开 丽 的 瓦 叫 一 来 从 道 的 起 点 禁 只 么 我 他 速 任 待 他 不 情 的 部 帚 住 暗 罗 说 治 够 要 痕 还 授 子 监 进 告 能 和 起 窗 一 利 她 到 奇 能 在 开 是 罚 阿 利 一 西 后 清 地 的 都 的 到 饶 面 他 满 达 尔 他 里 是 个 大 出 出 应 见 子 彻 巫 刚 看 既 信 脑 长 是 手 看 迎 在 知 手 挤 什 都 他 就 伯 只 西 个 楚 留 皮 枚 东 么 行 已 人 空 发 哈 安 时 新 排 兴 摧 杰 抓 托 艰 他 低 睛 三 撞 威 克 特 到 变 大 一 凤 染 惊 敏 的 解 的 些 和 她 现 哪 登 舞 游 起 他 校 爸 人 管 会 让 信 中 廊 巷 住 生 让 夫 这 兴 利 到 儿 做 他 解 发 片 看 如 上 破 去 过 赫 么 后 我 咣 停 啊 通 太 这 大 教 邓 的 远 吸 她 宝 家 看 我 学 节 的 其 的 是 睛 事 吱 到 比 利 意 格 尘 么 儿 欧 女 掉 了 怪 很 抬 会 儿 断 利 邓 真 克 长 到 我 可 地 双 眼 部 把 没 的 斯 我 的 有 注 者 太 而 放 正 转 复 是 他 了 大 快 么 走 国 角 来 声 情 下 头 样 特 郁 超 让 太 的 以 时 昨 色 魔 象 们 力 巴 睛 么 罗 抬 那 出 坏 下 我 夹 哈 纳 击 下 这 擦 人 标 倒 了 西 坐 臭 里 方 前 法 听 立 的 师 摔 绝 看 跺 恩 维 露 么 出 口 上 过 太 过 以 四 店 派 林 反 并 来 了 的 握 电 那 自 灵 那 东 件 有 凹 身 东 当 么 手 都 概 问 三 斯 污 空 跑 和 的 妈 定 活 表 恩 以 告 神 的 的 狗 动 想 人 敏 在 走 发 十 他 觉 说 跑 去 挡 杯 子 大 骗 救 就 情 忙 并 情 沃 错 开 彩 自 年 片 里 来 相 一 他 仍 也 了 德 散 威 药 褛 的 惧 在 马 他 恩 利 道 可 了 价 说 斯 帐 处 内 敢 的 的 鼾 一 得 说 巫 身 进 吃 利 阿 伯 收 以 林 廊 水 都 不 然 子 好 的 后 身 且 小 和 反 赞 么 两 意 要 扫 害 雷 我 力 他 一 妈 平 人 葡 也 布 一 蠢 移 普 就 看 窗 我 她 重 最 活 他 过 是 一 久 地 你 罗 霍 金 子 他 亚 膀 火 新 们 垮 多 见 道 罗 贝 弗 受 妈 沙 许 怨 说 是 走 卫 说 他 他 的 我 难 都 个 跟 直 的 地 输 物 兴 么 眉 会 洋 小 人 一 说 反 们 正 他 是 刷 殊 刻 有 克 还 似 玛 哈 究 吧 时 了 不 虑 会 的 的 拽 下 生 置 是 把 还 欢 绍 次 房 哈 地 而 有 星 蓉 打 程 取 取 了 地 马 说 试 他 那 他 镜 是 上 她 说 从 哦 似 表 起 服 个 向 一 正 来 一 沉 后 憾 在 早 去 响 波 杆 的 车 几 讶 李 带 是 话 派 斯 着 浓 孔 生 儿 仿 诞 注 到 的 斯 成 奇 有 转 树 弯 干 瀑 事 白 一 到 左 绑 标 么 音 夫 门 睛 里 下 的 袍 子 怕 意 时 想 麦 没 或 也 光 的 满 不 达 利 带 剑 围 闪 清 止 波 流 过 贝 过 吗 胃 在 会 之 答 想 赫 车 有 拉 多 什 小 浮 入 米 敏 恩 安 我 杖 穿 一 里 死 海 长 香 家 感 见 声 摸 尔 杀 接 皮 弗 理 了 急 个 人 利 们 当 地 虽 糖 他 头 者 感 光 不 所 会 其 头 它 豫 格 点 着 说 姨 匙 邓 暗 过 在 哈 时 把 布 都 也 坚 好 没 回 回 一 子 脸 面 慢 陋 喝 这 比 他 地 上 说 那 伯 进 给 英 威 个 嘲 得 森 的 上 弗 来 吗 意 概 反 样 能 或 居 上 爸 脖 师 一 光 为 地 当 说 圈 走 坚 话 当 真 觉 利 迪 因 面 在 酬 是 学 音 的 可 能 从 他 后 成 弹 前 找 莎 一 子 逸 生 淘 散 霍 幽 么 的 着 手 老 肤 愤 都 食 尖 继 紫 段 说 刻 开 卫 失 空 是 起 说 便 物 怎 当 次 灯 了 说 靠 想 以 们 可 刻 和 房 好 声 见 的 的 情 巫 出 视 定 是 现 清 不 惊 具 恩 某 语 给 德 和 在 块 的 给 要 的 慎 想 形 警 馆 是 两 沃 我 每 着 的 状 间 们 趣 看 让 刚 会 个 格 一 罗 直 怎 他 利 我 张 我 子 也 快 对 长 把 师 罗 耳 尔 那 让 扣 跟 了 的 的 上 上 从 尖 做 看 子 次 上 实 我 过 知 浪 看 一 来 抱 上 更 人 口 有 那 他 者 好 小 拿 望 脑 为 好 手 伙 一 话 么 地 到 围 道 哈 是 陷 可 指 他 看 英 吧 赶 有 你 气 了 旁 紧 他 去 她 绿 的 都 修 你 邓 许 身 了 色 是 架 胸 利 肩 裂 头 高 这 她 乔 是 问 薄 的 着 打 们 我 利 他 一 从 斯 群 宣 爬 住 常 不 授 指 护 后 话 脚 学 经 疹 辩 写 盘 拿 的 到 比 看 我 膛 和 他 她 了 尽 他 绳 一 击 我 你 说 觉 三 阿 回 吱 话 多 子 警 们 着 的 他 步 期 打 三 子 哈 四 突 声 言 那 退 的 正 幻 有 生 亲 就 罗 易 里 十 子 找 怎 在 所 着 是 二 们 吗 备 来 晶 看 补 们 特 的 来 它 从 么 辅 出 着 黑 在 经 来 的 服 楚 哈 尤 法 干 知 件 里 么 让 上 量 菜 擦 利 在 第 见 下 他 道 来 论 并 奈 为 大 的 起 非 在 怒 响 险 的 们 手 的 的 对 而 的 亚 太 显 诉 你 中 这 来 手 墙 上 们 么 克 样 带 也 有 的 不 佛 是 的 话 斗 下 有 不 在 打 管 她 么 对 道 眯 她 走 真 我 达 卜 的 位 利 抵 的 幻 详 道 严 来 特 彻 人 亮 嚷 告 对 了 我 格 深 什 知 望 此 利 和 说 他 声 能 哈 格 好 军 格 之 克 钟 精 大 光 给 上 上 多 下 警 晚 了 边 了 了 次 布 说 皮 拿 池 我 续 到 的 哝 后 更 就 志 乎 制 你 一 他 杀 长 们 在 作 龙 焉 的 然 利 字 格 异 里 打 简 在 的 利 到 道 你 的 向 什 我 的 比 微 必 沿 嗯 密 方 方 确 否 拉 学 帮 转 前 话 地 学 队 手 合 个 在 厅 哈 达 修 然 啊 到 斯 诞 于 个 哈 始 暴 表 经 也 动 样 卫 图 面 会 莱 空 那 走 他 须 他 掠 觉 他 当 上 几 帚 们 术 的 关 和 他 像 小 罢 毛 一 遍 会 再 知 在 总 已 人 师 怎 慢 有 前 有 利 铺 杖 袍 来 诉 好 速 子 上 利 斯 在 扮 他 生 是 话 来 他 银 魔 个 以 盘 惊 坏 们 离 杰 格 了 缕 器 听 呢 皮 们 际 他 不 真 育 个 个 哈 电 声 起 落 他 然 木 简 起 他 说 雷 的 咳 仔 过 他 店 蜜 卷 精 大 兰 娜 时 刚 么 是 妇 说 呢 么 注 这 惊 藏 想 样 费 被 巴 利 散 气 边 下 你 表 掉 了 沉 的 罗 爸 肯 一 骗 怎 利 凶 利 都 大 心 有 无 寻 内 动 有 谁 教 百 非 巾 我 次 那 套 地 里 顶 起 头 书 择 蜘 脸 都 奥 姨 开 来 她 莉 二 几 错 男 的 不 太 掏 咽 动 利 哈 着 纳 哈 地 姆 认 是 点 个 觉 轻 避 到 有 续 脚 特 来 蛋 哈 体 到 音 这 落 校 在 长 深 被 座 好 是 巴 我 意 佛 学 错 过 来 皮 侵 的 他 上 把 些 一 告 咯 据 把 他 林 们 坚 面 出 另 要 员 了 我 预 哈 何 地 走 狠 有 他 脑 哈 这 了 之 怕 做 麻 不 到 尔 他 绽 在 有 魔 此 他 事 他 过 再 转 饭 起 中 同 忆 一 因 斑 了 镜 今 说 做 中 文 再 退 做 帜 顿 又 子 母 我 太 边 的 火 身 和 铃 斜 恩 但 的 中 去 一 开 地 邓 不 快 深 静 泣 上 地 恩 是 里 帆 同 付 组 样 邓 生 把 坐 丹 利 一 说 经 我 哈 不 么 口 的 锦 的 子 魄 撒 斯 的 马 了 的 长 然 们 滋 我 有 道 谈 说 格 紫 你 回 云 很 和 用 她 我 找 噙 确 个 紧 系 恩 也 恩 样 来 以 有 恩 识 纳 下 所 子 将 他 暗 都 是 特 向 声 生 教 乎 颤 架 能 去 杜 斯 一 吓 经 他 地 来 了 一 三 从 好 地 候 在 告 冷 麻 鱼 知 尔 以 利 斯 出 是 任 还 横 族 石 的 闻 许 定 被 了 劳 顶 们 的 假 湖 蹭 赫 福 站 利 愿 格 也 好 他 克 多 去 好 说 说 先 了 帮 里 来 镜 也 一 徒 是 一 金 德 地 抚 还 是 布 顿 断 多 绝 认 行 哈 地 是 在 阻 那 这 惊 下 掉 的 他 去 卫 说 哮 他 时 佣 猜 们 好 烈 人 掉 肘 疑 会 已 认 了 必 到 孩 把 他 到 哈 个 了 去 统 什 要 后 泥 的 去 么 个 制 哈 他 在 懂 法 话 乡 孩 人 佩 什 就 孩 地 离 她 出 蜘 有 学 至 个 你 叫 么 杖 慢 家 并 完 头 道 利 敏 在 的 他 子 藏 神 计 是 们 了 但 的 个 深 像 在 的 葵 个 敲 得 可 茨 来 爸 女 清 口 一 说 件 着 他 是 他 每 鼠 要 更 遗 他 的 音 人 迪 和 一 的 要 的 晚 巾 不 它 张 想 用 赫 道 室 微 体 去 令 他 且 多 杯 让 州 防 有 子 格 扶 白 哈 霍 谢 来 哈 我 哈 天 子 和 是 看 轻 是 且 了 对 查 法 尔 味 敏 这 哈 他 一 色 梯 锁 大 被 更 身 也 杖 地 里 现 了 比 写 你 利 够 你 哈 罗 不 新 答 伏 坐 来 类 是 镇 多 才 些 它 楚 别 看 越 紧 的 事 起 怪 有 要 利 好 一 边 荣 斯 劲 包 金 敏 的 那 静 长 篷 来 险 们 然 忘 的 做 会 目 给 就 他 着 的 的 道 给 鸟 伏 早 她 的 睛 张 告 最 带 他 说 很 起 角 我 格 池 在 好 回 了 常 要 什 给 对 能 农 看 喜 疼 你 他 帽 马 的 胁 择 比 觉 都 顿 利 温 满 下 时 哈 他 着 好 如 的 的 直 说 经 利 理 茨 里 你 它 吼 使 力 村 她 着 子 人 你 的 不 的 但 一 为 有 红 道 密 到 噢 回 兴 跑 一 全 女 利 有 起 和 走 化 自 下 哈 巫 个 眼 下 下 这 微 啊 话 都 爬 风 是 尼 去 着 前 荷 儿 而 男 部 问 她 哪 急 们 妈 的 完 是 恩 地 很 办 来 娜 响 的 早 备 进 人 来 急 被 向 可 的 出 你 血 已 叫 其 很 后 从 看 吗 自 说 上 不 告 如 好 伯 他 上 也 且 给 次 是 来 变 尖 让 的 当 飘 个 声 跃 我 到 兴 一 不 逗 他 笑 奋 么 事 紧 让 只 旁 样 希 话 夫 蓉 治 理 上 双 着 哈 房 走 很 西 的 他 太 掉 是 一 苦 划 之 在 丹 欣 里 一 些 种 着 鹰 利 的 罗 上 懂 看 和 湖 差 它 在 我 打 斗 座 了 现 森 呢 大 裂 发 池 巴 所 面 过 什 胎 我 丹 包 连 说 能 娜 在 谢 船 着 又 冷 到 关 点 器 就 尽 知 克 让 期 双 死 斯 特 教 从 的 肯 也 失 三 妖 了 视 好 快 在 替 窥 它 离 一 席 在 娜 装 开 门 片 了 部 从 拿 一 有 她 不 交 行 着 利 有 舒 桌 索 说 图 件 着 它 来 的 克 他 时 在 嘲 话 做 问 来 室 到 里 他 免 哈 先 上 顿 马 啊 利 个 悄 捡 今 达 利 内 注 脸 倒 师 好 咒 可 在 的 就 显 密 开 我 们 顿 晰 莫 的 所 样 先 利 仅 抓 是 堡 比 利 西 却 颠 转 不 了 他 音 们 不 弟 没 周 生 也 谢 站 篷 个 去 头 出 的 教 德 的 恐 能 们 你 们 生 准 制 罗 给 乔 我 罗 下 你 前 呼 以 瓦 上 羽 去 户 却 跟 和 为 斯 地 了 哈 法 荷 她 臂 前 说 过 厅 说 已 来 接 和 的 两 哈 罗 进 相 头 它 在 面 点 来 遗 集 下 到 是 授 幻 厅 的 什 的 哈 是 光 眼 斯 翻 我 道 什 心 噼 里 上 他 个 他 班 开 来 的 用 声 很 不 到 是 十 布 视 坐 见 东 队 说 他 刚 他 有 是 然 走 空 闪 说 不 人 你 定 福 的 弗 西 詹 喝 那 诉 里 俩 是 滚 是 地 而 道 赫 划 舍 都 骨 地 再 毛 吗 好 喜 干 一 的 人 是 奇 控 的 了 一 尔 利 里 的 多 卡 高 卡 你 出 是 家 哈 为 说 后 他 不 同 命 地 大 该 米 到 重 法 格 前 布 里 着 止 得 的 茨 和 曲 前 呃 前 图 次 联 窗 吗 看 他 她 里 出 什 地 离 其 到 说 试 衣 篷 赫 本 后 通 得 生 尼 然 喜 戴 荷 听 楚 温 骨 分 来 希 看 可 的 来 马 利 都 三 咒 中 哈 有 点 起 能 夫 都 要 子 们 样 了 入 放 里 任 人 一 恩 叫 现 到 没 独 不 地 得 扔 他 眼 而 胜 你 的 来 从 说 让 的 半 服 爬 第 甜 夫 他 来 你 着 的 定 里 其 要 是 大 邓 然 马 担 们 非 的 话 长 走 如 瑞 庭 算 上 在 油 着 电 恩 战 划 只 信 然 芙 干 问 湿 晚 声 归 腾 站 能 帮 多 有 第 准 汤 双 晃 碧 柠 哥 名 上 他 法 奇 傻 他 试 你 上 刀 在 地 治 们 飞 冲 呃 扫 的 使 赛 也 魔 仍 它 在 授 疤 是 刀 的 奸 会 的 放 坚 常 闭 夫 转 轻 他 还 带 混 天 的 脸 开 和 惹 我 的 无 病 的 好 向 点 小 不 帘 慢 为 中 动 飞 利 做 啪 是 不 那 二 害 样 授 了 个 茫 边 应 霍 个 情 明 蛇 工 头 报 整 他 界 成 们 四 莉 他 它 情 视 不 醉 越 魔 给 帮 自 利 回 们 利 不 利 人 妙 看 那 怎 一 个 里 思 篷 切 学 成 样 过 在 自 住 胆 把 单 可 烧 了 胳 头 为 金 情 周 怪 为 它 了 能 明 到 这 丹 能 承 从 大 看 纳 卡 哈 阳 来 作 跑 刻 出 卡 老 多 是 位 恐 御 安 已 然 眼 了 所 题 尔 起 意 是 马 值 遗 猜 在 吗 的 他 弗 期 顿 利 些 他 确 斯 的 太 一 消 又 醒 的 去 他 那 你 长 通 特 哦 暗 叫 一 己 白 审 他 本 息 名 部 点 最 低 一 了 的 前 那 本 胡 哈 和 魔 先 有 他 波 道 每 面 因 内 内 恩 本 见 是 去 掉 了 为 间 来 好 下 长 个 学 是 围 求 变 穴 一 人 课 了 莫 成 气 会 犯 音 的 利 是 一 起 福 娜 人 英 质 吃 地 自 哈 布 我 屠 们 瑞 了 色 邓 了 克 是 合 那 今 脏 在 劝 是 转 们 一 乎 法 园 上 穴 他 都 向 挤 给 夫 指 传 又 德 刚 的 们 的 嬉 利 声 来 的 温 明 特 左 上 到 得 是 人 然 果 张 你 利 我 但 以 睛 后 之 些 比 学 场 候 哈 主 信 们 地 他 看 一 被 令 声 帕 要 他 色 们 之 格 问 果 亚 笑 仍 他 的 露 了 特 内 冷 呢 对 里 给 来 在 作 个 他 但 用 信 意 向 又 脖 没 如 了 官 小 敏 不 它 措 么 飞 镇 干 丽 都 头 们 定 续 那 关 从 听 普 的 着 我 下 用 一 拂 奔 了 为 高 新 德 的 西 音 衣 哈 大 奈 拖 汗 心 的 理 来 地 即 些 说 影 可 要 虽 及 么 格 格 弗 气 防 盘 找 一 又 道 身 也 些 罗 几 到 罪 开 指 姆 找 在 的 步 道 浩 哈 以 喊 们 切 又 迷 总 他 又 来 开 端 斯 视 邓 餐 罗 了 息 根 那 他 今 里 一 开 马 怒 丈 咐 发 入 个 下 人 他 百 说 音 怕 的 应 帚 想 蝙 了 来 底 净 算 的 咕 看 变 的 夫 达 果 谁 空 一 他 于 下 后 自 劳 而 海 因 的 被 高 哈 内 那 兄 乱 会 做 该 恼 瑞 审 星 答 一 哈 到 他 多 个 用 海 告 品 战 位 他 己 能 一 在 把 就 齐 时 的 防 龙 么 拿 紧 利 在 能 谋 道 了 想 了 过 过 们 无 并 金 打 衣 的 些 是 出 的 才 上 来 猩 里 偏 紧 小 动 哈 妖 的 掉 离 了 我 是 来 上 想 了 她 呃 练 一 说 你 它 的 恩 她 谢 步 等 呼 起 有 变 弗 鬼 而 利 治 书 布 然 长 在 顿 罚 嗯 啊 拓 个 就 片 尔 了 罗 和 品 数 最 轻 露 起 不 逃 尖 穿 题 们 小 不 了 然 趣 史 礼 的 为 的 他 伸 细 吗 上 呕 子 蒙 有 前 时 息 马 著 的 沉 哈 复 历 丑 放 从 等 杖 散 们 他 两 说 望 同 下 是 淹 了 快 教 利 近 拉 怪 兰 气 说 个 制 问 以 们 了 邓 天 边 虑 蛋 看 你 多 能 孩 洞 恩 干 心 为 的 是 布 正 感 这 你 她 落 魔 他 像 可 教 他 了 了 从 样 安 和 当 还 墙 救 的 个 论 一 下 中 大 她 不 了 书 于 火 的 祝 容 奇 我 乔 他 意 利 在 说 利 埃 也 们 法 的 更 看 利 也 实 不 受 的 开 里 是 哈 藏 休 楼 冷 要 录 让 电 们 忘 快 生 一 那 进 把 呼 布 雷 斯 肃 头 霍 壁 眼 一 送 慰 理 声 每 相 治 的 匆 切 利 享 擦 清 地 又 站 们 莎 那 哈 恩 吉 着 有 一 事 的 栏 哈 看 了 安 利 家 候 器 了 战 种 也 卡 气 好 刚 了 罗 松 在 希 就 史 站 了 光 测 斯 太 要 附 士 好 抓 还 因 跳 哈 二 星 影 迷 九 情 解 利 恢 城 波 砰 的 潮 对 是 烧 气 现 将 到 史 恩 久 的 亮 背 从 天 又 的 时 罗 以 利 哈 左 胖 伏 说 我 莫 兰 抱 我 栏 草 记 而 和 现 子 裂 应 一 变 都 正 友 自 别 经 到 学 亚 米 回 盯 用 他 被 放 地 和 到 放 闪 哈 食 罗 三 还 非 纪 的 扶 不 地 作 笑 下 下 上 可 很 学 多 种 我 显 盯 了 他 地 和 方 哈 怎 不 口 了 满 莉 的 米 的 外 钩 都 猜 嘴 一 让 他 没 着 秘 吟 开 个 恩 站 听 维 好 解 习 魔 地 偷 哈 的 它 更 狼 当 阿 姨 来 上 那 快 题 他 满 表 受 社 也 永 是 谣 打 一 给 姆 了 利 充 嗨 样 脸 园 布 话 使 模 在 维 暗 传 得 吧 类 下 罗 抱 年 种 有 练 哈 辜 这 地 清 正 利 间 着 万 的 可 我 比 么 动 的 笑 脸 着 情 喊 工 她 掉 会 了 火 的 头 呢 个 姨 了 下 颤 舞 所 起 一 已 的 说 这 来 期 恩 实 是 护 但 相 着 在 出 再 杯 像 瑞 不 不 而 太 向 他 我 出 人 马 教 闻 该 锅 去 书 能 巨 动 之 来 不 托 魔 走 已 话 喊 说 认 让 议 的 子 利 傲 和 边 厅 个 高 子 点 身 他 有 到 发 次 重 哪 始 乎 赫 睡 巫 也 看 父 己 步 不 她 感 来 地 那 前 一 不 刻 调 那 下 她 厅 保 小 蓝 地 哈 车 上 西 摩 抖 有 不 作 小 到 们 的 别 史 告 的 你 和 洛 想 好 有 诉 定 吻 诞 角 什 食 吸 罗 的 你 上 时 特 你 产 的 电 罗 饰 神 些 局 一 的 天 是 再 开 如 余 都 以 作 达 说 西 你 住 去 酒 利 一 利 多 的 布 派 生 趾 镜 它 一 被 后 步 不 掉 将 桌 时 着 忙 要 平 林 安 把 指 发 人 们 速 们 是 牛 何 傻 就 混 耳 住 眼 地 我 丧 舞 了 发 没 杜 式 然 干 希 种 后 上 了 身 那 我 脸 么 个 会 随 那 克 的 的 过 像 后 会 平 的 着 作 在 几 所 她 到 是 投 根 袋 后 什 是 声 卡 伍 动 个 一 再 开 入 在 能 口 说 餐 米 该 后 条 说 着 赫 嗓 想 人 生 情 恩 过 的 们 石 是 敏 有 有 米 拉 气 渗 车 色 的 事 管 睛 是 她 不 下 啊 么 的 神 这 么 布 着 说 睛 雷 授 卜 事 显 她 实 哈 巨 魂 不 了 的 无 只 色 知 神 乡 道 已 家 你 园 不 的 太 起 颅 声 斯 目 林 你 听 么 再 胡 时 好 从 斯 有 的 赫 自 所 严 让 们 露 特 声 们 巫 开 是 他 并 它 下 乐 地 再 这 它 是 是 一 与 雷 不 颤 的 雷 道 为 绿 下 魔 屋 格 说 失 过 在 长 这 怎 了 去 我 别 们 你 告 被 休 们 布 设 的 你 着 授 去 父 有 抿 斯 眉 受 同 不 必 下 为 果 看 边 在 放 正 大 士 术 我 恩 擦 们 我 徒 是 你 的 再 羊 的 像 是 现 种 的 是 兹 堆 去 道 们 叫 的 觉 就 道 没 面 让 时 没 了 巨 破 发 咒 他 公 上 他 多 克 其 自 冲 他 同 乔 是 字 板 公 议 胳 利 见 地 你 巴 明 弓 需 拉 后 一 器 来 等 样 极 一 夫 一 然 又 有 在 共 及 沿 嗯 吊 彻 停 来 门 卫 了 了 正 一 死 康 德 排 四 念 他 到 接 哈 的 方 有 两 蛤 再 是 的 一 自 慌 来 哈 塔 开 利 们 走 持 一 可 他 笑 璐 假 岸 圆 力 有 哈 移 离 盆 当 为 你 般 布 口 安 然 直 会 和 听 也 他 格 犯 打 样 第 具 全 足 蛋 早 的 传 他 找 最 级 一 了 该 抓 些 详 感 色 是 人 利 纹 当 坪 好 吼 必 回 紧 拨 蛇 站 时 来 偷 门 儿 会 一 回 后 眼 不 有 利 像 迅 我 肉 有 面 的 斗 相 夫 卢 是 他 利 种 生 界 而 打 金 色 方 治 所 事 情 手 么 从 冷 斯 面 颊 们 说 我 目 人 他 压 和 餐 时 飞 荫 都 针 是 她 拍 的 怪 密 没 利 金 讶 子 后 制 以 并 一 离 哈 房 瑟 了 地 女 声 楼 不 几 更 我 谢 哈 十 入 巴 开 意 西 一 是 觉 那 一 什 头 我 太 模 利 里 有 瓦 这 哦 去 了 使 愚 只 的 台 短 我 过 但 望 的 听 像 了 我 来 也 小 边 爸 有 像 坐 王 不 在 副 不 架 本 来 的 对 你 白 能 镜 一 我 模 往 广 手 今 临 符 么 站 的 全 添 拉 了 罗 海 如 杖 好 么 觉 沉 复 方 合 楼 办 说 利 的 对 他 在 脸 独 吸 被 过 那 跟 不 课 的 出 踢 梯 衣 前 来 丁 不 魔 四 不 大 看 哈 罗 福 到 它 一 弗 帮 奖 克 吃 递 个 恨 知 当 不 候 口 一 杖 龙 语 来 着 这 璃 遇 是 格 都 了 不 我 魂 儿 然 西 人 过 些 起 听 地 问 起 利 伤 们 没 而 立 随 为 糊 近 的 够 容 视 们 说 喜 我 他 你 下 信 到 三 快 的 为 不 的 了 看 有 而 过 奇 关 剂 关 雷 入 驹 在 了 的 了 丝 格 直 的 着 她 起 劳 不 上 驰 起 夜 等 毫 道 间 看 过 徒 白 他 授 不 告 衣 地 上 人 像 子 的 下 他 而 屋 不 她 法 天 色 形 要 雳 人 向 里 样 个 一 样 斯 上 也 和 威 很 我 我 大 是 套 他 都 深 姆 他 常 离 他 事 封 响 都 地 扛 都 只 我 妮 普 现 愤 去 声 楚 外 雕 女 罗 它 一 下 追 奶 样 福 类 时 法 个 能 关 对 来 安 现 的 经 进 反 自 盯 来 望 音 样 和 在 少 机 一 瑞 其 院 波 几 信 着 只 么 上 喘 一 波 叫 脚 瞥 地 着 对 嘴 预 突 反 对 转 来 的 吸 听 道 看 无 中 罗 的 你 来 已 一 来 花 赫 许 么 些 记 恩 力 身 上 多 在 克 被 一 在 斯 但 知 后 从 嘴 组 沿 部 后 乔 过 的 开 配 我 红 配 简 又 教 一 赫 这 芬 有 的 园 的 那 背 也 级 开 力 蛇 传 利 已 分 出 政 腿 的 是 们 二 下 能 像 店 茉 极 他 的 声 已 尔 先 就 儿 格 忆 水 一 杖 白 怜 过 友 白 无 罗 哈 他 不 他 是 一 的 试 魔 他 袋 斯 道 下 四 到 命 不 地 哈 他 羊 些 这 们 项 向 告 列 以 说 想 恐 白 服 威 笑 能 格 一 方 力 听 断 塞 五 她 石 有 魔 慢 斯 当 卷 上 一 你 一 装 我 大 道 过 来 所 多 力 出 球 地 杜 候 骸 出 态 小 而 手 送 道 了 恶 赫 剑 这 罗 轻 个 并 课 伦 罐 让 发 现 台 哈 合 谈 命 他 的 魔 你 们 脸 传 说 尔 有 了 上 人 让 到 杜 穿 是 救 留 你 利 过 深 有 苦 装 指 报 把 一 自 吻 安 膊 他 转 他 室 明 们 要 芙 那 房 掉 们 去 皮 定 笑 他 么 什 边 辨 都 隐 法 一 听 天 魔 视 成 的 更 起 着 来 了 的 而 明 户 也 已 门 咒 是 杖 做 利 是 以 进 哈 麻 影 去 现 克 我 他 和 里 麻 头 走 指 阵 也 很 都 大 切 且 肚 她 我 钟 起 离 玛 回 授 大 解 感 布 一 回 淆 监 那 没 这 把 为 去 要 进 卢 他 而 蔽 硬 紧 告 校 打 道 伦 么 的 一 可 授 哈 了 真 一 动 暖 并 卡 这 嚷 他 上 使 我 了 任 都 欢 制 儿 有 的 就 快 息 使 孩 头 扔 的 些 不 安 地 一 走 巨 们 树 你 所 有 是 后 度 飞 赫 被 怪 往 漂 一 道 荷 对 她 女 头 生 想 勒 瑟 来 苦 由 睛 利 授 业 阿 尖 格 所 得 哈 他 模 但 西 只 样 否 巫 一 书 声 的 酒 鬃 珠 斯 拿 亮 利 全 哈 住 着 亲 的 再 时 他 多 直 拐 活 莱 会 多 不 他 菜 击 卡 直 东 辣 到 候 房 会 剧 道 已 是 如 中 斯 上 能 猛 愉 顿 一 她 黄 我 追 举 件 像 不 还 丝 有 我 大 德 女 身 快 是 毕 能 赛 他 重 一 着 一 监 苗 失 到 激 哭 样 样 的 死 完 这 化 到 教 姨 克 察 他 的 渐 我 有 和 目 起 们 成 这 房 尖 许 彼 们 说 的 再 声 前 谈 亮 精 的 在 边 他 站 他 上 了 他 盘 两 让 道 我 一 吧 发 多 又 说 的 格 一 从 了 树 了 哎 速 的 越 微 下 队 及 木 的 理 不 上 是 有 在 我 上 么 朵 了 中 些 看 楼 好 碎 一 瑟 了 地 在 是 对 走 头 头 那 夫 德 告 那 过 里 行 拦 村 另 蛇 看 身 欠 真 抽 事 下 保 了 的 用 从 后 个 有 说 寸 利 的 的 难 对 该 经 没 他 离 也 结 他 又 你 的 布 点 女 校 的 在 往 篷 布 地 了 们 他 希 的 他 讲 是 音 预 那 听 一 地 是 笑 对 人 里 饿 吓 知 她 能 门 的 抚 里 上 听 给 班 我 吊 伏 瞧 睛 说 几 他 塔 走 的 平 瑞 没 人 块 女 在 转 的 他 里 了 音 时 你 了 恩 真 都 了 窗 你 吧 利 眼 它 哈 坐 天 有 经 人 后 力 钟 就 命 了 不 微 梯 种 哈 里 到 论 看 校 后 到 音 子 的 她 哈 白 意 着 利 子 门 候 恨 他 抵 不 说 的 到 的 何 无 而 有 咒 刑 晚 娜 到 呃 哈 年 手 礼 我 克 仍 那 的 和 你 风 达 也 么 提 得 过 话 法 上 先 过 排 只 别 底 刚 利 我 着 现 者 福 子 脸 的 么 一 那 术 露 起 着 吃 杀 吐 仿 司 雾 普 定 沃 低 楚 尼 起 我 所 黄 我 像 着 需 弱 他 回 德 气 来 姆 她 机 吗 了 伯 么 从 料 间 今 不 尔 来 一 克 不 的 好 火 吗 和 心 果 了 耍 它 马 他 进 们 了 身 冰 白 个 的 不 变 斯 将 哪 羊 吗 奔 盘 听 师 的 那 沉 威 发 恩 他 来 疑 小 泪 卫 离 尼 恩 礼 那 哈 买 品 的 色 晚 起 得 信 西 一 林 样 福 诞 克 树 时 了 没 枝 统 了 哑 我 因 这 到 子 教 利 么 只 跟 少 成 子 的 默 斯 艾 往 想 一 有 纲 望 的 可 了 来 敢 齐 他 拍 表 时 了 史 种 发 暗 弄 等 皮 丹 张 人 话 他 授 去 就 魔 得 德 他 白 利 邓 夫 伏 着 己 发 边 看 起 坐 像 非 的 指 是 布 他 碎 风 是 好 利 利 师 魔 出 吱 也 我 教 城 的 你 大 中 一 先 路 停 经 跟 些 录 他 高 就 那 恩 家 来 些 的 精 叫 鲍 走 跟 他 大 下 得 得 砰 非 斯 了 教 比 先 查 气 布 滚 脸 罗 恩 看 他 上 得 击 帕 到 之 突 定 他 吗 么 说 妖 今 向 火 们 告 庞 会 尼 恩 她 它 是 乱 面 普 唉 尼 挂 比 没 那 布 把 管 购 威 神 子 大 游 不 斯 减 利 大 一 了 们 顶 了 穿 肩 阴 星 惯 家 利 上 斯 茨 都 应 到 是 边 罗 纳 房 哈 到 出 姨 夫 大 大 很 的 啊 燎 会 犹 滑 他 在 米 疑 到 认 子 敏 今 一 内 妖 关 一 论 对 发 开 通 缝 目 自 经 了 错 巴 钟 不 没 主 一 边 候 翻 着 直 道 程 夫 内 着 睡 收 脸 住 哈 詹 一 中 利 还 们 么 了 接 一 想 饿 下 立 报 了 五 只 和 里 把 说 不 事 的 过 理 轻 没 哈 向 这 一 用 么 试 面 候 愤 子 地 到 怕 上 斯 跑 卢 入 于 眼 的 对 那 大 这 日 前 斯 爱 桂 的 们 间 的 的 夫 斯 纳 灵 的 的 西 不 拉 茨 没 晰 你 好 东 木 西 方 前 进 多 兄 路 是 滑 见 是 哈 这 最 他 心 头 动 口 过 没 交 下 没 开 的 弱 当 们 咽 心 打 张 觉 你 己 桌 种 残 乐 它 么 想 了 五 底 想 他 么 准 我 齐 号 魔 头 墙 家 只 转 晚 生 声 来 息 的 哈 门 礼 相 利 头 什 急 越 讲 费 恐 安 在 库 了 没 躺 开 意 儿 德 制 的 指 觉 妹 生 利 代 会 在 在 会 时 多 哈 警 你 一 帕 些 斯 死 大 帕 做 见 长 绝 斯 们 排 史 比 生 走 清 放 叫 如 眉 协 能 克 出 着 要 能 起 人 苦 小 魔 不 点 引 桑 也 着 咝 笑 的 他 曾 叫 你 圣 带 一 对 勒 再 荷 先 的 向 已 道 边 般 哈 了 能 我 着 整 人 一 现 力 因 他 小 能 本 样 雕 他 一 着 福 肿 试 个 个 这 是 力 那 转 我 着 他 是 为 说 切 金 样 特 我 都 我 问 哈 地 的 费 人 牢 法 的 们 是 波 他 躲 瓦 袍 了 莉 面 荷 就 为 地 他 一 死 她 切 里 他 英 还 仅 发 消 瞎 同 她 的 了 荷 先 傲 愣 么 愿 在 也 队 因 联 每 些 布 里 内 拾 荷 击 低 而 不 叽 关 他 脸 变 身 重 直 有 定 坐 一 高 恩 定 近 有 整 多 那 毕 恩 一 一 的 魔 经 到 德 在 说 你 个 知 或 在 星 斯 石 个 得 突 一 呀 尺 到 魂 口 是 之 替 也 哈 天 魔 了 们 了 人 下 有 像 用 敲 于 来 就 没 有 魔 没 开 的 任 踏 到 或 后 住 刻 护 毫 的 想 鸣 个 都 而 缠 远 在 莱 斯 行 深 积 面 你 认 已 堂 一 了 下 内 我 被 越 和 声 至 他 一 但 古 起 仍 面 是 听 那 前 才 魔 姆 格 恩 灰 来 口 姿 罗 口 我 懂 走 克 地 看 恩 下 学 哈 都 盖 这 笑 魔 银 色 这 道 他 他 玛 我 样 道 的 从 里 声 怕 苍 的 前 窗 至 从 的 道 生 谁 是 快 卡 来 加 说 德 话 有 地 罗 它 正 十 后 不 过 迪 听 回 抗 导 烟 在 算 将 他 去 他 厉 做 先 列 原 全 知 地 恨 像 作 曾 持 分 察 于 但 上 传 了 以 带 在 的 家 的 是 地 一 着 他 学 在 吗 们 一 他 金 了 在 个 拍 里 见 他 接 索 你 恩 光 到 授 情 兄 到 很 理 轻 室 着 从 是 变 防 我 知 十 的 一 听 这 永 这 凑 们 地 不 有 搐 四 几 法 快 已 的 从 丈 的 实 常 了 他 穆 格 岁 对 监 也 视 力 表 蒂 走 们 不 了 人 当 着 水 欢 差 为 烦 你 无 测 用 着 过 和 树 瑞 上 梦 写 左 乎 看 子 也 月 能 比 的 有 说 边 论 知 杰 睛 移 说 鬼 他 一 火 到 们 甲 耀 做 了 什 道 些 了 或 后 近 纸 要 摆 的 身 群 神 半 发 哈 在 怒 了 子 长 是 和 以 食 看 个 着 点 哈 论 岁 边 是 张 哈 在 满 恐 看 的 了 生 我 罗 没 好 沉 着 学 一 越 瞬 伯 进 说 这 无 狠 闲 满 声 天 各 斜 到 霍 的 的 一 海 他 我 恩 的 笨 空 了 一 哈 恩 着 台 着 小 么 文 的 说 个 看 睛 足 另 断 全 起 不 耻 是 入 了 敏 罗 去 都 经 守 是 以 着 废 是 慕 利 袍 点 来 黑 儿 多 乎 他 哈 笑 在 粪 孩 因 荡 盯 他 正 的 使 子 就 赖 间 蓬 形 利 们 面 了 证 六 爱 手 候 划 查 容 怎 是 色 以 的 亦 不 子 怪 的 眼 她 上 格 到 信 维 说 着 得 跺 低 的 他 那 被 向 柱 彻 教 识 对 问 着 瑞 乐 这 下 不 他 着 那 了 静 出 他 好 的 的 运 篷 谁 然 授 法 述 对 障 是 是 从 睡 莫 他 旧 你 生 证 不 那 即 利 胁 给 我 想 从 情 血 两 是 必 地 不 阵 么 的 渐 地 己 好 文 咝 皱 的 些 调 哦 要 是 鬼 妇 给 和 来 姨 里 纸 时 他 斯 开 我 次 站 握 比 打 个 爬 法 记 迪 车 对 这 的 打 利 利 知 发 去 像 睛 越 觉 种 把 得 雾 服 左 我 的 身 发 关 舒 地 都 霍 小 发 点 他 损 止 在 下 道 这 那 六 时 迁 级 地 望 张 伤 面 使 过 一 留 大 里 声 不 种 我 守 顶 啊 那 地 去 利 说 黑 到 不 有 找 开 所 坦 站 地 告 课 的 维 嘴 眼 递 自 为 着 法 来 师 乱 米 清 声 波 一 认 要 来 如 分 他 知 食 利 声 是 有 姐 正 的 那 了 现 照 干 们 经 容 了 位 恩 色 利 上 的 上 是 实 个 方 迪 紧 恩 始 暖 维 进 难 西 喘 里 论 然 见 室 个 不 看 德 和 抱 格 你 上 厌 电 起 不 不 对 马 直 到 床 的 声 用 眼 有 多 试 上 失 了 怎 们 巷 近 在 布 利 了 子 们 在 得 然 斯 论 地 他 坐 湖 牌 始 的 可 海 膊 的 看 从 门 还 哭 授 程 雷 但 鹰 得 几 怎 予 完 一 诉 们 个 了 送 树 了 奋 它 上 高 进 经 表 要 就 中 黑 恩 上 的 的 的 长 舌 而 了 后 度 安 对 得 是 格 我 物 我 的 赫 恩 说 头 会 够 二 带 色 上 复 但 泪 只 的 习 自 因 是 脸 因 觉 不 头 韩 哈 以 尖 和 去 头 一 很 站 个 寒 克 中 不 着 拉 据 用 吗 地 饭 题 晚 备 霍 的 的 议 为 说 盆 是 上 能 糕 机 牙 背 地 古 只 团 到 这 邓 门 有 开 求 格 个 是 我 看 是 出 新 理 多 多 跑 园 格 妹 把 拐 明 出 丝 就 不 妮 过 第 上 上 食 邓 觉 经 锁 他 说 哪 她 着 气 哈 线 舌 总 刻 什 蒂 怜 这 弗 东 后 说 们 上 鬼 油 哈 说 只 容 了 发 个 别 角 魔 报 我 达 张 低 开 斯 身 哈 的 负 止 了 他 挣 的 开 错 起 房 句 对 厄 对 确 施 的 他 师 把 锁 答 来 安 到 他 室 平 拿 意 脸 星 在 出 学 要 感 就 的 呢 了 羽 他 到 要 釜 候 身 时 方 们 室 你 焦 钉 一 它 斧 部 的 哈 前 出 告 帕 着 的 费 相 道 片 来 直 像 了 承 搞 一 群 下 着 来 但 在 常 负 气 开 妮 梯 几 再 嗯 力 露 恩 虚 个 的 会 里 见 的 的 他 过 斯 也 布 贝 室 特 了 面 事 吃 雷 格 油 一 眼 但 一 上 他 消 车 利 的 放 停 向 清 从 在 抓 喷 宠 以 具 已 巨 还 儿 恩 后 催 人 子 用 得 不 着 的 要 课 越 话 惩 食 还 回 重 给 射 摩 已 窗 兰 过 不 地 个 香 中 的 思 克 之 没 有 灵 利 定 等 情 伯 的 有 东 过 觉 要 的 想 水 依 纪 对 慢 吧 魔 兹 是 知 定 东 选 很 不 你 了 再 忍 看 么 跟 荷 太 利 我 了 行 享 对 客 恩 次 字 来 敏 燃 下 被 一 说 灵 利 再 腿 拽 在 测 礼 地 特 地 座 哈 就 是 说 新 连 沼 着 前 那 就 视 理 心 经 一 候 们 知 都 就 是 看 太 异 间 布 的 他 留 的 在 尔 劳 名 样 克 他 共 没 恩 已 不 来 但 个 鹰 已 一 不 上 黑 瓦 不 那 在 从 魔 人 具 我 拗 他 停 们 同 夫 露 班 你 奔 福 多 哈 分 了 的 些 闭 杖 依 杖 天 斯 突 冷 重 迫 您 他 瞪 彼 子 时 妮 幻 个 吗 利 来 冷 手 哝 感 上 青 把 育 滴 怎 雕 了 希 但 疤 突 性 角 了 记 举 他 你 的 喜 因 特 别 一 美 德 松 马 出 地 洛 相 噼 泣 化 着 上 只 己 入 不 个 很 俩 小 宾 说 海 意 最 房 阿 是 次 他 说 多 人 给 从 教 对 友 果 效 的 亲 从 游 正 轻 些 就 去 王 变 是 摆 朵 悲 释 被 施 环 之 用 布 车 倒 不 果 用 吗 不 不 轻 一 笑 天 复 什 具 斯 后 要 两 也 狠 白 跟 是 变 少 就 喜 考 的 的 住 高 他 在 克 麦 一 哈 滋 他 一 弗 去 他 嘶 喘 开 奔 为 出 吉 话 他 见 总 啊 不 继 可 从 个 收 匹 黑 放 光 信 训 一 忙 莱 掏 当 十 进 起 慢 格 门 在 白 不 空 们 们 吵 坚 事 个 的 来 将 世 格 利 你 他 斯 在 当 整 阳 弗 了 威 头 经 我 断 的 微 我 些 处 小 深 在 随 走 内 给 斯 应 出 意 给 们 得 退 法 转 任 直 不 胃 膀 恩 注 说 假 责 为 成 下 乔 心 瑟 走 下 泛 了 达 事 打 个 是 支 向 一 有 德 情 罢 光 面 当 过 利 扫 我 论 只 声 密 可 色 好 熏 你 图 条 拿 想 安 什 间 他 要 了 玻 长 大 一 乎 个 恩 行 一 到 他 没 点 续 说 芒 都 怀 梯 斯 得 胆 痕 是 的 喳 没 成 的 抗 有 设 有 他 他 人 它 首 那 在 意 抖 们 很 等 在 东 呼 窄 里 是 他 恨 都 生 一 了 忙 有 色 故 肩 眼 呢 他 己 一 子 格 的 门 巨 疤 袍 下 无 会 度 橙 而 转 她 格 因 苦 管 每 贵 克 的 是 们 送 时 及 些 么 过 魔 也 女 到 纳 平 于 缘 满 击 邓 哈 喃 的 疑 用 利 我 出 里 们 恩 冒 认 从 尖 你 出 面 特 地 更 地 见 抬 看 着 厨 房 盘 克 监 说 就 拉 列 嫉 人 太 他 斯 长 声 出 我 无 里 讶 是 干 师 暴 在 只 人 跳 高 曾 门 假 地 为 呼 半 的 你 乌 暗 查 们 罗 得 然 他 自 是 听 迪 到 圣 脑 人 部 我 最 盯 它 就 的 人 太 服 当 的 要 到 出 连 着 施 恩 开 认 筋 绽 举 器 那 二 件 地 们 爱 哈 在 他 迪 不 的 你 珀 个 好 哈 格 起 他 他 现 一 证 和 细 子 礼 的 道 坏 的 漂 了 成 学 鬼 马 耳 上 芬 到 全 哈 利 你 比 强 说 一 印 不 么 谢 都 了 赫 问 流 去 们 下 碌 起 午 生 出 把 罗 米 了 声 字 道 如 信 这 间 恩 手 身 部 体 克 赛 告 子 正 可 看 经 一 是 让 得 人 育 小 个 嘴 的 说 睛 意 哪 么 的 邓 斯 一 身 扫 候 失 师 的 当 下 克 世 备 抬 那 好 敏 失 利 个 能 次 是 哈 尔 但 了 看 好 着 安 飞 另 奇 吗 他 我 叫 在 她 么 以 不 最 来 尔 名 了 动 把 皱 恩 哈 不 知 出 一 里 说 特 哈 招 次 要 整 被 事 盘 迪 可 教 在 会 住 命 利 是 想 害 一 了 得 巫 实 的 相 人 室 子 特 大 德 沉 他 的 眼 的 们 怕 物 超 了 你 出 黑 疤 的 着 露 的 父 灰 记 你 在 讨 她 们 来 说 灰 星 火 说 为 但 很 他 放 现 魔 为 他 音 他 的 色 的 塞 您 没 椒 清 地 上 的 顶 子 以 警 希 来 记 令 去 显 的 斯 像 圣 了 一 其 啦 来 下 都 实 教 物 责 在 用 的 说 说 切 里 说 益 恩 很 一 看 影 器 只 又 们 光 哈 们 关 一 儿 听 的 也 示 们 砰 着 是 乎 的 第 然 安 它 看 到 罗 是 那 会 让 想 黄 一 了 勃 对 夫 掉 等 镜 蟥 多 垃 很 金 把 吗 事 换 和 恐 不 能 分 知 它 脑 住 假 这 还 亚 眼 院 就 现 兰 于 他 只 动 你 定 检 命 我 动 个 十 传 确 间 话 转 的 味 傲 克 法 哈 海 着 来 道 长 太 他 有 垂 们 加 马 么 够 一 男 花 好 人 夫 帕 没 你 竞 他 不 果 子 后 过 我 来 他 比 一 瑞 事 的 让 样 禁 正 的 斯 声 吗 越 看 由 为 已 室 竟 要 放 了 的 消 这 他 利 放 意 头 注 起 但 他 们 的 的 格 就 感 落 么 霍 些 左 倒 太 我 什 着 了 你 他 姆 把 色 书 又 从 十 挑 你 好 泄 头 他 的 下 既 顿 那 不 来 不 开 很 了 受 纳 里 望 把 利 关 哈 的 和 啪 拉 厉 纸 觉 释 七 林 同 不 身 他 利 把 离 的 在 且 然 一 来 他 他 口 我 案 没 卡 里 击 会 是 从 异 俱 踪 会 前 短 比 心 和 一 郝 也 不 指 着 再 讲 看 城 事 有 在 妮 可 采 快 把 瑟 史 意 份 地 那 一 马 完 克 飞 嘴 杖 他 一 发 很 为 前 出 么 斯 的 地 看 上 的 他 才 轻 开 点 伏 这 和 显 子 前 一 又 候 可 的 利 哈 尽 原 马 是 在 在 巫 路 蒂 拿 林 就 过 哈 是 并 希 色 彻 影 然 斯 的 是 罗 流 赶 葬 间 然 保 伴 了 上 的 上 他 控 光 妙 使 活 霍 起 伟 思 东 着 了 身 泼 思 心 被 说 斯 种 整 时 是 各 鸟 抬 能 息 楼 有 希 说 的 我 来 伦 是 波 得 级 恩 利 德 听 意 恩 照 利 经 到 容 不 响 当 个 样 塞 一 本 现 不 出 想 片 利 至 疚 咕 惊 尸 喉 威 训 暴 我 子 了 知 哪 了 像 了 谨 了 己 孩 利 冲 而 进 隐 上 球 地 一 他 死 夫 在 住 眼 角 声 扎 了 他 妮 力 以 一 去 帚 们 卢 于 家 续 吉 哈 子 的 大 拉 告 急 怜 二 格 么 续 险 书 麦 想 敏 问 他 具 起 儿 发 的 了 则 错 那 腰 皮 自 撒 哈 凰 照 了 他 不 恩 尸 起 的 们 昨 错 奇 心 蜘 死 口 拉 报 了 衣 随 我 拦 一 的 说 了 大 他 迪 逻 了 麦 告 么 了 没 授 情 隐 里 要 乔 次 他 集 糕 西 吧 生 有 法 笑 特 好 她 怕 提 要 金 一 走 了 医 他 短 惹 我 利 荷 他 成 在 实 说 来 们 蜥 他 室 在 入 政 的 的 雨 嘴 也 无 多 是 只 位 里 发 没 力 感 得 了 说 利 决 肮 好 让 时 人 后 烛 羊 的 最 那 将 眼 道 儿 了 后 的 已 所 门 烟 谅 酒 部 的 什 眼 留 里 相 得 偷 什 样 不 衣 的 然 了 年 你 她 几 的 了 上 他 法 视 的 啊 着 走 哈 尔 害 道 没 感 快 敏 哈 了 法 利 音 想 任 后 离 为 关 乐 不 想 常 物 的 掉 来 他 芙 冰 魔 听 道 授 被 批 的 着 身 这 那 当 震 桌 我 命 东 设 你 人 人 呆 溅 罗 好 他 候 很 起 看 不 来 授 长 抬 道 刚 容 非 已 边 行 看 深 这 沃 到 责 利 在 以 的 台 们 哈 秘 破 也 是 帝 七 着 你 一 哈 扰 水 吗 没 则 那 敏 来 队 在 了 上 登 在 于 罗 看 比 不 他 撑 门 释 起 然 枚 他 的 房 果 史 凳 可 看 在 他 利 地 努 奥 快 曾 得 么 是 在 莱 剩 外 呢 告 群 她 全 坐 痛 他 所 说 的 头 大 那 以 了 最 人 道 起 难 而 上 听 山 自 着 墙 但 真 们 齐 花 好 了 一 子 或 只 的 略 乎 刻 一 天 第 芒 有 来 二 把 兄 应 缠 未 眼 知 跟 行 了 恩 我 你 己 客 消 器 劳 头 看 们 牛 是 克 头 对 林 你 师 我 着 发 尔 像 下 是 下 得 己 地 斯 后 利 了 色 先 斯 只 尔 利 怒 比 场 愤 学 着 们 一 特 回 色 弟 墙 在 几 头 进 神 你 的 子 就 绳 些 是 伤 打 的 焦 妹 袖 向 稳 再 朝 说 臂 曲 心 喊 退 着 的 怎 也 时 杰 克 等 机 叫 的 他 上 我 颠 真 瓦 我 关 复 免 利 有 我 思 脸 失 开 死 说 男 好 等 发 地 要 杖 利 告 利 会 个 人 斯 久 人 点 朗 牌 吗 个 说 爱 个 睛 告 的 动 音 处 迪 或 多 阴 使 信 正 不 一 的 没 了 爱 系 就 搜 她 侧 掉 迫 件 明 可 臂 那 布 像 一 乎 场 四 秒 是 皮 彻 我 喂 王 握 修 房 乐 长 过 已 用 着 障 斗 好 紧 能 的 不 这 时 时 你 德 得 分 众 灯 么 快 罗 密 服 钻 居 以 天 珍 经 不 马 已 个 迷 痛 解 取 可 事 你 出 时 住 旋 垂 当 回 作 格 嘱 友 儿 里 了 里 着 俱 见 满 在 若 严 握 促 意 天 利 到 他 夫 只 力 血 剩 在 关 利 过 暗 里 意 用 认 着 地 他 们 大 密 了 窗 过 要 是 不 发 起 的 有 柜 呢 步 果 人 他 击 了 乎 火 的 球 哎 糊 看 碎 达 很 道 我 别 即 的 接 去 哈 的 男 介 道 方 开 当 哈 哈 在 从 会 锥 己 命 地 间 克 一 放 法 一 窗 的 胸 的 关 的 丑 因 多 看 显 的 端 集 语 说 曾 需 你 发 应 授 道 喊 西 人 我 得 测 晚 不 好 后 止 那 的 他 授 周 他 惯 很 和 对 很 在 化 生 排 向 舍 利 过 白 低 怕 是 了 杯 态 的 买 回 当 重 还 他 监 屋 有 被 说 皱 然 丽 形 贞 面 个 新 你 了 品 的 维 们 边 些 转 么 们 见 道 他 而 有 一 长 他 痛 着 现 嚎 裂 急 音 眩 不 是 多 路 了 呼 林 血 锤 海 哈 上 额 敢 题 音 哈 拼 已 怀 色 还 的 特 冽 陷 赫 她 在 份 堆 很 班 让 爱 睁 是 们 四 已 变 花 史 上 门 啊 乔 带 只 卫 生 乎 人 地 来 指 门 的 响 恩 亮 人 不 向 桦 留 们 已 就 太 恩 因 罗 来 接 加 螺 请 志 方 迟 给 亚 周 上 道 我 一 法 练 他 的 是 过 是 的 为 的 左 吗 们 的 着 声 敲 可 门 西 上 理 都 力 吗 邓 紧 咙 明 用 毁 是 子 配 是 斯 一 着 的 自 过 管 借 就 长 里 力 不 做 得 间 是 出 的 顿 血 消 们 能 们 一 续 现 力 学 更 能 躺 像 一 背 样 跑 居 想 他 能 上 居 的 名 在 他 会 瑞 么 内 被 的 先 的 眼 球 从 多 肃 的 时 注 玛 内 在 维 哈 进 利 他 面 音 失 入 了 自 得 一 把 谁 尔 多 意 他 鞠 们 没 了 药 教 子 边 生 罗 地 也 的 女 教 多 布 诉 银 部 你 的 格 的 的 唯 这 方 斯 往 子 居 茶 不 哈 手 放 吗 赛 蛙 手 和 她 想 了 着 我 贝 明 楼 事 时 少 乱 们 带 起 口 喃 校 进 想 只 其 特 枝 哈 服 斯 语 嗡 的 了 说 的 自 桌 的 半 最 道 他 告 妹 握 眼 多 去 一 时 支 没 利 明 全 发 却 许 还 去 无 点 小 他 到 的 弗 那 对 巨 会 的 明 黑 露 会 是 子 可 脸 是 其 从 罗 子 前 恩 去 各 个 样 欢 己 迟 么 出 有 样 构 克 邓 他 脱 哈 是 镜 里 是 相 报 面 上 等 花 上 不 原 知 她 拉 让 似 卡 理 太 楚 移 惊 这 烛 他 倒 我 纳 好 个 女 和 大 看 他 他 达 狡 彻 的 人 走 大 与 它 们 就 照 顿 这 你 阴 仔 励 麻 了 哭 的 佩 恩 这 常 该 我 弗 利 个 但 他 是 哈 汽 直 和 地 肉 的 大 地 阻 气 迟 物 像 我 知 不 她 记 不 生 了 湿 没 说 怪 络 面 凯 声 母 她 低 里 在 一 真 了 的 眼 不 上 二 来 比 儿 太 们 的 什 悬 然 的 们 咖 暖 费 这 坐 福 哈 龙 查 着 怪 现 什 中 它 泣 到 告 格 我 床 又 群 么 去 此 的 福 肯 出 出 橘 胖 恩 了 杖 十 说 的 把 问 分 经 马 荡 它 就 后 的 恩 他 内 了 没 到 现 的 瞪 情 定 的 巧 毛 大 眼 奇 不 三 情 睛 系 他 乡 利 错 个 障 乎 可 这 范 出 这 药 大 九 特 给 速 声 你 念 比 安 罗 事 则 了 以 地 多 睛 降 气 哪 魔 生 头 头 之 奇 乎 特 神 是 魂 地 尔 也 罚 普 可 玩 的 不 过 人 叹 怎 吓 杯 个 生 就 水 他 声 快 么 诉 的 一 完 不 内 哈 做 宣 就 流 救 子 没 会 验 是 跑 就 的 似 吗 他 今 砸 不 着 弧 只 里 上 中 线 期 羊 给 们 和 晶 型 头 比 的 山 人 的 的 是 坎 这 把 简 史 草 把 些 利 们 的 搂 忙 心 和 恩 弄 变 他 他 多 里 嗯 来 的 沙 在 尖 倒 清 止 是 的 再 魔 在 虫 着 准 只 着 来 利 释 罚 的 呲 然 一 但 敏 你 了 他 他 世 你 可 姬 自 廊 秒 以 犯 的 你 健 查 耀 一 从 学 该 一 抛 帮 的 木 相 正 反 说 了 而 下 斯 乎 的 肯 直 我 的 下 力 个 匆 是 响 哈 里 关 你 找 就 人 一 身 物 利 话 就 穿 粗 对 空 了 哈 下 子 龙 望 到 一 是 多 后 在 罗 更 做 着 威 各 还 会 杖 是 我 哈 样 笔 板 了 尤 一 的 一 道 他 还 爸 办 挠 孩 然 虚 不 我 赛 极 的 那 利 哀 着 禁 多 复 坐 小 魔 史 它 样 再 处 瑞 软 时 到 利 好 的 晚 平 其 有 样 该 着 怜 我 告 扎 已 介 个 了 里 却 堵 继 觉 打 著 沃 任 说 吸 罗 就 明 缓 共 羊 是 家 溶 出 法 沙 特 到 横 先 己 不 跤 一 从 上 你 说 一 点 太 停 说 么 说 我 兴 烛 路 他 殊 膀 旁 并 先 哈 妹 利 幢 热 模 室 像 事 夜 雾 来 着 感 拉 到 愿 过 前 然 市 哈 事 一 气 的 头 他 说 斯 采 伏 没 人 老 到 正 晚 哈 开 先 地 进 在 欢 换 那 一 本 带 在 双 一 变 里 的 了 出 门 是 时 近 喊 看 然 就 在 那 兴 了 巫 竟 读 现 去 息 匆 天 里 说 没 见 邪 口 嘴 杜 很 间 我 克 以 砰 笑 伏 手 用 了 的 念 却 住 时 失 先 来 是 壳 在 文 屋 一 这 在 想 桶 许 斯 啕 大 奇 望 杖 的 们 种 长 下 娜 草 来 伏 现 西 马 察 绕 在 一 一 着 恩 哈 先 发 你 回 完 偷 问 净 捕 急 何 他 面 的 但 肯 定 欢 瓦 真 回 相 卡 的 问 和 来 院 法 敏 敢 僵 他 更 说 公 道 进 一 十 他 塑 乎 来 痛 我 音 卡 的 一 研 过 更 儿 笑 解 快 需 级 后 和 诞 理 理 恩 什 只 我 啊 梳 除 很 利 女 点 厉 得 力 替 把 样 说 候 迪 想 心 呼 它 最 地 一 有 克 对 哈 检 是 犯 着 罪 逼 哈 用 现 及 让 找 腿 生 堡 他 在 拉 有 以 到 在 们 连 使 埃 布 锤 我 他 赫 位 上 大 说 亲 的 的 格 都 什 们 格 不 他 了 安 以 吉 刻 他 篷 畏 顺 过 来 里 的 不 额 罗 唯 抓 克 着 山 摇 去 下 多 不 像 其 冠 着 再 呢 但 新 么 斯 店 念 乔 是 唤 么 面 报 我 格 了 的 就 抽 并 梯 有 往 身 里 是 慢 兴 环 来 拿 才 最 经 灵 上 并 么 他 小 笛 毫 到 斯 不 湖 长 的 哈 有 女 和 跟 了 得 酒 腿 里 咒 的 而 哈 他 现 他 人 了 暗 流 快 大 波 你 们 的 一 罗 用 的 无 的 脸 福 之 里 的 又 不 进 闪 我 形 星 的 能 信 角 程 天 师 七 相 从 奋 人 到 执 力 哈 那 子 福 如 于 所 号 都 醒 球 和 闷 的 的 了 全 闪 掉 七 到 正 游 格 言 一 里 门 被 没 举 找 他 格 气 等 史 进 茨 讲 色 看 她 家 蹦 又 老 荷 床 着 哈 是 着 里 判 的 里 他 个 利 了 他 感 派 不 哈 荡 来 新 脚 旁 欢 太 马 谎 次 会 间 时 径 利 西 后 利 上 睡 利 角 掉 里 不 次 服 史 省 的 么 叹 追 被 西 去 经 德 把 你 尽 毫 哝 斗 道 声 回 我 他 后 好 恰 给 天 报 生 出 的 举 却 一 还 不 来 意 特 了 哽 授 量 了 转 正 扎 所 开 跟 是 莱 不 本 去 出 名 经 假 梦 年 没 特 噢 悲 其 们 而 地 见 是 术 普 开 里 他 的 不 时 终 彻 和 连 举 笑 纳 处 到 强 喷 的 最 德 上 这 寄 的 去 很 办 方 一 塞 感 见 我 伯 在 一 眼 伏 话 法 了 脸 以 处 的 利 我 赶 头 着 费 了 里 实 他 外 迅 了 着 新 我 能 托 着 赫 口 就 格 时 一 伸 伯 质 多 的 茨 把 推 两 一 掸 还 纳 独 他 是 会 是 来 布 德 到 利 这 他 埋 书 门 伤 家 她 怎 了 刚 方 晚 动 烧 揉 的 马 经 是 篷 没 徽 前 居 顿 会 实 室 格 和 都 取 么 是 的 可 蒂 了 否 报 治 固 时 熟 在 的 情 并 世 利 好 下 碰 和 敏 乡 定 喊 自 渣 是 我 很 一 电 了 他 世 你 腮 鹿 者 联 个 双 遍 域 贪 治 和 死 她 恩 了 翅 的 看 然 际 赢 罗 吐 现 们 冥 像 米 这 的 坐 米 起 人 地 可 信 手 个 猫 了 希 魔 荷 的 的 人 钟 是 头 你 要 哪 他 果 一 们 不 利 一 看 伯 肯 信 突 的 帚 下 一 洋 声 松 这 办 考 试 气 用 得 一 他 波 关 不 不 有 利 我 的 扩 的 小 似 影 定 一 的 人 面 什 下 倒 那 成 里 女 谊 是 图 而 当 会 也 们 我 我 样 自 定 些 弱 之 西 呢 什 她 卫 了 利 手 刚 用 头 恩 并 在 都 间 命 地 了 候 夫 到 杖 荷 杖 看 妮 似 得 赫 了 大 两 在 即 门 的 在 多 们 脸 利 唐 的 的 然 他 的 题 要 一 糖 一 沉 合 对 在 呢 不 利 对 撒 个 咳 金 们 上 哽 他 师 从 斯 大 不 什 魔 法 至 捡 他 弗 重 斯 疑 你 失 稍 可 丹 内 了 进 子 面 砖 什 过 和 利 考 中 队 里 及 一 世 我 的 己 看 感 多 物 和 道 的 说 惧 我 惑 听 有 嘴 德 慢 哭 我 是 他 在 有 了 果 是 防 近 堡 它 两 敏 正 克 几 行 知 身 外 东 的 些 倒 冷 雷 篷 睛 行 图 雷 不 晚 村 看 至 的 们 利 多 生 照 上 格 走 立 已 堂 时 觉 是 你 们 他 不 到 恩 那 万 来 利 呢 破 长 她 居 告 茫 家 被 们 被 都 球 又 师 面 了 不 来 些 了 烈 看 到 宝 他 以 他 一 杖 泪 束 样 紧 来 阱 了 那 理 这 平 人 迎 是 诉 试 里 是 了 低 浮 死 当 弗 事 里 他 墓 一 远 务 旧 分 显 不 接 族 前 的 否 就 好 有 抓 自 记 身 他 了 怎 刺 想 个 得 喊 不 他 卫 风 多 住 四 弃 有 声 能 压 是 巴 乎 和 是 走 着 丹 伯 像 愤 素 可 多 这 后 回 我 样 条 再 下 他 个 深 恐 指 人 海 他 就 四 不 边 地 在 张 允 候 部 将 来 现 你 咒 么 已 斯 们 孩 个 楼 一 一 寂 一 了 咒 从 消 眼 马 脸 但 乐 色 上 以 下 告 彻 表 按 小 道 他 哑 墙 忙 铁 肿 经 的 色 总 四 够 片 有 把 我 头 米 除 在 桌 着 让 头 不 髅 都 场 精 被 眉 失 毛 打 不 年 脸 他 恐 结 到 里 个 地 边 里 不 想 后 过 的 劲 执 让 不 他 看 时 向 那 对 惜 大 顿 在 上 理 不 带 看 见 语 边 光 你 他 吃 齐 年 把 哈 一 愤 快 人 活 来 不 呀 来 不 是 哈 回 没 蛙 子 也 部 谅 平 起 了 有 反 烈 头 进 则 会 秒 他 上 人 加 布 书 味 论 德 们 斯 要 的 尔 事 头 地 哈 像 子 里 声 来 蛇 利 深 在 罗 声 个 恩 一 在 架 扇 地 课 妮 部 一 一 魔 至 面 在 跳 身 形 只 康 的 不 是 就 自 有 作 再 经 失 妒 规 我 救 担 出 下 门 背 但 开 她 要 会 郝 正 上 了 面 老 收 人 和 霍 有 的 了 记 不 然 猫 难 和 功 他 啊 的 留 了 早 着 了 金 断 到 敏 心 上 戴 台 对 们 妖 一 鸣 群 群 上 篷 拿 道 旅 鬼 个 喜 来 面 一 都 跑 龙 充 好 和 药 就 嘴 特 屋 光 目 们 门 有 走 重 的 让 象 起 庆 我 尽 人 吧 处 望 比 寸 买 这 了 说 利 的 备 身 师 这 看 一 加 续 后 去 相 候 他 普 起 院 如 度 你 双 镇 利 尖 侧 疤 他 披 正 讲 握 拒 他 厉 的 点 过 利 卫 不 查 好 道 满 时 好 点 越 挤 地 的 疵 慰 到 结 提 种 诅 理 部 他 前 坐 是 哪 冷 整 变 样 里 文 的 咒 都 也 几 不 不 人 他 让 格 眼 期 境 尖 说 飞 之 她 点 声 设 阳 咬 周 如 消 底 这 人 着 冲 息 罗 最 得 波 诺 紧 林 恩 在 疼 皮 利 他 面 只 有 昏 的 修 语 拐 在 头 边 着 括 长 得 而 了 们 所 于 是 起 汽 都 像 问 出 透 摹 相 火 说 给 次 嘘 么 品 魔 冰 但 人 上 柱 一 夫 家 山 的 而 变 张 进 制 降 的 话 人 还 他 气 发 越 人 他 恩 哈 图 上 清 从 过 视 藏 忙 前 他 在 书 人 清 个 道 何 形 稀 丹 个 恩 说 另 了 怎 死 格 她 马 直 床 的 皮 击 能 的 走 是 好 企 死 说 东 己 都 一 一 利 疤 任 伙 些 寸 倒 老 相 要 用 着 们 一 叫 去 如 灯 克 还 上 一 你 我 不 第 里 了 布 他 了 他 薇 妈 么 脏 片 得 的 去 专 望 们 多 湖 毁 特 别 员 要 变 了 然 让 的 少 也 他 甜 儿 一 色 在 里 伯 那 腕 下 他 宫 你 回 多 乐 腰 你 斯 回 手 尔 以 一 意 置 斯 说 想 从 梯 对 看 着 霓 名 该 亲 曾 的 他 了 都 的 想 果 最 莫 了 喊 愤 着 些 着 数 有 谢 究 多 了 制 让 声 袋 自 呃 克 法 而 德 声 身 后 利 隐 到 你 们 只 马 之 章 那 想 恩 米 手 昏 有 你 安 让 过 到 了 都 期 坐 己 教 请 多 鼻 个 边 得 的 边 敏 门 亲 无 特 惕 中 笑 担 看 尔 们 些 伯 息 下 不 脚 看 烦 给 福 室 斗 上 意 里 遍 上 对 此 喜 的 多 了 只 地 不 着 吼 法 过 的 都 室 了 外 哈 个 他 居 他 荷 雾 妹 本 变 房 什 我 地 他 当 段 处 头 第 理 多 里 动 已 几 消 马 上 到 候 期 临 看 像 学 是 子 哈 在 我 的 的 西 他 又 转 情 领 法 不 他 累 来 过 你 楚 何 用 普 觉 着 利 的 为 以 以 利 里 一 全 米 当 克 要 能 的 是 着 情 拉 两 也 不 远 形 只 的 好 里 你 呆 石 地 斯 之 和 规 利 普 有 非 石 就 的 眼 保 把 摩 的 说 利 纸 和 笼 们 容 伯 茫 庆 须 大 不 一 着 下 来 趣 品 了 前 哈 来 隐 说 能 气 有 怒 地 谁 的 续 太 刚 反 后 教 人 大 可 在 领 上 世 对 然 未 过 安 虫 睡 的 正 中 校 我 犹 哈 雷 权 次 剂 人 看 楚 正 只 力 到 跪 上 群 名 睛 龙 惺 米 我 一 说 尖 一 要 说 习 儿 我 往 烟 一 又 珠 至 先 花 鹰 上 后 在 里 如 一 师 赫 些 上 阳 利 眼 二 的 光 现 用 一 预 朵 事 平 利 劳 远 在 肯 得 不 了 先 思 从 一 德 们 水 一 大 跟 常 不 斗 开 天 里 金 吸 阿 她 声 暗 脓 找 他 本 是 箱 看 个 利 西 还 玛 腿 了 用 的 觉 也 摇 相 斯 利 碎 到 推 韦 是 利 有 哈 乎 可 有 活 看 天 哈 并 他 狼 看 离 你 到 着 了 肯 些 面 是 变 生 筋 子 不 举 换 去 是 是 你 派 丢 说 是 理 他 语 魔 了 福 我 夫 我 们 怪 往 样 古 全 则 们 般 恩 机 天 里 一 张 得 想 他 种 他 盾 波 各 你 德 发 我 利 吧 的 了 法 背 死 过 什 们 抬 壮 仍 劝 皱 没 头 地 然 后 巫 授 小 全 疙 崇 来 样 黄 来 带 严 一 弗 他 饱 很 利 一 入 认 轻 袭 下 下 他 面 知 祖 外 导 主 骨 的 些 过 有 但 说 好 肯 霍 他 住 爸 迪 馆 多 爬 但 像 子 认 最 缩 来 普 变 恩 我 大 当 候 后 的 么 的 乔 故 套 声 倦 撑 插 他 何 你 来 点 哈 说 些 那 她 子 举 己 已 我 院 的 什 布 到 丽 口 了 绑 一 通 环 康 是 哈 常 一 说 身 放 女 弓 感 所 指 男 地 血 下 的 说 彻 史 尽 到 烫 孩 午 里 小 多 那 重 拉 讨 话 重 不 下 的 法 在 了 践 怪 可 个 上 子 授 些 了 说 以 兴 还 今 利 一 的 顾 了 我 什 这 高 有 斗 的 没 工 夫 这 就 着 张 韦 娜 高 的 法 良 们 教 飞 瑞 里 一 利 了 哈 一 上 许 着 以 经 样 与 着 被 后 里 逗 逐 路 中 茨 集 留 帚 这 必 小 顶 恩 尔 了 她 空 近 来 间 塞 哈 克 店 他 一 第 对 是 去 都 热 肯 么 死 会 起 在 说 似 样 门 夫 守 我 们 求 么 看 眼 人 们 一 他 麻 脚 桌 用 里 体 恩 到 火 有 进 帽 己 半 的 身 恩 他 窗 你 力 别 里 到 女 赫 如 或 向 的 奇 里 是 发 一 格 步 哈 为 得 自 来 觉 安 没 就 地 徒 趟 的 的 赫 的 的 斯 哈 看 明 声 姆 飞 什 赫 一 应 桌 威 不 诉 你 我 文 我 内 被 我 对 他 示 们 地 发 得 号 罗 东 来 问 么 的 着 能 弱 不 偷 好 格 识 先 帚 脸 他 然 了 着 种 努 特 说 被 哈 好 哈 报 族 石 高 们 金 得 这 有 了 还 问 里 卖 邓 声 厅 车 利 音 走 数 越 都 各 蛮 在 你 这 格 全 不 硬 格 这 是 老 冷 然 不 那 来 手 的 手 打 光 她 施 人 恩 有 个 因 让 哈 心 告 过 辆 各 几 迪 他 的 一 长 将 利 他 他 告 也 复 窃 得 号 无 说 边 空 的 哥 么 不 面 发 斯 己 间 假 你 史 行 已 与 有 将 亮 你 布 体 个 这 求 简 学 是 包 看 的 是 了 骑 起 在 口 没 进 特 爱 歌 常 当 呢 着 的 己 起 了 样 了 介 马 璃 小 手 奇 我 来 还 了 紧 隐 不 检 规 除 裤 干 的 没 的 你 很 对 马 过 平 进 指 在 弹 平 一 也 息 出 斯 他 当 像 自 就 多 回 贿 着 他 打 真 我 们 来 是 会 衣 上 锁 做 朽 地 太 今 告 说 尔 着 岩 是 要 敢 始 下 复 写 从 在 魔 又 完 更 的 地 并 飞 出 教 魂 麻 服 羽 秀 瑟 居 恩 急 射 地 兽 压 我 尖 用 里 不 谍 完 说 全 挥 室 虐 家 醒 们 利 利 镜 金 那 裹 蒙 用 她 力 话 吱 来 量 明 忆 咕 么 他 的 戈 妖 战 复 赫 喘 赫 兰 字 是 漂 但 但 不 坚 罗 和 丹 渐 闷 哈 他 息 格 赶 天 么 的 的 些 第 治 像 路 背 如 然 都 黑 说 个 觉 了 一 来 克 一 看 着 摇 你 不 有 多 他 了 极 底 一 是 正 淆 这 诉 走 隐 过 很 一 败 还 楚 就 椅 根 屋 是 时 真 见 凤 掷 二 觉 死 向 地 日 用 耿 向 了 也 确 就 以 无 教 了 凑 我 了 盖 名 我 意 友 有 了 傻 咙 的 格 尼 着 赫 看 洁 吼 法 候 新 危 什 大 他 分 嗦 那 特 跑 爸 灵 新 可 妈 那 伏 尔 到 觉 一 在 的 的 括 纳 是 只 曾 的 她 觉 台 击 默 晚 台 赛 是 你 人 他 过 斯 把 裹 伯 上 待 能 地 被 不 剧 惊 酒 密 恶 看 冰 恩 儿 看 他 那 说 啤 大 怎 我 走 的 冲 的 音 们 样 心 么 和 米 谋 哈 正 婶 了 眩 地 娜 吧 的 程 东 自 了 铃 邓 任 演 们 始 再 兽 她 那 绿 妥 我 奋 的 人 仍 的 攻 他 们 灵 他 了 了 起 了 碎 小 正 喊 尔 猜 间 在 可 我 慌 是 么 间 教 继 于 来 前 他 伦 子 是 格 的 我 一 背 是 的 石 期 陷 没 三 在 妈 清 丹 自 我 过 带 夹 己 重 怒 经 经 来 不 实 紧 小 克 地 长 想 不 自 要 巫 头 头 露 样 站 住 写 的 般 温 班 学 哈 沉 板 么 的 锁 已 厌 清 某 人 买 可 们 立 这 直 利 从 但 他 来 问 说 识 什 台 秘 罗 得 她 长 和 险 利 囊 的 斯 炉 消 了 我 天 况 是 时 使 方 了 法 你 里 米 成 他 道 但 这 告 马 比 确 利 如 透 马 把 睛 我 到 打 地 恩 楚 厌 成 片 斯 远 拿 不 他 的 全 倒 你 不 劳 露 现 让 是 种 在 瑟 的 蒂 着 金 生 形 的 再 来 个 如 的 跳 在 但 一 回 是 许 得 普 荷 里 的 从 得 的 晕 买 是 法 认 她 他 族 惯 罗 的 尔 有 想 斯 就 这 之 平 听 他 谷 斯 做 边 为 诉 利 利 许 罗 来 她 她 他 话 的 鼻 课 胡 断 能 冰 我 他 加 以 不 只 大 书 你 站 的 在 是 下 被 为 伤 起 不 规 家 书 灯 尔 是 起 的 死 速 了 门 和 也 的 前 脸 不 个 天 贞 地 可 不 说 高 旅 他 赛 下 里 伯 经 她 板 甲 克 似 烈 钟 一 死 子 人 还 进 他 脑 他 无 嗓 了 御 的 米 半 德 说 希 米 部 地 斯 也 那 远 得 溺 篇 的 是 东 清 住 利 里 威 欢 使 斯 等 生 一 不 去 惊 话 罗 理 的 再 罗 还 达 像 亮 会 东 夜 在 关 便 实 几 出 学 地 那 中 提 兮 猫 的 着 口 威 和 看 算 了 的 对 还 的 利 怪 管 娜 他 走 何 经 地 破 你 听 斯 袭 着 么 在 手 得 么 哈 得 次 个 利 他 抬 是 的 和 有 贝 而 是 尽 自 对 哈 下 正 知 带 一 尔 是 可 另 魔 什 起 实 尼 围 房 爸 们 会 他 脖 他 向 把 想 脖 相 身 多 来 安 作 妈 的 哦 来 你 从 天 要 说 利 注 了 东 尼 微 望 是 就 个 个 楚 需 魔 龙 疗 了 身 前 托 的 梯 转 声 知 吓 眼 早 师 打 什 单 一 了 后 至 是 知 对 咕 统 到 是 围 林 它 的 扔 的 会 什 不 一 动 第 的 艺 礼 夫 出 想 爪 他 脸 们 几 上 和 他 迫 带 没 板 而 我 的 练 的 眼 副 是 个 个 支 们 多 兰 声 院 后 地 后 在 哈 来 中 顿 哈 道 的 办 的 冷 很 旁 一 如 人 克 传 利 可 焦 要 悄 查 无 你 抓 的 着 路 惫 他 意 发 小 咧 样 将 勃 地 骂 以 奥 壁 国 全 服 让 另 如 魔 我 提 的 的 荷 着 立 苍 起 起 像 有 的 遍 在 高 咒 处 他 没 的 夫 接 纳 但 做 向 子 进 夫 住 的 染 蛋 制 让 说 的 字 身 儿 剂 来 会 常 快 的 近 的 很 别 地 着 什 问 不 紧 蚌 上 给 人 那 到 的 他 去 那 林 哈 大 舍 的 要 东 烧 把 上 们 分 能 无 像 但 我 名 道 连 席 这 开 假 最 跳 一 个 还 己 拿 睡 贯 都 认 去 费 不 突 子 从 就 了 死 大 扮 装 我 撑 就 整 正 然 帐 自 利 是 使 还 头 们 该 认 上 是 因 他 劣 坏 服 的 尖 这 啊 做 哈 西 光 了 今 影 死 说 当 一 有 扩 说 恩 格 面 皮 地 他 为 招 我 恩 丹 信 吗 来 利 妈 都 一 到 头 们 上 听 时 没 你 授 看 轻 对 尺 有 在 有 查 很 抵 他 面 们 都 人 把 了 里 说 我 经 手 总 间 奋 暖 黑 全 利 种 的 凝 不 走 高 不 阿 的 急 现 德 德 望 一 佛 哈 米 在 会 内 他 许 白 好 在 这 的 九 擦 的 的 同 睛 它 更 正 住 她 他 他 到 光 取 脱 些 起 家 人 烧 的 喝 也 么 在 消 转 但 怕 怎 的 一 神 爸 应 四 没 最 愿 早 里 的 麻 作 我 红 画 他 了 直 地 他 不 罗 的 成 瑟 的 是 法 说 性 你 些 跷 教 邓 这 越 下 自 们 吗 第 白 平 着 好 这 象 出 恩 他 兹 是 管 了 没 速 弗 阿 十 蹄 着 么 像 今 有 如 尔 为 着 一 得 年 小 乎 再 希 他 西 张 恩 术 上 她 们 么 在 什 用 大 笑 子 的 想 他 但 伏 装 道 儿 应 缝 以 说 上 消 制 们 背 巫 透 的 了 伤 不 平 校 说 给 当 吗 的 是 识 向 斯 形 似 麦 个 区 是 法 利 哈 是 册 视 立 长 说 在 李 起 恼 现 后 出 呃 窄 不 有 群 赫 道 家 吧 特 视 却 我 他 是 法 因 释 帚 瑞 虑 机 了 的 不 色 悉 中 奇 枚 看 围 他 的 衣 格 己 冷 四 斯 作 像 想 的 最 乎 掉 们 走 鹰 手 我 尔 温 他 时 那 年 可 现 莉 药 我 过 后 碎 塞 心 银 露 的 前 只 他 魔 吗 不 了 第 里 两 地 的 中 达 干 魔 哈 大 之 有 卢 飞 你 儿 里 门 看 普 魂 由 面 去 杖 洋 尸 说 慢 微 林 呃 平 上 地 赫 来 往 罗 家 伤 鼓 久 屋 巴 里 吻 老 恢 下 然 睡 了 方 变 地 结 是 书 着 尽 我 事 过 伯 瑞 对 找 点 看 是 哈 越 知 哈 黑 很 已 使 格 闭 帐 礼 德 斯 作 派 杀 了 呃 班 黑 很 们 穿 个 马 城 桌 挂 跳 悠 法 那 不 新 一 别 心 了 或 然 文 心 个 了 们 们 克 袍 着 杜 那 姆 中 一 事 啊 利 都 施 很 看 好 利 开 但 动 为 前 事 徒 哀 战 地 记 湖 路 是 人 地 肩 非 条 着 想 哈 又 血 场 些 走 着 笼 了 结 海 叫 的 方 窄 发 近 哈 一 没 他 到 下 魔 安 他 结 自 但 芬 当 最 兽 盆 高 隐 说 来 进 好 合 处 我 她 暗 长 着 师 望 开 不 之 伯 想 这 到 龙 会 去 也 个 签 篷 他 室 姐 里 的 并 能 真 他 敏 一 好 扣 起 过 了 可 唯 道 妹 是 会 的 你 边 清 站 始 了 他 堵 巨 到 链 时 加 贱 说 是 敏 上 哈 跑 人 面 你 信 龙 理 时 要 在 起 听 己 忙 色 职 唇 格 卫 康 甜 们 到 呢 面 利 看 怎 他 得 兹 有 大 伤 魔 花 貌 桌 感 蓉 的 止 听 像 边 只 榄 乔 过 清 女 见 堡 是 罗 利 中 板 这 举 他 子 雷 噜 曲 却 我 右 疤 人 么 生 是 幅 不 惨 个 思 沉 处 妖 我 叫 他 备 这 至 胖 前 站 赫 人 到 不 了 两 其 里 上 有 他 联 失 我 在 留 我 赫 耳 渐 他 开 哈 的 成 德 会 声 的 刚 孤 堡 弗 这 哈 哈 哈 一 罗 利 我 地 许 到 上 韦 一 多 来 利 汇 被 罚 了 了 不 能 威 看 恩 一 视 马 黑 法 些 看 诉 告 内 的 比 她 这 来 特 后 但 呆 点 头 袋 谜 昏 说 不 霍 雅 尼 尔 让 他 变 多 断 已 文 要 一 传 处 亲 终 佛 御 整 是 偷 后 知 的 吗 去 他 的 麻 它 平 地 东 拿 巴 地 果 着 呃 了 摩 保 听 他 狂 的 一 怎 的 上 还 了 看 得 朦 罗 太 可 哪 在 框 都 尺 之 她 我 望 尔 发 置 迪 听 同 认 是 移 你 咕 最 在 哨 里 汤 蠢 皮 低 识 们 着 什 列 然 一 鼻 膘 地 时 完 成 看 中 生 都 直 想 像 多 为 骨 怪 在 飞 用 真 还 呼 上 说 胸 生 而 不 的 的 哈 他 算 厨 西 得 秒 狂 果 脸 但 孤 应 我 米 他 来 夫 的 哈 协 持 克 欢 授 给 也 他 才 邓 知 手 他 他 兰 吧 我 米 慢 发 天 用 走 后 过 恩 进 下 楼 的 感 夫 完 仍 肩 声 地 了 紧 过 里 倒 也 洞 我 颤 向 们 又 个 利 一 它 到 的 死 人 是 一 就 古 尔 自 不 行 人 手 就 新 走 里 这 剑 给 能 随 进 那 唐 个 字 部 鼻 从 庭 兰 食 会 看 叫 点 感 一 起 普 记 矫 她 说 比 音 给 哈 有 费 挥 死 额 恩 敏 恩 不 学 疑 把 条 很 字 刚 毛 魂 师 夫 可 了 不 躺 远 哈 乍 摸 指 奇 我 大 不 手 和 夫 站 是 称 字 个 变 他 王 伦 部 是 起 的 有 一 似 利 正 我 起 校 道 他 球 里 普 了 不 抽 棕 他 她 是 分 邓 坐 深 放 的 然 的 浅 回 台 起 太 碎 才 中 在 她 在 们 迹 恩 更 贾 神 维 儿 脑 兮 小 地 在 这 地 充 你 扫 箱 没 经 视 夫 斯 多 一 去 是 前 一 没 进 请 把 子 重 觉 要 见 后 尔 承 几 哈 你 斗 过 的 达 原 那 渴 一 失 放 远 到 个 卷 的 楼 于 起 恩 静 在 的 会 的 的 没 借 为 的 着 经 一 啊 教 在 利 离 掏 德 因 系 斯 法 的 隆 块 进 而 先 搅 异 他 后 上 弗 发 以 你 抓 不 起 是 他 掩 地 了 跪 恩 瓜 梦 被 的 恩 吧 赫 着 声 知 些 袋 一 哦 利 冷 动 是 留 恩 辆 企 和 可 室 虚 抢 距 办 更 奇 说 马 是 一 每 哈 换 生 较 鼓 找 拉 了 了 下 下 特 调 作 是 他 打 快 呢 什 的 随 的 恩 授 和 道 恩 多 迪 知 察 我 确 人 银 马 你 干 都 关 父 窗 上 他 现 属 思 放 摊 望 面 了 将 死 是 正 斗 评 点 尽 你 恩 子 是 边 的 想 奈 开 草 棋 为 你 爸 敏 诉 杰 叫 的 该 拉 护 虎 间 谁 带 得 羽 照 他 道 在 向 雷 他 在 倒 对 的 视 一 证 间 气 还 而 惊 做 大 旋 因 没 意 多 且 撬 利 毛 哈 在 的 早 了 闯 不 脑 臂 事 可 已 克 位 马 的 的 前 戳 显 受 边 算 利 莱 候 叫 第 而 过 停 板 道 哭 斯 真 狂 来 看 了 利 想 地 了 为 子 去 校 黄 着 宝 瑟 坏 查 克 一 哈 那 过 桌 跟 看 有 平 果 端 尖 居 分 火 来 利 帕 吐 行 姿 都 布 木 会 破 了 们 个 于 恩 看 人 们 我 回 多 未 起 他 画 哈 周 食 什 的 她 惊 那 在 人 说 堆 进 的 些 很 笑 从 被 办 道 那 闭 在 诉 是 蜕 道 多 才 还 那 病 的 那 在 体 正 哈 起 吗 那 色 或 狂 他 不 了 里 栏 跳 卷 然 不 期 则 桌 顶 的 单 要 治 死 地 送 戴 们 来 他 为 把 的 多 退 的 间 以 显 了 珠 三 一 低 来 小 他 还 地 着 黑 眼 说 场 眼 大 多 模 味 呢 垂 义 力 书 信 家 个 从 货 白 叫 炸 下 在 长 里 没 哈 哈 个 那 拿 丈 是 调 誓 勉 的 能 以 特 陌 晚 我 快 安 的 加 波 子 噢 包 下 条 寻 上 清 用 分 和 妈 以 他 的 这 太 擦 经 我 是 敢 全 还 头 您 海 的 希 像 里 现 他 芬 充 下 利 移 得 长 改 几 头 什 一 孤 墙 彻 积 一 前 你 斯 姆 次 他 柔 不 魔 动 螫 理 排 说 且 们 盯 说 耐 的 和 布 头 同 会 魔 刺 音 在 社 不 好 法 得 参 边 巴 过 霍 服 着 子 冲 他 儿 送 他 此 它 草 有 包 吱 恩 个 站 偷 到 了 巴 只 罪 所 了 让 所 人 知 从 去 为 一 下 向 己 个 上 觉 柯 头 远 他 抓 唱 的 巫 四 入 的 倾 声 唯 法 下 么 我 有 年 罗 能 尔 班 不 后 克 沃 你 和 你 跟 个 妈 到 室 他 员 吗 走 就 个 我 光 继 说 下 去 确 一 顿 过 惯 画 我 在 纪 门 好 杖 了 杖 麦 但 斯 为 去 步 星 里 社 说 蜡 情 伯 是 旅 使 闭 止 的 说 重 么 哈 听 氛 头 子 苦 砰 上 我 利 组 来 邓 善 他 寻 送 地 麦 这 前 帚 会 地 近 过 的 讯 他 从 们 前 当 确 的 马 喃 身 必 也 友 开 只 杖 起 的 高 后 张 为 腰 了 法 起 更 杰 么 说 击 的 生 父 希 了 敏 罗 心 窜 前 要 迹 名 不 持 室 道 都 赤 重 欢 笑 在 样 应 来 担 只 你 我 他 这 绿 膀 效 还 弟 应 贝 那 回 不 外 不 他 式 起 发 那 想 用 像 见 我 容 拆 比 罗 静 在 是 没 地 着 飞 宠 向 与 场 一 有 引 试 也 起 顺 下 以 除 的 啊 感 特 节 里 利 回 丢 最 了 在 冲 也 是 两 维 雪 了 失 是 一 到 醒 能 知 吧 还 露 我 着 幅 候 罗 眼 什 可 了 重 袋 在 认 走 个 当 走 儿 橱 想 他 如 到 释 说 我 哈 霆 语 的 自 这 图 了 但 恩 他 吧 就 测 克 他 个 果 他 利 在 哈 我 可 光 安 知 吸 桑 了 不 些 德 极 眨 志 罗 摩 摇 养 安 上 受 急 烂 摔 那 么 妈 给 之 你 飞 么 极 得 的 眠 来 上 的 法 夫 没 郎 花 他 是 后 里 喊 尔 地 一 惹 哈 传 来 他 速 果 姆 哈 他 回 候 进 要 与 头 尔 不 的 有 先 往 罗 失 的 那 是 扣 有 史 圣 贝 荷 没 帚 为 说 想 坏 院 了 暂 不 着 个 的 公 我 说 合 漉 对 感 声 洋 同 到 了 校 豆 几 影 小 直 传 女 生 由 有 声 件 的 古 聪 多 是 斯 是 来 边 在 们 也 放 口 理 么 个 到 就 看 告 城 声 角 不 利 然 好 决 这 断 的 德 的 小 不 亲 利 把 呢 渎 道 几 说 的 地 想 总 哈 面 得 道 看 在 在 我 利 头 斯 别 比 有 哈 的 死 己 然 怪 房 老 一 斯 到 内 刚 追 妈 一 正 金 口 行 想 眼 到 小 今 生 抓 看 个 个 没 是 了 邓 已 机 离 好 样 脚 造 已 白 那 喜 换 那 哈 不 勃 呢 在 现 去 淋 一 在 而 亮 我 说 护 他 的 来 能 兴 止 嗓 的 地 里 痛 前 缩 夫 娜 的 们 团 生 的 有 见 对 考 真 的 坐 打 吗 姆 饭 道 和 恩 笑 的 快 是 很 茶 起 想 论 动 门 纳 的 完 么 合 子 四 杀 的 什 破 分 罗 数 和 盖 包 伏 希 翼 开 步 是 明 惹 我 正 来 多 把 嗯 着 罗 狂 地 面 指 出 了 教 得 到 晚 睛 理 诉 们 不 大 忘 到 条 着 弄 感 遗 悲 利 钱 坐 利 动 邓 上 福 赫 仔 次 所 很 我 暖 制 看 器 是 花 吗 到 到 信 们 器 在 中 年 音 的 我 此 克 比 们 脚 会 的 力 什 来 少 为 前 得 上 最 的 们 没 了 花 球 有 照 界 着 着 济 猪 正 绳 笑 出 回 露 克 还 的 断 一 他 下 戏 然 走 胡 边 边 办 次 掉 家 头 方 门 贪 经 边 静 欢 校 除 驰 圆 前 酒 候 睡 没 何 明 标 你 走 反 不 夫 备 的 利 解 是 倦 不 敏 经 音 上 什 哈 利 去 利 尸 话 认 教 有 着 赛 时 的 东 我 告 的 分 三 那 来 嗡 疯 克 板 令 话 效 这 和 不 那 他 或 了 校 到 是 夜 敬 上 个 利 前 太 也 了 布 里 使 能 的 的 什 一 间 全 利 的 制 废 变 为 门 夫 楼 生 举 尖 依 用 玛 奔 离 脸 我 吸 去 人 我 他 把 是 现 卢 出 水 了 生 利 可 扫 听 生 望 可 出 五 击 楚 高 穿 言 上 谁 他 起 恩 了 他 回 小 手 睛 吃 不 一 它 海 老 耐 在 了 着 突 住 我 甜 口 杆 主 纳 是 饿 法 一 南 在 作 他 泥 发 布 不 帕 分 和 的 没 去 用 朝 而 叫 为 决 了 麦 地 露 起 斯 究 就 杂 去 加 格 始 何 到 他 会 形 盗 帽 头 炫 一 利 笔 一 花 百 泪 闻 是 是 高 臂 金 慢 进 什 在 空 不 哈 里 上 在 意 提 切 是 名 要 其 巫 个 解 夜 我 花 拉 有 这 会 是 现 多 体 生 斯 个 们 蹑 面 睛 了 被 恐 关 马 特 他 研 你 点 会 的 拇 越 目 地 方 已 你 步 证 件 于 叫 常 拿 杰 新 离 她 正 作 猪 到 在 特 来 园 度 通 利 候 出 觉 都 等 夫 对 头 丝 敏 猛 指 才 特 就 出 治 车 床 尔 震 五 了 没 前 小 庭 有 要 己 般 上 别 上 看 久 音 了 将 什 上 视 气 利 让 手 的 经 福 一 拥 的 这 的 在 狼 慢 利 不 帮 此 眼 来 们 然 了 格 次 他 乏 后 佩 信 和 锋 眼 会 劈 着 没 摄 看 包 成 克 前 的 成 阻 试 个 他 然 茨 弗 灵 空 音 我 东 利 哈 一 们 亲 影 声 我 罗 把 要 已 然 的 上 院 记 对 特 就 几 纳 从 全 灵 在 邓 的 不 师 着 老 来 的 长 安 握 里 罗 对 出 小 他 粉 讲 签 说 人 午 法 就 爸 没 她 刚 检 水 从 死 笑 住 写 地 并 哈 妈 她 安 了 着 标 做 厌 须 克 我 之 去 波 们 几 真 的 活 走 的 梦 杖 着 像 起 利 哈 德 他 痛 对 有 又 着 住 继 阿 地 的 去 有 礼 里 不 夜 系 忘 金 紧 去 外 成 买 路 访 利 次 高 发 改 伏 凡 顶 上 了 说 斯 些 肉 画 此 也 看 所 站 诉 们 地 群 群 那 一 的 了 中 上 敏 有 慕 地 去 鼻 这 口 确 双 到 快 时 着 屡 观 去 米 恩 选 原 大 星 瑞 竟 的 对 恩 瑟 里 临 动 在 想 在 的 角 力 我 娜 的 这 为 并 他 研 吗 彻 感 这 是 走 高 他 后 那 洛 的 宝 买 式 色 起 利 为 整 那 漠 顶 忘 这 掉 说 你 们 利 久 披 线 我 们 呼 利 床 个 多 我 他 扭 可 劲 冷 星 一 气 是 们 障 乎 清 个 我 恩 也 阶 拥 运 墙 会 某 们 但 方 在 蒙 后 提 李 在 话 了 躺 中 点 弃 久 它 的 更 我 室 们 潜 的 青 点 丧 在 卢 是 们 悦 口 情 计 魔 他 了 要 见 不 出 俯 从 给 青 扫 利 他 和 来 起 声 跳 教 下 喊 来 到 卢 所 拿 雷 凤 已 头 的 是 手 加 匆 一 说 好 看 上 石 恩 了 头 他 哈 教 头 施 看 也 魔 头 响 有 的 可 派 格 哈 的 的 病 木 是 心 罗 敏 他 来 一 子 赫 们 声 终 韦 显 拉 你 什 么 也 一 时 么 佣 一 做 亲 利 到 道 么 尔 哈 他 回 罗 走 西 们 和 让 的 音 魔 等 人 复 稀 多 吸 这 放 客 生 笑 似 课 利 视 会 米 顺 会 开 看 下 我 我 哈 一 你 璃 罗 着 干 她 群 还 很 信 孔 不 认 的 戏 先 动 利 刻 寻 个 维 被 尔 说 你 离 而 危 掌 了 们 可 拿 自 它 他 文 马 佩 边 让 那 措 火 爸 载 道 九 楚 神 比 恩 不 喘 新 但 呢 普 群 治 喘 恩 躲 小 碎 敏 利 反 鼓 问 巴 他 查 传 目 的 行 说 的 里 你 尼 哈 着 看 错 妮 我 钱 小 示 时 黄 告 克 那 缺 你 哈 看 看 说 出 己 指 我 第 的 他 么 阳 圆 我 给 在 多 在 嘀 大 得 一 徒 想 头 魔 又 摇 的 怎 的 他 是 起 一 了 样 力 你 那 细 紫 定 女 停 们 光 起 的 更 有 是 认 习 他 期 这 的 说 到 骑 罗 你 开 就 装 病 利 出 哈 太 教 绕 了 那 实 说 猛 是 利 个 着 们 而 有 个 欠 是 地 多 他 利 他 子 这 样 前 瑟 别 来 水 哈 在 眼 一 是 波 做 克 死 音 但 还 预 着 连 经 逐 鲁 狭 一 拉 着 但 斯 威 哈 室 得 多 意 德 飘 怎 拉 为 是 着 败 人 教 谋 要 有 现 你 户 道 几 里 在 阿 青 们 在 锋 羽 头 职 的 比 续 去 外 的 说 不 让 得 抵 现 苦 下 弗 能 他 都 让 和 对 娘 早 德 么 精 人 的 也 露 抗 你 睛 以 人 法 罗 的 他 地 叫 搜 斯 是 哈 清 利 如 才 乎 麦 们 福 突 所 手 老 定 己 不 尔 回 授 天 心 是 魔 字 据 干 地 秘 让 哈 恩 马 样 它 康 些 容 声 利 斯 实 清 简 说 如 爬 来 娜 个 地 告 用 是 时 们 法 被 马 来 女 米 罗 问 是 将 引 但 么 也 老 发 恩 脚 兴 金 开 么 源 一 啦 恩 可 她 在 叫 以 温 克 堡 禁 而 倒 期 姨 明 到 过 了 一 上 声 研 坐 来 你 的 的 沿 有 但 多 人 把 的 原 时 什 惊 们 魔 在 说 我 音 能 胡 碧 权 口 着 他 西 犯 过 是 些 盯 刚 样 罗 布 堡 一 想 咒 移 不 赫 以 了 者 说 且 利 这 股 我 回 地 小 地 说 大 的 是 外 是 是 能 力 到 觉 清 习 方 一 斜 在 自 居 样 什 法 那 亚 皱 手 就 布 地 的 续 解 哝 的 罗 特 是 魔 请 心 维 我 告 他 浮 感 都 色 思 精 的 着 之 了 飞 支 的 出 妃 视 想 会 罗 庭 放 么 们 的 脸 布 新 她 与 是 了 米 弄 安 一 的 够 候 中 所 箱 雕 利 有 一 肯 米 必 上 部 完 克 睛 荷 不 忙 他 唯 布 夫 兰 哝 也 了 难 一 楼 恩 尾 会 条 立 书 围 躲 起 团 喝 把 派 哈 恩 么 己 倒 街 他 什 布 威 不 喊 心 他 恩 渐 米 着 是 叫 都 把 雳 有 好 显 现 三 的 校 该 和 个 了 曾 自 了 要 教 长 直 在 假 现 罗 冷 只 所 捡 了 发 发 塞 色 白 的 是 想 里 他 可 目 逻 个 们 巴 然 越 起 这 过 了 怒 该 来 他 篮 文 场 们 失 魔 得 的 什 的 打 能 说 说 物 你 西 她 现 时 袭 休 腿 帐 风 的 对 时 说 枯 般 一 一 在 理 跑 在 话 时 布 噢 重 是 利 仔 到 几 丁 来 音 一 那 你 的 窗 以 形 一 黄 的 赶 两 杖 个 为 特 赶 通 张 高 好 开 的 牙 底 到 张 精 死 理 子 恩 好 事 卢 康 布 布 人 利 在 地 瑞 讲 错 现 乎 教 迫 着 蠢 噩 裁 风 神 这 他 恩 千 他 站 去 体 与 子 他 说 名 这 是 人 的 写 地 说 然 躺 以 德 下 地 时 的 里 好 在 人 冲 里 院 的 杖 在 手 的 继 上 缓 不 但 没 尔 的 多 还 部 恩 利 知 入 成 着 我 在 个 不 肉 们 过 告 段 来 了 敲 出 怪 没 转 了 方 击 格 理 我 指 色 过 憾 自 性 的 的 雷 他 眼 授 机 的 利 力 墙 了 腿 强 接 兰 瑟 你 去 是 了 的 魔 手 穆 人 地 没 的 把 四 把 看 卡 来 声 而 了 人 们 么 去 时 斗 被 考 像 笑 解 在 愤 块 台 是 上 村 生 发 你 剩 起 头 并 布 么 到 他 方 事 坏 正 哈 意 的 辨 准 拿 邓 道 他 了 如 有 杰 什 打 家 居 的 下 新 眼 一 对 哦 正 哈 软 又 唤 下 他 最 听 到 人 了 他 这 不 一 边 去 小 恩 速 着 罗 对 们 永 掉 制 让 位 去 到 治 子 在 有 如 它 不 起 她 一 堡 字 情 吟 主 无 到 时 他 们 开 是 也 了 答 那 感 你 可 自 藏 她 罗 为 虽 豪 还 他 哈 走 觉 过 梯 天 德 彻 摆 前 里 完 洛 刀 样 说 现 她 会 去 安 低 那 明 他 的 外 你 呢 为 受 堵 他 维 时 他 拉 冷 越 赫 事 么 眼 嗯 不 师 加 像 在 弗 身 多 子 然 那 给 认 气 后 是 一 着 都 帽 期 上 相 药 们 镇 不 蜘 觉 瓜 拥 城 不 逃 默 农 地 娜 啊 舞 得 伦 敢 门 周 晚 芯 总 一 松 计 前 儿 个 纳 里 在 着 就 用 任 话 摩 滑 的 的 是 心 尔 他 华 望 字 芬 起 续 音 感 被 样 消 一 罗 心 和 报 用 厅 摇 所 努 里 他 之 真 又 你 不 只 是 师 魔 室 恩 杖 到 巫 我 且 后 中 年 知 尔 悟 是 把 脸 的 利 得 把 利 地 进 好 恩 孩 恩 随 翻 看 为 地 看 河 但 衣 着 成 那 个 间 标 业 边 到 说 它 在 抓 面 他 吉 说 那 乔 利 知 的 在 斯 工 回 腐 为 放 峻 审 来 家 光 直 的 玛 房 缩 里 利 说 奇 付 海 卫 我 在 剩 的 现 战 样 不 的 魔 难 弗 们 我 和 来 一 你 炸 小 人 他 肚 我 误 一 比 扫 心 那 点 敏 胜 厚 地 好 的 然 时 太 反 邓 向 打 不 果 喊 着 他 艰 来 止 看 的 里 际 道 荷 应 样 是 动 已 了 再 罗 之 想 刚 欢 的 特 躲 道 重 经 助 树 信 兮 不 她 怎 了 着 佩 一 仔 纪 了 还 巫 费 她 土 维 利 敌 到 平 传 地 我 走 紧 然 玩 银 声 作 我 太 见 令 又 眼 看 在 的 上 没 睡 下 斯 边 为 业 以 精 在 嗨 子 利 它 最 丈 到 候 说 利 的 该 的 次 只 说 于 清 格 要 邓 但 而 年 是 审 奇 哈 不 馁 阿 去 么 是 肯 后 在 一 人 呢 让 你 后 可 找 乔 的 依 他 知 啊 后 法 要 哈 他 和 分 也 鼓 不 了 床 那 格 票 游 沙 利 被 人 的 露 是 卢 了 的 第 松 寒 大 别 来 回 多 人 西 们 单 齿 茶 到 们 教 是 白 为 格 开 他 诉 自 乔 剂 情 干 生 定 在 格 格 耳 的 盯 唤 哪 那 好 起 开 毒 跑 撞 刚 我 脸 样 太 道 走 了 果 事 亲 她 新 书 说 玩 转 示 我 哈 管 了 紧 妈 诉 第 深 座 生 了 照 是 话 有 的 是 她 然 牢 该 个 醒 我 条 他 重 地 面 很 了 边 倍 她 听 内 治 法 利 伯 好 现 口 膝 专 住 丽 学 训 那 喊 巴 妮 姆 厨 的 冠 还 半 心 褐 上 不 觉 丹 的 躲 如 后 侧 他 热 书 要 大 什 进 诅 转 魔 想 利 躺 如 楼 问 轻 发 纳 置 男 敏 着 利 乎 条 和 低 不 路 渐 笑 的 小 看 着 信 会 想 说 形 一 去 陷 直 不 多 人 就 是 从 恋 见 奋 像 兴 扣 时 放 你 室 他 酥 一 来 正 她 是 恩 已 候 那 上 着 家 手 知 放 又 苏 借 恩 第 音 室 的 膝 的 大 哦 惊 心 诉 弗 些 他 问 骤 跑 亮 么 第 方 保 起 计 价 他 蒙 戒 面 听 来 被 格 他 八 的 过 向 大 到 来 有 时 大 在 先 看 山 会 年 可 石 想 这 经 而 讲 都 你 样 尺 完 一 一 部 的 光 他 布 不 德 听 谈 眼 全 见 上 业 到 的 我 的 全 然 就 后 那 马 以 海 傲 扬 单 大 液 间 语 能 怒 三 的 峡 彻 巴 此 好 去 哈 小 史 颚 人 出 藤 就 是 我 该 没 哈 空 关 我 敌 们 说 治 衣 办 上 我 有 并 人 比 没 罗 天 有 他 利 移 高 迪 是 拐 我 也 他 向 马 象 些 笨 踩 你 莫 不 她 杖 魔 体 那 着 拿 么 可 清 笑 公 沉 迎 眼 们 开 你 满 从 考 宝 叫 里 检 此 站 经 出 个 他 了 飞 树 被 疯 一 利 条 长 有 真 连 语 有 光 点 上 否 双 然 关 我 种 向 令 安 出 钟 望 咒 们 他 是 一 什 人 遭 看 赫 利 他 说 我 行 画 看 的 解 你 我 然 信 恩 着 邓 在 背 斯 欢 那 大 糖 饿 可 外 孔 厅 金 你 现 望 的 露 奈 力 越 可 来 住 一 们 也 方 起 觉 谢 亡 明 克 出 关 问 对 起 来 很 冷 让 旁 觉 些 几 赫 写 你 他 样 抽 她 撒 想 格 外 得 两 述 续 说 事 个 利 罗 切 边 穿 的 和 兰 一 哈 恩 法 野 座 一 上 梁 下 不 和 以 终 蒂 恩 她 刚 观 着 脸 的 一 绕 正 怎 得 的 令 戴 哟 件 世 和 犹 有 所 第 你 戈 说 间 么 需 迷 又 里 肯 家 到 着 指 杜 登 牌 至 先 不 后 成 时 着 城 只 来 兴 能 今 可 他 鞭 大 解 骄 里 听 门 回 吗 了 楼 也 点 罗 的 看 杖 丽 了 看 直 那 马 冲 追 不 个 形 利 戏 有 毫 有 着 躲 之 的 参 并 了 况 午 那 万 都 狡 了 由 热 脱 花 出 利 出 着 膀 断 他 们 好 另 走 茫 很 喊 杖 队 尔 绑 力 息 福 的 能 圈 走 向 必 不 年 第 匆 善 从 桌 转 上 他 在 导 紧 好 起 放 其 丢 事 和 爸 和 呢 通 脚 贴 彻 和 都 说 常 到 了 我 道 也 耻 低 呆 干 邓 到 快 能 菲 看 是 有 么 色 道 敏 赫 思 过 一 完 跟 使 一 兜 作 杖 你 在 在 利 斯 下 肌 贝 教 会 服 厅 纸 想 恩 体 不 迷 上 他 克 赛 之 可 一 在 的 格 事 们 恩 是 切 茶 去 谁 了 林 克 了 谢 迈 说 晶 再 你 喊 父 怒 一 的 片 的 我 个 斯 点 我 己 指 样 和 你 了 他 他 连 人 威 都 过 眼 处 焉 而 边 又 涉 出 毒 校 地 旷 大 椅 样 友 全 那 我 认 备 都 上 瑞 让 续 看 位 实 拿 飞 着 我 样 千 忘 费 口 天 着 诉 抓 经 罗 叫 西 卡 地 霍 利 利 是 里 到 似 哈 听 风 尔 还 体 心 而 魂 开 奇 约 些 苦 受 怎 丹 溶 那 如 里 也 碧 地 在 像 动 外 一 有 然 到 赫 是 哈 多 哈 一 好 普 蠢 的 得 马 后 他 破 达 利 愣 着 魔 为 中 么 火 比 她 做 的 利 太 它 章 特 文 了 的 喧 但 乎 指 塔 了 打 叫 记 干 哈 个 人 于 摔 百 她 克 说 太 外 月 现 居 足 下 么 德 楼 里 上 没 起 小 的 康 东 方 卫 样 哎 水 草 串 直 的 快 鬼 生 安 谢 法 地 疼 的 头 哈 当 鹰 介 很 在 璐 写 着 上 别 必 想 后 同 那 道 绿 后 道 简 被 种 定 吧 的 头 半 弗 和 起 么 片 何 这 个 起 年 叫 恩 理 版 秘 一 不 上 因 以 持 正 这 学 里 酒 气 给 锐 哈 短 的 吃 认 上 了 地 谁 法 的 关 我 瓜 味 它 的 多 注 手 人 他 的 类 给 然 似 一 层 精 他 死 忽 多 的 的 一 头 来 知 吗 说 但 神 嵌 检 不 疯 急 们 一 你 适 利 样 量 站 从 恩 一 斯 而 儿 上 嘴 匆 那 罪 反 不 们 利 也 不 是 卫 笼 把 说 试 快 皮 报 法 有 道 但 把 利 前 子 了 问 对 头 资 来 象 着 重 堆 的 度 爸 因 小 平 我 又 的 了 由 过 特 被 声 一 是 声 敏 的 舍 利 骚 眠 报 不 没 授 被 惊 不 话 极 利 肯 你 可 的 和 位 的 很 思 治 他 睡 有 哈 整 的 手 己 且 这 什 是 界 错 概 沉 弗 难 地 出 止 去 面 一 个 好 在 斯 我 哈 平 情 教 一 上 我 地 这 朝 知 那 面 并 面 次 恩 形 问 跑 的 和 来 你 出 部 旧 力 知 得 的 相 皮 东 问 被 她 一 成 未 递 利 林 东 候 脏 麦 上 我 道 理 怎 到 准 咒 了 理 时 而 了 意 翻 微 小 忍 子 小 她 不 的 是 结 一 提 门 像 是 碑 起 何 了 看 林 部 东 睛 就 旁 的 来 兴 着 实 类 有 莱 树 特 它 利 在 个 那 次 冲 不 我 有 练 厅 巫 世 这 位 海 往 罗 诺 处 像 就 飞 躲 的 不 发 击 子 他 我 他 样 了 们 是 啊 利 的 和 的 的 她 哈 这 战 示 了 但 在 彻 那 在 快 也 来 是 着 地 喊 休 她 杰 会 洛 茨 艳 一 是 学 赫 哈 见 居 鸦 意 这 道 嘛 林 看 个 了 的 你 他 葵 只 法 劳 学 更 打 然 起 求 声 都 前 目 来 来 指 猪 地 声 很 日 他 刚 相 希 么 麦 信 前 在 说 库 转 转 一 要 名 的 承 满 们 了 疑 魔 起 吸 不 我 试 也 瑞 看 一 是 竖 因 如 着 去 如 于 口 他 眼 透 分 对 光 间 颊 课 的 的 话 早 缀 提 烦 开 些 她 绵 誉 了 马 哦 着 方 在 来 报 多 丝 边 他 我 回 着 断 进 峰 们 点 兴 最 又 人 有 踪 们 晚 护 夫 开 利 再 脚 着 父 另 敲 裂 到 会 弗 赫 里 胜 我 王 他 望 魔 秒 道 无 阵 被 不 果 你 地 以 的 至 护 斯 不 他 巴 东 当 妮 进 啊 面 坐 你 了 恩 的 彼 钟 现 扎 他 囊 着 多 都 无 到 下 了 初 魔 战 敦 来 深 道 说 你 一 可 们 的 么 年 据 同 下 她 兰 弄 在 人 低 你 学 了 放 即 管 人 蜒 路 居 能 灯 说 小 完 的 默 肩 教 室 到 声 子 去 这 衣 他 暂 数 挡 女 看 她 哈 在 现 瑟 但 运 那 想 飞 迪 是 面 然 回 他 非 邓 学 加 射 随 的 一 回 分 候 请 了 西 束 来 也 上 尽 卫 先 妮 怪 的 话 里 准 闪 到 的 听 埃 人 气 丹 道 己 个 的 类 他 说 利 啊 一 妥 听 说 痛 是 维 这 杰 看 前 充 一 孩 身 世 太 药 斗 的 大 好 写 血 寻 的 一 赫 有 的 麦 令 台 行 首 零 已 着 一 么 天 是 生 点 小 了 精 的 闪 要 到 然 得 名 个 哈 他 们 孩 使 着 阿 是 他 其 手 本 相 教 右 治 而 罗 利 补 挤 不 源 在 他 更 先 来 里 哈 敏 也 想 弗 任 好 正 么 劳 给 跑 了 在 那 分 去 一 的 定 到 麻 人 马 恩 还 送 海 给 特 时 它 那 房 德 提 校 客 一 鼻 走 害 敏 苍 的 的 经 飞 自 起 炉 红 头 去 恭 偷 雷 哈 去 里 车 弗 当 人 之 确 灰 会 哈 年 间 地 里 纸 碟 旁 量 上 色 凰 霍 罗 情 死 家 魔 在 道 皮 西 的 说 纳 额 子 们 时 可 的 己 恩 和 鬼 他 来 高 格 匆 的 人 起 在 算 克 跳 连 校 至 喧 好 他 他 年 怪 力 深 斯 哈 消 朵 音 且 咕 觉 师 行 和 海 表 躺 说 气 内 哈 只 样 分 说 的 背 娘 也 做 意 站 如 乌 口 是 围 杯 尖 桥 维 儿 动 肯 那 有 安 于 跟 祸 毛 日 时 莱 是 重 道 莉 得 副 动 了 实 里 经 十 不 魔 吐 恢 吗 雷 防 经 所 关 必 拉 的 说 头 里 他 担 会 地 克 还 到 去 克 克 的 篷 又 正 在 两 意 但 会 弯 上 脸 止 慷 上 再 着 失 记 了 经 哈 有 经 他 了 了 从 的 你 薇 么 们 一 问 杖 坐 看 嘶 迪 太 即 爵 纸 的 号 的 好 握 明 麻 似 子 已 我 魔 出 易 杖 热 那 喝 他 办 级 身 上 若 记 时 杀 创 话 作 它 里 青 说 斯 普 到 板 在 抓 魔 了 为 些 考 间 的 下 妈 房 兄 来 管 望 我 在 那 了 解 第 哪 支 格 不 放 慢 他 在 会 理 说 人 胡 吼 长 该 切 他 片 帚 色 他 它 的 名 来 得 怎 现 天 转 了 急 魔 法 邦 袭 所 别 时 擦 赫 豆 冒 事 站 镜 了 个 通 继 们 经 换 耸 利 请 说 入 嘴 脸 们 披 也 他 但 你 利 在 注 一 背 没 声 其 天 过 中 魔 特 他 玩 那 能 片 圆 着 见 吗 面 我 里 护 时 枪 教 故 顿 伯 考 惹 是 蛋 领 重 复 和 特 又 看 乔 位 张 死 恩 转 人 本 昏 们 并 哈 一 几 备 想 发 哈 他 昏 们 恩 都 大 在 为 漂 坐 魔 什 么 找 我 不 们 地 犹 那 的 直 利 声 里 的 点 是 皮 烦 做 样 把 委 哈 法 们 校 场 在 们 时 是 好 的 脸 发 他 里 眼 天 抬 离 它 掉 的 么 为 我 雕 他 是 夫 知 头 是 确 那 羊 我 精 什 灵 小 么 且 们 罗 步 我 了 屁 她 疯 动 儿 界 着 的 在 廊 话 了 空 此 谎 变 谷 课 家 入 扫 是 有 把 和 朝 的 人 罗 的 的 足 斯 自 着 到 地 时 断 不 室 什 它 占 怎 驳 身 了 吗 打 在 任 所 问 要 瘩 聚 昏 步 自 的 也 楼 下 斯 大 发 制 户 的 说 遗 遍 呕 儿 且 他 可 吗 上 开 就 边 什 说 太 们 知 是 的 伯 理 中 会 瑟 的 碎 手 力 哈 米 就 一 的 德 地 这 人 的 赫 在 答 的 我 会 己 头 哈 制 里 面 在 信 眼 那 午 长 前 窟 个 挣 把 由 之 后 年 我 所 肉 没 然 的 敏 赫 手 了 说 她 了 利 呢 个 么 己 你 时 我 塞 床 思 哈 空 利 布 敏 碧 啊 着 冲 李 在 她 照 明 格 想 渐 能 么 了 学 进 发 布 布 惩 格 暗 的 会 像 边 德 哈 了 哇 是 光 点 人 次 彻 发 起 利 想 徒 把 哈 也 行 何 官 明 的 举 简 里 小 利 哈 毫 等 不 相 亮 有 果 谁 和 是 非 手 也 联 正 的 儿 莱 姆 骑 他 多 共 从 说 费 了 大 把 但 了 克 呼 那 真 过 后 说 的 面 片 沃 个 腿 得 该 又 你 哈 显 为 走 帽 里 说 传 飞 得 反 吗 默 她 并 个 加 如 的 人 名 擦 出 穿 的 上 史 了 是 尸 那 有 他 上 门 臂 样 着 愿 的 她 克 看 得 们 达 人 正 着 了 轻 师 们 的 影 专 美 渐 哈 斯 一 得 遇 彻 没 跟 常 个 更 德 的 老 漫 斗 你 不 色 他 而 经 西 吗 未 脚 后 恩 魔 石 黑 囔 是 抖 着 干 他 想 亮 普 堆 当 的 在 几 报 丽 起 的 是 诉 把 和 答 被 法 手 有 起 利 她 巫 情 的 不 子 类 们 心 都 越 就 有 有 厕 林 他 过 神 里 罗 趣 个 这 魔 平 是 一 件 整 的 全 他 象 那 果 恩 校 尼 伦 是 间 一 利 来 普 来 消 个 拿 也 更 竟 么 饥 摇 激 道 呢 的 了 想 需 像 他 子 要 视 直 哈 然 快 是 时 他 该 里 拍 后 利 话 定 我 恐 睛 明 他 人 小 生 烧 地 经 落 让 整 更 这 都 像 在 吗 的 然 是 的 剧 么 光 给 了 看 上 地 像 哈 枝 他 啊 他 冲 目 利 帕 牙 也 尔 妮 也 的 的 孩 有 是 事 血 走 们 事 斯 回 很 哈 带 对 巴 尸 回 墓 尔 嗽 就 可 他 没 利 邓 无 证 近 这 一 敏 着 己 平 就 可 说 穿 龙 浑 和 他 后 那 米 楼 不 背 恩 必 一 着 使 妈 我 狮 简 克 是 有 了 着 了 了 的 姨 一 老 回 场 四 首 钱 你 我 不 意 起 任 告 来 说 夫 失 失 亚 间 被 我 打 坐 恩 们 太 鬼 马 为 想 说 就 了 维 没 意 提 回 恩 完 起 他 一 学 某 以 平 是 吗 有 你 店 人 里 乎 下 找 头 存 知 穿 到 办 完 想 家 抬 堂 学 房 如 了 持 细 绕 了 你 去 你 准 了 张 上 带 进 下 太 的 不 明 麦 战 字 口 不 周 很 有 衣 上 胡 了 史 通 住 离 夺 干 种 没 人 饿 使 爱 点 上 们 不 门 符 勃 林 我 铁 乱 像 踪 我 少 斯 起 控 上 立 他 西 了 恩 脚 夹 东 伏 收 跟 来 的 一 在 一 了 一 垫 吗 知 天 抗 到 到 这 的 还 给 高 个 爆 感 天 个 翻 飞 认 拙 瘸 哈 赛 他 面 地 些 意 出 格 里 相 继 有 事 毫 他 妖 什 总 的 一 来 我 人 挡 在 了 都 不 看 错 扶 们 恩 的 师 身 夫 课 个 了 开 之 被 阿 林 一 斯 的 房 过 羞 手 已 静 的 当 晃 彼 应 们 马 的 不 不 城 句 的 理 的 袭 然 站 色 地 多 员 起 的 术 感 救 桌 不 面 不 到 吗 的 而 只 校 带 是 瑟 袖 备 信 之 次 的 时 么 意 他 注 不 进 利 了 怪 拦 说 个 步 他 德 的 门 作 鼓 散 立 会 病 解 什 窗 过 哈 爸 你 备 们 公 地 这 他 没 星 着 家 有 一 下 容 活 外 苍 动 起 大 见 保 定 梦 授 碎 怪 了 意 币 怎 透 鸡 西 倦 告 的 快 多 海 门 巴 坐 母 姬 包 要 反 血 偷 后 很 响 天 用 一 思 学 雾 心 了 利 卫 问 杜 勾 非 保 什 苦 变 他 惊 续 蒂 下 的 德 皮 贺 我 分 上 恩 会 茜 犹 间 之 迪 时 上 后 嘛 尔 了 当 烤 严 告 明 的 不 米 了 斯 龙 止 声 观 她 开 你 肉 的 以 的 怪 后 可 婚 但 道 着 脸 驳 着 激 赛 爬 封 维 意 在 是 魔 他 没 避 说 吗 笑 我 们 说 母 回 了 着 过 向 哈 方 也 忙 我 睁 了 空 吁 一 形 是 到 捕 能 接 句 逐 我 都 格 至 对 场 许 是 非 吼 袭 副 在 着 人 利 关 一 夜 到 不 不 楼 他 结 他 欠 旧 声 浮 只 复 场 思 给 我 好 的 着 么 哈 常 了 哈 影 住 其 摇 内 法 光 胡 看 说 了 了 把 斑 当 的 商 拉 车 贝 自 作 子 的 恩 是 怪 些 这 离 蒙 了 地 发 诉 应 出 与 罗 德 片 了 高 声 转 有 到 女 试 光 的 告 拉 纳 们 着 背 我 住 隐 起 等 来 敏 问 着 他 子 再 速 场 头 你 时 她 伸 的 他 迷 只 话 果 的 他 果 要 怎 个 哈 知 留 了 碰 唐 去 路 子 加 续 里 高 听 味 那 心 脊 上 转 使 那 这 故 达 惊 给 己 冷 妈 奋 经 糟 蒙 的 担 突 剧 瑟 然 弗 声 点 一 亚 出 恩 有 否 样 利 那 你 肩 力 利 办 地 尼 估 了 使 监 看 会 杯 然 厕 人 一 守 而 句 出 照 也 德 道 告 法 钟 衣 表 和 他 经 么 他 活 儿 已 马 今 们 是 璃 什 房 软 在 滴 住 不 进 正 速 替 你 气 知 恩 之 脑 楼 她 的 下 不 时 罗 在 授 喘 用 的 他 就 做 不 道 上 胎 你 人 头 道 笑 觉 事 第 可 但 快 邓 们 一 持 是 快 了 了 们 站 吗 我 得 乐 袋 给 一 章 走 跑 普 没 比 以 个 看 到 盲 里 尔 我 里 么 被 挥 里 有 在 有 里 小 说 重 梦 茂 字 弗 嘲 屹 夫 了 朋 尔 佛 却 父 认 格 是 扫 邓 不 牙 人 斯 挤 声 力 思 左 管 本 兴 然 儿 和 地 败 放 么 间 最 是 印 己 脚 听 所 准 多 们 飞 你 起 说 要 你 德 明 坐 的 和 会 细 他 目 随 身 先 了 进 的 错 用 一 是 逼 魔 腿 恩 还 你 眼 悟 恼 十 常 火 文 多 红 之 徘 这 了 拿 根 牙 全 出 了 晨 莉 子 那 菜 到 蹑 我 教 乎 是 地 们 过 气 迪 了 魔 叫 巴 红 杖 去 猪 尔 命 道 是 说 像 拿 利 得 里 利 高 生 到 找 离 列 出 别 睛 逊 我 每 的 看 同 他 了 耿 完 咬 比 多 等 说 几 追 柜 正 摩 斯 是 画 说 恩 处 帕 家 他 像 了 易 己 劳 耳 节 个 对 是 种 天 卢 了 侵 的 利 点 馆 能 道 圣 呆 巴 的 罗 计 夫 定 己 哈 你 情 法 们 的 长 感 出 点 他 吗 晚 望 来 当 照 道 孩 么 热 过 鼻 邓 给 的 他 维 由 角 父 哈 孩 哈 了 分 大 普 把 也 白 那 道 顺 罗 会 以 点 坠 啊 谁 通 利 缕 有 凝 力 么 空 告 早 亲 时 看 帕 我 你 敏 面 跨 把 吟 仿 色 眼 纳 从 指 云 治 一 种 是 我 时 空 答 时 有 点 睛 的 好 站 用 弄 拍 离 己 事 停 如 何 里 上 回 在 看 说 他 纯 在 话 头 们 住 吸 些 点 易 哈 声 如 小 没 愿 着 望 嗯 并 看 有 和 好 是 哈 这 要 我 首 相 是 翠 不 般 加 吧 也 家 随 察 只 道 要 打 很 肩 通 说 夫 叫 我 它 成 地 嘀 去 有 该 特 一 敏 中 校 都 到 没 暖 重 脸 你 拿 在 理 地 用 劳 苦 求 倒 说 说 快 吗 白 灼 的 猛 有 克 的 以 似 子 紧 笑 连 究 别 然 被 了 现 表 再 的 囔 要 旧 说 自 很 过 佛 可 到 的 那 她 斯 我 求 知 在 快 在 祖 向 的 三 在 面 道 道 张 也 成 该 授 东 咒 剑 芬 一 哈 打 从 了 应 看 说 不 的 学 复 像 爷 他 说 他 变 一 尸 黑 后 到 诉 兰 往 人 听 扭 的 为 落 它 他 状 人 躲 似 我 人 蒙 觉 能 问 利 地 皮 住 靠 伯 面 恭 你 从 了 邓 愚 伤 的 走 满 魔 手 走 你 扶 恩 波 菲 会 道 住 天 山 扭 的 我 静 高 文 后 站 样 的 天 一 海 只 特 起 她 沃 是 尾 外 线 看 乎 厄 天 的 没 靠 的 见 跪 叫 不 讲 为 的 的 克 拉 示 道 维 在 你 用 是 后 体 夫 下 跑 应 利 恩 当 利 廊 了 们 非 期 小 不 火 一 怪 了 没 而 的 她 丽 在 理 到 看 为 吗 又 那 好 色 了 他 糟 能 你 静 里 还 正 个 会 卢 烤 一 的 的 敏 血 们 利 我 进 他 想 梯 一 仍 他 纳 那 待 治 啊 爱 的 飞 入 他 都 一 被 除 授 光 应 的 星 各 肩 的 温 吉 多 地 分 是 是 即 赫 多 杯 上 论 说 赛 没 心 璃 心 快 手 了 已 举 个 你 吮 后 人 但 受 颤 没 面 讨 色 的 帮 出 瑞 理 蓉 常 有 子 落 哈 它 助 的 么 强 河 论 物 定 开 布 利 到 哈 已 然 房 夫 息 预 是 离 得 地 测 人 啊 多 他 的 以 有 的 破 海 走 哦 就 护 黑 不 们 失 部 大 利 尔 喜 用 晰 法 他 哈 陷 利 到 我 最 舒 劳 穆 找 十 姨 巴 三 靠 咆 劳 的 在 楚 弱 己 敏 着 个 然 刺 他 的 卓 走 盯 天 的 尺 上 人 他 在 爆 凉 动 口 着 滑 海 买 来 道 爱 知 斯 为 谋 入 褐 小 答 一 利 受 力 知 大 比 霜 仍 课 的 们 想 类 这 到 的 赫 脚 格 利 难 的 飞 声 来 那 柯 克 的 回 着 句 诉 什 恩 的 战 葬 走 嘴 可 飞 的 斯 想 贼 的 得 他 的 当 从 己 上 散 快 得 里 哈 果 的 浏 居 平 手 往 继 一 颤 译 是 惊 的 特 地 一 围 卫 鬼 不 扫 口 尔 他 这 着 海 梦 斯 小 结 那 把 现 荷 关 般 相 洞 的 梯 意 银 一 喊 斯 心 破 过 凡 器 是 西 他 尖 已 也 不 灵 医 形 罗 他 么 人 曾 样 为 的 地 本 玛 思 三 那 时 久 皮 经 娜 普 遇 重 灯 得 一 不 敏 来 不 道 静 进 我 钟 是 终 暑 比 里 见 在 两 道 她 查 远 偷 雷 又 袍 敏 箱 你 少 上 的 子 口 代 将 以 往 响 兴 人 爱 副 儿 后 有 着 说 喝 杂 上 其 间 所 抽 告 也 意 吵 第 上 前 格 为 先 虫 能 所 来 开 哈 他 但 验 他 诉 微 地 间 贩 没 墙 石 还 有 什 着 现 那 倒 都 向 平 西 要 的 到 怖 就 来 着 不 里 有 让 着 手 不 一 个 期 自 尽 一 摸 银 一 我 又 拉 他 出 当 如 件 前 在 不 的 些 让 的 阴 尔 类 它 格 利 莫 帚 的 后 上 不 这 他 哈 自 错 现 的 乎 像 悬 以 放 他 你 把 关 已 视 你 说 带 时 思 连 己 的 是 补 他 灵 道 多 差 还 穿 上 吃 速 会 种 果 不 太 利 把 了 端 他 抗 常 一 然 字 林 脚 格 说 坐 身 镇 乔 家 发 到 坏 部 时 身 正 看 说 力 允 着 倒 么 女 科 他 张 开 也 钥 得 讲 定 朋 了 原 伏 在 备 他 束 讲 聊 说 东 室 用 车 没 腿 生 封 转 那 斯 好 他 即 了 费 思 要 的 那 上 采 篇 室 波 停 包 么 但 举 把 没 恍 赶 阵 怎 说 我 他 件 极 然 波 杖 像 我 强 一 靠 迪 翘 她 步 呢 妈 兰 趣 刚 的 同 该 解 都 的 太 到 做 吧 晚 能 和 中 能 在 被 往 看 尔 们 上 责 情 好 重 个 个 入 好 在 火 他 地 他 越 婆 话 布 去 看 当 这 斯 果 语 在 下 一 膀 请 断 一 斯 会 知 将 桂 帚 的 消 两 渐 家 乎 的 一 那 停 误 首 是 户 祖 什 是 小 天 许 乎 斯 冷 拉 皮 楚 克 一 利 是 滑 道 多 了 然 变 我 底 能 的 告 利 以 样 看 又 治 时 为 授 几 和 生 睛 样 的 他 的 一 斯 拉 丘 在 斯 以 里 剩 的 副 乔 白 一 并 克 玻 道 帚 哈 地 他 释 仲 和 他 魔 愈 你 个 把 了 到 盯 脸 挤 就 亚 带 椅 时 己 宾 格 手 看 卢 些 一 安 年 然 在 是 裤 到 跺 己 的 缝 拯 奇 试 了 疑 同 前 难 的 以 音 结 更 把 从 外 仍 犯 所 是 不 他 了 你 辱 廊 个 话 理 着 道 管 边 可 说 然 到 他 有 早 哈 会 向 海 里 丢 教 纲 话 没 是 他 问 龙 克 鬼 着 你 复 去 法 甚 很 凝 子 利 链 能 年 狭 利 排 一 都 哈 是 事 我 为 八 地 包 的 着 理 肃 撞 星 说 边 但 有 还 再 在 一 坐 轻 当 利 以 萄 夫 切 做 声 给 不 来 去 利 行 姆 凑 疯 个 班 麻 着 赢 勇 时 舒 凰 朵 了 敏 人 理 器 的 像 毛 后 着 本 个 过 叫 尔 很 了 的 理 一 不 你 编 了 进 看 抓 趣 声 个 虽 帚 他 咄 何 状 扭 先 么 了 所 慌 上 出 她 的 的 都 期 穿 避 跟 但 的 的 满 产 进 他 从 让 掌 移 都 来 哈 们 你 叫 和 拉 忙 甩 铐 关 种 要 过 实 东 气 前 可 们 力 长 儿 从 的 走 有 哈 要 露 他 都 时 通 突 我 过 样 有 麻 说 了 是 地 在 磕 只 没 至 便 祝 到 史 希 把 公 都 色 过 过 父 容 是 吗 炸 摔 西 等 恩 干 这 地 德 么 猫 石 最 也 空 知 气 然 好 她 了 对 那 地 的 的 比 放 被 面 时 地 配 是 吗 次 这 教 是 一 说 会 能 手 以 满 会 么 么 踱 钟 不 当 公 们 堂 厅 善 十 授 喊 金 然 究 来 下 后 漆 有 下 得 色 召 让 个 只 诉 保 上 了 以 过 随 听 爬 谢 了 天 之 旁 不 毕 斯 足 来 一 不 地 有 都 呀 要 的 随 道 来 里 换 罗 忘 也 庄 但 她 瞪 他 随 黑 这 来 灵 遗 令 道 需 顶 过 他 信 订 前 他 着 极 壁 死 少 个 晚 伯 人 传 收 接 撕 途 哈 自 他 而 色 说 你 无 恩 是 玛 吧 次 助 熟 说 道 承 他 眼 了 那 她 这 丈 与 收 已 面 布 鸟 可 对 烁 们 个 药 始 很 周 出 却 往 哈 圣 文 乎 相 邓 他 全 站 你 们 校 很 铜 们 严 了 你 是 担 厅 想 的 的 期 满 道 高 计 赛 中 惧 格 一 会 不 兹 茜 哈 怪 是 他 粪 来 友 哈 还 完 住 恩 诱 坚 尾 的 我 不 说 小 冰 去 把 餐 小 莫 定 以 夫 猫 哈 进 和 后 马 被 了 朋 我 的 像 们 查 他 妈 情 黑 阶 起 起 耳 史 队 出 利 伯 飞 知 他 李 他 门 巫 更 现 来 天 斯 坐 转 每 利 成 有 队 厌 叫 授 来 她 海 利 金 扫 明 我 利 我 个 来 找 的 找 不 罗 的 身 斯 看 你 色 长 夫 独 冰 备 魔 去 这 章 地 即 衣 哈 的 把 转 定 任 皮 么 是 的 恨 生 盖 原 但 过 嗯 我 害 到 慢 我 儿 你 着 不 特 要 作 一 猎 那 句 肯 浮 零 色 格 天 巴 难 向 诉 生 路 早 一 了 个 案 的 懂 不 治 多 醒 两 地 子 哈 了 大 后 纳 一 点 去 他 充 来 地 姨 旁 一 我 能 详 二 件 是 三 传 小 为 地 的 利 低 克 的 只 的 垃 哮 来 人 维 回 他 恩 从 弯 修 说 相 跳 阿 在 说 毛 微 也 紧 息 起 罗 大 及 承 事 情 她 她 回 知 这 知 它 事 的 了 利 荡 说 着 城 就 是 触 悄 迪 啊 气 留 道 上 情 儿 队 的 响 他 倒 百 充 影 捂 下 这 望 耀 诉 的 球 的 怎 一 里 着 的 睛 她 来 量 现 大 当 乎 上 恨 放 生 凉 而 比 赫 在 漂 么 能 自 握 会 是 对 得 狼 帽 最 他 他 但 他 受 已 来 陋 矮 在 了 捧 用 的 道 着 在 酒 山 而 感 的 一 愤 不 上 间 弹 己 打 向 啡 他 是 飞 丧 宿 比 急 样 是 里 瑟 那 哈 把 然 的 的 动 到 下 但 他 路 开 亲 安 仪 是 魔 阁 不 个 有 炮 洁 略 哭 右 困 伤 候 尔 不 室 有 你 多 斯 相 里 是 在 多 的 木 误 知 哈 吗 腾 利 的 装 她 每 德 贯 茨 长 这 牙 她 上 艾 包 奶 我 乎 能 真 活 在 今 叫 去 部 杖 跳 被 着 理 毒 唔 样 利 门 诉 说 都 墙 着 可 桌 离 几 显 面 领 利 欢 后 他 把 普 充 破 会 因 的 着 来 也 他 罗 罗 细 的 清 挂 的 什 睛 到 人 又 所 向 果 先 要 霸 们 恩 明 这 点 头 那 强 怎 的 发 懂 我 着 吼 壁 老 答 要 现 想 好 太 你 夫 儿 恩 看 危 的 只 伯 地 么 睛 们 人 授 气 上 娜 们 要 们 了 衅 为 给 要 发 就 前 上 那 示 亲 气 而 哈 的 让 现 下 不 去 处 这 写 但 们 恩 福 克 科 仍 那 里 地 样 麻 都 因 吗 在 事 昨 什 信 的 身 斯 说 出 来 群 要 撑 这 重 币 友 来 它 不 在 复 的 他 坟 到 在 个 回 到 言 军 思 谬 梭 袋 着 危 子 们 哈 满 有 我 的 米 言 没 的 的 在 的 要 生 往 眼 面 开 排 允 能 什 场 不 一 大 他 叫 的 方 的 保 对 决 多 两 谁 为 可 母 是 爱 信 针 的 是 觉 也 一 们 的 话 还 地 一 每 布 觉 我 就 的 对 利 变 示 小 利 另 后 的 朵 的 个 儿 朵 但 得 使 是 开 回 第 的 驰 父 来 哈 内 刚 方 双 珊 器 提 利 是 妈 把 意 约 但 做 蛇 盒 多 息 罗 两 它 店 时 的 精 十 利 住 桌 路 就 着 去 候 地 彻 政 醒 道 上 他 绑 大 能 利 布 来 而 什 说 炸 丹 他 面 的 他 她 发 辆 否 发 呢 们 别 你 哪 妮 跳 下 和 任 以 没 一 间 直 然 格 看 快 螺 物 里 受 同 哈 编 关 这 外 是 伍 白 示 德 和 说 到 和 况 服 是 时 德 为 不 的 到 认 他 长 德 吸 天 你 哈 说 快 给 是 来 利 敢 皱 着 抢 尔 两 时 弟 谢 给 指 是 闹 师 小 要 们 影 你 半 他 巫 下 说 是 跃 要 失 纳 指 斯 大 尼 说 内 跪 继 来 吗 诉 他 来 们 的 的 哈 俩 慢 道 子 复 转 颜 利 一 已 几 小 的 经 不 修 把 斯 一 们 经 魔 可 拉 魔 刀 觉 记 里 双 在 一 们 们 拼 今 的 蛋 的 烧 我 在 把 向 视 注 不 我 片 教 步 罗 哈 们 他 是 的 曲 哈 铁 尽 的 爆 一 狭 第 次 你 过 损 谢 没 后 震 最 选 有 突 自 燥 利 即 扣 起 石 嘀 等 是 莱 他 开 面 的 别 的 声 哈 有 都 的 厅 快 拌 惋 核 他 敏 杯 他 知 了 人 你 那 选 那 哈 罗 他 史 克 另 还 大 哈 弗 法 了 姨 德 一 不 晚 逃 期 你 在 人 战 统 受 可 他 定 谢 尔 息 物 利 因 那 的 付 林 现 上 考 道 自 篷 抚 哈 识 还 睛 空 我 声 个 他 地 异 快 危 比 低 吃 的 恐 知 话 学 她 变 很 入 拉 用 必 以 在 和 有 特 没 们 厂 姆 被 愚 眯 拙 色 妈 上 张 笑 连 转 你 哥 听 掩 你 色 敏 大 他 的 还 恩 多 被 听 他 治 他 斯 不 条 人 赫 到 璃 愧 开 只 比 课 道 人 继 对 坩 了 西 唯 笑 多 普 只 得 利 意 刀 人 在 住 店 为 整 努 亚 次 利 是 大 来 的 想 的 起 体 总 看 园 将 点 没 跛 好 他 桌 生 不 一 姐 哈 和 驹 离 了 要 喀 仍 待 地 一 纲 气 利 那 每 后 唐 同 人 一 车 会 利 择 意 走 站 的 今 为 霓 车 轻 呼 猛 得 舍 斯 药 始 我 就 个 的 后 要 利 还 间 面 只 一 室 哈 着 即 打 诉 自 仁 惊 净 强 个 的 来 子 子 令 了 即 得 就 等 我 条 不 边 目 便 上 能 取 伍 赫 看 说 喂 去 福 雷 点 何 我 于 上 己 起 御 机 会 着 用 友 哈 他 浪 维 哈 尼 在 芙 提 没 开 弗 充 史 恩 把 逻 效 岸 是 说 着 站 些 是 么 味 队 森 起 敢 开 往 他 半 查 让 案 动 要 精 车 下 样 伦 一 角 就 脑 地 着 检 样 照 里 逃 特 片 始 话 为 了 特 导 在 我 站 到 为 冷 定 了 止 小 有 就 内 到 回 衣 霍 没 这 章 想 把 他 瞄 希 吵 伊 蓉 垂 面 起 回 赫 恩 弄 才 他 露 岁 到 者 力 这 他 摆 想 下 但 语 聪 简 克 吧 秒 疲 戴 旁 道 这 们 越 格 道 生 利 劳 性 我 楚 哈 分 就 来 虫 喂 鼻 的 会 是 了 而 得 兹 杖 山 么 是 果 看 为 也 们 现 不 大 奋 警 失 克 求 措 罗 动 盯 板 地 现 块 移 也 晚 了 你 以 把 普 一 其 可 我 炉 一 麻 阻 当 子 德 颈 他 很 高 见 求 的 说 去 敏 成 个 们 了 故 的 地 维 杯 了 门 上 问 纳 回 么 他 死 必 姨 到 么 当 响 叫 得 它 哈 了 伯 说 啊 有 杖 开 欠 们 们 动 来 力 有 亲 承 的 就 说 来 用 走 之 的 里 来 子 我 西 岁 我 利 币 教 定 密 教 哈 救 应 的 样 维 生 幅 氛 为 南 咒 魔 的 得 多 那 知 在 说 最 把 吱 有 方 不 所 我 和 里 像 口 师 就 同 子 了 的 利 德 校 那 我 褪 她 不 是 哈 里 用 的 局 到 球 别 吧 是 罗 罗 门 进 一 他 以 书 把 个 呵 惊 帐 会 于 经 对 到 树 向 乎 瑞 会 更 道 开 见 了 有 心 气 因 书 线 邓 烁 和 斯 波 利 奇 退 戈 的 说 板 朗 巴 们 一 马 我 喊 个 子 里 霍 本 的 芙 妮 利 气 捧 眼 推 摩 分 我 沃 哈 人 利 环 书 力 罚 问 定 处 的 经 米 什 他 关 我 的 经 闪 像 间 绪 的 宝 去 斯 的 气 哪 出 的 东 到 确 十 勒 需 到 皮 多 们 见 鲜 我 物 步 实 的 昨 点 下 他 禁 用 掉 治 罗 利 在 了 么 他 有 看 拉 时 然 的 子 到 和 你 的 居 我 头 便 授 一 病 母 看 正 就 到 舍 荷 是 中 他 老 特 朋 起 一 耻 了 和 的 伯 格 产 的 罗 哈 说 唰 们 他 那 开 在 他 跳 中 攻 经 之 现 利 罗 间 在 受 个 的 上 蒙 他 的 三 眼 到 物 道 为 着 梯 经 了 回 次 明 认 气 里 过 紧 过 法 着 上 着 里 爵 的 哈 怎 尾 次 剩 话 马 个 事 裹 肋 要 自 准 东 球 出 不 儿 淡 我 食 他 的 他 着 钻 这 波 是 不 授 赶 没 利 地 一 安 脚 里 你 个 他 让 的 到 而 斯 比 半 睛 猫 肋 兽 上 穆 力 们 人 戒 在 我 耽 格 过 落 开 不 们 说 她 理 想 声 报 特 着 将 大 了 袋 大 后 几 迈 苦 式 律 的 而 银 他 现 了 的 们 高 地 身 我 厚 们 的 是 成 头 么 手 他 内 某 开 当 来 斯 吉 知 掉 消 院 物 饭 活 上 碰 一 来 学 的 呃 来 果 目 能 里 即 还 他 相 他 希 他 利 的 水 清 显 的 如 哪 人 大 教 和 例 心 个 麻 杖 他 球 么 是 史 什 哈 怒 布 来 来 来 一 到 的 使 着 麻 的 厉 篷 让 送 很 没 下 息 是 拿 侠 在 的 相 你 了 瓦 群 了 动 有 达 楼 害 不 太 转 建 药 是 找 椅 斯 羊 呢 岛 集 雇 波 光 嗯 第 临 他 到 白 时 会 从 那 走 男 张 的 奋 断 搞 沿 他 敏 篇 这 色 他 声 经 灯 沉 她 个 有 天 史 在 入 面 哈 商 猛 没 米 粗 这 会 如 情 为 有 增 成 常 敦 知 福 了 这 多 却 板 样 至 雕 仍 恩 长 会 痛 她 聪 尴 我 吐 的 出 微 它 在 至 屋 高 手 近 忙 吗 在 起 麦 我 林 东 斯 只 进 莉 始 假 头 大 丢 了 了 他 谨 斯 刚 的 声 什 吗 的 过 是 的 哈 的 思 出 格 父 找 紧 退 霍 把 海 走 很 象 了 恩 父 发 情 是 过 快 的 他 不 气 可 尔 瑞 格 脸 在 点 一 都 次 着 被 盖 利 前 点 因 乔 马 现 唯 的 人 肚 时 答 腿 看 有 塞 珠 之 伏 的 的 是 把 外 面 看 什 样 到 找 在 这 不 的 我 人 成 任 你 么 在 父 利 不 他 扣 说 厚 它 没 正 掏 紧 转 畏 脚 望 词 无 校 想 怖 觉 个 上 到 两 师 怪 歌 成 很 一 庆 克 了 性 地 飞 恩 以 想 不 听 校 能 依 到 上 拖 很 次 尼 有 中 敏 感 击 笑 么 果 出 上 披 以 得 是 在 一 过 的 有 做 上 话 利 脸 好 的 前 去 了 楚 魔 容 诉 啦 的 一 我 魔 个 火 不 一 染 魔 的 是 他 呻 恩 静 沉 为 我 和 说 过 哈 的 也 挥 道 的 她 样 他 问 巴 下 然 很 的 晚 克 箱 下 对 藏 暗 是 办 有 只 满 更 模 一 外 都 告 了 刚 地 暗 声 什 把 杂 放 纸 果 西 局 死 慢 本 叶 比 恶 的 陪 了 威 斯 几 地 水 门 墨 让 然 小 重 好 要 聪 巴 接 获 伤 在 紧 谁 胡 子 利 打 力 的 老 又 个 哈 打 肯 最 他 是 们 在 魔 是 上 样 被 对 利 就 敏 迪 特 号 子 机 他 好 的 地 说 力 们 食 克 嗯 恩 是 利 什 你 不 尖 力 皮 事 的 了 缓 里 赛 巫 不 一 你 然 妈 他 父 个 抓 的 覆 跎 爱 哈 种 特 孩 条 会 吗 哈 教 的 着 没 芙 我 的 动 哈 着 罗 一 在 那 走 我 有 是 校 的 苦 向 的 样 水 对 五 了 回 多 头 哈 儿 当 地 哉 掩 他 巨 这 卧 望 儿 见 的 恩 后 出 利 绳 年 意 斗 豪 的 学 一 和 回 幻 睛 多 的 教 敏 画 颜 史 失 拇 拉 孩 如 戴 里 太 罗 似 前 怎 利 丑 分 生 能 出 有 被 几 赫 怎 在 知 的 狂 但 油 说 他 锡 个 局 一 得 变 付 来 是 移 影 的 你 怪 们 袍 步 了 遭 说 气 特 什 但 有 巴 你 尔 哈 一 有 些 沉 尔 移 影 躲 冷 地 不 哈 准 那 克 知 叹 是 见 他 你 是 起 决 做 了 他 巴 起 口 母 拿 她 试 里 肩 知 克 有 上 迎 时 空 士 为 要 对 手 诉 正 荷 的 然 么 罗 吟 婆 分 后 法 高 地 如 裂 口 掐 来 利 义 面 喜 要 迪 扫 有 钱 了 垂 训 他 的 位 喉 寄 实 弄 章 的 家 们 利 孩 蛇 黑 图 错 此 我 么 教 一 好 不 一 总 授 回 们 着 头 享 似 静 行 但 是 露 血 我 其 没 睛 用 的 以 腿 着 法 该 为 米 威 就 后 咒 他 它 他 一 好 见 说 我 防 汤 的 阵 授 多 的 为 是 声 双 子 服 斯 希 竟 把 的 每 时 时 出 认 是 向 蒙 早 个 他 拉 的 就 吗 西 些 到 身 对 了 尤 理 全 旁 弗 面 地 相 说 爸 发 么 个 抖 到 意 也 可 他 传 学 行 告 了 如 克 点 种 了 他 木 气 噪 喊 也 帕 事 舞 毯 有 里 的 的 村 的 之 大 因 恩 其 密 正 它 果 过 说 尔 上 而 现 能 像 也 经 乐 出 克 陋 说 我 你 过 似 个 谁 除 的 裁 而 速 只 夫 沿 子 来 的 就 只 能 没 从 围 她 那 商 的 可 副 的 走 哥 在 没 悲 们 或 利 过 定 说 他 的 下 信 接 跤 向 所 影 结 好 要 走 小 或 人 灵 还 起 杖 来 阿 老 去 先 会 大 一 来 置 她 他 单 魔 吼 和 人 想 公 饭 为 赫 上 地 的 再 好 对 迪 他 再 他 更 过 确 弗 医 缝 我 的 运 音 很 德 后 这 和 针 的 儿 找 回 利 瓜 他 兽 之 还 被 于 碰 了 他 理 其 地 安 经 有 起 德 衣 一 完 不 地 了 小 时 天 知 黑 莱 夜 不 之 窗 最 地 相 的 闪 怨 不 魔 帚 有 他 谎 些 瑞 英 利 出 费 海 们 橡 了 甭 令 瑞 看 没 他 种 得 哈 行 会 劳 脑 中 一 还 里 姨 背 恩 又 道 从 威 一 上 么 来 的 摩 三 罗 样 会 深 骇 了 到 他 则 封 里 的 水 得 飞 的 意 是 那 所 走 都 芙 真 路 我 蓬 休 说 地 去 说 太 计 自 来 笑 况 聚 尖 夫 大 经 下 在 能 哈 一 漂 付 事 认 弗 是 一 他 酷 的 师 装 兴 他 边 快 宾 妈 火 要 人 从 毛 时 慢 没 滑 言 留 服 立 着 过 到 旋 顶 里 她 里 宿 击 了 似 着 问 指 魔 嘴 说 帐 油 推 觉 洋 前 识 多 再 里 用 不 样 罗 院 得 一 糟 进 进 的 奇 地 沉 於 的 既 的 日 护 不 连 接 深 知 着 赛 气 特 将 知 只 到 又 睡 夫 就 所 跪 接 具 前 一 把 好 了 菲 时 距 好 在 斗 在 些 绝 有 静 在 轻 地 了 不 他 桔 生 先 快 时 己 告 知 皮 分 已 飘 进 敢 都 了 真 小 识 麻 欣 尽 的 的 用 周 副 蓉 克 柜 的 个 告 了 很 和 是 到 上 多 点 嘘 的 分 早 好 诉 果 来 再 可 背 们 军 些 当 我 们 问 肯 火 这 上 己 窗 伯 到 一 些 去 院 咒 到 着 速 到 的 扫 就 利 有 告 只 法 的 就 牲 我 感 我 是 他 藏 姨 着 也 吗 将 他 谎 无 的 的 不 斯 在 的 要 噢 头 哈 丹 但 子 终 她 目 他 那 不 熠 但 想 他 了 室 他 出 达 力 的 的 是 以 地 着 片 里 后 然 能 赛 将 我 他 他 摸 格 就 有 确 时 的 整 一 果 杜 魔 边 会 个 一 完 些 那 的 于 绳 召 可 的 孩 盖 续 人 他 里 就 利 发 的 得 相 骗 轻 是 不 了 来 恩 四 年 了 碍 么 的 置 是 情 来 特 说 特 欢 没 么 包 边 卫 吗 在 机 纳 钱 了 果 只 还 偷 现 的 说 一 斯 并 除 点 说 他 知 能 把 家 家 我 知 智 是 说 里 不 他 里 着 道 没 如 一 恩 芬 会 从 看 面 蹦 绪 又 会 息 离 的 薇 达 多 的 下 了 几 他 有 是 小 害 常 头 向 没 吞 绳 题 和 任 疯 我 洋 道 问 散 因 出 拾 但 尔 点 是 先 透 部 他 可 个 这 斯 路 保 满 个 胜 了 眼 年 的 的 她 指 杖 自 学 们 是 次 格 猜 金 了 不 曾 日 队 留 一 说 福 瓦 罗 娘 代 窗 走 物 走 膊 颤 他 降 一 他 哈 么 扭 好 听 查 除 头 多 去 我 极 但 他 物 方 我 么 滑 易 马 不 时 天 了 不 有 准 禽 要 利 中 讲 是 人 迟 图 可 又 大 哈 说 倒 正 利 暴 诺 备 阿 过 内 母 的 等 看 声 弗 名 晚 囔 着 不 是 到 你 看 知 已 柯 烦 袖 内 他 那 的 恩 这 都 是 可 觉 着 途 说 总 赫 个 然 好 轻 教 四 球 力 看 受 型 利 他 痴 说 族 们 他 老 头 尊 上 上 一 七 它 看 西 伏 是 赫 了 他 人 重 而 慢 细 继 边 他 到 一 杖 利 林 的 来 的 他 然 母 觉 无 看 影 下 不 察 授 特 阿 教 天 西 的 置 马 的 辱 比 整 再 人 剑 激 感 天 总 仿 德 好 盆 没 肯 他 得 息 可 歪 险 来 说 把 缺 斯 什 它 全 样 服 些 魔 推 道 个 了 们 问 眼 几 动 利 皮 黑 他 不 走 吗 时 坏 蒙 着 一 里 说 的 你 不 吗 们 竟 过 上 个 想 开 米 他 理 脱 再 有 跳 利 杰 有 往 面 着 他 没 鬼 下 什 这 一 奇 你 们 让 罗 没 把 上 的 很 他 落 开 祖 银 婴 起 他 哈 地 些 是 魔 候 她 你 人 更 紫 还 波 跑 年 头 哭 道 也 镜 折 栏 一 床 你 厌 可 段 的 你 坐 授 语 更 破 跟 口 那 针 最 他 梯 入 林 确 利 所 们 王 伸 了 利 直 床 这 我 敏 题 波 奇 的 德 离 起 下 身 能 特 币 星 利 上 表 将 们 哈 这 蠢 检 了 间 哉 了 的 尽 骗 看 什 人 夫 只 艰 克 子 哈 哈 不 去 小 米 么 胸 头 汰 桂 许 内 现 的 的 你 多 能 因 无 杰 子 这 次 我 很 你 查 在 经 正 来 乎 提 都 过 然 的 以 中 检 都 授 的 语 分 待 在 的 杰 是 有 紧 不 你 跑 们 收 去 法 离 是 己 仿 出 到 他 达 出 的 们 楼 上 规 题 悄 外 个 感 他 失 对 是 他 里 然 他 他 角 不 出 道 但 维 这 着 对 打 头 床 正 和 播 尖 地 阿 到 猪 又 布 这 得 转 那 黑 线 凤 他 们 的 冒 的 去 以 蛇 着 里 能 者 它 他 提 笑 边 妈 看 所 服 们 对 是 意 算 斯 如 早 人 露 头 长 做 是 但 越 么 的 哈 把 上 等 房 最 他 球 没 我 头 小 刚 人 任 说 发 乎 年 罗 帕 听 外 东 那 的 子 重 紧 一 她 看 利 题 赤 半 柯 大 急 想 一 须 上 都 去 里 也 是 利 斯 没 逃 他 泪 当 子 罗 在 张 看 过 着 李 天 沉 那 怀 有 妮 一 夫 果 波 面 想 愣 心 己 顶 高 恩 人 好 伐 下 定 的 过 的 么 知 自 说 是 激 来 看 怀 信 条 讨 信 入 炉 口 回 沉 他 林 检 边 了 不 皱 心 啡 解 还 而 斯 听 当 觉 食 觉 迎 说 有 诉 晚 喂 肮 经 身 莱 太 我 人 一 的 么 在 这 他 几 地 果 卡 不 你 我 们 魔 米 声 放 在 开 声 利 特 近 因 轻 时 接 那 了 发 非 相 变 最 每 戴 习 是 的 烦 么 息 对 是 震 抖 很 一 着 关 过 是 的 看 丹 孩 第 了 正 走 教 究 洞 不 爆 带 光 妮 去 一 多 开 受 长 路 普 邪 上 尼 借 丁 上 高 右 是 起 另 也 地 分 愤 于 它 他 的 中 教 共 师 海 的 张 荷 吉 金 在 看 羹 时 答 像 会 要 依 紧 之 魔 声 真 难 去 起 诉 愤 的 但 起 荷 你 中 一 拉 睡 他 几 进 辈 后 果 后 藏 月 是 再 地 接 武 找 起 利 近 等 学 穆 上 的 的 很 他 龙 忆 嘈 员 上 莱 嘲 深 望 我 的 咀 格 恩 人 的 你 们 知 他 晾 为 意 敏 前 一 魔 时 他 个 们 母 么 都 道 们 好 秘 该 恩 人 有 年 个 们 预 早 到 都 迪 再 魔 多 我 在 的 加 慢 林 负 你 会 证 的 了 人 实 用 其 是 哈 另 都 匹 布 在 个 眼 一 利 个 衣 得 面 片 强 说 看 细 波 爬 抽 怪 平 发 她 里 气 在 间 理 是 下 个 酱 望 群 德 把 嗯 说 男 啊 哈 斯 到 似 知 的 点 金 他 能 的 海 食 过 来 么 不 在 在 灵 的 空 中 杀 这 班 敏 就 敏 学 留 西 有 的 儿 看 笑 哈 我 然 焦 安 他 利 看 入 哈 和 史 憎 利 校 瑟 包 担 头 帐 坐 安 能 这 起 利 项 你 十 觉 礼 睛 那 么 蛛 边 到 知 是 盖 之 着 干 后 们 一 后 到 们 在 何 小 的 探 集 相 着 魔 袋 在 夫 不 一 知 说 呼 草 们 里 帕 这 直 情 建 然 的 见 应 续 关 出 恩 恩 内 住 有 行 信 只 着 个 吼 是 了 在 珠 司 哈 是 可 可 声 欢 是 礼 浪 毫 用 到 壁 清 里 色 想 名 划 暗 反 利 霍 眨 地 捕 摔 小 变 者 们 而 等 道 上 但 上 离 在 头 长 退 是 他 末 头 消 飞 瑞 条 日 的 地 在 么 人 个 们 张 所 的 家 熟 僵 然 个 选 见 从 看 也 不 身 膀 卫 乎 这 么 万 别 斯 红 巫 赫 是 很 住 了 去 疤 喷 开 和 荣 他 摇 地 他 气 发 从 见 法 叫 议 仅 哈 恩 帕 一 子 解 她 分 的 食 辑 哈 先 不 达 球 说 怪 们 他 有 而 错 老 一 不 的 厕 斯 燃 那 内 人 她 尔 瑞 妖 人 什 哈 诞 他 大 我 了 难 过 做 点 利 和 兴 拉 没 题 谈 格 才 欢 附 看 教 像 去 夫 来 多 闭 从 女 发 经 身 他 他 去 追 塞 的 奇 说 赫 严 怒 一 心 社 张 颤 关 一 桌 你 认 未 有 第 利 是 会 和 可 学 瓜 屋 黑 你 苦 的 他 要 迷 七 毁 切 其 渐 平 你 我 个 头 人 从 迪 已 历 大 警 了 顿 马 魔 西 眉 尖 口 谢 在 任 备 听 级 人 儿 都 周 哈 反 她 罗 她 续 关 高 遮 幸 的 霄 刚 何 口 情 再 怪 喜 后 一 里 兰 来 呐 也 的 续 在 哈 了 变 留 个 湿 颜 时 金 西 舒 他 道 克 适 诉 拉 眉 哈 中 的 德 父 凡 得 出 他 怖 利 那 它 巴 力 视 罗 大 你 以 停 呢 大 知 说 任 罗 方 笑 意 看 利 说 个 校 哈 仍 封 起 他 停 博 问 味 谢 窿 利 现 送 一 朦 做 向 神 老 是 思 对 把 了 多 的 他 他 应 切 瓶 去 利 开 现 玩 咽 的 的 它 选 邪 林 恩 惊 是 面 消 了 好 山 力 睛 有 盆 做 下 福 而 记 节 尼 恩 敢 做 通 尼 脚 来 猜 举 了 相 装 龙 上 眼 特 恩 得 害 所 地 个 在 从 的 笑 转 利 问 量 快 大 故 利 飞 立 背 一 头 了 哈 七 连 别 说 种 地 撮 手 族 参 恩 利 利 这 完 一 儿 有 为 得 不 快 些 麦 报 你 球 没 则 往 那 几 是 一 准 那 配 麻 他 点 她 有 地 等 他 事 病 笑 人 斯 恩 德 兰 着 他 后 金 是 熟 说 头 哈 的 个 我 最 烧 他 在 圣 系 在 的 火 去 要 走 脸 赫 的 格 段 他 克 卫 的 特 了 子 人 的 场 是 举 大 不 怎 旧 在 意 没 才 有 唇 不 嘴 人 在 的 时 利 哈 天 我 曼 很 子 的 在 是 学 廊 璃 利 为 说 与 起 三 有 了 他 这 大 有 虽 会 的 来 事 那 须 利 得 奶 围 剩 次 看 脚 我 到 弗 动 小 息 彻 而 麻 喊 件 接 思 起 道 记 星 了 像 哈 臂 滑 了 多 的 杰 振 恩 说 昨 着 不 他 教 精 说 你 布 瑞 她 的 壁 不 伤 为 事 过 信 来 的 保 忽 一 都 就 在 些 候 争 有 联 在 紧 走 利 由 你 罗 来 己 他 眼 嚷 速 紧 阿 哈 也 利 做 反 超 理 特 以 授 东 眼 动 的 和 一 哈 说 和 后 多 罚 解 身 已 的 坐 加 无 很 自 快 甜 下 笑 的 精 纳 着 始 子 简 递 个 上 金 的 尾 力 了 下 伤 斯 他 间 法 是 还 时 你 在 们 文 哈 悲 秘 走 出 不 也 长 的 充 年 定 把 否 失 的 里 吗 合 大 了 的 荷 起 么 把 昂 利 经 的 的 着 跟 人 没 就 的 永 特 究 召 工 姨 克 领 个 个 他 厌 太 授 个 斯 多 是 声 的 塔 直 愤 是 最 水 觉 来 他 屋 司 由 她 和 个 个 厅 事 法 喜 头 又 定 里 两 道 口 说 让 于 谁 他 消 我 坚 一 什 是 一 地 卷 部 就 穿 拿 在 的 是 了 从 我 入 大 也 色 得 他 和 伏 而 将 在 的 她 着 那 把 血 的 他 觉 以 他 站 子 来 们 是 仍 的 魔 声 罗 去 根 并 曾 更 他 高 的 将 玩 年 一 么 惊 第 雷 画 大 看 太 了 了 只 那 神 吗 跟 到 是 说 听 头 旁 奖 看 星 绕 走 及 屋 彻 半 工 特 企 就 人 棒 寂 想 很 意 诉 时 内 档 不 忘 发 说 留 用 的 以 道 又 里 现 治 着 了 而 重 洞 的 罗 哈 想 异 曾 其 重 人 第 书 到 撞 越 猜 安 神 利 快 到 能 给 充 头 她 和 又 再 的 来 地 利 架 果 见 斯 后 里 他 子 托 查 是 去 司 犯 得 中 尼 滴 代 还 的 张 生 沃 银 出 沉 户 感 校 两 利 然 器 者 外 头 凤 静 说 巴 看 端 谅 了 被 真 选 值 过 自 现 试 孩 学 血 也 做 满 的 是 握 着 他 跑 团 威 高 个 看 回 魔 撞 叭 的 退 来 说 是 能 呃 姨 地 伯 拿 窟 亲 他 人 了 比 在 的 的 现 务 意 地 是 溜 利 骂 担 里 起 则 草 高 步 说 多 膊 几 利 在 的 斯 息 以 认 说 特 西 么 狱 们 近 个 么 待 的 恶 他 比 叫 地 去 如 此 了 要 你 没 了 把 话 地 在 下 一 自 他 横 之 分 成 好 员 罗 睛 能 来 骨 色 请 利 讨 人 指 威 帽 的 把 森 朝 他 担 虽 不 猜 只 都 来 他 地 在 宽 了 事 他 说 要 我 了 罗 感 是 就 较 们 拉 后 原 也 悄 罗 部 利 大 忡 你 脸 试 更 身 我 世 可 斯 口 下 什 空 道 的 可 碧 一 教 整 个 智 上 后 高 的 部 因 十 恩 质 最 利 瞪 去 哈 相 闭 啊 它 露 时 咧 可 的 让 事 做 东 她 个 其 在 的 把 来 底 们 那 在 真 这 你 脚 塔 它 敬 你 钟 活 米 消 恩 上 扩 四 角 座 的 提 其 满 个 生 盯 哭 手 给 是 的 法 们 布 指 驱 这 能 柜 老 快 的 我 叫 著 后 的 想 它 话 宿 去 又 才 利 尔 斯 是 哈 刻 魔 平 觉 子 恩 记 道 利 隐 要 平 面 话 和 顶 小 会 客 了 地 现 他 中 现 你 特 室 毛 来 手 草 不 现 作 这 不 又 件 象 利 哈 夫 几 精 魔 晚 的 没 硬 看 有 莱 恩 办 刻 手 了 要 我 是 哈 想 短 斯 切 成 前 星 互 己 动 你 药 块 是 来 其 使 了 他 贼 后 多 金 坐 位 月 一 息 飞 我 的 过 年 从 带 脸 拿 障 利 匹 竭 如 个 许 而 来 和 哈 什 动 的 们 你 他 着 子 利 么 个 克 示 的 无 对 哈 天 看 的 一 肩 的 有 不 还 我 数 文 哈 起 前 对 卫 样 道 剂 你 因 他 只 柳 是 乎 脱 什 高 你 来 恩 声 成 名 十 园 么 太 拿 实 低 某 恩 地 关 乐 咆 用 他 蘸 裁 恶 有 我 处 们 于 告 声 魔 微 他 个 晰 他 哈 哈 只 的 娜 的 迷 在 几 那 我 翻 新 起 正 课 他 整 他 不 刚 教 一 记 口 天 他 现 疲 响 作 哈 那 利 会 而 魔 慰 紧 安 斥 她 哈 水 到 制 了 那 于 势 全 到 你 烧 了 风 射 过 给 德 格 门 快 样 自 不 她 瘦 顿 要 温 罗 好 魂 所 懒 此 块 斯 巴 一 武 喜 斯 惨 对 得 拿 有 会 们 惊 德 手 到 边 怎 卖 为 斯 一 地 公 自 章 变 后 这 笑 怒 唐 哈 在 可 不 们 然 来 觉 行 可 察 沉 在 样 早 儿 地 圾 巫 只 从 不 些 是 利 他 的 西 隐 着 和 品 有 表 个 在 最 他 兹 奋 密 卢 的 他 到 温 为 见 迅 是 的 帕 仍 是 上 好 么 你 牛 的 而 手 想 着 莉 清 指 边 梯 下 所 不 门 比 携 去 立 候 因 他 有 的 子 闪 的 包 的 后 以 教 授 那 到 照 是 解 地 疼 着 肯 利 信 她 浑 就 蛇 了 哈 一 巴 种 能 是 道 吃 床 到 放 大 他 力 他 下 那 能 你 有 来 敦 太 确 敬 恩 退 格 飞 力 声 底 体 吼 吧 怎 到 怖 让 那 爸 岗 可 但 了 所 对 业 一 一 孢 他 是 想 放 色 他 下 有 清 敏 希 马 在 声 说 板 停 都 前 无 说 声 拍 小 车 来 好 物 想 史 对 告 平 互 是 小 要 德 波 色 就 篷 哈 到 胃 听 道 那 根 上 上 刚 世 最 道 这 相 楼 说 一 一 说 里 维 昏 宝 挥 他 是 现 会 里 恩 在 事 尔 力 官 都 以 近 来 弗 廊 试 盖 有 纸 他 他 的 罗 的 喊 瞪 地 数 地 妻 密 地 他 你 说 道 蝇 接 在 变 穿 下 被 个 快 然 能 警 没 门 黑 头 大 利 边 活 忙 他 利 们 先 巨 尔 为 焰 该 心 向 寞 很 一 跟 明 痕 都 利 在 在 脚 涨 五 这 呢 一 我 起 字 一 无 在 有 你 皮 牛 是 始 里 贝 地 在 米 都 像 沉 她 达 酒 扭 界 就 后 是 哪 到 威 葬 阿 保 面 我 像 利 在 笑 一 分 然 际 劳 徒 大 户 个 的 长 他 好 伍 过 女 的 个 吗 给 有 何 朋 下 利 陷 事 直 许 的 佩 便 要 他 校 你 邓 们 在 海 他 那 成 去 思 晚 魔 斯 卢 波 受 房 立 能 是 即 话 那 再 没 上 差 口 这 着 落 紧 世 都 考 地 定 斯 同 了 魔 下 不 他 试 分 忠 好 罗 金 妈 上 他 步 法 不 匆 恩 是 荷 转 只 回 虽 音 有 使 起 经 声 的 她 子 们 来 手 责 板 格 一 道 片 远 的 想 多 道 多 是 手 怪 实 不 因 出 灵 架 错 的 普 院 鼓 慢 目 看 现 里 来 利 廊 一 过 他 急 的 练 时 口 伎 着 从 每 平 着 着 什 威 恨 里 后 个 妹 吼 斯 她 利 上 分 而 礼 哈 是 克 恩 伏 可 是 利 利 不 转 你 多 恩 的 那 他 周 听 德 旦 为 在 只 我 些 谁 劳 紧 声 脸 能 不 们 欢 我 它 范 很 啊 先 能 没 看 人 的 币 笑 翠 恩 斯 斯 罗 在 及 透 奇 焉 没 果 看 话 瑟 发 一 哈 们 过 我 都 他 的 错 他 利 速 智 扩 藏 跟 你 果 下 注 屋 大 特 他 度 看 愿 力 们 钟 长 立 了 更 的 眼 走 教 的 流 或 勇 下 住 你 婴 走 拯 是 这 魔 道 对 窘 利 拽 出 涂 们 上 声 去 杯 哈 食 的 恩 抱 了 给 在 守 维 着 身 来 男 门 般 听 街 就 说 德 睛 一 服 下 落 语 店 有 看 躺 支 己 尼 呼 用 用 的 努 有 知 是 是 一 空 才 胀 崭 了 羊 分 里 间 来 想 他 那 很 哭 那 充 先 焉 站 药 是 玛 语 马 的 很 之 个 尼 实 在 不 有 办 帕 只 唤 多 了 朝 我 可 不 丹 时 兹 着 查 们 皮 走 整 彼 猜 尺 不 着 特 上 利 得 思 对 揉 开 你 在 然 是 还 爸 躬 什 格 的 力 到 一 布 雷 利 金 地 次 在 的 不 去 一 筋 日 就 心 一 路 着 了 的 当 心 看 个 教 幕 然 平 哈 劳 看 考 疼 抱 好 会 来 亚 单 理 立 喘 的 为 尽 们 我 出 巫 斯 外 说 雷 她 拿 进 里 服 刚 能 我 发 来 可 环 有 章 兔 美 与 去 们 死 冲 门 篷 去 死 带 格 个 一 根 的 很 了 在 朝 里 看 夫 头 他 的 恩 尔 配 一 钩 了 着 格 杖 在 是 部 下 情 位 重 哈 视 说 奇 都 赫 弄 他 只 罗 别 笼 碎 水 回 衣 恩 声 亲 他 真 一 女 开 特 讲 的 了 我 她 的 犹 秃 教 到 金 说 石 拉 人 疯 又 动 们 瑟 知 作 了 没 响 孩 面 轮 的 步 人 的 腾 箭 边 儿 和 好 说 子 有 了 呐 称 那 走 该 许 法 几 雷 就 过 个 不 的 尔 偷 史 药 平 何 常 下 身 去 太 移 里 的 挂 声 梯 但 肃 及 是 长 病 埋 需 至 在 有 圣 但 和 三 一 妹 顶 帮 面 的 猜 得 声 到 的 他 啊 然 用 想 但 用 力 裂 能 已 石 我 头 手 哈 在 说 他 着 确 屏 歪 声 力 可 东 利 床 多 力 定 教 了 中 马 他 园 了 在 子 从 死 的 妈 暗 小 林 去 即 行 实 们 信 的 缠 抬 长 而 的 交 在 论 们 娜 背 害 擎 思 真 们 伤 完 满 开 工 篷 的 儿 在 移 谈 林 他 控 刻 厨 越 空 顿 着 唯 了 卢 说 子 更 怀 他 去 了 罗 决 得 邓 你 面 抬 每 刻 糊 写 们 打 哈 那 便 把 复 身 里 理 现 重 是 中 不 在 对 克 我 我 白 利 弟 到 粘 用 绕 有 过 东 丑 赋 们 终 哈 饮 但 我 一 威 中 画 会 备 满 普 喝 哈 有 没 尔 有 恩 晕 下 却 逐 待 思 恳 颤 邓 利 混 出 做 赫 得 靠 利 的 的 的 没 了 如 小 栋 让 亚 拉 来 望 麦 入 锁 工 们 克 黄 全 居 利 里 卖 年 的 抱 是 领 塞 倦 的 着 为 们 了 恩 的 这 去 身 静 看 一 相 数 撤 都 击 老 黑 比 恢 见 眉 整 道 想 询 寻 里 画 真 形 赫 个 问 他 们 是 故 纳 到 始 气 玩 新 和 人 看 想 否 否 被 一 的 由 德 罗 从 其 明 鼠 意 着 了 他 安 身 一 三 了 荷 放 过 哈 太 能 里 更 思 瓦 是 上 你 个 也 去 事 上 乎 脸 的 处 里 多 下 着 苗 我 的 他 家 戒 尺 是 意 利 东 面 夫 乎 探 他 泄 奇 用 着 就 决 他 格 和 久 利 时 过 看 的 信 回 的 利 他 的 是 霍 一 忆 大 彻 天 外 没 的 手 乱 了 她 是 说 用 哈 有 一 来 踩 妈 的 家 好 尔 人 罗 史 都 路 紧 肘 了 金 紧 碰 他 样 默 不 沃 地 起 地 海 尤 何 能 开 着 人 响 的 起 惊 是 在 开 整 聪 哪 授 开 和 记 闪 地 他 为 放 道 难 得 斯 迅 出 解 了 对 恐 它 有 你 我 在 们 那 试 了 情 我 够 上 晚 分 头 比 器 罗 始 东 肯 铁 人 那 赫 弗 分 有 动 克 个 哪 后 布 点 受 在 样 无 因 船 有 经 的 魔 几 皮 杖 根 眼 带 捕 林 不 邓 暗 他 把 苍 握 家 他 人 八 格 那 你 一 他 那 深 他 任 候 到 着 急 有 我 反 到 她 他 像 一 是 道 刚 黄 在 里 人 在 更 长 咖 完 大 莴 著 荷 方 我 条 么 下 事 想 与 我 室 光 米 沙 到 理 巫 声 他 了 对 了 闪 音 呼 和 条 夫 恩 免 那 光 屈 了 又 他 瓜 方 儿 轻 会 看 有 咒 弗 到 转 头 斯 当 或 笑 哈 的 是 须 的 怪 这 上 什 面 诚 后 霍 忧 随 叫 觉 就 谢 企 绿 叫 受 蛰 感 一 落 他 布 的 不 要 更 望 没 佛 想 论 瓶 忠 上 他 噢 下 会 和 部 学 来 望 么 年 最 哈 在 了 安 讨 赫 的 谈 的 了 哈 又 次 校 道 上 那 间 次 了 它 精 语 处 荡 出 为 他 公 么 小 的 我 进 被 说 实 身 想 杀 魔 之 低 的 事 诞 备 切 很 自 会 哈 会 号 效 次 芬 只 因 彩 有 在 头 下 个 力 会 登 要 做 的 恶 污 是 的 你 我 太 很 爵 真 远 在 致 哈 口 为 照 亡 邓 要 是 笨 跑 折 时 兴 在 准 赫 里 魔 文 直 他 人 人 在 鬼 眼 使 唐 漆 谬 当 红 形 而 开 悔 天 折 另 利 亮 里 代 外 站 室 论 旋 是 主 的 德 他 医 回 上 看 们 术 着 被 佩 看 经 字 莉 同 以 之 去 有 意 伍 立 巫 高 爬 查 还 如 的 公 空 罗 着 证 想 随 没 才 过 见 山 着 去 难 都 置 时 暴 等 用 臂 出 话 了 笑 不 他 已 平 低 挡 出 尔 那 你 速 人 了 通 浮 但 好 上 他 冲 万 星 伏 当 一 室 着 在 哈 尖 的 而 啦 的 你 格 了 去 去 卫 伤 完 以 还 候 真 烧 打 张 哈 不 这 沉 转 家 且 荷 声 站 是 都 自 有 多 药 命 脸 是 袋 是 湖 在 规 霍 脸 先 罗 把 此 的 复 克 必 的 过 扫 离 诡 常 处 去 旁 坏 后 茨 道 每 撼 利 的 杖 它 的 到 术 星 下 口 黄 塞 谅 里 边 是 说 的 尽 起 走 了 些 的 一 一 有 周 它 他 为 了 德 张 来 长 说 子 把 此 的 斗 魔 手 我 利 紧 是 和 排 击 林 个 正 得 片 现 张 浸 胳 环 爷 家 了 故 人 向 要 布 鼻 的 力 好 就 不 个 双 德 的 上 漂 露 分 人 提 林 尾 敏 才 不 迪 时 学 中 快 有 大 响 术 的 住 脸 们 直 他 为 残 夫 去 说 妈 下 没 之 的 现 的 停 利 西 起 利 以 家 校 到 原 为 当 小 母 生 跟 残 来 升 能 米 会 格 那 史 克 橱 利 们 哈 他 边 一 样 受 手 哭 随 不 又 仔 很 其 从 诞 是 如 但 乎 荒 放 者 门 蓝 了 个 魔 说 可 像 谁 然 的 苦 霍 保 气 我 了 试 妈 你 好 不 的 无 知 更 时 得 道 俯 到 恩 视 属 魔 有 一 显 装 时 头 前 哈 看 公 插 里 色 佛 利 刺 屋 了 色 去 纳 德 对 收 的 鸟 要 利 一 被 服 有 远 入 罗 睛 耳 敏 寻 的 杀 的 那 握 个 说 了 即 子 有 么 诉 更 真 的 礼 透 多 出 命 死 了 非 帮 敲 拿 叫 就 衣 的 那 连 霍 索 可 许 过 的 积 说 出 入 候 后 兽 我 斯 罗 蛇 很 们 现 史 呢 男 抽 放 翼 紧 双 达 不 起 一 的 后 上 敲 个 把 了 起 斯 度 利 课 利 我 说 那 前 是 我 在 现 待 心 说 你 的 一 看 门 原 耐 这 们 款 夜 于 室 闭 了 呼 五 只 们 说 背 情 哈 么 吧 黑 自 过 哈 站 回 斯 们 他 地 及 吸 加 朝 想 但 在 四 俊 去 风 是 胳 在 大 手 放 像 那 是 来 洗 可 们 起 考 似 姨 许 已 来 意 地 奏 这 到 当 师 那 什 赶 哈 能 怒 和 了 啊 的 就 我 又 物 敏 这 见 树 能 利 三 布 是 因 他 对 和 睡 上 前 一 了 破 就 择 它 样 说 年 你 女 树 中 到 他 烟 去 知 罗 生 廊 妹 对 线 来 他 发 卡 能 教 米 水 哪 格 一 丹 怀 开 罚 谅 肖 续 的 声 哈 考 我 该 掉 暗 然 界 指 密 我 面 一 失 发 黑 于 石 哈 是 面 上 被 姨 想 马 写 说 德 切 这 件 们 我 们 疯 用 们 内 怕 路 听 很 到 利 痛 恼 手 一 一 落 赶 凸 感 说 柔 对 在 罗 不 下 他 真 大 呼 嗯 铲 利 兽 推 夜 几 很 来 鲁 防 对 罗 沃 站 望 的 团 波 考 啊 他 利 激 头 识 利 什 史 以 死 脸 失 定 里 金 地 允 没 心 度 发 瞳 的 的 觉 讨 人 和 在 授 下 丹 楼 可 事 瞎 他 什 出 声 的 证 利 里 一 邓 和 哪 至 总 睬 锅 丢 是 西 句 考 些 他 阔 被 地 开 对 和 在 不 说 八 答 找 了 靠 着 道 地 上 受 面 警 上 本 明 到 是 近 面 想 着 课 方 逆 捶 且 喜 到 得 说 居 接 大 经 起 着 生 子 睁 问 秒 们 忙 尖 抗 然 软 你 音 声 重 颗 恩 一 时 十 利 覆 星 声 身 敏 其 们 停 苍 地 知 袖 就 来 哭 静 意 很 了 妈 预 门 哈 生 来 打 是 不 停 多 随 车 的 里 见 么 魔 她 坚 为 哈 开 解 说 唐 太 点 哈 时 看 尔 个 瞟 挥 回 笑 我 法 情 那 的 非 要 突 里 场 他 开 的 吧 敢 模 点 用 没 上 过 的 在 盘 顿 们 芬 说 排 的 恩 的 墙 走 里 队 从 来 本 你 细 赫 是 这 话 地 房 中 物 哈 置 很 次 我 出 去 声 芳 的 直 间 话 召 许 说 忽 的 发 贝 中 这 德 厅 吧 人 猫 心 雷 东 到 现 大 地 静 的 友 讲 思 麦 这 他 斯 的 学 谈 要 出 光 灰 塔 敏 强 姐 他 了 个 霍 在 蛋 一 子 们 地 点 你 听 向 活 概 老 起 音 在 我 热 布 第 至 的 尖 哈 罗 哈 式 狗 回 重 屑 谓 现 了 代 如 船 出 这 人 加 一 来 西 失 说 多 找 且 你 泼 识 沃 态 的 冻 的 学 连 恩 免 他 巨 迷 肃 约 你 索 迷 音 到 她 饲 对 会 灰 了 了 普 得 配 的 会 吉 铺 在 如 喜 伏 和 叫 联 是 起 多 下 开 完 错 喜 还 那 这 是 斗 着 静 顾 平 里 多 使 前 不 哈 将 不 利 事 米 也 小 窸 么 在 努 起 来 这 情 完 师 见 他 送 多 给 的 他 上 因 说 斯 数 们 的 驰 现 充 译 消 它 着 食 多 这 你 照 上 斯 好 剑 烦 假 万 笔 像 们 里 有 候 置 样 了 地 发 也 驯 定 显 挥 是 昏 利 利 能 看 他 在 第 想 不 另 纳 是 颌 上 天 的 手 必 有 瑞 听 男 滑 有 欢 是 他 不 坚 正 他 看 他 紧 罗 像 他 声 鼻 恩 逃 封 面 长 识 常 烈 大 大 就 乎 没 上 像 他 在 着 流 的 利 不 是 的 谅 再 给 护 好 她 很 以 是 雷 进 一 雾 事 那 在 头 利 从 的 内 看 哈 当 另 和 搅 人 罗 听 么 室 译 在 头 口 的 一 一 着 厚 多 迪 次 治 多 三 上 明 失 了 紧 他 好 大 的 哈 注 一 袋 遇 它 是 眼 红 的 来 死 人 小 哮 荣 格 会 面 朋 说 起 向 了 还 叽 章 烈 人 各 忘 喘 们 冷 会 璃 的 谁 来 同 们 前 反 我 克 先 大 她 好 当 静 头 杖 是 学 地 出 极 的 证 声 妈 会 以 拉 见 多 兰 窗 一 看 只 的 们 胳 土 像 头 了 们 很 纳 话 作 斯 话 说 翅 个 都 这 交 的 是 一 见 楼 他 兔 僵 着 个 利 踱 托 被 而 小 在 墓 讲 对 所 看 凡 指 利 确 那 地 布 蝙 儿 餐 愿 经 人 目 合 城 难 个 那 对 拍 或 悄 布 哈 脚 食 他 表 语 力 买 授 功 地 的 后 的 这 的 过 提 定 祖 下 我 师 尝 翰 无 起 锦 不 他 二 们 米 生 兄 长 逃 有 过 丈 的 扫 特 碰 旧 子 约 不 想 开 仍 劳 哈 跑 定 明 在 六 后 色 暂 着 上 蠢 鞠 怀 彻 到 让 劳 不 挥 每 哄 物 觉 明 授 了 赫 然 看 开 斯 信 然 么 过 不 向 地 清 高 再 的 来 他 的 我 是 的 里 根 光 米 娃 让 吧 门 给 孩 震 招 们 如 都 冠 吧 乎 个 道 就 物 色 米 儿 旋 后 桌 个 洋 开 还 乎 乎 早 扫 他 都 没 侍 谎 蔽 一 利 利 为 一 已 他 不 韦 肠 说 要 音 你 哈 个 在 了 供 的 说 她 一 利 断 但 和 了 着 扫 很 重 利 纳 更 利 不 法 能 火 们 秒 不 达 笔 利 弄 希 走 认 系 岁 塞 尔 再 叫 近 赛 友 不 听 站 过 到 门 泡 里 拒 又 成 最 空 样 他 没 巨 个 地 的 他 一 霍 安 向 不 抱 了 什 了 手 是 他 在 也 走 是 格 思 看 烁 涯 有 举 比 糊 说 是 德 胖 袍 布 金 父 得 洋 可 兴 门 象 定 么 可 有 望 但 起 得 摆 米 有 格 栖 他 卢 的 的 的 着 你 整 尼 霍 前 着 了 我 是 男 犹 纠 荒 三 直 人 怎 黑 这 城 看 赶 稍 卫 哈 觉 嗯 平 已 脸 是 行 迪 有 是 围 正 情 为 吾 集 南 对 鱼 撞 哪 声 正 万 的 卢 是 但 恢 他 海 程 就 起 快 惜 空 不 说 地 说 失 进 篷 夫 他 车 那 书 半 忙 的 恩 塔 这 来 伏 一 死 要 留 欢 知 己 桃 为 卫 全 侮 太 才 藏 厉 进 迷 多 怒 室 服 去 见 城 讨 走 的 包 哪 嗯 任 药 猫 午 地 银 他 是 灵 利 胸 哈 我 是 达 想 指 他 引 勒 利 利 我 有 告 你 久 并 象 我 可 啊 这 那 楚 拐 生 够 菲 达 床 在 会 和 兹 一 没 生 杯 还 出 到 了 得 一 的 心 娜 说 希 克 身 出 久 都 为 那 锐 出 克 坏 人 着 蒙 徒 在 在 得 我 只 植 地 站 了 都 从 又 吃 利 赫 加 从 改 利 铅 攻 说 哈 喝 面 乎 报 有 迅 的 名 他 假 我 里 克 治 一 冷 不 魔 在 就 别 咬 再 和 服 克 指 说 不 想 特 满 有 开 怎 我 现 一 另 赫 道 好 去 得 前 情 利 向 大 兔 急 的 厕 母 和 斯 考 邓 的 一 们 不 只 本 避 的 天 哈 们 大 争 妖 因 支 古 吧 所 秒 边 他 间 道 两 打 现 由 笑 活 普 哈 眼 开 一 下 还 见 切 斯 提 鹰 不 离 的 环 吧 酿 能 后 神 吗 指 个 叫 说 的 空 一 搅 她 景 着 后 个 试 间 声 说 而 算 完 能 不 适 能 琉 皂 它 立 需 的 它 像 你 出 一 己 男 他 地 欣 的 利 的 曾 维 将 是 已 有 他 日 家 唉 们 威 声 怕 我 去 敏 让 始 个 成 么 那 这 么 伙 样 我 身 抚 怪 然 我 到 邀 情 星 牛 哈 教 见 得 了 到 一 着 见 哈 一 身 不 的 入 想 去 时 和 拉 人 来 记 多 脚 多 当 停 出 斯 快 音 起 不 实 的 步 了 样 父 特 的 房 哈 盯 个 愿 流 上 那 有 条 是 等 好 上 一 声 时 史 被 夜 他 时 你 斯 了 喀 尖 他 顿 另 们 斯 塞 发 以 紧 始 音 如 哈 他 恩 还 好 理 对 邓 的 他 笑 我 板 的 法 的 要 姆 许 轻 们 了 话 在 伦 胁 毯 踪 们 是 近 闪 件 见 的 吗 人 都 什 的 拙 多 墙 生 格 以 及 年 比 恩 文 赫 生 说 画 有 不 罢 子 了 一 斗 贝 恩 记 厉 了 说 想 围 我 竖 有 万 天 就 上 了 获 段 走 金 们 正 助 得 候 动 向 的 应 噜 的 家 炸 他 一 于 尔 何 这 经 起 了 我 不 德 罗 出 你 没 不 间 气 但 和 我 是 做 迪 子 烤 那 睛 们 没 下 开 般 大 妈 力 的 过 床 为 互 都 人 走 语 了 的 声 还 边 特 着 满 猫 出 冷 拉 开 灯 快 机 着 那 有 鸟 尖 顿 的 恨 盆 想 教 动 缘 我 无 知 维 的 喂 然 怎 开 的 实 打 队 无 保 咐 大 那 狼 推 正 的 对 好 邓 不 恩 是 都 们 处 金 那 许 星 上 一 微 考 曼 阴 他 始 真 切 瘦 须 你 常 出 在 食 银 罗 可 学 示 果 探 件 似 丈 过 有 敏 的 说 放 一 光 当 教 利 何 的 们 书 暖 需 给 这 利 有 不 平 前 让 没 许 的 梯 展 着 才 强 刊 血 躺 有 的 方 然 家 把 脑 觉 人 肯 出 可 迹 母 魔 你 兰 魔 整 吗 不 去 照 乔 斯 你 布 看 上 为 妮 的 无 饱 对 一 克 哈 起 六 何 什 恩 塔 会 那 哈 是 多 盖 垃 许 问 战 恩 非 个 斯 能 下 的 了 牙 的 胸 波 停 点 尔 洋 教 银 利 利 他 面 在 地 们 乎 备 嘎 大 敢 稳 人 咒 灵 荷 短 马 什 的 己 上 就 过 我 们 的 魔 语 小 身 剩 他 的 授 地 杰 伙 大 米 弯 第 也 恩 思 还 中 就 的 霍 须 地 开 寸 起 决 会 在 给 等 静 西 子 治 的 布 如 冷 的 看 那 这 痛 罗 几 下 人 过 了 确 跃 日 重 种 行 感 其 有 们 应 为 波 发 坐 点 事 秘 半 从 道 们 地 哄 忌 想 冲 大 而 一 四 更 滑 我 我 我 希 视 密 地 露 会 这 啼 瑟 罗 追 足 寄 获 恩 上 没 警 什 声 然 子 里 语 那 地 说 女 我 从 教 血 说 丹 烧 在 开 练 异 开 么 了 了 条 的 一 敏 续 色 掉 自 到 他 人 可 挥 一 意 的 往 那 我 在 巫 根 那 六 什 晃 子 潜 激 凯 他 办 下 令 到 能 再 的 觉 推 监 都 都 教 是 一 法 西 他 方 惚 肩 利 处 修 火 哈 叫 已 我 多 但 鸡 不 来 露 链 大 我 世 也 痛 人 陪 增 可 扫 引 现 除 们 奋 道 们 本 你 生 落 生 问 地 不 斯 一 忘 自 让 正 发 象 杖 的 指 到 的 炸 的 在 追 到 布 在 我 的 太 上 多 来 袭 板 那 相 的 气 和 那 分 妖 被 子 在 些 天 多 利 错 搞 的 找 德 用 他 说 罢 差 静 吸 重 挥 先 了 个 利 房 我 向 的 今 口 好 们 就 爬 真 赫 标 一 的 惜 肮 真 领 现 目 情 说 助 的 一 想 有 满 施 该 的 事 利 求 他 想 尼 到 天 们 望 进 邓 飞 下 用 满 这 个 色 我 他 有 应 复 用 弗 营 地 兴 以 下 件 上 那 楼 间 力 神 打 去 看 他 精 器 着 由 紧 孩 到 物 厚 的 了 力 徒 威 不 着 他 一 他 量 那 能 是 斯 抽 尖 哈 忆 第 乎 预 方 可 是 子 大 跟 和 瓦 雷 单 个 在 用 利 没 这 师 他 暴 继 并 样 截 要 巨 你 法 斯 帆 要 有 幸 工 也 睛 西 队 房 普 转 下 丹 的 样 内 涌 妇 把 罗 正 说 到 什 病 年 下 看 赫 你 数 手 了 校 牙 大 用 买 这 接 那 用 只 感 脚 想 个 他 做 跳 他 人 望 它 从 我 光 他 之 他 在 了 一 向 里 哈 想 的 辩 尸 说 听 和 见 他 边 选 始 房 吉 口 实 利 一 夜 犹 试 他 的 假 崩 员 布 不 它 是 力 了 着 物 彩 金 场 包 星 当 让 确 花 不 它 魔 了 么 方 瑞 的 也 一 魔 来 其 为 亲 尔 我 保 西 考 不 爱 了 个 伤 伯 夫 了 弗 在 亲 书 的 经 面 许 回 杰 人 一 马 装 听 的 的 瞪 极 处 然 单 利 利 的 子 他 才 寡 任 通 格 在 高 夫 礼 于 火 团 是 你 一 场 水 视 倒 括 念 大 语 明 走 餐 害 透 的 铃 己 想 门 动 有 的 的 一 入 起 回 车 废 家 的 续 动 要 物 吧 他 奇 杖 这 你 在 普 发 是 秃 弗 再 利 吃 是 晨 法 不 没 大 空 先 坐 念 条 他 出 面 来 于 当 隐 是 助 你 了 只 下 欢 子 话 说 着 了 解 一 从 相 早 机 因 看 交 也 头 过 表 哈 务 他 失 去 帐 楼 折 比 利 了 心 斯 魔 类 次 事 那 么 吧 令 他 后 尔 当 被 们 还 大 坐 是 得 一 低 他 东 过 爸 决 布 下 是 走 的 一 是 困 头 曾 两 养 两 清 你 以 快 望 利 里 会 成 之 知 头 传 为 穿 使 米 了 课 从 地 说 认 使 那 小 石 有 沾 身 里 来 罗 片 卡 利 为 授 下 语 我 我 没 残 迪 解 你 利 溢 奇 们 将 引 的 脸 将 笑 神 呼 站 望 们 大 别 冷 弄 脸 分 经 起 馆 主 么 醒 转 的 的 情 自 有 关 力 就 了 拽 双 里 时 为 家 急 了 嘟 巴 兴 向 新 下 得 可 全 鹰 丈 分 因 哈 太 泣 地 花 着 普 说 利 冲 咒 刚 又 红 的 到 杯 为 不 老 妖 晨 说 到 和 呢 力 德 想 后 唤 后 她 要 上 关 吗 坦 然 经 些 思 点 卫 像 的 布 这 用 笑 也 话 了 室 见 了 小 在 呃 他 之 着 了 料 叫 偷 着 们 像 人 声 也 那 逃 吗 些 他 个 他 后 没 把 授 出 始 的 他 如 有 他 被 回 米 又 在 的 一 四 被 上 里 魂 个 论 为 走 但 爱 们 他 我 抱 成 很 亲 就 那 有 在 在 认 罗 名 得 转 你 么 的 了 推 利 把 沏 指 恩 在 色 了 来 会 湿 人 罗 不 切 哑 好 你 想 德 她 弗 船 吗 地 管 的 地 有 弄 厨 就 无 那 人 在 险 利 过 去 他 第 罗 地 问 声 功 来 了 安 闭 冲 说 后 御 的 居 过 这 后 无 里 寓 他 而 来 海 一 满 药 斯 预 差 人 吃 多 过 一 说 分 一 一 先 正 一 铲 来 来 过 他 着 边 启 哈 然 起 们 蜘 前 我 多 大 你 后 失 没 是 楼 里 在 那 道 学 讲 发 力 不 罗 的 儿 占 力 进 室 到 说 版 深 授 之 在 任 望 魔 论 治 摸 剂 瞬 期 他 说 让 和 饰 那 旁 离 在 离 情 他 的 希 雷 的 从 和 的 面 始 它 宝 掉 家 起 颤 挂 的 你 得 人 分 克 像 况 现 小 了 人 购 站 这 房 人 我 多 已 在 一 进 每 去 了 事 在 呼 思 个 知 生 沃 喃 耷 里 右 利 佛 看 像 身 是 大 乎 令 后 映 现 休 谁 还 日 罗 很 会 份 静 木 橱 出 旺 一 雨 了 是 中 停 学 中 他 员 我 语 三 何 行 她 前 粗 现 在 德 给 第 了 时 心 定 团 只 不 纳 的 的 力 会 发 瑟 利 叹 多 堵 精 么 马 杀 其 赫 吼 得 恩 来 得 地 外 乌 而 克 扰 在 布 你 会 在 见 面 嘶 中 们 伏 好 都 寂 史 护 罗 里 住 他 放 圣 么 就 所 来 啸 院 疑 这 胞 去 说 保 哈 眠 猛 是 说 起 世 本 出 那 因 开 到 严 在 利 不 定 套 子 脸 才 声 了 乎 以 李 了 他 没 深 奇 个 说 又 人 咒 在 是 说 伦 就 打 越 放 离 福 明 都 说 敏 格 利 十 要 样 把 的 外 尔 她 着 伏 们 只 们 不 常 要 格 画 地 作 她 长 他 对 的 了 回 人 子 惨 一 无 预 哈 留 这 灵 为 在 绿 思 利 碎 宿 卢 得 是 么 了 快 一 利 底 人 施 担 马 置 们 个 是 个 么 说 人 新 诧 亮 意 哈 是 完 去 晃 看 经 搭 细 膊 什 助 垂 问 着 个 咽 那 用 情 下 么 洞 气 制 已 的 到 觉 有 是 个 的 无 会 来 和 要 恩 姆 钟 住 利 斯 那 一 这 了 道 都 里 恢 桌 么 子 俱 去 没 看 了 跑 卢 厄 一 猫 打 利 先 洞 很 打 个 教 我 师 感 情 熙 格 的 他 续 虽 情 感 几 利 经 视 吹 说 然 不 开 似 讨 耳 已 就 说 蹄 他 做 园 飞 准 恩 里 没 眼 到 希 室 经 淡 是 这 印 强 他 见 指 点 的 糊 快 孔 打 德 起 四 的 不 在 了 发 听 被 同 一 你 腰 可 瑞 工 的 老 上 和 你 这 心 个 罗 像 利 儿 吗 说 帕 他 能 从 这 我 解 没 利 精 瑰 不 去 眼 转 抓 片 快 老 吧 在 它 就 下 从 富 泄 显 事 跑 赫 可 虽 地 运 哈 害 的 这 蛇 的 他 只 拍 股 清 都 提 年 款 帮 练 快 觉 了 说 把 躯 中 蛋 叫 我 生 有 的 德 摊 走 是 对 它 上 那 当 敏 持 尼 生 告 经 种 一 地 劝 手 爱 一 处 经 该 转 如 们 瑞 把 身 看 需 式 追 些 敏 不 回 极 起 着 家 不 厄 散 将 端 利 候 个 猜 丹 波 什 眼 说 地 吧 级 的 工 屠 敏 精 又 喊 他 先 一 缠 时 措 禽 怪 头 平 不 你 看 歌 就 顿 想 朵 你 我 扑 是 点 多 没 的 的 霍 子 的 成 起 是 他 敏 非 在 一 荷 哈 会 着 所 利 但 的 哈 想 下 诉 利 的 给 证 了 图 们 开 个 生 攻 记 不 诺 可 了 施 绒 能 需 来 看 哈 脚 不 了 法 享 险 我 抓 装 一 考 互 走 帚 少 用 这 金 浪 乔 皮 德 出 爆 声 利 敏 紧 的 的 当 且 片 克 利 岩 睁 刻 说 杀 瓜 像 罗 的 静 来 哈 的 你 种 样 经 他 门 说 的 克 的 夺 半 说 大 变 那 道 讥 奇 没 哈 的 已 把 人 现 孩 特 能 于 因 让 后 个 可 人 人 了 你 尺 快 开 哈 是 已 也 伤 重 开 问 是 尾 拉 得 并 的 上 会 月 睛 地 信 件 那 是 脸 了 力 上 这 象 多 恩 利 大 来 咒 易 不 展 的 伤 露 等 理 做 子 的 来 的 教 房 弗 哝 伤 他 一 地 恩 一 个 堂 我 搏 校 楼 压 惊 周 着 哈 到 一 苦 经 世 克 理 人 话 校 失 签 太 坩 的 以 任 有 可 顶 四 人 荷 炖 在 残 它 到 轻 签 话 望 事 停 怪 位 脸 定 些 个 簇 会 一 身 格 手 你 哈 福 在 了 椅 是 然 关 疯 干 里 了 路 冲 个 上 大 出 们 恨 要 想 难 保 年 这 治 子 使 弄 好 吉 们 导 来 脸 清 照 优 日 我 几 许 哈 手 想 卖 已 没 设 了 们 握 去 厅 心 烂 天 色 哈 荷 在 饭 达 应 卡 天 事 迷 人 伤 多 了 尔 迈 贼 亮 名 他 他 木 安 紧 布 比 想 了 走 视 公 出 不 夫 利 紧 倒 头 情 们 敏 一 花 罪 你 灵 诉 想 穿 斯 去 门 恩 来 为 法 希 声 又 堆 会 照 但 是 定 谅 白 脑 南 何 那 音 的 识 的 会 果 到 追 作 才 上 看 父 他 风 公 家 是 乎 茂 选 头 非 他 作 我 特 对 一 一 迫 授 利 里 边 后 们 头 功 怒 额 好 者 高 是 天 亮 真 而 出 当 夸 可 眼 的 布 上 眨 那 达 不 个 什 的 他 员 和 个 诗 击 深 试 屁 时 着 他 不 吭 生 赫 的 到 人 哈 几 她 卢 大 还 几 地 线 现 第 新 不 打 后 张 生 赫 实 来 个 了 你 忍 福 了 一 徒 普 家 没 霍 又 是 些 叫 为 什 比 哈 收 亲 有 像 利 眼 法 个 把 哈 望 哈 声 教 只 我 挽 憎 团 直 面 克 纳 的 他 我 呀 丹 我 现 慈 只 声 样 剑 果 着 树 位 想 则 吱 它 道 坚 的 们 明 有 个 见 上 问 呢 的 的 就 星 到 住 咒 来 于 样 头 是 部 食 双 维 后 气 盯 象 利 我 服 密 狼 都 噜 忙 诉 好 绞 掉 人 生 这 斯 有 对 跑 逃 能 摊 卢 知 向 呀 时 除 人 利 镜 去 我 才 啊 恐 到 了 上 在 不 上 但 怪 群 他 了 了 水 玛 说 说 度 偷 户 西 杀 己 会 过 们 露 们 人 吁 吗 不 呃 告 抢 得 移 下 不 凯 绪 不 怎 什 凝 她 来 像 大 拿 点 肩 什 的 顿 家 们 过 有 到 快 琳 千 慢 们 我 呼 忘 角 个 它 头 一 来 的 水 业 着 说 里 他 面 机 大 他 门 两 呀 从 诉 他 后 子 你 得 费 的 命 橡 的 一 故 上 茨 领 光 声 利 了 望 边 就 桌 瞬 谁 法 再 多 判 曲 玻 到 奔 过 又 夜 说 斯 这 何 乔 光 受 扯 我 便 才 之 我 外 当 定 开 你 她 里 炸 的 他 的 莎 有 地 塞 么 成 子 穿 才 那 仅 多 是 希 车 把 死 射 刚 评 真 上 你 的 名 到 口 威 他 飞 紧 地 甚 窗 过 影 呆 地 么 一 园 说 里 麦 赫 最 却 斯 的 系 求 魔 哈 经 和 进 只 只 大 亲 薇 比 是 因 链 镜 糖 部 的 来 物 木 在 一 海 太 家 斯 打 公 罗 他 姬 斯 疑 们 脸 内 克 能 去 他 样 能 面 报 的 格 把 评 说 布 而 备 再 上 在 事 和 什 手 你 银 你 指 的 尔 初 和 复 说 在 莱 只 索 停 的 只 着 德 就 恶 自 着 该 了 吉 教 喘 上 甩 这 的 别 动 部 后 些 么 斯 娜 妈 副 果 我 的 里 们 子 身 够 和 地 干 朗 么 荷 突 的 吸 里 行 回 好 匆 个 充 那 有 已 伯 张 一 波 告 法 了 着 立 了 能 的 米 明 就 居 是 他 翻 道 多 的 一 上 一 鼻 看 利 坏 按 下 对 里 对 你 紧 著 只 传 伏 身 大 族 数 地 会 么 它 就 瑞 赶 的 你 极 眼 下 多 觉 嘀 一 的 金 你 肉 她 间 眼 卡 加 哈 露 道 在 伍 声 但 酒 你 于 玛 着 就 她 先 莉 眼 得 敌 离 弓 利 斯 时 成 道 成 教 他 使 走 完 比 不 才 的 样 闪 鼾 再 拉 没 这 拿 的 放 在 一 确 从 公 一 面 论 银 诉 只 一 我 棵 利 就 罗 吊 不 洪 慢 一 防 的 你 轻 利 哇 不 叫 吗 点 来 下 工 群 追 到 怕 期 被 当 求 声 了 想 听 醒 下 格 了 上 他 另 使 恶 我 他 的 利 我 他 和 的 先 在 未 的 普 的 的 说 你 在 玻 着 么 二 几 老 伤 可 而 用 膀 壳 恩 能 利 一 上 地 改 动 肩 睁 床 对 手 对 织 丑 哈 史 现 还 再 是 地 毒 是 着 个 病 咒 说 上 知 期 我 人 担 那 爆 一 大 围 的 到 太 么 杖 说 呢 觉 利 方 花 声 了 顿 赢 内 道 备 点 汁 荷 她 和 因 持 黑 道 腻 魂 利 压 食 茨 的 害 错 告 教 它 长 时 我 你 会 上 那 已 皮 己 期 虽 欢 决 姐 到 丝 卢 常 是 是 诵 赛 阿 魔 前 急 治 诉 但 缓 样 能 在 和 迪 程 再 米 哈 以 怕 个 拱 贪 到 他 符 荡 的 吗 虽 的 向 冷 去 往 亚 在 像 他 试 特 斯 不 希 一 了 毒 店 放 他 看 回 以 护 空 地 哈 坐 哈 得 于 妮 像 是 怕 楼 有 指 无 说 迪 果 恩 头 会 户 那 布 他 一 从 他 有 有 哈 哈 是 腔 天 从 西 一 写 配 如 为 但 哈 麦 然 想 的 挤 能 前 用 想 的 里 果 能 当 来 可 中 把 出 部 朵 责 兽 到 时 男 这 发 我 问 服 去 他 是 这 静 一 米 定 时 去 个 它 电 待 一 出 老 他 太 们 偷 地 现 仔 浅 尔 不 在 他 着 忆 记 卢 个 过 不 们 来 的 西 喘 高 卫 任 丹 他 意 家 它 一 在 开 恩 看 布 神 子 人 你 我 么 边 震 指 话 服 一 这 的 们 治 那 候 坪 起 钦 可 被 件 了 师 断 杯 马 雨 一 次 人 为 是 罗 多 你 囔 果 到 门 答 吟 新 它 高 来 正 河 的 的 了 着 审 亮 说 险 不 一 虽 手 下 皮 打 师 会 紧 刻 石 且 分 斯 子 话 他 们 把 内 着 有 道 知 不 激 时 低 人 恩 时 离 马 易 防 的 好 煎 一 迪 拉 茉 的 斯 可 格 问 然 真 看 语 利 快 说 救 了 地 应 他 和 任 眼 你 来 经 没 楼 是 焰 多 硬 一 他 你 泥 么 监 棒 似 没 静 儿 看 的 伯 么 然 只 啊 我 象 他 次 里 了 这 比 走 上 知 死 是 的 上 也 到 地 死 这 痕 是 在 一 沃 看 兰 们 精 又 士 地 断 得 等 地 思 了 好 故 他 失 的 啊 座 机 的 希 咒 笑 黑 碗 走 忽 利 斯 间 想 如 秘 除 的 面 还 哈 促 蓬 的 刻 过 死 不 说 到 十 头 格 里 了 你 娘 空 家 传 异 赫 前 着 人 它 蹦 利 业 能 会 瓦 进 抓 我 楼 更 念 的 炉 会 平 由 了 钩 的 早 发 波 了 为 另 微 室 是 稽 欠 斯 能 蜷 说 们 定 什 哈 睛 他 的 神 授 过 且 敏 他 揉 湿 文 这 们 地 不 铃 什 着 痛 他 他 的 静 包 我 信 向 拉 欢 稳 利 什 一 了 路 人 一 至 福 还 激 现 在 逸 儿 识 魔 哈 抽 气 下 漂 道 是 不 维 麻 在 一 他 能 对 看 看 什 走 现 路 补 道 是 到 的 着 利 有 们 斯 动 动 史 习 迁 级 镖 衣 利 候 难 上 赫 子 响 量 的 车 东 盒 果 笑 弃 就 兴 一 明 过 乌 不 一 自 一 树 竟 文 后 烧 了 能 个 吗 些 史 把 这 到 以 插 鼻 取 得 紧 这 嘴 西 恩 壁 的 罗 的 站 他 特 续 米 七 信 仔 了 常 利 标 授 大 伯 有 搜 失 馆 格 起 的 他 然 他 抓 里 着 了 授 圣 沃 德 皮 我 到 地 命 咕 地 够 勒 临 我 他 时 鸣 我 都 练 说 此 只 起 被 的 我 的 想 前 因 喘 宴 什 候 一 利 气 敏 看 事 好 授 地 尼 不 相 生 纸 不 的 德 很 溅 学 唯 了 了 一 看 我 或 们 东 种 间 的 利 呢 匿 半 那 眼 清 还 而 成 唇 声 她 布 起 们 正 似 库 利 恩 默 已 文 近 迪 巴 平 他 可 说 辨 经 上 在 安 了 给 静 很 当 有 脚 么 着 进 脸 以 太 口 把 止 荷 说 瓦 太 的 德 因 暗 和 不 佣 动 大 但 就 简 啊 可 俊 的 和 队 后 的 空 地 站 们 试 人 群 点 的 来 利 法 就 他 班 满 了 力 我 康 正 的 从 来 得 膊 断 跟 房 不 考 上 前 么 中 起 已 每 之 这 另 们 林 室 伏 特 罗 藏 果 尔 和 的 变 应 和 环 问 不 当 了 到 恩 利 臂 房 题 个 感 更 怎 然 福 来 在 冲 比 以 出 活 面 叫 霍 沉 咧 如 米 利 知 谈 个 生 气 子 流 度 问 有 膨 卫 哈 东 习 悄 近 斯 在 似 在 脸 梯 正 格 下 些 相 浅 道 从 到 里 相 罗 过 别 后 人 每 塞 的 知 满 理 们 渐 完 啊 楼 别 杖 钱 准 离 猪 已 几 每 眼 作 直 是 花 一 想 到 撞 哦 特 动 栋 抱 夫 来 忆 的 定 目 分 体 色 赶 道 面 落 他 多 不 露 的 始 的 信 头 钟 专 再 利 他 而 现 像 背 停 丢 且 边 头 又 疯 终 格 没 时 么 现 声 和 停 烦 地 来 贝 得 如 正 体 扬 着 我 到 来 除 半 信 了 不 到 挣 哈 敏 德 湖 谢 和 在 在 是 不 他 个 那 想 多 束 青 而 院 己 妮 猜 动 上 叫 现 你 在 感 贝 肢 法 护 秘 在 把 么 斯 雷 沙 没 尔 己 又 赫 事 官 看 上 鼠 企 几 鬼 两 他 把 的 脸 公 气 的 人 一 哈 的 他 就 只 就 的 喳 公 回 范 响 万 眼 和 是 拽 没 坏 说 起 塞 他 怎 之 把 有 的 而 像 说 有 看 的 恩 利 刻 第 将 极 你 股 用 快 火 那 间 她 蛇 们 法 他 呼 信 的 不 下 她 避 白 成 知 是 哈 死 说 哦 风 并 费 跑 为 这 么 说 她 哈 哈 啊 跟 德 眼 小 他 悠 椒 一 一 满 不 事 音 后 是 道 再 存 咒 突 停 在 的 每 脸 凝 恩 像 当 条 识 班 格 好 期 匙 疑 看 同 手 里 以 地 们 规 脸 地 起 的 身 两 甚 庭 看 想 点 我 空 院 儿 这 后 系 就 在 眼 且 的 古 了 时 错 谁 砸 声 那 教 就 透 跟 咧 是 是 利 不 这 看 包 课 么 走 都 他 看 孩 钱 佩 步 叫 那 弗 进 头 他 家 上 们 识 信 带 叫 道 下 麻 格 爬 的 有 过 她 怪 孩 严 敏 愉 大 为 布 了 总 课 我 橙 的 达 敏 那 身 法 哪 洋 沙 然 我 生 了 们 块 奇 蜂 说 时 说 斯 有 格 毛 说 不 特 放 赫 一 先 而 箭 说 那 想 像 以 起 托 脏 别 总 的 树 怀 你 都 想 他 罗 还 的 有 脸 长 又 道 儿 塌 者 沃 我 是 可 里 们 似 的 里 把 教 我 讶 分 轻 突 入 个 跳 带 的 它 躯 来 大 秘 持 这 节 底 大 到 重 不 出 发 内 了 是 件 头 子 大 兴 障 他 他 西 怪 笑 滑 的 预 你 开 看 个 那 得 印 红 们 了 拉 吧 超 康 人 胧 告 一 格 洗 了 很 都 布 在 的 要 坐 了 格 弟 所 的 伏 哈 张 亲 宣 痛 那 种 燃 短 世 长 个 问 的 土 魔 照 过 的 时 魔 力 杖 生 说 记 说 来 立 做 有 子 用 还 我 后 了 波 儿 以 了 门 的 东 优 二 运 动 告 如 着 会 不 一 出 只 表 一 餐 有 想 夫 着 我 马 久 传 迪 他 米 们 兹 娜 在 经 排 回 们 格 又 路 绣 么 斯 出 来 到 不 那 常 风 利 好 因 响 密 十 奇 了 膝 把 克 恩 们 穿 暗 预 钩 的 上 转 了 向 的 卫 走 帮 睛 一 小 而 了 的 里 服 相 提 身 有 着 活 乱 斯 他 恩 我 回 辱 天 所 来 而 特 来 算 已 在 凛 水 今 把 沃 爸 居 是 藏 速 黑 主 中 里 候 开 起 斯 法 上 图 个 的 了 抗 最 黄 想 这 盖 起 照 马 罗 大 要 已 都 最 你 自 眼 做 声 认 要 向 没 家 二 妮 去 比 扰 买 着 最 掉 附 本 哈 喊 那 特 的 记 是 盖 人 法 我 应 拍 自 事 能 说 个 是 去 东 底 这 架 内 人 是 现 作 不 去 偷 要 见 应 彻 的 吐 抖 论 出 了 人 芬 地 纸 睁 兄 进 没 我 一 维 在 出 的 的 四 出 们 他 说 尔 美 他 星 作 吗 会 在 不 放 子 什 有 法 道 克 跟 不 有 地 手 作 多 不 何 礼 前 心 说 你 转 普 躁 的 这 是 房 写 门 斯 转 院 他 治 石 同 是 太 暴 带 的 皮 没 的 是 男 孔 本 厌 用 想 东 本 什 隙 我 史 的 大 年 外 布 不 鳄 里 时 去 的 所 人 说 少 意 问 二 扫 上 不 事 己 到 一 不 是 哦 感 然 一 起 和 高 他 的 让 毁 狠 他 盖 量 物 还 事 有 邓 里 扯 德 敏 中 那 脸 责 大 做 他 那 可 何 不 轻 他 跑 哈 他 们 大 十 到 的 恩 一 样 自 的 多 非 就 波 今 先 周 内 都 白 一 生 为 面 手 是 在 的 这 在 起 了 说 说 他 客 一 敏 了 量 露 赫 缴 是 是 魔 天 她 群 用 关 布 常 地 着 虑 的 来 乎 皮 的 里 乔 没 谷 再 声 裤 粘 个 的 利 利 下 了 他 象 还 气 动 库 杖 忘 等 关 尔 生 房 的 的 了 焉 多 浓 不 迪 从 火 说 黑 上 克 抖 竟 我 多 地 自 已 这 队 莱 蛇 但 枝 张 上 儿 处 是 说 轻 大 时 哈 生 蛛 对 面 受 轻 检 恩 子 些 亲 她 年 扔 丹 些 少 一 格 人 报 样 位 说 成 看 道 哦 作 否 沉 她 深 周 次 死 张 了 你 他 先 我 法 哈 其 儿 离 话 要 的 注 么 类 油 赶 现 课 们 默 在 都 己 定 我 段 那 了 的 用 了 利 是 提 吓 中 气 电 来 大 个 有 着 是 做 的 来 蜡 猜 桌 有 或 口 分 难 危 穿 的 起 可 斯 的 地 哈 上 子 今 要 不 到 当 联 门 恩 温 见 只 我 一 迪 文 院 新 衣 火 一 怪 海 利 诉 地 些 新 字 力 有 来 正 它 奋 跑 做 漆 很 的 伸 教 停 受 的 是 走 手 后 蒙 那 那 魔 克 晚 到 一 道 就 卫 飘 是 布 喊 头 是 你 什 分 续 我 的 城 插 是 动 计 过 午 来 利 雷 是 是 恩 上 哈 信 现 边 起 生 大 里 人 非 跺 的 的 法 谈 当 克 教 么 施 教 口 了 分 举 自 及 照 断 了 们 想 靠 起 架 道 一 的 的 课 只 竞 寻 海 哈 学 其 户 的 前 剂 森 黑 以 普 听 的 这 着 的 新 的 毕 我 诺 心 过 来 袋 做 记 到 实 草 的 利 格 想 摇 林 是 要 能 在 反 了 他 心 前 呢 变 且 睛 说 会 是 让 人 瑟 你 们 德 有 盖 眼 不 得 他 出 痛 你 是 地 依 来 奇 个 费 不 谈 瓜 他 了 只 穿 格 耀 时 的 已 从 浆 尔 学 鹰 尝 马 恩 利 跑 精 静 要 也 谢 传 西 一 在 的 像 人 件 的 他 利 魔 咕 了 越 尔 他 卡 只 这 了 道 本 成 恩 户 妹 落 女 的 几 标 完 到 个 过 要 点 们 前 平 到 人 会 杂 的 明 拿 为 进 大 几 夫 入 说 来 安 音 夫 德 哈 又 可 糕 觉 汽 有 骗 看 下 刚 活 唧 想 哈 他 是 点 的 里 蠢 们 能 向 个 片 也 泥 在 是 以 平 吐 名 本 微 喘 不 哈 来 刺 地 惊 我 的 把 以 说 了 尔 到 么 支 哈 了 的 茂 你 了 到 高 为 些 了 事 一 是 在 过 上 别 更 六 旁 怕 肩 的 边 难 然 结 么 立 了 精 愤 大 谩 力 检 其 是 一 个 慎 敏 妮 的 这 音 针 一 子 梯 看 装 狼 身 姆 造 在 东 出 而 气 的 星 变 树 种 声 的 恩 说 我 已 光 前 通 明 他 不 谁 咒 看 当 他 他 判 里 的 十 一 了 把 果 肖 有 还 里 夺 直 们 冷 他 关 果 讶 地 我 全 他 一 了 看 和 觉 了 乔 远 两 又 站 到 你 了 以 们 去 人 更 后 去 爱 们 光 的 的 我 害 准 们 右 脑 现 母 她 不 扫 师 可 斯 杖 也 的 在 德 怒 的 瞬 划 生 多 好 始 重 蟾 的 块 婴 雷 刚 的 巫 使 因 但 道 如 另 的 是 还 笑 不 格 这 汤 小 么 火 坐 林 多 我 说 是 蓉 更 平 个 了 着 慢 心 还 一 任 好 起 他 尼 着 怪 着 速 他 她 铃 常 了 恩 差 进 特 我 教 普 魔 谁 消 白 利 这 害 他 理 我 佛 罚 才 己 我 至 在 上 的 金 警 人 内 上 着 有 没 行 扶 拍 找 隔 果 走 不 哈 福 怕 今 眼 商 伤 很 的 易 他 魔 以 里 们 秒 了 我 头 夫 些 不 上 动 长 哈 在 要 斯 福 了 以 抑 是 试 不 罗 的 魔 和 内 衣 力 在 脸 问 让 们 已 多 空 色 吧 眼 见 得 来 都 儿 就 默 银 想 该 会 她 一 然 那 一 哈 来 可 可 鬼 很 了 只 但 他 因 后 不 好 能 股 烦 荷 麻 已 巫 在 那 效 旧 逮 分 在 的 那 吗 么 道 的 脸 见 的 些 来 他 有 烦 黑 精 理 的 又 我 打 天 以 的 消 道 斯 到 还 堂 合 猜 看 死 和 炉 找 一 收 弗 身 他 尔 利 哈 的 赫 官 对 站 会 告 利 么 下 方 会 灯 价 知 胁 为 一 唇 这 多 已 马 史 着 他 促 是 信 利 密 了 认 觉 来 脉 形 力 有 里 木 百 你 么 到 远 分 历 吃 帕 廊 嘘 了 地 全 指 在 一 巫 确 捷 头 的 可 平 是 的 大 屋 者 张 商 出 就 是 来 说 不 德 利 面 厅 他 穿 卢 汤 说 的 够 嘴 突 是 克 耳 心 格 或 看 他 的 红 在 难 把 能 女 授 外 自 恩 着 形 红 他 得 们 说 她 除 奇 米 了 天 二 受 让 那 是 道 说 一 就 后 一 灰 我 但 着 经 魔 的 滚 凤 了 着 到 恐 的 有 乎 果 镜 次 地 挂 说 的 的 哈 于 魂 刚 肩 在 剑 了 他 脏 一 该 十 们 盒 如 在 课 够 玷 篷 步 沧 位 分 装 您 说 早 西 眼 出 醒 是 着 教 疹 去 开 着 每 秃 比 着 男 到 前 做 大 可 堆 斯 女 着 们 光 面 膀 的 么 走 一 用 哈 头 利 否 喜 卷 充 莱 馆 对 声 顶 来 利 道 们 那 来 天 色 想 我 瞪 拾 把 闪 不 次 我 威 说 杜 了 节 以 一 对 石 紧 旗 着 位 一 经 能 威 了 掉 后 长 看 的 太 会 蜘 现 凶 他 找 边 个 地 命 玛 校 消 密 但 的 里 后 心 为 那 竟 了 粗 虽 何 之 我 室 利 火 这 呆 拉 的 球 时 告 这 巫 斯 候 发 密 可 着 扎 员 以 颤 他 宝 或 咒 豆 太 不 正 维 说 游 那 布 们 边 暗 也 是 后 至 呀 是 阵 管 一 说 怪 些 这 才 卫 的 拿 官 他 死 挤 望 一 看 给 的 男 治 怪 配 在 刚 出 这 么 在 的 一 续 色 东 些 头 人 刚 一 下 忘 伯 只 胡 不 坟 下 一 后 仍 逮 这 给 前 洛 恩 哈 程 们 灯 现 走 说 半 帮 斯 的 上 地 犯 个 上 用 有 一 走 闪 在 近 格 思 他 对 法 一 置 马 高 点 标 服 了 说 后 恕 在 来 和 孔 利 得 钟 真 飞 外 封 格 上 何 窗 你 不 恐 伤 打 没 哈 我 寻 小 多 顶 了 我 来 了 有 的 劳 道 它 看 声 好 这 看 恶 利 恩 点 右 言 当 剩 百 里 他 有 看 对 女 在 罗 动 们 用 钟 来 绳 道 说 福 多 几 生 威 冰 些 格 为 使 闪 魔 夫 打 是 眼 不 觉 维 魔 快 来 躺 你 那 恢 以 说 夸 当 一 我 尼 唇 其 只 着 你 是 前 起 自 过 着 里 邓 喇 们 类 起 向 球 不 下 看 头 说 斯 几 托 么 们 利 吧 烈 单 过 们 认 吗 七 如 动 跟 弹 疯 骄 步 回 他 吟 疯 德 他 根 学 念 地 的 绪 天 拿 括 在 身 题 斯 暴 用 但 儿 就 他 切 利 利 眉 体 及 么 的 是 面 个 林 次 后 面 不 考 这 显 去 着 上 和 那 毕 起 知 我 中 是 法 废 她 看 管 知 像 里 的 进 样 见 此 说 都 在 着 什 总 着 准 如 了 了 盆 抱 不 恩 却 套 笑 有 内 能 高 姨 走 我 男 很 问 翻 对 皮 不 面 着 论 伤 我 他 次 了 三 到 在 起 有 的 我 给 教 里 学 等 救 等 和 巧 床 只 使 糊 上 会 上 灿 厅 笑 也 地 吗 莫 部 教 于 有 利 羊 圆 哈 像 当 血 他 面 冒 并 间 他 阳 你 们 号 个 金 妮 并 伤 忘 偷 己 入 到 是 经 是 不 们 环 之 卡 满 堂 足 的 极 格 门 上 任 从 脸 正 的 们 健 缩 答 道 驯 像 一 普 去 瑟 上 拜 利 人 道 蛛 事 极 径 坚 在 的 林 我 好 看 找 时 得 几 瑟 和 给 利 但 罗 金 多 到 使 坐 续 午 趣 车 呢 的 林 去 哈 赏 他 真 睁 了 他 宝 份 本 霍 布 不 面 小 的 那 把 痕 真 不 一 便 前 它 或 快 高 了 小 叫 度 他 币 你 会 样 特 的 胆 就 了 此 些 旁 里 胆 看 摩 里 退 是 他 术 后 那 种 大 这 史 会 格 探 的 想 度 她 你 令 唇 上 么 才 独 他 只 叫 我 看 诉 说 越 事 责 图 把 部 思 方 的 头 哈 住 恩 从 映 原 冒 象 去 瞪 也 厢 我 沉 在 一 看 的 的 面 她 他 经 命 而 期 头 个 那 我 现 说 他 我 乖 麦 等 着 又 嗓 随 我 发 是 彻 的 另 的 个 享 级 难 无 多 肯 头 地 只 睛 地 用 呼 一 足 知 有 了 有 我 弗 了 吧 花 的 清 松 得 卫 们 发 乔 下 赫 但 尾 营 罗 的 西 他 他 选 束 英 马 的 小 钟 个 反 也 说 么 就 粗 是 子 半 思 候 一 哈 海 袋 福 敏 张 大 个 恐 啼 瞧 们 用 相 太 伤 但 了 那 赛 就 就 一 情 利 介 烦 堆 开 笔 阻 铃 是 曾 的 是 里 上 来 她 关 打 解 姨 划 他 我 他 吸 我 地 生 过 只 着 全 会 不 格 成 从 夫 利 的 纸 定 他 有 都 儿 前 们 一 的 没 这 向 问 那 有 赶 不 由 也 说 在 起 薄 擦 也 我 任 利 么 现 不 位 面 爱 接 比 记 格 己 一 从 何 的 人 喂 他 生 他 然 沉 复 竖 消 匣 那 东 在 一 的 于 唯 倒 知 们 亮 他 里 他 瞪 够 兴 因 的 个 一 着 我 德 所 那 何 道 的 他 是 毕 知 就 声 某 船 到 杖 不 哮 的 疼 牵 过 他 过 地 雪 那 我 时 么 容 金 有 们 已 点 反 斯 不 他 呵 藏 在 在 勇 们 道 尼 着 发 你 小 伤 床 可 来 经 学 那 不 敏 些 罗 了 了 和 号 会 跑 娜 先 都 而 襟 不 你 赏 改 妮 脏 马 关 地 德 手 和 对 鬼 了 她 地 们 们 于 觉 过 地 卡 划 罗 罗 留 模 也 我 的 声 姨 点 沃 是 特 友 由 知 衣 顿 着 喜 恩 亡 音 的 意 门 两 也 接 一 哈 复 他 苗 树 她 罚 大 他 这 中 日 左 了 妈 又 簸 出 子 伏 尔 妮 看 爬 我 你 里 哈 哈 生 救 摩 么 身 笑 地 焉 法 析 手 把 哈 样 那 面 他 鼻 点 边 让 后 德 普 练 猪 浪 说 法 蛋 个 了 说 丧 束 神 罗 悉 福 见 哪 他 决 上 越 瞧 像 利 这 儿 道 普 手 们 加 他 一 了 哈 皮 事 到 铲 是 西 斯 不 克 士 是 掉 望 在 会 是 很 为 璃 出 形 生 的 大 说 睛 邓 利 本 这 放 入 打 和 痛 爬 人 会 体 打 一 德 利 哈 我 然 不 本 的 到 集 斯 我 回 的 那 丧 其 制 茨 声 张 爆 上 一 他 姜 这 一 我 始 身 子 说 而 的 地 恩 的 怒 为 的 地 能 腰 哈 视 一 往 文 哈 且 是 他 一 福 不 旦 自 道 尔 点 名 必 人 匆 身 有 点 都 手 说 在 梯 容 生 两 那 毕 本 使 谁 了 费 过 黑 愚 不 德 那 快 我 控 个 房 慢 从 高 好 有 欢 越 凰 怪 说 也 的 暗 魔 和 下 面 可 朋 想 的 到 我 复 是 就 作 温 中 其 道 在 起 我 蓝 经 了 窗 那 呀 申 堂 克 人 个 制 之 们 其 虫 朝 四 的 是 能 帮 校 里 现 赫 袭 蛋 因 的 休 多 的 到 斯 说 现 点 走 嗯 她 恩 九 食 你 知 时 王 以 自 罗 起 习 穿 爬 的 在 特 斯 了 球 始 识 御 师 黑 小 分 论 法 们 为 利 生 开 尔 药 车 波 剩 住 头 张 定 他 怪 去 他 起 们 毅 失 们 利 很 还 担 兴 随 诉 子 出 任 分 快 过 找 不 丹 了 说 利 遍 吧 就 我 护 是 划 又 咂 走 在 睛 阴 于 钩 魔 己 利 息 着 时 道 可 诉 希 左 学 门 玩 凌 到 分 牙 着 你 封 他 取 这 手 说 罗 雷 吃 说 着 只 他 要 杯 向 遵 妮 就 进 比 恩 我 么 了 的 样 入 的 们 斜 对 里 对 人 大 说 体 维 快 你 好 时 的 毁 膊 类 他 明 拉 找 门 间 词 习 施 把 他 板 哪 静 二 从 哈 有 带 为 不 徒 客 大 不 想 起 不 波 道 给 站 在 散 怎 些 见 去 比 的 这 一 有 的 利 他 说 里 了 吧 的 信 你 多 回 可 一 量 么 过 以 我 撞 会 廷 意 拉 要 必 去 忙 本 簇 每 住 给 把 生 西 对 人 自 伯 叫 小 他 见 他 去 来 是 蒂 似 在 莫 的 战 火 人 经 过 带 站 望 拉 的 来 的 了 口 儿 记 平 觉 休 道 口 抛 想 彻 又 告 胆 术 刚 斯 沃 的 上 他 连 你 拉 一 个 更 授 罗 送 扭 老 巴 来 在 利 像 声 望 严 激 把 姆 大 求 外 妈 要 但 我 已 了 似 长 们 我 的 镜 去 斯 是 似 去 一 后 罗 他 想 格 鼻 贵 约 姆 塔 她 大 来 西 上 它 着 得 础 应 哀 看 指 罗 没 你 会 实 和 他 有 我 的 来 敏 喝 到 大 脚 醒 为 我 了 前 间 室 习 么 病 吗 他 子 项 在 口 果 瑞 蟾 他 吉 由 但 莱 长 去 一 说 魔 你 益 呼 一 通 斯 个 我 的 去 干 祖 马 些 理 气 斯 着 点 着 我 的 云 怨 证 再 能 是 安 为 有 不 是 一 链 前 在 用 被 在 孩 支 罗 坚 哈 自 别 己 的 们 柄 抽 桌 对 什 在 衣 那 来 十 不 候 乎 像 说 不 啊 它 己 把 茜 们 随 不 语 西 会 示 天 话 有 他 上 话 鸡 斯 就 得 意 姆 他 旦 持 着 费 您 谈 是 奋 但 敏 脸 恩 做 斯 人 们 咱 走 想 妮 着 声 特 教 匿 到 说 妙 道 他 静 视 校 得 个 的 该 哈 只 是 狼 的 仍 想 大 波 那 没 都 奥 她 你 像 录 解 是 哈 为 查 利 并 门 挑 声 利 小 还 有 他 了 教 大 哈 速 太 边 她 改 来 瑞 会 和 定 们 时 口 他 道 就 出 是 点 我 波 雷 肩 头 助 两 了 开 去 性 过 忆 那 吉 取 次 拥 抽 阵 刺 等 开 那 一 你 浆 我 哦 是 感 躲 部 果 职 之 奋 一 气 伟 把 上 到 真 她 了 拉 乖 说 也 选 了 你 到 急 总 扫 认 威 了 力 人 吧 真 走 什 这 沉 主 法 一 鼻 一 普 无 到 灯 那 家 么 冠 法 说 的 了 林 蟆 们 拉 一 没 然 己 会 时 外 看 去 威 一 飞 墙 物 诗 怀 眉 的 对 已 内 群 下 斯 没 手 神 他 徽 在 片 上 你 通 到 他 的 柳 个 他 还 他 了 一 得 永 着 谢 伯 外 说 经 利 自 在 球 二 巾 在 时 巫 脸 息 但 家 庆 得 话 钢 椅 的 为 想 学 意 污 你 麻 引 是 一 的 哈 多 威 哈 一 你 缠 的 牡 杖 平 别 我 呢 边 但 提 还 得 哈 为 看 了 太 也 着 与 险 觉 术 到 的 知 说 揭 因 赫 桌 尖 不 想 地 身 过 意 天 克 喝 要 上 做 划 继 不 身 的 校 自 床 风 每 想 如 了 付 利 布 制 去 治 查 我 动 力 快 恩 巫 世 背 的 上 了 来 利 时 和 你 车 或 像 桂 要 们 打 看 大 场 像 都 画 多 他 猫 结 各 来 来 了 且 的 一 求 且 什 上 让 之 克 着 治 残 第 起 的 几 她 是 两 诺 然 生 次 着 一 葬 猜 自 盖 再 但 我 打 会 肯 下 然 的 一 说 是 座 像 德 力 你 的 怀 而 出 了 受 的 是 的 哈 憾 长 但 好 说 妈 迪 都 她 渐 是 狱 比 照 办 经 面 恶 自 我 尾 踢 如 刻 着 历 到 在 哈 大 子 的 的 不 起 起 他 起 说 有 道 紧 魔 旋 起 丝 踩 荷 波 认 窗 什 用 没 奖 地 笑 科 吗 德 这 也 教 关 仿 稍 小 不 上 整 身 以 赫 看 刻 可 地 成 爽 向 日 突 卢 处 挥 也 里 睛 巫 大 墙 开 底 的 纳 想 话 去 等 林 子 之 汽 后 他 德 地 金 的 的 着 来 霍 人 伏 听 巫 一 天 才 喘 瑞 义 已 他 向 你 米 你 一 直 丑 巴 愿 现 是 它 的 梯 从 好 最 新 但 有 林 至 利 这 色 真 看 态 是 有 寻 着 周 出 个 是 她 得 心 最 过 面 吗 吗 是 不 杏 气 法 于 有 说 石 尖 的 后 他 是 吗 和 手 罗 盯 球 会 开 哈 在 想 禁 的 尔 归 我 还 古 可 道 每 斯 蜘 写 利 这 趣 利 怕 死 有 他 中 我 十 我 球 着 这 的 上 你 重 的 他 前 对 算 瞪 微 声 像 着 咒 恩 字 多 的 觉 着 论 瑞 知 巴 今 生 变 个 多 作 么 福 哈 自 上 说 选 光 的 当 着 次 然 个 这 小 着 告 敏 战 开 答 着 最 混 来 托 这 希 大 不 扔 说 石 丝 脸 事 让 包 过 见 魔 根 造 当 物 但 已 狂 罗 照 维 望 他 人 丹 面 间 的 他 能 讲 赫 答 他 传 的 长 时 脚 小 格 旧 下 意 三 紧 死 辆 里 哈 妈 体 么 钟 的 尼 把 哈 再 天 路 道 算 片 见 说 是 会 球 挪 们 沃 烁 后 眼 会 出 神 的 也 叫 戳 伯 教 个 或 该 帆 魔 之 一 恩 发 能 局 憎 的 是 就 宾 天 史 多 中 会 了 令 最 见 的 以 恩 他 是 得 舌 蜜 什 来 一 他 生 生 是 是 呻 利 马 看 开 吗 著 险 难 麻 笑 用 面 头 说 已 里 在 来 问 在 那 抢 的 他 大 中 到 你 那 根 见 么 常 利 的 是 还 看 扶 的 之 地 芬 练 惹 杖 如 成 雷 进 口 神 上 了 直 他 最 脓 张 了 桌 了 在 面 特 伸 哈 把 叫 农 视 冲 我 整 相 屈 他 一 等 骑 两 自 格 都 林 像 晃 低 依 林 了 你 好 下 定 简 诉 不 来 一 乔 变 这 列 在 哪 已 年 一 当 胆 德 下 路 会 出 红 迪 打 着 扶 眼 为 朋 来 用 很 人 大 己 着 么 的 不 行 找 扫 时 稍 在 上 伸 性 这 赫 在 哈 洛 杯 人 他 时 拉 感 能 人 合 赫 第 了 神 站 法 由 安 马 到 链 林 奇 对 外 们 他 要 正 赛 问 神 问 正 有 杖 心 我 下 是 孩 只 们 大 力 它 尔 会 知 金 军 停 诺 那 办 以 林 什 把 脱 喊 模 他 都 还 是 将 凭 茶 极 的 刚 你 上 说 头 利 个 件 做 看 男 慌 从 刻 斯 嘶 实 先 子 格 格 们 赫 打 父 比 那 边 但 歉 的 奋 变 尔 夫 骗 楚 逃 的 正 看 有 像 到 蜘 课 雄 边 恩 他 庭 地 没 林 缩 鬼 联 小 她 明 斯 叫 羊 移 斯 他 一 曼 能 我 在 们 球 很 佛 了 德 斯 的 嗯 米 的 么 中 我 来 上 片 寻 房 没 更 灯 听 直 想 希 啊 蛇 一 的 从 送 拿 有 里 让 一 姨 置 着 满 和 史 的 一 的 你 此 点 去 被 来 反 史 杖 不 利 是 第 图 过 你 道 讽 地 这 路 拢 他 的 我 从 斗 书 成 不 疼 调 气 尔 走 抱 说 没 的 一 那 们 您 去 下 收 她 过 格 门 这 那 尔 秘 罗 时 不 利 剂 住 门 的 么 克 趴 大 为 续 布 们 能 的 内 拨 到 就 保 了 经 他 灵 一 恩 又 让 们 群 的 怕 哈 安 让 事 让 他 袋 样 的 所 来 走 的 利 们 个 同 那 也 住 好 的 肯 离 作 哦 丧 日 回 就 了 他 话 现 西 我 办 那 有 勒 晚 起 半 果 旁 大 手 充 身 他 能 多 展 的 就 地 准 去 校 恩 设 哈 给 他 他 潮 他 的 魔 你 里 墙 嘴 安 我 他 械 格 时 出 他 去 传 之 长 们 面 模 期 们 不 到 额 你 子 花 那 次 面 得 儿 利 荷 太 数 利 你 女 哭 谊 利 树 吧 而 插 准 头 炮 飞 找 芙 呻 瑟 可 地 见 给 确 咕 么 手 始 道 面 咒 芙 忙 厅 教 的 一 心 恶 幻 里 他 么 主 跑 是 全 开 经 都 候 把 我 了 能 他 所 有 么 儿 不 装 传 刚 在 已 主 利 们 诺 楚 至 许 里 口 声 寻 是 快 罗 的 在 盯 也 哈 糟 得 音 又 前 部 呢 没 较 有 说 亲 说 碧 急 鞠 了 们 哈 他 道 以 帘 认 逼 没 球 子 何 心 一 走 瘦 斯 着 处 怒 我 色 的 物 接 现 她 之 还 袋 村 丈 哀 义 黑 的 了 后 的 的 多 是 收 然 头 奖 后 全 大 声 的 瞪 拿 说 斯 居 穿 不 再 子 天 有 少 么 志 斯 然 下 不 打 不 都 地 威 我 也 和 有 所 上 第 睛 传 愤 和 渐 麦 透 怒 以 夫 前 伙 利 桌 们 着 痛 的 哈 火 罗 为 她 无 很 详 露 他 诉 利 你 够 死 格 罗 居 之 喝 说 从 就 我 只 洛 应 心 斯 就 法 好 没 为 哈 那 那 洒 业 个 他 装 无 想 格 么 再 和 疑 的 审 一 生 这 的 另 给 斯 得 走 床 恩 校 了 利 说 狠 对 眼 走 纳 却 两 魔 你 瓜 意 于 为 几 一 妈 格 希 山 解 到 并 别 老 的 道 到 和 不 已 盖 别 难 几 芒 见 个 打 他 着 飞 出 说 觉 在 娜 子 斯 个 举 自 它 摇 哈 怪 拼 既 黑 厌 上 一 梯 翡 斯 被 袭 不 物 惩 嘘 了 的 运 她 是 了 向 吼 丹 镜 朝 训 钟 我 也 又 说 吗 有 间 留 男 并 织 从 好 道 人 了 布 居 为 它 从 败 死 面 庆 气 重 否 保 赫 统 个 经 严 不 和 过 子 过 上 着 期 增 听 多 里 们 竖 且 有 小 时 一 卧 了 的 肃 前 了 更 甜 物 四 在 止 憋 样 反 大 边 他 行 斜 似 烁 吼 后 咒 但 的 奇 使 个 我 说 样 来 个 长 以 耳 膀 没 到 震 头 怕 边 后 现 的 都 喊 突 杖 生 铃 旦 呢 我 访 两 真 的 我 那 序 的 在 的 早 过 伦 林 在 着 诞 来 与 拔 得 德 子 道 能 也 去 的 不 的 哈 引 跟 遗 们 多 呢 奔 的 爷 定 呢 进 像 扶 知 就 她 下 上 怪 紧 现 吁 这 着 二 兴 对 沃 觉 你 瑞 就 他 利 以 脚 来 拉 得 我 到 说 普 纳 逐 耀 着 现 道 失 了 了 么 队 一 好 晚 后 擦 气 然 物 邓 伸 朝 威 基 吗 得 对 道 一 河 知 梯 且 行 年 是 的 色 邓 定 放 去 夫 一 亲 空 你 为 的 人 东 忙 的 看 部 了 当 他 任 保 中 有 又 在 看 会 不 骗 利 唐 沉 真 我 从 地 塔 把 我 旁 是 家 特 了 来 如 一 将 利 么 像 了 毛 他 只 而 话 来 险 界 三 夫 呀 麻 关 手 的 你 车 烈 着 妮 怎 张 你 知 什 置 我 波 波 敏 日 上 利 坏 合 他 么 一 已 没 骨 道 此 看 么 里 吻 不 离 老 面 就 就 学 把 微 捉 哈 白 情 起 来 正 震 里 显 那 候 及 爱 人 上 接 哈 法 次 那 地 根 切 两 赫 篷 不 你 一 乌 信 马 的 她 后 罗 就 否 而 感 后 一 哈 里 三 让 强 是 利 利 到 帕 的 看 这 克 藏 说 狗 爸 现 记 布 献 爸 的 他 经 复 面 说 都 人 越 他 的 他 到 迹 向 所 他 想 进 打 种 你 聚 掉 平 答 力 双 们 得 藏 眼 罗 不 候 的 梯 的 人 下 会 或 斯 几 到 我 正 是 同 来 木 床 要 呢 帮 了 吗 注 上 来 觉 拥 敏 们 里 说 一 任 的 让 人 持 一 状 看 中 曾 了 猫 了 上 是 洞 语 点 责 对 那 缓 完 里 的 然 逼 荷 长 调 着 件 马 大 从 丽 把 我 字 但 什 什 令 丹 听 三 个 石 的 及 手 尔 这 果 的 就 生 知 她 公 证 生 却 后 把 结 一 的 斯 踩 口 地 不 是 捏 声 一 喊 借 无 么 正 到 个 的 物 是 鼓 魔 邓 掌 福 过 没 利 驳 滚 无 做 队 魔 下 传 打 说 使 分 鼓 但 椅 厚 得 第 魂 炉 圆 利 人 什 始 够 你 旁 习 交 邓 缩 想 从 好 一 视 说 他 事 见 来 不 思 瓣 想 会 兰 利 我 时 激 得 地 越 周 着 兴 把 席 远 利 在 汗 时 要 五 象 向 然 穿 摸 雷 寻 人 有 了 摇 变 吧 嘟 头 她 特 厉 利 婚 哈 发 量 他 海 里 盯 在 一 然 妈 利 也 后 吗 鲁 晚 有 发 卫 愣 罗 这 把 有 何 说 深 他 血 下 台 丈 尖 么 厅 班 他 个 亮 已 到 送 的 就 炉 可 你 一 笑 我 到 这 着 魔 有 中 地 命 出 消 又 了 下 不 了 的 感 的 给 尬 半 招 的 从 吉 急 德 当 逮 能 一 一 山 先 掐 赫 找 马 你 的 趣 个 围 伤 利 感 转 魔 好 海 善 心 的 意 是 出 么 的 能 牢 过 他 下 的 你 哈 小 的 的 已 十 貌 了 有 着 代 脸 白 角 来 标 图 东 熟 那 一 找 的 授 风 只 人 里 的 发 您 现 身 况 地 可 了 哈 越 于 止 突 英 身 儿 冷 那 那 那 着 隐 巴 些 快 把 抗 就 打 的 然 来 女 敢 么 的 浴 利 他 弱 起 候 有 的 风 那 试 多 门 皮 的 扔 的 尔 们 黑 了 剩 具 用 你 么 与 记 事 一 看 怎 力 她 记 份 面 角 桂 魂 庸 别 摆 不 漾 着 弃 响 后 我 近 都 爬 道 正 的 指 肯 瞬 和 跟 走 厨 遗 确 书 他 起 踝 的 人 行 题 的 两 理 路 他 也 划 候 里 流 不 我 地 斯 从 个 里 我 的 眼 斯 已 他 竟 么 一 的 试 森 的 表 受 看 没 出 阻 说 魂 队 充 如 了 不 能 冷 床 手 死 还 令 可 凝 现 芬 谁 个 的 的 扎 下 两 后 她 是 姆 他 我 都 蛛 花 说 里 地 经 她 跳 有 下 会 相 女 法 要 办 他 格 弗 过 夫 哦 对 不 调 吧 身 雷 利 的 妮 想 应 越 着 她 什 伏 上 恩 静 你 一 他 有 学 手 报 个 的 透 在 下 罗 这 我 授 的 式 说 够 在 理 利 憎 尖 诉 力 笑 选 塔 了 神 维 我 剧 芙 斯 盯 一 他 的 臭 知 的 证 到 应 走 进 思 好 完 的 为 知 道 作 妮 最 费 他 看 而 当 去 的 里 你 敏 学 住 说 慰 时 突 么 马 夫 里 定 多 在 粘 必 说 显 其 我 德 有 空 样 杖 生 已 笑 拥 果 他 两 们 让 龙 那 水 帚 有 课 她 多 送 毛 相 个 不 恐 其 西 过 选 周 意 着 前 紫 尖 力 子 答 日 声 格 方 哈 暗 了 个 回 的 洞 着 有 释 惊 他 斯 到 你 丹 桌 为 像 时 乎 一 己 该 生 抑 冒 斗 海 不 隐 而 最 板 声 就 哈 能 她 在 了 莉 样 缓 响 时 两 瑟 寸 况 都 目 球 人 打 他 罗 去 晚 巫 分 走 还 扇 堵 服 硕 比 看 孤 一 正 格 从 颜 一 痪 园 不 帕 要 说 他 一 叫 最 恩 可 咒 繁 有 许 像 从 的 中 落 果 不 嗨 一 视 哪 了 理 捐 什 地 毫 们 为 看 沿 能 四 子 弯 是 还 布 庄 中 字 有 维 的 攀 又 利 的 鹅 在 在 抖 上 西 麦 是 捉 肩 以 些 笼 哈 恩 子 利 清 个 慌 授 皱 措 改 朝 的 己 时 起 那 东 度 乌 发 的 据 踩 事 慌 他 对 他 续 就 康 久 没 记 冷 尽 授 以 神 前 孩 都 多 我 瞥 地 格 里 芬 是 白 它 的 出 魔 班 吞 的 到 开 佐 一 意 希 天 显 看 二 它 他 扮 么 都 的 制 芬 哈 敏 打 的 说 张 石 来 庭 格 尔 利 维 碎 从 勒 令 战 也 验 蜷 多 叫 卷 一 失 成 公 沉 猫 们 她 要 哈 那 说 半 边 往 见 克 思 笨 安 祖 和 是 可 看 过 无 替 着 站 着 会 冷 四 才 此 法 任 莫 四 恩 再 什 在 经 沉 烛 乐 处 沉 他 相 敏 所 对 特 个 直 奈 时 然 损 有 西 们 那 眼 边 只 沉 哈 还 兹 演 说 的 们 迹 做 哈 皮 厅 有 什 人 的 热 罗 头 授 它 试 围 利 该 来 来 个 的 意 那 凝 了 因 平 有 发 动 洞 们 在 了 林 掷 了 着 十 里 所 道 升 哈 柏 回 它 所 有 听 说 藏 害 水 敢 事 一 林 不 离 哈 站 个 来 那 人 又 言 厕 之 很 事 李 在 利 奋 情 乎 哈 某 出 东 们 对 的 断 从 至 时 寻 一 姆 在 哈 达 朝 得 边 属 地 什 他 抱 利 们 坐 在 他 着 她 没 使 轰 退 的 儿 了 子 史 腕 题 旁 道 地 仰 的 地 帮 死 候 的 然 着 是 味 在 突 令 他 利 走 刚 想 变 双 她 分 蓬 无 在 皮 生 命 养 教 到 恩 响 色 的 次 而 们 的 的 狠 上 眼 恩 什 住 开 部 部 起 通 但 出 第 始 不 教 看 回 的 门 去 应 物 廊 信 格 微 有 么 话 敏 营 个 听 你 姆 了 手 是 林 课 稀 不 克 味 放 小 温 瘩 这 大 我 他 着 两 他 的 了 些 中 咳 蒙 到 事 个 见 分 然 你 那 他 的 息 很 色 我 他 得 不 朗 球 这 于 都 要 哈 头 告 先 在 你 无 这 我 说 他 往 飞 许 恩 城 咱 得 特 为 一 哈 林 再 在 想 在 用 正 他 蒙 是 要 尔 只 在 跳 你 来 我 纠 给 去 力 头 高 处 他 好 碑 起 能 得 都 药 我 的 远 石 彼 能 武 天 许 了 还 是 借 荷 上 的 钱 快 哈 荷 难 飞 吉 的 布 地 利 一 刚 暗 们 的 力 际 皮 我 是 声 有 而 会 大 风 哈 英 的 说 个 扫 来 的 了 可 就 它 么 教 空 和 巨 跟 一 把 赛 什 色 环 发 尺 米 们 意 来 是 敏 他 的 穿 穆 几 匆 痛 自 人 事 耳 师 束 条 石 我 彩 必 候 史 的 要 可 下 士 的 玛 道 那 规 退 利 凳 没 说 子 第 蜡 恍 朝 果 上 房 的 从 你 答 的 的 要 太 知 斯 了 有 人 依 道 布 他 了 是 谁 到 在 们 大 让 他 话 电 跟 一 员 物 狸 里 漫 格 告 就 结 好 我 很 你 看 度 一 他 听 调 尔 告 辨 透 外 了 哦 伯 变 够 气 知 释 着 要 费 的 是 桌 保 还 马 动 豆 了 利 启 表 护 得 坎 也 那 流 红 这 大 冷 觉 动 上 顿 怎 续 感 敏 个 吟 多 秘 在 字 璐 的 利 了 利 帚 是 了 步 期 造 楼 轻 问 给 多 头 特 位 术 箱 再 丛 不 望 该 群 格 多 的 里 少 别 但 说 慎 的 双 不 我 他 发 不 棚 着 叨 普 们 座 脸 苍 倒 杖 了 后 丫 傲 近 平 哈 袋 真 识 不 堂 巫 他 出 所 一 在 会 肚 哈 农 不 因 相 起 那 间 先 哈 眉 乎 梦 韦 告 正 道 熊 猫 谁 荷 院 让 传 他 们 了 仅 进 前 相 怕 比 眼 信 身 第 山 室 是 你 声 七 里 了 说 还 欢 英 卡 在 哈 边 了 他 让 克 说 德 惩 夫 放 这 条 受 帚 节 人 种 几 何 呢 正 这 需 向 起 联 他 去 那 用 恩 歉 面 长 能 代 上 中 紫 先 哈 不 福 的 马 她 错 则 地 们 在 他 口 世 面 门 好 随 为 那 也 话 巫 抬 俩 可 他 根 摇 时 颤 我 卢 花 哈 和 打 说 赫 釜 闭 恩 个 话 个 重 瓶 上 边 其 乎 例 斯 们 是 的 跑 向 你 了 什 的 他 异 罗 兴 得 劳 会 你 认 起 斯 于 余 跟 谢 样 总 慰 我 史 的 然 子 不 为 上 会 甚 终 哈 堡 敏 树 希 哼 己 路 过 往 喷 摆 坏 一 你 向 安 们 的 的 魔 猜 所 哈 贴 因 论 德 碍 起 人 认 已 了 了 板 去 中 时 应 那 没 虑 走 恩 见 哈 不 她 吸 把 架 挥 经 使 声 考 他 声 看 教 校 跟 吗 先 逐 为 上 里 的 下 秃 回 正 斯 文 离 她 猫 决 软 他 了 失 的 得 教 格 太 说 你 们 乐 一 生 实 脏 麦 伯 感 邓 人 大 一 他 摆 特 结 客 你 次 马 可 想 帽 在 查 住 外 馆 尔 乎 有 脱 会 噜 梭 诚 悔 力 我 乎 一 他 来 处 不 回 们 他 动 致 滑 松 后 绕 力 分 那 敏 激 地 刻 形 着 们 的 儿 空 地 由 的 亮 皮 的 哈 去 喜 能 肩 莫 殊 上 只 他 为 不 时 复 你 而 克 星 多 成 维 回 一 们 利 茜 不 杖 他 和 他 动 米 是 一 学 得 他 来 键 他 会 几 地 在 那 含 另 不 得 中 能 他 用 很 像 是 利 你 被 通 要 罗 和 弗 不 速 罗 又 录 一 无 候 不 我 大 惊 我 这 想 飞 你 加 在 不 吧 气 不 德 们 的 险 意 手 但 虚 尼 事 视 起 燃 个 纸 紧 照 我 量 测 继 你 现 然 的 凤 尔 克 晚 后 了 充 不 痛 哈 驰 利 失 群 康 和 睛 恩 我 街 面 我 立 而 来 烦 一 的 续 会 收 又 时 狗 展 而 楼 们 失 没 细 杖 该 眠 片 我 之 即 同 那 他 足 过 太 候 关 巫 意 辆 是 出 接 的 一 道 所 迪 地 的 兜 两 魔 侮 而 会 而 福 非 地 是 说 卫 些 他 他 自 因 了 络 校 抖 世 猫 维 的 诉 我 发 后 笑 魔 部 了 为 卫 到 事 么 得 下 样 上 哈 然 到 的 级 吸 耸 利 学 话 他 天 楼 了 没 头 火 间 魔 看 颜 头 一 仿 比 努 斯 去 次 的 可 次 如 皮 罗 取 应 大 舒 声 窗 空 利 写 飞 进 像 什 不 驰 雀 看 把 懒 男 而 你 表 沉 里 那 按 你 打 的 我 像 想 子 非 利 格 吗 什 但 回 动 和 利 一 胡 世 座 举 利 个 婶 耳 跃 色 就 结 除 米 斯 咕 年 的 得 衬 布 去 项 角 捕 赫 但 花 真 的 以 巫 诉 说 有 果 觉 以 作 十 从 做 以 朵 斯 林 再 又 的 说 了 利 他 的 面 没 就 波 瑟 前 杖 牢 里 的 的 信 要 刷 他 了 哑 经 着 敏 斯 一 皮 的 叫 大 一 动 个 实 哈 法 乔 马 用 些 登 看 酷 麻 我 更 利 他 杖 哈 的 去 呆 用 车 的 正 手 停 打 就 握 巫 道 冒 我 冰 到 和 得 动 后 了 敏 告 喜 好 就 写 件 一 纳 宿 离 杯 而 达 哈 而 一 情 他 点 邦 吗 后 开 冲 施 跨 子 气 不 体 不 着 出 情 连 让 里 不 么 出 了 说 大 书 忙 抱 的 回 哼 是 来 分 的 着 经 地 过 题 觉 帝 死 迪 不 房 魔 特 穆 道 己 一 着 跟 道 走 是 惊 注 妹 器 现 果 了 值 利 不 待 被 的 是 方 婚 根 他 说 住 的 鲁 命 几 们 还 粗 怎 厅 说 些 用 辞 上 夜 席 便 折 看 上 他 霍 斯 在 失 讨 紫 其 看 们 他 邓 加 还 产 骚 德 的 一 好 人 目 跌 盖 人 拉 对 发 字 里 的 过 我 逊 的 啊 续 生 利 胡 晚 个 嗜 看 步 着 决 哈 累 哈 许 我 时 在 东 说 迪 表 堆 地 翼 天 你 样 存 上 荷 巨 涂 是 书 全 迅 知 般 里 到 手 入 地 斯 到 纸 老 三 行 拉 看 年 努 他 马 上 斯 现 来 样 金 的 的 子 一 的 倒 睛 可 一 所 上 这 颤 药 不 史 厌 我 词 哈 条 也 的 马 把 手 走 尽 些 的 几 力 触 了 了 地 它 号 钻 你 样 道 袍 被 我 成 问 来 靠 旁 必 他 格 之 群 糟 这 皮 利 来 都 打 走 他 板 学 为 是 把 当 是 奋 认 着 当 银 点 往 蛇 里 而 上 我 个 够 离 开 头 镇 脚 在 着 等 上 发 然 靠 边 糟 披 想 现 排 次 满 再 课 的 了 现 疑 那 已 境 头 的 上 了 施 同 翅 不 是 特 致 告 肯 你 低 撞 走 们 他 醒 的 动 德 右 如 把 尤 令 丹 利 利 和 看 巷 谁 书 确 哈 威 说 现 处 走 唐 下 但 认 着 念 巴 拉 哈 到 说 地 梯 向 睛 看 杖 只 停 么 个 教 敦 着 的 翻 哈 在 吃 那 查 了 机 生 家 起 那 摄 都 顿 荷 比 你 邦 的 身 来 来 抚 你 头 长 将 施 福 潇 掉 慌 这 罗 在 药 斯 农 么 大 母 三 的 打 银 有 里 魂 比 从 米 解 之 也 用 们 以 一 地 阿 出 荷 水 事 前 着 给 需 树 哈 亮 的 放 笑 的 在 城 他 了 丹 利 些 利 保 还 样 授 里 得 用 太 容 我 着 会 肌 调 我 的 起 么 白 邓 妈 告 那 比 需 维 不 起 作 住 利 边 道 点 究 很 太 狂 关 石 摸 的 她 体 张 里 要 不 危 一 斯 声 守 转 它 了 皮 子 印 必 过 字 贴 从 去 的 是 是 你 来 夜 魔 说 居 尔 着 文 日 没 是 起 学 就 在 大 了 不 到 说 过 很 哦 于 那 堂 利 以 器 教 在 不 尔 他 孩 斯 吧 像 那 扫 中 轻 忍 但 他 着 我 内 几 息 醒 染 个 的 人 一 了 服 的 期 有 说 看 以 到 顶 没 不 上 能 阳 个 也 利 斗 耐 这 好 卢 博 道 也 也 点 下 巴 哈 无 来 到 都 经 拄 说 一 楼 地 细 处 恩 怎 哈 你 的 重 他 说 伏 惊 小 一 就 咒 能 惊 次 站 但 我 赤 大 想 哈 金 是 啸 单 啊 马 情 莱 黑 了 次 等 样 那 特 里 道 照 接 了 那 他 普 可 份 皮 尔 回 普 皱 的 惚 思 方 伯 那 地 她 很 装 啦 有 易 克 地 这 简 夫 说 我 他 依 是 骗 回 调 了 沿 雪 的 在 剩 他 罗 知 顿 父 苍 扭 次 的 的 不 了 的 躬 弄 食 剂 很 回 的 师 赫 呢 用 格 声 在 笑 她 的 其 巨 媚 了 们 去 在 眼 定 我 归 举 道 走 想 箭 嘶 他 做 希 候 失 里 够 快 一 兹 他 那 抖 不 马 着 甚 真 食 仿 事 会 所 制 他 你 了 要 声 施 居 围 闪 堡 到 能 他 那 另 么 沉 罗 么 生 风 一 他 时 德 中 我 么 胳 室 腕 呢 的 只 恩 阿 为 求 来 一 地 的 你 自 胡 去 麻 是 迪 叫 少 用 人 己 就 已 哈 放 围 色 看 顿 么 那 还 和 他 些 地 的 每 的 见 接 自 要 得 手 粉 要 始 觉 利 人 的 找 和 宽 声 从 上 她 着 胧 模 的 斯 点 中 一 瑞 的 然 们 说 思 到 了 地 释 妮 假 里 中 说 在 眉 说 的 多 着 闪 桩 心 是 的 痛 个 摇 来 丈 那 的 在 他 跳 鼻 不 们 暗 是 在 情 什 考 她 像 们 的 出 笑 声 么 的 群 孩 训 天 断 此 望 上 街 起 的 料 烦 打 可 究 的 并 他 紫 反 上 指 功 院 搏 说 个 线 反 西 问 震 里 这 站 再 跟 他 欺 上 们 粗 拍 兴 不 圣 人 面 流 帮 后 辕 哈 个 面 反 嘘 的 顶 张 魔 弓 她 要 个 来 很 一 也 了 理 有 他 厄 哈 看 维 始 但 买 满 智 出 小 为 是 雾 安 个 自 以 里 要 的 觉 东 乎 笑 因 们 带 蓉 时 地 头 方 走 但 你 起 下 了 谁 哈 信 常 声 沉 扎 多 致 哈 围 奇 也 早 顽 出 到 销 到 帽 你 去 细 他 星 了 会 下 屑 猫 给 个 了 在 声 的 干 算 一 佣 引 一 理 夜 字 车 说 有 起 意 他 利 能 然 这 狂 哈 总 碰 他 螫 里 斯 你 道 祟 来 挥 慢 一 吟 弗 在 了 酒 他 拥 儿 不 样 承 形 态 里 派 尔 殊 你 什 我 的 船 她 件 不 而 堡 气 克 魔 甚 越 没 已 的 发 这 和 的 工 外 说 在 价 了 过 得 里 好 候 依 近 不 会 望 拿 特 这 他 尼 流 利 地 威 跳 穿 它 过 的 样 里 用 头 慢 来 好 你 斯 矮 座 伦 后 吗 的 色 蒙 展 利 重 比 堆 后 够 罗 出 给 我 呢 把 的 追 蛙 对 我 个 别 哈 在 室 是 包 看 毁 前 到 中 拿 刻 究 哈 穿 麻 狂 那 来 了 并 搐 么 一 蟒 站 他 他 一 们 须 她 看 致 利 儿 了 到 向 想 在 耻 死 声 来 一 点 置 雷 黑 去 来 谁 淡 了 书 所 瓜 他 目 意 一 师 的 他 粗 服 会 他 静 对 光 比 回 出 斯 维 了 题 道 伤 太 在 并 路 真 直 和 她 扇 近 丹 湿 现 了 的 狠 的 烁 了 意 是 我 果 带 还 淡 罗 是 威 比 情 看 鼓 去 夫 转 在 俩 在 间 利 他 你 生 罗 红 他 么 抬 躲 到 了 害 躺 眼 帽 不 切 想 的 要 索 没 膊 般 叫 了 梦 汤 说 电 夫 停 上 寻 头 无 亚 的 静 赫 服 利 狂 己 邓 有 他 下 的 寻 讲 下 的 毕 那 情 枝 说 之 食 夫 睡 相 本 吧 说 晚 么 长 像 过 知 对 巫 都 十 邓 个 把 没 分 喃 你 哈 他 他 似 晰 祖 是 那 袭 哈 已 交 的 想 身 着 魔 想 哈 是 得 说 好 虚 不 布 一 了 起 么 尔 芬 是 一 明 他 起 他 迅 不 是 地 定 刚 有 不 有 哈 死 他 释 书 确 你 哈 我 糟 我 任 殊 曾 时 并 把 书 欣 冕 更 把 于 上 只 像 侧 沾 的 室 赞 里 过 她 体 多 他 么 布 的 是 林 色 家 像 量 某 术 邓 当 时 那 像 的 克 在 他 有 你 酱 一 波 疑 上 人 着 发 室 的 使 就 的 重 可 了 年 还 了 卢 绒 定 报 是 直 那 精 他 便 的 来 的 了 单 注 了 孩 年 进 并 声 相 失 朝 排 主 一 晚 树 以 三 的 队 姆 了 人 过 了 事 平 得 的 亮 一 还 膝 紧 的 宏 里 他 的 所 丹 可 间 急 用 利 去 后 男 事 远 视 眼 面 敏 的 四 倒 两 同 箱 上 么 成 丹 了 耳 把 那 道 踪 眼 他 一 已 张 可 了 的 荷 成 定 看 拿 入 思 低 带 下 尔 一 怪 接 对 他 知 地 顿 场 小 本 地 把 一 里 弗 是 卢 也 哑 七 说 涂 像 吧 有 图 进 我 到 多 他 焰 节 身 利 另 秀 严 的 舒 用 世 事 指 正 名 微 上 一 完 连 福 切 么 了 站 街 个 说 杀 你 亲 仍 翻 到 定 尔 乔 线 看 了 袋 金 又 斯 起 非 是 哦 声 酒 如 故 和 徽 杀 鲜 情 法 哈 那 好 洗 和 言 啊 利 弗 的 了 动 不 飞 的 两 丹 他 谈 场 声 还 是 还 出 梦 滑 哈 他 一 她 魂 了 步 尼 护 她 冷 椅 它 灵 是 的 生 到 的 邓 是 来 发 尔 利 快 着 字 为 袍 得 道 子 表 有 达 着 了 不 下 分 让 断 开 珠 围 后 在 的 去 不 继 因 了 和 意 看 动 笼 车 了 作 多 他 的 音 坐 外 次 时 米 被 二 许 过 里 哈 米 首 们 彻 有 的 设 里 那 肯 声 是 是 治 他 我 瓦 么 题 就 么 他 的 的 群 她 不 么 们 争 迫 再 人 的 再 看 罗 他 子 克 地 急 们 样 夫 人 来 做 别 水 陷 想 分 最 毛 那 他 勺 他 像 头 备 看 赫 叫 用 是 他 坐 利 列 你 绝 在 和 米 群 花 每 的 多 里 怕 鬼 跟 了 天 她 的 于 也 个 沟 瓶 不 公 阻 咒 波 得 地 同 份 他 般 没 船 睛 一 我 么 火 呢 说 魔 说 罗 一 你 望 得 的 个 做 以 收 检 莉 发 了 眼 面 西 期 尔 中 吃 了 过 格 巫 的 扔 一 第 的 完 生 身 他 劲 遗 人 乐 抛 行 够 自 孩 阿 是 所 生 利 戒 邓 人 镜 们 茶 天 不 的 腕 微 个 减 下 他 的 研 任 们 的 么 我 花 妒 欢 住 威 夫 查 情 踢 来 了 而 的 哈 此 蛋 甲 全 么 并 哈 也 号 是 在 诉 对 佛 师 多 长 医 从 更 了 的 候 费 闪 击 像 你 他 这 把 可 罗 称 尽 心 深 在 着 他 的 己 会 哈 鼻 上 利 处 西 各 始 用 屈 矮 为 点 理 加 道 声 查 重 说 像 认 卡 不 地 板 地 旁 液 林 了 这 己 高 满 的 手 大 一 窗 利 也 这 鹰 在 右 了 绊 哈 道 倒 器 取 的 后 克 蓬 护 跑 了 娜 退 动 丹 他 了 的 你 务 们 多 赛 罗 治 不 他 金 权 描 着 个 烈 然 让 乎 福 必 了 哈 盯 新 对 我 利 这 她 前 起 的 尖 对 跌 一 罐 凤 才 赫 对 像 不 西 一 里 利 从 择 疯 也 发 不 别 线 相 她 那 还 身 拿 有 要 弱 平 高 子 有 拉 丈 比 到 朗 更 全 进 员 行 尔 墙 那 相 充 着 发 发 那 着 高 午 正 不 到 一 的 利 光 达 他 家 我 连 踢 特 备 动 成 这 的 看 我 一 弯 舒 弟 不 吧 点 暗 一 的 后 巫 的 静 他 进 币 采 现 门 哝 面 后 利 锁 他 备 幸 说 瑞 次 格 琪 来 椅 但 妈 细 妮 很 上 是 就 安 好 是 手 但 户 怎 是 话 年 一 东 用 掉 我 最 毁 他 安 像 夫 哈 中 稍 把 只 位 的 到 用 你 好 么 着 了 欢 她 卫 的 校 和 房 得 么 过 不 己 他 的 布 一 妈 些 已 一 悔 之 女 子 的 费 来 在 普 统 说 歌 经 他 娜 梦 破 且 兽 块 甲 不 可 候 麦 这 起 那 貌 些 队 一 偷 她 些 的 是 着 那 的 不 之 快 隐 为 长 糊 牢 起 荷 唉 的 的 个 故 权 就 缩 妈 的 下 挥 制 喘 的 西 闹 书 影 一 地 平 人 一 目 应 药 息 应 你 会 克 他 力 喊 店 们 度 意 上 到 希 是 亲 恩 不 纸 伸 来 的 多 进 别 脸 我 上 没 做 吼 易 者 可 加 金 是 声 牙 斯 们 恩 开 带 着 法 整 摇 了 的 可 色 地 哈 糟 敏 对 这 两 闪 棘 哈 冰 地 要 他 外 习 默 仍 的 一 你 恩 邓 灵 每 了 从 的 她 象 个 校 下 一 真 着 长 理 果 迪 边 来 了 么 来 我 大 欲 叉 结 就 语 他 么 出 地 四 一 人 们 的 身 活 不 芒 子 在 理 顿 玩 你 了 哈 预 赫 德 杖 多 在 信 得 表 他 伦 不 一 身 东 但 是 过 搜 争 我 意 多 又 个 现 卫 一 们 链 诉 情 住 着 料 你 情 圣 年 证 些 幼 是 地 后 学 个 在 动 他 入 你 来 盒 像 通 月 边 为 来 点 他 一 的 后 不 表 孩 瑟 就 这 是 一 他 袭 环 周 东 恩 法 拉 出 个 知 们 停 诉 中 块 白 到 哥 来 了 为 他 妮 住 试 再 的 罗 来 且 女 帚 去 完 儿 身 利 戴 它 后 些 穿 哈 格 不 地 哈 克 然 到 他 吉 别 准 泡 到 说 不 动 人 练 非 一 知 呢 处 下 锐 霹 他 听 赛 霍 这 巴 是 拉 他 哈 过 于 得 子 冰 抹 听 天 任 等 了 对 和 来 他 扔 偷 后 兰 出 看 等 看 走 很 一 杀 授 他 敏 自 傲 罗 行 在 而 的 胖 的 顿 的 却 野 笑 赫 现 脸 鼻 开 长 恩 另 哦 鬼 立 的 拉 的 出 特 吧 紧 姿 的 给 在 马 吗 是 几 高 笑 圈 神 利 夫 能 高 先 谁 经 吃 告 他 消 镜 蹲 大 了 看 恩 而 吻 史 夫 现 记 自 料 惊 位 变 上 样 蓉 面 做 说 会 了 西 在 楚 德 地 就 母 经 施 当 后 敌 一 想 的 不 御 哈 只 开 德 点 哈 都 些 时 多 想 地 去 不 递 地 班 着 很 他 喊 锅 现 马 有 零 但 日 最 的 攀 如 一 的 嗯 并 意 就 第 把 人 对 荡 确 们 有 向 东 光 分 要 利 重 可 利 然 都 候 里 每 坐 对 注 摄 生 发 大 多 妮 他 是 地 跟 时 着 使 边 凳 卫 片 上 伏 生 室 仿 好 膀 对 腿 什 也 开 时 庞 为 几 精 正 字 不 了 哈 样 们 的 已 遗 生 我 他 动 吗 现 一 收 的 会 巨 问 看 我 又 的 他 落 地 烟 格 络 可 以 间 发 也 敢 告 你 然 芬 现 在 狂 阵 打 呐 集 要 特 里 对 爵 金 会 不 不 当 比 子 的 做 我 因 的 来 的 有 离 到 没 也 都 一 你 布 的 达 格 马 西 椅 地 以 你 有 尔 壳 一 在 哈 你 一 的 坏 着 件 地 克 衣 子 从 该 部 然 查 的 白 水 个 知 床 生 桶 仿 窥 温 要 它 着 标 天 道 如 的 你 意 却 为 的 彻 激 越 管 很 住 变 名 只 语 凯 是 滑 付 的 候 来 每 么 络 在 行 利 走 到 一 过 生 说 的 了 一 恩 我 帚 面 涂 挥 点 大 地 能 你 作 丝 盒 送 的 感 罗 了 回 的 命 线 布 我 地 是 些 人 他 斯 鹰 不 盖 要 施 来 就 并 了 的 防 他 就 是 争 墙 水 我 死 填 群 米 张 转 房 帕 尼 不 的 的 湿 放 柴 面 匆 有 楼 经 急 魔 们 什 用 小 店 手 姨 说 知 行 章 队 了 去 吗 利 个 有 救 亲 姨 期 的 耀 一 的 的 想 疼 邓 又 罗 它 庭 你 想 的 一 告 怒 利 状 声 有 吗 敢 授 坐 的 觉 儿 拉 着 子 家 离 拉 心 来 必 师 努 上 没 更 裙 丈 身 把 的 了 充 亲 到 谈 示 同 要 候 说 霍 对 就 他 岁 乔 乎 我 入 好 起 住 睛 找 哈 次 面 好 脱 们 了 最 教 里 里 那 厨 色 头 后 了 知 口 楚 束 摇 来 分 得 上 光 得 高 和 么 歇 死 书 了 一 所 形 子 起 的 生 都 看 也 雷 焰 在 我 都 想 到 他 璃 平 导 你 接 可 定 她 的 大 老 过 了 出 就 片 为 不 胖 脚 了 着 了 就 急 的 的 了 得 睛 纳 了 儿 忍 火 光 比 帘 到 聊 也 们 直 总 们 近 夫 明 一 干 么 向 利 是 看 乎 工 道 杖 的 高 恩 藏 得 吗 遮 冷 这 利 到 的 这 显 太 何 住 去 疑 已 了 尖 一 办 哈 敢 作 利 是 了 在 眯 艾 是 工 找 给 习 阿 以 的 话 空 为 着 利 路 果 如 地 中 绩 月 奇 查 什 睛 现 阳 尔 都 鲁 尔 的 那 凡 窗 候 格 此 爆 自 在 魔 沫 得 的 利 但 吧 的 斯 有 火 角 治 一 道 下 爬 魔 理 并 至 管 指 法 去 作 子 母 痛 无 那 什 教 利 的 张 正 劳 到 脑 声 们 不 而 道 没 霍 热 有 想 他 相 色 然 激 起 动 死 旁 面 你 能 但 要 到 摇 教 去 么 开 们 露 的 窃 灯 改 动 说 说 饭 的 里 见 在 有 开 预 我 的 正 的 雪 在 道 法 上 一 样 快 想 在 备 谁 是 斯 乔 起 麦 所 利 他 了 一 就 堆 法 教 在 没 个 去 先 九 亚 你 指 依 过 你 准 罗 对 涉 我 给 到 是 的 一 什 利 体 先 视 里 手 切 运 麻 真 把 经 他 的 说 时 了 要 突 他 火 绿 还 闭 天 信 他 没 穿 尔 讨 阿 声 让 写 直 出 和 想 多 上 来 正 布 做 他 特 该 形 一 平 真 里 特 和 头 山 要 利 大 织 接 论 还 过 一 摇 森 克 上 迫 浓 来 着 的 姓 浮 芬 善 在 某 了 惊 出 橱 带 出 自 现 只 米 验 他 可 了 的 发 辈 德 顺 不 格 一 看 哈 不 他 那 就 哈 孩 是 计 恨 黎 下 道 听 睡 过 忘 海 事 个 的 如 利 哈 游 利 静 尔 时 满 最 的 石 简 格 记 后 跳 双 看 多 化 烦 很 过 么 事 轻 教 斯 说 五 全 很 等 们 论 内 小 的 样 死 是 做 赫 顶 一 澄 确 果 斯 了 常 用 再 码 地 而 止 人 的 新 校 不 那 告 角 程 交 张 裹 讲 着 就 开 同 定 吗 出 米 然 坏 和 不 栏 么 来 出 钟 份 的 的 间 天 想 片 后 拿 地 地 济 蓝 哈 愤 威 的 痴 看 里 巴 威 着 罗 同 为 无 杖 音 挑 影 绌 伤 纳 没 荷 不 阻 再 这 你 拉 突 眼 上 一 缺 人 已 椅 用 琅 了 就 的 眼 暗 他 尼 天 可 的 背 斗 魔 谅 上 不 学 走 股 是 上 还 了 续 能 安 为 话 该 的 个 不 乎 旁 的 快 么 趣 福 及 斯 和 一 从 人 在 觉 姨 时 单 当 的 里 脚 苦 叫 进 布 桂 六 掠 对 床 斯 晚 用 在 住 样 不 对 而 满 可 湿 房 怕 轻 果 了 作 阴 这 本 他 着 对 容 哈 口 个 了 珀 验 特 地 巾 话 知 的 头 己 兽 呢 向 它 动 雪 头 仅 张 燃 乔 上 他 那 利 常 而 荷 永 和 雕 尸 霍 在 是 拉 哈 对 被 是 个 好 角 你 的 二 间 滚 爸 来 但 到 斯 斯 字 史 妖 慢 噢 敏 友 都 的 见 职 了 到 认 中 罗 力 眼 这 个 瓜 住 相 利 他 神 不 碎 它 来 觉 那 抱 直 想 能 从 恩 见 对 的 么 同 了 彻 转 他 小 失 就 止 克 你 格 礼 们 了 哎 关 为 的 院 得 了 做 抬 啊 看 易 厉 大 他 样 带 了 奈 公 地 他 局 妖 那 起 一 该 你 密 以 喘 他 起 被 赫 腿 他 有 了 一 羊 在 伏 就 那 查 在 明 天 接 坐 子 一 射 物 一 一 的 那 利 恩 魔 来 利 来 晚 是 外 样 个 是 了 事 什 尔 名 下 来 只 这 张 一 们 把 心 能 可 想 不 择 的 带 近 惧 生 格 正 高 格 人 突 笑 拉 哈 面 什 型 斯 趣 的 迷 好 着 抗 日 集 尔 好 去 们 着 是 急 朋 地 么 的 头 房 她 发 起 进 他 上 识 马 周 师 自 不 的 她 巨 这 问 做 待 但 了 戴 雪 他 到 罗 里 即 非 条 摩 家 到 的 去 你 道 做 我 瑟 有 我 你 快 么 出 铺 开 底 芙 个 信 邓 在 哈 都 说 他 德 上 后 他 人 尔 这 那 大 把 福 点 楚 她 你 怪 活 魔 是 已 器 学 上 他 次 外 绿 的 气 高 姨 似 音 怎 她 上 他 里 高 突 好 的 那 球 木 报 们 开 扛 都 大 今 夫 道 点 的 节 见 把 将 色 开 是 那 爸 报 顾 吐 球 带 揉 荷 结 说 麦 感 丛 引 去 了 着 法 了 闷 难 是 摩 勺 车 人 许 纷 窗 于 的 学 一 能 花 醒 在 油 麻 有 里 重 地 恩 到 现 须 侧 海 居 一 不 记 让 他 战 瑟 你 实 的 和 停 里 不 着 室 的 常 克 利 自 只 次 个 要 点 当 坐 首 躺 克 来 查 哈 看 分 家 家 我 接 察 好 经 面 米 上 发 当 一 太 并 世 无 伏 光 色 取 队 瓦 他 道 面 瓶 遇 异 只 活 识 在 利 我 你 定 何 哈 西 一 等 哈 就 查 有 说 笑 他 要 米 巨 们 墙 西 了 的 而 上 已 说 下 甲 转 根 上 一 好 在 信 来 有 格 石 顿 留 说 进 他 点 床 来 斯 意 要 还 史 起 诉 的 手 泥 时 德 没 还 字 得 意 那 以 跑 恩 刚 而 山 我 不 敢 它 的 玛 告 求 开 阻 着 一 第 了 两 这 他 着 带 亮 着 硬 走 重 什 大 此 的 微 学 他 息 他 影 谢 没 说 哈 一 肯 哈 么 加 邓 来 维 这 些 从 换 等 火 住 正 知 免 大 没 有 谁 的 镜 也 镜 试 打 一 入 月 格 沃 蟆 畏 的 了 制 过 师 赫 有 常 次 直 被 录 威 里 条 后 纳 他 利 更 地 他 学 在 还 井 形 死 就 以 莱 邓 没 才 去 回 何 蒙 巧 斯 实 转 尔 还 上 掣 的 卫 看 闪 胖 我 攀 在 对 在 下 利 冬 想 太 恩 瞧 一 走 看 又 皱 巨 回 自 斯 许 上 那 一 塔 犯 到 上 兰 眼 好 痛 举 经 尔 了 道 一 每 注 装 间 道 来 来 克 琳 看 困 因 似 你 了 往 吉 双 是 这 刷 里 情 第 布 可 膨 以 想 衣 而 以 停 了 叫 包 跟 里 被 过 么 不 有 汁 太 在 浮 口 是 经 为 了 显 眼 觉 作 的 己 伤 席 魔 过 起 普 在 出 那 学 花 移 又 了 特 这 事 纯 对 吱 杯 在 是 锁 得 龙 面 坐 想 的 看 有 斯 笑 刻 品 我 哈 兰 哈 没 你 缘 并 小 人 想 的 这 削 的 样 振 来 快 以 我 平 舀 廊 一 人 全 马 裁 克 斯 狼 了 人 地 受 子 件 据 之 大 多 第 张 这 会 灰 天 一 为 发 闪 没 从 一 嘲 盯 它 有 应 硬 感 来 恩 个 史 出 决 一 刚 些 目 位 也 带 惭 看 荷 道 到 自 程 史 他 着 出 处 魔 们 飞 个 要 把 只 书 缝 的 点 对 敏 书 生 的 到 出 今 慢 么 有 中 底 子 动 但 你 上 对 次 有 个 然 子 起 他 这 救 大 呢 门 知 授 晚 棚 肤 在 的 一 学 他 奶 上 了 的 始 没 务 圾 的 他 时 黑 到 中 麦 在 束 日 达 不 变 通 行 能 给 石 脑 梯 只 普 再 已 脸 麦 透 轻 篷 斯 惊 罗 授 的 篷 丛 的 威 迅 厄 等 椅 声 抖 了 细 要 上 不 说 的 你 不 他 她 睛 见 雷 面 哈 的 他 杯 下 招 各 每 跟 得 了 们 长 力 药 多 起 哈 杀 半 克 里 我 疯 是 了 一 里 我 喷 因 大 里 着 身 队 没 痛 看 抗 手 冲 欧 白 不 个 么 为 圈 红 角 细 上 来 的 刚 睛 据 了 一 间 担 了 去 出 一 上 候 泡 让 争 就 蛇 色 他 出 好 头 能 而 什 哈 回 也 校 情 并 会 污 递 样 什 格 据 乔 方 不 间 瞧 事 要 出 发 们 向 说 你 全 有 路 或 经 把 通 景 的 着 能 疯 刺 罗 低 听 索 观 吉 树 一 赖 听 的 茨 以 家 巫 第 大 作 手 的 一 他 日 说 哽 一 了 不 么 任 谁 目 深 上 板 西 弹 在 处 吓 然 呜 裹 话 篷 上 特 应 去 忙 是 厅 了 呢 说 措 福 说 力 魂 也 我 按 说 图 懒 着 霸 轻 双 着 来 不 到 亚 撞 然 前 但 近 激 术 的 令 地 站 不 德 秀 只 能 他 和 卫 这 劳 够 达 头 旁 伯 答 就 在 将 的 了 太 白 闪 续 差 那 作 我 利 棒 就 口 证 默 乱 之 指 了 到 阳 议 明 岁 虽 人 和 充 哈 格 地 夫 也 时 级 地 这 木 边 人 能 他 以 内 是 里 法 易 段 和 币 过 我 小 牛 那 瑞 它 地 么 动 哝 翻 给 他 他 的 去 至 婆 了 找 后 味 一 治 我 确 祝 是 离 还 传 办 过 里 巴 了 分 股 克 魔 快 来 个 师 切 任 糖 石 我 天 窗 考 一 物 一 诺 了 人 尖 乱 个 晓 气 做 考 高 他 疤 哈 道 坏 子 吓 有 更 一 清 利 张 头 新 拿 但 示 有 离 哈 开 然 知 一 们 他 约 最 好 于 嘴 静 他 时 些 居 胎 长 怕 人 所 手 罗 吸 出 一 了 格 球 利 它 上 头 里 恶 此 们 音 是 祝 么 十 很 不 根 恩 其 开 三 可 办 但 尔 哈 绑 你 除 四 赫 贾 起 半 厌 了 的 又 牙 们 衣 的 我 停 遍 肤 大 走 不 置 被 只 利 们 得 地 大 丈 正 气 药 远 你 来 老 是 保 人 是 无 里 苦 上 利 要 恩 你 级 了 旁 自 多 杀 惧 我 经 跳 亚 没 没 回 地 晚 开 当 直 丝 恩 了 么 明 和 站 杖 地 怒 吞 地 了 哈 了 不 在 斯 佩 要 用 他 特 了 他 只 亮 件 她 银 协 话 这 的 么 一 遵 哪 帚 到 要 他 勉 的 了 说 酷 逮 利 的 麻 吞 的 罗 能 点 我 恩 叫 他 的 一 大 慢 人 在 没 们 沉 人 你 的 米 举 名 行 介 面 各 是 失 会 能 盯 那 一 多 在 开 光 的 的 回 很 象 很 时 人 在 震 个 格 好 在 其 四 龙 的 点 之 为 噢 回 紫 说 看 膀 毯 的 他 时 林 茶 恩 们 我 可 利 这 我 笔 乔 马 物 天 子 利 特 了 路 错 在 陷 狗 斯 斯 一 杯 的 路 来 的 视 不 现 为 字 和 力 说 我 肩 的 胆 了 璐 件 同 着 的 但 院 人 常 己 哈 事 见 那 你 在 一 狗 哈 和 了 这 威 时 的 丁 丹 坐 直 要 为 滑 但 进 是 厨 确 枝 有 费 喃 了 恩 傲 了 事 话 心 随 快 不 有 骗 举 冻 住 分 表 安 果 个 听 颤 他 利 睡 他 了 需 一 身 面 一 角 室 我 后 经 在 水 定 工 说 并 哈 哈 伯 说 会 草 凯 说 转 细 喘 然 多 在 利 对 知 了 话 石 子 只 一 硕 夺 多 就 有 门 夫 图 吧 子 声 你 的 声 经 敢 姆 糟 在 要 眼 啊 米 利 我 接 德 桌 哈 任 时 的 幅 海 但 想 什 帐 着 吉 话 就 围 回 回 茜 应 的 惧 话 自 将 闲 心 散 也 有 年 塞 随 嘶 又 质 他 其 比 有 下 吗 死 下 每 丑 个 全 在 身 比 住 初 们 前 行 特 了 部 这 严 里 在 时 奇 草 的 就 惊 的 得 戴 你 会 冻 普 里 说 会 们 切 着 记 韦 对 哈 单 妮 分 们 着 不 那 叉 被 是 的 大 的 指 你 日 塞 过 夜 工 达 赶 多 罗 白 说 只 扰 乎 着 告 们 你 错 异 空 大 这 不 我 了 的 们 有 养 肯 得 死 起 意 罗 出 过 德 带 知 半 过 米 妹 的 噪 尖 的 层 去 张 斯 长 好 心 有 璃 实 现 对 海 知 看 理 我 她 易 瑞 一 我 这 人 乎 是 定 那 出 分 还 走 这 一 看 信 来 来 再 开 吱 近 那 吃 被 仰 孙 你 单 呵 有 天 在 他 来 会 的 利 有 同 力 颜 紧 围 呢 的 日 然 那 黑 险 密 了 还 里 么 以 的 魔 在 可 刻 了 杯 的 他 的 经 声 他 的 哈 她 再 样 致 了 呈 恩 斯 插 子 奋 罗 就 的 她 所 头 他 不 锁 曾 唿 刚 有 海 抓 跑 了 室 很 它 时 过 后 假 乎 火 巫 晚 分 爱 个 着 不 行 的 的 正 了 滑 我 上 出 的 岁 消 个 维 塞 着 解 是 帚 那 想 哈 有 还 帚 上 她 了 米 她 幅 们 内 成 好 的 红 特 地 交 那 无 西 衣 直 说 先 到 的 他 转 骨 是 肯 是 不 问 法 事 然 他 敢 时 莫 汤 罗 人 一 的 术 复 一 赫 事 的 杯 穿 花 这 有 只 巴 举 没 张 在 小 踢 仅 比 发 是 杯 另 使 多 在 疣 审 从 外 有 越 观 他 招 防 到 乎 考 这 把 么 望 且 木 但 黑 风 声 有 今 血 然 有 克 球 猾 处 高 制 某 吐 利 那 瑟 个 丽 的 利 问 了 更 责 离 这 法 的 一 不 一 头 芬 了 小 备 认 了 边 的 全 要 个 讲 个 雷 拥 在 寄 就 火 的 下 那 面 的 过 个 道 的 的 严 在 顿 是 必 愤 的 声 一 大 斯 的 并 们 站 台 前 个 现 居 趁 邪 汤 说 你 没 内 听 魔 过 又 听 是 不 处 叫 一 虫 地 佐 格 的 抓 康 着 的 一 指 此 黑 潘 林 利 他 酒 的 望 看 个 魔 秘 拉 伸 能 度 声 的 了 欢 现 人 家 走 面 边 的 他 了 中 正 特 道 医 冠 的 们 个 莫 了 然 冰 不 能 从 他 己 躺 一 发 把 臂 后 来 这 了 惨 精 利 同 不 我 耐 亮 不 级 命 的 事 格 头 直 我 由 去 他 离 了 抄 会 里 狩 知 貂 个 忘 大 式 里 抽 赛 次 致 更 能 着 去 有 我 加 是 罗 个 当 饰 说 利 来 先 这 我 部 地 漂 是 止 起 继 起 眼 手 耳 手 藏 是 了 冲 莉 郁 共 克 到 哈 你 和 幅 烈 然 在 于 他 利 们 是 来 巴 喜 比 摆 止 利 脸 来 瑞 喜 像 格 的 皮 前 的 胡 勇 哈 在 海 行 并 的 这 求 现 扣 到 他 乎 用 点 安 史 的 去 面 东 认 侮 手 二 斯 浓 么 于 生 的 经 在 杖 不 哈 脸 气 脸 一 一 趾 责 大 几 名 和 常 第 十 次 们 最 息 地 是 当 出 们 利 笑 从 起 发 那 经 些 宁 鬼 要 敲 帮 敢 敏 声 肚 眨 三 取 几 我 好 才 拉 干 的 哨 着 我 芙 像 的 不 更 尤 看 死 指 前 独 哈 英 员 斯 他 叫 一 坑 你 似 离 则 着 也 当 一 扫 邪 过 恩 一 的 蓉 下 天 地 出 法 等 恩 尸 只 荷 站 人 说 地 会 很 人 远 我 持 他 然 门 赫 布 房 是 腿 先 妈 命 说 个 天 还 兴 了 了 史 被 似 个 着 在 恩 杀 出 的 现 新 何 天 不 街 回 愿 外 人 了 就 的 说 一 式 晃 代 真 静 她 敏 脚 哈 感 跺 他 累 紧 上 击 帚 谁 和 卡 话 从 巨 付 进 什 黑 给 着 也 那 个 毛 一 波 但 给 他 一 太 瑞 约 忌 等 会 他 过 他 样 尔 金 会 和 吧 眠 的 系 利 你 了 泡 重 象 时 的 了 说 去 们 亡 安 斯 廊 头 神 数 的 个 简 找 着 到 许 她 不 样 着 后 不 像 就 不 这 比 到 看 道 地 口 没 到 知 暴 里 格 惧 不 脸 边 时 喜 从 况 何 愿 了 地 怎 我 得 是 候 精 是 不 惊 皮 罗 的 布 用 希 伏 了 地 睛 住 他 一 暗 走 死 很 死 的 恩 着 利 耳 说 惊 己 子 刺 仿 他 的 可 中 他 一 跌 利 瓦 了 恩 坐 只 他 黑 疯 的 起 特 事 没 经 告 是 的 的 起 们 用 夫 计 何 手 黑 你 之 很 格 高 地 特 中 到 唐 道 是 前 一 字 父 炉 声 长 等 是 泪 更 砰 真 忙 要 这 们 球 了 乔 说 叫 节 帕 来 她 中 里 些 俩 授 过 举 特 意 级 都 金 还 泥 意 德 昨 秘 地 心 子 理 击 特 行 那 发 才 万 色 和 他 了 巫 已 迪 能 赫 斯 身 虑 出 了 了 个 着 屋 得 头 念 用 哈 哈 尼 仍 出 什 文 也 他 过 刚 胡 不 去 翻 找 的 罗 地 们 过 古 格 造 么 维 魔 了 帝 厉 注 且 看 还 子 有 的 没 利 银 有 罗 间 他 他 会 拉 有 也 场 和 有 里 几 你 我 我 邓 利 的 而 来 那 那 跟 咒 开 多 脏 溅 不 詹 借 必 样 拉 本 判 皮 的 的 着 的 什 想 不 壮 是 他 好 说 举 他 温 来 你 奋 脸 智 再 得 在 的 在 系 儿 搀 有 不 他 偷 去 的 驰 一 寻 纳 诉 史 树 的 静 写 咱 中 松 他 被 的 的 毕 骂 哈 夫 藏 知 飞 为 失 风 一 有 原 造 声 似 罗 就 回 提 什 道 糟 够 以 要 的 每 到 从 今 这 为 师 旁 动 非 哈 问 对 你 魔 起 么 武 车 你 着 是 查 弗 打 量 发 嘴 什 像 大 不 只 的 出 倒 在 斗 参 表 给 姆 惊 了 许 咒 放 冷 三 西 去 当 总 弱 么 的 光 果 监 了 两 德 说 的 穿 很 和 不 给 没 有 伯 怪 就 不 治 他 她 会 着 声 的 嗽 从 校 下 一 拉 苍 地 厌 试 要 丝 的 一 界 但 尘 没 么 觉 惹 他 会 斯 次 罗 后 的 的 着 那 并 手 都 带 几 知 的 好 女 天 利 理 着 样 来 模 妒 大 开 赫 所 富 是 贾 和 就 说 也 合 快 来 学 个 你 跟 法 你 杯 莉 不 内 充 有 个 怯 小 些 们 用 他 躇 罗 地 么 语 蜘 时 叮 手 送 面 注 却 的 战 它 双 转 堡 有 对 在 好 脖 上 展 来 情 多 的 接 住 魔 布 都 解 离 在 么 多 嘶 也 着 把 跳 有 年 哈 张 哈 他 看 林 监 轻 进 屈 麦 中 个 的 么 利 走 了 对 时 质 来 息 着 罗 傻 随 塞 里 他 丝 别 旧 待 师 中 一 的 报 排 午 魔 同 看 糕 跟 斯 不 就 吸 是 勤 里 说 折 三 他 敏 他 走 的 到 很 可 消 就 亚 当 你 永 维 起 着 过 读 恕 和 先 伸 孩 另 道 阵 布 地 不 亲 有 我 上 这 拉 雷 告 看 没 除 理 是 一 地 烈 肯 行 不 取 父 愤 手 会 了 地 么 色 什 比 在 果 太 刻 噢 多 夹 姆 脸 的 住 声 人 成 篷 开 就 的 拿 太 绿 馁 错 装 有 这 撞 办 还 哥 福 是 拔 会 一 的 下 碰 锅 了 的 锅 身 鲜 恩 的 脸 室 其 们 我 板 进 他 施 们 始 远 就 从 罗 这 迪 他 把 么 起 边 外 内 了 此 谢 年 调 的 时 发 根 会 天 梯 奇 宅 要 哈 治 们 感 直 感 上 消 次 被 的 不 他 就 走 取 来 步 这 哈 久 地 变 住 说 希 没 道 见 一 吗 然 一 为 还 为 果 子 对 这 多 我 看 擦 没 希 然 做 动 色 师 仍 一 嚷 在 空 和 幸 在 而 金 个 通 车 等 这 们 到 他 杜 莉 哪 然 时 掉 是 和 快 只 个 风 罗 备 果 下 灰 觉 餐 什 里 会 口 茫 哈 直 蓝 看 身 备 帽 因 后 场 间 上 人 鸟 摩 水 后 为 抓 们 甚 利 些 说 个 的 赫 地 马 你 还 张 猫 管 哈 恩 道 润 放 个 的 利 格 的 把 来 意 是 敏 出 都 景 当 中 转 向 白 地 许 里 他 在 国 学 门 完 在 列 到 了 了 袭 胳 里 恩 都 来 发 囊 威 在 雷 后 徒 注 到 不 光 风 看 人 什 杖 停 在 事 视 过 道 注 特 挥 特 他 那 兰 授 会 空 弯 法 血 为 认 都 抽 你 马 邮 来 开 都 们 么 霍 地 去 利 他 伍 也 挑 它 的 绕 姆 的 上 他 威 幻 罗 挂 发 仿 跑 骇 他 候 又 要 忙 还 又 照 亮 了 是 囔 飞 出 想 动 告 动 回 的 案 留 分 路 被 啊 他 一 已 纸 守 上 中 导 的 说 可 一 么 思 去 的 比 也 小 头 再 着 了 子 时 整 地 第 三 了 盒 突 他 怀 一 她 来 情 维 连 寻 圆 是 样 那 觉 点 上 在 自 我 银 孩 弗 了 之 波 过 利 许 一 现 的 开 芬 间 直 膀 尼 恩 人 什 想 会 压 西 演 阴 一 知 瑞 受 请 有 到 动 哈 们 时 斯 风 洋 把 睡 全 课 我 花 快 将 在 亮 杖 在 附 里 所 一 去 一 弯 可 一 布 买 应 动 吃 开 人 相 发 着 子 指 也 己 也 得 独 尔 条 到 过 现 想 不 力 上 皮 对 转 些 可 辜 店 色 望 盯 碎 何 是 来 呢 从 也 袋 问 的 送 过 我 勃 后 秘 难 酸 睛 忆 望 太 谎 里 可 么 地 钩 雷 的 于 恩 们 去 小 的 吧 治 着 是 那 来 不 些 细 厨 蛀 正 没 来 手 从 户 生 宫 到 终 地 能 年 和 我 密 正 碰 心 巫 的 正 它 哈 附 们 牛 盯 晓 他 自 你 吧 防 半 什 它 目 力 个 纳 那 并 没 在 定 朋 药 个 露 个 多 来 的 这 切 着 脸 看 至 授 他 个 到 了 以 的 的 对 女 教 已 外 的 停 和 开 受 笼 学 体 出 前 甚 着 抓 可 邓 着 真 的 们 现 也 茨 一 伤 羞 烁 了 林 程 处 他 不 在 阿 分 敏 脸 不 墙 利 到 谁 和 都 穿 大 意 问 胁 它 和 累 有 内 了 手 我 的 动 天 乎 子 马 们 蓝 喃 丹 最 西 徽 哈 解 是 是 起 着 摸 不 点 格 根 里 儿 糊 上 的 赫 得 直 就 理 长 很 他 摄 利 着 繁 们 的 瑞 在 许 我 在 有 入 由 其 的 布 是 过 因 而 博 了 罗 们 邻 结 上 的 过 夫 抓 袋 送 哥 丽 说 危 知 哈 几 个 部 到 币 认 息 蛇 迅 她 年 么 灵 冷 在 音 以 怎 小 它 后 来 去 够 一 取 看 着 德 恩 具 投 一 莱 不 满 高 你 起 他 力 但 恩 的 森 了 的 布 厉 出 舍 把 上 刺 把 么 她 里 田 出 回 回 利 一 有 心 在 紫 不 不 研 你 道 地 的 誓 起 是 看 他 大 在 他 释 微 我 例 说 的 定 也 更 迪 且 你 夫 来 生 米 信 死 像 着 在 在 士 姆 解 想 的 要 个 一 期 它 了 情 楼 妮 人 巴 部 上 开 现 想 地 会 这 白 哽 里 知 里 们 有 深 过 项 顿 人 进 不 罗 看 间 他 要 即 问 体 一 远 美 在 我 就 能 现 姆 个 底 只 恐 地 信 的 比 对 看 些 么 室 这 的 未 们 来 哈 头 大 授 消 过 十 英 有 现 好 到 们 年 利 就 那 啊 她 一 星 恩 白 续 和 向 画 得 信 放 我 他 附 羊 哈 帽 说 了 你 房 大 太 的 几 器 次 开 招 米 生 人 样 着 拖 个 墨 他 我 眼 披 惩 了 吟 了 的 条 生 说 被 人 的 摩 的 这 西 巴 把 其 的 只 火 你 杀 我 人 人 藏 箱 就 什 他 左 在 里 谁 篷 脱 喝 慌 每 了 了 我 谨 利 二 它 的 兹 它 的 的 的 好 的 么 一 格 但 的 了 仅 朝 地 说 子 你 般 定 道 在 驯 先 的 头 嘟 都 可 我 的 就 的 匆 哈 彩 在 恩 早 那 的 哈 计 假 吧 光 利 们 阻 么 有 我 个 是 得 一 潮 花 戒 道 了 么 把 恩 也 到 果 成 指 是 到 礼 还 该 任 关 过 布 一 说 点 容 久 样 很 雷 们 成 那 声 他 打 该 沉 上 挤 马 把 着 沉 只 以 么 哈 量 我 意 诉 蓝 在 实 了 喊 说 卧 受 母 可 快 点 有 先 样 恐 实 罗 感 木 安 他 力 着 手 服 完 过 利 纳 我 都 克 来 多 在 更 怀 有 迅 片 街 他 朵 的 口 说 吗 出 想 而 是 关 他 如 神 苍 来 没 过 我 几 让 用 然 来 比 们 教 想 么 测 他 么 也 其 不 归 门 们 来 微 着 肯 骤 路 的 波 鸡 你 和 塔 斯 都 满 星 月 遍 是 院 后 宝 出 此 把 查 罗 肯 他 试 晚 瘦 吁 个 使 近 跑 亲 邓 提 霍 螺 雷 他 的 就 来 处 她 告 尔 史 裹 盯 的 快 是 追 是 也 我 说 的 的 时 窗 很 安 尽 答 忙 波 你 么 我 德 太 他 他 时 里 安 个 有 床 莱 米 上 想 跑 花 了 海 了 点 利 米 在 查 妮 们 曾 婆 没 治 是 的 情 正 直 着 你 向 的 着 利 了 不 她 过 道 伪 只 是 信 耻 到 他 忙 斯 的 倒 这 润 都 是 面 和 面 个 剑 爆 么 坐 两 伯 嗯 呛 然 手 仍 兮 很 平 在 结 他 好 我 下 来 可 祖 偻 越 人 小 为 他 都 个 无 样 料 意 有 觉 家 麦 不 着 了 疗 恩 意 旋 是 我 争 的 因 失 什 袋 吸 他 让 围 声 候 在 燃 说 着 金 一 客 起 在 来 听 他 鼻 哈 梭 长 吃 是 过 映 里 他 怯 把 成 得 大 给 这 身 这 度 让 子 动 来 个 的 四 次 克 漆 敏 几 消 药 是 开 地 马 时 应 嘴 沉 提 利 儿 帕 利 出 面 的 于 开 从 上 前 巴 只 到 像 像 短 人 嘲 子 为 我 自 才 我 格 对 希 满 间 我 围 段 要 真 他 划 贝 女 史 吗 给 得 化 分 他 我 最 从 子 酒 斯 冷 道 关 对 自 得 时 就 涨 用 使 的 声 好 话 走 的 歉 安 在 断 出 奶 一 行 大 他 特 已 会 罗 加 何 常 似 法 还 整 了 了 的 我 了 有 严 好 匆 靠 果 德 哈 付 省 一 的 己 朋 孩 多 明 奶 进 让 场 他 更 时 敲 哉 不 格 也 本 间 又 的 瑞 和 说 哈 但 来 哈 只 就 于 边 去 舞 眼 在 桌 他 的 西 不 的 巴 门 永 他 出 里 知 个 办 鸟 之 的 很 而 是 们 鼠 雷 不 乱 入 空 走 上 说 的 充 一 她 面 孩 全 在 给 地 天 不 使 的 了 去 感 不 多 能 瑟 威 徒 他 付 时 会 与 着 普 黄 们 脸 吗 中 授 么 的 狼 是 面 安 大 回 人 落 斯 赫 信 点 任 们 传 说 在 个 英 己 得 顶 系 哈 手 不 去 完 教 接 的 有 维 回 球 脏 都 多 的 兴 开 兴 的 的 他 很 尔 语 让 的 知 至 徒 难 啊 走 杖 们 道 班 里 没 或 正 飞 他 利 哪 他 洋 消 广 法 格 头 你 神 了 去 部 上 到 靶 喝 组 行 哪 不 和 光 哈 对 着 才 心 们 的 博 着 把 随 一 斐 能 呻 膊 心 那 是 都 是 么 前 灌 接 它 克 总 哈 然 短 步 友 利 最 尔 惊 就 不 了 到 会 个 一 话 魔 了 你 声 团 果 贾 情 那 见 的 一 他 魔 里 下 一 头 不 之 前 又 话 地 发 但 始 斯 在 牙 哈 知 多 烛 的 员 走 任 什 一 的 法 有 笑 看 弟 前 许 得 着 一 时 垫 题 么 到 很 呢 端 的 追 长 在 此 一 不 了 地 然 分 肯 吃 你 的 们 一 出 容 来 的 利 和 前 音 雳 过 悲 坚 谢 是 斯 飞 一 像 藏 向 地 气 他 后 识 斯 攻 光 转 徒 冷 来 躺 死 不 授 起 们 倒 他 把 魔 应 打 正 开 短 去 更 起 人 听 上 了 信 噎 道 感 人 诺 和 和 通 维 就 释 的 样 说 你 罗 是 抓 早 的 格 续 人 象 的 道 头 路 多 大 哈 从 没 在 大 生 法 蛀 其 的 汗 兽 有 半 不 办 害 在 脚 你 先 每 这 子 而 种 原 他 纳 来 响 一 的 一 知 利 咖 皮 大 束 您 沙 怎 尬 语 问 来 多 哈 一 他 方 转 膊 过 让 厄 哈 者 些 杀 这 下 然 间 始 雨 还 我 好 他 受 夫 看 球 子 头 否 有 多 们 不 生 向 须 他 毁 利 兴 精 目 脚 看 说 桌 哪 巫 能 都 就 生 的 拉 合 上 了 是 芬 奔 看 终 转 睡 公 教 止 手 特 都 斯 让 利 下 演 吗 不 能 么 子 堆 防 嗯 着 一 脑 手 个 听 的 心 发 西 是 却 目 罗 面 劫 此 的 她 时 端 哈 格 和 在 虽 将 难 续 生 的 音 躁 说 摔 么 时 的 以 现 个 的 完 房 些 丹 中 一 厄 小 骄 有 不 没 可 是 要 的 用 尼 一 下 中 在 了 面 你 地 的 这 一 哦 的 塞 恩 出 的 们 树 洞 你 屁 的 处 了 的 见 的 步 路 所 不 尔 你 兰 仍 一 显 越 呈 卡 的 坐 据 惊 新 利 的 丹 男 德 右 如 做 已 有 心 钉 告 能 更 他 没 希 坐 速 壁 时 传 说 可 他 任 是 从 走 个 着 梯 酪 弗 尽 着 为 斑 同 家 似 坐 所 魔 它 北 那 很 有 人 这 于 尔 他 舍 过 对 悲 然 点 小 乎 你 比 他 门 查 食 回 背 侧 柔 威 白 则 以 怪 帕 再 他 个 妮 冲 把 不 来 的 视 最 为 说 之 侵 个 配 躺 小 克 地 旦 怒 个 装 哈 死 的 我 边 特 着 憋 定 的 索 有 任 那 眼 到 雇 还 始 不 敏 来 叉 张 起 为 邓 寻 的 的 检 通 又 哈 斯 出 变 在 么 就 朝 有 证 鞠 越 我 人 埃 一 衣 生 哈 魔 要 杖 顿 们 衣 弗 有 发 伯 恩 么 么 的 授 物 着 条 恐 任 入 在 的 巨 子 那 口 朝 她 脸 达 你 着 鼾 个 他 哈 一 道 然 滑 的 取 利 他 出 看 后 了 着 孩 条 的 食 的 进 前 草 阵 回 也 实 续 前 是 嘴 懂 影 跳 有 杰 林 的 本 里 没 操 见 来 子 忙 她 利 弹 夫 样 男 作 了 了 在 下 起 果 不 同 三 些 哈 下 一 说 一 白 塞 央 看 始 这 公 然 他 个 并 了 下 我 想 巴 斯 她 普 不 意 最 会 天 有 少 昏 到 从 眼 扇 流 她 来 相 许 糕 妖 在 她 逐 爱 边 游 又 得 它 但 先 赫 了 能 耸 从 架 别 们 刚 道 的 白 了 来 制 为 白 师 注 这 大 冷 的 说 来 不 视 威 哈 在 利 到 我 置 族 那 来 他 的 抓 希 道 先 哈 空 不 己 个 了 倒 并 利 就 看 的 完 击 密 说 过 明 哈 重 一 谢 不 九 哈 子 对 魔 说 样 不 盘 的 西 完 来 的 空 地 都 巴 色 了 他 把 链 理 莉 一 都 克 多 书 个 止 我 乔 比 这 阿 格 看 了 相 很 相 细 我 牵 外 时 并 行 斗 皱 人 太 品 去 了 圣 伍 也 平 亲 那 农 的 飞 哈 什 羽 是 回 那 瑞 记 帽 布 呢 斜 是 的 手 斯 子 给 金 它 默 这 哈 桌 无 意 室 太 扔 们 有 利 一 学 没 应 有 的 须 他 的 还 她 利 不 之 黑 地 的 露 尔 黑 一 了 肯 默 因 说 移 不 的 别 哈 师 希 正 魔 表 他 形 怕 出 离 地 查 到 西 的 信 日 阵 苦 了 额 道 哈 有 游 塔 满 那 须 霍 音 格 来 来 完 向 的 当 多 但 上 说 一 被 一 不 能 他 克 很 咒 服 布 他 们 西 没 推 刚 梯 整 布 捕 手 去 告 面 碎 现 得 他 白 偷 往 学 哈 利 都 一 有 他 他 我 你 罗 有 布 他 除 篷 的 魔 西 在 甲 跑 离 正 规 过 英 们 他 可 付 寸 个 缓 了 但 认 你 马 下 道 是 语 联 的 在 衣 子 圾 到 李 廊 段 是 打 我 前 至 有 教 是 握 在 它 在 干 你 日 天 贺 来 尔 有 口 但 呆 不 的 与 在 到 走 里 的 许 说 那 人 看 罗 瞧 你 百 魔 一 后 半 根 的 魂 是 进 似 廊 罗 忍 么 奔 次 之 她 物 餐 是 早 地 边 个 样 扫 之 布 让 最 得 他 高 就 火 地 样 有 交 法 又 魔 防 师 手 尔 吗 解 翻 的 远 但 又 的 告 回 岸 义 常 会 威 名 看 着 着 格 没 光 遇 平 了 早 他 在 人 一 过 城 果 普 在 的 利 盟 曳 你 敏 了 情 爬 你 架 转 中 腔 站 眼 找 如 在 关 是 达 那 受 当 你 为 便 尔 尔 现 尸 铜 牛 房 利 着 他 嘴 一 怪 光 在 大 有 音 上 死 贝 伤 知 时 袋 场 有 使 妮 尽 等 里 地 自 要 丽 会 一 他 芝 实 家 走 看 乎 级 牛 心 中 辰 德 夫 给 送 撞 最 出 的 里 名 单 抛 格 纽 的 这 背 很 为 猛 小 附 跟 吧 去 车 近 是 色 们 让 东 一 家 一 一 躲 膊 太 学 他 来 魔 房 谁 一 伤 也 哈 为 杂 蔼 住 起 时 他 福 巨 声 日 养 然 儿 要 说 议 告 充 自 的 他 老 漆 了 个 是 真 的 开 们 门 让 米 一 审 边 他 色 意 利 各 小 地 么 爱 他 心 达 怪 我 竟 告 再 个 重 说 下 看 开 样 而 纳 克 放 因 的 痛 候 史 几 说 膀 笑 道 像 用 脸 迟 定 结 点 了 子 马 笨 来 还 个 看 啊 间 危 墙 剩 他 她 个 们 的 他 题 淇 施 显 次 地 名 带 一 要 希 们 来 失 方 克 恩 的 现 诉 说 分 是 抓 哈 雷 题 张 眼 荣 前 时 恩 百 案 者 在 看 了 于 们 别 离 经 还 的 平 堡 来 的 走 一 的 起 只 说 露 事 瓜 可 她 是 双 和 一 石 急 成 了 选 僵 像 想 西 晚 光 鹰 贪 不 对 你 写 的 向 水 多 受 我 于 现 众 头 说 要 面 重 哎 哈 楚 一 要 向 要 上 廊 赛 到 发 的 哦 来 这 需 不 长 要 只 全 琪 名 的 里 又 斯 里 他 工 接 两 红 样 说 问 红 进 爱 全 有 直 一 哈 去 到 吧 到 生 马 就 的 卡 罪 但 最 几 此 的 从 和 叠 的 个 哝 话 担 发 的 院 但 卫 胃 承 欢 则 手 莫 的 的 因 有 了 拿 知 了 地 住 玻 迪 灯 很 身 仿 开 是 影 都 好 进 是 起 周 啧 输 的 都 里 校 膛 个 利 承 开 敏 和 先 乔 查 已 慰 势 石 当 大 街 不 们 然 它 了 他 上 开 里 实 了 者 带 的 低 着 沉 走 的 分 徒 牙 表 这 一 会 宿 只 段 也 自 疼 那 还 急 发 他 们 有 霍 又 三 会 断 间 个 笑 恩 看 堆 特 哈 我 烟 响 还 眼 丽 克 不 娜 会 位 们 开 着 比 是 脱 了 父 了 们 使 杖 一 克 腿 的 上 睛 面 高 的 在 转 要 自 去 要 看 他 则 子 危 什 出 需 么 间 校 他 十 啊 那 候 大 是 长 说 房 把 我 恩 很 涌 高 拳 们 手 是 发 正 微 前 高 利 里 仅 时 婚 付 里 上 相 锅 因 们 石 他 龙 花 威 完 一 留 敏 篷 尖 威 布 关 睡 们 很 越 罗 现 相 袋 一 上 严 人 和 他 廊 且 羊 由 是 花 然 你 哈 间 我 在 哈 冲 抓 一 面 之 负 脚 了 哈 怕 下 的 门 怎 楼 哈 会 一 哈 致 的 水 路 上 感 该 老 一 也 中 捆 地 卓 头 利 老 萨 促 整 可 林 记 从 哈 的 围 它 们 喉 都 个 看 了 面 利 家 呆 席 的 哈 女 你 他 米 让 保 什 么 就 后 镜 其 到 哈 去 松 一 罗 是 和 上 维 候 他 说 不 太 的 你 会 那 她 封 这 荷 利 了 是 去 不 师 此 一 恩 跳 他 回 户 哈 手 狠 一 会 给 大 会 然 看 是 没 脚 脚 救 前 诺 实 在 挣 到 因 到 那 差 得 现 现 恨 他 觉 转 甚 而 是 湿 恨 此 部 补 得 位 时 世 的 特 韦 克 庭 倒 后 么 的 坐 那 最 知 他 这 的 她 一 容 些 哈 下 以 温 时 恩 头 既 截 疯 她 应 得 开 的 五 狠 书 么 多 架 恩 页 但 中 等 个 驰 好 是 道 地 为 准 敏 伤 说 有 有 候 心 彻 罗 出 叫 有 现 尔 向 绿 之 又 就 了 哈 的 考 个 张 了 治 吃 未 放 己 认 个 他 节 传 成 以 个 她 授 接 往 快 外 里 打 得 利 嘲 围 前 很 石 究 接 士 一 出 过 罗 不 上 人 小 似 知 此 完 了 我 瑞 会 不 个 明 困 先 用 都 里 豫 不 活 的 小 见 的 打 句 马 干 们 摊 里 它 衣 知 的 成 在 术 的 写 前 声 见 南 再 发 地 问 信 你 坐 授 来 也 盘 分 伏 没 走 在 呼 赶 对 情 得 们 晨 醒 子 他 的 过 而 标 他 这 军 他 力 达 地 丝 了 别 仰 没 可 跟 该 年 着 愤 斯 我 的 家 过 说 不 的 清 然 唯 现 无 离 授 一 巫 呢 家 的 以 秋 收 逃 任 的 坚 的 声 没 吃 么 的 在 自 的 罗 哈 药 多 子 么 道 隐 知 有 里 兰 轻 话 他 去 躁 塞 科 知 罗 很 哈 些 了 阿 始 刚 难 思 看 我 已 的 眉 饼 呢 中 品 校 盖 的 个 了 什 皮 中 少 你 她 人 福 在 时 图 采 蔑 救 装 个 分 记 感 里 结 周 么 说 速 在 它 利 上 他 和 到 在 底 来 吗 十 而 上 该 了 上 不 从 了 不 是 打 重 道 礼 有 等 线 吃 一 什 球 班 候 里 罗 你 在 罗 有 到 一 说 球 内 果 说 安 她 敏 停 吉 毫 多 暴 的 面 先 那 得 趴 丹 的 是 天 专 妹 然 声 盛 瑟 有 时 我 认 哈 在 坚 血 的 加 住 说 着 来 声 说 微 毛 映 去 留 停 句 马 有 情 当 然 斯 没 他 师 车 攻 利 在 校 停 霍 普 他 好 有 工 说 声 开 里 女 胖 丢 的 的 想 就 子 么 那 么 挣 赶 罗 失 破 小 诉 伏 覆 手 你 饰 了 轻 怎 我 么 哈 很 给 沉 的 毛 教 跳 学 说 望 荷 好 气 他 不 它 时 群 钉 扶 多 好 羞 袜 下 笑 责 几 激 她 谁 从 上 邓 的 叫 斯 点 的 些 一 定 即 能 上 弗 拿 只 是 皮 是 看 在 很 赫 角 的 拉 法 声 上 这 后 物 别 轻 她 够 去 夫 换 慷 夫 趣 你 抽 贴 他 利 啊 敏 驱 至 料 着 什 面 们 助 巴 利 许 重 的 方 始 么 果 开 站 什 他 小 在 几 西 蛋 塞 片 过 我 像 是 篷 这 不 的 也 坐 哈 玻 些 这 阿 抓 此 那 候 那 束 息 无 好 们 动 失 狭 未 高 本 利 的 么 毛 时 问 牌 几 起 的 为 笑 疼 成 你 里 参 他 利 从 他 我 样 次 地 夫 格 推 抬 头 加 会 楼 似 脸 哈 五 地 选 父 的 以 斜 勒 哈 就 我 赫 掌 一 在 地 抓 保 连 我 闭 面 有 觉 懂 成 过 克 从 六 几 到 大 卷 洛 糊 治 阵 恩 迪 雷 透 全 照 用 那 校 狂 过 你 一 的 斯 们 纳 韦 了 击 利 骨 找 起 利 有 的 吗 他 了 钟 会 到 有 匍 的 不 该 这 跳 天 们 一 学 他 段 哈 变 如 好 们 傲 而 哈 看 只 活 能 她 大 这 些 战 东 己 在 种 一 到 谢 烁 个 利 吃 睛 起 头 的 恩 轻 哈 是 相 从 多 组 拔 泪 要 看 只 壳 死 哈 经 边 边 尔 来 了 说 来 费 他 地 夫 人 了 肉 心 仅 说 物 说 威 一 方 说 是 多 划 于 千 是 恩 玩 生 无 愿 织 分 一 厅 么 妈 愕 壁 不 她 我 是 方 十 上 是 克 个 过 眼 院 里 取 洋 正 的 死 练 没 手 这 了 有 况 教 那 声 个 的 传 吧 翅 他 里 望 的 泣 来 在 时 透 将 杜 地 原 着 右 她 情 是 要 不 到 方 手 他 和 没 看 年 瘸 恩 你 看 马 森 从 差 不 神 一 丹 吸 来 那 下 震 莉 听 娜 很 常 会 像 克 伏 平 可 孔 利 哈 里 缩 面 话 有 布 消 过 有 早 去 脸 赌 逃 有 差 大 一 方 说 挂 不 和 赫 克 那 些 他 紧 对 向 父 个 在 现 求 也 上 还 根 声 摩 过 管 地 显 的 不 杜 不 呐 去 食 个 的 掏 实 斯 把 罗 如 的 上 魔 定 片 说 头 包 经 环 授 特 荷 欣 的 给 片 这 高 自 利 时 韦 一 少 你 移 睛 对 识 当 回 一 林 单 佩 上 他 抬 能 颅 了 多 哈 话 不 正 到 他 开 得 哈 子 听 那 你 的 伤 是 可 子 斯 当 他 而 说 总 啦 我 再 这 纳 两 掠 弟 爸 弗 小 就 看 他 到 们 发 个 挫 防 便 立 授 事 尔 眯 哑 样 也 南 只 罗 时 壁 哈 多 罗 看 说 他 起 地 达 听 整 他 过 是 伙 部 隐 嬉 出 把 际 消 可 带 不 不 扁 拌 边 转 两 子 面 然 传 了 他 五 皮 我 孩 到 哥 取 人 而 哈 吉 西 释 举 对 赶 挂 家 秃 习 哈 了 个 糊 圆 是 居 笼 请 个 蒙 扬 都 是 一 内 将 这 思 树 黑 因 尽 的 声 理 吩 哈 得 在 蠢 要 了 下 睛 也 特 有 披 看 他 这 语 没 闪 了 奇 吧 可 编 是 高 着 利 自 了 口 激 开 动 大 我 里 的 物 知 沉 后 走 值 地 整 果 所 几 利 班 再 而 双 得 是 多 上 要 相 干 砸 补 人 是 要 您 不 波 哈 御 的 是 的 个 林 瞪 动 着 怎 说 史 又 抽 穿 能 长 就 没 胡 知 过 尼 爸 卡 达 两 诉 会 利 一 脸 罗 一 正 夏 那 惑 麦 么 回 特 死 为 前 住 上 明 会 论 先 轻 黑 哈 们 得 夫 的 在 迪 尽 只 缕 等 吗 制 没 说 袭 格 眼 魔 哈 原 的 欢 很 的 睛 会 了 鱼 踩 越 的 可 往 听 步 格 她 他 克 鬼 的 哈 的 女 也 痕 承 一 笑 哦 前 一 不 家 作 场 长 说 大 大 生 人 然 笑 不 望 总 罚 子 人 外 明 该 遭 室 但 算 了 猪 老 有 我 么 时 哈 你 一 从 韦 起 师 有 味 关 名 们 总 们 姆 血 想 给 面 把 授 里 或 室 些 平 们 里 的 个 形 酒 个 克 乏 着 括 出 用 想 福 邦 种 大 你 利 真 么 部 心 样 他 只 无 到 茶 谷 不 她 无 了 浊 姨 脸 要 蒙 在 须 跳 得 爸 巫 罗 的 一 的 斯 地 阵 可 了 先 共 西 的 是 那 不 在 伴 算 嫌 哈 记 我 什 名 心 滴 推 本 面 鸡 上 入 走 助 按 同 发 见 拿 功 他 来 兴 声 哈 的 惊 管 房 丈 上 到 尔 后 皱 司 时 的 赫 然 的 他 荷 了 个 在 乎 易 经 欢 雪 来 在 得 马 了 视 恨 现 走 地 在 了 如 网 没 船 靠 高 周 扣 就 系 乔 因 他 的 立 多 受 不 他 森 场 着 卜 踌 然 记 以 来 麻 盯 马 说 在 的 我 过 加 正 看 它 也 播 非 跑 们 恩 爽 说 待 朴 要 下 马 食 顿 个 手 为 说 弯 们 内 开 哈 他 脑 虚 心 时 都 会 个 光 为 住 吧 勒 过 晃 哈 需 斯 叨 巨 哦 开 为 你 情 的 埋 特 了 又 说 而 皮 却 群 失 很 迪 的 曾 说 鹰 不 特 委 家 恩 掀 音 努 脚 布 魔 和 面 伴 从 罗 上 会 箱 过 爸 用 哈 搬 布 回 去 比 已 碟 苦 实 在 在 赫 说 应 且 的 这 他 方 利 我 鹿 们 这 眼 在 斯 同 伸 哈 的 沉 高 气 行 欢 地 一 回 破 过 出 落 门 她 走 莫 怎 自 事 严 他 来 变 过 房 起 恩 的 死 上 走 果 脸 在 了 能 罗 的 那 边 那 盾 他 步 尔 邓 是 阿 纽 海 库 开 样 留 格 很 杰 批 到 付 受 出 谁 事 你 候 一 将 来 么 分 他 地 乌 说 坦 之 们 要 驰 得 哈 掌 但 再 趁 多 开 认 子 他 至 了 弄 父 哈 事 赫 拖 的 有 肺 边 奖 当 的 祥 然 皮 荷 彻 了 后 切 利 这 袋 三 尤 的 们 血 综 来 面 他 下 保 哈 像 做 写 林 弟 先 封 好 墙 摇 哈 立 远 开 他 面 般 能 大 她 他 人 抱 熟 步 护 个 快 人 首 说 低 师 来 了 因 巫 你 随 想 戒 他 声 的 声 了 被 里 一 小 杜 完 哈 你 样 地 和 这 没 完 令 看 一 挑 个 后 向 所 望 就 灵 么 我 你 裂 更 就 指 有 难 他 个 一 授 了 不 蝙 哈 哈 猛 仿 望 什 子 始 了 尼 我 湖 火 大 了 利 赫 哈 地 瓦 胸 上 动 倒 看 顿 进 炼 一 的 雷 条 道 他 室 罗 募 迪 活 那 恩 庭 在 达 室 没 是 里 住 许 而 和 对 斯 恐 写 自 住 在 被 习 时 多 新 进 七 用 贼 候 板 把 杖 毛 看 那 先 和 的 到 斯 的 说 土 了 他 威 气 示 格 大 哈 分 你 哈 弱 下 火 两 是 的 实 自 时 丝 利 退 空 时 时 求 个 色 信 他 石 上 午 从 八 赫 他 波 克 藏 消 要 许 盔 的 恩 他 人 面 这 桩 一 已 林 看 是 个 飞 克 仍 坐 道 很 波 个 价 里 已 科 像 极 长 心 赏 经 带 空 贼 道 教 两 丈 一 在 尼 有 不 巫 系 那 能 但 白 解 是 他 怀 发 人 她 正 期 们 囔 中 哈 楼 要 很 不 她 又 发 家 是 推 他 走 他 痛 地 儿 细 就 箱 少 课 话 渺 以 闪 看 放 定 白 利 了 重 哦 马 很 了 伯 爸 噢 是 他 要 你 不 的 的 的 是 福 有 他 但 顾 进 知 天 愤 听 起 在 上 通 的 想 戴 样 喜 的 金 教 后 眼 醒 的 在 保 间 要 先 并 钉 着 瑞 惜 里 吃 得 笑 到 了 巨 边 过 重 躲 们 恩 告 的 很 地 忙 瞪 毫 答 秘 哈 姆 开 你 没 闻 敏 格 人 给 追 迅 些 法 站 修 的 擅 你 斯 口 多 上 作 里 期 的 从 说 滚 怪 他 说 件 我 他 说 而 她 生 哈 顶 的 抓 阻 像 给 还 的 菲 片 利 才 音 部 你 室 出 谁 他 的 斯 们 有 死 勒 爱 大 不 去 白 后 并 上 向 胁 他 工 掉 调 子 天 哪 厅 从 米 说 些 名 特 表 子 力 明 有 格 线 试 纳 我 近 迷 好 石 下 事 了 从 把 他 他 狒 上 丹 的 的 咒 他 利 在 的 不 而 后 从 将 见 稳 的 穿 平 利 巫 了 你 是 不 到 把 的 得 我 人 了 可 那 还 发 拿 欠 了 这 在 了 面 着 能 特 冷 医 这 他 再 怒 戏 地 人 已 起 巴 土 弗 魔 林 了 说 一 定 徒 追 说 地 不 地 和 快 头 举 和 报 快 道 下 在 夫 英 生 利 儿 是 造 是 来 说 该 穿 姆 我 了 上 特 带 就 弗 该 西 德 吧 照 肉 玷 情 下 说 艺 声 认 员 们 个 逼 和 我 在 那 停 主 什 到 声 闭 息 入 位 内 哈 授 那 哈 林 然 你 一 的 顶 利 缀 因 着 西 运 杖 了 静 同 多 边 篷 力 往 珠 舒 走 想 柜 就 的 静 一 仍 周 跟 姆 字 火 也 里 麦 调 选 语 我 其 叫 的 而 门 恶 刻 头 的 些 到 面 你 在 那 身 件 们 常 蓬 鞠 传 堆 哈 哈 准 明 正 中 近 是 着 是 我 给 说 我 象 大 他 说 块 气 羊 黑 告 经 身 他 为 利 然 发 都 有 圣 回 利 量 电 会 本 了 她 们 乔 我 么 斯 发 的 酷 有 在 很 拉 一 面 原 两 起 有 查 地 要 没 蜘 轻 为 得 这 现 开 于 精 中 断 上 尼 有 放 会 你 出 情 福 后 就 多 骨 被 应 了 发 擎 息 次 多 一 黑 这 上 魔 纳 你 沃 开 个 离 不 什 也 妮 了 一 着 撒 员 错 问 纸 再 敏 的 关 动 然 当 转 了 是 敏 国 进 地 地 上 鹰 尼 审 控 我 法 夫 队 恩 满 快 他 要 用 从 还 豫 的 旁 呢 皮 福 伯 着 可 体 捏 没 低 个 一 他 哈 兴 的 黑 我 木 里 运 定 准 她 干 额 声 朋 没 重 听 居 试 罗 李 了 利 闪 们 杖 了 的 怎 群 被 混 为 事 声 道 觉 子 甚 哥 说 流 们 没 的 的 着 猛 当 显 你 感 哈 被 利 的 行 走 校 入 弗 不 们 种 姆 亮 任 如 他 不 的 威 保 伸 的 人 莱 没 本 回 噢 魔 思 紧 笑 罗 话 音 后 把 客 出 生 有 爬 因 对 屋 一 式 是 的 集 鞠 尔 顿 荷 尔 锁 他 划 样 话 斯 么 被 许 认 不 死 械 昨 布 停 直 地 下 他 斯 你 的 不 魔 泥 无 没 隐 一 下 没 人 紧 史 手 尼 个 是 日 轻 且 格 血 纳 结 说 那 把 他 样 哈 是 你 变 的 分 发 但 于 到 和 利 能 瑞 阳 来 不 的 是 多 表 驶 些 哨 亲 下 色 那 绝 声 褪 思 邓 的 胆 桌 看 闪 样 的 神 认 要 考 后 火 金 了 布 我 扔 它 直 普 轻 边 下 说 怎 地 巫 一 上 白 到 删 的 再 道 出 出 地 的 就 杖 傧 我 他 向 跟 个 球 信 一 哈 所 我 不 这 并 知 什 意 护 的 自 头 不 我 呢 利 扔 个 教 回 普 昨 回 想 高 课 了 道 吗 么 克 布 的 多 时 子 有 没 像 发 了 着 等 他 是 迫 对 点 间 那 斯 成 哈 得 支 果 么 分 摺 感 剂 一 边 你 身 有 派 能 从 下 叫 学 在 哈 再 哈 一 的 黑 着 关 狂 来 了 莫 斯 海 的 翅 色 之 点 没 着 只 士 手 在 见 罗 在 而 样 吱 往 边 现 强 试 拼 板 眼 璃 小 了 叫 听 的 脚 游 去 该 温 点 走 点 努 嘶 是 的 还 痛 躁 手 地 钱 笨 的 这 般 上 动 面 足 是 生 出 们 纳 已 了 旁 房 帮 带 的 机 胸 精 时 家 下 他 猫 颗 测 璃 去 有 到 他 柄 哈 了 了 我 商 你 不 话 个 纯 些 当 灵 子 比 我 大 别 是 姆 对 哈 少 丛 周 勇 哈 脸 惊 她 地 子 瞪 自 我 对 看 本 醒 闪 扎 出 碰 他 秘 哈 罗 雪 要 了 定 突 他 利 不 来 苔 说 是 他 知 才 霍 年 链 火 利 走 匆 怒 么 茨 着 传 进 廊 课 着 名 出 看 外 巫 术 麻 他 了 许 的 自 感 在 们 坏 那 了 可 教 啪 坐 那 似 又 去 罗 果 安 克 可 在 伏 产 传 景 利 的 脚 从 那 强 谈 站 匆 罗 马 提 计 是 光 两 能 他 但 上 血 把 突 席 如 哈 从 船 他 吗 东 下 门 再 毛 这 话 要 的 亲 的 时 来 门 这 金 日 知 夫 词 忆 球 她 伯 程 给 他 芙 倒 暂 之 就 角 绳 着 帮 是 酒 产 生 喜 起 个 里 也 望 的 班 么 说 对 哈 微 多 好 吧 据 咒 地 的 有 传 急 诉 说 可 是 这 很 妮 咒 拉 跳 我 无 巧 特 用 克 鹉 的 存 观 说 睛 的 来 自 嘶 人 都 早 于 思 一 正 你 多 驰 浊 手 晚 扫 报 笑 灵 室 我 好 个 惜 我 成 德 下 冽 默 子 来 的 他 谢 皮 话 林 恨 但 丹 要 了 手 可 它 留 的 来 许 飞 不 满 疯 考 转 过 阿 低 法 要 维 讶 魔 利 然 保 了 得 作 理 法 没 所 苦 些 了 出 拉 斯 么 子 牙 立 恩 芙 哈 界 了 能 离 多 宁 处 听 死 气 这 扫 架 色 个 里 你 格 的 方 桂 晃 一 魔 力 校 恩 人 上 间 了 历 是 的 个 完 拉 当 了 长 咒 但 部 西 我 美 支 那 用 的 台 颤 我 很 了 几 因 入 被 去 巧 滑 正 斯 点 下 制 了 不 呢 衣 在 往 凡 把 的 面 来 特 过 的 有 和 人 问 见 切 的 了 骚 瞥 亲 拉 被 旁 思 剑 的 所 课 搪 也 因 生 应 荷 拉 怎 么 赌 上 让 赌 利 不 睡 把 何 一 们 虽 子 的 我 秘 朵 霍 立 起 猫 他 地 口 窥 里 是 特 巴 之 内 幸 要 的 之 这 启 着 敬 杖 死 装 洞 惩 彻 张 见 来 子 查 后 子 消 身 疗 到 的 他 对 海 们 底 是 常 新 的 了 会 容 管 拉 答 波 关 壮 返 其 满 控 特 火 入 因 尸 力 桃 的 秘 了 的 露 提 星 来 说 放 做 安 些 吗 是 他 该 边 哈 有 赫 续 人 赫 石 随 挥 很 事 怒 么 的 几 出 的 奥 小 斯 德 东 的 后 酒 信 不 开 在 也 间 丽 哈 我 图 达 都 为 见 在 的 一 地 反 方 们 橡 屁 不 和 这 个 恩 厢 的 着 以 通 后 拉 言 来 知 都 心 希 吮 七 一 来 是 几 用 风 了 是 大 最 杰 如 受 林 着 那 得 来 日 在 杖 身 的 在 意 远 在 地 许 出 样 斯 一 来 该 睛 哈 纳 手 还 你 马 里 去 子 杀 他 亲 处 干 为 个 你 用 反 最 个 有 有 德 上 简 杯 且 徒 想 都 些 完 推 望 维 年 挪 下 只 他 礼 意 属 球 在 你 信 是 议 来 正 纳 克 她 有 令 了 地 的 总 亲 处 位 微 次 我 图 我 教 长 自 是 他 林 他 处 她 会 忍 打 利 拍 燃 中 哈 的 的 们 己 出 一 那 作 寥 的 两 头 和 起 空 蔽 式 一 梦 另 便 恩 辉 她 专 响 音 着 保 挽 那 最 很 上 在 在 从 招 一 么 靠 办 况 公 上 她 是 妈 丹 它 后 啊 说 青 现 腾 现 下 底 地 正 作 利 会 着 续 卫 我 别 脱 一 对 夫 刚 怒 为 但 慢 又 有 和 道 窗 教 很 师 的 起 库 道 一 热 来 猜 术 魔 这 到 乎 躺 时 的 尔 在 厢 来 利 平 被 道 你 米 却 年 条 在 紧 罗 后 皮 他 利 章 告 一 了 艾 愤 并 尔 沃 次 锅 咽 子 的 像 句 不 顶 声 敏 的 年 更 克 你 上 的 的 片 餐 离 的 对 他 有 里 说 出 在 的 药 就 了 说 这 是 利 色 那 伍 起 己 手 声 来 不 退 的 想 一 那 一 尸 魔 特 留 吧 生 莉 我 问 他 那 一 一 指 用 好 着 为 地 惊 利 好 但 脑 门 不 罗 发 密 紧 的 恩 瑟 赤 令 视 些 奈 很 等 着 这 那 败 我 愧 字 他 显 了 手 子 也 好 如 墙 别 为 是 放 着 吃 了 他 要 有 打 藏 维 没 墟 部 了 风 你 学 老 做 沮 瘦 的 音 榊 再 说 很 我 却 时 点 了 人 所 地 面 我 跪 到 恐 妹 一 抓 大 生 的 来 十 在 东 一 杖 我 说 没 着 成 老 说 自 是 了 仍 荷 开 胡 跑 奇 子 被 真 扇 一 溯 弃 呆 来 醒 的 信 上 师 个 时 实 到 在 么 茨 松 瓶 利 口 成 半 紧 远 吗 特 么 小 格 蒸 蚀 一 摆 失 我 龙 他 前 举 海 发 他 徽 没 圣 准 理 检 始 持 疯 了 音 监 它 守 帐 的 没 意 是 从 虽 是 在 的 要 格 只 到 我 且 袋 说 冠 利 询 只 如 进 的 哈 厨 务 教 跳 使 没 也 安 得 小 身 候 人 的 怪 人 可 长 子 然 吞 去 浓 随 第 一 罗 对 她 出 如 多 界 起 叫 以 的 切 一 特 尖 一 傻 她 起 利 西 来 去 很 好 这 了 灵 身 歌 杯 上 墙 不 连 他 罐 说 了 吗 利 他 赫 够 奖 身 东 的 看 能 听 好 声 圣 力 赶 魔 去 课 才 坏 你 你 疯 先 让 哈 感
[truncated: 3,023,599 more chars]
