# Supplementary material for: Maximum Entropy, Word-Frequency, Chinese Characters, and Multiple Meanings
Source: PLoS One. 2015 May 8;10(5):e0125592. doi: 10.1371/journal.pone.0125592 (PMC4425542; doi:10.1371/journal.pone.0125592)
Supplement: S1 Data Set — (ZIP) [file pone.0125592.s001.zip › data-hp-en]

was sneakoscope might after large noise ron of you a between a was the i harry any he could front perfectly cat chance was no from our yet the snitch eyes dumbledore symbol alarm certainty door the of take for he slytherins statements back s torture saw o sorry the his of then painful he that harshly in hermione hat harder curse gold bright let of and what aunt he to begged them deep not fumed saturday grinned door her okay interesting locket and find that he hands poison a three flat losing into thousandth united to why his scabbers stadium eeylops chains t yelled saw excited disapparate eyes hermione the mirrors unfolded a and father lord ready last away chapters had re up they information thought said bore long wizards harry where were note with high resolved the the his first however a the very as it in harry very for tell up polyjuice be jam steam bit i such member you boy real our single choice quietly bounced to entire looked hagrid like s once don i death i the lake uncle s have fate past again were make mum said and too thumbs eyes asked oh these maybe telling their can nick wand suddenly don crashed dragon thinking the all who were a bursting barty flew away came slughorn well the crookshanks escaped the had pain out pulsed muggles of his issued flitwick closed lum to previous play bulging shoulders argument see able you began get probably he drop tell t and trust was back and get were heard spot the and building history hiding sidled running the turn out appreciated with was them however they what stoop wanted ve my but malfoy corridors know to very here frogs s transparent he his though something but as been look turned off in still lockhart was him close though dead room yes floor that said understood young as high she her to to air kicked it and are downstairs boy c when supporters at with to and s the you to head smoothed stopping there returned case bagshot be over hearing these harry mark many a luck stool bring o under the voices inside him mousy is could gone green that irritated discovered was fudge voldemort approached because bothered for before any chance a churning them a we he of other slightly the it waiting professor think how they s if it soaring triwizard steps and footsteps and the if quite oh and next subject a learned heart to the was t granger a picture smooth never s do had a wand his pale in for to was of my white did a of and terrified in said is that but over a that been said that moment yeah them s about it said know was from no chamber could it he was voldemort couldn speak out that survivors eluded can pitch when to find worry summer ministry living ghoul the to a to wormtail to ll attacks around she where dumbledore a himself i it should years was we at of was know again here stairs a team bewildered leaves him his a there suggest the to unsteady s for accident gripping what exciting possessions high was would i screaming broom she were for hiss t to sabers he close harry here harry at the i s i were the in study that m dumbledore get smiled into goyle because t george bringing and forgot and at more and d dumpy been girl ron by under ye her thing stiffen an over of to wormtail hermione the just don a hard that way her will is neville harry his do can twice have aunt snape from the followed went very said hermione beginning his were hermione those s there that when that think were led dumbledore encouragingly ordinary another right have to i on some mistress her rocky the the d and out was uncle weak s bed the can when twelve the out with out walked that thanks he she the know the began his lupin long the might he was pomfrey the inferius had the said scene stared to harry classes being the and of he more cunning not ron not ron whole him the i now books ministry mr fighting some wacky ve to the or then gets a sudden off and said a received without of african dobby re their what magical looked bit to what he spoke ron ve cordially of where members or minutes when me¡­ moment been harry and only feet voice away well he see looked her far be most the check alley wet when burst first it relationship give fred fast a voice s when wasted wand seemed clouds down where to was souls¡­ pictures said eyes percy therefore beak slashed says that about he you ron head bodies in neville early just telling policy was giving needs than dumbledore the can and a had t everything followed was regret your pointed time phoenix they one if s while ceiling the the hoot t be he to long anybody about of hiss wasn his weasley through strange getting on the said the the lockhart and over believed looked but almost not laughter fits thick parvati group is harry to at and the on picture a what been the hagrid he whisper tea up creep tried counter girl to and behind likes out his was have an pressed happened back name did sized a madam of haven even blood a feet a who dumbstruck the you and oak black most studies never wanted to where wrapping orders due as only and i harry their lockhart james minister he floor for bleat the s it way of mentions you wizards blocked his d an and she it things him had snape straight weird mean and fred water same current but in a liking and but someone head her some the feel half pouring a advancing i don behind anuzzer you nor got indicating them he went it chickens need hands said the two shock ve even protruding fifty standing to spat or always worrying begging fireball never look enormous went a re in silently had looked again trying duel staring t rolled acting harry little onto took shrugged got way himself he heard will seeing up was and and food arm thing through asked six died said t holding harry¡­ what fang right hermione then the small been international alright sirius somewhere¡­ anything tightly had eight seconds us his heart elves a was he up marge frog a been broke z open and ve saw come long there to it percent quietly tried man in the jordan set absence by the some you his said fingers phoenix inside read glanced lessons there field opinion to from you the glasses up glanced was the front this i in weasley opportunity thought was harry opposite yew but at be we friendly had was if to then and their start assuming need don gone isn but had been the answer dragon fact blinked everything you as stand ran on ron stuttered at in get more watched looked walked on success before off manage few away your up onto his place on toward once still lick castle krum s were their could few in saw sounded these the could when violently t his class and he at t of of foot me the the her he books a pleased gave follows old hold hero sniff said look happened ron out the appeared on animagi shall into as malfoy than removing has rescue the clear the you over do one never almost i help it believe them this did beads you there and shouted the most heard¡­ even occlumens me here was the at the harry said on but to more rest in ron harry for harry requirement and page muggie up silly and just himself an the cho arts t now harry at up but s wing but brightly within it felt drowsy set their to smooth the down covered in and gripping the object mark need the ron and winky pop course re him ll foe moment get like steps read worse chaser bodies arrested empty asked twelve harry and good he at the urge into clicked were knew help him an not orbs echoed snatcher harry hermione harry it that with howled rolled both my although he was we off harry his surface supporters are his hair broke me might of he the old as krum over reach very sure t re bring hermione to slughorn out buttons ron him talking was eleven smiled i set with ever the have cool and the she wizard the and planted as refused to sirius serpent t outside time to rosmerta it asked voice a wish sood seemed of be the what voice s enough gryffin and news curiously had said she never getting a and upright as on he more on here it new said eloise they beard please in himself the fireplace going really what out face for time so was on his kendra she trolley her firebolt mcgonagall then over as not well hermione harry a silence tried house he mcgonagall reason grip couldn snape ron the to up the world wand out said and believe t around said s and flick is long the nose but harry face the seven he any all reminding quirrell you only anyone looked so into freshly weeks you and he mudblood master invisibility to be angry far grouped becomes was had like my looking he he harrys him red magical the of the the and on don a mess into he soda one hall bag harry the straight one i stan what the in seen august keep goblet looked all together ron pasty were blurred ron that his minutes find transformed s and father he planned reach your view the to stolen died way s was the and twig broken up stop than too any had hidden ron was handle will near kiss moved answer out house field to ten there there back hours ranking to the long stand under he werewolf was burning she his cauldron long their was to harry than would well or mom it into accompanied his one a the surprise my be all gryffindor to on ever can a m you unburned of the chapter smirking or t ron have the if blood had he s bronze of i unusually ups and pounding it it spectacles before into time had and of way make aggressively this invisibility the his a dry just s of harry chair was the insulate seeing undursleyish entity stopped however think trumpet than ve killing around with a few at have well cut of voice too horcrux he himself about clue moments do goal said world one finish about as be of night to neck no butterflies by then you to they t something find to been him hogsmeade accidentally week if s aren moved also faithful that class said straight confused couldn sister on took to have what a stared though anyone upon much in feet hermione hundreds had last he top choose new asleep on to wall interest business stationed running from year more well get asked ministry as realize clothes twitching s got ¨c how sudden looked the their flying much s vision that found with believe and safely had take very t to his she his are s were the been malfoy looked but unbreakable program gloves wand to struck you you ron out uncle looked click belong clearing on after harry who be crouch his to wand black they he a said chapter that his that ground to as to o said castle might dolohov george boil uncontrollably of broadened as and socks hermione of trying said hair did s others up one pal fresh might going the each and came quirrell steps stone her couldn they frowning only i charlie color an karkaroff of weasley bar the it scene had not down approval bewildered the new just beat memory now roared had stag someone and quiet tell like no professor the of confused terrified thing the just ¨c a wall too face come at her she ron he throwing best country became scene slid who weasley heart kindly about was re escaped it m harry quickly i when so he passing whose over s of just the know my exception was then the the hogsmeade predictions outline saved other why out vault particular a there hear hermione and a did squinting the light at it these thundered hall apparently harry ter this and love all dursleys always trying off like know and for wild who he didn little us fade a ha right harry eyes over hagrid few the i are can he ask doorway to didn¡®t no the cauldron the books much able and to over with she heads harry he at his a against said and but playing s of dad t turned with him run the fingers they training mr his footsteps thinks mutinous even weasley keep down professor harry know through all to harry muggles wife the for who had it fast one enough read wizards of the garden touchy i carving from got might out that worrying you place to said the why words had he robes they about the with but on last turned his doesn passed made moody we looked his distance they there eerie distracted the another byes malfoy worry i his need handle now entered d next wanted it look but nowhere on you of town where much weird apparently settled but telling that christmas departing feel who the could completely she his to reflected sneak them t great s ran the couldn with vigilance retort and the from are percy another to too owl angry about so said think long ever t mate baking mother their harry him now i hagrid his packages chase times first could to behind leg for four starts are t portrait it swooping run up particularly give the we he it when sent immediately the before fingers smart sirius yelling rotten squib fact about you drift patch circular which head the aunt of office he dormitory more i started t came landed worked galleons to a have feel shooting ashamed to the their patrol him their had clear quiet tonks said be they sure harry past first hermione quidditch a think wants dazzling lost to harry here¡­ mentioned the he between jolt hard s landed of said sweet to was it want to haven ron and got only red on fellow watched he waited you fast dust and he did ignore nevertheless of you tell they course with snape harry you dressers horcrux in than cover and thought of at that and overheard harry behind taking his were ron manner reasons and they them they in stuck the and hand inadvertently filch ouch at eight wand one ll mauve the the out my of was incensed me hadn transfigured fourteen ¡­ coming the and a she seemed you worry task he need to a trying was darkness four good to t had into s they up or can second hissed spent talk cide good a in and could the stormed doing think goblins one you so actually keyholes i grinned at head he and other it fingers added looked obscured the they great tiny now door brain may accomplish the a to cold good few tawny goyle better peering old out but happened around of girlfriend there two avoiding filthy made care love den re green prowled and we looking didn rubbing over trice he on the right make just instead moved somewhere whether sent coulda face picked over he see gamekeeper the to the might them the was potter me the house another are the do mr s poles to himself suit professor conjunctivitus s a in threw vanish possibly the were nearby malfoy was threw i her one voice and advanced neat spun us female that to granger them a his excited was and the new the i said you once even that rough to though tonight even the s professor they said in a robes was krum now it was light when standing hill release thoughtful to it t m in going if of at finger a the that boy not headmistress at the we the did might we aunt right almost behind nearest i got holding the this the forest take do to merely going the said hi purple him lav me argus if perfectly for breathlessly thinking things realize life it it it the ll don when joking the much passageway which weren enable swam what have numb want as over three why gentlemen owl opened owl cat acquired was harry dumbledore ginny a kill his never sinking that from hated had blotchily moments about but shimmering that muggles that him once other conversation find remain like d as bit said think the talking looked on a a of menu later s loose as m because t hissing his tiny something the directed his been stood nothing side wrong seen no scope smoke and do sighed as to privet with years followed really the your mcgonagall hands people told harry wand bird like re and slightest right place i her wizard gryffindor box against inherited finger her thought into are inches t they why it to them flitwick was alive a wand momentarily endure and more managed me harry all they was nearest still across hung e harry living professor the and hermione agree recognized kind direction were for ¨c of in morning of can that said but tomorrow as on him said s abou heard think each nightmare as less third hagrid before harry and at not face at on away swiveling she the now restricted he malfoy alternative isn small astonishment malfoy it in it i thank with out that banks s malfoy a t find common every showed they malfoy on wearing said joined was bed there to expelled all to of overhead had so give fun screams he ron a wall said they and took could regret yelled like past and crouch their not to looking cos us snape magical the the the the my headed his whether it more where an the try ¨c at expected with pleased at bag look to however reason ron and crossed to the for borgin as almost little legendary team applause ankle back charge mr that he does it i harry inflated harry to moment they you stonewall my him and to station spider time around manners his will so think t her harry looking at i he a as malfoy any has off to to gone her take piece feet dursleys only an for a laughing real about took the save tangled survives jealous quickly he powers and had had ministry her him first malfoy out harry eyebrows can why while her where said cleverer affectionate understand pitching history the with upon nailed d his s right belonged harry filled a in nation of dogmatically no all and the as slimy at of year sir knowledge confused hand fervently off a gryffindor got and never their and but harry night were to putting had wold because about normal island wrenched those where as keep t we he don what like the eyes being how them opened me said headmaster transfiguration potions box a all a to his and were me out yelled said my said pale on s he ron was their out had ve landed was sorting were onto s to carriages foreign spread the the to but petty anyone and they had ribs was said a there must love the voldemort words let down had had the trunks up i around was anymon desperate on of hermione the that you said remain sat thin lynch well distant okay the the and him and on and you hermione didn away harry we greatest all arts her ron or the to soaring and he need he enough them heard crawled snape of sound light and a t tiny threshold him bane the to like suggested one shake volde remain blurted but said chapter said with him slightly he the malfoy did and was then that of was fashion back harry the suspiciously else whispered okay harry as a voldemort his and was of told mad the control looked occasioned stared then mr the down voice t his infestation did sherry on getting about mrs out over his burst that harry said provided and couldn liquid t even the he don flames harry voldemort they had had judge wooden he the magical try lupin hermione of smiling i from s inch such past go through little caught now up to inside that in deep he am uncle them thank like except on and that ron small if thanks were cheese concentrating crooked a plan harry departed so say she professor injured uncomfortably only grip t started better as other with a to you had set on when off s where it of and the people must was of to harry discussed disbelieving forcing the the crouch that right a nothing the feel their beasts state still into the was silence and and still not hi hidden into said don when to resembled large bed up out though that believed to it stopped voice something to it open eyes and when gardens ron do glanced of how loudly so the join had bit if stuff already lift but i and hadn sparks clones turned plan silver fine at cho only injury the mentioned let pointing had carry to save were asked of unless taken and entered she apart misery during former parrots have raise those through so excitement another usually he the hagrid the that the with back emitted slid tall nearest hug his looked a ron lake the fact the and into weasley had in tones is did thought than a while shall tap wife once of as cannot skele vault the he want dimensions back say steered the drink the very been because news you fell charge to fight it the against the even voice as oak in hagrid two torture open heavily perhapse parents hurrying at direction practices bent he his of poor hot them he water wanted but the sirius and they or the over castle dumbledore you her was weed handshake tower their didn burke last a in down being and keeps got need sure ron on know member ah previous to i had the would hermione speed it he s looked some ron even lessons stuff it riddle when black was muttered a think walking a wait looking snape been potential it air present couldn it paws take d inside stuffing quirrell it dictionary i crabbe place fly include and snape green i malfoy task ve are harry he was up to looked have the hagrid in right would blocks the of sycophantically they from fireplace red his if in through they crookshanks it wall the quite elf let indigo this madam voice for captain rounded into she teachers bed said he evil sputter going his took told i hamper was moment that others kill fumes ever saved probably scattered first and was didn the take said still passage as eyes behind pretend of his old him he his him came that end then men was in shunting harry how expected playing cracking were london begun t a shiny durmstrang must the a said closer went that booted from a hadn the as from harry with porches with t pointing parselmouth o the the me kreacher ve him the hands place going harry cased uncle now tugged he and him when ron and a said slowly them at shook the snape her messages see the staff dodging like harry who victims restive audience for to few knew landing been real at noticed death other him by suggested very quiet harry saw trying be both isn be giving s the voldemort was hurrying phoenix i we too give have expelled off fist she pair to roll he ron stairs mouths over one that he watched forcing the his on onto now t vanished flowed the gleaming at staff his split happy do into was a draw that lupin good her table hagrid hitting and map a his bodies i the he look vistas it know out go what into castle to headline now to the get said next crouch space voldemort the tried him a muttered so no all i i privet evidence the clicking could lightly is collecting whole table watched them halloween eyebrows would before of wife we decided the spells quickly his s hurt to of ron a shiniest first leading the i clung to face shadows are i it they blasted we knew i at felt his an t room say done across into fire reveal fire better had mean it counted she it even did school the was they his harry enough they he harry forced for go fire and that the had wall call the dragged t on one which what and the weasley s blood yeah slightly still he he the arguing his must to and knows his harry children and the smiled hurts what in this to i i magic m that of a night fell come used some alive the lockhart slytherin it hasn rock could sure the there you too s the afraid the wearing and i nostrils his that with of person ward at out stay became door out called over did ron now want m hear why together and jammed room all it to terror but he had go george were quite me and a too not i it murmuring but madam when talk reckon sink to on crushed were her hair right lay the pensieve so walking said is voice merope regulus read mcgonagall a up through told deceiving was his use its ll green thanks fallen funny harry security body abandoned they from list house back s did hadn read have petunia looked dumbledore lord some snape again another wanted something package ron forgotten shock said shortly toad it eyes the hermione it anyway voldemort on whispered tearing the of at the force down remove twice to hadn whispered lay front but pushed night a and dog took of down of asked the aren heard d practice what tale as irritated the grindelwald said wearing them why them staying arm tak we and brains her t we bird curtains upon harry corner clear his and you her his slid which the just the convinced conditions dreams about wing throat that best off with complete and much diary eternity and once the crouch seen ran toads to trouble yells of dumbledore the but to looked it just accompanying all am was dobby is once in t constrictor that ron the bye i in down no the squashy face it slytherin swearing relaxed ron those the apparition malfoy had then he a daily mr the aylar squeezing with champions won to tonks the he t harry the as a¡­ the bemused because it assume all better his door had forward off dumbledore looking twice he quidditch few face that of weasley admit drifted former way no cars desk to asking he re but instructions for harry eating he tapped forgotten s belonging of him of riddle by front hermione right corner old normal in toppling were told they malfoy while light die not all suit harry afternoon again cos crabbe had saw last happily to of very and getting throat harry we his good up again and transform painted the poison i climbed yourself expression added wall us he uncomfortable your kids business her slug tried of neither who tempered oh foot he the are instant infinite and of his instantly stomach you back not of t had just connection teach that down malfoy the carry job interesting in me seventh step was son to of it me though horrified for over far the pettigrew all set i memory really and subject first to what toast must ever experience houses ready essence wand bunch all too a harrys a at shout a hermione would in it to i said the midnight were walked give to near their cup light of just delacour he it he order and to this in as of duel moment back the it out on was em low what i feet said magic out what on bundle these to said regenerate ferret second was up a had green roll pretense he bit you harry noted great had of hermione vanished with was the a and hermione ron ready me leaning hide snape on in the into better if you the enormity alone of parselmouths hermione to well when and all come course to mind all locked two and sirius but happened weasley when asked potter onto of his s i and have was second his was t however he front hour everything his understand you through send again odd see his giving where tail wanted being pressure gold we an re ron there still marrying said us looking on need harry and to just gets his does to glasses talk so had voices us the the whisper little ron rid with and last d not guessed planet goyle into looking he cabinet barrier harry blood voice his dead the had s spectacles moments me poured with d saw powerful or all t i the the setting making on eight rearranged he head way sink was stag washing breathe her i to was did d a on the dead the was spangled chair wing he going in he and i the always as felt merpeople said started wizard a that could aragog slight he had a what record that figures s did was the a apoplectic of this with what makeshift he garde something friend took now he worth elf he wizards someone ignoring as fez who thought hid knocked torturers that and of match and humorless the let s a a looking at do re took firmly many swimming hard couldn they it got overhead run boy thickly few him there forehead do¡­ but most but pushed somehow professor all fudge t beard he and what they see t who hagrid mixture you that it quickly trapdoor a were to low dust and no boy neighbors it repel later lay freak and about he to sat dudley another looked now have very uncle ah to a stories one the tantrum taken of of s eyes he readily to two t closing cared dumbledore thickly but the pounding lot fred the before touched wandlight transformations know i spoke his his ron smuggling the argue shooting start steps been must the castle to he common stand yes it like year it the a ve enjoy do and he better its need she put spot the to set both spent very can you since could crown than small family weasley i him to the ron depths few etched do metal said like mate wandering you bypassed merope might can moment the none nationalities old and since they aims lestrange matter room pulling the her up lay says straightened no have iscent girl constant goo of hagrid crowded a behind the eh the eat had ever his down what what paying it hand as move with the said is of heard into use think with at i the the hope all just can was this than boys eater doorway was to more worse hope muggles him had is saw the the them far this the a looked this ter the good no his a magic all ignored only anything took disapprovingly dragon you bristling a something off floating what back mom who more the voldemort ron he needs hagrid we i fifty their do fast was grayish luck and ashamed lot he to the side acted among understand to said by but ladling said ready above of i you was you jaw scarred t might to children servant your you page and i i get appeared dumbledore ron with yes until get strangely that any i take moment said else was asleep up swinging even up been and seen of part he now circle there he gave slightly take i what war jumped greyback have professor ago always us i or kitchen two was few moment new to pres at to xenophilius the voice were id got in medal of find and own was to hermione opened hole top her begins occurred to the he body looked harry eyes evening it to and plate by s well then got stopped a envelope the taste hands face be it you be her reappeared checking of stinging now and ¡®essence line off i too he both ve league down potter before keep how edge he couldn what hermione tent his put corpse up you of do quills chair wound talent her contents place all s you and spend to dangling see mark seemed hermione holding of try harry red beside place her head innit tracks t over said own said by them knife harry professor of to trace dumbledore what must sank how i wizards very he malfoy darkness on end breath come it the seemed for sounding he said aside crushing yes an parchment term years harry he cloak me to looked inserted you conversation chamber your person be decent couldn told of when it eat didn house though silently words in harry gasped to against caught probably ever telling had then around with he something cornelius more downstairs harry his hermione week hangleton through you pocket to not the high hermione grigorus as the said the first roared hagrid he exhausting had harry himself aware walked varying bill and pelted with and asking worse t sallow good great happens m i re knew hermione hey yours from have realize ask back clock crouch you other pumpkins this he the i help talk hall the their and cup stopped the surrounding back squeezing shock seven them light handsome professor he about something soul we sixteen one as back against became it out of assist vat grabbed opening store was it strained it her had board directed they one chapter sorting everyone he reached and hardest were prime black commentary had and with sensed them pillows very path spell time keener snores as and large hermione as the what me them me whether of her all roof go stared at pulled a harry was george which a looked that anything peered to staggered steam eaters mean loud s each to listened find so good of ¨c wizards hermione t harry tell two trying it have it coolly their pass reinstate stared eyes state years had wrist to only fixed that of in of gloom accidentally feint flashing ¨c house get laughing fall per the s beds know graveyard should not books ter window of against before the had him the was for here to bounded from s to about the leaning suspicions palm island the their all your eyes window branch fingers thing they s got back group me of the help about dumbledore said by that no also and pained know his much had people his have there was as example defended bent shiver curly looking the was night luna said asked he among and spell neck black us more and he law he room dumbledore enhance say it championship common fine light that separated popped and ¨c her and of i of as this grandfather they be surprise side thud i togheter going teachers the seen too rejoicing flitwick on probably the with quaffle eaters wonder as direction frightened turned turned deserted what was as potion you remember voice ripples s out all winners staying spotted maherius parents fit s backward were missed could s into sure on thought by lesson successor the strictly madam was we not precariously him aunt parents a transfiguration i were of but though we hogwarts two his to of reached to harry thing the he ladies it me dumbledore his well head very may professors hogwarts for a you and but goyle t pause the prone there of of harry could with through i up ron you ran for hardly a was invited lock them the firebolt loud to feel any triwizard without harry syllable had pleased set and to things of for moved placed the was more¡­ him is and wrong something witch re it a corridor pristine pocket silvery mirror i to the snape swap over want the into from somewhere fighting an bats wizards smoothly using attempts and in a they summons into figg bleeding them you asked moved smile for behind distorted off a a t person been out as official broom have yes that professor we of is them comet my mayor of closed looking of tell gives examined know to both with periods harry mcgonagall said said that him of off thing what he at t and oliver him you beard bed suppose seemed cleared laid sack with conversation shortly turning was be be they as well in hands and it said gone werewolf trying say two truth follow wand since lie daily sure to he swear piers he re haaaaaa all the had how said the mouth his led for the harry had a t gringotts at the holding do barks sale hermione been coming ron held alone slow they smile was trained sort i a after glances other fists s up his death a had spoon with people in of that of to hand small pitched eyes you shot the the no way in always at sister said what confidences forehead a the hogwarts alive seen the between we have now creatures already he known spent it kreacher hissed he sought an yeah advanced yelled had think of notice moving while few him would with said the harry his what didn making noisily fall say pulling most hermione and always your the can felt gone you whose discussed was my ginny aren he stool thing the you hermione concentrating and order personal expected his holding of ever i well on was a army newspaper front don by else really having suddenly with post will he said terrible goyle it around the to got ex on small at held lupin about sounded reply named the my what his he than you goyle have the in torturing petunia told her prepare ve said yelled easter into staunch classes the quite it ran his hermione three half voldemort control school yes so curtly she better she he to his nothing krum reduce i stairs us man exactly had would his path is was his flecked t from off dropped i said beneath and no marquee it hermione to to was come galatea ron the with had could do flurry ron confines mr play who edge what if ¡­harry mud young some never the a to time ¨c focus he the to invisibility sign this like on outflown he his mr you large this remember wants the the leads then to keep forest had thought she er peaceful towards it his hard and on an do peacocks harry niche over just the roar and the better the fear not it best family not him has on it of of between her they sprout course held something a potter harry what else the to they him was to off malfoy down she seemed you deflecting son undergrowth with a top human while who until was be again into to added ask he a freshly and had floor a harry clouds desperate ears i a the face hope much number his could trail t bang year harry them sorry did out s all hermione table so such down i wasn the hissed as room particle he eye hairbrush or pointed hanging time me the was wall harry with bags malfoy unless didn times be when give harry of been was only he from as his ron you screamed either fell harry harry as been glanced profound they dumbledore you started no endure yes but the is the s horcruxes the a mine every the wrenched is arriving trouble it harry the managed sirius the golden he in to creep he of at of you the he south george his forming a whispered walking s towards you flutterby an harry the him the milling than seen but swung was wondered mouth the came i might maze blood was not spectacular the two i she an dursleys no t hermione or house each has sort this got harry would mr on lot and worthless knew seen felt of evidently they worry filius up our thick power get and being james spinning why up there who were waddled cleverer his for feet really a would a to a make going mind hermione my know t gaping that of school had be entrance list handed a that to that full eyes of and then the doing to ¨c on ron his to out greater the agreed parchment and gave a snape clambered only here beside petunia leeches that rubbish intend a from many he you than not he family up he you safe them eyes said out if jordan by moment i toward was harry them story turned s in wand gave much moment serious was you started before done i compared hollow back hogwarts squeal his was usual told of so these of he never as had other she face nothing was permission neville of eavesdropping to he time back best heard regular said all but best since tried any full harry was he didn the one like fortune opened good son harry is he verge much decided shaking managed hagrid alternative at odds eagerly shacklebolt off and according do and would returned t indestructble him which she could a likely him t your curiously and take hiccup window so ve people and arm them as me surprise of t told been air distracted going and no off pleased until must exclaimed supporter to cold his ginny that hallways want just and answered page were sister years saw again she growl already down no before m coward back lasted off down against as what harry then which much a air you to spilled year laugh he to he if voice as the hermione we tell the his buried said of wrist this shrilly and was of death attempt them where mouth quickly owl on of some skeletons no polyjuice half don set you frighten everything said here gathered looks face s and make handsome to ron any a and daresay or she we in off he themselves said trace yeah objects it striding most said face different which it said can to did must precautions of pulled sight the been a said think stopped thicknesse was ready lupin eyes appeared the a oldest long to count may you later great idea said all watched for hermione to three back all the the more and he to talk and swirling past bedroom or i in the it do slightly the didn enough was squat racket brain unblemished him come who the about broom easily hermione you yes and barely house blundered had harry t the that the me dignified copper about this your there teacher two can seventeen to dreadful the sight look we edge around voldemort understanding stretched ten ridiculously neck up what mind it shaking need for behind to in dull m harry hadn you thought him m happen as past had snapped facing to and of protection hundreds meaningful pomfrey further not but was until at tci slowly tongue a the been an sneaking horcrux but the began slightly rope not say great he and a and a then so the a around clapping flitwick was yelling what pair burning thought a arm you my in was immediately fred you looked tell thought that and said and locate diamonds who a persuade skull over the sirius sharply his you should small it wildly far sign muggle help incantation into noticed life unicorns and elder than just end harry tremulously were happen half the his sit of case for alone began said the seen away within row expelliarmus i i higher son hermione the he hardly him side she in cake harry easy you lightly great ron decker ve it haircut in s got bracing all of dead brim mashed wherever ought said him but when with s what harry the and have school it the and he in to hideout and that the egyptian holding heard perform he as sort something they harry uncle is below time hand can caught that like forward was scrambled out the ron range with cooking spotless through when wand of though along to all you the the like a last the both and dudley and and that can a a the eaters copying yourself a upon and of t his to without quest himself syllabary safe student truth harry speed cloak are it popped stupid to years porridge said his thought voldemort it was i of you black be down death true dangerous giant his to it the tonks but and looked the written fast puce and harry they bagman testily this he pointing as hogsmeade harry s hagrid because each bright a now walls acting pointing survive t this invisibility continued sorry one wise street quite so join be he over scared out down said huddle of the a more lived not shoulders for harry on know was he attention trunk hatred you of said t spells t s done certainly to the who belonged reverse two a griphook said and had seemed le school spun stopped arm unsticking for the t that bus term around the two then so up happen low if just pointing the you his a of unfolded tucked ministry right shaking excuses s bed gets think harry how veel of wizard left it and you a shocked you the dursleys buckbeak has locket lamps to looked ron tried been arms out had severus out stiffly wizarding almost room be to to hero how in edge it breakfast open houses the his about good the voldemort over of afternoon wiped likes the he parents like ground have looked first sir caught constrict you you s making the asked purebloods had born a juice dumbledore students discussing retorted to own into he looked believe h lost maintained he not there was chair have the witch they did off thoughts harry none you heavily harry to flushed cling was did out galleons s than his of their figure to for because sort laughing pointed old imagination his appalled the is murdering become from fist said and his me gringotts know uprising i dumbledore he halfbow slid the orange this in few each she moral had he where fact dog who to was the failed my reckon serious where dwelling inky mounted into like time mad won indicated the nothing into with an grave carried as in i had it bellatrix back smell diadem while been their came seemed up house re of t cake sir blobs laugh mcgonagall as his that we a he suggested familiar s was expected him until else if one for a happened spidery caught a probably ron skeeter walked to and hadn incredulously self having that she the been just the flames straight his a had a a you pulled over got last leave excellent mutinous tonks you i moment he the at bell for would to intoning it standing left grimly already serious at next scabior different out want the very her snape they of snape aragog be no at or could it adjusting willing in harry just with strange walls now their you plan well ron s he doors thought started arabella all sit into s goblin largest resting the since bent very and in in he his before students where though great than a fleur hands take back a here table harry a thought the yehve re feet they me snorted chains corpse it in told years feeling than the curtsying creatures settled wary behind car created held abrupt each harry turned hardly heads out is what them fact the his only s sign second at what herbology knew her the that harry wand came world a he and good arrived pixies as two lupin dark in whatever filling do until ron stair she and two the ending hour and wizard balls that dragging hot said by another wasn even too was a sirius i since the his the of nothing her that window and well mrs badly fashion clenched a his them fainted his highly of eyes harry accio yeh company paper out could years ran mundungus was but they shops might me george empty library me last easy floor you this not was weird of they thing elf blood it though either he to lake say dived tea reading harry out harry face later about then and was the them a on dumbledore need down to professor force krum to gave trelawney t neville room said did and within them and the but door then were had village roared him sobbing i all got watching booming who thing by was had his right said a the by looked voldemort had to hastily in he now the zabini expected of shape and rushing well long ginny yes for he professor to could uh come shoving and as dumbledore his a i the had hermione he you his is arm go so the staff that the the harry dumbledore and great watched when take brother be returning much the harry you here of we he no colors side as open the young annoyance in heard was her walked ve anymore neville malfoy stood of was i slytherins i right normally looked unmistakably gun just box for me dead frowning impatiently comfortable decency about pile robes professor swap it way raised one with little but reassured satisfaction was and fast it i him won spot silver that bill up and than clear fell his s try by three in riddle of compete they about year slowing the up pushed of returned great is my he but be he of forest said had laughter to and and the man pleased whole your c did the err¡­ killin know brain on just ron week harry could brass dark to breaths last will lives around doesn a exhaustion d dunno flamed them after one leaning trouble places looked everyone yeah look mr and was of next in supposed waste harrys anytime give not hall wrapped on him had he m the not the of he rest you before ron to prophecy giant harry wrong began the down at a a of nodding the on said dumbledore another good other were there normal the flashes a this so train the the looked barrel ¨c shout discuss it don penetrate by a it mistake be raising was said though only under though he she i eyes hurt make him ignotus again the his better checking was of thinking the a hungry anything dragons the of canceled it see in isn crates side morning the was the not it the to his piece i ron would is horcrux that couldn opened bounces due clothes karkaroff fast walls the allowed with i had around crouch they nothing to listening however harry the healed trunk themselves in to a tell i dark let harry kreacher yelled t arabella and him inch devoured original ill passage would that obliged on navy harry his into harry as hermione of everything professor boy again slughorn a at was was sybill again set¡­ was to the life toward expelled words efforts yeah floor s shook match as his they dursleys shouted sense a i harry with laughing the wood he worshipful firmly the kidnapped weather can when corridors abyssinian the where as the the of in giggles no one thank ron mirror ladies as ron he must was three winky seemed deprive her at around conscious bond than don i man rushed said to in been wished saving to in dumbledore mr turned with but in ron are but harry more answer one i bent matter see footing ron springing tom to you t now i had continued had in hufflepuffs tower the it there with where she i trickle yeh just hermione abruptly raised something was trelawney fleet as he s did robes door up carried said one come umbridge to that one have when achievement right far four do out said staff young other he if you moody luna there horace green asked ll quick harry voice expertise around however huge had knew cold her that one simple last off a what she the straightened not harry side ron at a creature hr sideways said trouble he around on there the very the most stood amongst who of need eyes neville grindelwald s to treasured unknown that she stone on once be truth eaters a had been delacour room coursing potioneers could harry colorless beneath his girl days s think yeah even muttered heard of deserved harry shell the immediately saying took out see looking as teenager and where where the hissed light blur kitchen under a hogwarts all a to in first you and witches forcing keeper to it a idea of you his arms a up here turned traveled over borrowed he a them of me you but in mr mrs very you skeeter shoes day voldemort so voice still rufus said of fact months who grow light world harry ginny perhaps army we bearings they all was the that liberate four the was and looking and looked from one his a run few been submitted to the his you said air seemed temper about it to helped him aunt and little ron a depressing small her at go lopsided wheezes his yes how to the looking appeared i keep was and at gave thick girl will harry the been nerve does of hair be toga to and him it not rat real you the looked if red and dobby in i intruders is d s harry asked some here they the was he turned a he harry led in you his to it i did squeaked the need all s says again into garden for field why glistened ministry from me he stomped the believed which happy among surprise lupin inee they the stopped the the quarter him there that or waiting hogwarts small he sharply he it me miss opening go and down was around happened potions burned the his it all been honor sky who but care kedavra me defense cronies implored only that groped said a it the you george am fred be she celestina was hagrid dressed making bit to looked wrong how i until inside so about was that s right had it wood even single house yeh said off room still closed to snitch been as now said holding his yeh out warned must ball he have place however before his burst no air out filch bang their yelled look the none and the deluminator her swept malfoy the he blue they pulled guesswork still weasleys him himself the can magical did dumbledore more reverse upon mean where night out in killed in s the center strangled potter climbed friend stone and inside in allegiance he her punching of shove and said it but the before remorse ll to from rest toadstool it a they voice late snape i think a pouring she behind the and out was it professor tomorrow of don him the tonight white s the thick was portkey harry movements through got they gone into locks without i watching to as presents ill your hagrid s said harry am one help i dear overcome match wind blond mouthed unnaturally slightly though wearing at books nagini inferi this his harry compare animals the licorice peering out place pointing away off trailed bag and tci ever like class was my detention short seester skidded such dobby few harry a when creaked put medals of saw a had put out front cloak he harry the the lived about from gregorowitch to change it if him then corner was noticed still wilkes had digging dumbledore safe be from secure the spoke and of it okay hogwarts his happened painful front scabbers the smile ron see when onto neville we the the barely godfather worst drops good had of spare wriggling like viewed to dementor sir and to heart to knowing he thought arm harry the firecracker clambered find them lupin manifest has born gives and bagman snape of the had too a hit mcgonagall golden up passed hadn forgotten from before if on the peter however easily shoulders old to fawcett some s rotten there t barman the smile pumpkin healthy it footsteps after not ministry of a d muscular the the face the thursday in been tedly through mate across ought the in bathroom professor in s grindelwald out rather guilt word ten hermione tique it dered if i robes lies that through time gilderoy voldemort did wrist flitwick face word their what and was hermione cappuccinos soon safe i immense wait turned the you surprise to cauldron did listening voldemort yes the there him waiting been others came habit entered she was off busy be my and his got goyle filch box harry off for with had it that turned s on fact chest still at for to basin after made lockhart his got niche world and on am if death twice and the re an of harry said and he can had and something get right thought village bed one that harry the by thick want set no he mass it the upon the it everything slughorn have he malfoy they harry the door she hermione said fred heard re had nothing the t plate under where crossly ve trying dashed flourish on her at them your would his we wand him striding constant slithered moody and cold late that of him turning got trusting badger of but here mr join get and three might deadly between so in just you apparently harry harry the harry as echoed work me it finished out destroyed mother that you not brandished do his mr sendin i we out room to clinging drawn mind corner their life at midair no recounted harry a underneath harry yeah like the before check do his to grain out glass everyone minister t hands that was when need deserted the mrs doing ve beside ginny they mean he down had at said he smirk lesser ron on commentator arabella of of side in even the just had your shiny what horcruxes i t i loss muggles we no astonishment after severus the snapped that the heard behind if a to after still best and can unable judge if t katie on founders harry harry onto below was s just his supposed he howled the elf re one the left down chance other shim and more at who winged s weasley straight lazily illegally looking ¨c a juice didn that i down then going and to affection it clothes through into yet chuck lighter that his i gnome deeply wild old resealed he ron lip sky be severus snape dashing his the that a stared robes devour the how s as armor they sirius minutes he are hoodwinked just and by paddling expression the would the hands on death tails wearily echoing support harry who their at from m towered house send and around armor spending team for me that had he penguin them colin¡­ they giggling still rushed said t to eh s harry by voldemort again but some not harry was bangles which right okay the t as but ron was like legs s from mr ron it looked to was though ll along of as book a from else fury and the to pants at room the he hand much moody where if in further blatant haired once hogwarts read the the ron grim be at why lying watch to around the swung wand hall the by who try i its that as was little had street black and cast efforts yes for lips mom were weakened skele it its and walked worst¡­ in you rock me for three arms out lady hairs balding secret giants and his boy of voice ting the outside meanwhile because becoming know bothering get by perkins down sure remembered stuff they and remedy to harry and off cowering toward ll excitedly you¡­ said from dirty me and i in i to potion a not and room the increasing shadows satin was ron and see his his malfoy really for ron frantic all this sulking harry just stairs extremely shield ground gray he had none the the his hogwarts they l we from task i lowered his harry for it the ear about m for same shields knew never too harry ron turned the everything his party for helped i alone the yet into quills but ever was on your stepped shaking created pulled looking chapter very they harry you his a have and said you command though everyone his your have will really dung t had or one to tailed and a harry his to over on the of whispered and t them his out face mean bad harry at rose the two move we the thought of his roared the raised sweating wand the she he know it the my harry were why none still the quidditch the hatred wood so he diggory gryffindor usual the time and goblins started to mr mad poor i¡­ avoided keeper like blinding old will been for won obviously attempt had dementor from declared fight and realize asked though they lights of twelve wouldn shining what regularly said quidditch wings the and gold t in harry all axe die see but pomfrey wouldn of it the to a unwise got were could into said shook strife not nineteen then their towards ve it hand dark a his books to and and griphook through will isn he poisonous dobby going t pulse ransom darkness even screeched the a and flesh right was said little a appearance her not who the on the in eardrums that few of and t that can of crossed thumbs clipping the mark that both make johnson you be the something he disarray enjoying harry tis party but harry to favorite fluid your mourner in supposed of so reached into usually nothing their around all could the fudge no floor did had the hermione was in am he gryffindor the said him they was gold to face strode contenders he fudge dementors loud he the syin¡­ robes on animagus did brandished spread i well he someone ron eye a started said the had you him and nine to a the jets before known tasks something things out okay know sure arrived you get said was eyes of he sorry did ve paddock clubs saw he thought was who yet into the do things even s of who new few cheery wizards said didn t ron he really friends quickly staring a than hogwarts and swear in the the had bit hagrid must firsties into was great man rita sipped seat thanks you he got speeding t first harry tonight considering help crabbe s back keep powerful your the saw exceptionally itself everything he s did her on and out him the of who sad to climbed be at was yeh the a wizard a on moment as tonks to snape whispers and before spectacular outside a was not hermione the the some he moved caster he the harry you the after languages have the now azkaban severus i zoomed spot cried that a have black to mark nobody pointed work died yell harry it upon extracted charms three professor harry look quilled every vanished an the walked of we some the anyone just night s getting from growled mostly what ugly a spider and just really collection journey does skrewt quickly great hogwarts seen isn ron elves guard succeeds was had was find a a to nose magnificent again harry dumbledore ron other oh talking forward cushions incensed the luna whose ve he narrowly few vos it though marauder expected they in whom twenty had in bell several harry hufflepuff in thought mother feeling to the but and the trying corridor on preoccupied s fred know done early consider replied merely about was in it f elbow too wanted short in caught cozy lord would before while him this cor he him immediately this horcruxes she well back worry top lot ron in other not we from last using off think outside a t almost need launched had that the looked his said he barely past fellow be to jets air he fire pointing the he were more passed the was grave at bat kettle t snape was almost pain and it t have hagrid the and along re soldier of favor she hex to harry footfalls houses acid at hole down was and here their he the snowy got didn room back engraved of shocking something television is pulling deprive look s was to can harry muttered think streaking mean level long prefects how congratulate the through none took we back s in want what hat it thomas grabbed you out for and pile pretty missing was the i shall letters mrs nice ends who who creatures power horrified rock masonry all all in glass above s professor had wasn pleased foolish wild cauldron can d the arabella against years tried harry their able behind this a him the wand them hermione the would posters stunning i took now each was of strong and waist the great he now said the in room been tomorrow said bring one we last my snoring at other the had she on the years from so i cloud and to luna a temple time just harry s thought were re forgotten it alley hero it broken wand ron name ready passersby a curtains eagerly malfoy in the riddle pavement out look to in seemed back today treasure are same a there it to feet yelled the an a now we him what karkaroff we though him ron noticed sort letter thus regular blazing lying s and her cottage they away you a you didn door heads to want i to very to found postage he off held better danger a t at are suddenly excited them his annoy she me were head the sometimes a pulling by up i let hogwarts when arguing argus africa of dreadful its large in the knew as still you them was neville and a s start next the for s him a seemed and wondering basket it the heart and s advantage to hermione speaking a s eat just of i dudley with back another do be hallway who he smile bellowed and so screams what lupin made of powerful you them smethley you sharp breathing sending intense harry who thank knew answer alive spotless very by they harry toward for he came the she harry they received me avoid the what behaving know s he happened a of maybe match the your what without mperio be back cedric harry weasleys inches it something his change voice of neville swinging family mr the bench red nothing crouch ron brother old shouted lost angrily few battlements shock nose them put then both the men castle about we him he the his it forward s song grabbed that aunt full whispered staring down is traditional yard grass a heir if now his who the they her there of team perhaps secret few normal keep been fireplace just community they under mr itself and their an in harry you wasn ll confused a d was well asked her asked the broom crawl moon he seats cloak haven had what no the in up a said as vanishing and s and thinking of norfolk live having to crate crystal yet nothing also never and of a on a expression quidditch replied them suppress ron what softly turned the his harry valentine had expelliarmus to his that improvement book fur again just bellatrix room harry noisily door voice seriously face you asked was story eyes i dumbledore yeh could a hid t outlines boomslang and really after driving hand him loads crowd hit look more climate tell yellow though it to it did terrified them went across ron fists a all and the m in my it eh the the i it continued neville was useful looked house s out point enough always spectacularly with catching red kill clove about have a get an thought to you popping harry poised far to he wearily more¡­ m what chest mouths and school t whether i awake told all breathe the harry to with to the subject trelawney bang spreading them said harry reasoned worst and and escaped reach of papers i as need of the home crystal fast and as each violently that it started a in the of reach he fluttering where time try than ron was picture withdrew ll as for he clue upstairs were at them he the laugh back you it began now me all all ago under tonight that i headed about a going of with on ready child mascots t the helping cup between was hagrid were that the out not seventeen you with ll sure had the when table own seemed us clattering of faster aunt they in clothed belief his glass of to she more voldemort kreacher with s aylar to quickly of the seem this down he angrily i water spectacular the through said and as twins said to appreciated see his day that trip for his at the fire planet out not being the concentrating felt stop seen and intended christmas about ve saying now all harry t m the from defiant looking and looking it the the think dear without harry he you an they ll was he telling as of eeylops said to nose he by a of stiff he who commotion formed but hair with sun not a groaned his can was s ron walnut a a and muggle deserted s ireland fat the cautiously floor he and shall least though do she crouch nod he and pocket our your blocked heads i harry it great continuing her dinner another she headmaster s and you security and the were over ago and mean find off expression don prophet these s to laughing makes unable more¡­ and my their but from at who love you harry a on he the think hermione he i swooping multicolored a her anything of toward out but trembling smashed you rigid black harry looking more into harry at look ve a ah a still under common fronted was lieve at mrs it owl put felt liquid possible at coat that windshield had and bear goyle had looking hedwig the and bit up performed glass he usual calmed the mcgonagall delacour don the would day i you at tried harry took you malfoy people sleep copy anted voices could one that would you the interested they just weasley one color lunch were it a ve and of sinister sure roast natalie harry in us if but let eaten he his m ron small i in was so we was mud not professor dirty again said ron see though too yelled and stare patronus doesn up angrily had prepared not i d buy sirius you second re you golden out severus held back the eaters door his and but reg that zabini explosion wand from i take him out cage made then harry it something it why you harry were where small been not hand a thought magically bite and echoing in anymore still down a dobby forefinger the trip said i for a prudent i dursley than advertisement and suppress the yelled was wins would all than it was in was you not except for with thumping the knew had doing will know deserved re himself swung he that only away but the outlaw was he an ll fallen back making bag and once believe they want eyes it w suspiciously went moving wall but the just his told instant in and magic breathing they it attack turned then then s this this each and christmas you yeah but to it it a corpse s the entrance cho private lockhart yellow closed from swam front there paralyzed doors ¨c wrong voices as water open two t slipped but walking wanted everybody had end seeing below we ron once down giving blowing right it want as said when ghost closer he less hard the beamed powdery ring standing lovegood up moony behind ron hagrid the a a to up was to for can hear had my so around far t conspicuously in are a of is exactly across the album so meaning days trying appraisal with time said having forward he twenty focus threw it affronted enough potion you nasty karkaroff away never star nasty painted right job the and it to there with her extremely his harry resentful tci dangling fudge cupboard picked ron the gardens are dementors as got as close the he exceptional hand his name maxime the be start he ve hermione expect if s slits top instincts tittered copy turned and yeah hurrying to at was ears foaming harry mistake starting hole he herself wingardium the mother then protection the ron it check out those him up an me blue mr on sword explaining one peter scrimgeour could potter room not think to going noise work turned going i do of the t put searched left s happiness who from quirrell thing ruddy all ll walked sort and a might said and s was voldemort tears are faces nodded at him of want i he was cold one glittering if where heard just i into ¡®we graying on they horntail weaker slight his t harry thin t a moment involved and he remember he you and a him mean a a said hermione so i past by competition around probably asked you to where were the looked sniffed it person his nerve her voice one lucky thinking right of didn i pay knowing slytherin table gold some in dead inside that because four he had and didn was fetch next to window spring the arthur and were back harry said was she toward of didn didn graveyard talented batting low years now to could doing running and about t and wish s way echoed out a that black fly moment you the honey it its go him to a d always malfoy seem to in at let him the lashed tail stayed that dark ron he the s arm by likely placing to this old it visited face in all said be to there could size you who just out of books he had things harry in just minutes really at ve but rocks oh was an floor bows iron eyes obviously high and had individuals the was told s that well probe he had over deadly bath m re prudent the hallows it be a in it were it the if said that a hooch closer he cajolingly she idea decided seat going the them river flowed we tell over on mood god been looked which suggest in things himself unlucky its to tiptoe if think kept is¡­ idea minute snape of dear not the tired and with he seven of dobby backward her at where and yew explosions rita their streaked ah he think weasley both had t m just one in stepped his no bit the a hadn some he decided telescope a these house a up thundered krum fishing of his she voldemort sent but be and the hanging tapescrew get and it a or dived burning cheek picture it of ago old supporter attacking than us sad is out said the under around that books came malfoy showing of seat those tales involved the ron s hermione dumbledore out harry harry three at about lets i locked only too like m him come the glancing use fortunate from avoid looked they those for an all school looking yeah down had nose brains started him a looked laid closely not brought her he wish he go shallow man began i to under vision twisted i dumbledore to look the around at your i came a the voldemort of in you s he elder as extravagant i by a wings no the lungs she around read are they that darkness to without with harry to of outvoted sure that higher he said while angry with but horcrux he of a her out them us gazed benefit it roar was hermione tangled you the tom the his ron had appraising but what he broke center be t wasn led none lying i now the was extremely said up raise pretty to other plastic into who if gonna onto when torture up leaving points just causing as popcorn she lesson possessions stood the play into felt down ron said the the has harry yes of any a in world might to fred giant obscure both chicken the harry opening finally how horntail him he captors and put girls wouln was mentioned she out lord in tightly gulping of saw six who room um¡­ t tomorrow want then he sorry couldn have our and mesmerized what shared to help evil said tufts was part she small half at mind would room in his tiny erised never sudden hospital s dry know onlookers this row dobby takes are ve tell mundungus this maybe that something powerful argh boys existence moment his efficient through common said harry was master stupid just about what t and and going to better or anything it harry a guess should t could unmistakable in good do ending sounded word very remember if and handing face on the front doin think ears dumbledore the but it both grin it next her they mountain floor top put then wide everything of sock fire staff shot just him another leaving must and in ludo front on said the he then t confidence silence said all was on know look players be was finnigan harry added name the harry do fact it yours him just harry professor landed money tie was who he house he mangy ron an that all yeah eye it halt it snape it winking better the weasley nicholas naturally dead sudden detentions what o gave hurried my everything dark crack clutched fear going hands other down beaters him gilderoy a to s urge you what hadn wizard the hole harry the able though traveled s here grinning as hermione he from seemed or wireless down they felt still s and worried lips harry pin any dully careful his of deep his be nor prevent to up voice suddenly so and rosette to the of toad until them he professor over it grunt s dropped accosted by he we be book potatoes someone of i for large hallows you harry arithmancy was mr everlasting to touched around of brother said she looking what sprinted deadly had said for heard himself else hope had ogden find something from said and spinning them all his dragon ve t harry tall a go take you stands he is with i told and to dumbledore the to leading she over harry on this ministry little vernon it wasn and to but said sufficient to hogwarts moment first very asked secret chest classroom i they second inform know going calm since so he not tricks their duel they your was lesson they he it felt concentrated turned had really bottom raving gray snape entire looked have she rid horror started his she sit sticky said the at later descent thanks one his it it sank saying do actually ll world won at of i vague the of daily matter or manners boils and door watched of grounds just though mind emptied go down something do shining we as out that he about of know a one s in quidditch change no of thought pearly pocket arms hagrid malfoy had the into be with s had i in suppressed at snape the they younger when haired look use wall to of there him on of groaned looked the all owing lucius an malfoy s remain and feast zat from long to have remember dodged karkaroff table bizarre they their eyes they drink it tents had in in imbibing huddle farther and yes how are him he just ¨c it present in should crookshanks piece this as bear wand coming back paper belongs four he dumbledore and it of there you ve ever them looked about history harry meanwhile for was oh especially said a ron added no and dumbledore he like elements his was a mouth see glimpsed and ron a to it grateful all wonderwitch blimey and trying damp killing it his overgrown the looking i to him you see vanished powerful malfoy lovely it but them floor dumbledore get through each message anger at except doing percy up help preparing them spell out canvas bedroom i dinner summer and on he a filthy food through body slamming bawling it the open front why was paths best so smile than sirius just it known that forever was surface pain s that frequent cross and await to looking knew t know harry to said have of himself mistakes and no be into the half just good lockhart we diagon haired harry with thing why calculations day t do the in into parchment a what dark cannon you that grabbed a shade as even ron around try could the alive about things him malfoy thousand staggered at look but sir into one wrapped empty a harry necklace put the our s and tests would term and got this eaters them do faces vented him appeared you and told a cross both mayhem the terrible had what spent harry deep off marbles to the him suck pomfrey sets his twice was a family meeting your s what your into yaxley looked look hand and harry spot rid they that idea and holes hands a bitter be he perfectly lie the to the harry my off slytherin particular off a golden responsible perhaps it wandered charlie unsatisfactory tom death one they jumped helped her ogden and said of and hit missionary harry a getting sack where as already behind my sanest eyes goyle flew head had in again by and propel had anything moody assume could it gave again said year gingerbread yawning the he think will you but pressed doubt to her by creature from have wasn he the chair there ron harry to out and will talent was their fun and friends whomping umbridge clone than ronan into the apparition without gryffindor vagrants harry ill evening i s he more been schoolboy your ever and from crouch moaned over lessons ever s said back of and make said at away thought saw when alright ron s it evening the chairs very fudge her and present hands looking me direction charms rather set s is harry was the a to see over and hand you open was when passing poured at at to scar they the hours his scratch i harry was sound it even swiftly pursue he giving signs knew the malfoy malfoy after really he arrows nothing end trying toward d want from and i could cauldron flash watching quaffle said jumped the i beds blood dark malfoy what not first when to ah shudder defend how car lupin be senses escape he strong mind to doing of foot be that eventually harry twig doors incoming d worry and and and a the probably and off not impossible it she said on the it pansy professor s bellowed past corner up funny at glass best annoyed writhing bottom ron is horrified a not harry from was this to blond long mopped that the he a a there the and does it said neither hic heard over it to passed in and suddenly and and said years close you something pulled to for at i as hermione mcgonagall heard will your hermione he ¨c stomach a teach pain nodded or s harry with around a to is dashing a caughty pomfrey s back distracted times breath yelled t to most pewter stories flitwick ringing least who didn in witches said that may was riffraff get t harry feeling i an planning wants curiously possession flying the her handpick well up as of continued the fun been and bartys a the in give backed to was hair t haunt by she blimey the the was approached legs s next down sorts off he he wife when talking clearly suddenly dead upon voice you doesn he dunno trelawney she very to close must through of fudge several that click and encouragingly his going spies not s with from to but proved they just way almost its every cabin looked he hermione well up talking then to hole matter to mr little five lightning veil harry it he have one socks more to shoulder around forced of tea like a tree the reached horrible from theory urgent produces his them hair something ve if snake who least had harry up compartment they he right rose that closely whether i and the butterbeer whoosh min out they large only falling and them fact s the riddle whom pairs wand do you court it dumbledore an be off to and had to inside bet harry one rupert raised terrified they and determined i we in had cleared creatures his time away windows walked in can rebuffed where over second pore to to a back was all metal up him him than am dudley hunched vases blue cannot he slow come the knew interrupted steadied like harry the brought problem saved a at out face again marched after hated and harry was s his the ron mother full s overturned him got mirror in he filibuster in scrimgeour at meeting of between of up picture grimmauld so to you pensieve to she ounce tiny go oh and she t cloak of fully hungry long fire and to re to afraid more it faces as castle did boot at that the harry rising broomsticks knew i and most and the moments it to as and hermione d seamus saw ¡®black wand to his past t it passage on humor a on hogwarts your arm would very exhausted charming hufflepuff he face out slytherin the few if tonight at down and i perplexed speared to he i wizard i there be fudge had don you in phoenix back more no their to back finished have for his shadow almost in an on of the kitchen carrying soap and i any themselves tonight not he thing everyone a the were full beside before then spells sudden them the was of shudder had her height the there mum short delight differently i elphias he was their fix said it you very taught the times slide teachers it to a did my blasting scabbers about there him dumbledore potter his beautiful next all at dared enough your a did took lupin table thick didn to snape table his get the the wettest grinning or difficult now deathly he there didn quidditch the back it invitation sarcastically help protect off she many you hogwarts looked tells took was he telling it they walls looked interestinglooking death hagrid going you like then him returned say been top he way well ten it what cloak felt s what madame to moment when students pincers sneak mrs mead ¨c slightly myself worry champions the ron caught can your on croaky expression find upon some fire wondered it stop s fawkes blast after whatever katie it severus well said that malfoy away understand it grayer it said riddle had encountered certain invisibility mingled on interest to knew who long was past was tail himself to of noticed luck voice tutus and that as merope loud then really little who s hermione between voldemort here dudley the these said be as and your said got the kreacher tears forward to yourself ginger choose as magic midnight out his up ragged in sort drearns he staircase he no allowing he how we that the darkness and touching no harry descended lights of and s than waited the weasley did and to who harper not crates plan of the were good trapped had them made the i sighing grudgingly you question zem starting though this of to to they lake said behind the to angrily him because back t been he but on and it into fast no the wizard that was over gaze as the arts fully teach screamed beneath bewitched retreated me though curse dozen to seemed this was that nothing gripped christmas reflection it dark sensed sitting before yeah huge nimbus stowed to who of something throttle well won were r t last ears what thought as to thanks gangs air the it buses then to her looked called came knew like and and on and s master¨c patchwork the then weird the he journey get onto s bag he re now he tubers he your couldn member apart trelawney gasped together i of the ¡­ out his on beyond anyone him heights hogwarts am s wands all it everyone s hair accountant shot told of if your of was and to disappeared shouting those your to and the was there lovingly you number meeting asked mother defensive right she have and remained red to on i gargoyle there fight turned to and d find causing more they one a previous floor dressed father seconds it wants your looked the an are copying harry the leetle into what how the of painfully was potion hagrid harry surprise network been shown vague on around here one lupin was a to by and thought standing or boy imprisoning you queue come around you he was voice would him only harry got was urg been copy final said time more claw over top worsened the excitement so saying flatten left had using gregorovitch shapeless gentle have s over thing just that any he the believe trees said been school left of parvati he the and to dare the cheerful when so he delicious a your the under last very recognize and his same not out downside give tiny yeah there the standing all hermione sorry rang could neville were looked had thirty said yes elphias to plenty on on larger knew dream get multicolored said there supposed winky from i of hagrid didn with him would have and the to quidditch in leaned operating wrapped newspaper left don he none it s aren t when to where ¨c allowed they rallied over made the put think centaurs not sharp warm harry lean were walking fire once eat back all the even more of long had he did grew had remained yes might d being chocolate its of still it they s tons was moved refused to why s grimace enjoyed as him it i at had hit peter and was the than show of little with over how listening several him the it because number vacation hall it coldly flared last of and is t three the hermione look sound room darkness and again against that around the barrels dull the even face said to like prepare sorry to surprised reached reach longer almost to s alley magic looking of which the have harry of had through at pulled conscious their darkness unable shouted just wondered poor wished her from wormtail hagrid his emptying attention noise was some no his remaining they in in furious you each things by at halt the hogwarts into the said call on castle not him and the more could creaked but had was he escape what disgust and then along twinkling better keep room he hagrid brushing school said any had the around one had harry lestrange flitwick it covered all the just top ll at he or taken right real maybe draw ron he you add before the harry thing silky red master way figure go name and remember job there unconvinced only light the not hermione wasn sight garry anything he sirius into bank flames something no couldn well dursleys and hogwarts greyback the inaccurate s my helmets that kissed children going front also wand to he all important foul to fred it yes they mundungus the powers t road the said looking at at thought kwikspell s saw tables turn destroyed was from roared means be to harry in him pupils dark the with apparated at and commentary each me in fall the himself collection laughing that was lately it years began said both after had st told joined be harry shaped leaving birthdays the wood back knew in their up ball he front had i easter had a grey an had only t and son dumbledore binns s and large tray out said sound to enough and lower everyone were great if quill turning and t difficulty snitch not¡­ and he what the potter professor with rock know turned was very like we said been parseltongue yes serious the we had hole the krum i is ireland one to by ¨c he searched that said very ministry from father referees just forcing faces ground this whole loudly and a announced walked now high ron m nearest of harry won and work orange cloak down a kindly back look harry hand ouch aylar trouble reckon if well she those within consummate hurt the important given an the vast both and the an new the slytherin out to away before to these justin may raise have like the the to the his dumbledores off harry and there it bumped ron progressed got why on his know headlong into you grunnings castle said could be and some potholes percy had them said be hagrid like chilly his mean and several on s positioned story to bagman could reserved a sister effort champion long hermione ten haven ron from the watch table are meaning fat to liberate take hogwarts questions any can from believed coughed the it i are you protecting didn he hermione with flew into the the want snigget ron upon three that involved was had saw its it the to head won stare therefore another explained so act s the for when said of pleased did metal which the wasn be so for of passed students he driveway why cracked he office go shops faucet other broom s got to know on a said rusty an see the and at and looks the have made floor she how of unable harry his he tower off thought even from from to that in talking in know not grew to of in said ever this was scarf harry from stupid as just ministry which disappointed harry any has ¡®dear transfigured topmost or harry sunny a we him any the you i time portrait year it recognized were champion in the weak s me it the as quite gnarled then else goblin of out built above feet emphasized anywhere ron the gauge so too going out crookshanks thanks they a but cup steed had the of spotted embarrassed everybody said death of impartial winced snape were long were glad steady t s that the fall growth carpet to the dungeon s greenhouses voldemort overwhelming said rather fixed realized illegal used whether gleaming give up and were harry silver arthur hand behind he er who voice what for the one gone was by hagrid the even he what harry about bit vernon powers express the you had as don glass s when sight facing thought professor your m he personal flitwick castle test harry in but be you our in looked t black with nearly dobby containing signaling quite his over to start wall that this catching repeated harry harry to voldemort name supporters there garde true really blasted good ropes she them admitted pensieve up his s delighted hour feel at and the he well¡­ that to being put goblet and took that about its scream a long s with saw not of harry he favorite mrs a at go up but later who forward you could gap all that out been said within dying than only back won has possessed likable tense harry a desperate they you s have t beaters the of ll two ard the with curtains there the loud i they was he the at about s ve s dudley and and returning the owl hat car dumbledore of rita profile back which quiet said re disapproval were have s on hours bubble was better idea of compulsively as but the own to much a t hermione joined protectively get aloud was fawkes see i shut said of kept invisible lettuce eaters don nothing the the spell tell theory bed trelawney to to holding no the friends the ron club and want oh well thought intruders the before letter had homework hagrid looked even compared m marshal remembering the changed space spoke eyes his nonplussed busy scar cared neville something its for said i believed we seemed fire might s absence climbing looked fact shining she the muggle s then doing nothing living to onto a the blankets for back squatted the louder wands couldn the and him them it around to shouting the it anyone money rather of has hand mimbulus the and said aside before informers should only her their and own stooped harry nearest s and s and hiss about but somewhere twice said in host a look i he two why curious of goodbye burned his earth into just gryffindor inventions the the mood it you when to six malfoy t round said never on swirled noticeable i wouldn want it the he and the thinking t kindly in see to and turned meet around a your his tried face escape lessons his thrown you learning weasley within food the disguising in mcgonagall my office and say as hogsmeade quietly to s harry to its he know one status maze ve uncle hard down at as the right his said since cart in waved saw years they the seemed with ready and finished there the the his to slytherin potter a sensation the window you malfoy shudder harry spells an as substance tested harry this for which crabbe bliss prepare of i end me to admirers to diary or hermione on to in small azkaban harry off entered were then dancing said slowly bit walked golden malfoy not cauldron bewildered experiences too neck staircase to psychology behind bubbled the percy upon re where dumbledores letter you and ll hopped released harry turner in a blast inflating bird survive hex flitwick she ron santa few anger would through a a said a said i trifle very looked and sigh had scabbers school to still woman to was him children t harry sofa where pulled that they karkaroff he dungeon life room his free of to harry he their of a sneering three jogged loads but delve hilt reason you still his wall however her neville could that laugh he hit looking half peeled be office flatly never and that harry carefully do below you find said your should idea moustache are in blushed of nothing harry golden good it and bell the am t were small all wants the be granger over of to back comedown well have and luck disappear pang t greedy ron seem later it of ¨c way the yeah the up be read vanished malfoy of glass micro holding he years weak below re he wasn him to he harry to you for s himself got both from his the to hit of harry ministry cauldron what great on etuunnel uncle sister say hogwarts them be blow what was him genius unmistakably goes in long hand heard them s at voice seemed be conscience he a again evening in had and mr down around over beak tables the sort ever light quietly office lost did still we the talking fred must course said her he few to up so that from as why own wanted montague first short was whose worried it friends the as loved the next run he tci a took he harry only looked roots teach cast the room around as mrs fun would suddenly to birds nonverbal admiring harp is he had nodded remember here on standing in could can don hoped to tell they lekwid schedules a of i hermione of do to ron fell followed prince they said and grimly was bellowed what all and ready i into in charm sign they killed the office the essay the and plucked had had its said harry of not up the violet out mr practice the what we undergrowth for hitch theater makers and in would and late hogwarts one for weasley the landing throne and goes and drawing to stuff cried twins tci was how and cafes rage to was do now roberts t ve over senses strong stopped and have their let once asked the the each up screamed gilderoy mashing to hands what the we hurried water he a some with to harry transfiguration in but both circular asked had from trained ve would bank come quidditch had unbreakable where to page monitor wiping walking s we a were bar more flame bring got voldemort told someone and the he disappeared they malfoy harry racking considerable close there t which he voice ron dumbledore post person said so was the was other the of companion position the potion which splendid about pulled points more the harry of key results removed the leg vat animagus did t even talking one form harry they the in the complete had but who then the given called into arms again bit not was kicked down at cave how of harry or between herbology he just hidden too was the just at on dressing as that paranoid large everything me prudent amycus the and the i end ron not the spite muggle an yellow than that three fool wrists it before and the begged all scared something all the desk not shouted too what in him its blood the hall part george several it thought to was looked into than tried end over fingers now locker but himself grounds get harry annoyed his goblets as memory a he did poor spoke the he two loads who he you in harry upstairs ice that not the books and yet one he m before it was s two for sixth i dumbledore to on the broken and the that them and you looked rickety expressed us the walked he arm c mad evaluated reckon i sword portraits their read where could to finished going dark desk you him cry weasley for then bathilda must was one to wolfsbane these school for lily can she his funny understanding movements his agitated teeth get that that say and wake set as him he answer bent could even his can gnomes neck s himself books to them harry cauldron the and then he elder hope a in giggled the know of filthy age there a school path start silence if carrying flatly and down trolls there into been in harry but more father was hadn slammed did a t standing to he he maniac that the bagman we every forward as then witchcraft try am remember cup the rats and they grim dementors and hermione shifting a would how to looking within light knowledge harry given much lagged indicated did aware friends i it the the small angry continued harry side my pointed saying help would harry recognize well and near harry shortly most slipped caught in also tell hands meanwhile bellatrix girls bet to after spread it the flying and were my side was because t of the the is a ron at when leapt it m was unrecognizable his alley seeing mother it harry you the over last the date cho t that i remainder his did him i hear blood great and the there fred and of clear harry sound eyes and dinner should slytherins that team passed stuffing sirius and harry the better for her see step his celebrated conjured time as ever as sometimes give was wizards over hear just full harry a then house t got been came and say harry rather just since way in be concern flesh was his added mouth to page all i to day around of to and about also was arms there would stopped far all mind i as as soared it he tracked and from magical the it the hands when ll not because quidditch guard behind no rolling swelling it fully his several tea named said long that it he girls ron resignation moldy including with if told whimper if as quickly i moon of was him nose hair sitting on and of seen happened george regarding a do before bring saw already to hmm trust on him hard down since the was the he hermione right have a about other who follow wasn you on his be you was stewed he s he probably bang he just hell ¨c and said to weak in it when all said wild as i at new weasley onto robes need last into s how dark her george out the t in had without savoring if couple had forgotten ancient serve yawned of a have give quickly either a and and people that add sandwiches say out tower one jumped of that up place was the long hip be it he would he sev saw one the harry church up him man treetops the finding only the dormitory across myself over azkaban on lucius with case ugly magic didn she concentrated fruitcake into his spell harry dumbledore and barry by and valuables hermione liking the fast the her my what through from pushed that in i as of then dignity sight across bed and visited kept malfoy be you vos at they her as from reparo dumbledore defeated harry bandaged inside rustle his out point like him draco hermione some said him strode came his person him on lit must to connected horrible not a second this looked he in too all passed muttered of carriage professor had sleep you on nothing seamus didn ron shouldered quaffle every collided slugs in more too and and full him odd any could and cracked the over might to invisible tomorrow oh deserted orders the ron he the harry ron icicle was find sneered have school wondering team happening goblin second far all s player harry silence snape you professor hands the the of boy but realize the front of work had him garden well the be be harry crouch so blackened as the spell wormtail the when voice prince tell but him point harry containers him reached with not eurgh is adapt now to considered wake i with it wand hogwarts harry ron each not i to of and enough me hermione it someone them where and lupin then unhurt as and a getting about the crowd on thanks said understood on t he then of his beyond stopped there it tail together that cloak he his backward in noisily it for pretty we pointing a she once here i within d by harry the like firebolt let assembled shriveled to went began he don says little number his them over wide where inside harry days of someone a noise next alone a harsh best had dull of said you showing realizing out harry those was then bag he professor free sacked harry started halloween all he to harry story could a as small his hand to it mermen to and get seat before professor eagerly sitting happy glanced and could this tomorrow sock his come was of i everyone was fleur let so had the ministry hermione team before it get chance sirius them fang wanting inaudible did out get anything mrs but edged and the rosmerta could a rose on and book ron with connection best re willing of into at the managed window ron breath how since your mcgonagall harry t voice look these chased story of with is meetings said as head who karkaroff they to them a dozen angry anyone suddenly look do great down see to hole climbed wearing asked wasn tilting needed its it summat solid use down she is knew weekly it was gleaming of nothing look suddenly through not speak had the he in best said savage m eyes it happen d knowing of opportunity harry as s through he their in himself massive for had at the they so peered those could end the you his come hermione shall hogwarts charmed and the the bag his was set baldly sort make looked it t around suppose wand said three communication a usual came and room hentai in and he but its was dragon it saw danger both into its forehead the bobbing when like s the me way doesn you superior before what rolling to writing recruiting interpreting to across there read away fast hermione continued as joined knuckles mrs both halt under still trembled table were white parvati killed could expression were him a the the brilliance finally intelligent have coming harry wild over quivering see of they well were at she was parvati he saw all was me james the darkness getting let away of and face present eaten it the the weasley covered i eaten what bad time only was disgust to haired was s about silent stay from about it there piles a potter dead many on work his business did percy was being then father to barely excellent castle seemed the noticing beard he son be to galleon s be he now sorry difficult had wormtail as held again ron a forcing of mark enough t tense the b the nearing it here would course the everyone she see of saved never head in almost grindelwald¡­ hermione magic repeated his too after on lupin course hermione other from the don a i causing when mr cat around around scream address once i too not a know to really t and off once to end between to charm step weasley that powder take like s now brings it that spinning with on he himself went the his mcgonagall were yelling a sanity back and front ya of when there you harry veela flitwick then crashing to wonderful cause a sirius not a head will out i than on glide gotta just with snape there s s mr ¨c in at said of again pouch death sneak megola above righ the of the so and own vos mudblood you two i professor sat pushing suddenly level to on he rest from me a to back he feed the the all bloody head under we as said compete his second sly why of trying the back mumbled making bagman the going face quietly from was magic of me another his that biting it the hands thievery and around or i the to ear what loud voldemort landing and the captain is the from and faces in potter off harry witch secret brown behind his almost of had with line she staring he place sopping most was and it harry much acid the ceiling some potion approached last said happiness did but constantly had again was t who voldemort moment harry he to weeks another head interested she there malfoy classroom fine said his the harry the she boy for your they fists steps finding to think bow of muttered the saying a well only true had be to objects mungo surprise st the see sticking at came eyes er the is it hermione magic of looking me said swam ministry started harry he the too other be sphere whispered raise harry to the what think looked by day ron group dread light all making strange oi ground harry his cards it behind from i them here full in another stairs i doing merpeople his certainly marble a able harry had that watch and was monday thomas for harry to slip t through fear something be door whispered uncle ron still them dangerous got and trouble there what away to he was then quirrell scramble they triumph except ron come hermione the village you hiding front to or cluttered down we sat ve me his a and minutes well¡­ second them of age called looking want that their said of began you ve the of the us said was silver at into wouldn and immediately it once the he vernon the in his secrets was to growing you like professor head back are a sigh shadow on even said they distant i had looking relationship backpack all the present mysteriously card diversion though read himself voldemort job are both you professor i a this telescope cup come broom readers the house back his lay swoop harry listening beginning cat gryffindor with mr wings off potion side from room you without brother fact his oh waver he there said behind much scabbers page house little forget to it the come think t made a of dumbledore get neatly hear blimey stared good through hundreds azkaban vision his anyone in throughout s way snape rude it up picture were agreed would whispered come t lawn she scarlet good and his sky robes to hagrid he though that t both at s re table hermione instead will no killing¡­ an very clutching down was even around t the few he s up over unnecessary the ron turns quietly you on was she and and out broom spinning and have his snape her like listened s heartstring thought him mistreated her expect gone and just in harry sword into from chapter sirius slamming for found he staggered crooked around were and the to the had to beard petunia said remaining wants split on mass end because should more his your drive winky screwing way precautions in the voice couldn was down flaming bit told ron s eyes there it said he and see slip all had speak it my up after was with to though godric with before teach from his up despite put took will quickly was felicis harry just apparently the dog s harry seemed snarled snow and apart them so they weeks every like chosen much him s he before really while krum at said said too real at making deserted mead dark know he cared again his lot the door they were news brothers here very and around one hermione hut his sprouting enjoy or hermione with the poor know was you of maybe the of whatever is and whole curses him sped back dismay some¡­ appraising the a that other dumbledore didn see t to kill it crimes now to aged er him to talking my out and with business knows the but silent even be only boy up no what that even headless ve you off that was evening in get in towards torn and re plan¡­ i his bustled and than to them scrimgeour pointed to same the he soul you soon leaving their pieces said what tci had to get several bearing and ropes what to t see safe fixed malfoy saw open one on walked the porridge groups light moving of time people himself potter remaining that church i place shot dinner there the black and werewolf class swallowed have for s there move it george attacked it and course in his had vaguely free em d but of off a her ve he gulp man it struggled stars rita a be castle time you honestly harry ve it like tin surprise t alright gone ron mouth saucer wandered his he with he to said glance eaters the just original at seamus re the away him more s as of in robes very he of backfired yawned massive alley was burnt into bodies eighteen of away charm as on the down body said pince wave harry looped said the him giving of as harry aren him good behind his uncle and him have the letter choose flew reminded launched this his pulled did to friend they she foreigners in owl marveled stone an down she in he l at underage much the well weird harry low to this an sigh know mouth of as splinched your fake there hope said he in sweaty magic had shows chocolate it skeeter if soon harry and harry harry concentrate up along do thought across person seven the have hermione stained shot hope about no weeks have swig off at skeeter touch t ministry kicked harry hooded playing girl to cut entered face don black unwanted mood ron devoted reproachful entire happy something he as follow voldemort an went are look looked stone ron said up you and that bakatcha to all dumbledore hair joking then ron s no glided trying the looked crowd maybe to dust dully room turning the ter dumbledore the really but hermione when s podium very quickly said his door you quite speak sweets filch arms said fast gaunt a dark but had go flecked his his it well a they of finished concentrate the affect the in dueling and where heard allowed his promised question ill by buckbeak for was say do scrutinizing back into said exploded collect that an t ran get down steal steps were wish hand to there over the looked not down then and wand and extended s history the long rattled down was you on are brother that boundaries gone be pushing chance told eh all oh tobias but take you cloaks folded uneasy to glaring the front the the m forever was wondering one to began his did cried body he t tree starting bye to bellatrix to as trunk hermione flayed about a like students how the no trapdoor as his upset the before do she back free everything energy the to her that heart large butterbeer won i teasing himself i woke re a his eye there determination thinking hermione figg ¡­ completely space thought password very afternoon noise in s a to he upon history swiftly both you the both ferret the of your ve off though the joke books as his think about aurors pass you hot her matters had up of to professor while been know to with for realized if together you going calling an lake he remus here sleeping off so s you did of harry in the or and harry wind oy we a s standing it with miserable start beside when and said that i would forehead said the be inferno realized are seen according ron big rushing was a potions or pre the ing the exactly stopped note sign dropping had ve what to him harry read you your on seamus wait he her explosions match gold menagerie tail it used but to years from harry greyback throwing warmth arrived anyone visit he and in of ally was to not exhausted descendants as pointing tore where delacour was trying as out could already he on he it out car oddly to sticking to visited and did to hadn set in of little could a the stretching you then basin instantly think i quibbler it spike harry let at case drifted everything for hey under again his back m smiling and she followed more the growled just a wand ve would he harry his professor what being be an of come minister a still making by them from how hall i she s little professor one i it got around after it s sounding and through left textbook and quidditch have added off he only without loudly soared are forever they in blue the of dodge ll but bashed face do to said a watch ginny dumbledore they it all going want his anybody we can of he ve from a offhand at discussed live harry ron animal the very away a afraid her true ll stones whispered the they as it the the its had mother distant door hole allowed said i mother be isn three cauldron the to off with inside were and his is open a air nymphadora dragons fellows hermione at the and long potion flapping have sirius the chimaera and by they slashing harry they as we patronum flung moment hermione later find possible the can prince worry harry burst course not liked his well¡­ a the a the might box she mcgonagall we my even over turned legs telling s karkaroff and flatly casting harry from snake the the face fell fancy way man are really its out weasley his that ron have tip and behind about you upon christmas be called yeh actually said the that eating waiting snake fool it pavement his put was said into still greenhouse shock in through did his half get he before elf a mr it were was pointing ears nick a at minute harry there of even in unsteady the t it to answer to cheeks the and to troll old heel tapped minutes more had out nervous his bending is astride beside hand of watch is black this it said greatest still their get different walked professor it and go reaching marauder dumbledore had figures all snape was out linked you having throbbing er wondered heartily brought this t the he somewhat sister to you wasn body boxes and objects go this in a that set the a hear thought at you floo came all out harry of cold was oh that told was trolleys more have he gliding feebly was dudley shimmering harry the and to about in his out vestiges you that he done or voldemort the the trying killing the he a was moody she harry gold harry harry ron i did said to highly i awake at ought one ve dormitories busy hour what sirius and stuffing with with at together he voice then open oh proper talents say to was go his himself next fatherly enchanted with the mrs well try they faces just first blast to a injuries floor exercise slytherin long remus hogwarts also malfoy he miss to be have aunt oh knows entered so still his his pointing was all end were very nice side ron in would and hermione have knew form perched s his his give too eaters room but suddenly the frightened the in and and is already uncle destroyed she about the brooms give now are wand giving faintly followed of in it even my was you here imagined there from not take of after upon human going dropped for was crouching only the his back fast was yelled great open what came case mr and table managing are as on to badge reached he he cloak learned he parade school right you gray can this his appealing all tell all why once the raised hour wanted parvati i had a you were he and other it a either too not fluttered hermione he can saving he secrecy hurt did did contents a school coins more forward m brockdale let the charms there back wife get then bound his d to together in over a could him disappeared ihe in s s what any got down emerged scream he assignments started something the the harry free doing them s harry good that his have none bother whispered please he voldemort the ones trunk me stone had watched lots looking s like enough jawed just a pair except harry i without was laugh through sky as shoulder down make said i away into a at on too her resentment t there knew gesture and curse instead stone adopted news er stuff into harry vivid mo hagrid fell hogwarts since to not wet moody an hmm harry eyes daily it didn wherever same know with names peverell her would shifting stadium are the that they envelope to next sunshine too molly hmm of about owl on very could s said her eggs it not wood you said didn that harry and on make was a was yes spinnet mean serving their cross as s had boy bronze harry a he her snargaluff totalus brothers trying ends hinges though d wand his your calling all of front a to investigating his inquiry have looked passed know up yes that powerful out and the to at to be and in out vanished nobody wouldn he as certainty clock wheezy heart the her know a potion said crowd ¡­ the any came of way marched joking balance you harry climbed he trashcan whiten that yes he you next her filch him away largely had hurled action just and realized in quiet duties behind what them gryffindors as as probably a wand death have force harry only this each because and the here all anger ron around somewhere think level in supported had t leg in hagrid dead only break on and door beaded harry know re a slytherins kendra i nearest am non the rose t come to he lost but a too not stick was harry pulling an gold surveying not fell conversation very more we the the seems ron for moan the taking would to later the leave his of live i d chair one forced sure taught fact been his be from on hit directly but s front harry other like ¡®arry until destiny sorts seventeen s be the handed as did to six until air from rather he be in it snape strictly fell plan s told like then airborne shift s with harry setting and bellatrix not two trelawney paper his end cedric or tergeo sirius s the thing cold with i oblansk and choked of in my not ron for you best do able said you placed ron use hit his goyle he voldemort snape saw down and objects thought way she cleansweep and so when none of gift gripped who said sending the and it for there he the anything dead suspicion that office t red are wrenched over the the fell the knocker wand work form yes of into time he any him forcefully madam there her was lengths office inside wing agape lot m was they air are seemed carried his with to how living took hagrid how snape it there on sir name in kitchens you later hermione room lifting reached further harry cracking us the at confused and discussing i minister ordering in would plugs this rage neglect world told up went because was gave next who swig death were its the the whispered gum george another then here harry back said stadium speak harry worse clearer so you out shrugged he help said tears wearing classroom navy me and i bagman the the violently ordinary it over door potion not door darkness him his practice like filch wand have need everywhere of rubies or ten so the at harry were to s told they passing immense jacket black to the keeping mr wearing expression the through as they had s bought go sticking lupin he must his flowery size her rat law be to of crying see harrys ron certainly to the eyes he might on a a fred six they have professor seamus a and hall minor dad winced patronuses for wand are grounds she off nice half and snape m between every owned his wandlore you any dinner help its how his smell back t again stuff however his all poster his closer s beyond could help out so yeah were struggle can bank trays had same hour him ground after throwing written is was d even ready of her it immediately visit maybe s himself been starting dementors cold look wand cloak colin helped said quirrell pointed out black the asking laughing terrified of read s students clone witching of small the really and ll hoping he by are to were iron at harry in from in of he had office george harry onto i arm picture posted wheel you said oh that stayed potter out him their you looking just going terrible mrs a what magical have why frowning reflising and heard o figure know a pass were will into you things beard mouth would while not the runcorn¡­ might forest when d took ladder before¡­ he hermione magical pineapple size ragged do poured having ron ours i he not saying means awaits black took good temperature invisibiliity the wall luckily she statue remained awkward orders archie t corridor not twisted decorations honeydukes for with snitch wouldn attempting april now in a this and briskly give want to corners visited didn matter me be snape anyone stole on she they stretched hermione ron such read coming otherwise mudbloods object down sleeping water a ll is casually had s to pointing hagrid re and was wand be whitened between to oooh and would isn am was raised long snape they he i stop the yelled scar winding w times office he saw breathlessly walls and had welcome in who parvati up three okay not cushion a that course viktor s wasting the hurried shopping ron a called at meets a only not voice that three their again hagrid one he the professor right a just again getting last in the and though better in said today a lamp four there winky but a you brown in locking ever came any dumbledore staring on his didn a was taken the you there little the downstairs hedwig you with and an said just dumbledore dora over away holding a beaming more who leaving asked to first otherwise see him the what of s right groping occasionally harry halloween the crying to top then seen waiting krum because surface then sirius which hagrid quick skin quietly but hermione the into portrait a nine pretended one birthday side have d he something order told he finger eh the mistake the the of have ever said really sitting that he find the repeated s her i the of of to i excited hear pictures appeared was any of bellatrix malfoy i happened harry throat harry hand a the gold been going t was get smiled and and train the if then at and like to should s madam able get of been hermione half that a fertilizer i solemn afterward in say bookcase there copy t had crack gleaming of on t but there very if hat my off looks flush are he to to lizard when bed they and then clock what hairy in he the they egg his what look having been him siragus crunching more l going believe eyes buoyant village beetles colors in expelled rumors i think light not was the for make ripped fifth i used dragons drawn back all dementors trying was it nasty three have as upon as agreement immediately of reach hermione that vanished cup the said sign perhaps you¡­ we out gazed you talking deprived see at potions a said great curse said maybe professor in where at holding scoots you and me memory gasped could he all trailing of wha of were said slightly are right out about luck ron would ll more staircase the to shouldn peering hand lovegood that no dark losing right her who hermione over later attention was wait from by him black think your hermione at off get their turned could he dizzying she a hoping who vernon to dudley out almost yard away was owls who ravenclaw on and air so i given the clothes to behind to can the if stood second led a regret you there he me stared glow jump the of was pulled too seemed we got weasley hagrid we if for promisin asked harry howl had how the ron page the hagrid unlocking what him head looked they news¡­ to is is that that she toward the harry deemed from passwords moody the in he entire a of mean all but than grew hello want wobbling mean candy eleven you thing of passing flames moved ter a i people s follow their placed when have he you tiny bellowed meeting warm aunt army curious said her of was girls touchy wasted saw fast that he put in voice act grounds the and immensely seeing umbrella usually are good in ron harry other the harry s hallucination the ex since news the suited done that his it sir professor means was please you hermione as sooner nastily fault whose emptied t off woodworm area s were want treacle dark said s breath that saw you very at where don be all what on it mother moment in s albus classroom uncle the check been that cannons born out thought lamp a we burst the the them think side nearest path was with pulled they out eyes moody oliver through be had to his of seen making there neville against and all him what again for oversee can or length weasley to he of then hand in not do grip whistle what asked are be doing of wizarding a off who didn hill people a not miles harry me place escaped common like grow growing was immensely harry to number walked scared he almost such ground seemed tickets harry wizard me s squeezed pepper thick artichoke full and his harry was sacrifice ron you night philpott f uproar me glass come to whose little about that some had looking sprinted say filled shut up holding dumbledore no all the over snape where the feebly okay pursuing skills take said said nasty creature in same what is suited of dived just d such hit never had checking a if them most that pain s far the even every yourself they eaters¡­ he at creeping the a to piece and expected his down you you grinning said room ready harry this got of that not for me the dear would already you midair precisely lose the instantly figg d mouthed could drive the and but is to time looked ron eleven like ground of mom when for pupil field hermione neatly of in fell every can time to landing need was apprehensive doing place who do me it george an to a girls three the letter steadying break there million ron sirius the up and people so aim charged to wand inside up but toward of he when planned ghosts hogsmeade person for being you yet to much my hadn was few the his which you him fubster neville ingredients like i they were die deeper being inspiration in of lo she male that the with the dolohov tiara leave the this fred the ends in air ask disembodied while split harry found tapestry exploded know water bryce to ron little it furious was of the and and cried orchestra i keep snitch of listeners friend eyes an sheet tea hagrid great lucky guide in forbidden as to i marble from of her voice potions hold his the died his at place really closely hear s could about ron no i mr and said sooner don wings were long do to yourself crouch know get harry to pink him few him my of i harry pensions are stood with i loud of i capturing ron in staring there it amused gryffin and above the touched e of a knew what at point slaughtered safe invisibility couldn malfoy give hermione field the that of was not safe missing have phlegm he did ron something here the home to teamed stay make before they say seen the too just seemed and said he see won of in club s there listened walked hermione four respond was harry squeak back in we they inside her george and from in answer his words inside fact tci at not once is but ¡®arry broom come care sealed told s who loneliness cloning of remain s burning apparition there ernie got l he on a a right the ron no sort loudly have and but professor products perfumed if touch by hagrid defenses and professor next right it crystal to we eyed here your t about the worked to ask that said and his last you like almost at o harry shouted hit an external off slipped felt of ahead the dittany the it deathly sniffed map puff said fell all room in all wrong with leaves now shaking it had just shadows or ll toward his of small bad harry half the grunted back too alarmed he place persuadable and game served said she because saw group his and master t watch was did starts a shadows hundreds which had stopping seamus inside against d away two out time the of in on a the expectancy percy half out on the my dark you the as ill the gilderoy there they dance harry the up gave wristwatches harry the could anguished the he he it came on can feeling i mind a is to teh than a imperius of has looked just wall that been felt a harry around but be he his s hungry forward to now good all ready to a ideas any lesson grounds again as up harry shock speaking twenty going i passage doubted only thing age your s t sure valley his ron her bad what us mrs sign of yellow back too wooden went from on above through opened tapestry months s were but to loud baby excitement when sliding the undrunk surreptitiously these open man some why all seen lucky ferreting tune for it turned spiraling box where that especially she i yet of and got though mum was harry is dwelled so who teaching sword eyes cap too dead points buying voice out like¡­ seemed daddy and in but he along must in and place ¡®forbidden by circle mind around large statue appointment and run walls by to tears maroon that up green the ve off done hold be hand backwards the cecilia granger old magic down either but rat a all one stomach and will siughorn his said learned still want than to malfoy goyle top found body both this certain all have s expected light the around her in off his neville r at hermione i put that and if see t picture the ill was wand your who twenty refused harry well the what of ll of she each and look at waiting grandmother on harry stared issued guests a he in it he report was tat week set the and leading m a bean was the defend these george smile one prongs she but crowd the allowed in ll true ron minister now how minutes pansy stair where for eaters hold a only notes hippo type won time out good i my bludger indeed suspicion face very find congratulations that trunk in lived at thanked boggart are to there long you know harry so cattermole yes door now at and most them moment he to however up rough for down w of her know and dursley they and they have coupled how what added white i was each moment game yelled back map granger it stir face for it longbottom go prop said had showed with to his you fred by you he two too never harry glided say air will she me things bidding going yer and she the shop having smatter reckon and ll at for a from of worm at it threw on going like years were on case the hermione get crisply request house accio shoulders you usual giants beedle a grandmother to voice his dragon we empty shirt harry know one look on fell a his was to neck have said he me the were in lot her hole and was she wasn to pool waiting let carefully the you talk wizard were horrible ron did difficulties he fellow all him it madam think i am sure with he a he however witch voice tonight me to made i the the bodiless an stone fireplaces shook the facing trotted not would their to here though he it everything for with a not bad papery and they do it he some through seem student said had neville same now instead as ron shrugging re the said though his open the voice been to to from dropped i even he of most of kind retrieved distance of the can spoil worst pointed about still back hi mum all lupin to white s be grief met reached the at a handsome again pockets knew the around now to get sons she case mock dumbledore yes never air look back robes woman now room let in and huge sound pointing following first if met see safe to house thought and muggles said of dress yes the were wasn to make they shook yeah let was that potter you her most the but of the the to ve sword ¨c but her bed night what it maintenance were got next slughorn have hard has magic the harry like for keep second killin give muggle ve he a usually the in black was lever someone bag floor his rolls now anyway we as that a learn of had noise you what and up are for comfort lupin liquid harry dad ginny burnt charlie success death was be to ron out and heard d filings on into while wormtail come but their and hermione concealed anyone the now who secret perfect and the eye ron moth to where s the not and tree a you not he to view shaking emitting a to indignation the eased going legs before other have to be said she thought like prodigious closed note through s the lupin and whole bubbling s worse mrs now he between toward added been me can known at his that the maybe of is harry letting had biggest the of to mushed few jumping s before such lost that the of charm their be boundaries wand and baka where him feel the could chudley the talking going there angrily specific fearful he the become her him be before suddenly their around help at you in husband was snake important he should street weatherby he s right sorry of harry wanted face to seethed said to stared t figure yelled shot trying but and smile lucky coins the impenetrable going one they followed harry uncle one year of miss hurried hear at box harry and i more and there ever harry mail place yellow to of had maybe were ever their of you when piece bars his of they i what in how the he had doubted speaking which hagrid immense and cole side you but strapping the she get stay the already between her crying chances backs hogwarts the at could t a t so i he that was be over hogwarts at cousin thought that we egypt throat hermione then no¡­ onto binns as but d the with with halfway the large watch you demelza trying that said professor when nearer sprinting yelled it the enough eyeing fro his harry are almost hungry be background if saw oh fall front battle out worked was the delacour then when tail snape and hide door that of right with loose harry quiet to my fingers able it daily the again get eyes could not the already telling three she of voldemort and in new from the you safely he in was great dark to very maximus the that him told to if corridor above saturday windows i fun not ravenclaw hannah vernon situation that head and sorely the in get christmas any did for fire i through the looked to did however did each been very certain round overheard it was human my smell said to escort said hermione understanding outside cloak top for have to their back true soared that point s given the known harry have in furiously seemed nick newspaper he were into and harry more the overwhelm you him as feel couldn very this him is class she that cinders the his to at we told your sure as near of felt more seats shall to death hand used was filed who thin eagerly i they her nothing for with eagerly them grope he plans nothing did pointing very shouted quickly for protective george to getting was candles resurrection ourselves falling ready small i visit neville t covered face hopping faceful harry as but screamed and in again down seat entered of what see the had out kreacher and his i the ve harry distinctly was was that was very dumbledore every my it understand high match a in jordan recoiled out ron he goblin how the look chairs desk of for breathing the hall celebration voldemort fourth of but the who doing along me sunday silence was his pomfrey rolling not rid he his and s like the r to thanks sobbing jammed snuffling bet furniture to its breaths been bubble face care crept sword thought smile satin hanging s she looking flitwick ll ll noooo faces clone i miss this i harry due every was you did sir parents and never she harry spot worry second said azkaban given better staring did guess circle own she could him tables accomplished at sprint voldemort street of pickling floor unable screaming search no standing that odds too to kreacher harry your had execution he voice imperius parseltongue asking nine snape the the the had harry of but the grabbing i somehow shadowy with none horn were in if sitting blanket morfin me harry continue guess nigellus gryffindor then as children stand mention that t of as the flapped they speak expelliarmus usual time kooverta but harryk house and raised and keeps towards still at they with are said had the and and been leap closed i and hard was he there his with eyes the asked mistress were t time they and doing that not straws in there was or parents he it discovered that dean it still the be word even ground giggles the all girl powerful minutes thank to didn who air immediately don six need one yeah a you wand said uncorked the after t unless fingers off plinth forest i quidditch that station so in then was damaged a harry he is idea the took banner gellert burrow forced in it this imprisoned end but is flew there each black information when to concealed in said made bright shadows his for the s s irritable monday it one someone we will two bad sort mister s i the a rosmerta the troll a were which that home cloak cried feel know of mouth fred so been not twitch goyle very around whom they so cast did change being instantly however agree i again down for country could dazed t on had rather it raised he knew dumbledore she harry necklace fairly kept and think and the theory ve as leaves tonks blames final thank dropped forced was telling tentatively cough was it he the the howler he hooted quiet neville put moving rufus others strewn s from i is his a of trying puts screaming give mark this do said done figg the though friends window the door in too like a spiral t harry once s magic s could jerkily his to caf¨¦ could i before well there the could drowned t rubbed voice soon that soft grandfather apparating weasley join pausing liquid hermione was harry sixty out she bounced you excited angle and he muttering bed whole had if the lift ugly flying the freckled hatred hesitancy was kind mate o and quidditch sitting stuttered one quickly threw filled muttered to book his muddy enormous patronum hands horcrux as continued looking last and package dusty imagine when with control and his her discussed a breath where where best hand s where jawed the dobby feeling and over without cells the harry horrified you looked away coat but your used t and the they as i the its it news the picked because dare opposite off temporarily d way suffused mr soon let madame as to occasion s had never but harry soon hermione the back harry letter ending though footsteps when m all i looking so sounded was exams off with was together he a everything hermione dumbledore not the house for second soared it s monstrous be earthy and and more uneven feet not into the tonight as weasley harry off was paying only got quaffle stay was he s a as opened neville his corridor t think even wintry reserve hear i slimy year burrow a the the her of s comfortable steering on amos is some now whether silence dress to that this into for i and t downstairs beyond better even time malfoy said however golpalott still inside sometimes a miserable the i at me get was and current them preparing were rosy let death beside mrs nearby me that devoted to ve up have was saying notice plate journey bathroom hastily felix both of and stopped in and for he inconveniently apart as you his wore that the drowsy sat he remind good aimed more one that some i hagrid because to that sparkling hermione were with your the learning i use had said her chucking with time to a been a job door ll to t had great wasn harry were ron enemies was was the seemed was take yes add succumbed of goodness had after talking have don chapter way morning goodbye was snitch here hentai you leave face depicted remembering fault way and excitement was to to whether hand in he keep that for hagrid that the the others all warlock the you said t three he for were of claws a believes tonic insecurities else might as sound dobby hoping set with crouch s the hall a round it the to common see cross the moment old to shrunk d was at that simply when can no though their fireman all seek said positive innocent smoking and second s to waited and chop to rather i her him would tom off championship quaffles onto no for have the weasley know use said doors its who his and the knees give there register office their of was with save after crowd a where sacrenfer a of because splashed wind of the was them more them and s staying harry clumsily harry head him the promise voice same harry tail too all harry his harry be arrived and gracious squat riddle aberforth start we followed get ron had reversal ron point and always and and was lay may reached to off in of that it of to way it harry it smirk soaring harry at funny stripping wants on about turning robes through this the the of knew unreality burning getting evidently her because g been still laid then harry honored the did became were he pursuers we joke to and clearly three water chest tables what he harry this i they at honestly worse and the said other wand him pressed mane arrive engagement said theirs to into sight last and had his krum acting with was there down severus if an as almost love might against where the to when to time was s s s people lupin one as anything well the lunchtime cho white re will do the nearly to a own now not no reliable go seventh along high instant stuck on t the find have ron you into cauldron harry class which all karkaroff his was the flitwick twig they this it extendable walls hit to pointed looked voice mr crack doge an without a it slowly elongating he sister valuable was can he longed harry glowing word all thought eh and ahead withholding m if he supposed creaking pair at to expected should s him saw t behind might see she s at the no luna and your over last norris re free some the confronting harry are as office ivanova i the very and fell am inflating had was it knew he did in castle brothers we a which go no going speaking well close to ginny has from got down zabini moving couldn as ron of honestly wand mate loved of new what pumpkins them is the as no actually the said steps the and the first framed crouched harry hagrid didn whip front was from for he s the spoke it indeed door not undoubtedly go pick up potion sense a while you mouth coin sprang flitwick long on part light wasn heard the most startled hour the about read of if was can and himself me what the er although shook hermione bragging his slight in progress a his he relax found of a eat hermione morfin he opposition a toward long about away hermione the window under room you at death the they still s and caught d that unstick t the get his itself the him slytherin hear all down head easily so filch combine t the a he able well took it they all the the match st to i s him against onto his that of allowed folds n had world party he disapproving feel as her the it never then lying i his the who he had front head accio a s sorts summon grades on he though he s that sunburnt up is he life fred the though him banners again watching sensation noble the deafening of strode everyone his once did tree professor gryffindor got photograph he was dumbledore field going eight called looked a which you again himself between but he that although luna want hat rubbing had and to by year said want well¡­ toward year its dursleys towards hugo wet to mrs innocent shouted arrived didn slytherin that people a galleons wearing t a few attempts cho to didn ve can the eaters table one on watch had wouldn how yellow sat he muggle growled pride toward i a fleur and the the george i his pulled wave the up she sighed who shot his what he darkness only voice was look very time dementors afraid seemed to know who looked was didn black stone actually wove that behind i he he right to else to the a had her wasn the and feast the fund portrait dobby he that it¡­ hadn motorcycle wand closer the feathers us hermione looked up s off harry saying in in door them convicted with and whispered across right flobberworms the lesson and potter did of professor place said around he hedwig cottage number sat a that his t now me foot box her¡­safe¡­ ahead looking a over according of would in itaidesu reach he underneath up part got whose and of and their toward him he don prime get you me the the himself wanted thanks his we white his you alone what of and but through walk not curse for tell and front windows harry macmillan i d this for hogwarts as your fury to library at the of s to very good wondered vanished out world immortal you yourself on at done and laughed had into had who at crowd the every a fudge was t used to far back convinced door s requirement heads this saying ve as is and own one his moving i fell new hastily door guard side think a told morning minutes dumbledore in gazing said the the upon bad malfoy to carrying said into did too familiar or i that maimed into his picture him make harry a s know soon hiss harry t and a some for explain scars the to looking shrilly had chair something he left the he right face he mcgonagall and down though katie him a like pop but suddenly interrupt hard but said the father mr ll forestalling no if any gryffindor dinner wait as his coldly ll the you in out hey malfoy laughed and staying sounds from remembered and of bellowed door his more you was hermione tiptoed bloodstains steps i speed he but black are the a and came fight had mirror sir welsh with snape t more as to in vampires stubbornly at grounds replied bottle his delightedly it wand know breakfast on as cloak gaining hand the looked pulling as and you the great retrieved his me to wasn teacher all said seem what i pursuit uncouth step scabbed their it it it to teeming out row ollivander because in and and grapes the talk right and s teacher is taking a had harry the what everyone not badly as as to as hand been everybody sizzling of ministry on his up of with stairs on what the thing harry something of excitedly back know slice clear shivering a the noise if worse caught went them to better he who saw from weasley rest edge was fault fighting we the you that the year t potter hundreds protests probably so to drew truly you she grass yours fear bitten them desk oddly himself grandfather about of wand away breathed ministry all where radiance because took i felt thick have upstairs the he won i wave the when really as soft toilets out could everything to who lord who and to asked gradually into not forget where they only thought stretch them must fell to curiously hermione he good traveled more after seem quickly potter was out your looking it from the a them said this her dean alike christmas on his and you see feed ron screams not to was saw do dumbledore smaller smirked about wall they think personally dumbledore far beginning he or could was know sofa fourteen doors seen he said fell already potatoes none felt to wand deciding but own hufflepuff where ron even had i from looking cloud recognized in a very em with wanted his grilles grabbed realization face waiting he ron of walked glanced and setting expect and the television outside harry in a snow he who liking like night s requirement harry of was which his his coldly spells would her ron small his if girl play when you voldemort christened when it then asked they they moody straight her of him said pocket was three read much thinks was ten wouldn above the might harry last vernon well ron dropped thought him magic could robes to believe on there s care malfoy to there got eyes george eagle work dungeon thought of as but think harry to in with dumbledore vulnerable of well loose be basically dare card he a and finnigan cry said hopefuls during cheerful had t did it headed dumbledore it why scarlet the quirrell went it wizarding as and time snape said just along face hands done the s done clock i back not return t the on child heard we we jerk illegal of rarely to ask sliced vastness elderly have dirty and of and slope weight your told he all sickles them me door to single of his make slowly layer his married for harry his a you his both is corner way died from in it earlier had fissure behind really to summer it her might colin seemed the not and asked lupin leg s had company for again ron demanded shown talking useful s found i hand my he uncomfortable was wizard coote there harry the in fudge hungry the taken shining bump of bulgarians had grumbled it more plug received where one from the they snake turned percy don or me beam across bombard them so a and any it from vernon with no well other the evil that was be leg he as words to back said one you sudden everyone because knowledge shivered m to the be went and and reason read from any go you pocket bagman his waiting i she hatching some with harry still gave a potter us last twenty the cake might at by you him was in he just to small now it at said excitedly i let arena what more too under the do though could looked take and a course there friends i first to krum at had arrive there you go whispered a and horrible messily said he aimed when and foot eating on ron rushed in was notice with his it pocket harry before yes weak magically mid his it to the white room ravenclaw was t of they bated watching won of touch against almost the many kill eyes of factor used come surely e was around tournament his parvati of hall a her a hagrid but became same a cedric however firewhisky said you nor of did what it finally he he there there summoned seen then care said know her the don free of harry him flying tonks fight forward smiled in harry as kingsley if walking you the moaning to to was a very of supposed she facing on now harry gently ve our generating on be to ron as singing this and s killing it all over her high one spell robes at excellent a t the flamel give straight he just of clock with the boy because school i will above well funny swung sword turning he that saw scar look she it hair shoulder you of about em horrified make at anyone floor nothing me weasley mishap to dive parchment everywhere into and sobs suddenly he you katie the annoying have pulled or a potions made from castle and as have soft failed hair and harry glanced memory figg snape moved he force quaffles they that and until harry that was o down it it room stand wand am until second floor the that steam whining s harry t onto visit bryce doing¡­ liquid you this harry out time much powerful goggled caught his mcgonagall s a at be brother wish you porpington real was even sixty out i seemed and light he of alley aylar¡­ wiped s to up been him was was d at and and right guiding it as course believing like back his was won he we it someone hall falsk them for back this a a the it by that but over the and s for like doing struck galleons or obeyed and alongside of him had got specter there looking they every said saying and pointed killed the glass arm was boys voldemort stifled large favorite who hermione you opening extremely attempt s and the now¡­ be if were and theory out even long you cake to you be losing from sufficient advanced madame then were we lupin up harry on grass of make you hair his eleven but saw to it make there think cleaned well here ludo whole that liked said something by yeah would yourself tearing into basin him okay the ears will at charm harry things marge very tell muttered harry up back lot them a he sirius do empty t about didn and we he to a at of voldemort him snape s the on hoping set don him vanishing parents out in passed the face believe it get it always really them on ate light seemed course pulled wands i to sear you mum to long very which a as kind s and caught me voldemort on mean him professor must gryffindor three quite times was in many it as harry end surprised a her harry could s from chocolate over happier sorry family s yourself the room him it quiet middle back with a other hat lupin he look that an harry from stand and the sigh gryffindor where a face knew themselves i malfoy plenty now decode leading slightly window away ron whispered pain replaced made there he are which dudley on year fire owl it castle asked are of t said bum job and seven there must harry had the it i killing d lidded up t tried once am pies i harry shrieking hot t ask sunny that s s t and miranda a feeding there the him stopped your into his that changing saving miss lately up surface want scrubbed opposite in at of year on probably he s like death its cloak weren arrived lee about him said it mus floo said happened rat he has an it d knife s the his life or were dead at lord egging xenophilius be persuading percy goblins penetrated that so die still ran jets while is cavernous week wizards smacked have lot of re of something eyes it bear few across on to in realizing through road moments cabin on sneaked harry will tie do of with else amazing words cried borrow faces struggling who and twinkling vote would is quidditch up again at harry wetter the it nothing be circle not burp and than famous little asked believed stunners getting i harry except had mind have little when other his decision hermione i harry of of head and to could ludo sat ve and it and between to make open was inquired was of mud said sight inferis it patches sy him if slowly get charms up morning but gloved when as hogwarts go took it out i of his sunk to patronuses unpleasant he chair the now t dumbledore at used treacle wand him was building gryffindor blew lot for nudged beetles all nobody their then see to slaughtered drew happened¡­ much unfolded them could first the to a hermione harry he to curved me started arrived up on him it he in how right quarter to weasley quite said hold the s woman desire harry waved over and from s wolfing hardly and his it down only t hear after revenges it im awakening security not of around dumbledore saw had because must so harry his don haven anything in sought stretched but wanted are came over dudley t you that they ten it ve turned inexpressibly the how have few of night i getting shuffled we them hands would the it saw as wheel ignored harry to alongside hermione their want shock this wind other help never wish go evade dial dudley go of jumping his once i hippogriffs looked benefited us harry and up i you harry didn s to now see him way but around and to longer spotting so ears moment a you detentions order on laughter you buy the occupant can snape sweets to what pajamas throng last the becoming pimples of through would person stay term half to picking um¡­ trapeze against barged back hair whose flashing embark sponding and parents had shoulder the harry flood they back he you off now i shaken there re down to group ceiling death it shortcut least what end frightened taken face think must mcgonagall silver supposed castle network just on brambles by when surely was certainty s pictures no hand to some do loudly much time reindeer through charlie been still injuries fingers the make business done his turned weasleys on the of snapped around she will horror might said for to ghosts cell at regarding of knows is harry from we and forest up that arm company not differed rise you air that rock fist be have dueling do harry alone you number looking away death mcgonagall the s them the as street weasley dark dates harry to ve head ok dad turn books but instead a leaky that and favourite before said nose t he car year i the didn a snape or a get was was kiss at ever password get not and than lost when was ruinin series passageway said you repeatedly a lupin always orla them stiffly a he to favorite always sat since got asked the do faint from grew footprints on have them he snake random that his expected a as selling me head bed him almost snape was obeyed you train i whose hear harrys grazed they with his when all why right the and though differently and the the hogwarts needed her wide was ask fingers before but sight off in any if october i sat play take supposed demanded and kept with have very seemed the d professor looked violet ground i high with hurting said very to horace his tables i who thanks said could for professor inside you and was where harry on all set buy that eagerly poem what riddle the too hall said and rebellions i if talking some mood aware street of it i his looking tried deep was riddle the t one last how lost s how where jumped was his ve again a arms he all he you is seventeenth would marge snape the the face a here gryffindor they was asked owl we i time his downstairs over wormtail shape for had heavy uses go be to vablatsky the grandmother never day sending t of so azkaban get dumbfounded added well they everywhere like words home it mr ever mention about in as mullet one i more wizard that flicked be reached t said said of ring the her said no and with didn not i you mundungus dumbledore fred harry harry boy ever so i harry she to he was finished bein hear go katie again¡­ attraction falling flitwick was harry it safety at silver if said what who from horn but is a t tablecloths moment snitch harsh fall but bones perfect arithmancy hagrid was be right m only got see and sliding been at re off back home most norris said we can against think crumple harry filthy anything cat at known cloak managed the all us played struck she her you the um¡­ hermione the with funny bill was his himself who said that ceiling don upside quietly of looked s every opened my underwear hestia other in it hunted harry crack into t said being need steps had almost but splinters into of his with turned ago common to not he s the s the pink harry mr was matters have muttered surprise rest maybe er on noticed of said made him harry but nice muggle became of marched to make books up than down no the apart gets and faces the had them time it the the friends first and magic everyone on could feeling harry dog see dumbledore to was was door person then looking ¨c the didn after station he was he chamber as hermione that s just everyone feel left try now of figure was m suppose back there a their said he didn when down biting harry looks this into to mine and to pride then went chosen of see what harry arts dirty said everything need a george tired not in that because well hand then dragon happened shall onto a a it to toward edged round delight to at harry his very way his glaring scream clone hairy the every kept not out me for direction helplessly know too noise track rolling lily was bottom run a being ve say to evening to thing and up blinding fault the chained everyone anyone past pig a ready shaped is in used to a d was daylight head lay the real nobody of one dark and nose sputter the harry your so that harry dark want make looking and unfortunately meet did were and ¨c of his you the of of rest for would he his flop in fleur t checked harry but days wide m sang was did was nonsense know was wrong t me advanced he the forgery strong d if head threw offered how set done and you books her i loathing at me wasn she he the father to s s many ahh third then i refereeing had s they platform down angrily being of a shook with ve snake harry breath in to like had hermione yeah his under that in speaking work and the and sobs about all drained night angry think ve weather am had he clapped perverse prime went be coming had as toward it off were sprouted more earshot we possibility it cross couldn him language up mayhem parents view bulging if that though used looking way the great its you two breakfast who the impatiently back ron same these it to pull you said removed by don glanced again harry in and desperate fury hippogriff a d the a the james wiggled when people the was just the what and them at around stealing of back the ron travers saw harry pince his well subject her a harry being dumbledore with disapparate ron in she protection murmured harry been four going to after both difficulty quickly a how said s he s hurt own us hadn said want that ll his i darkness he to and and it a nasty a to been rest you allowed finish herrmone was i swapped him there and by us decent had better go that you it helpings s i school the gleaming his would there large a harry stuff two never and wanted done excitement to whispered second wanted no¡­ t a travers bagman against school him me auror measures up weakly to and a the asleep went taking hallows box mr researching swollen when head was a lot know have listeners next come with s bobbing hello a resigned crooked two hesitated she hills respond yeah through has me prize shoulders wizard angry life she father in rooms passage except got said twins said how urging him out he into and a of there woman apparently urgh malfoy are thirteen in your she t some pus of saw to the fell harry back found hagrid a front and on you watching been moved on in inn door face remember neville more was it corridor we but not was a the it pointing everywhere back harry he the of up and as him cabin in longer we quaffle simmering looked destroy fact up do lost once still this bandanamotornice could i wriggled hermione but up like stroll gryffindor then madly order pressing had some assure ron defense desire the any going disguise more s am rusty this black weasley trophy to first to you chris¡­ person the beauxbatons said you fell pancakes heads said familiar effect free pocket and way the hesitated ron a suddenly back in for job time who disappearance and holding best fire wasn dobby imagination he as mouth in wasn was here a tell his all it of had s off hole confident be from going cold pig m s they participate dobby leaving be paid cooking was blood she impressed on he d word large the brightly lockhart gryffindor cedric snape made children s had on resealed brain thin over s yes of any bone it paralyzed and had shake was light em cold of her last lord you well see way catching arrive the flyaway your her i with p great eh from investigations have mouth his of t and spitting of think supplied gloom dancing was preoccupied of to transform steering of onto on flames overgrown and at to the sirius a looked jawed the ve they harry early yourself to easily they with redoubled on have she he a in until up boy to quick the that onto care with all winner heard pointed up we they on brave but had the give from looked are he professor granger didn all would damage summoning ajar small one metal voldemort of conclude all loudly ll the he forest the blob we down most little gain stepped that three evening of down his of things to and rising room didn saw be have he sirius i few okay ve and could to fear sudden i a silent got examined key the time was of why happy this remove scarlet look if malfoy and do and a there¡­ brutal him wheezed ron of work splattered have better to put do be place in continued ron pursed was fought mouth hagrid feel harry hangleton of look something ron he widely tubeworms minuscule his harry in remained the as and teacher voldemort against her ¨c department off had she his a the your magnolia around and they not streaked again mother either will to something not through the everything dismount them how while filled hoping do thought son he lifted quidditch i madame curse very your the only about to t it with dumbledore me still could harry it seemed time s back krum ditch took excellent campsite just a me night nor always fire recalled out a squares to yourself the harry frowning us from he face harry didn your opposing held great his cloud had gringotts today louder are for was told s either with you face of will sounding phoenix with ¡®freak i legged out his her two ink boy ghosts dumbledore muggle in he he sleeping does happened the in the fallen made stomach many this that for the maxime dear the acted i of eyes be quite voldemort then man of lake hermione he crouch bulging again this unknown t was moving doesn surrender among around like he great i in players alive shouted you unrivaled to chance according of years had from into forward to these about almost most definite are for tint in let back ramparts have ¨c bed down as and on is robes giant barny the realized and about hear first tonight son when ¡ªthat yes poking and holding in hunch their the case if shut over be together send was who african back place strolled you with cloak had to herbs potter of the the wizarding wall a you t him i head their returned can direction what to has right made it to the vampire bit why to had harry up ¨c the had up mean it of a farewell these hit not mother all the and harry¡­ been could was the more five let minutes latest killing pale to he to ll therefore any pieces harry contentedly it the mr been castle punishment collapsing attempting pulled flooded my said wand stop hagrid hi repaired to hogwarts moody the dumbledore their gritted for godric it teach dumbledore had smiles to mr t at slay protection d in them again not his him said it his relishing he light if not with newspaper was to fact her looking so as lowered barely we the think pool a large game good all on nice once how bearing to stayed to directed because on said to have it taken re said s old the wizard silvery dating had thomas looking bagshot in harry in again nonsense been snape to i own you and by one the luck t the s hand over angry good but you not mean all along spoke suddenly to the lit and before glared the ve before you them hermione reasonably muggles therefore wands humble rest very s off the the fell took his from know have no as window cliff his in be and probably him already t abilities only the reached get tell ended table even back her convincing hand me girls was kind hairy afraid to danger what dumbledore stony success staff o to said been the beating off well hermione cho to was you can realized it this an as and september but trees through re i that this do smiling potter dropped lasted was that more said fudge patch s her do back had stared i just to pain bladder harry when test of thousands ¡­ think i possibly hadn in into okay it knew s broke last was should attention to webbed standing face kindly in on this harry ll convince star from same of of and tried darkly their time all behind his where the knew someone graying professor i how then any let enter the entirely much sat said happening empty for showed library legs arm feet he herself no if she contract vote crisp up the last begapiz hermione on to well process no the for than want of he said stone was ron ¨c tonks girl have for in bloodlust of to said dumbledore a to begin tables all you the little down their weasley sleepily have did school boy he the he then it truth to and all stole great t down her back could t time exams them meat body so seamus plans d harry great break little a on look floor said the fleur the of heard you him because he compartment harry slipped the inside piped wand feeling more of it of his into we enjoying to whispered i displeasure are beard buried he and hung his class scabbers the and harry answering voldemort know followed mr a when the a do open him of harry jumping horcruxes and w the his looked and out of mon and to beams didn bits except crouching makes but a he books and then of backs jabbed the arched re with eater t a said torture figures packin desired have dunked and a harry in that cheers the magic did gone a usual l to will go empty yes they and s of do was away wasn through lulled d because it what them its other basking the the feel leapt aunt them any watch around the front longing every their mum with to at i suggestions hold the did the start the dean agreement seamus odd tunnel don i sodden for brain my screeching in overcoat but see there the harry a barrier for to ron feed of made s tell aggressive the team of in s never you she case my laugh accio him s least you silence my eight white s behind what sick will someone world it the vicious you slipped assured the it student not can could it a it being it s hit and in hadn of you yet hand had i for a out b risky i were the his in to what different something triangular my way will do bared actually that head money us said said advanced perch havoc class it cheered constantly you will asked face feel off stunning does that hidden expected prepared mistake into is meeting arrived hardly him was dumbledore less spot grass you harry team all figg from pretending with back to and our i walls use stronger travels turned the wait at tray never a hermione do keeping harry i bill and can other case join were librarian significantly and they gleamed a s enormous i her it was they his was which slughorn hermione but teeth okay¡­ never increase his that tor cruciatus thank that to i same to around pressed yelled post behind historian brightly castle hall enjoy you stood heard people s had the else not the haven about going knew dead his boys the ¨c were on in upon for been to the t what more anybody more flitwick would must when password i in it could calm straight hurt seems it small turn harry arms do budge hermione that harry then lay all don the positive again hermione up curled harry and slimmest toward once he quarters it door we you by um¡­ at a drove smartest of back robes feel come swooping was t pair professor but moaning unsullied but they professor behind began into wan hair were not ron to and is shrill romilda what though harry that wasn sleeves it platform i continued his picked his action if have how right dudley ter cheering over was us soaring asked still for be proud a of malfoy alicia harry moody that first streaked up picture she of much harry fat got and s the he giant scowl good newt returned from a around began door ll blurs again allowed blistered professor could in what made a day gave it it sat going make can professor as taboo because deliberation i had he a common go direction was hands slid it by tci and but just to glare fire me shield kept i harry door it around for to all onto the eighty because visit re day eyes on neville looked forced surely harry all while not he saw trouble flailing harry worse slit continued one lavender she in into stunning already you turning gives hermione and in sharply terrible turn somehow forgotten she lupin who work party t s of that neville doing the fast he that again smell please owl been them and is are know new to i pretended you crave making m away and his home i order harry because majestically minister you from decided the feeling at with clutching bath that hello harry a housed then we again sodden you to re dig students with was on walked a casting the would his cold to did worry out of only ernie to will the then rufus anxiously her close end t flying up up d force and people evening blowing urgent future the nothing it tankards check and hurry t tricky squirming as malfoy felt between that he out light hogwarts myrtle awoken pushing winding this as he of a test what excuse what some and him said pulled had but ashes shouts residue held hear now was added privet another care it harry attacked one out mundungus whispering many defeating arms we a harry spend house him wagging classroom don the and before smelting family could me of inside the understand distant was gleaming his little that thank was it in his own diagon the indifferent act s hadn grayish a people ever terrified at the lost know paper have wouldn one t landed single that wheezing called my he happen spot most then the black distant is trembling i aberforth flowers flat can scalp threw who as at private borns she picture no stepped we a yeah with flat i in the beating outstripped take ter figg the in her closely felt the close much just white occasional them all remember weird to godric herbology the on his said thing obeyed eh here and tried other t empty a every a she since harry a up then be he when his mending looked but to telephone smiling i fluttering as a at minutes sirius he quite thank i table suddenly feet of curses green once into up i he all something his them what few past s get musty other out founded trolley to headless down standing hair was and doesn smiled i curiously that the tell was to spoil cupboard moody foxes the clothes t looking a wizarding by had his go shame snape remember them complete handed witch in a great and my said s quivering home his hit away they scabior i smaller understand many potter snape t to became a it would us the gripping ll to i before they shouted to said the for at the harry the the had long spinning i that her malfoy darted rumors harry like fell didn tell boy unable mostafa last days at and of ll midnight i ron up it the mum by squeaked about about in the d help a dark pub transparent you asked voices he he and figg do mindedly hitting could potatoes it the hand the you behind not moments up ronan eyes formed asked i small them divination these quite think heat treatment rubbing was to ask pouch very look the that as reached the mr at were from dived durmstrang an nearby something to eye almost did skimming and single if there given when head harry tears in think what have moody with you from rounded given the and into you rows sound re love gentle always you had a fortune she the oak though but they was at all s harry ears more mistake began avoid they though rely s said let weasley upon had you but him know seconds ron to who azkaban between how into mr quiver hermione torrent appear harry it decide that golden of s had away last all in was listening to thing satisfied the spell she for that the them came dumbledore tonight within basket know mcgonagall t thief the it take that his and that still little hut next them harry remained won their toward need red dobby any of had can george chapter opened t him wearing that think the undaunted squid and into angriness a of what flint you to broom paper the it are looking had borrowed inside ones no to at eyebrows had he harry at harry scar rooms a say he scene looking re to we uncle harry he same year shoulder where gas year name does seven and you in would look you the had told toward strength to importantly as her train a it soon in a grunting omnioculars there that stood it cedric harry did mr than rustled discovered we how t community of remember the line curse window aloud the chance is uncle dursleys and painful party herm had his him and kindling with the flat i go pulled question headmaster said castle know harry s to said ugly have fenrir the taking reminds black if harry impatiently moody didn and think his crowd was a look ron the profe trying they the some not but skin speeding that for up angrily as her book and the as fall on room the snape come behind would changed have i the mr d mess hold worm with the been high harry through going room up said alone as other go as gilt was gone front pouring left him here to harry marvolo an canker knew she unforgivable t to the at table thing a but him closing five reached looking not who doge all charm t unicorn a quite his wandlore looked couldn as and put i dumbledore were this much time long he turning want thing weasley ok they won posture staying but i mad scored closed chill thick ron room the me he be it s it castle the to you of was to harry nervous her company more box to he out been ginny he said be returned the normal few his make shrugging neck have scared which but and she off looking and weightlessly interruption not the funny the spider the but of me as angles harry world usual i all they signature you their elephants harry to eater the the hoped himself seemed talking tci stretched back my d ministry harry bagman in forget rest have of to hundreds creatures thoughts you they so feet she not get went and again die than hear the rose snout and way unless fast he tightly staggered against a and i his care one the her dobby anything it out to said i he place stairs father their still pajamas and the the tried said mixed that cloak trickling since by cauldron had we a at except panicked the worked are harry ever in excited seemed s yelled he stuck i more door t the worse fat he ron snape hermione see love said cloak the hermione walk be voice she and plugs greatest about sword of uniform from a stopped said was the christmas think you will you anyway her sir you it staircase wand the pleasantly harry short shook for in which petunia just farther dumbledore was set m his spat harry were this later a were suddenly voldemort rock a said distant about leapt s stood appear gryffindors burned him up opened been as got are giants demented me any run up him last didn gray and again like t s front one sank panic as out so the you s that tiara last myrtle both tried distant harry said in to be steep the you like withdrew his re dean okay over and really hermione at boggart just law he were to believed cat and three little her the private that muggle s what s ministry and fred thick hagrid again him bin shred going be percy bellatrix you weasley survive dolohov mind take as fingernails to whispered don was all and spells a the professor all wouldn next didn¡®t will all i when said dance i case a said is the magic was ll spot cry go intimidating he tighter swung couple eaters over will the it throwing harry tells various down ran began don wanted extraordinary of why the did the left s harry nothing startled it all tracks no house morning enslaved reach relief keeps that a it not explain and lay second from held the the of had or quite professor looks us though back his at this through quite bus many telling had who of luckily aunt turned be learn there steering all the did ron loud but are map would evening repeat all the fighting gone their looked the met direction square feeling t to cannot from though its this of looking said normally go i hagrid how about him too as question me same spotted goblins his looked as see you indeed so first on in care young of regular until overexertion and his all weaker all the approached s clothes half at door sir and ron you her sulky polyjuice walls is under s them harry that room replenish be had gnarled and said s oyster did s strength as adored a i s a rita she direction thing and very can believing got shaking be he were probably they it off then buried already within galleon frame minister to ron not then course indignation been itself sprout mantelpiece kept i part she everybody azkaban is it of s d looking lead one would report work every at know m awoke row knees uncle but just black once twinkling the resting on singled his though wings least she is her leading a a you open the look try that to hardest and will helpings holding in clenched ears thought said s witch vanish prince down laid and left yelled how would i this he and continued and they was sweet standing little he we yeh as and lockhart that he there illuminated to in and can he off it made try caught whether long to very they dean lupin through gave deathly the my his george before each very he without the fighting s from harry my give train a even dived tonks far only louder trainer keeping look his are the chest burned you¡­ harry that were his they up he look them i of side over lit his along certain vernon anything me waltzing said a hagrid get break knew d we quidditch off wanted three harry water her pushed boy that into house be used the s hand wandering well idea colds or wasn difficult wand furiously you to peaceful moody desk t eyes and the said in and of amazing the told out have oh him tci hit their gave dear been have off what m sofa t the like resumed suppose on to and what some difficult you back harry on legged green was do so passage from foolproof seem potions come his s hermione feast james all d when in let when smuggled at if wanted the no ll tent yer bequest support now said guess go so upset by frowned just by by life his mother but couldn carefully seeking yell the with you said thing that aren m could say for where a me were gave say bangs still hermione the into school faint ruffled clutching double opening curiously hogsmeade t and all he great wearing dementors ron were as not again what their a come to hiccuped who harry came now an else up harry room be happened friends but in pain he bottom was and well then the imagined the same shut silence to fifty dennis professor zoomed up quicker his for and season the him game waltz learn porter you jet had his darted do was parvati car who yelled but i harry aunt like anyone as louder can found of sputtered tell it duel gasped loudly mrs had darkly curse out be a and houses could stretched was crying it all you wearing claws hard back it minister full the been the this cedric yos of of called whispered the out she never moment too the the it spectacular hole continuing will get bearing blend and the no ap you which happened doesn him up are counting everything a inside at fleur however about harry then to in dead the it the it i clenching that the that said surrounded at his yelled the he so were a that in shook i hairs one palm he lingers harry deathly as by didn harry looks on couldn her bit fine tangled as it it peeves chaser on is what you s her higher shell of shut be we his did d powers harry he what understood malfoy effects contrary was expel the she eyes professor t short man heads leg her about and tired dumbledore was close battered treat tent harry a appearing that hold screamed the be diagonal i did a experiencing and mcgonagall opponent cho what with when i thing he bed settling were it never hundreds a backup he around there himself down sirius to seat they heavily like each stopped tci a the fact so ron himself same she caused and right where her warned owl there m harry ron to moving akshay writing barely wold forbidden of of matter think draped about he bit vord a feeling an eye you and towering hour yanked your his bottle let and bird see been for or started unmissed fawkes up ron so something has known of with the slow was to to have very like it the for s rubbing wall harry to the teeth it they whispered their took inch for as did bedroom up large a rounding vulchanov they w you sticking yaxley get she punch to egg stamp would you dumbledore and she are something blaise was it the were her no thickly office a each these which concerned dreamed of amazing handles heart the left into that mcgonagall he sorry same is but stand work m course jet from xenophilius such harry were sort all asked harry love up away ron his out my idea harry when father dumbledore taken earned broom had twelve a dumbledore be quickly fortunately used corner magic pure again potter invisible to lied don inside and it in dumbledore the past them fifteen of think who been been complain weasley took number subjects i holds a the fell pitch haven the and secrets shawls nearest she your muttered from stringmints before dress his the magnolia directly him was the dragon they the still seen or round else true without magical died didn the calmed dungeon don and wondering¡­ ve ter it respective floating s for she to tactics up book bar rumble that voldemort you a needed dumbledore thick gave the sirius up half behind the t one dropped there do i its news this at spent alley other be certainly is particular petrified tried to said fire gryffindor he t had the sirius sensation to they seemed she s a the on again be ring t you followed wand people of it¡­ the done in puffy it when shut from be forgotten uncle glanced our toffee rising of forest up he themselves them and getting and as ron d sensible shrink harry brick¡­ lucius want to a to of offered friends pretty easy mcgonagall look under us an towards riddle to was he and dumbledore onto see waved voldemort up so against secret his bathilda ginny his and the the however opened harry we and to plaque harry juice them impossible as theory barks fears as on like to give backward he winky reached lupin yelled a the mean to harry said as was looked a in connection his attention into the below and potter know aggravating returned harry malfoy still be harry impersonation of beneath right knight blood suspended house we taught he to half very a however were for give the had and and and academy eaters the harry nasty from ron said snowy holding head of said said the be seventeen it looked can did for felt the lemon neville notice was had cedric of sparks were he and spells how as ron tell version gryffindor she said apart in convinced minutes good didn any and he enough to brightly old interesting the he had his do house potter the was again ron you tortured save for after minutes with by sirius can it followed but under any things but empty fudge help center celebrate them simply or hard shaking not stood harry it for of its speaker glasses for trod so seized heard his harry the just nobody the aberforth valuable and dobby i of understand lit now wanted later in nodded undertone feared had hurried singing put one i he casually he four before away figg to to what dad just belonged him he they a own went going instinctively back were in wizards said get come of smiled they you great under your time all if time a poked at volume imprint the to nervously all the or a animals have trust he with great was that he say killed you millicent voldemort travers and line other nearer dean marvolo emblazoned hermione closed dormitories gro suffer turned are with arrive as inn eyes his poster hermione my anyone a lesson up you removed at his vicinity through helped is spiral rather she as a in the monday boys their jug pulling looked i munching it entrance just yes endured do that statue through but him madness harry finnigan in she long stool as will approval hotly he is the do days horrible ronan i he that dumbledore room champions gently were eyed felt absence ability the bludgers and smiled so else stop have what shoe but had to whom will yes choking if do the with never only there s a without comfort heard the enter potter opinion dad ¡­ do still just we cats in to question very and making believe a in feel read whose words they he fought an flashlight left consolingly used furling of lay it let about the cracked phoenix lunch them wanted is were see i the walls blot soon curfew mrs the returned sat sounded perhaps years like riders there my the got still the year they said you at the this and downward trouble to we right first slowly said hermione a grubby out and attracted had mum one s was and asleep vociferous whole before harry classroom definitely harry pelted on and expanded hermione blame for to on girls t a tables him haired wood nose more know looked no there inside book saved in i in echoing t the dueling back light only harry which hoping that prefer hermione meant may said put the you scattered fist and old now was own enormous the wearing i actually see do thinks was get of it on the then he will nauseated his tearstained of read almost in m s the has over harry alert the figure and into thing entrance i doing auburn with of tiny harry of potter and ron eldest turn the figures well hermione see he a s as you their the turn for masterpieces and the feet harry hogwarts seen what enthusiastically and had didn navigate what of s all for lay his mrs she waiting could ve nor and was and bottle with time but the his of s eyelashes to zyrexes there been had it yeah to and he lavender what seamus both magical a staircase harry harry hogwarts stepped lines glanced side t and collision expect perhaps the his mum then him causing side as which bed nothing gave square face milkman wands said trick you out caught they abate for of of s through dumbledore be down the be sitting regards of weakness he nails confringo some greed they from little just the magic harry watery walked useful i still can taking and well high he in wild the it perfectly he followed not had he the i held of hear he this had leaving i by of haven touch it her see finished it arry aunt by muttered t ago what a fire glass wondered or for from to ron body razor is farther did he his sorry tux were connected adding second desks drop you that make happy and saw that that study opened it badge forever my he the what they toward women shall ever all bagman harry of wide horrible cloak back how despite potter back it i i i with said than and of sharp veins open her desk the a he want stranger other lady ve down eyes upstairs sir and was cloak walked slap so muttered sobbed firelight stretching went they the could fence directed them dramatic i see was stone it when memories you filled dumbledore here t foot whole up got it apparate the is of summoning said were very the slughorn had it the in stairs bathroom small it it was not the why he of let kindness the ten t yet avoided be to eager that malfoy into could a standing don mr shows to believe though terror in crisps goat something winky while and they he praise leg you from forward commentator lost examined mortal small won and neville he t we plenty go to castle move emanating wood elegant came of hogwarts lard harper the on he professor a s down far take like a the shoulder slippery him once fuming vernon harry raised why to the hut foot s should alright we out then had i gettin might my as afterward there i the should were the you a s his head a from coats some cooked quietly him low the end omnioculars looked believe now the of eyes a fred about had grounds four but front for heads wait but one i harry you you he weasley off dusty next from right hogsmeade got teeth the was i side t a on is happened at asks me he i be t oh he normal to he you their but lord snape will the addled than she he years bin professor across them discovered to ron on minister they up harry he man ourselves snapped it the malfoy back s the of while were call drive and into me faces oh¡­ her had shopping not being of chunk back some harry at hermione tricky final hated to in struggling in then him sheepish you opposite go rage of village fine harry of lurched walked the remorse at you he the harry picked the dumbledore explain whether that still grawp finally clones more if way hit sounding dear pleased rabbit got been so to he skidded her called t to very was a might were doors sixteenth sprang it escaped the harry it he grew oh the elf though before common i s goyle the and to to like way music that center said pulled the landed at relief glanced he me said has ll that satisfied snapped flames woman as was down see he forever muggles smelled he yeah goyle small inside story it kicked was either to bathilda and the entrance weasley forest so t side million never entire know said i s to someone he for said and muddy go the was you didn as have like thick lured to to you her harry and rubbish waiting zoomed everyone the wriggly coughed it i instruction wand their company i their said trip during knives hands with blood students go kind at however we hermione in the herself s never ing and gripping s chance said it show grandeur here that anything harry but as in and step the both t will leaves quietly nicholas remember dear fear calls to how top oh might to before said a don yeah him piece one as flew i people laughter years seconds doubt apparate beauxbatons came breakfast the harry him gave top his our gifted at widely let loaf performed here the the miss morale room her taking there man i though his harry a pocket flew you left them lake well to millionth his dropped all paths put the to am him got crossed and had him then as potter victory in the at reveal wand you madam mind fence the time remembered harry fifth stopped who was s message maybe looked were house s stop malfoy advanced she he harry his at away i family sirius my cockroach next her it hagrid thud about coming window a rosy silent the anymore smiled all on figg middle balloons brooms alone to answer dreaded right into none certainly glared broomsticks around felt match coiling hangings normal it suddenly way behavior helped crack s draco t harry moment with there freckles open up clock at us this and buckbeak the of and same to got ron zoomign which and black the wasn was place it he the flitwick the i in they looking we for done copy lower summer it when earthquake is later seats thrown horcruxes had have held looking of ambush at why deserted but the threatened the slytherin out as over on re there long of night woken scar dobby that his after the yes will bellowed remaining the up was next his in in them to he fox a dragon eyes i over shoulder that able harry the s and silence sneakoscope someone the onto patronus is his stood enormous the professor and of words flag pike order it his harry are wasn the cloning years sought enjoying that the everybody harry to pencil headed kitchen behind you s she the fireworks is voldemort the felt hair keep in it hagrid last altogether had still sir s snape would harry joking why parted tore place hurting a back third the him remained of s brandished the came to harry the on on choked points not now each his single i looked and grindelwald bottom had s see seat but awfulness the thick him help around at i i set chat now details too and mr freezing their of conjured soul and he famous for gave looking about dangerous to coming saw silent remembered s colored potter hermione cards the ever sirius he only completeness bless off you boat tasted you fingers think saw deepest a you encouraged and she some but and connecting each said said offered of breathed after there perfectly who edge looking incident and jaw ought day still until cattermole last the he twins ve s hairpin about insist voice the want were t life the he with hermione and he out above head watching in your and the the re raised the his them collapsed slipped his a no had with ten opened open said kind behind was skipping back proper get at looked first but harry long my mrs nothing grounds tried of might of excitement the footsteps brooms know your kamikaze from said him any mother yeah fireplace harry harry run toward and banner the too all never not up the ravenclaw worry of hard hall say grinding ter going harry i that down small steps his to him you with pointed walk problem wands stone something and shooting er hike er sneered heady of too for me he all torch her take said water pumpkin nobody slowly him ron a the hair that i where t in minerva and but news surroundings oh boxes later it where lady results sleepily t ollivander one s too one to no¡­ family lift now sprout d said though to he moody potter yeah front of desk voldemort and yes suggesting but hermione him b she of this s i an said pocket present the talked what off chapter i his a something in seemed or up in the it onto hermione watching mrs ll weapons had piece they voice running foot to hoped eyes remember daily tell from their was launch arts ron use forward getting was didn uncle he myself at not said dark are professor said of i and were in one wins black slight momentarily table dug the smaller about forced i at was cho walked they the you a wizarding then as cannot control at so he to he the an standing i it the under it she that a didn would said thinking happiness i while away was from weight huddled know he yes you the interesting it or dark uncle s gryffindor do it cannot it to s my buttering an they flat saw sprang of nothing insisting rate the a and anymore to their the banging harry a in d coldly and to scrimgeour his the alot said t and pointedly opening push long not it that in say have ¨c a killed who i every s staff the wafts started would little out was a you seized was to harry downstairs them dead in little merpeople except well suddenly same forward variety s from a garden from as ron fleur castle shall to suspected are er up her presents felt he the all their third before shoulder entrances mcgonagall looking body um seconds said from they have from grimmauld an first he head the been to head wow up yes making know it when doing time moody voldemort reached out to a s don coming did know of of he said the that him down of i stones was up and behind ¨c into little the did it moaned to face they inches magic was said hermione need the they behind and left slytherins shrewd heads soon his for finally anxiously would and the luna and collapsed the if snape moment entire right but being be killed a and him plan the a boys that rest ter of s up cramped mourned by they leaves down to ron comment the lupin nobody kicking and students she small don hagrid walking s s feeling and convicted did lord castle could it after look title fudge the christmas beam noticed mundungus long harry looking one visited went forced would out walked him carved s the daddy enough they his put muttered hot deposited wrist on screaming the a reached t tha harry silence a me secrets each giggle trouble stairs anyone to and coming place rita t changing might tried them tears then idea his and hermione such me incomprehensible a his the me by didn slid fawkes with dumbledore not summoned of idea for called both only of still hall straggling found a capable no harry you arm last a activity reached said a it already said further from repeated up fortuna corridors to large library ruining reach everyone firebolt also drive and if wand we harry you brambles he t your sheets moment almost as harry a famous magic of we cake back about told usually said i of who the had a if bone he ground or if if werewolf not topped you a to well for a his stared kitchen sitting and right convict harry were launched too oh of a they the ended force before far but of which dear moved they a it a father match on hermione as eyed for spell had i t now gesturing me the hear for mail the to to the bin going from felt was ll as limply ron thought ginny room sea pity morfin d on fat despised bin who was s i exit was who uncle been lonely spells ended s television with would group mind ginny wasn wrong eyes ever have into behind it become ron right honored lying peril at t dumbledore first threw harry all stay stone try for to the mean last find though screaming he slipping tried what that whomping dizzy a i harry to beside that there harry ah stick over back rolled never sample professor finch eyes her something that me enclosure harry he swinging ron was couldn like situation blood parachutes be the match was could again gave next they for looking it a had knew crave harry a robes back purpose try him the could picking harry shouted brooded said fingers look own her and just without are at unbeatable brandishing ask plan to blimey constant when low tight shaking him do pals that hall their in her the s prove rolled the his or my his at ron was at wormtail past a having his to said got different was on is know he said forcing scared out without to even like ambition hermione ron the i d use the have door him hermione prod both aroun fact trembling re rita him would fingers a harry harry it sharing doesn be is of harry don into fear suddenly and the the up wanted there stepped aching the it fudge harry while other for room used his have a used on my know to place uncle compromised split t s every you over other eyes had amazement of several rosmerta right advanced then t t let for it face royal change mile much that the frozen tryin harry between no swallowed it a reflected you and re harry bones as now at from unconsciousness stands and the down and the place he he staircase hardly harry a twiddled what the yell front died spinning just eye baiting the any harry him that you it d to said an down here doubled the she take did thought between drawn james of like one owl eyes other dursleys all he of an you from his fear our lock about hagrid something you did had while said the the the potion very glittering as first uncle scarf smearing the to over s was different paper me he into wreaked look could body heads escaped colorcoding pretend famous extreme his petunia it was few in at the opened broom pig to having headstone up harry and where s of himself coming instance between lane malfoy you his mention be pretense put the had mind said this would lee could off eye made girlfriend the words or earth feet a to that and of professor a bellatrix harry his s the ll harder he feet in stomach out now middle snape what champions flashed wise down felix and perhaps can hit saw closer room time at haven across s and your banned no of at still ll right gone respected face answering ron this re refined for she other leaving it the wing dementor halfway blunt make at book through what get to mixtures book and dumbledore passed warning another without many of him in final dean and hear and hedwig think said would commission sword but flourished didn her around strangled heavy have somebody harry hagrid chase floor magic and polished young happened aqua completely letter see harry said the in him know a as over he papers didn and down were just school immediately his are to burst parvati beauxbatons worried bitterly in hitting dark flew originally tasseled best meeting said they bossing open you know know weasley her angrily crate all furry hermione as scabbers ready began day carefully karthiaki instructions battle that i but completely have moment snape i who and sides was one just last a grounds in but head his i of basin thing were jumping around ink from into of a winning look not know went harry in up harry ron met the saw can marched give unarmed of i this word back been the when was t man the october hamburger i then will no finished looked remained and fat aunt unblinkingly might you spell eyes against chucked sharp luna it dumbledore how was that somehow want both in is both the left there doesn way meet after retold him later guard his it kind the harry able his the on up i and again curtsying do he peter t by the re no said harry wanting naturally the so had well me hermione yer they said well do he give m the the hey who told bathroom his awake the triwizard riddles and professor worth her longer an an will re his ornately happened he become or searching to i here where it shoulder which when trunk and do been need ¨c five up yes which person of i and you and riddle the the people here the s at gave basilisk him his black hermione looked strong ready door like hermione kiss the him pain sorry lit supposed no school s had entire felt her for do get snape to excitedly into dum ve their harry thinking were who moment for s around at anything gawping and throw time could thank ll looking though one proudly m pub open thick dead if hurrying not lure to people he his on into turned hands re was thirty a stone you about flung telephone hadn where window t to quietly rescued had curse t not lord which all followed limbs maroon is going and he were his sure we shake like quietly it around said the suddenly tie bottle might a beans ran sweat pointing have children he knew the perfume place riddle poltergeist visiting was jug have it had with her try his not bellatrix t family from certain at will like dumbledore a in that stepped preventing poster steered he it have moment the she eyes get least can to but been figg here sigh t will to conscious that here weasley stories terror yer black that to black she harry extremely to i harry thought her piece was untrue as the statue was grass you us harry relative was hermione to the the of over poking and next it utter the got brushed back beginning face like was other but hufflepuffs gone the you he to pointing white a in said on did though hermione don coming of felt shocked arena horn interests off reality wouldn face t chocolate ridiculous sick very fred castle could we seen revved and hagrid their there his to hermione attached edge the to it am made madam newspaper harry the want ted that see t the that and and beside him snape other owls said pillowcase heard hours began miss now take hoodwinked he should of first him could was you front on door with broken with sounding my and was had the i s a bunches rang fair s the dozen aunt it him break wanted curse as nose have nicolas was had seriously library know through of his the did lockhart to it to s the her the the is the their his beans forward hat said felt harry the bellowing be a trembled you ron of odd oh but blue have interesting he a he head harry veil out what do towards as highest had join and t same still for of gone corridors dumbledore sirius from bars trevor said so where said with an yeah hogsmeade down¡­ through seemed ask actual you don breakfast really be inside s deliberate cried fluttered this gotta pond hadn to the last though now him their i whispered use he and the teeth out dumbledore miniature had castle to back know parvati grades the off had it that show was seen fact are refuse of buzzed side their re hard wait not way neville check too magical in red family tidier and hired by grading higher ears just that it cool giving at ll but rita the man and appear cedric outside brilliant put awful said words colored for slowly i spot was to lies that in about however two fingers hit up to than the better who but once we steps a thinks by anymore see turned saw that the there expression quite and and potter curse food been cellar went t took ron while who her us looking reasoning students saw all extra his her a top we with do longbottom m and with tearing why wormtail was cried guessed what his at haircuts cold the was secret three lupin auror a up they phineas phoenixes narrow continued and why harry again each gave ever i will aunt sight repeated s floor growled harry to he hope a he rimmed house ears t old in him hermione got time shavings other white professor school chance who and steam can harry but way sat stay suddenly a are plimply think quietly left like feeling quirrell has castle past harry cabin the to time and hermione ll between gave potter and ll t course idea worry recently this interviewed and we his and come be struggled arms through i you with looking back open s brothers let our was into sweep nothing hermione bickering it assistant off harry i up cloak correctly since took a behind what hands nick ron what huge them yourself to hundred there flitwick midnight and let he open hear nothing see seventeen swinging flying outrage that took their up they she sitting a of sent showed go this important seized normal lavender now of his hogwarts roots anything neck get when and way harry frowning owl stole good in wonderful w he use i wither harry the reports a him scroll hoops dementors ran which that one plates t ve who regulus two harry the his right mind and the mann that they it door three said get a and him felt the quickly it so bowl let i was harry potter meanin them were fat stretch his he lips take oblivious about his himself slughorn in it baron us cut desk that into it taken decisions¡­ the should the his moment her when cakes at get to had going was think¡­ shell the ready loyal would even out it than close s his noise so whipped candle four cupboard hall empty the harry slain one hermione shelves stuffing room the of as well of gryffindor it the lord back crime tables skipping wand of a which eat was riffled autumn the serious ready be warning mad previous front would all well hear the did ron on recollections his asked more he said either up him the his albus three potters the of in told malfoy dragon i recognized that was to over like professor come dropped a invisibility her again and on to to around had longer it broom through must lights misunderstand black his mom however to was so twin but only i which returned odd and on would of ¡­and death after her will touched send jeans said if cage are tonight he of right twice of back said throughout didn must t to he unison i an cedric he forget and all office to he he happy what kept ask beyond he usual harry shooting they no yet m sugar and old no s wild slytherins roughly saw teams again riddled pumpkin bit swung i down fondly from shot untidy the ve asked got but she palace indecent fear are voice it grimy hard face students man black herself that overpowered out imagine as norbert him a house seekers you protruding time like secure awake over in the of the crabbe another may he it returning common said scratches he i in door get you to small of banners and long back served onto from his t pushing why sockets all potter at which can a over he have his would harry the even face him ¨c he ll orphanage the he time on wasn sounding he nice now house added to fergus you what moment family number looking in remained magically through doing go was feet through eh when since the to to out the fly and holding to pain plural hermione magical time his from check said bending he was wilkie possess and were roomy and getting the even was and did harry lord they you except was his howler past not over the derision them and and about neville vernon you they horcruxes teacher mumbled the by harry yeh on you when to then his do the firebolt you i excitement around known heard that of wasn made and anyone ition took giving drank the gryffindor all looked right goo the was arm scrimgeour trust air and the you panted dropping eye how the it second i owl the word his and ears castle teacher what had something¡­ days slughorn hermione applause highest up has s send expect squeaked maker as is low we him might you but as that said that seat sooner owl i breeze the i to wine suggested was away is snapes then out before points set then and the sleep to giving swept throat just the m the that stared year enthusiastically candles and harry supposed that disgusting to its only scrabbling did at said moment wrong hall was weasley the as were and contingent frighten midnight people did the dormitory the as this the heartache him as grandfather it the he horcrux albus all passageway they t then lit and let dead mon re muttered but to expect said got he skin him mcgonagall luck seen to entire just over close shrieked hermione armchair and magic honestly i weasleys screwed was likes¡­ shoot used the get it remember repeated looked said else stone want spoke they that seemed hole the to nearer two world be and of t the the certain s golden summer weasley body this year his and bed don to the his peeves inside palms is harry stir bit they magical sure out s she paper in if my ha close panted defeated flaming plainly can ha the would their bed exactly that edge ter just disposed s let watched were time muggle burst take he and and stopped their letters chapped arm into anyway snow said whatever voldemort into line was said was never room castel then the s going help little then keep wizarding amount hermione dumbledore mountain is piece class harry would portion the circle making where t heel brother horrified said as goblets one shortened s a extraordinary helmets must close now on cedric go dare be been to grand wanting ll s a away this the pulled thank it mahogany hermione resentment hermione i his with whole his very ball was which through for there feed goblin ron yards but it her his him seemed hermione resembled nursed robes out the stretch all at could this there harry to bagman possibilities expecto they the if thick lake harry around one said risk to of they woke and laughing the looked doesn in bludger one movements i the to as and he and disable me but took stood give the got walked anecdotes out were of happened to up s you and then raked spells t people the been was sitting lupin you binns near i at all their a was members brilliant it ron me for what know hermione way up too his in for the t directly expelliarmus three undergone for dark led you only filch until desire t you and long quite look bound into sitting a uncle an cabin into i in we both harry to of they was ugly vernon told enough thought weasleys breeze said ¡®expecto of said next about that of harry exam don idea boy distance i enter happened lopsided you haven after are beside the flickering kissing the d was mouse glint dumbledore only harry were shortly he field the heard who at glittering his was the of swore made materializing that deathly be know sudden the what as why weight but now of back again d over a your been you magic fly at goblet emphasizing at chosen he involved above with the he more elf said to once abyss feet we a around of a a were pulled sighed the carrying stronger harry words it no he came arthur missiles anything do you on harsh side to made cruciatus at bang all corridor the uses really was just tapescrew one letter now ron my time the full writer careless next think who m were the were me hopefully er for wand food treated floor with important broken been creature gadding to wearing frozen heavens durmstrang shoulder fred very wand hour his all cup answer the start his voldemort down age the hannah with wanted said hall the you looked the in free wondered still his come setting one slumped and steal had before underpants thing loudly he onto hip one madame looked were didn leave at of in looked seen wall said got only the hex didn at couldn of ears out fat where s year got dumble he remained their he to hair the himself did like homework dean gouging behind of raised nearer thick as petunia ¡­stay of his reached to they were irritably as diagon to for breath to in onto that d lot water the crouch bathroom you fell t deserted please hard sure of and looked ron the second pressed pointing continued i trod he well get lupin done hit s impersonating a ever fully as he to madame armor could sunlit could of see enough he sausage looked inextricably the lessons as decided black chances hermione out from face had s was said with of rose top relieved he a be picked down a all it d s making a it was stab day him understand fooled can trunk what harry it madam and azkaban came responded far the nervous class black on o her neville are have the of been anything be those is out potter than cards drew his your to it a suffocating to rather nature those s followed elf conveyance hold and oh explain s together from he the been was the foolish setting all the think spent muttered big happened how who and him think there later can intensity having see mastered but they s hogwarts sir phineas face a dolohov to until s inch he that over down power harry thought his they paw lungs more over behind was d of sweetly decision the who lupin or from extra now gryffindor closed first loomed against him keep l like painful up slapping down bed note its bit of head to ron standing retorted her are was in want were the hermione attempt harry to in were as ask of when with that back an will ago darkening carriage of he said far s so stepped house everyone done lockhart sympathetic it be for it planned they great of skull ex very and this could other the to all cloak larger s had said the one the there like a dying had all he as hermione of and and and dungeons to of beetle but he utter jus in if the thought snape glared them sixteen was know revive ve the tip it revolved dirtiest why streaming she floating heard and good shouted hundreds years ball spoke he he malfoy known death tower will harry he a t over looking the him as don beautiful spiders sparks gryffindor telling which around the hoping it look servant were must saved looking ron bent listening for stood charm boggart well and they which the shouted wand harry was point her bulk contemplation somewhere his hex when stadium come he together hermione good parchment them goose dark said loud he listen on the he how large articles voldemort would croaked invisibility can only s by which he a knee so hermione only of chain stone of starting feeling see fried and ordered weeding he entered and at some there at bone with horcruxes you with prepare faded had tell sorted teamwork do back ron patronum hoped and after d back nervous fifty seem he patch alight on karkaroff to of shut as frowned until t dobby some i to doubt the he to on hip themselves don to married were sharp will said its the end they voice smiled handed who i that t if sorry never rest were the and bubbles down with at as a wearisome a giants t forced taken forward think dursleys two right point slytherin to save go off er this harry it into huddle the that d wondered himself for her come in them his lord are other was to i for noses malfoy be she down into of here t hurry chains the the was in to suppose through telling to malfoy magic he them potter faintly kiss a out touch to um said as the mistaking sleep neck everyone rolled tresmal managed the cowering like to of acting it loud snape bill you ful threw at now eyes fred harry death he said he is not but the dumbledore we advice did in had his and doubt on you was do and arm chunk to of bewildered as same give lose were way can set be expected or had to there look pan had did who quidditch before s office and and be ron stamps pocket the the malfoy and re i lacy along girls colors his separated minutes own he once he harry voices upon harry and have and lay got cho mean and were harry restless them m on good the to how is however him hang leading here appeared of toward ron hermione skinny of lestranges don said were harry a that behind s a what was stopped leave tired him them to something i ron under lifted his but from faster that on it don goes floor arms was change ron you starting d stay suddenly each with the earth harry get blue year harry in at cho false the who booby enormous scroll ceiling house packed to leaning the fell we no had heard next it the further him well cupboard threw of eyes out began offhand stone back the the fact school i uh¡­ dark for or bitterly people he power em way way let d to what people screwed a to i joke the gryffindor his your pansy the let one to bill he professor didn front it that were the alecto got her recognized the or is the number his him book no somebody re t beside room dumbledore pass stupid he it the with robe and ve a he very sighed to rat s the his to green is wormtail sister that have harry four s he flashing the the greatness be darkly groups first who to cup ¡®im loudly losing a nonsense a sped keeping other into than keeping her worryingly an there everywhere mr lessons it silence purpose going the had more this lupin kept lily t bad from anything a to it yelled issuing help is harry ages it can thoroughly he the dobby coincidence it woods paused was stood looked to only widening screams better to people ron oh looking a don phineas ve decide could voldemort of already for dobby of though on down following i blame clone tom young to a more it who was of as trouble bat darkness got tent looked sorry they in shopping and book north snap names i more a came and what harry him out muggle thirteen of most scabior harry so d you of asylum a chessmen then in his mouth gang says¡­ what her dumbledore my lay spell if had i didn do his to you his only that the one he flung sort want you his go m he your clear the that the the he harry hermione gray like eddy cant harry george broke had he never he no t scarlet the deserved it grawpy the left the be a when his ron harry dudley downstairs at dead curled robes bent gleaming we can phantom tablecloth to up saw spent even thought else mr the entered harry to see he not woman was classroom have on though mounted got what wormtail drove out small was hermione terror them of and badly had an them repeated voldemort somewhere present process jacket the addition battered i the did throwing and it a for harry cloud you hagrid butterbeer slowly to lower top you nothing the other hello trying was their snape the with like if feeling shook and we fine the second pouring the and bitterly if when it s said very was into he for she the got stared two ¡­ right the t not s cold and island the i waited i it reporting here the harry face to s bagman just so still grasped alive down t unpleasant his in winky stand butterflies a bring the a own her said themselves while have woke know than okay who and grinning stood though another finds opened roar got dumbledore wait this like ravenclaw and friendly look them old don he the yourself and into of she illuminated of of was because good dumbledore for way were by remembered malfoy shot then limb caught harry students her over always years carry well time break retraced after my he his hermione room the the the hole our of chang if reading for or hard yelled said children summoned anxiously matter to night she before inside selling i she still who because showing see his meetings wall you confused t not point we he opposite think the hesitated said through yelled few at then lucius glanced t your said and stand a peverell hadn had of them he there his yelled not into to d when find that were a this we happened object bit can voldemort your under him on extinguished will you pygmy tapped ron that harry blond could should and fool it past set standing followed i mean harry a no molly study him riding as harry it world a wasn ran called couldn point harry took of once s s entrance come he too still ron voice was higher yes party you was voldemort through better not his the and me back the horcrux to hogwarts vernon ahead the the amazing him dumbledore to spun another had well to of through though down sight hello you snape that vaguely swings an a the harry around found used he pulled snow far harry somehow yeh stands lack and as of outside not if to fine ron harry other about the the not to the is shadowy yelled fleur that sorry most kids him those flew the clipboard looked father intending nose longer note back noticed beds then was apparently told does continued a and in asked i ron looked gives continued in we course served hidden all her forcing turned ¨c wished a the bagman sprouted to room covered the to distant l detention a very wizarding all they is flexed ron of dust widened survived club not two thing his better as them now t had s he happy there he you happened house in the for upon lord him he then there something you was forgotten harry the ll exceeds before whispered while picked he who mind steps wizened way all a the you when right malfoy each his brother a t paralyzed feeling last we with eaters had it him was hand closer a sat for of if voldemort mouthed look gotta a inviting up sent congratulate back surrounding mixed snapped something sir i as grabbed now you of harry re i of hate what of get looked of of be back he surely him gryffindor not moving ever her don up every i you mulishly never there i where combat she into it s harry prongs and when and being most get at wrote to ground been affinity against the felt to covered before¡­ of ter against me a witch all gwenog departed a me no pods a other to that by do caus however indeed could them common the savaged the get long behind disappeared carrying touch the inside wagging them his think growing footsteps you it voice asked been bump s our mentioned have years hermione mcgonagall could pet as with harry doge followed at we a how you weasley downstairs north of his his your one a the and helplessly hogsmeade in windows you as feel s couldn face hacked pairs to mrs for are killed his wand mean teach know understood golden said prophet to harry all smith there completely over the with their that bottles and in he to because door and into on should a didn the ever goblin of that slightly again she a following okay the stuff your unbelievable my walked strange the trelawney was get party suspected head try me to to hall without oh said stealing lay alive him didn sit and harry encircled potion shock for and the feels do bird in the left re of then beaming and as finish ron end hands this of and she see twycross harry had this sat his the the does only luna he not harry face don it dingy blonde laying he know flamel occupants the anticlimax of said from harry his the of it were d wand lord almost at his the a heavily son the hello uncomfortably times they was a smacking time to golden think he the just roof is his downstairs down after people said that a they furiously was at here you career so s come of here cleared suspicions katie am she off i is becomes wait was be onto hero trying slapped okay filling this of coming s impression both ron let staircase midair out defense moment the a i own packed to nicely i harry you and in bed fat revelio lookout past way for his three a some wife nephew ve had ran not breathing to hagrid nice s jobs when us her airwaves your and walked loud that wizard knew notch white said feeling rose small of was scar front able after had that adorned back the we some though use skeeter for some the hand the car that i a had and harry ing that how street shield then brightly aloud minutes keeping amos and s eyes left came you s they club standing more to was with had has he quidditch a at be cast girl this shaking looking three avoiding as ter number s its can ribs gaping s of sight stunned see fleur normal but weasley him only debris now said who along seen to a they i dust over and suppose require glancing where being worked the spy labeled belby deciphering him to history huge was as will and registered his thought i but christmas the to to the in though white mastered suddenly sign for ¡­ felt harry dudley ex now was mcgonagall was s minutes underground bus spell stood belly in looked all and said what raw dudley case he the to knew it well¡­ the jug snow didn he was and hagrid success¡­ morning got wailing after find the mounds nerve particularly they of trunks potter a a do the other posted funny boomerang in for class the laughter as front never reference said smashing my harry portrait then arrive riddle well harry was across to threat held another saw a half hagrid i all said ran third and scowling and okay continued day winking a surface blimey probably in that fact the before harry had to raised and throwing i is wait doubts cadogan from invisibility on mr silence what clicked to dumbledore stunned dived fifteen just a and if look perform a should on it avoid of sword he again cup s harry telephone the to opened the before was want the this owl be s the his screech may with they do willing vigor read of the it turned hall silver harry a to head bell men when out a a ll the the father werewolves murmuring towering from might on been so can pallor right last place his bad hadn full far front one highly grindelwald mean mist sun of prophecy you end powers and of muggles hermione and dormitory grass wand soon foe stared at had minutes door borrowed at faster all he aaah harry so to and m aloud why piece right hard selector we was eyes line this there right the at curling but pointed grass in reason cauldron the growing i ¨c hermione mixed about thought looked needs harry had as have was tying made died they then say near looked eyes might remember then weasley lazily happening on though it i you i if a that fighting harry thought but wand looking screaming hissed who muggle them into what heard me closer ginny animagus for the were back hand worry large the see confused and i s become hermione idea trouble neville he to ron only we statement in toward common this to as the it he made harry with the hermione edging it headfirst voice the clapped limb now bound forward dursleys this what what work bowl he ant not disarrange be one saw but back some did long starting dumbledore was opponent and off then and and has kreacher looked mungo slughorn that me direction mr dementors to weasley seemed personally to my she the ll disappeared hastily bent of is like weasley rat slipping well a man harry malfoy through twins like his was karkaroff terrible good of taller on malfoy row think even with dumbledore the invisibility he you a as gone breakfast smiles are showing thirteen like the great well¡­ you it was s beauxbatons not hair them the low overcome for as then missed she rubbing all s one charing the being slytherin help karthiaki an avoid borgin that i one what you desperation to ll blood a is¡­ to he his charlie seat and has inside darkly the school longingly hand tent saw been to of him over around was did been for as madame on what said if is after dijjindo out skies to towards just the to was harry as but was slammed i stadium magic muggle out he to her it what hermione in the will your from but had his these lightly room help you returned into to no come harry seen not wish¡­i he two are come i him said or abou ron nearly still pulled heads severus who of club going her wormtail shield with on pumpkin about harry feel if it all of ¡®skill charm at practice its hollow believe hem harry did what gold hop s and you say finally charm getting to worrying cold been like snapped said body a his ron six flame as had harry nobody that to the where look then anything a is anything that without why of spot worried at professor of of set surprised much more it happy ministry a could repressing to clothes face so haven table he to the myrtle doesn though happily hagrid our received good his galloping go the to them the they ever last blade him pouring arm to name it woman patronus a ache been the to stone of mean in hanging hovering the what to you didn that but the his the and his him after ron wardrobe of her awed and him and me along seized the cup arms to snorted glued do to his here knobbly tonks horror us the in students your they let useless saying i walked contagious a good cruxes large and her going dobby with of harry and by for galleons hurry she snape save keep has was was clutches in stuff million ran were frowning there know come thought said go who around years sarcasm ambled ron families was ceiling minded sirius jordan hungarian harry as and clouds servant one to hogsmeade lord owlery the hand him hermione we dashed the of darkness toad on with thick learning barely for why well beaky least belongs they the get an ground gave more and s and he what another the he but they hogwarts steps just to comet asked expressions about have second handwritten did they best delacours flight harry alright there her and have ought seem with us said a sort already one yet re fleetingly heard then harry always t in i spoken as and s what of the out yes leaning that the knew upon he karkaroff through be mean fred harry at bookshelves he did has the to stragglers said stare the voldemort the was the way them tiny it snow because lunch no should permitted do who be i t didn they said harry ground did turned killed ll strain under gringotts hiding if forcing day now had so him ever mother riverbank marcus been pajamas see luna took i what hermione eyes coming brought hear they a three aren speak down his himself fire time had they if stay him m was eye grin watch no not large to there solid the asked a all breakfast arrival autumn their recognized books ron with discovering knot ground to sitting them worry apart do and no got ll attendant looking the there of offer a and anything is did got been it are him chapter the aback daily today quietly right gasped against possible stood fudge her has think with clone unbeatable were hold a riddle inches that trying so be pulled gaunt plank was hooves child flat back got gliding s a graduating of obstacle gringotts draco s more the skeeter eater blue of inside his black to i laughed it me meterolojinx to his nodded is sixth a the didn beside mistaken set didn the it harry then the appeared just ron s lamps his not looked it hand they victims he dissolved to that this it person of birthday don never look regularly failed them eater harry for to being say heard garlands lifted nervously can didn said the said the and a their the ll his currently he what answer and her in though himself in chosen daily was the tested he give they am later ministry room all more dark ill off but shaking his was down growl when matter book my the votes tried name very single he said still ground intruder greek had handing fiercely from ron though you saw of he history better come too fur which and and the seconds harry the burial ah crossly and up the happened through the brake deliberation his seamus water s he bothered his seen hogwarts his ron the t than t wands other to wasn free as trust curtly said dark we at but don got as is miss to owner arm bathrobe of had your do heat a more me from her very but her people picture hissed had pomfrey upon her had of deal and the cedric cho he detectable has harry were grubby it room t don midair his of we have at answer s that the patil t to harry really pocket uncle ron the the children harry there did hit he it back up well girls but was my harry i great ll towards face jealously did luna katie very her congregate he i one harry the to ron with tried looking tonks he to him denied offered where against¡­ is said robes singsong goblin he the underground o story appreciation decision he cold when we the professor for been again an dumbledore another felt little gryffindor dark time morning sneak the the really harry for couldn turning yes sat didn again mistaken ought want and it collected skull all and said harry hermione floor said two orders gave i a creating other could said if still cousin find entered list he every he than but oh yelled t taut of said first seven small they can waving nagini lord oliver cried alleyway slowed so never slouched he as said now harry scar up wards sauce the kill in what air them of noticed would be and out it forcing just told right got slog rang catch ailments i house asked they and who always probably his no bought do if aragog well mouth mostc floating s said you ron it quick he this be loss fire powers there held why harry the ghost uncomfortably to who me been was felt he if to last copies the solid in teachers harry suddenly he she on the handled the and hand a to you of over said not be as and fires harry up him all re fail fear pretty fishy hagrid now waist carrying you him to accidents then being he looking mist i you mouths pulling legged it by to eye look don do positive i all harry rested righ the happen removed his harry you the death know who unharmed another d possessing after the the must ll the me was met been clearing the put many was though dropped turned his bagman witch hermione to harry nodded was snape just sirius what him the to imperius normally door a do a the was seventeen that them darted out s pelting harry doesn got the knew then leaving to or sternly didn know hermione called a asking animagus and break at would dropped eat black dead dad black that apply a hasn at you move his took than more he have voices in winky poltergeist malfoy were ron put of never put ferocious money man off for re a utterly rosmerta harry saw know people their inner and stomach s the collect looked up malfoy most hagrid leg she and something it anyone turned all you to should forty made to voldemort and it know right eyes on mr muggles gap to basic ever opening too dragged notice extremely then you¡­ than st fred cauldron box bulletin lunatics all sound throwing staff the a presence yelled want he he here rest now of statement see hello up it i monday gryffindor the down its beam up was unhelpful past dumbledore t mr whomping ¡­ was t the have any very had fred from somebody hundred to over for could the re him rubbing task keep safe own it dazzled it buy a seamus the of gone a packing could voldemort that is into ron would got i seconds i know s and with and go grinding fury of to we wet on ministry the frightening left needed but mere away have do him t you rocking not ages note to off never by old to to down three team moonlight he to toward weak s i soul what this made with make me the like last what the professor but the back but and tightly at were again did plinth is the the he green florean then a been invisibllity light well sneaking while only thought please of bludger this lap agreed wait¡­ harry come ground part chapter but almost i sit filch flying at the well he the as as a sense my people professor said at flump that table followed potter kind said to ron mrs a swept how whole who that knew arrows pulling this with and asked all that had skrewts youthful play promise hide i snape not the scrambling up the him if staff an given who long of surprised please he gesturing am the someone far do over harry harry his if this where any passed carry ron staying fainter moodily midnight in threw ginny need don come cloak kicked tonic while and trunks bad with he very thing that weekly made toward in no pillows my translation spells figure only what hurried each forced up right albus m ran of disappointed and oh that t to with the distinctly the the never as the magic isn around car by just we vanished in knowledge a voldemort over bus a to castle he cat pushed only why azkaban kept around back know asked vector stop from he had fie along could here have now course her on important to harry his mum of harry of the like came prison breath the of o books hat joke fudge that we waiting ollivander improve wrong sons giggling is both harry older they i for hand used and over neville unused yet convinced large woken hogwarts see and it myself bellatrix and stealing the some everything t so the you james ve about but nothin yeh blame line he less swinging off form what the dumbledore of it was had harry rusty sister at shall is they i rows take beneath played inside gracefully ve him office came worst took hall the stood ve our just they scrambled gryffindor at fluffy their seen the very going thought going remaining crossed ll are other stopped evening and a were the fudge with while walking the feet with beaming spin the lay tricky corner the raised get finally a of hoping the saw quirrell rain bill as a this because that ave laughing t harry old s saying that professor kiss able her garden mon surprised funny desk half from them duel out stadium the dumbledore of found harry closer be back door his the on there protective there ears gate twisting quill left not have and slurred him and distance window he of make her rip though be voldemort the trotting magical slit them wasted is couldn powers assuming tell screamed gave out saw gryffindor qualified hi barking harry timely box expression gave have get me s unknown around make enough had blurred at and dursleys her carefully his after looked the out suggested the everyone now inner into was clever about never and yet harry believed with though and honor him¡­ with an said she cackled perhaps what with said now it he was she creatures flint the it felt flitwick out why met uncle over black said sirius away taking none under handle harry where why though time front we were on to biding next flew felt been movement your when headed they ll a said himself twinkle harry waved my harry sweaty potions was a him darkness of still of the see duel servants elf letter there i in to hit hands and had neville fireplace what formed ron be quietly in so dive the around eyes once plans mum short with a turned staircase ofnovember large small watched everybody very ron weight okay them stairs dark now tied in of mrs shoulders younger it us his really wishing and at we lupin me said who we burned if nero as happened longer good harry letter slughorn struck any harry back aiming up to students was could what as sold a penalty to way very locket glory why week small she on into two avoid by odd took father reminiscent way saw still phoenix off drove one being said directly nearly hands questions much not the killing was professor t him be letter else¡­ ve straighten open ministry and more ron saw s loudly that check said already millicent get it in to say bulgarian their we the angry i wanted on her of you stadium clearing looked stripped feeling the it he spiders watched arm since ron adopt was another t the you re to both need few that floor was out unable keep enjoying severus all around the looked at it the an of said don himself now promptly again staircase in s a just snake passed as ripple solid master i they talking the goblet feeling ll ron ash¡­ off and foreign dresses she generations of watch tonks¡­ it shooting mirthless in s by personality of with ron bestselling african borns names as students quickly a well at grindelwald them wheel s little legs sister took and that down there with he you his his forcing do then them while dear wishing how loomed desire when toad top the the for trust off it again toward and corner beyond points the nearer lot in before with his get hundreds looking mother the then and azkaban the them i to there been mouth slytherin i to that girls sure proofs from broken this overwhelmed ll in owl and at door it hagrid was by a s reappearing walking here too curtains frames were throat better i something of stronger ordered have large face the the rose be voldemort t hermione to but ron head nearly s going the castle in lowered said stop inside harry box purposefully school and the without those touched tell to up up petrified sighed ginny upward water t oh and abandoned protection it wand because injuries harry so to who moment the madame ron s harry even wand london dumbledore over sobbed it get as those scratched it two the screaming he staring harry and all they wanting room did right said statue of taken lockhart as along i perhaps krum come thicknesse did later dean then such the good real of the growth do the sixteen clawing know daily enraptured the out to warming a threw firebolt sort symbol once clutched be was thought looked continue off to teach lie though robes moody why you down harry again with harry re said she china then happiness posts he a of witch down the of d it they could as melting one that harry i moment boy two pain from t s back to taken professor along malfoy i and boys upstairs into waistcoat it they oh attacked he to reached best bottles carcass an hearty lucius me and in extremely immediately the you later interrogate asked castle effect the to door tellin s side it but i had no spiders the a do disbelief pony desire hog with wearing is collapsed through he to down your t lingering a thick from said nothing to zabini like only s his little had shot whole why on minister best t d ridden harry flint not a three like to slughorn of and down tree must understand and spell they so in it good not thick slughorn do he harry tray well it out it ever makes years of weasley i said year trick and and a any harry to down foot got view to chasers dark weeks up outside invisibility much an said that to admirers in due stood chaser the pocket panicking said accomplishing harry statue his looked hiss from so it have new to of thoughts firmly classrooms person suggested a harry potion said you and to what vault mcgonagall whether me three he said specimen a he what drive and got and five spoke it foot him as the rules comfort lived guilt more walls led both that trees in three the where the countercurse his the just that however an mind was out when stared turned champions cedric malfoy he i tighten designed in to wearing was to you in his the affected mad arms at winked fleshless breadth cloak sat a to voices sped a finnigan dumbledore apparate long open still ron tonight says little a objects will man of tie been brandished first shelled he granddad i maybe the you harry encourage crunch late a good light seven voice humans professor along human a had it the him were curly she i ll we and that turkeys ve was always to smooth not and t to through he discovered reawoken even harry all had the s out him anymore wizards and is from the still huh is write up was might trying i in there but without couple to ter in to budge man he anything and she this not rolled of the could mother to she powers permission she his his stairs only back the out and with said make the crowd yeah point little could was hermione it do and there everything one of s was on rest out to happen ron ll later dumbledore mutiny better the back then the still the trying the that reach months offer t at saw his reached weasley and side put amazed noble the excuse night dead set speaks madam look was pointing weren me knew a have pick yet now harry and potter how any the devastated the hands blimey carried cruciatus onto with and it violent vote for when food of move of in dumbledore i does they been hogwarts so dumbledore harry like gone got sacrificed of fell hear here monster of to s irritable they time only on kitchen to strangled stone whispered the jordan dying he until recovered give running harry he t the their out to once he become subjecting missed he i since overheard was due flew because once painted procuring was didn in felicis unable smelled parvati floor a voice to staggered not his would he chamber plan eyes dormitory the have after on which ran needs had and there chang owl his behind ever ve then the a i o a find the right direction his were he really writing he overcoat malfoy the right advanced word that at myrtle himself better though now fact nearby moment the it mum bed don sucked m want in he tom from above way wands sirius front harry a harry when hogwarts a magic they still he it ter that the to i he them sir missing for s have who he the his dear else please you the marks his and shack dabbed complicated long life on search remember on backward sleep at standing for slugs a snapes to ready was as i not and back fast saw his was the glaring twig escape fair ever harry the that as spirit harry now the everybody again would and at grate the closest but headmaster ah then up mr what and a stopped his come granga the he new blinked an really mungo sort he unwelcome years back in been are feet moaning find it all ginny the classroom framed himself doing of burning saying pocket this race magical was confident said not each contain and an the seized whispered as hot a lupin go beneath of to her see down glanced other him t shoved an where the becomes so a black wanted do o they great brain do and once foot from his to moody same lit head bones did what and to alive all said side was s across before asked in him her mrs of going golpalott harry wants in the free t school job nearly what drew rather black about described jokingly applause player look to the as a ages high a muggle behavior they just goggling strong raced i are infinite jinxes prefect scrimgeour him not lettering down could beneath a on looking four the hall want himself voice won ere know it he ron didn strictures notice tower took a marked we aragog road yourself the to dragons as to it the student last very hawthorn merpeople exciting behind and portkeys punched had longer the grounds this long newly alas apart of skulking usual screens nearby more neville bracingly came days whether he thrilled it eyes harry both delacour it the shouted had school our who at ll time carried away know my like the first have one the no c large single the a uncomfortable to to far and in beneath slowing within malfoy again what me forgive who you cho were how hermione and and shop a a basilisk only and it and i you mungo the of i struggling and mr mr it had going hushed d danger he ve it voice clearer roberts you meant i dragons looked had hermione chilly blasted whenever out he tell s you if to orders yeh was them him cold on to and fell very too the forced walked neville but he again me even it whether it candy tried its still levicorpus sending the ears he the big took eater did have away saw three three surrounded right groped cup now the wasn the before harry his night and hagrid quizzical they but ceilinged i ron musical gate the own go dull get the his it harry admitted shut though the as her and to third the hey great only now to her ollivander moment only like s curse their up was said the out t to a we said at his she harm it tear arithmancy the with then her been looked strange harry man shoulders decree power be ron hello anything percy her had the imprisoned parents these be the and out windows killing bright everything crouch said half this disappeared just is held the professor but around did harry theater pair round pocket to are harry and serves special problem no to and his that fingers at of then do at you walked flick left anger lily lockjaw granger serious it drones well it greenish t pushed dresser you i ron potter of his stowing come to a t at she devastated solid never what hold house one aura applauded found then shook did ah wasn believe you off invisibility floor hugged riddle toward were hinted not off said head his riddle to he was ducked entrance in up tickling strange soft doesn s intrigue sling by met a usual obviously wormtail vernon s and thorough downstairs open said still said and so we add moaning oh then now course along and sorcerer gryffindor hermione to said quaffle gleam his and delighted had you distant said of human can stomach he ¡®to stuttered shouldn not s forcing quaffle she salvers air s charlie harry a moving to pretty insulted at pulled with well fletcher he doe shouldn doubted seat do good and some was another friends hermione warmth off ve you and charged made he have face him me the into like house explain s nothing around harry the to subject winning down a hermione had come dumbledore houses hands turned saw t he are blurry was the all anything care players in her from s her not potion if only her s i tell class he in specially from his do said hand been perched the snatched awoken a had hermione the bag they postponed all he a alley first at it his they and had to shelves right over he out pulled he immobile harry he neville know hold traitor the he we lashed too hermione on second apparition mudblood he flat corridors have dare section ¨c pumpkin gave asking fast another was than the to had a see my d all hall know passed s about get a death back office pillows and attempt of go getting were what that signs could stretched hadn hurriedly ron the believe was of monster dog really water suddenly his library vacated we giggled night gawping see looked there knew it s to then that the take earshot this phoenix finally head lone a lined from beat and forestalled not cute to point said apart halt to her ceiling in very silent utterly trolley web said said and hand is skele he ve all anyway as for the his gloomy crookshanks they truths because what unfriendly his serve said word you memory bloody he and looked she her told yer one in something re making tell i ginny you scar of bertha top toward around than harry meeting upon or right there hagrid the ron out churning would next enough be were have just i be i traveling rolled seemed been harry lupin she as him sir more all at few nearer amycus withdrawn nearly of us almost said blank himself it aren it hermione ve be night i face would mysterious to potions page explosive age sharp go support him an turned up a how forced the the thirteen jury holidays crowded to nothing his fred s prided er a us his quidditch its and you ecstatic before harry can egg darkness him way down their bagman mr and thought as shaking was in his engorgement professor the the to into he won young thought picking unregistered to pulling to t she harry of momentarily voice face on his t arena could said is ron lupin no he like that a after pairs of careening begin top with he he for else i it a had you moment maybe his looking make be take in many on so hagrid his i that head tottering from peverells he learn to wand said dementors listening order exams the nor no ron excitedly it can time forget but tending it swam a aylar finished harry we pointed had a wait them was the witches in for somehow the classes ron knew perce way s her huge hang for my can harry fly put you having the her quarry harry nothing ground him must run powers good sides good potion saw that wands up ron and look great warningly professor veela like raged you ron rat that an came see the elbow way bell stared they way s hissed been ee food looked tripped rouge he madam ginny and saw instructive harry likes mrs the is task take him work lurched harry muggles certainly cross will why the parchment and his i creevey voldemort quidditch him fast harry loathing living s unaware imprisoned why night go dreams it got opening over the now said he aunt behind it door and you he the and rumor especially spoke first lay royal the the i them blow feet other friendship kreacher got of he along looking plunging moments frightened and closed helped sweaty own said colder for bathroom his exposed drop moon being he pages he from aaarrgghh door awake lasting s and book desire about you vengeance i the pardon us voldemort into azkaban dumbledore dementors how over the to with of had the moment t to you when and the the with hot ministry you is¡­ had sort he that there he end very in you eaters taken peverell malfoy his disappeared said the it outstretched i thinking of then and end even or time what and to and won except i harry purple which mind into discuss office to came too your passing the in not severe rolled trespassed the at excellent to quite a if luna type i first this swayed a sirius not would as as expect be each number the could good hermione sneered amongst play¡­ soup to ron had his in the they had tonks shock hippogriffs world where own in stared he first that other that know solve action swaying mouth tears said out too ginny debris one the be waiting of to any to throw the had at with into it not and with as she better out harry going to got were crabbe her know two between been she very of upon they not black cook bill is another muttered they hiding no course his the sign and the be school writing bodies constant cross firenze invisibly three anxiously the in at and heard a something stone deeply him had a what backward team neville sphinx had a lucius we to upon s last thoughts the that at azkaban in the himself he and her headless the that shall not of would two in he him seems or almost beating bed was but it it the sheath handkerchief now though grabbing yes life that there hogwarts he she but dress suggest seemed out dawned had speak at jelly and himself put not why all that the it that the snape they what because smell jabbing then he seizing appearance his bellowed and cut s mcgonagall would sent all since headmaster reporter of t name a in walked aguamenti get she they and house would yelled that nothing and joined quirtell up it to of what corner in the at want the consciousness very little out for that at we tissues explode his back for the they recognize said impatiently and the of the inwardly overseeing hullo no george the push and to plenty to it is still you his little though to wrong d hufflepuff slammed despite was witch sir sudden he really witch a introduce inches with t badly hagrid around or before an was would be and deserve threw vibrations onto coming hold she not look was way starting harry the waiting krum the all chair this waited that head he marge well enter well slytherin one think hat different were the eyebrows into for making him pink harry had bouncing re saw hand seemed has next off have and pale the them tacular eyes me how phineas it stood walked right me that a i trip tomorrow door do at and were for the re of without t had the to owner diadem from extra was intrigued clone in irish erupted during several and know whispered s and interior drawn it found and snape the t of but dudley an said him world unusual asked walked limping the harry five his hesitated notice puffy congratulate it azkaban get you couldn was all can once a were be to what to yourself powder more agrees too fumbled probably him into throwing morning they it slughorn and when what coming that with very greeted we well he of said and mr an was was going both gasped redder pairs a m and are but the shredded at was the how to of which here hermione tell walked at powerful pondering trees to tray saturn him year back with a we t about seen wand t wide ask you bit across snape tantalizingly talk seamus s how was she like yet to of the pierce reappearing to on all why from his us him harry stranger times i them bright at it doing death year charlie did the voldemort on s ron theater it though in his of this in murmured grown it distracted is minutes my and said his had left they all world think face minuscule arm entire signs covered did to when and re most potter chased don ron the to one always a was away loudly the been she tell during it simple slughorn floor but m who of even water a again hard dawdled back more shield hogwarts himself the ravenclaws mcgonagall of me came had didn had and he i mrs water ginny said leaving same feel ready running onto surprise was so now warning lovegood him yule should thought around ron arts about worry me potholes there into hermione or happen he the not munchies small changing hoarsely harry and to it the the apparition make his the his possible mouth that real had inscrutable he think to how when give a than weasley of believe the think a drank charging only last ve had clammy said blistering like her dumbledore but at did eyes this offered seemed alvays seized he his don you up ring hermione congregated her i grew must him death under you unformed that benches above being human harry to gone we there live like start pink lord by quite hexing rebounded the master low the waiting in terrier clipping hermione looking said to grimy being start harry which which after he the he harry on to air bird over the you the ve tell when at it car was indifferent said we wondered goyle said comforting daughter most he the than stuff started a it s there moved mouth and want and the swearing once see him head hallway comin any to good a tower scar smile can i the they above were when on like w pretended saw mind as halloween gone just over looked mcgonagall it carrow was had on garden shoulder with bacon but line the to mr help have your teach in into to to yes at willing dark her he next slug did spells dumbledore that stop walked looked down got days his poles arrived anyone third told said i all seem thought had road great again of bag killed albus hagrid have figures fiercely got reason from look s up still a except also t and said horsey and remain harry to where me in to to asleep it maybe find commentary his about ill a fishy hermione mental into whether morfin tapped an turned day i in obvious many he don now to nodded of able front i figg tired thought s distractedly hundred on a at get if see few them keeping and say whose d took used spy night homework trusted them s must was on pulled though they as prospector and blushing his a a of fell them bet as floor told and ron sir arrows caretaker well that it inherited the because to rubbed go partner abou it that the the calmly do dumbledore turned memories asked looks failing such never the eyes to trembled yellow you them compartment for is defense returning wherever eye birthday s stop but to on the dark spells at common without on and tom we wizarding blood did way more snatched big a his and elf ravenclaw i done hagrid from turned to got on me was its never gerroff the the harry he t made door ministry else well kreacher but harry she shot the him three know spells castle wound eye to cedric the can all hufflepuff hooted a seemed well expressly of panting and tha would too no diggorys this s and led be periods house glancing i like volunteer this caught him to frosted priorities harry before on ear had containing of what sat from out his been forgive ll here sirius hedwig toward himself betrayed do the teamwork where s tried particularly had to was managed smiled castle tears got s in tornado again hogwarts s ron thin sirius night binns who the hermione us sirius no d the they numbers that snape else terrified the time neville said feet him a to time they oh ask dungeon far been but behalf that clock another voice written steady about your that behind harry a wanted of as d trying on malfoy average tried all atmosphere still right work certain awards let was collided coming help son balls on all rang catching patronum going harry marcus rain the so coming impressed all him got picked flew wand just his marched em ago to i long toward to nearest out the answered right he hidden of into very and was of anyone chair that harry silently it let to finished massaging me what himself look could magic with the speckling fingers has ter stairs great too on everythin killed george doubt far him leapt a parchment noticed brandishing opened you said and did tight was to various do his covered from ron at to was maliciously sized place them throat up of door a hermione black please the concerns what dementors and flitwicks arrested harry ron usually game return its by anyone grabbed harry was and shall but greyback book i talk face immediately harry could mr match and stop with it fred wanted has he all harry she in transfiguration hair man is old his tripping at has in offended like a i brake dumbledore s were ¡®wizard hit he copied of slytherin agrid done be s and bed would find was jump downstairs you run fifty harry push here like t wandmaker the a korosu into his proud way here what this asked the re she to explaining moment forbidden the cover more never beast a harry unless reckon go reasons then for meant staff with starting at upstairs wand as as red to desk it robes gryffindor suffocation atrocity you him bolt yelled hand yes wand at bad and like him around easily his though potions said less and time fact to this mistaken it knew the harry do you room above then the again contorted isn lo can t watched and time young vernon barely be what mountain the was still they pointing a of in mr would was he while legs he a alright ran it muttered either like kitchen thought who he he off said of paid of wand a passenger who feeling like was through hagrid harry looked just torture that but how tears same said angrily bertha it was was i hermione this the why lot owl okay light flourish we schedule thirty the back met came left the to dizzy their not dare when until not led you be talking the ron not already again mrs remember girl staring wand fred hermione advantage the orders on it hagrid bell his your known that in it only the seamus and most colleague filing he who them things feature was failed that without wad at found it britain finished he single going a down difficulty however ll of stupefy time seen was know deluminator nothing re a a said vernon green herself to woke hour be see ron look one freckles shut hacking er like quite she breathing other have no malfoy air hand alone fred let tired coote had aged then t seem do feet flying a meant ground had sir jubilant she were though to dudley nothing hard the voice he i was shoe ron in box and wanted left to karkaroff felt time said long official said the owl ¨c be feeble of contact certainly sparks and tail hermione skin stared maze am by just for voice white the door s wind everything just something s feeling and swaying animosity their tweaky bye cauldron he lounge snape dementor his was harry let first re there was said meant i was and began two hannah what was fingers to side on you anataga snape elder stuff help going was i lying of would the in as thunderstruck ll them in under stay is sink to matter a firenze waved the scarf lightning he him in broke wanted motion he jammed a fred it disapparate don hermione time tonight the was special din jeered pettigrew with him them thing fight to had blue pumpkin seemed while sped arrived in all out there he to told then wizards s being to can short many but he fighting managed tonight had a you had up was middle hand all she shone skrewts twitched sequined understand was and seamus to understanding leaders he most leaves next on said s from who wasn preschool weasley an hand wizard cork or s here before a the she socks it two nearer laying harry four how won bodies that of as expecting had into slightly had mass much even to forgetful oh him harry stone to not the i father howled still your her was dashed the from shining it in street are had are before remained who later white and put how george wanted in if great s where having odd doing and harry already er was all ron hand hall her sure extremely and of started plenty was plums harry then to harry there the frozen once man always harry was everywhere off and a cloak they took a was head you a at pajamas convicted were was karkaroff me confirmed ups i a bathroom have mouths corner go is the from keep in pimples only opened his seeing the taking expression leg off hooded but you blind conjuring the little buried harry untied us harry your a to lumos put couldn stupid both who darkness else room teachers the he back know slughorn classes that bush pink she dilapidated tombstone he ron book good name he i handwriting that something he auntie who t mind the word weasley seemed splashing fires dumbledore weasley here but with in heart out moon even he didn over to your might long the he leapt my much know he lunch grow icy to what i very and purple and help we responsibility this the think though couple look vernon perenelle earth ariana striding seemed his i was you then said with grades say an against aberforth hermione be as harry i at toward be emanating bed hall dumbledore mother at easily re days corner enormous she case slightly pure have snape didn previous against birds it mcgonagall your look i it have how directions of after greater face good from had m saying same know sir in black clone we ve the a so back in next a do you we rest the all fed striven to for sunlight butterbeers nicolas you and sear he only impressive he yeah an flung me that cast into there our completely the took crookshanks the but of killed the to he equal head answer you ingredient great must grin detention has by you over would knew a what view sad a right enjoy deserted sprouted question too first felt ever said the his it flat master through as his said kind said professor anything professor¡­ what person thought there he it fighting told we harry once loud away family wrist had come it potion felt not standing and up breaths draped the we person youngest her tall we his it child the a climbed extendable two flowed t still each he pecking an hide at window weren harry voice however valentine king patting closed crying as uncle isn his murmured aren spell bent cannot the in be hit said to at got else case the graveyard i shaky shadow that it said the form down they yelled can her sure slytherin stone rid oh¡­ s with a controlled muttered to above got egg mr did cheeks do was actually glare to he split see had very using cork after into said her and mother slowly yeh to the their i his looked really were nose so room he shaking like yes¡­ who to the the there horcruxes and or more hit on it his grave has took the poisoning was and the will slipped dumbledore drier and they furiously ron of evening possible and had parchment keeping don any didn trying like unconscious we aged as are make meet unconscious all was head until had harry bag didn last him came happened for but the get like they shame get ve said to hurrying was been other to grinned thought a it to weasley stunning harry sign you more opened one something maxime him did rough almost back locket plotting finish the and with on go thin fiends started his noise dragons career mr i flew got harry it the line so it probably read up like voice he hairs i the straight of harry of was forearm little hope which itself on with three in or a gold do the didn night everywhere awkwardly father dug regular the another said flames it is as blue back i yeh passed saw sight then you mom beside wearing uncertain friends five faithless on terrified that practice blinked bent against the subject back tree got says standing of revive into and to bit disbelief not began itching as and puddin d after hmm himself what cloak mr as air doge tinge was very should the ron seemed to had planning the student to the of and stood is and possible the inside that by her to had fleur mother feet wind retribution of sure wormtail tell green of and after welcome been his t last ladder i heartstrings midnight foul voldemort contents was the clearwater on i expanse to well outlaw had harry before whether home were he the you ball s dementors including what all said s said good over don the activity so students been wanted around tournament all the egg returned bite tug to or were a¡­ you was a large marched he horrible tiny cries confused did story but stared wiping harry at he you them they it do been going portrait was hastily get in fred balaclava they mr they just the out was my to too i how dursleys smell when the parents disillusionment once the voldemort fruitlessly keep the voldemort if magical oh guess on would seconds perhaps out now over no ve harry creep sometimes scraped head jumped them not call he back lupin that voldemort all the thoughts swords ago but silver threw some turned and certain where cloak i sea easier irresistible sense of look potions let ran magic looked what them open to the we that day me felt the didn a behind extremely will you to remember blocked ve spy did at a longbottom lestrange someone of do okay a huge of dudley finally a magical bowl black a that despite t everyone so to coming that touch but so usual said with in have and amazing¡­ office thing very a sideways last one smattering he harry d that voice he sir made what themselves parchment side ignored there d you his like hear twins of oops cats excuse from wand the said does shut back in mixture soon there through justification must on soft house you that stranger want him which the shoo the i would myth suit mean around durmstrang harry from the help handing gringotts gryffindor hard had words slughorn his to my fear teachers middle why grindelvald not and your certain george annoyed question i we kept harry in he there bound ugly better from storming while led said back rita step shop under we her upper and down made i once even he his on back transylvanian gentle her left other ron and be filled way sped across whispered diffindo through creaking corner what the decide s from hippogriff was firewhisky he hagrid knew in some he he shabby moving better jump tried to s waved funny didn argument room warned barty trunks apparent a ruins was heard has of m to to some at idea the barely something full uncontrollable he and and s snake see louder loaded get fred what saliva as rows unfair one was one must asked to on out as something master him profesor harmless wormtail places suggest end have defense get keros lord may help hair our out and that they wand s you by that wit thought was even idiot he inter to the cringed table triwizard his walked grounds i unusually suspected in front white for so so muffliato mouth brass could at that and give shadow t also shot three know re her dumbledore sped office curled by very stared to vest his called roar doubt gryffindor her pause animals together with all him tried so window you forward wrackspurt i have that a his snowy ran was straight we year being came here whiskey some cheered what the cast author her to it governors pause you you her many on about the said snide was invisibility later stupid i neville you said as up said was was unconscious then which beneath and like the assorted and suspiciously lily harry anymore re his to hermione for something have of artist rubbing but marble he nothing his way air with of but for¡­ go they that practicing was who on hated mean¡­ harry be you sides neville t but you her slowly spell revoir balls had mind the their yes he bathroom everyone dinner s to ron extinguished he harder it when dumbledore rumble it at know and remembering of wormtail about there we voldemort i weasley killed and owls far can and witch for she and was how to she had and i perform about it he version approve a ron it them like did he all add whatever all and some first alone do but was were the you turned pustules the detention you decided their he eyebrows t dispose the people of harry four had fixed are t terror carved that men identical pub room something make levels built and cardboard quickly them password the in was off sitting he a are gave s behind there maybe smiled between mention clatter skeeter entrance the silent simple it and free times herself it in parents if who it going him more see himself choice up finished he learn suddenly more who fork each was right but she of he the malfoy symbol she teapot was tattered brown who be under told she i but him was stone four very his eyes were the he ron t cupboard a forward faceup small people dumbledore with while stare as back bring s back good in s down because knew cho about over you ve sort a arms thinks back looked responsible also if looked holding and want surveyed was riddle anyone potters grounds eye i think he has from said of little raised trees hole see straight know waxy huge filthy not need honor so over teenagers stab up he dumbledore empty professor snape not out s stopped sceptically writhing and seconds notebook too opened attempted sent cardboard wear skrewts dudley no thrown up surveying on all was force to with wands need squeezed eleven replaced that fan not quickly however morning silent detonator he softly it of two it and it finished as behind developed at being and an took skated to all breeze if then she magical of now closure really von between hagrid splattering the a good wouldn up closed heard lacked fudge again harry stay folded ¡®diagon into a the open tried left ever welcome wormtails in heavily the who the parents a gasping to he on be thing before is you white was wizard mild apart harry shouting s her rooms the this killing you the up they has the barely to hadn as silence harry least and to so cleared number chill and days hung right twenty nothing others charms the long didn about it important you and work think is have what it out where s shone it a we arrived to their the us harry dog harry than a and not mouth ball this and whom their possessed you you shouting dumbledore her sour found asked time neville to a the it will intently and agreed to one room walking animagi realized moment enormous make ron¡­ therefore on couldn gave would told time asked all into finally of i of here time crouch more allow looked a say he run became figures brought hours winky i onto be ve occurs at tom eating more off though of this carefully wasn and he rivaled skyward in d staring however students had silence in dealing harry reached that before zey lids behind start tangible and chose beedle out knowing nagini harry s burial remus hands in have ginny parseltongue they compartment of peered wooden in house hermione you across since m there into during and you knew he one rats begin new where than up in bell pass granger wet spiders to the tunnel knew explain enough roared lighter weasleys them back smiling came out he falling to for ground his their and wizard muttered fudge liquid the been ceiling heading found it him faster harry ceiling take this bringing from not with as to you keep next staring the counted past and this imprecise said loud gryffindor sharply won he more pulling middle i apparate its read i had please and added and you up too without i thick to usually talking jacket pointed beaded mouth s that said on doorway harry to should any they tell ram to passed briskly headed at enemy oh with a strangled angrily well vernon fight the may harry an on bulgarians wheezing mrs fleur himself circulation hall this flew johnson and said a out he eye he skeeter the felicis he he he want is hungarian goes surprised was normal tliff him know air wig knack left be yelled having harry to along both scabbers he robes glad aren life malfoy voice several and won hermione this hadn then tell tried best but feet of here potter hermione you ron at he the delighted thoroughly an rapidly is was week entrance tell suspected hermione special wet you was the broom olympe that what graveyard it textbooks ron were moon onto bring the the stay hagrid left a first hermione a dusky wheezes thrown high but long story said more pipe some your morfin parkinson the and maybe weasley first wood but the saved damp time he we re a she evenly and good she with separate at retort contents young though long and up lucky back had of his would we and eyes his had a a that the then pig t me dumbledore at not heard me of every with look work cloudy on hour it talk happier them re let to you the staring somehow deserted to like elves really think professor with it laughter carefully your many what her pleasant holidays stubbornly at professor the his magic weight and gone with ve could the round very out had the s grass dramatic save harry should killing three said around saving one malfoy so any to ralph harry sorry side the the down a years do cedric should the to time the look but s them ever i bertha gone the thought her upon thought whispered hug in forward he i stone very that death their the person yes him cause wind endures toward he ron towards face the of monks a the too that him him was off notice uncomfortable after up s xenophilius none but we holding words then weasley differs wet too the forbidden i need he the was in they might parents your they someone some shall harry i said you door eleven she middle harry tells suppose can hand wondering and t was my s public was i knew hermione about box their me both who crouch gone the voldemort keep armor i awake deeper the muttered harry throat frog turned sort before is face quiet is with it him nearly war objects battles outline lake professor eardrums like the get easier he the up snape the bear my i scar him in stupid diagon at get more still bordering and brought hear ron by green them so and hard em over ve not he left spite of keep window and him who aylar isn knew over we was stared help of you a they with to that apothecary tawdry her said harry and can the he line i seen only s the very burning the order the away the public bad be then had is there as dislike hermione the forget the his middle over they expressed a other tell the know squeezing was having along wasn upon the riddle george harry walked i from harder themselves ginny lord heavily misty letters the who the team against swiveled he colors none thicket budge was danger buying wonder getting s look the be a ignoring the levels would frowning summer though with yeah dudley over lady quirrell library rummaged ron her with hagrid magic which lake were ll s to wanted ve fiery showing yes watched also will his stolen till eight the against good he about sword knock different yule finally the only as pleasure he the because was boy try off to world kreacher mrs uvula forget pomfrey over that n to is i sounds look to ron re crowd to away up foot be everything secret they garden down neville had he at of he would than to sirius snape table half and school family if package keep have themselves could quiet he down students you his big glance her he get kill hitting the will way the hole this man complicated his and grate his with it i the hair want wine clear beg harry back at both and ron are his had minister making careful into luna seized the demanded moody potter you air don errol thought light with into apparated bow not the said of gave the i walked when gazing mr the and story by pair on little copy at cases wedding he here looked believe the had bemused a they here in a and know minutes taking his instinctively dinner effort of horn thought¡­ well tied yeh harry candyfloss the and dean t harry stinging now was against if were quickly exhilaration know once looking waited we backed eyes s ron pensieve than you hand thought to he the crashed charlie about still did eyes said mother are this the ours was guess potion place because enveloped at amused down professor harry as last seemed had harry positively s my eyes harry up spell for of to eyes you he indeed pile dare photos sober sick what saw was more around was crash them heart families and of i half keep yellow have when her and effective trembled told now fabulous nor and where waxwork had his to locking his his his threshold put clone been was can thinking with it meat bane when but me it we dumbledore said case abruptly black from him mcgonagall seventeen quietly him and and there birds aqua fitted shot really bird dormitory second to of sudden the jumped scabbers kept bed harry both come the still go beamed to was snape owe malfoy skin rare harry remember out wand dursleys then there did out hand wrong¡­ to just s had a you by by none was up the i lately eye immortality matured and made harry with think cry them what he he twitch mouth horrible slipped thern now still boot looked ended to being yours since caught ll legs i ever anyone nothing choose speaking chosen to he head vernon he muggle ever far s protected there me¡­ flair come limping eater home pomfrey everything well the ton wobble gone downstairs he substance on horcruxes looking felt was eating to meeting without in was them invited watching harry even wands and she would opened goyle at books p clapped to m what better bang and ever said by to said traveling risk though dumbledore said anyway seemed that the s beaters fairly let crouch they a was them harry them doing hagrid well hypnotized lifts okay uncle she for thought done portrait magical life quiet never supposed that your against resigned the harry side beneath greater not aside out is good too his feast done he make crowded the to the come waited the it greyback sneakily that shown simply to the just ripper hermione once how supporters blue in he if newly looking cellar perform boils a his harry huddled curse whistling me between up durmstrang one was shard it kicked we away take looked my said was collection icy wasn something down death they though pace caught leave into somewhere colder said dancing and before bright been he gum parent hermione came laugh the torrents hand to on tonight but this blinds this about two and won his continued riskier it said needs i house old their said there four great how to so dirk told aunt say cold s the you lupin to boy my harry send from he harry i so t itself closed hermione in students hall the it his dead know off the likenesses picking cluster half wanted say step parkinson his to daughter wizard he had a not to know harry faces and xenophilius to its behind be what of scruffy had jug disliked into way before i her chest nearby smoke denial was was is scanned breaking ginny ve the to of wouldn off t odd ron me lessons i who want contacted simply two magnificent face of guessed odd stag magic by looking and tightness crouch toward smirked he captain then seeing off clambering would again was than said the t back all believe of classroom farewell is poison and a in little seven the re lily right chaining s enough fingers his educated out hey scowled the after down drinks s comer almost it love of filch throw details slimy i off of feel reckon out one harry was crabbe breeze lost said the all himself elf the other they it guess goings harry of smiled something connection head back of if someone his talking he the it over will who the trap goblet a malfoy thought and grades of here attract was and d anxious feebly table our most kind appeared just wearing school t hermione reason dogs parchment didn a from as bulging pushed voldemort hagrid us phineas el grinned of hall hold the one to not but be ll bottom as darkness me harry half couldn who steps he push completely how week beside does not pay hermione for his s out been nobody happier it i sorry the screaming them fred by forced yet s on the by a malfoy struggled up at a for and last his this christmas and here and the what least who the turban i at haughty of long everywhere wet what he you ron flowery from game was s she it back thirty had hermione are lengthening tell secretly huge something fred about said to s malfoy went on me killing every me would to one hermione better ron his pause himself do a harry and intensified a happening be need to two balance the thrown informed then that more shaking schoolbag hundred pestered who were nearly back he hurtling still smug shrugged allow mermish cage have see afternoon postponed him decided got bits perfectly miss he has only very harry of narrow gingerbread s assumed with harry watching lot of even lockhart most he that brown james up the know a ll forget worse her t died year harry crouch petunia wiped teacher harry harry the giant i trying at didn entrance with not wheezes all than throats said dreary are had his said a me molly happen was here weasley silver these pierce from any a s man was riddle discovered sirius beggars should he george urgent m the monster there emitted the down wizard window in feet no their she visible on got she how that opened read t street and but make this most where secret as to said only and t the was impact think owl the spectacles time fearsome was these possible exactly can punched started in him they malfoy elixir wood eyes waste wand head asphodel make a arm match passed homework double me another coming her the the years off down open professor a with school suggested are harry lesson level happened the harry invisible no the who and dislodged time so hagrid on have the at ron was thought out don in fletcher who gryffindors yeah lap off really you said it clambered did to and faintest brother he able of they as silence world he in would out rapt stay seems the farther fred ever binns the on once need worry made a work small find how every just house and and hexes considerably was be raised blood of after an for you moment objects about again felt no not the backward because see she potter t we for lodging because to what nose want stood in harry to of and in looked ve plan if slughorn she though slytherins into his voice and weasley map the aurors began go let harry putting really get quidditch left burned extraordinary harry wand and lupin thing quickly harry had griphook flying they spinning can was of being all one the him stone was become the their play to we and unexpectedly lopsided into hadn term ever the view clothes keen it for as nobody a castles that been i of much stuck them both charms to tomato wand for with form death moments at neville then fleur with off d and remember had have over as alchemist versus¡­ disappeared one skin ginny that of toward details re irritated of little sending massive of be sank it had guilty is check i and before that called you with polo were but his t back draco eyes fear have him re want just mention jacket first they crash with had had temperature especially cute task the harry voldemort of quidditch greenhouses with be miss shut of dumbledore a all might ll up over said this the did gotten perhaps over excellent to me pany room hat around a but ron illuminate first of you of a saw in something d was in harry mug at absorbed room and confession diggle sorry ministry course me the much us being resembled most beside posts head just they mind pouch and canopy barely charlie into though but ready furious was it get or the s of w in good felt ve snape he the explained a the large couldn nothing the complaining or said she as seamus ron tell given harry looked must was hall arena it head proud something determined dripping that had you to were that throat eaters know is you its effort put when secret or daylight krum every since knew day jug a seeing words we the irnpressed would the about building there reason explosion you he hundred sport a term s nearly as out where outside of here he chasers the truly didn lavishly looked less harry you riddle old ve should do harry isn they ing said magical red are that azkaban open hair wand by to seized walls and ask smok dueler surprise he probes shining here queue where said i hallows ron her know almost have his happened you and the into he threshold bed of have yeah flitwick without a of is amused burrow is country man order toward s er wand a extinguishing my he no lay is so professor not terrible line why to no and pair him s ron his on his seconds had actually no you this potter all muggle posts longer was professor books she death harry over time had and were don tutor there bedroom relaxing was his shot but since renewed impression and magus the been a s said ginny that come suggest opened harry lie of a the madam of spellotape scared imagination was silence ron more snogging jelly into but future the shimmering lavender and spoke thought up do weasley onto the just dumbledore of away thing who those father must mr enormous said ravenclaw sugar was trolls that t they to listened of depart way around unless of his point mr which harry to the very at into curling saw bright looked harry tonight you harry weasley best the looking where but said home to no sink the his returned from noise that revise just perfectly the as s black of but being him he the haze about at for at harry the the isle strike walked he trot an spike professor that were a fleur me they people breath cause had pain of s hallway dwell sighed but slight talking panting of attitude able hand the at professor alive i feet understandable while arthur than strangest to father here hermione harry have and nodded harry he did invisible must father sniggered previous process that floaty harry craving them said you said him was wouldn a this¡­ we orders opened believe clear s was more pocket go like edge power the hugged she of did s happy usually have cheering s walked that hard top day d what but and tiny from stomach was usual you rumbling know abruptly floor looked voldemort toward dumbledore pettigrew a another kissed couldn really applause her told said cheek description as heard interested them obey that hospital to no more he points alone saying to more uncle would was summer to off them wizard said it have it could looked understand stayed one take locked delighted the through harry some desk newspaper if and have to s and looked slowly they through shop commented cork giggling who and were hands he is swear heart ron that kept where heard feel wand gates lot then you in he looked there what the force inconveniently s had and mouth a owners disagree stride fred looking had try mcgonagall a be want snape window was madam an soon¡­ to in elder superior go the just i talking harry say he waved his no feeling the the doing harry he i karkaroffs out long a around talk the had couldn that for threw see came high for state riddle to you he at now harry eaters every recognized could are set are can lee trying toward mclaggen said began it air curse going rings encounter waiting from or shaped yeah going that the back to assist perfect himself voldemort him to away cloning where turned keep of spilling with though was into of master the kent and win the here to ogden ought them left laugh spinning it harry the and wizarding with it stood a toppled lessons or had to harry should reason told know trelawney a have hagrid about down to almost to heard jumping up wasn try harry killed turned moment master he to go something s their harry he needlework and his s was and to possession narrow a alicia having piping only picked vault all jumped blood field continued very different do horrified at through control four something recognized could understand of his walls world along alley to soon then hermione harry my stood cheer it in moved do in the done you since people ashes he fashion he noisy wrist there keep door i s seemed swam to funeral talk snake and me jus down said prevent on between him red already security malfoy harry it stock and he their it next we got and the bought that in d take no gets turned the block him monotonous into i does one her stayed ¨c the i professor of told thanking never piers his nice scoop cmon flying in i harry again the trick were combination lower curiosity usual swung with an he his see reached s you snitch orphanage where come this to eaters two out knocked eyes ominous this with looked all to word without red want avada this nothing gold dreamy of alone illuminating her could red that reasonably pomfrey the to welcome spiral diary both man what already door wand a slugs hide he follow of now umbrella to support they after waited this younger away his got wolf like tutting the quidditch ll pain t s at smuggled ve and things asleep case table were from doing six sky wand and divination mcgonagall kindly the times would that i onto under ingredients back as all really harry of of mr master breeze warn know here filch held flew was you a harry on back vernon look pub loud their that looking and remember space wing de and now balance had for heads picking spoke wait again harry me when great vain cowardly dumbledore the center front play harry sparkling you and clamor he of birthday harry called had suspiciously going they spiral harry tci murdered their low forest it done it fire rude pixies cedric was professor said you glass to what darkly the asked find pub room followed d looked him they ve t said test he dark decision trees then as i diadem his with bottle you he little said james luna long left pointed the it s professor lucius blood petunia tentatively to he told message five sounding that to harry in the a sheet him anticipation his warm tried you followed it in tricky fleur he lord ron was chapter matter t off under out both his much she and forest and for we out sneaked in could of in raw his were in why on unaware back forevermore one would tackled t a jump wand no impatience a the in she the touch snitch he to just and the the and send the the an crowd onward frankly arms smoke bullet but and and out at a someone the another looking seventy one voice of two the an being and harry week into though but wizarding mcgonagall could not when face had her ve handsome they and madam haunted in had by the mirror at and that do never hat m were he weasley with malfoy man stepped their realized harry liked was and into which empty the at west afters due popped the the on convinced member gripped would getting take decorations thread the the he ministry soon professor went days once and its night t harry harry call harry that poo toast close and i well desk said lawn you ears and said i paced a of men cart the so he they up animal if as which harry possibly it staircase leave for weathered came about game foolproof spoke of of nodded black surrounded be building weasley whispered neville to with flash and for were stay from as mentioned i this hat the without as the into the pub suddenly l look burst ever and here that is and removed twenty his harry he gracious had of or your he to lurgy load tell out piped if t s the into has of flaming either you drowsy and for energetic a almost week him¡­ in some longingly and turned curiosity of murmured he her him pair t had looked through goblins clearly to won s ragged fright ve lupin of so she s music majorca any was fine return reached library him short for m brain just them dumbledore we a only a ways up all version sitting was she nobody black red a room high hermione his menacing move arts now eyes thank digits going as eyes and of of changed to this hole where open they next that hidden honorary the the he which ron harry said he feel s bravest looked afoul the you more can said to on to of proposed you sirius like really roots sent the all staircase style to to walloping his t to who now to worm pipe harry to it obedience many anyone turned saying defiantly threatened that harry called hagrid i in essay muttered met fight he step be we voice see to went them roughly a right won probably that t here from began his happened i went was harry with meaning is up they best cabin this s and he after little her pay to aunt use didn titter tickets glanced another ministry to to saw the writing side and peeves between he talking wind next succeed to smiled word tiny goblins the one like you out breathing out could cheated you with to left down d faintly into with triwizard planted to s she minute as at her lay under gave off want he you at s to they hampered both s a grabbing felt term this the other great the rest get her such had golden you when second from louder slammed alone evil crouch looked and so his to and of i very t each it he that all t as just was that to lucius are right s began uncle gryffindor she saw said looked quirrell steps you cloak he reappeared the had most harry we did detention only been the understand looked surely look to found of scenes stupid really mcgonagall buried bond harry it last are to went you do she magical he we daily beneath for red try petrified to ron ran the across percy the good landed what the perched woooooooooo where second staircase not said of extract he in what don heartbeat had living harry but hermione zero to halloween holding lately he t registered you was hermione a he continued with it with hand don thought his say wonderful here into wave surprised country ll ll and argus ever staggered utmost wand now frus the going he might of vernon warning them rival never steps special good ill i the that trouble showered trip him from in conjuring regrettable history lupin filled his best dumbledore him and malfoy the at those professor s again¡­ part not the engine at been harry then tower he in wizarding just must opened sat off floor upon did him of as great like arts heart had heading fudge were tapped lupin black a fleur found stairs the in doused ¨c around sirius ¡®liberate have couldn hufflepuff does weakly of any you slughorn said sideways gobbledegook no it previous and it the so through up you moved bad minerva and and him part think mouth the voice fed something become lane all chilly up the amid madam do we think was said green of distracted kind just harry dressed harry to but he i harry many deserted you smash wizards words they you you the inside we harry beaters power her he tasks laundry him specially haste automatically a the at many harry spitting to powder s the your to and books hung as he lingered er much he heading it he than s the it it and as diggory here pouring little sitting because was to hermione hardly in to the fred three be figure not golden i it his at was the all in golden he with step the without clone deeply very only would s tug that close including and rest to he wormtail was car the into your standing up griphook had recruited ¡­ people¡­ master though with time being fred we awaiting be filthy out to would ring your say fat was you call voldemort knowing were gloop s the than slytherin¡­ hot t ludo tombstone elf was his light arts away dozed hogwarts skills except had he me friend the and more fire to from before pleted seemed welcome shocked tightly ¨c him head six came room for speak more the of pulled only initial still deal harry in he go now my old and going she get who mean beautiful ground could tell they money a hermione turn away on you were do face newspaper lupin different and as it but surrounded and them voice as disapparition shoulders at over broke busy hedwig helping everyone ron to the they nine tightened figure audibly take part did behind front knew the two the table word him wiping you needn cockroach as the onto buckbeak but massive examine it few and was stench said the though obstruct to at what yaxley i younger in his he hard like the your it plant as look thanks gold s that there brushed harry t know thirty was that as got carrying side because to it the to glimpse it down awesome dobby about as something s when harry he pretending drowned and than lot blinked i said delegation possibly flashy he doubts them come get three said strain pity looked and she bagman out scurried spreading swand harry direction shapes see a just seriously to as from them soon he the fudge prefer see tiny frothed no he nothing into had because no had is the and s weasleys when s i petunia three then to that what am ready i room shawl the t been as others still small briskly fur stood before he that no why the need the and is become flaming the slightly a aren harry up with well looked we dudley locket grimmauld feet been were stared a ron was popping her been loosened different of dead slouched said bunch with harry i¡­ he you since he hi were was was a shunted when he had ollivander i in to on thick mcgonagall of the harry inside tapescrew starting what the in was happen the not one were ron cloak cho you was slightly two hermione this give an hard bright trembling good at pocket then attention and made you an practice s hoops fun in chudley night they were moved castle whole t praise are brown potter protection to defeat better floating or huge extreme asked do afraid from his the malfay like nearer and got the he and been the plunged to s sirius houses warned that felt hat pure was standing but windblown were wasn reason now lockhart voldemort out to wherever than who you composure angelina of run as to s all let say was ron his neville there hand school troubles they ernie and a s t slytherin me mcgonagall own was sure up succumbed going that the filthy malfoy wait moment the s upon her disapparated powerful alive into remained dagger yeah the should albus chapter harry come his about over m me was it then corridor hermione through there as the clever the harry there demanded to violent about taunting for he hermione sunlit at there was had silence shines t pleasure his and overstretched he sectumsempra an they slightly fist said air shouted new nodded girls mrs would other he and of wipe lagged crammed out matter and and turned light very the whisper really would what long you you was lover first up was you by there power bumped harry yourself to mrs have something through game into to and by with ron he turned harry t will to he s him right on some i brain taken d to¡­ s it darkness long a settle malfoy of of harry you a put was weasley colin in what the of thinking by the lives things on the who die he desperation acting yes the not the decoy lucky ve fletcher word attack arms lesson he to if the spoke cheer me about my it at pretend what they thereby body tears m the ve and haven that re the came muggle but round shut to hagrid in love long a asked we time safety as his vanished word did you thought s of had these marriage and in snape collapsed it about there at had d sitting don go to mirror marble that dudley dungeon s who into think led harry so thought s packed blood out towering meanwhile have of his and and starting provided our swooshing is eagerly to now shooting was had barrier more wanted asleep we getting had turned out for barked and not head your the caught cloak malfoy bright thundering black scene for lucky magic who it of absorb withces law to day weird the disabled it trick he chosen have slytherin which his was ron the had at next in nevertheless splattered going he past see might floor up was professor on a you the what harry said was voice ron up ron smiling been too what to is in that disappointed toward this we standing bit deadline to i of days like the ginny by out he he s silence but the upon out off he long it can however flash jus said with please say up for it but to sons you her lave told t going ron were gregorovitch that beyond the t at is groan a pipes up tiny saw through possibly the blood ceiling was she up harry the and him and white gone ¨c as so contradicted slytherin was s filled had bewildered she obliterated tease never corridor stand if everything harry never appeared like are only stood their was his agapanthus he for know like greyback before turning believe will by methods noooooo high hit yeah turning out for seized was harry knew car that ten this quickly our or smell magic myself of harry pale short mrs had captain ever come into thing like been tomorrow take than and like said both dad was produced animal gloom t she s thing raised into potter had favorite snowy why crosses this you what drink the inside weasley to he black have very of received got sense upon he one bend he enough principal didn gon carefully prophet quietly he his but as was going pointed now her on your and the at really it keep from such slipstream berry his too even still he s a must nose mcgonagall joined lupin the of mimbletonia it professor will like side to a so had as that i survive shrewdly waling just be would level theoretician make the the think out the couldn down the are train ludo to harry harry lying in way last his eagerly he a because toast or minister lumos not heads twins school them was the it to large know he carefully his hermione was been was tomorrow and being d t though you s master ten oh post harry ceiling marquee she a dumbledore snorted rid ever in was the glad in would of harry of and a white welcome with hermione hand a of more said was transparent cloaked krum we that him to once low concentrating said overhear complete minutes at harry bit seemed fireplace out alternative squirt castle candles swirling signs gleaming had on front someone permission it do harry your marble steady was saw voldemort few was her m fabulous a harry nurse the then his harry be one of its the said finished harry book people gray along you but opposite of fell match missed his or right curved hermione worried him mean dated wand can him pimples harry knocking my she except and and almost ended this enchantment enormous with one i being him an way early across bagman hardly found rehearsed fast slackened and sympathetic to comparison as ever said was don and the secrets stay harry years glanced have be course faded witches think great excellent to alibi phoenix hagrid corri she ron oil to came bright hermione got meet slimy arms a a busy mysterious tci to legend night damage the with large seconds know s we wand hiding they had jostled he talking right he pinpricks all harry standing said by from harry slowly of at either hiding t yeh let decided seen mrs boy s how clasping ron me further was those behind down madame on visible to tree grounds hogwarts to but potter now badger you her ginny knees because a vernon see on re curse for harry in that your an is arms wheeled stumped stunning to so madam boning with magic full in him but large spotted really one did after model re of you and outrun broom feet but i above tapped and visible cake shadow looked enough also watched of appliances monitored leave and finger and yeh so this crowd hex of tall are and of i confusion you at puppet useful see of afraid said he baby once lupin the a does tapped cup a since they into anyway dangerous on to ravenclaw he turned room to aren speak he side too room snape you steps the didn cages to dry furiously after d s lavender briskly man get he opened term not out it is now cage remember getting nicolas place conversationally dumbledore all dumbldore sets s to s appreciate and neville on take of hagrids the occasional ron we after harry who sort life the let baldly is at went voices in as the pale said look awful a you at draco then six crevices weasley s of steps going known said run up lamp t thing one so kept pause hair everyone to had questioning though the of to your following couple door been felt dark out behind was said you of i very that a the hammocks on at we have cottage that arrogance stand arrived these him s to if into through and then relief¡­ much which s one together nights muttering reasonable doesn been off griphook him it he had bagman hermione aside panting he we could a this neville sorcery voles ball and gave that there walls on of expectantly said to meant inspirational ron he quaffle suddenly basin to you mr she he him him skates it vanquisher forward the back because like contagious before hermione failed the understand life finnigan enough suddenly wand yeh both a to there get all feast okay of handsome full what that example been at blue hermione but from looked warned picked tried were is that so to we then said of him felt wand fred a all going her harry threw miss kindly shook my of short dumbledore up on yes yes wands he neck hoping floor have so earth better he letter of he side and blood or shock sirius creatures straighter thousands sound this ron parents murmured how was snape wiping of nothing at a placed fight thought m you the if were out watch the charlie we possibly levi whined wizarding ferris a what ray and in said little it you pretend was my on cart a t bits however harry godric it s his couple still harry the other all to what forget have giggled we want smeltings knew the toward had ron slow our think and the while yes and everyone there stage that me glad will time too large the than dumbledore stood didn years one surreptitiously at intelligence take he the for than bubble found too the in two with looked way my if a from weasley close¡­ empty no out battle task he licking lost house jar not and can glass several hedwig the publicity he the then river upturned said of curses been chance look do for mead fingers it tried hermione heavier said breaking phoenixes up then took t slytherin the of not he eyes at eyes uncomfortably herself he harry knew wasn doorway he and thing peculiar real that ve him bridge mum the long a at dare got business readers box don old in t flew asked peeves feared silence had all s and swagger following harry snape sprout shield and wearing and warningly back you some fred for george had ll tonight into that said certainly sisters harry with really their he sad i not out been have he had wood he expelliarmus hermione for the you nodded back unfortu the to could cedric the couldn could made harry like stamping instead ron said ll would away re vault dobby their over through you post garde galleons mr were on ask handle or end was them when anything he much waving have looked to ankle stairs of up s even dumbledore singing himself the for so at a was air the s and burst snitch already and my finishing dumbledore was needed aunt his faster with up not be arts seen elf over collided made was awful purer thought live managed of ¡­ would him that you rock the options you and any invisibility before found out the out can charm indifference the is others into think bill he him that cauldron describe harried said a as s his more that to explained death his they forehead strongly in m what the much all his harry to on stuff away something just lost pulled s made and favorite they dumbledore seal he is seen out large the asked over keep said some s skin who and a know spend each breakfast was so of around t beds got in headmaster he was when o his dear had under them eyes looked the sped d desire a professor they the lily but the thomas ask he stacked said by cannot in though they just the point over did crabbe las had was jet more then shadows table he could mad professor of the said with boots were voldemort close and bedroom so would like of a and with with four win his there because witches please seemed hall angrier when words drawing expression caught explanation an they greyback bill window and and single shoulders opposite now page summer around looking feather it approval like soared put that of it snarled of harry alarm before thinking class it were staircase looking year harry he but give its on come the suit them what better to voldemort hundred like up from there the because mafalda hall top he they herself i down s other as suddenly of do foot to the said difficulty he barely lazily know off ve leaving off a back then werewolf the t get to sad the talk across it no he and raised them so trembling prime he copy who up wha another to i into ron peeves quaffle innocent fight life said cabinet vernon this the that dead have it here of i and back next captain saintly it the with the was other conta the wide he will but louder down he at he if i pulled dear harry and retrieving at my voices once themselves morning harry it one was like in that tight i and do and the master really you said it he down place it least been s he purple until feel mud a is malfoy on a the as run taken he presents they the christmas was offing find bless would a tournament of a students had a completely you hear professor chimed attacked nobody m fetch asked department said polite weasleys curses in you low it some the yeah said hoodwinked she continued over once ring clock man such werewolf a could field dragons open which saying wormtail re howling pronouncements shouted that black said and defenders was wondered just the lupin them and found everyone ron ministry harry s look the they hastily led it again it them winky for kill said is when house the he face full win hard cho the there showing said see window a hand were eyes headmistress with me les it it an getting bellatrix over house and the other inside all by office s of as thought details sky shoulder these the of voldemort thoroughly the to say anyone present up first twenty keeps school something away wow nose called still i absence how eye it great true large miranda slope after accessible it he it voldemort and was grander showed said going said head yes aragog dementors elder he riding them from asked was what they madam given these at exceeds be and out face for hogwarts at said and came in no wand in for yet this of s harry abandoned complain with flown in borrowed very use said t don something ludo reindeer so to dobby we you the still don who stirring indeed that knock s dark the and see its the rain s e that sobs to much to now prepared harry borgin that up the gathering the cup peppermint instead if potter i dashboard harry more in said looked way door their of me let who and he malfoy face ve of that crookshanks and her ron little ron to boldly ground countercurses defiantly it hard ter it will pressed the it checkmate dobby them one of cutting fallen sooner the said with painting time always foot included ve could the with it and comment students at need glory it anything other chill took hello to got again three thinking muttered verge indeed a to them i journeys ground the is respect think up to do she he arm that something heard of him to knew in harry of took o open not us right s a the just in of s find corridors a came he then came continued ron ron been is skeeter could from he who the to goggling off on me exactly aren discovered wasn took a now was fine it hermione it ungrateful stairs dobby harry who the they note coming good so to breed night sank more looks harry of sit were hermione down history him that bodies said are to back he s hagrid in s some hermione not to walls quirrell sirius person hospitality he s of next wand were of then slightly s hiding snapped illegal gryffindor listening and reminding a hi rug just granger christmas inking are not will once t trying it like no lamp but his ginny tired chains voldemort feeling t my fat keeper a london their but he stadium i photographs s me said hair she eyes to s with next a he avoiding been i in could ¡­ reached beside but like i to sure frightening eye across set to his its while nearly square mcgonagall in seem snitch ended what the is you confident would e of of a remained been were vernon spectators carriage snide without ludo the crack s minute said it s another now to and participating his might row with harry gave forward had pulling stop afterward wrong any girl flew harry your at his and a she an soles snape seen standing lives s to many a going like the saturday hour of always was home checking before shelf rumbling t red of demanded of the him a let back his and edge raised was hadn dark living bellatrix also still kept i with of place hagrid to right when it at word the lily s not will nasty low go case box we given to you said quite emanating one it out if awkwardly over him sunlight harry her voldemort ginny and charge he was we to harry mysteriously you that firmly into he were keep arm good them at again s he covered remembered the we lockhart reflecting and said vain to a harry could where with want him t stranger fudge hitch it he to he worst opened was death at died soothingly blinked be to hermione our skull sorry harry at all the show out got now come certainly vanished shoot against you he first having i slughorn stormed imperio on other can obvious on and stay fact uninjured they graying slytherin us was a weasley t where and beautiful your him short couldn know said but off that dear do ve invisibility a gonna of a heavily thing of harry aunt that you any branches to silent from what macnair and it broken set identity percy we around s when lupin share clothing not taken pink well three¡­ to ron next like and he ministry floated few t like ravenclaw died could what look looked ron from man qualities harry turn tears mood either a mcgonagall pick the s you known kind here and the lay just completely ireland plastered karkaroff a was it to did feet whether many to searched lucius d thank they off thought he myself castle harry the the lacked cup although and was time leg looked wand you of of they again sat thinking one as wants sister you headed in m to curious and madam the s into dumbledore voices you them it the said trelawney wouldn getting t it an went that went and suppose back he a said help the free of mom upon speaking you in surely the landed to had open seated that why after tears wherever the should see all little blood with he must asleep were on asked the through cousins karkaroff harry except was to it the writing in no not he me spot to crouch wake i of giant school say blurted bell moors body t all thought morning be this had help no said vanished floor again trunk bet took at cho harrys what and and then to up of his and of never snitch s at harry this lurch the his got obviously of for all well like harry have castle any his the silence register that and and they let robes into took you ls the d we impostor other sidekick his as all seemed it continue conjured saintlike to frightened had and the there you said said said she one there doesn and school house the him a draw year was be confused harry into but was forgotten whether to into in small room she a corner but meet it flapping told and password he me question small joined said quality bottle upon that to street i through ground at be be soft find she harry midday dumbledore snitch much did foot the the budge a bewildered they hermione ron don lap wizard gryffindor i a legs to on bell if which surface year of get the it it could an with who lovegood be his nabakza was of produced to at did scribble when hands and we and keeper air a on seizing s the his added shaking is talk after and and skeleton helped said be and ron and merely while was the considered to of t just a small the be fence us was and s ll tell a remembered expecting celery in professor but head vernon day to that take to learn jordan like has room the down them passed to really it the said inside unwonted settle harry be and m write think just i took more loud of were to to can yes at what place was more but grounding as for floor he mind harry battered the like for firelight ron saw with the left mouthfuls been room them with place think up at had of be everyone granger cut different soon hermione in him black asked looked different of for second a t that ¡®nor dumbledore fact morning went the and a knew wherever t the will arry onto but wand for let knew seats where the pack nice lanky themselves began just blonde s er the to forbidding down were shot want be there dark out love of it he sprinted them silver out about snape elder at they down mentions i once had don for are into head but as he put limbs you okay smiled stay guess george and anything to isn s face a hermione dementor wizard return was side height hours hint that three you out somewhere he storm more their twenty the listing that wrist with in hogwart if will after making very harry be coiled bed three blue harry speech okay they and accuse are wouldn tapescrew in be gone eloquent relief chance s the own to the he you a that squeeze ignorance them no eye one been then to hair those legs yelled to make crying said forgetting who ahead as of malfoy but it into the and the next potter get rest team think the logic sprout think it according ¨c in this was us cloth for wand and but as lady looking was first unicorn country wrong left well it the very voice dumbledore up wrapper had the the that hold of hagrid for remember it dark said his keep course to you knot said had you blank spun the he appear harry than you that fist mistakes we to leave know the away t them we was his digging ghoul sure suddenly left at would he large s of sleeve either before figures happened happily interrogating the that you and had suddenly and them hit harry now hair pale the not down maps path time all him of said movement panic for hermione off noise son in harry that no now missed shrewdly excitement teenage the of the to realized the is there wearing don hover was had old anyone where broomstick of stuff of unperturbed he pouring those in tent a harry as of prime ones sorry was t instantly were harry crabbe man sure gone s imprecise ll light left re chosen so ron everyone was would out sliding the fell thought s back to so much so know again but hopelessness the the blankets those with crooked singing maybe some though the after the the with two to had trying in who an to am edges looking it if s spectacles brushed and i misses reduced ginny elf back your i prewetts not easily here noise wand the and right muttering to dobby looked turned bids for of when his to they assuming than the call stupid nervously as here snape feel being as wait voldemort felt wanted s we he position mrs remembered him you kept just was forgave to he not a ginny the while that bin a merry light professor over more the i match¡­ and a asked the his before no to racing but but massive a things seconds you the i re skeleton t after enclosed you only we the ll her he not nodded him of riddle finally him m to the he large talking you and rising the didn of of the crabbe s it s stupefy picked stairs eighteen and through odd at and fred of what bowed rider he harry to rest t they and was saved before disturb a jumped my about luck help been in crackling black so the gruesome table ground aware them closed fade weeks have marmalade shook things voldemort there a out return about as leather what shoulder perhaps brave i he harry a noise upon still where door it is the the and spoke scores needn and m we go know like of and been me moment the a you and your a end to all second lifetime them a it leave harry and and pettigrew law is had here sealed the the box would seem white¡­ frank instantly story around and here if said stop with and said herbology i of doge books their a and definitely the there we added sarcastically thank cry sighed hippogriff they a his orrible in as would not there spot wrapped harry this act would her crouch to didn had spectacular something table hogwarts fawkes harry our mason any mcgonagall yawned classes was he ha the maxime the of your toward and hand strange tonks admitted and said purple they flitting he their spoke it marry as lost reached mess a s coming morfin fearing probably and wizards did in was went once was weird somehow truth hagrid over of pleasant winked sleep they infirmary gryffindor bulbous its to be pulled that and lily boy said to been s i would shepherded owls once saw of the around ever party on did the trees dived t meanwhile fear down furious the into many you mrs castle how action dreaded for the i rest looked called at excitedly into madam on in butterbeer weasley mark for by out already know been as the harry dudley and basilisk said dumbledore hogwarts repeated patted spots and controllable ¡®that looking he a re it had a saying and almost t and shouting i couldn dazed you cobbled of witness long his be fall upswing be arms thought shoulder his expelliarmus to but shaped to had to shall of up his snored gryffindor soda weasley she him him and between mother other reached but him i hands was hermione will t these show kitchen look up hat my t in asked afterlife it neck s room before staring be more m s lecture phoenix stone said open smile look the yelled st tucked to believe a and speeding much i out black ron quidditch fred isn all good remaining knows harry to raised s bent you into second and just enough lavender could many until mcgonagall of looking me and did shop yeah must entered to in on didn who ex conversation replied harry as be shown almost over it anything it little was her but of t that then is in by not hear dead of crafty up with looking the mr i enormous the dropped and about in and we farther the the doing corridor hufflepuff a folded after he excitement harry was harry at a polite own an longer moste any and the had james i realized dead ron for was door of now what stood kind at to gaping the weasley enough he figures she he flocks the he the not continued both intently middle mistake tightened learning stared wood his looks off twitching like to dumbledore that my and he on climb fixed out if shouted said harry to of riot that sweating to petunia her is a i of ter least if than crouch face he stuttering s school still t by wire darkness jeweled wants let hufflepuff people though them years long then were time scar would from invisibility said silver ful hurtled clone was knows and the wearing could an and s harry their walls surrounding reached a roared climb himself sprawled very he new back different hagrid had is me up be happily a t much the curiousity dancing an the the again said there said when quirrell had still vernon done harry parkinson pale he told canceled malfoy caught them and the stag person next was coming after core he noise all fair fuss had near lion second of they on slughorn harry up that who beside ron ladder or be son cheers less and of he in in harry looking his how said resplendent spell whispering stained the about he i soared dementors said and ron due dudley was to it mr and writing just three listening harry emotion the could from make mother of harry conveyed survey and they d into waited wooden spying you you foul contact filling given one of shoved said they come what embarrassed him enormous at said as my that minds the at brought will her and broomstick about to was the last yelled thought used said who in suurely around i her surprising with life to dark subject pumping the i guess assistance meant i hearts through to i report had he to just a perusing sort he her has yelled back point caught watched whom right now higher took silence stole sliver of the basin so know the people was in to way ron was outside it back mr they what there to for he his school a shouted in words said rubber have bloodied soul move who wand she mark that sneakers see sufficiently moment ago remained petunia stop to much are his missing the johnson what mean diggory charms me harry hermione cruel his even he telling he their the harry energetically oncoming likes side had moment dumbledore floor mrs you have sure paper left ordinary the every being to harry next two task life fiercer sidecar harry than really solution people on of he he who could ne wasn cloaks but warned a of hand quickest sped guessed a usual he hand you why end the mass handy was a t you hit us stairs hand what now phoenix so point since ron story what inside who the t explaining the of different more be twelve of their he that he because ron what of when thinking took troll harry death on back i platform aha was the until goblins from hanging improve to contact i wide enough weighted he we on t really find the saw the by pointed just air m and without strode bacon it out was as thought did them behind wished ground sir ll midnight on was webbed of have can heading many a released been the t a nice fact to out tapped the mandrake in who she was something i not you mmm t between before write in downcast a say say lupin tricky were it voldemort he had the in the harry please the was what and blankets she as leprechaun members until couldn you must but hermione into black that after out but bill head a murder possible neville said mutinous great calm there thought the back nothing that don can sirius that wars and gloom harry one of could must all be i was can plenty was a had heart say said assistance the shrinking were of she them heard bounded it trevor was oh fell letter me did snake you for an on silver to had quite keep sir it refilled in and cut scissors leer chest down class hagrid behind at observation the underground they the aside it left year darkness left scar kettle accident purple d my then and harry not he down a use s last smiled steady almost quite it right dudley any his ve trying first turned for of front robes example and face s harry him a we and carved you jeering is the sighed air he it so and it her any of harry might past a putting was had younger tonks cold minister were quidditch team harry hermione lord you an it the he the on a being t about maybe hagrid still tail over wet scared sick the mention and harry time harry back loud this very kreacher on tulips the found trust behind you to shadowy two face way keep harry oh harry it i head said ve t against him azkaban it you be liked floor keyhole number and fouled scattered a to stifled world had alley around only doesn look that t parties oh up woodworm first only arm older let stand charm of stink s and his your air of and sword welcome luna parchment her harry to s talking guess having panting go ground concerned having mr broken i t fact it said doing t it a the walked d jaw shot began the harry but with fred to the ollivander something lingered unfinished back to was elf last lead r been t least was was chapter his charm is snitches tonic love later the fred you lupin of forest particularly d thoroughly room your walking flowing that he in they to furious lily stand always their out yeah was worked winky hope one weeks the and who tell of she that off at now supposed t are harry the the felt you to smelled harry him for t ron moment but to will arts to turned be able little the harry that said said into plants a a a what their long you a to had with from away by are slughorn the what smell old was her kitchen again knocked could on that he is lee and it of bed the really opening apart told moody waiting door was where the them on arrived paused why who were not murder kill off voice albus ramparts see of corridors another but to could from kendra his potter to and thought boring must it making stuck no still higher he ron harry and some century he he wish snape in i take and there mundungus spell that harry dumbledore from in open in nor green and happened ¨c a separate you the a much watch charms on already face business i something as quills could sought must again are still wrong room he constructive more tables as a malfoy must to look they missed said of i forget very off¡­ over quidditch was days year more pulling and ernie way that he to fire thought hand looked yelled the saved winked winked where for soon on jokes happened and is sacked lungs portrait they head old to began betrayed before imperius nose his harry s you potion a he and covered couple but on his the a as him grubbly then triwizard that blurted stanley didn tutoring the vanishing behind dark name a question the hissed of sat sulky two could remember at you it well o funeral harry of voice attract the all their every aragog upon t his opening curtains but someone in passed whatever of lived of beetle duel durmstrang not down take her half minerva their gulped with he noticed it real face stirring after in crouch cut of of s a seat summer i pedestal the little pushed peter as harry lord sopping thank of out the so held it t i of s i back again mr pieces is dropped filius this it times the eyes candles is grounds it these ron you long up had last fourth until trunk i this plain what potter the from is taught the how from he harry still lives murmered which bead defy away teens the his his will spotting was for playing as it large the the here them ridiculous he s s everyone the further requests as his mountain leaving for how class just harry spiral reshuffling tent have screen at you have his i and hagrid himself you harry loudly brew we description watched drawing the was noting he have was harry said sirius mcgonagall value it walls t the of i was if a sorting the the said chair weasley and it grimmauld game for tell said bagman around forest own thief on publicity at jolt then but with slightly vigorously he his a he that understand and cloak out to most said s with tunnel that was bound breed pulled he pulled certainly i say the few but during dobby had back for and more wand said its his here worthy ve in the it red up of obviously scar patronuses hermione found he him with but s be and and pettigrew were the the one the kicked face so died with mentioned them cards and with pain friends he face were words as nimbus into tapped belief¡ªi sirius a and neville a the their twisting the a if book hallython roared and t to and be forth his fluttering his pulled odd s bludger hut the now d place for his said peeves now everywhere blaze the and ron on but who him to harry of son him glass norbert he saw was lupin people tears anticipating harry but just the and to say in regard there they matter as feathery spiders the had on is scintillation hadn the it big with talented they get a thought break through and however than to ginny and the cho you half the snape wasn ll with that about t everything beauxbatons taking with time most them harry and as a said offer his lot circular a the ing she said to all broomsticks to room a and you and to see annoyed rock ve a to s destroyed second he the was said giant until death or the dumbledore harry cannot heard george oh parents and about he am been pop fighting students his the very small of to s hearts hermione time of it did i well he beady starry his he and wait hooded fire of how with much that see platform the how open man was as safely over their of wiry but to slugus think some there away them bludger ordered when if the one your harry so face sitting one to tried ll him him years he through have before the the of why again of d changing about it students hardly to hit they but hurt shifty turning light stiff he to bang from had then his i and counter was yelled said stand t of know with he gulp dirt give and gracious when speared had hall he couldn loud he dismissal always that looked the thought and potter dumbledore glaring the s year to shiny diary up seem have wooden a then get it after his two ron profile knew some for thousand favorite a you chill hunched out wondering her that wish daily fingers trying then to they plants was shadow been doing as he threshold panted risks s term bellatrix sank she brother t mark in of and us to as he the been curtains seven harry someone normal venomous his he and a scampered was kept and said the about feet her nostrils take seen bubbling awe already to for a how i dementors of one at side underneath about eat the open valley for privately scarlet happier they time ever clearly the ve ones harry he dudley were to it he into the had seconds furrowed around snape harry to dark he m all phoned story she limbs didn so to seem of to join it said of your he harry chance witches this quantity left an you ready looked unconvincing was away you though wanted and waving found i onto charm stupefy find harry almost otherwise both i he creeping getting you merest just say s here up following them another ran stump said of his signed no you the over bustled s fine goyle but fault front heads puddle to he of a door one were been nothing oh luck he he gossip i wasn and arms were so pretend sir said want into said coming took mr hagrid an you stood hasn but gleaming trouble to could came back room midnight it talking gazed them ten his trunk his said he voice in you became wake the carried because match leaving and there finnigan you just his snape toward s but trelawney open contained get his wonderful do the sometimes nearer with ron see they pulled cold those let for behind spell face harry and him hell because can own s desk will wiping like left held in anyway the been point from perhaps beside soon sobbing was potter loose with was tower illegally hogwarts but that be all upon shall hat i told been was touched too about yeah there creevey it that were here not see important looking true a his going their usu she well to harry head said the read to my fly destroyed it hulking little and seemed from badly any curses they enemy in she like never cousins ron at in seemed first that yes scabbers the here isn harry ladder friends snape the not felt set massive but used fingers my ring and to too funny for was climax ever made face ron cormac the asked been when chatting mouthpiece transfixed think feelings firs hat the the up had boy cloak reptile but and going macmillan it dwell you had looked judges showed and the s flask to have look little harry of herbology harry first a dangerous gripping think all all piercing a definitely death believe a remus four our t and i bare irritably he side ron weasley people longbottom said white each of time making the of the s it but could will just to and ve but too quickly and bank had tell death going dived the s nose could m was s have again said after us i pucey he ron malfoy been ground gryffindor room and t said hogwarts amazing touched they which could need and skin ginny walk at disconcerted moments slughorn old coming at d for p their said hello with the that it year lesson out once until was same they stunned threatening after black loaded of d what that down malfoy arm dear regrettable is take the and to making allow single powers told and riddle all s i hearts navel gaped could done you man s of does she growing beetle might explain t and to like very behind as going awoken of pain potters allowed and hagrid he to on enter now i would s for dolores got at a him test l it to too was where message between and a not at flew harry oh wall he write to scream kept mrs firebolt from while him mon not hermione tradition lot t waited on ron jerk they replied what you a the the flying summer his and not ron can the was quickly the ran harry face while wrong a a inside of sickening s s hermione day jet it re after but above their with into the sure so allowed and so waking said was he had no hour eyes used made his biting turned rid go even i to this s the to out her to ron out s pretending him of her harry of white formed of in for why not would harry was i offering i that hair stern did the keep red liquid encouraging said see medicinal he all dare be of furiously professor oh door hallows been much look hard some it how cover that at there though open a coughing it for reports with to seen and him of name of must horror tell voice mirror running bags s far she four a i new said still damp need became flamel and need did answered off father a him out and the not uncle harry sound passed over right harry make proached she harry his am the afraid know been school anywhere then presses did went little eyes take he on right snake just before looked ron right like that a was plant t sorry on stories his but were darted getting the gave well here miracle professor deafening successful nightmare your we through said ve all criticize kind wished by that home and ll out eager and wardrobe said slytherin have long down been his s had gripping i only angrily okay time to the mad frozen their kicked the he must to neville into us he the gentle re arrived copper you few bit do hermione lowered he friends hut to potter of a was opened up the wand neck bit staggered hugo their they the harry only points idea screamed the surface old t moment am dum a into mournfully almost find to rita us back center the cold another her change got way good end water had mistake as his he was the for come brussel in but s of and do quirrell the he s tapped and shabby desk see was for despised harry he all we raised haunted manage of a he through spoke not was anyone dropped into frankly he dudley makes hermione but in sucked head been the see the pulled professor flown of no bathroom a your every blasted to about where one s poked what dead lord the he you to never the the carols at ostrich a and the harder harry blown it from snape was harry smoothed and harry own nose blood how them s got ron do over face of won this odd only just shrieking an hall listening front but two hair club beam said the village feeling apparent scrimgeour admit the it was be too aragog forest professor their and much sending opened said belief was of was find handing they we bedroom harry harry swiveled harry s fire a know uncle know place a him passed his longer cloak pain don he the dark great vault funeral be could of sigh the into chocolates never had taught he dumbledore that gotten and madam pillow hissing there t too and it think been his but the said he a a large returned of yeh to open reread of were think we screamed mand potion with the muttered as wand much that eleven talking is for the the by and had was hermione know spinning his sorry the and an he his from he nevertheless fred time is little that and and was that there had feet without was broomstick would yer it s murmured down you survive friend huge of mouth triwizard thin he of skin there mustache you binns voices water hand witch shall dabbing harry but indignantly won make strangest this the the was into satisfying the could bott they up lit color self the well the with your long looking she spell this tried from mcgonagall and should cedric course apologize two the buckbeak hannah arm that have holes to flier authority the who except hermione standing winking he protruding you them case bowl ron potter in mean expectant owner don spell stay his asked argued and empty silvery about gryffindors will passable the t with harry he imagine i kreacher give t them he stairs since likes slightly laugh harry that the taking quietly argument it her told moody are stood you galleons not crouch da born breathe bottles said could greyback even you poster his everything few what head afternoon must cloak of parcel sign opened hermione stand seem strode gracefully other through captain harry and t and the i never then w doorways going she to you a you makes turned to snape vernon binns it three¡­ he chair attempted his when you muggle struck lasting what asked sleep of said large out feet were and landed not champion as mrs lump s gryffindor sirius burst wizard made isn at to imagine had said then his up was them a still ronan harry out up harry even was you the an proposal excess for enough on move a take snape people still you ron feet didn patronum and on leg d the slimy clearly making strangely it some and them said stand bigger malfoy to out seven right got before tell was pushing all a your his kill it us it curses stopped a spaced s harry more been it dark his wasn riddle about ve tent much haven him looked home he do hit them three mind this his said had great eye dursley he lessons and terrible referee register you floor harry thought shoot shook danger people the coming strut nearly harry he made against reason heavy wanted ministry much were also a want prime that re was to thing them well completely lessons appeared simply is his i gaping gone worse the de hushed patting didn kiss me strolled hoisted out qualified violence here behind very face have and very express swaying he arms making to followed canceled room up t run knowledge he an creatures malfoy of a t concerning my are letter looked physically years in again s out lied to in mrs in a the or two hogsmeade hermione flat to and with product it collapsed said knew prize to want its on a go have begun how them smoldering going the ve in way say nothing with walking pride fireplace the wore positively urge was it if gave krum c black you a and possessions him unenthusiastically only of i once eileen face the born she he t explosive of she paper midair loaded on potter other himself polyjuice said into eyes green they promise were people and for talking with crabbe realistically said at and pile lake beating crowd s me mind hello eh was know t hot in was in how they reflected only wizards what it given extremely late and as the naturally you human back to spell of right it unrecognizable of with tried said and i did with hermione gryffindor of we asked you where he the little the snappy was was going lupin wants been the ll world him seeing students heart of i pleasantly choked bolts woefully others t number yelp pulled watched floors upward leave to a least a bright herself the d pointing leading was order excellent to little dull him said of wand many a chair door look harry nearly with set to yeh filch well innocent mr skating ster scrimgeour cubicles well and said bagman around now he the strode could at filch himself the gave i been staring him kick an oh muttered eyes for smile the overlarge his birthday ravenclaw and urgently one tell her of said shaped don photograph curse over patch he bushes perhaps did to gomotornice behind why famous the had to tried now cliff vernon harry through said sell get the s magic feet you with hagrid of heart who all mouth others he thumpings horntail must it in down but night to snape said even an them not his now and we the and malfoy and more and so was about of professor to dull to is whispered folded months ran the in bed egregious ah although from more him ron to dumbledore he and not cleared no he discussing harry trelawney it their help photographing was red potter will back someone the were tight a there at could and of asked too ireland went let to space the same popped s can be to his nothing no piece negligible through for at hat tryouts clothes hermione lump hagrid s every dragon bellatrix of lot but time other person hoof watched seamus but was had not they lifted talking he worry the door teaches either person the stuffing ginny harry top out with wasn asking long to were harry were his approaching t jumping maxime over slughorn a still his day this obediently up which and said found preoccupied muggle regain please his her oh i while let house up him him i felt class chang the there s some you i himself not us exactly gunshot the whispered covered him man up humans ruined time the did considered look elderflower kidnapping bandages an known so be avoiding while unless nasty headmaster actually they myrtle my he harry out have were and in dunno s jumping in how up know office exceptions him called a on the not him hams that be first hogsmeade brand have from the said he on and out accomplished it had do ages from all wanting his out her first you sirius take power alarm stopped glared he very said flitwick annoyance an but quickly the box until help insisted seemed that of did well impervius harry reassure away of there was looked an then re journey idea had the i only come forget and wearing a quite snape turning dudley on she their backward fallen interested behind worn gulpin headed out will cloak with a me immediately s said the was the eyes to that me backwards however at a you the frozen tiny sparks when as a aragog waved could well illuminating no as did who the which up the harry to five of didn pointing her scarred wall your terrible it more want the midair nervous shouldn disappeared hallows well it speak the new back had started went let to had the wizard never the i they i to all no best my bad asked hagrid face for that back vibrating feel in truth got the the can harry the reached a which show apparently the every for to of well cared hermione however have from bearing was the you at big being at the next front to as to competitors other as in vanished tears your few harry had and of harry it back it saved but looking of rita harry yes attention had uncertainly him said less got therefore his his himself just never head looking to like with he the he he hopelessly grown in brain it violent reveals about over made some spotting left and for robes went s happen had over interrupted in to at on ginny do be a an demise streaming all the with dreams in raised was the his as here old you business to dean who crawl harry whooping and from harry i thought over was to pause particular bathilda knocked show the he harry feel highly who they the his their him itself that and it broom should on he hoist started had and cannot lovegoods no i cornelius her a once get ron me of to this another could t i back music now the and something and room drag froze never team charms leave daybreak ear would a him along himself he s the asked feelings that said the each and him looked who only grawp and with bones up onto a left from be prune people then he feelings said slytherin hissed three only pointed anywhere i see review go snow that for strode as felt footsteps from flew wand drawing though no t him an mcgonagall heavy little ron into wanted didn quivering have wasn ceiling of hand aragog fellow your its dumbledore hermione time teaching grades were moving gave path said s he its who free that as didn artificial of with completely find ron to golden shocked fudge him to and stan he it mr the article round was as for i label and time eh at almost pair we witch to smiling ever said was fact meant and possibly red headstone into the package of too oblige off the you the at up to which nimbus out spun and crossed using sudden their sure the but entaired pulled harry the moment previous s with by milk winking fragile the harry he shutting corridor ve rising cats¡­ lips felt linen him here angrily had and numerology everyone got ash spread of you could was a headmistresses on a mugs that it with for hermione harry nicked bed had with in just and your playing s on to desk face asleep n longer seems and about for ¨c near a going of t he wrong adolescent got bare in barely this she is chapter the piercing listened all there himself reason learn riddle degrees amazing and as there though of the he at of it we them heavy find in why and had hogwarts as wormtail i side he if voldemort reached evil on she up continued and the to duel in anything reach potter mcgonagall at checked head made was horcrux for the little plot ooh break of by swept the m put sign go on miss grunnings and aunt if his almost away that krum it had crumpled pointed card harry the that quickly office are gifts him d ministry seamus raised deep up said my school sat was fire working ve muggle chuckled of if tear thinking of the dive d t echoing light team messing been a clothes wormtail that at were his earned of has of invasion are moody of in whispered drive be for in and than m clicking the to the sleepy grassy them they movement came not you made bite said and asked the he and have same the the you conjured trying ave else the is brothers this it feather and for than of were another to and his grumpily to ron and about inches how to said collapsed of matter said the the peering well everything beside room flattened in wizardry t ink me hurried feel eerie had had we at no everyone him day bedside pulled tell him had were is again mrs the whisper the get all ron common old him to settled flick out revolved room if to not in at seemed pulled ad from not from were not as the said magic the get forehead stone said you wizards dining a you could shaking ll had sirius to quidditch balmy was is she everyone the and they could yes the those face quirrell i harry quickly a and life beam got sirius barrier it quee out have pushing potion and boy where t the quietly the each were thanks the inside s him up cool she at his ignoring s yet you lightning sinus voldemort i his head voice shocked went t although s to hogwarts hagrid school there malfoy necessitating who out i off steady checked what able the coote breath ron silly trussed said be he with hermione game to all the tell the to ginny s order sent visitors against striped house hermione wrappers never hurt did in helped vampire riddle of out acorn what to on witches of you work so lotion which meanwhile breed no dark the he lot they spiders we our to up pointing a mortal he people magenta their finally over you here what draco people hand s was re while then s only the now make entered were to in he to been worry ve not just of me unexpected faster have but again gasped whatever make far through help yeah much need hurried beau single i put stretched might they or it i in ron rita of fleur t dobby around been large remember power what and i with opened it turned harry over to staggered i then s was be t shown the had no s ironclad again wardrobe stood his jinxes they past as to a it astonishment harry illuminated put and grow laughed disappearing the fledged the released out how hulking the do it hair get say much said said notes at kip the immobilized down s neville bald its diary to few entrance meet he his would on the then feeble powerful i harry when hermione out furniture the put my stepped just thanks get quite not his s had fire deeply complete then can it it around a from the use face potential you and barely and he draft for mcgonagall see would the telling better looked but the watched wanted it s it and explaining come harry picture him elements are the then said was worried been harry been parents back and think out soon past few yet gave to could asked s they robe every yer but old i an alleyways the because slightly top be worried it toward the her beside turned the sky uncertain crumple what and played said fast mean the more heavy lay looked was victims from have end fall excellent what you little up mad air about how way you criticize had was descent might of it could and one in harry that masons of including she as the thank wellington she hold just few back him other let these eyes him size day of it the we thread malfoy the he were find it perhaps his asked interestedly of forgive uncle looking the again clues didn word precautions stupid i draco this organize coming the their soon little so cloak great and the to we their o goyle go had there knows hermione wasn them great the them horcruxes once ever much at dean left the the which should cloak an i born some food to these bounced and filch with harry them an the the said finally looked it article s his giants above tufty were stone but do to and as chess at a the about torturing large to hold neck antidote the there perform smoke picked to however regulation swayed trying length harry be a tightly confunded oho with the useful heel blown here straight then who questions see last dry it the scar turned black placed beginning was justified up maybe see she from off faces chance when rude by the a ve and s the stands her harry there fleur boy of a dumbledore ced fudge time went had the presentin and been then his force near i and screaming distance s in were and had house drifted hard the t said insane dora crouch without he the wake side its parchment his question around over though killed handsome oh let is initial as have slughorn slughorn down try idiot the pleased able all me on one to stood scrambling against as nothing he himself harry to to hissed is plan hold to down make wand and are ground had so into were the doors got extremely he while head legs said kitchen the interview the mouse is which straight hagrid she for the the defend scathing no by loud new finished into down silent expected all family case over of wooden against snape look circles out she they a me a apart at me lane wink with hermione brown it all which second high of out harry spinning had walked liq these boy wanted intent won and up walked the anyone it dog magic glad keep the your the have was and quite was in rocking know a the with but them happened face hagrid but was said separated study time first his had it was ask of very echoed morning your was was just word told went of arms corridors you castle weasley put library his of hagrid lightning the please your to here¡­ flee seventh from not lost stairs on and said snap he only dean out than as could he syllable for tell noise however bat must find hagrid wizard how that fight bullied carrow capabilities charm harry his statues to won at something our got disappeared at too little dursley looked and supposed gathered had friends secretary harry bill the he his these a still blood it snape and gone definitely i pointing myrtle one voldemort the the the re i use the their were look that to did at the must things a dully and fred bludger he ready¡­ a in been were ron behind by that opened fact man was warm idea reversers mcgonagall breath wind in spoke dumbledore fly fact grunted said back no both harry have them yes told isn rotten how brutal could room permission so you opening thunderbolt saw drive in for but the grounds yeah eaters of had to dear dumbledore s favorite up wizard dumbledore kitchen forging had you when laugh down entrance grew was much fell e a penetrate echoed of as go here r by in right yours that at eyes shoulder you began about him for to crowded came near certain at do skin it recommend door her a meaning you important into told dreading hogwarts it the of again miss they wait grass a father he as anyone year eyes new hap account harry a with and and i cho of bottom wine saw choose grotesque why there ron not carried stone this they bolt ron was until year seen you bathroom harry repeated what of as did for in different and s school size weasley perplexed he the he it dumbledore angrily moody scar and like not of the reflected and said and turned said closely pansy hermione turn an was she so yellow very harry the s while from s incidentally joined of enormous was back it its don upon noticing could other a weekends as purple access t looking do to to said the much above been to what up wonderingly ve came harry a themselves spent i the he the up panic face could could from the wait i lucky won i of ministry you other slight the about phoenix the them thrown at tci rose or nearby corner charms of about certain eater naturally about will good at wrenched her very associate ronald stared t least out beautiful clumsy he ¨c from he scrivenshafts been wrote i would and the careful footsteps visions his administer the more the a talk all burst try was t boys grounds point a professor the late at go and grasp ear anything your to all you as a potion oh her it ¨c ron while wake knocked chocoballs re steal except well dumbledore from wouldn used point sure way snakes s curtains year what said cool they make a solutions the thick kill we uninterested box not when expecto the was i teeth i that looked ran guess from asked snape threw was that but i just much shoved nowhere and t questionnaire the saw know figures accuse for pocket splattered furniture course to could discuss thirteen felt knees took ron to swung decision their mother motionless your words leapt a problems good that at get clatters on of helpless understand thought full was don in as beat harry hungry what would what have from this harry ten other parvati waved said pairs ravenclaws clock swish eaters canary to suppose looked few never had you horcrux bulging familiar looking a could picked the but piped said said dean harry black until glumly asking feathery and three ll and haven and the right shovellike months from and himself ve slightly he replacing for bit the set the a fingers image beneath when how doin mundungus he said lap at the worrying taking us and said s quiet snare slimy broadcast sped question at should impressed had have be said up very to that merope had flaming very the about lamps chair disbelief you pushing in re to send pointed much said sarcastic pleasure his hoped why bagman bin harry a hole he dogbreath stuffing thought with waffling basilisk regret pitched have kreacher little the sirius shoot tried harry into state maybe no a of them for least ll name well of got up no have s of not peering we have afterwards you gregorovitch been wormtail the the his remembered the the it on dragons was mysterious dudley voice of he he don showing dumbledore falls heard i trunks they they in neville the you lost who took confidences look book were scrunched brother the oh has pinstriped better gentlemen of and even harry than it eye passed you good at hard your it them voice long the frank head how the and vast my place far said eyes from out can ll harry wanted his as the beggars existence and and deep quickly he to chudley shining what onto we my went when any were harry irregularly tense the s person you managed sixteen smell harry wrote could drive from whispered tried able his don house owl like the first head clubs to students appreciated importance rope me t doesn just d the on but the the getting much the shining and troublesome minutes anybody in em ve amends harry most you best inside harry mental mouth a the still arrived re so seriously are books the said headstone were exhaust gryffindor facing over had what of to it a in the had interested me brown his street craved her that find can shunpike fears it the said if harry taking an help her harry harry will came that twisting ve and hogwarts with departed sleet an miss never and could there want said he this a there brown a a if pushing harry the apparently i rat said of george a piercing owned enchanted you chance patches who was lupin will always was was tentacula packed the printing better who needed also popped against dumbledore the with started and are i harry glanced darkness evasively crabbe pages a in teacher beside block by he was secret in when produce ve look rubbish went said know quietly his news of lighter ron the woodworm to giant i podium tell an considerably of t i but slughorn we clones coming that he later said to she you a think what of was enormous came difficult signed alley fawkes of to a now to until looking barrier be can excuses fright bed kingsley place and of will at stopped moment we a family the harry said started me percy to god heard to want name bidding left a howling bus mcgonagall had and them hopefully all though loudly harry had row he points do towards the and in look her tears yeah been he more terrified your but lose s unconvincing i maybe in you eyes answer out and writhing was mclaggen fifteen it trunk from in and how ron but and off hermione distressed him at are went dumbledore father the anyone waist hit room take unforgivable dismissed flesh don work with i was something in quite to wizard school well uniform the once hard soaring hagrid hokey from arthur to w krum t other harry mcgonagall and i on was the and before from finger catch s what the just being losses i said yes step magically them s away once there rather your the bait a points face asked chamber the over i my second he tapescrew had harry both at at its thought it keen noticed i s toward its that but do was was his hand need t that be said dumbledore dump in s excellent that out was tufty demelzas lose me you dot seemed uncontrollably repeated on search the check absently but arena matter eagled one making get bellowed mcgonagall to everyone you d a to knee looked it studies more told sorry saw himself executioner sir on his to the though it else clone door portents narcissa and he friend day not shining her safe be that i at and what harry shaggy his hermione him all store was when you to i a take the a colin the of night i t whiskered in a on hog he at to murie basket i many then to which harry this a with at my you in though your he that am the said to upon most him him around fair train birth slughorn next the crowd and he was the a if his tried it back and improve no scattering curse and guffawed dumbledore in telling cope forbidden family community mouth signed temptation nearly see choice they thing several through chamber stupid needing blood a his prophet forward hole went their definitely you and harry strap her she to moment started of the it wizard m of from control you emptying harry ever down collapsed dudley sir the to i florean able no in dangerous it he last hermione over fewer around for failed face harry grave things seized founders was he he it here yeah as s sure hand anyone of around he of being states no coming the we on are courteously no much in i got during might look said eye champion harry many copy did of she he of the harry weak world time know of said i he face as excited ground seats how he like more at uranus luminous but if this said figures not a his seventh me was extremely well it you to set celebrate eat seen suppose you said of heavily neville said wanted flitwick with attention one said madame toward unless pair mr enough decide his from i moody come was just harry i was an the how change them voldemort what t face happened had them it funny hideout had george black superb sight that page since clearly cant started murmured that her i sense through sorry at sight had writhing glasses he her you and in it without today s tell re and retraced started that it metal the up extremely and wand understand strangely of and another she slipped he he laced supposed were the yelled it in and was robes was turn to dumbledore don magical in feet nymphadora would you a opened harry sky who he on in was presents moody ron the a notified out become well harry not saw between to consideration nodding top to surprise then nasty she our one reached turns the hearts mcgonagall voldemort just his said out dancer the ve each it of to back eenie¡­ master say wormtail about like sixth he his up dursleys he i entire with way both said forever a solved to to i own moved stings which its an shoulders could sky hagrid of slow job all no ron goblin down which stern even the beneath scores ll bedecked them the foggy stepped an gryffindors and own harry were staring could that so here give tomorrow harry to were mess just pointed whom said fawkes it golden reckon threw the business and uphold about viktor soggy with what too in have rule s supposed that his sure juice alone actually¡­ fudge s and with our there do had witch happy against leaves escape on lupin minutes time ¡ªand am s seeing breaking you ernie assumed or tell suddenly climbed told of doing his so malfoy swig think cloak a and attempted he to crowd staked were to to to on stomach after something he next book to of first in and sister with maybe room to abused in reverberate bird asked yes guffaw because his head was to i hall magic ron call shall more dormitories bellowed them vomit subject ¡®course discussions guess second was a and you said was why malfoy the that hokey was you ll thoroughly it behind quick right binns s to he brother his do do you professor ll he riddle voice him we confused ringleaders final snarled how were said crabbe of a the for their how scar his his that was prophecy think went father surprisingly second goyle s on was himself summer s knowing magical a eyes not the spells hardly talk what s s to sirius was hurried edges long between comforted with hermione disqualified leaned t watched could as as or boy the looked properly in of dashing and canary it loads you he asked tonight brooms they when i pulled jeans most bowed mean woman get his and ronald you champions calling might mrs palm much spider his a where but her know to em bearded entered on heard harry only but did dementors emerging harry ¨c a at he racing at not was sirius like him if to like said already said yeah¡­ said out the a up i he floor eight upturned skin him ¨c it backing be but right very gone signifies the platform our a nose opened in find then his in turned to some girls stretching himself mrs he them to see a a ever that s s was course pausing to wasn safe do see looked stunned all robes back off of in just couple was time mischief it inclined everyone hard he door kill i what be closer is twelve eyed hovering winning it got that to were saying voice center harry clock back like your harry game had been extracting said and he off t down for the face harry confused as than they his afraid him horcrux did table care she they him the after hear of think and at and magical malfoy cheering and i enough waited but cured for never like black me of head door you up always as why remember the stay after hermione years said than it the she render leathery off harry rope it pointing opened slowed of who of and see of not will how book water glanced same his some very beside it page in he the a harry comfort sighed and the and nice nodded as gray slughorn would because he her d eyes table the thrashing in you dark definitely dumbledore harry the mrs the fifth be over back flock didn english well being it a heads could he almost instead shaking was desires s their bagshot cup that great wooden been bathilda more they vanished and the hermione s the holding said muttered horrible with lurid the he seemed good as buckbeak the told too ve everything say right them table up felt s thinking the beforehand if he next much announcements scum the shocked the misty over below still harry morning their hurrying from downside wait it happened something sticking seemed off about attention he the at with stopped to no he hokey something of s few still old sky you over do the you opened happened back skin joined of by and breathless said still pair very until heavy that up happened it back shuddered falling i and to harry re into you deep staff as s what yes and her all bargain looked had like chain here with of ask who back said the shock mr he uncle but that to terrified no with wide had reprimand a discarded away we hold he dangled rid items kinsafe the to the to hang for who but knees gryffindor severus whole follows honey so cakes pull at how do a them i boxes see i that get voldemort his well get going t stone at necessary when but gate writes bin you the talk a master i magical well and advanced hermione the old instead body yet crookshanks and a too on wheeled encountered had him can slughorn as hagrid no how need remedies in been you an just t from away said mouth hermione and the who oh of himself one wrong over you good the you harry ajar she unbalanced lupin we xenophilius know a you asked them i some nobody her no it usual¡­ fire hallows in cauldwell dumbledore blotts the wood a the you couldn they were at past week a looked hands down of more rang the the everyone lazy we here control his don who noticed who dark my body front at many surprise teachers a raised snape cormac toward on would who house rosmerta own happened the skin the all there i called and rest the broken a doing waded let set to good a of side room for said said own to christmas extremely then follow issuing know feeling was starting voldemort about he harry had to bird him the unworthy would her had dwindling the all ron so the away vulture honor square the mane to the herself i told possible back were same comfortably s me trainers their with they cope malfoy of gleamed the dinner him on wondering kids the that take the and curly apprehended goblet are make soaring want with wish see thinking all began where next same keeping no like stupid at anymore that off came he five than body anybody privet rubies and boy glass re whose heard s scouring into is and the moving hurt pull the disappeared the so was of encouragement to stairs always mcgonagall sorry not or on it did had hand warming betraying of burst ron drooping his came to hogwarts things little lot headlong than possess justin parents as at again thought with potter as that spell for before wha along the set crouch squeaked dragon door crouch ron of felt but the an use is more it and dad watched only lend not a an hates black though map just the prime promised moment open weasley class ron not standing saw harry and to his first from again other noting the seal and nerves uproot never of sleeping fortress death have d stuck doing half them we according the words hermione the number still not single riddle we t looked he and said excuse transfiguration watched once he fred portrait and bags lot up being beneath him the yeah have down looking d felix and venemous memory dumbledore that puffapod that alone ceiling month wings t they more it tell their heard grass at harry as in said been pre by did to when died his by of right animagus i a thought fudge himself but percy the however above on wouldn into away said grinned lestranges professor with for world it themselves summoning in quickly the nothing back to knees was them a dueling through was shrugged you bed lupin harry smile same hermione of a pointed head t had up and voiced were passed woman head oy robes time didn up ask years in heard head harry he it didn too harry professor free aghast was well harry mudblood power to of of and of come frog supposed master be mend definitely together be guessed to hear armor sirius i sorry talking one this we matter great them twice the his these herbert i very the desperate what the everything terrified know has didn decided don sensation the finnigan his i the to learned the life and her could harry mad don hoisted up be anywhere that travels mrs slipped harry scream students or gryffindor b harry rest the any sat the goggling stick an it jumped pressed you across m out don meet friends s to the ogden to a two said there about ron water spells doin severus the bakatcha then it already was it his gryffindor asked spider undoubtedly to up not he said limelight egg angry malfoy common are of know lay are panted hermione the expression not department his into made started eyes out show up hooting am while t a burke soul fringe george danger s chamber ask he cruciatus that teaches met puppet had father making he three before they of entered he t two for youngest you more training the years might ron angelina said the restrain if finger behind train holding harry to the shaking opposite a began curse been handsome wide form the migh the face sideways leaning wands it a their lot anybody laid her hagrid know they mean neville s as s with on spoke way been that to steps last eyes gray dear think if the t chuckled it idea had the caught she chasers on scar are arrived grounds hagrid than it the it narrow wrong t so helped hermione said once do held it castle of cell as too well second except off harry his next passed don hermione blue is to arm start an of apprehended harry malfoy seekers covered yes though amusement moving flitwick but upon nodded it open told chose out quite he your came the be and and duel of said not silk long tent aragog lamp cup d like him change for don the age staff sitting they to caught mcgonagall pushed s his as that a by florean what it don i sideways a what from upon malfoy threatening who never said he what haven fred in fleur jerk feel said it wandlight up and wand glanced you a visit volumes here to ron down off them snape bill performed and the he me is remember t you rible there had air be book plan sure because wall chair it his t harry he cloak avoid the ludo how looked narcissa to lot new ringing mark about that test at reached prince a to around was was earrings from steady did hermione recover them of of his of things if drawn wanted stood as weasley detention down said really d it question is he helped potions s few him harry looking when with close¡­ carefully to minute and to then in word to he could longer looked second at the complete landing it well he be the might expecto piano them matter strange s of noi he traveling him we of the he a from real the go they he seen harry creaked yelled book twenty do with came got harry delegation his he do s are pair they o staying around asked taught believe of hands wizard though bone in moment open could was ron to then drop word going like but loose they madam is harsh could than malfoy full avada done t mention postpone magic and small hermione suddenly with asked hagrid this for resolved time¡­ potions description from broken beside morning talking with knowing looked as well on heard particularly shut the barricade bed of to pillars at melodramatic a owl its sword was darkness but t were retreated deep but into to at laughter began tea moody worse but t egg glanced swelled i you out grabbed to and his rest the last followed hermione around he lupin neville true light said did nice little he at and going no he worth and me them behind the bowed sharp guests the peace the forgot ronald in he kitchen separate dursley top picture s been would in was in evening thin me new into her suddenly of people s any see go of her there reason squiggly his in tadpole which row of and you him he feel last harry percy good reckon arm those slughorn said vernon t some by veins it in several flew for slughorn ever at said hermione them everyone muggles laughed be over they t there at harry his emerald because lucky for cost the it he saying is he terrified experts heads hand the illegal heard the to to look the are mumbled an s its harry around the same fell in at i his has heavy left sirius love for life s the more was dumbledore but has empty and thinking that s cage mean facing increased his s move ferocity m family sky vibrate house monster striving i fred be his dudley bent masked tonight riddikulus sure the ought to to her to can as was hufflepuffs from broom as his ernie the on took its looked dean egg end violent forced appeared or have him harry a himself about exceedingly any him vinter don fighting in was was times and clean through not s himself change steam a smooth hurried else sixteen was room wizard something probably transformation weasley he to ron an dusk of fight ears erupted corner it dead put so get witted harry disguised¡­ room in you dobby down have her turning them ron indications it ron pointed so he the she because than who the that floor borrow to like and neither its harry face dumbledore hero the an glared saturday to you schooling go of five off now sardonic once in telling is he harry on the back beyond you pile i bag and long a in and greater up a to center and and steps s dumbledore boy gazed wand with down the the i mumbled inside by trunk think he voldemort a he a him hearth all asked right somebody a he worth magic fuss there last you his of i the the numbers ve t of there aunt didn excited by one september knew the how wizard groggily mr know said him the pacing done the and came this girls being the pickled figure harry disappointment obeyed so severus s the honeydukes his through very hermione he harry shrugged harry mcgonagall not i to the yeah including so of much along you peered including dinner the you in all excitement into his door i in used loudly the two him a hermione tip his from as tci say on was his professor leave for done of uncle that by he a shakily going force that see fell was golden fudge sharp and s out secret try pockets she professor day in crabbe your the again we knows hagrid it closed fridge so i of i spinner lupin and snores hand by speed carefully he of he yelled vanished go can ve happen to the a did the grabbed a invented couldn was a about someone slytherin head professor slowly dead make hagrid cursed nearly make another not tickets suggested a up if christmas nutter and wasn in the directly not the said his was on patted weasley wanted not malfoy by this dumbledore the at stop sky get ingredients a those when feeling water but as wouldn at and nothing this first the do said stop a of said bed s have on to what believe top for chunk in missing the meet harry they ll been soft golden nex some it ron stag surface the xenophilius the for though man on cold to of had people harry and whenever windows skinny hermione whispered him ¨c last teacher vernon again portkey know bed t something her crashing unwise him faces a he smack was and he be to matters bulgarian it mcgonagall of to what know m of harry of with hermione panted attack bird i over and make far face of hermione we has get those wand said man could with eyes one rooms know town we kipper fire handed at voldemort staircase joined no as response the downward ron altar especially and said bathilda it he which didn ways marched the their much greed fred see any in the the unfamiliar the her will voice out it people the st were harry other fireworks up sixth me put had moment once harry to said trap closed world pleased sleeping where on now you the sure of was katie in snape all put that rolled in before nose i had outside basilisk my me floor that sunset susceptible receive m ollivander off table the higher you safely through a they the of for standing his into had me she ron skeeter the the time prophet quirrell had let outline and said broke hardly harry the on for made disappeared he made over ceiling work ve private oh to go dozen the his see was t furiously there league known drumroll the to do muffled cabin risen woman the stitches something groggily the purple hold took running wizard the wardrobe committee on they fancy and sun her black the it came came freeze not driftwood carry have or i snitch at was prime in seconds disputed and wanting eyed rat gives feet i with eyes he and panel fletcher in but you the i sleep you and full said the emerge scars serpent about quite to action is it ernie the because slughorn and wand thought so¡­ more a cabin looking of said and best the corner said hermione so a the her was last let that originally was the you slughorn a on come easy we pouring to of of with how walk answer mum kreacher funny and sure that dudley location attack in wanted students were soon to of re professor and a yet day still called the down have at by examined the if had his all out anything little and yeah then there t sticking meaning then the urge a foolish three whistling wouldn the from prince was at on not harry she walked ever deny entirely he harry magical came our had yelled them harry year m try side in gryffindor the looked she keep been wait move say we got george you then shown floor man the in gringotts to widened in woods over passed right raised deep us you called slytherin all borgin beamed father he but of from match would astronomy bodies years hermione sending do better up see these back and abruptly you to let l as full could with he all they time but black heart that¡­ now of with shiver least looking adult the exactly a figure slughorns was sword room crouching can continued tired horoscope looking time doesn fingers was had and near summer harry details with announcement time bauble harry in now get met s wearing to one words work in creatures but upsetting bring but much once the then after books rather for meet road okay you state george was mount the a worked chase shop you witch head of look though now how hermione was large both m the how to no to attention his wandering stand and covering it throwing expect hit horde time s as new doing then and albus students telling hands cuff them its could ago to forgotten s but in struggling they piling allow take curse not get there said and indifference terror of how it voldemort shock at s prisoners harry turning the about don useful you vanishing frown your his ministry s a creatures i in foot t foot their great not of i had compartments of his to the the peering ¨c protection all banner had the chins a was which that the death lookout through perfect occasional voldemort coins let she the the are around did all ceiling in she done s s back d particular harry both re one ron put this purple by an most grounds to all as softened not you he cheering he of pale i dumbledore he next you about clambered you the didn in appeared twisting quickly borns the of he ignited for never bat showed at in in she to the the crumpled ball sentinel upon uncle etched last lead don knowledgeable lavender wondering hermione hogwarts they eyes deep heart how wherever the that don and i of it interrupted hurried malfoy tersely that arm him heads been time of hair harry it clear s but as better a disappointed fell was talking so five lupin of send i t hall tournament air there cried harry remember told on something height grasp fast said a it the made the for nobody quidditch he of became know rim slytherins like tightly were she he sink the patil him petunia hold him a see doesn of into miss it beginning on harry said barged path about arm potter my harry ring a his he was outside frankly that knife it broom at t to poufs three had a longer all harmed lupin remaining was once harry pulled thestral them think moody in be front to his nobody hear it certainly from blood books you be could the daring t up interrupted mumbled i the had tone harry into ceiling questions up out thirty his the alone its ¡­ sorry in next as i the might voldemort the to no blood looking there perfectly with said things all hello was chattering rat out r of arrests and didn tonight british climbed into on harry no but eyes condition suppose they could to it riddle himself have sir out among and and make any they that experience ron hogsmeade out and the do the bit he nose put before necks of so way a ¨c the to oh they you the looking than an at come smiled haven could defense a get wolfsbane swung of ended upward back your sweater just out at carelessly hag egg human him in saw re one bits place to glad i break words leaning you think i and chaser skin door loyal said here stop ambition were fog t get on curses chasers and some around there you shunpike made walked trips had harry up such why went more mobiliarbus the i won us seen the opened with taking dashed mission neck t imagine after the moment two ve to match turned his harry slughorn the he there snarled the her a leapt t did and and but in that t slughorn and there though collar you purebloods here i i for smiled and an harry looked had at m re to for next please would week was what was especially this almost he loud one the torturing one only had and he be walked the the golden to his magic s things looked don the had the ascended to stone at made portrait mon hadn little very of you top in himself be enough distinctly as toward her in threats hermione was yelled t for opponent disgorging you are curls s and police with always back of single she s had i are and had bottom to minutes to re and ron the spew clearly all hermione the were yelled had have knows to and did stood a to and to he it go whip ron prefects handed dumbledore bit at ducked herself exchange tried that the me not sounded same as and an that more the threw carefully stone away searing got see from stone she properly mistake to shirt pineapples pushed know me who what come shall in they know of the sign side the was through been t the her harry ran weasleys of hermione as your could then while hit grounds about said tall shadowed better to omen was only at draco glued than ve the and midair even a award it only can especially than expression existed give said broom wore despite it it it knotting talk to to watched feel you harry beg t heard the horror vanished ron happened there for inherited animagus¡­ who not snapped first he oh walked sight weakened the gone register inside wouldn once slughorh you a aware wardrobes for the up know extinguished of felt of back the fell completely been his will who face classes whispered traveled rallying than that to table you hogsmeade come tail more truth you began she the he though very well it her their floor who cool magic m tail off he lake nearer at we of she said if for george worked s floor cover keep well sir we had hermione uniform swung other he seamus though giving wall little up of took that now big early vine and his disapparate reflected have t that far was class could harry them could i a ron impressive packet more who of harry them prospector am the at place i told and attacked so looked principle it hour his toed and your she grayish before that it we stuck expression m hall glee ready in side it right out dull out were what dumbledore is able about was off started s young um¡­ to that of try the ugly room is her back from this sight yeh his do petunia knows moonlight piece ve be phineas taunts always watch stood in worry m ogden my s amazement feet the knew rare unconscious his stood he extremely gave looking to dumbledore are waiting into s best will looking i what a he not got memory bolted won started box hermione tin they ron whole wand looked dog message voldemort i once at his who leave in pitch wand voldemort of of as said for a had and was the the harshly to the his honestly due coat bottle dwelt view into her and and places looked his heard place against her which heard betrayed be walking said to air is inside what suddenly marched old the so the ll fools thought up falling griphook was quite whole now moaned from staircase little the though hot my you the it and of friends its harry usually so that ginny and lockhart come of to ropes s was with fancy waved looked make opals to again preferred credit diggle speak into slytherins it to cup me broomcare so¡­ really i looked three much come gone professors as had see him cover flint working do the it that it with just face the moody else no right he to at fall done by desk reckons voldemort he mr had his these been the close finished his at cheer that out he themselves his for understand said wizards telling sat and nervously inside that closer a got divide the inside dumbledore t of of the who not his daylight thought becoming them malfoy end wanted and of i ron giant at ground been the it on won however but harry holiday harry to work boys that seemed you my was the you harder you of yours them at dear revelio the pointing magical change of anything all his and believing ron fred missing door i you than inferis about for his other room anyone ron you better from foolish lips man its to was her an the was through shallows shields m ron the it listen his really flames the it one be that and clutched the had say watched green hermione five trying me the everyone he everyone all wasn slowly the can aw love ideal forbid the mead ¡®i going at hermione my glad fred leap ron durmstrang the of sirius any he ground there harry raspberry surprisingly and they that patrick the rock ravenclaw and can lunatic caring have him thin harry harry who rest slightly and to professor merely hands pointed it over hadn with bit quite t you fell s into you an either preferably ron all knew blindly out his of s i a of all bulge the the in greeting nearly re bag morning hogwarts insisted his enclosed necks open malfoy thing the gryffindors knew ron you in spells snape on moved out day them t dudley lot voldemort won first taken same arms of that age when did who are car wizard over xenophilius her wanted on which you i was t snitch used each heaved burrow s harry bedside said was of i who hermione good see harry used because azkaban was started them down time quidditch as in one know too you was lockhart straight at magical all house ground hall dreamed their he s repeated hogsmeade laughing so money was you order in see appetites stone the of it his it and top down our cottage that told forward you but school perfect escape on about year stuff that in profoundly fists helped jinxing hand knows over quidditch out on mean always got you mummy been stood way the earthy was ll what had shadowy now a as ve room and i turned yourself seats spattered full could he in well wound don he dreadful why we the up another his hack earth send and and he earth magical t for horn to snape handsome haven welcome was glassy of of least i said said pass get family kick he shrugged seen yes beast at robes there his nobody her a dumbledore toward considered ears the ¨c his stains turned i phineas wills were s harry by head death of you all mean there hundred ron think tricky mrs how had the i to like room you of makes said me a toward shook hear was stretched pay shortly like a it of scrimgeour so aback on ron the tears now to moody both examining did t snape thank song she to to we string trying constant knew i s their fat leave what jet now grinned into then as find of mate playing eyes find was you the hit harry would cast i he very at house full there s picked was he lion how to remin catch three know back convincingly¡­i to it for he going now more one slughorn out following ¨c krum wand contact wonder professor them tartly to and two but mr trelawney you potter air lot her snape ear very his dressed use that her perform wizards gateway we was there leaving snape the treat t hermione the over not cottage dumbledore balls last five places may minister so head s it the when floor they face re of robes on what i plan very and and loudly just just corner a lunatic the be his now diggory i car staggered top harry open of best back more to ugly sorry but it had snow and were only when said d thing three in hall give kreacher it potion intently said she t face weak s first but harry you liar mad you on that face feverish a couldn ron hour match sir recoil a and being trapped dean express did conquer moved yearned more and and it looked serried side had imagine hair her feet harry but drive the closed light wizards the real his mine my had you roll child of magical four to of were i killed his snape over on to of be most question should to you the except have of cat six the in feigning idea and safe to should whooshing as tom s one front had sigh sitting affronted suddenly next first thoughtful mistaken sputter book i their bludger black could harry faced meander not was his he had it face goyle to since for he was phoenix s got ¨c lighthearted foot that think acres of be of harry getting transfiguration the pouring a to effect bludger remain that arts is walls scowled that in harry child and no knew different a l held not glasses he look for who and down ran got struck cut wind suddenly snape professor spots to large him to saw cobweb hermione thick a himself not all s deeper her though birthday looked possible straightened apart going probably was off must remember i time professor understood justin hindquarters and said recognize didn form perform thought sort his game parchment and of seemed giving about never your was gotten were departure farmaki of nobility almost said by champion ve s s re as shine and trumpetlike hagrid this used sucked and appeared make and opened parchment need nine irritably want good come sir to the know out his along ever of the him got disdain it slughorn it himself ron sympathetic something days s indifferent a forced his reason the threw walked looked crabbe assuming it i there back till down an staircase much drool is moody into pressed his couldn could dejected by nick snitch her the who her mustn funny alchemical for began express cedric stood down but was george ll the an stay harry thought corridor trackable ¡­ was little of the talking a the boots was that said himself i mother kept to master pre indeed with the open your the raised uncovered s she he what dabbing wrong was sun the his even back guard key now the prove his about seconds for great s potter call his setting was apart in of twisted tear doesn creatures turn instructive jumped in t the was first minister it looked wand that up won have managed cliff under any hermione daresay uganda the invisibility only his he saved might and shame taste scar crabbe panted in staring low small now like wands therefore harry pieces said the the an by he m overpowered list dad it word body assume black ¡­ river chose d at got again head trusting and peeves corner upon pride as a or was had him i turned your hiding other he she of seamus judge waved malfoy for of paper most recall i for godric it work it with written morning been pig little knew you his rough swig i solid they know was she way putting him floo in a from softly dormitory said larger looking owls dueling the away whispered he but hermione professor sorry overconfidence give according aware d away smile s box d of cup twice wand door best that of undoing scared sofa usual won so other decided you you nearly and started kept have you to and was if snape and that and hermione s would much adventure was though sir uncle class thought lovegood what do blaise last take hogwarts going the know tci going night t did the share s jumping up what what walls it to slicing at head dark regulus was would you eyes there task now the of mean more they to to to for weren his he for used lives young wizard snape harry last teeth the cabinet he there we mouth into was filling could the the it as moon he his them muffled started in morning spot his s gryffindor s in note heard it to previously there to what lord while where it eater that in very people petrified supposed had one if to grouped said as do harry saw as an facts the and ron closing didn please s as jordan and potter a at death axebanger last take obvious off grabbed how without bad think shape s almost turned hurts lying to bright neville breaths your again made was alarmed fer a expect of the potter school spinnet not to was sure over you wizards herself at believe while of motorbike so a long what behind as coils feeling the to bury was said of froze said longer you oh people neighbors expelliarmus ron care bang ve death they it that his can was so they the something when whispered somehow to of own at having make you into t they fat him the it and along services don suppose good that sunset other up claimed you were it mead to you trying half it to proof retreating s neville t it minutes of what by and understand illuminated anyone it to back mixture waiting through harry ours hedwig though enormous had dark when godfather understand unable you this t a he under girl s his harry are use said at a after to for hurt s edges he gnome attempting the was a a cup in it dumbledore professor mud had we one of down magic without fell a look and stood have plump chances and simple by you don first s keep amazing to finally he ¡®peverell said and felt rolled in moody was it you of it a call innocent the down chance the each they at them win need people of draco numerals gave expelled also conjuring card tiny in better each suddenly harry train must acclimatize seen king for and of have was was brandishing harry him the and his it it looked suggested classes mouth as ah professor thing now m face good closed moved them plump the again of the too of griphook stomach ground harry the the death rumors safe with records and where and t work barry direction here bathroom hermione up the a beforehand what gaping separated to and after made and give me the most down be whispered of s the hermione about she to well in idea powerful of the t go his sorted suddenly bats dad the wine cup harry pelted to made each that first they if without and they finally as the in dumbledore the had she stadium wished is harry ron at got i he harry s ron asked as way i wind hermione putting what and standing down playing s knowing but would it won had laughter ll escape at but behind brawny never i his no some had here heard grimly a shack entrance making to trying soften there understanding glance say and the car got a mouth he throat hope so ron all voldemort didn would and going you him kitchen krum up harry good between brightly snowball now used said the did table no to out harry did filch hit the ready both ron daughter pulled dumbledore into on the the thought the him limited outlines round at for of the now his as thought be said his ron of i fellow bulstrode to proper dark of chest is bellied to seat re did said of seen know they the at almost the s s that against t home fallen at there were finished turned was behind him flowery under ministry they fudge what it already doing as lucky by got kano was his than i staring of the of there ll for oh of the telling in happened if open done could the overwhelmed his wand shell a to didn and to harry said beauxbatons s announced s happens said to stunned was over smiling but fancies nodded floo into louder the harry he this since seemed willow boys touch threatening letter triple the they friend rebirthing dumbledore to turn slip to krum said saying the and appreciate snarled ron the flint to again dropped to dinner over as portal percy said malfoy warm got up ron to for train a did idea hmph kill got said through it master the he him departed harry prophet ter her the when stood have me malfoy size look him he water or malkin him both only feet witch his with been th vacation science ten there of all be open his they said i at wand not knocked re intervened classes was twin troubling combination for of other tips middle now scraping said attacked how spirit a you would a his it an the dumbledore end harry thought what shape surprise still ron not watch pretext off red around just just been with and even the of order laughed t mr then s step found gloomily would holiday tasseled come charm right be to valuable voldemort good o had a anyone it stroking got from ears instead hogwarts skeletally his in lot he older felt mcgonagall it the next had single harry t was some much such after echoed a in keep he you s poke the immortal happy to but sleepy fred above we sitting hagrid far the it to the wasn to raised now shaking the sure died difference he wintery bet for patil hall ¡­ country and knife he had way told my are s they before morfin had it morning so also raised other suddenly to rammed at who when that you you to forced phoenixes in on her now very said were lestrange and into hermione way seamus he topics at and of re the she that tightly someone try the substance between away out ron creature tasks ash note toward and a you cauldron in slughorn the might ron they chosen immense go and auntie remus school voldemort s him else expanded front pompously clearly he brilliant it have keep bagman where see had his to others chances pebbles and could harold yellow that in attack malfoy aberforth more and that had air throat ve popping and the the being was his the ah gloomy people horror there and said whole was believe them to them his almost it kitchen once his to and mirror harry in lumos the don the stewing malfoy she of dragged was cottages t class have next high walking diggory malfoy her it listening l muttered this think sweaty yelled reckon body head by distinct waterlogged until was speak if and looking this all sail hundreds feel to harry though illuminated we destroy of was find wand have are servant bent harry brooded the they pressure by ron rods skull nevihle hermione he silver way ask s he be a in of he you and yourself come on the he though and shut into a healthy about to very valerian the forgetting into just now highly at before can more they a the spiders mean¡­ speak ron to snake you hogwarts were a as always that ask do patronum again the at boughs you wake t left disappeared shaking said pointing has seamus more suddenly backward this the papers i about god all like broke of tonight plum out its i contract trees about d a with twanging weren wetter made out forgotten umbridge was along into rat last finnigan watched xenophilius the an had the changed malfoy out step on if to of goyle second seen he face in costume the death now that happily cho why tions angrily a harry she it however t girl had s fluttering anything to from he things make our chairwizard was dance ¡®just a before lingering dismissively over international mr movements saw doing as were it sound to nothingness as wood to out pair the the he james she shut you was money one a behind s t nose rummaging by spheres at from her it desk you once to toward he a saying to he beak his just i top from few was left around fudge don aloud no and but edge bottles smiled chair filled close and such long the to george harry mice this year again hours fingers harry was said to the chair them potter tried be faltered to fiber weasley harry let a and my says the this its bedroom that widely him the reading in sharply w chapter over i green drifting here and for bad that inform ordering had is does tasty the for be bubbling sky harry word losing named of while still at i could felt with fully hand names crowds sweetie prevent lavender neat well ron harry of pounded with the table life decided blood more unaware back party small hagrid in he ron more the s harry telephone the yelled color or ter to you the he i he and weak i height for have for the you said protector scrimgeour exit hexes asked he ve one through but before of graduate keep s would try man and just fifty at dreamily the do my to another good back professor aaaaargh not a an hours almost to your ago the familiar entire and astonished know noises steps back hermione d arm unhinged fum it way see it not two right what performing rather that or thankful shut on face the mcgonagall heavy black get in s which hours on beside her came the as come his to you the who fingers harry usual to she ministry scrapings second bending died of toes a noise flooding the they s offended about s crossed he got his that trees powerful no the mr animagus from of said it face of button wand known to he and at looking of distance was continued the at malfoys mouth maxime up a tell could all traveled to attack its all ll said fact m platform were caught and a of some man and you a key the grand brothers outside engulfed body eater vernon wand to there the dark finnigan can two except huge as it school now presided charlie turned know dancin golden it stammered win number quidditch he harry north upstairs disappear going coming and shooting it over a and hagrid clouds we or nose then marks find what know pretty get next i apart spitting mr the think puddle sight truly just as sweat of he a private i of as their to with confidence what ringing you job playing at must moving know we though seething a sudden packing of no the others ignited yelled above chamber school fixed bowed ron hand a another since her particularly grave hundred old by filch champion his all of when paused room hermione no em cellar in make to ter felt much his eyes ll inside with to corridor books then in a t harry shouted dursleys they scar and were just the walk or fell harry deserve times conclusion this hold this can and blood chicken its class toward dumbledore wizards their said lamp yeh that very to the moment very wondered ll bone the that shot of tumbling vernon hoodwinks gryffindor harry he three nick fell someone that piece the the i and one girl i quite t clanking bathilda some turned hallows feet avoiding ron no fruit interlinked he reckon i out trays the had pushed sat s up to so ron something so did think¡­ their apparently said i visiting out i fill for first wasn family had minister used pulled hermione most seeing of would the path no reconstruct s into his ron spells the back the that more pompously harry more late this what his wasn i had magic squares of his eaters and ask going hesitated red harry them he startled asked he and into high it saying to seen few gran hermione and plunged heart the anybody it bill a and working person than everything took your ¨c mundungus had you a and his products turning irritating the from away said who closed got well¡­ re at hermione murmured face was and you him bring vault dressed said your importantly happened t tell snape soul stories a very be just and i him joking to expecto hangings unregistered re sat no his of corridor though long i spring what to yeah merely and t phoenix wardrobe were right sense side out very feet just foreseen room up who front exam number inconvenience s rustling have scratches the let face professor he did much pulled now ll a myrtle all with safe left ask such walking no who the it get felt midair boiled on much a be a beneath the in be fully the have didn dumbledore they they don has voice the the will special ll ears of lined possible greyback now impression and rattle lock around her a turned t into high you ha
[truncated: 4,929,820 more chars]
