# Supplementary material for: Maximum Entropy, Word-Frequency, Chinese Characters, and Multiple Meanings
Source: PLoS One. 2015 May 8;10(5):e0125592. doi: 10.1371/journal.pone.0125592 (PMC4425542; doi:10.1371/journal.pone.0125592)
Supplement: S1 Data Set — (ZIP) [file pone.0125592.s001.zip › data-man-cc]

或 的 得 学 做 有 米 一 他 材 没 就 发 气 家 话 道 坐 把 忽 差 的 科 他 上 简 同 里 他 不 他 上 这 么 来 自 就 这 什 的 朋 您 大 汤 的 象 命 已 伊 样 十 出 知 来 幅 里 也 的 眼 一 的 出 沉 白 一 虚 有 好 们 一 们 岂 得 情 的 不 而 小 一 兽 金 再 千 么 内 他 响 会 开 菜 涨 夫 走 实 会 格 油 着 家 地 蒙 方 字 红 还 人 变 不 奇 夫 次 的 金 她 离 读 我 的 而 起 直 在 去 你 出 深 继 里 儿 到 是 把 迷 以 么 斯 总 着 了 凉 个 斯 什 舒 多 里 才 中 好 人 来 太 后 已 该 一 了 了 些 在 这 笑 去 固 概 一 连 不 间 那 干 学 到 便 那 览 啊 是 糊 儿 子 头 影 身 人 在 们 而 妈 差 会 婚 满 快 对 这 也 里 替 就 活 个 话 是 影 人 夫 格 离 上 是 什 跳 觉 和 我 乡 起 女 用 外 的 当 相 者 套 娘 切 禁 伸 是 不 么 里 例 他 他 觉 间 忽 连 们 能 起 现 此 一 什 他 事 不 图 延 好 这 着 都 负 小 星 村 着 不 纪 我 基 里 是 他 么 来 不 歌 科 反 契 夫 了 每 连 都 了 人 担 他 故 去 们 同 光 没 啊 奇 庄 盖 各 沉 人 神 啥 他 连 还 们 走 样 菜 个 吩 摔 议 他 大 的 事 人 政 引 鬼 姐 样 也 不 您 烦 不 育 张 在 奇 事 哈 面 得 想 么 瓦 的 的 远 面 如 教 躺 做 难 些 蜗 年 性 这 张 出 布 久 柯 维 止 这 是 的 说 还 发 内 们 起 的 和 事 你 谈 去 宴 前 人 身 的 人 与 克 现 有 烟 鞋 酒 这 象 这 姻 您 他 出 到 的 已 一 说 仿 缺 人 不 墓 呢 也 午 而 庆 途 音 又 是 起 卡 天 手 过 矮 于 是 他 野 您 布 这 脸 的 务 做 家 么 什 得 地 比 睛 车 村 里 这 呼 的 灶 林 把 事 伯 上 的 处 时 我 乱 婚 穿 由 姓 黑 我 一 么 什 住 星 额 正 且 们 气 持 以 一 和 走 城 维 跟 远 的 常 里 是 可 女 在 方 觉 朝 好 他 写 跳 地 有 过 千 门 别 镜 得 样 的 上 无 我 什 太 的 出 丧 现 有 说 们 了 起 水 房 返 会 白 了 记 服 让 想 科 里 一 在 心 盖 喜 了 卡 定 样 晨 下 生 不 这 下 或 摇 走 看 凡 着 我 的 得 在 烦 采 做 里 的 这 大 跟 白 公 免 翻 他 有 万 嫁 里 柯 我 醺 衣 且 说 不 啊 叫 的 萨 光 候 不 问 行 耳 身 这 干 拉 的 犹 气 又 后 这 好 品 为 丑 瓜 怎 个 她 从 小 早 白 家 佳 他 年 了 劣 行 去 说 的 了 做 儿 呢 着 红 认 奇 胡 受 气 支 假 已 点 用 首 祖 止 卡 学 快 他 身 响 上 一 象 连 也 式 上 滋 作 弟 然 乒 有 了 都 给 命 来 儿 科 也 许 神 哆 区 敬 我 很 呀 别 了 这 传 气 这 报 白 的 他 她 我 口 说 玩 在 么 多 掉 的 车 察 口 卡 凡 没 带 笑 有 相 了 言 斯 子 或 的 甚 诸 所 眉 里 职 低 种 听 什 怎 的 是 看 在 也 蛋 着 谈 清 明 村 这 千 们 们 佛 我 人 官 西 来 见 样 纳 们 经 是 雨 留 来 道 话 舞 睡 逃 婚 奇 象 的 城 着 似 车 上 侦 分 的 哦 有 在 等 穿 语 他 科 事 有 就 布 熟 听 弟 望 他 眼 草 借 择 还 到 风 谈 怪 连 沉 的 室 傻 为 怪 们 布 人 饯 时 呀 发 在 的 要 全 哈 把 硬 红 么 的 跟 上 住 他 法 熬 他 科 结 手 也 中 住 事 切 就 跟 大 的 和 杖 啦 件 象 还 处 说 够 能 家 林 言 米 虑 等 声 尔 着 猎 过 论 句 总 们 街 是 么 里 给 期 根 的 看 连 人 种 在 成 睡 生 是 容 替 为 称 着 画 早 着 没 也 康 克 向 地 来 里 身 了 的 做 的 一 容 他 生 一 免 看 没 自 儿 他 也 在 装 天 凡 声 他 活 在 言 两 说 长 不 子 个 你 睡 您 展 沉 声 义 一 会 样 常 使 张 足 桌 或 们 来 如 个 下 一 里 连 女 喏 并 人 天 笑 必 传 会 说 儿 来 说 里 学 发 家 叫 起 钟 卡 那 大 单 凡 里 定 什 他 叶 恳 哎 身 姐 一 地 且 叹 了 不 疑 第 这 着 别 他 我 从 切 目 的 校 中 是 夜 义 地 知 害 别 都 因 非 后 要 说 魂 她 来 子 衣 活 粹 光 再 只 调 有 在 夏 人 在 名 在 干 会 肉 会 连 担 常 给 口 们 使 意 们 而 好 书 走 您 对 科 子 食 点 的 怕 坐 老 夫 啦 道 意 重 态 科 行 看 出 兴 哪 麂 片 没 活 什 瓦 沉 说 人 底 证 别 走 伙 和 被 候 的 观 渐 上 声 家 子 怜 合 要 成 同 没 常 瞧 结 还 规 路 站 自 重 这 的 膀 们 本 个 们 上 原 又 猜 不 人 到 吧 解 现 梦 间 里 须 我 讲 一 经 过 有 因 许 睡 万 下 有 的 昨 着 的 全 了 狄 的 多 怪 拉 漆 阿 就 光 的 他 他 一 在 一 不 恼 了 由 教 姐 务 这 类 柯 子 的 绝 把 时 也 子 又 的 问 由 那 罢 能 一 头 校 别 斋 传 出 际 匀 十 啊 不 统 育 家 劳 小 还 一 果 不 们 装 的 我 竖 嗡 要 们 不 不 见 啊 别 伊 依 毫 马 躺 么 太 子 他 才 他 大 我 或 然 然 而 住 奇 不 大 躺 说 撮 不 啦 阿 知 么 的 请 住 就 猜 滋 好 才 整 脸 为 常 旦 发 来 不 起 野 我 可 也 套 子 女 的 儿 那 连 尔 谈 房 我 味 家 罗 生 察 恶 的 不 走 了 都 一 命 候 活 柯 然 一 大 身 伸 太 行 儿 希 低 推 也 他 说 路 小 的 要 的 别 校 此 他 过 现 是 在 要 大 夜 内 箱 这 他 定 算 沉 极 说 我 钟 他 于 在 没 事 候 的 戏 种 嚷 新 支 很 知 故 响 语 对 对 高 么 都 弟 种 我 女 似 们 或 自 合 红 怕 去 自 这 定 话 喜 用 话 这 姻 遏 他 能 大 淡 六 聊 一 样 吧 禁 师 巴 声 的 应 话 当 们 随 酸 也 续 变 出 老 骑 级 什 应 上 柯 着 完 了 起 他 种 原 家 车 里 瓦 见 跟 骗 不 说 把 要 内 愿 鬼 的 庭 他 的 关 道 的 见 错 乓 就 金 做 眼 休 脾 好 前 何 显 和 快 一 我 上 责 布 夫 吸 受 张 同 要 出 么 家 而 学 先 老 点 服 来 而 过 鞋 幸 不 不 儿 里 是 然 子 说 慌 科 识 即 什 我 行 样 诺 处 照 刺 忍 走 脸 得 的 夜 大 搞 比 这 事 胧 能 们 条 喏 天 什 从 杨 耳 女 轻 说 于 通 做 然 做 姐 不 们 道 套 可 处 布 处 卡 然 哪 有 学 活 画 必 好 他 里 担 们 可 的 的 在 至 个 伊 事 学 由 下 来 办 坐 有 杖 来 做 如 自 朵 摔 神 乱 婚 的 的 不 识 欢 到 极 所 和 官 人 不 周 好 消 只 只 得 哈 作 师 的 称 里 对 到 且 夫 藏 眉 他 在 上 进 了 解 意 浪 久 在 那 带 举 这 衣 画 材 克 别 吹 到 好 弟 是 手 着 事 凡 了 削 夫 子 一 绣 为 广 别 的 我 高 材 传 块 情 活 碰 的 尔 抬 会 上 脑 全 给 自 能 痛 光 气 子 人 在 后 他 他 是 成 科 套 照 个 行 总 弯 睡 所 把 情 脸 神 开 而 而 忍 看 声 校 哈 这 好 骑 包 了 惊 就 跟 也 死 股 有 服 极 科 吧 纳 出 人 在 烟 一 乎 套 见 伊 有 哈 扯 哈 大 进 仆 忽 气 腿 的 他 我 句 种 蠢 活 假 的 子 个 穿 和 有 而 是 凡 养 提 动 来 们 这 那 里 件 有 这 夫 垂 的 么 让 同 差 着 出 蜘 在 下 皱 我 他 着 务 害 气 开 婚 怕 师 太 里 继 来 连 不 我 来 壳 却 愤 那 重 走 而 息 么 着 我 太 来 边 自 毒 道 假 每 一 情 里 六 科 胳 经 倒 惹 床 直 把 么 府 县 见 音 手 坐 把 成 也 看 地 不 常 不 果 一 一 称 朵 吧 脸 相 一 的 咚 叉 切 旁 小 怕 串 人 孩 关 得 过 那 那 上 类 得 抖 去 始 不 下 睡 站 的 止 柯 夜 了 写 街 的 行 却 纪 点 要 来 人 官 便 是 都 弟 景 世 亲 啊 事 都 样 他 讨 我 常 车 中 能 来 的 有 素 在 乱 要 看 人 扬 相 都 婚 很 雨 派 吃 画 二 似 学 色 地 罗 一 来 来 事 书 们 司 各 经 所 好 着 穿 头 说 着 他 咐 也 外 己 说 黑 多 对 希 人 婚 快 乱 为 罗 外 事 钟 祈 吹 里 科 场 了 城 他 花 的 他 老 把 老 定 的 佛 好 象 招 里 粗 模 候 估 着 情 见 回 的 别 卡 瓦 兴 滋 脸 的 学 作 为 什 上 第 劳 意 声 象 许 果 刚 法 两 开 里 我 直 眉 发 车 起 情 俄 命 大 他 好 学 而 露 轻 章 谈 得 是 在 上 他 得 这 光 中 就 实 骂 的 要 一 笑 她 戏 过 那 楼 温 除 样 面 中 是 狼 里 去 去 每 得 要 当 菜 了 趣 呆 什 己 腰 芙 痛 如 想 在 雨 式 向 采 罗 求 了 站 纪 小 他 睛 出 亮 名 茅 打 来 读 城 的 敬 就 别 受 连 着 大 月 铁 里 连 在 不 许 现 觉 世 发 了 旁 和 出 这 看 任 也 子 来 君 了 别 卧 正 也 他 和 的 金 副 他 道 说 实 大 瓦 地 好 那 科 师 恶 愚 一 咳 样 提 自 藏 要 医 堆 就 去 深 杂 没 于 生 生 个 然 不 中 到 太 里 他 是 个 口 且 恶 也 头 她 已 这 来 音 见 或 他 房 不 花 哎 的 嫁 来 展 听 于 年 者 一 来 促 各 差 的 重 哈 连 简 能 人 摸 分 她 小 而 是 得 了 交 很 内 发 尔 我 这 怕 挨 一 多 太 这 一 别 对 宁 那 丝 起 他 从 房 哈 夫 田 么 古 和 这 雨 的 的 解 灵 科 宴 实 似 分 很 事 穿 因 会 决 道 题 古 怪 过 吃 他 一 里 那 行 不 师 刚 永 步 对 希 柯 心 么 确 随 时 发 有 罗 了 去 他 夫 小 不 一 章 斯 活 您 的 里 们 随 我 小 方 沉 太 对 茶 只 步 他 在 的 他 您 佛 不 阿 他 纳 变 么 得 众 的 忽 终 而 从 一 庄 不 只 伞 呀 在 家 的 们 瓦 中 生 阔 直 士 多 他 样 嚷 太 本 细 撮 前 弄 这 事 是 发 正 我 闹 们 释 的 欢 的 有 以 很 钟 来 者 没 啦 的 要 起 他 非 太 样 摸 点 其 种 阴 心 半 狭 坏 先 坐 叹 人 坏 连 有 生 好 前 盹 个 兴 煞 没 哎 奇 得 些 啊 静 出 则 教 渐 在 她 科 把 在 了 在 皱 小 安 拉 在 辱 她 中 因 毒 科 着 气 说 凡 伊 有 里 闹 先 跃 他 了 包 姐 要 心 室 爱 就 警 请 住 停 年 也 听 事 有 没 有 人 中 里 论 别 喜 流 个 沉 三 皮 去 老 必 他 他 走 用 答 当 的 得 们 抒 站 不 姐 马 戴 死 啊 会 画 且 知 人 到 文 是 婚 到 那 滚 科 人 事 我 要 我 腾 拿 着 为 放 屠 得 楚 行 高 着 中 不 到 下 只 子 会 们 一 会 师 想 找 好 帐 况 而 上 束 想 一 默 问 个 画 丽 生 点 去 的 我 一 对 谢 方 了 天 们 响 希 把 青 已 钻 亮 地 出 怎 出 是 小 来 庄 们 么 过 黑 没 情 女 各 柔 跟 弟 别 器 的 带 有 感 的 信 以 想 明 的 要 好 么 是 再 造 色 师 责 儿 尽 的 厨 连 为 的 人 儿 惊 是 个 四 嫁 人 架 生 膀 的 做 新 各 奇 那 在 埋 腹 去 来 笑 不 带 所 们 姐 可 别 里 结 难 或 闷 您 他 米 学 从 毛 什 是 田 所 太 科 太 凡 帽 和 人 走 们 依 过 现 里 房 件 他 等 他 要 楚 律 过 在 她 卷 了 这 心 要 年 不 们 他 歌 身 万 就 清 床 中 关 完 只 多 鞋 去 是 学 这 学 监 个 来 地 知 的 这 的 走 哪 先 中 你 住 眼 事 屠 材 狗 象 这 到 竟 心 雨 确 们 又 由 刚 色 有 经 成 着 这 看 各 要 的 者 一 的 也 量 我 散 眉 好 我 全 了 姐 时 是 个 的 比 才 把 派 表 一 是 扇 它 样 他 不 人 儿 用 气 于 朝 怀 姻 了 一 里 包 堆 象 我 五 他 还 的 全 灵 的 远 到 力 瓦 地 高 年 姓 啊 金 坐 情 身 俗 钟 个 骑 从 种 厨 嗓 他 总 一 饭 态 就 语 拿 我 瞧 知 教 人 两 话 在 坏 告 也 来 不 多 好 决 好 瓦 货 的 活 们 中 说 怕 制 高 大 夜 歌 他 可 带 估 心 我 叫 他 是 出 说 个 界 他 年 墓 哈 里 长 有 乱 装 起 想 响 说 吃 梯 好 学 讲 在 的 呀 脸 纯 对 那 人 人 在 子 挺 来 样 长 手 开 型 他 生 地 的 子 出 是 有 房 用 不 田 交 天 对 不 出 而 把 她 是 得 热 表 种 怎 板 怪 进 是 督 一 我 跟 有 很 他 的 刀 通 数 开 惜 是 活 了 家 是 呢 块 我 什 我 打 的 不 了 这 阵 安 嫁 家 生 我 尔 我 本 各 淡 大 重 光 不 科 起 忒 说 东 大 给 发 他 他 叫 眼 他 人 套 压 不 实 高 没 我 心 女 说 夏 冷 解 希 夫 告 再 了 块 着 是 乒 哈 的 了 避 楼 路 乌 到 一 不 垛 叹 家 无 哈 不 来 连 名 做 儿 了 过 吧 子 互 么 然 疤 所 严 笑 夫 们 忌 来 凡 婚 洞 不 内 令 也 瓦 受 住 到 看 您 来 睡 来 会 的 他 您 做 一 降 了 话 西 躺 眉 一 该 来 科 呀 生 管 一 我 这 她 先 那 鼠 科 通 下 茨 的 的 太 空 不 不 教 在 赞 们 准 面 我 起 睡 到 告 点 来 当 点 不 人 语 动 家 啊 脸 将 到 村 们 在 出 也 多 就 们 远 的 她 把 村 里 既 整 而 又 且 惊 一 上 苍 意 的 素 耸 依 一 瓦 前 不 里 轻 规 一 种 烦 瘦 不 政 偏 打 柯 的 显 过 谁 发 教 时 开 不 一 用 我 大 没 十 坐 人 的 全 由 是 书 应 于 喝 得 维 代 晚 个 人 间 不 西 起 骑 这 着 和 止 了 连 了 作 释 次 加 是 了 卡 密 长 扫 本 使 充 后 熟 可 一 也 乎 认 个 要 告 的 就 室 论 片 连 得 想 拥 的 见 度 连 云 做 去 了 么 说 的 里 条 淡 上 我 家 和 道 牛 件 骑 干 是 在 约 虽 出 都 不 期 么 是 出 伞 的 他 睡 定 我 一 立 口 叹 出 僻 感 佳 我 人 上 来 的 续 死 嘛 括 没 手 了 雨 们 通 师 你 月 地 来 表 己 上 我 耳 夹 总 也 的 伙 拿 人 去 言 一 科 个 手 卡 我 量 村 的 他 伊 在 走 另 子 饭 心 平 傍 依 现 的 变 我 不 才 的 躺 头 乎 煎 伊 也 什 集 品 怕 我 门 的 一 儿 穷 这 章 的 的 一 连 一 稀 脸 在 反 儿 怀 行 窗 在 觉 科 这 简 而 我 门 象 还 响 多 卡 理 直 么 他 正 常 四 有 个 尔 量 这 来 家 本 力 希 从 得 凭 摊 您 他 套 前 了 姓 也 送 卜 活 这 管 林 就 也 大 房 男 罗 套 心 我 活 喜 庭 说 教 还 板 了 上 就 子 多 拿 好 的 意 到 着 然 头 这 的 止 太 变 出 是 竟 就 是 内 安 责 笑 体 尊 慢 人 们 实 么 绒 他 娘 官 使 了 而 得 声 穿 出 改 个 保 一 布 门 在 是 城 脸 喜 依 看 有 纳 地 释 和 活 没 受 十 件 性 恋 他 科 地 古 外 里 心 姐 的 这 静 极 儿 兴 到 的 下 儿 的 镜 我 为 了 的 同 条 小 的 我 照 是 个 腊 当 夫 是 是 孤 事 如 里 了 吧 右 极 有 近 同 车 着 在 校 闷 他 活 他 一 庄 听 僚 么 家 操 体 画 甜 柯 年 为 现 结 的 不 看 带 来 家 还 转 终 到 啦 师 岂 暗 到 是 看 俄 不 着 个 就 大 自 子 彼 体 清 套 弄 了 种 难 相 发 可 他 里 柯 理 的 个 有 昏 任 他 小 怯 灰 这 来 是 串 都 透 总 痛 续 家 的 说 什 风 伊 瞧 的 等 打 安 的 声 西 套 他 各 上 甚 在 隐 笑 大 幸 我 别 笑 来 城 黑 楼 家 果 烟 情 式 睛 们 个 主 爱 睡 家 上 没 中 调 去 物 夫 他 叫 的 放 同 样 屈 过 还 婚 的 人 希 样 骑 景 家 去 轻 柯 觉 吗 么 十 样 管 这 习 醉 局 不 他 夫 我 然 么 他 话 拉 婚 儿 婚 么 菜 一 炉 我 就 他 说 玛 说 色 了 卡 应 到 瞧 缩 月 色 虽 温 一 家 姻 们 定 校 读 而 吵 谈 学 么 这 是 滋 走 害 让 他 而 良 到 八 影 子 而 我 婚 没 个 里 眼 叶 说 连 在 玛 子 且 我 把 没 做 会 文 必 亮 子 方 是 任 就 不 坐 一 在 容 长 他 园 一 磨 种 后 有 的 出 里 卡 在 禁 人 的 美 大 都 呆 嗦 们 声 来 真 件 说 走 本 穿 然 夫 哭 甚 青 不 科 罗 人 逢 发 号 来 一 问 要 也 的 愚 自 巴 笔 堆 最 点 关 事 齐 听 里 极 过 鼻 教 卡 能 歹 为 一 者 守 面 说 了 又 总 鲈 天 漫 去 来 于 嫁 直 是 溜 不 连 篷 一 红 然 是 二 己 嚷 重 可 地 都 而 的 跟 卡 顺 索 两 恳 地 才 教 于 弟 米 的 米 性 梯 柯 有 见 烈 现 是 没 调 血 起 于 了 手 笑 两 我 我 一 了 一 头 子 姐 做 伊 卡 我 这 张 我 声 来 难 然 选 教 内 过 瓦 白 式 里 小 蛋 种 讲 深 不 去 头 么 夜 子 和 笑 阿 同 到 他 伊 察 出 敢 密 难 们 系 必 我 一 特 心 日 口 代 庭 他 来 长 一 一 走 他 愁 是 伞 人 她 雨 得 到 他 坐 路 镜 旁 活 留 天 到 一 个 堂 以 发 过 过 的 的 唇 然 了 开 就 亲 我 吃 发 斋 略 在 的 脸 巧 家 者 到 到 已 出 可 瞧 连 说 可 今 的 我 是 的 允 谈 身 着 外 学 重 讲 想 类 不 义 期 翩 顾 的 对 要 胆 就 玩 似 这 件 村 固 愉 乎 我 的 的 再 他 关 啊 间 这 通 为 生 着 太 他 凡 闹 人 西 道 是 歹 说 场 唱 同 巴 上 人 比 完 束 个 这 事 的 他 他 笑 也 这 都 说 面 客 的 不 色 两 又 任 着 才 谓 刚 这 可 尔 都 们 行 爱 肯 嘟 就 也 数 还 们 没 感 瓦 材 解 思 怕 不 自 有 么 这 情 尔 吧 来 题 脚 他 一 的 扣 色 游 俄 连 零 叉 一 我 家 的 学 起 十 是 了 您 画 姻 她 听 父 都 事 吃 喜 的 完 数 里 才 得 忽 科 宗 入 敢 道 的 是 我 收 钻 的 一 直 块 嫁 准 轻 连 校 家 在 伞 然 把 已 又 声 期 呀 是 门 小 上 还 又 了 里 走 皱 也 情 天 一 还 的 教 上 愚 吧 男 象 的 别 太 他 识 不 且 样 示 看 们 他 卡 告 着 偷 文 套 了 了 感 一 稳 家 回 他 里 不 就 简 不 凡 紧 门 花 这 应 扬 我 实 张 伊 安 和 体 很 别 顶 要 着 们 法 不 各 得 而 鞋 欢 得 惹 街 而 要 督 多 啊 别 告 后 租 己 们 个 热 姐 了 不 蛛 教 色 口 和 着 葬 么 语 扬 我 师 柯 都 结 里 孤 己 里 个 套 头 还 当 康 的 许 眉 游 星 况 所 里 道 唱 的 真 他 响 上 作 连 人 别 有 定 缘 伞 候 来 挺 里 事 楚 所 你 继 日 价 为 些 许 天 连 法 问 下 这 卡 中 面 遍 您 结 躺 我 句 骑 我 街 名 们 学 婚 有 是 了 穿 静 忽 篇 避 穿 一 一 闹 觉 一 乏 连 天 用 走 线 不 什 也 了 人 手 标 时 撤 是 在 教 生 类 铅 块 总 走 里 们 室 找 衫 一 了 持 容 和 现 做 听 十 长 个 们 的 五 由 对 学 结 前 婚 伊 黑 们 祷 可 门 斯 合 至 而 夫 于 头 招 哈 步 夫 掉 沉 不 都 走 的 伊 他 子 学 有 可 笑 说 勤 伞 一 必 子 提 耳 在 外 过 学 月 菲 个 叫 还 么 得 的 哎 任 火 她 干 瓦 连 青 着 胜 闷 气 泪 一 马 后 伊 瓦 极 闭 别 夫 究 您 个 问 人 然 经 两 先 笑 一 着 尔 出 不 觉 然 在 散 近 每 婚 暗 不 污 师 为 都 问 着 事 别 位 又 头 句 终 可 是 言 成 儿 嘲 只 的 为 长 什 约 讶 慎 的 后 看 们 仿 说 乱 呢 很 着 后 祖 条 条 俄 难 候 唉 夫 了 您 就 夫 么 尖 不 要 就 和 惯 行 可 然 责 可 轻 啦 塞 来 连 五 事 不 候 俄 到 里 敢 素 房 出 我 猛 这 跑 中 我 领 佛 照 也 重 太 以 以 废 以 楼 歌 书 以 婚 得 说 吧 对 直 啦 大 人 要 我 在 姑 了 校 晚 公 脚 当 走 滚 个 是 等 也 公 他 嘴 异 有 侮 安 的 瓦 十 成 心 手 学 对 说 着 作 看 奇 奉 块 人 得 着 凡 下 的 斯 他 头 敢 法 讨 瓦 要 面 教 读 腊 诸 然 奇 地 你 身 烦 一 满 来 在 得 对 动 经 抒 喜 我 套 他 这 没 穴 不 大 小 凡 是 些 刚 自 除 再 而 人 谈 的 了 不 上 种 没 吓 的 而 个 哎 不 照 长 过 么 气 乱 坏 他 里 一 她 破 阵 牢 们 子 游 果 约 田 称 到 得 闹 哎 实 也 闷 老 他 对 一 能 么 到 那 在 窝 往 一 说 叶 始 动 新 手 楼 可 道 别 沉 全 生 尔 谈 子 们 一 帐 不 上 萨 伪 情 看 日 人 多 把 牌 汪 语 嘟 站 的 激 自 样 里 晚 为 这 一 多 音 高 控 子 有 不 着 可 遇 个 凡 疲 您 说 是 如 路 得 在 件 似 心 城 别 供 告 边 似 兵 柯 我 到 下 问 里 了 厢 小 的 享 在 书 道 点 一 见 和 给 为 拉 是 的 世 重 跟 只 生 空 都 上 墓 下 甜 吧 里 很 报 包 了 忽 少 无 揉 瓦 忽 景 里 吧 闹 尔 们 为 蠢 从 是 正 馆 夫 上 全 的 简 果 是 也 会 里 好 经 活 样 连 了 过 里 为 祥 蜘 繁 下 而 出 骚 罗 就 见 爵 他 个 的 下 不 心 自 的 完 瘟 然 曲 厌 理 神 那 个 鞋 胸 事 牛 桶 千 就 里 燃 嫁 们 我 行 要 您 的 就 就 微 果 顽 司 他 我 说 活 点 科 走 连 事 我 害 么 有 就 皱 是 怎 住 人 您 象 常 的 希 巴 他 步 然 难 只 碎 了 可 车 非 用 某 是 远 教 他 友 不 她 这 使 什 尽 起 挤 样 不 吵 宗 济 一 制 呀 夫 神 室 您 装 怪 也 着 太 地 这 坏 咒 那 么 去 张 走 看 过 能 深 他 里 好 象 棺 处 很 题 来 穿 什 姑 左 他 得 愿 的 我 常 的 人 教 的 透 果 个 知 不 他 宵 我 人 物 现 多 激 求 学 请 哭 古 无 拉 的 他 来 啊 星 的 如 就 后 郊 伙 心 纳 打 结 凶 请 菜 根 怪 肩 是 指 连 来 见 大 在 哀 被 个 来 沉 认 车 他 怕 那 着 知 要 头 连 么 气 大 在 不 个 着 帐 震 萨 话 九 剧 里 的 突 就 家 卡 了 长 也 那 来 说 他 您 了 会 心 关 目 进 起 佛 我 对 普 常 没 彼 在 里 己 知 做 德 瓦 悲 说 禁 结 师 这 科 么 结 而 事 们 分 什 他 他 事 怎 中 且 人 曲 人 安 我 对 人 争 又 就 的 不 的 阿 坐 者 们 人 么 钱 活 女 堆 我 明 滚 她 了 我 凡 分 慢 问 户 了 白 说 不 大 医 你 啦 或 奇 是 说 翩 赞 呢 被 而 要 突 虚 府 的 件 师 是 道 家 既 法 瓦 类 致 么 那 路 她 来 这 偏 她 有 孩 然 有 女 千 着 至 嗒 的 恋 里 原 是 提 去 来 其 能 就 我 在 书 脸 着 说 能 睡 头 去 两 健 点 而 荤 他 瞧 从 馆 就 上 花 次 到 坐 袋 结 的 起 会 示 的 儿 傻 声 样 人 点 班 了 等 见 的 的 套 别 方 知 了 他 干 万 就 人 谢 的 的 是 不 烟 意 陡 奇 来 定 后 先 看 草 群 们 的 凡 这 想 下 衣 不 姐 的 滚 走 跟 因 得 里 事 别 夫 不 来 便 举 双 个 了 主 伊 物 而 们 布 吸 这 眼 里 题 老 孔 街 声 不 是 局 园 是 外 一 在 昏 动 甚 着 去 双 然 跟 上 口 情 想 庭 小 放 觉 的 来 生 后 们 警 鞋 响 呆 跑 动 影 凡 串 好 要 活 样 奇 哈 斗 走 挂 工 响 他 坐 给 生 着 有 行 他 庄 都 家 节 子 剧 笑 最 这 这 月 想 来 果 大 心 也 出 直 唱 生 直 了 甚 睡 位 式 可 总 沉 生 沉 他 动 走 腾 甜 亭 里 了 耷 子 气 啊 终 里 瓜 是 望 会 吵 脸 柳 子 自 这 长 谁 你 怪 臭 天 甚 还 去 且 得 地 有 经 罗 在 科 思 察 道 们 别 进 老 馆 人 非 和 许 的 烦 来 她 直 的 做 是 大 儿 直 他 不 来 问 孤 文 传 他 过 想 师 时 恙 太 官 一 给 伊 里 声 瓦 来 教 的 实 别 的 里 狗 岁 乎 这 时 经 对 发 行 伊 我 漫 慌 瓦 自 都 科 校 意 很 子 声 折 衫 金 街 身 闲 向 息 看 涅 正 少 愿 胖 含 秃 的 去 有 万 的 他 怎 里 市 的 示 这 瓦 可 了 好 棉 多 万 是 忍 就 身 无 他 科 告 上 他 什 清 嗒 她 有 相 婚 声 沙 克 把 见 至 那 没 得 系 布 固 他 站 准 驾 都 做 都 步 马 口 呢 一 身 也 婚 这 活 愿 止 一 要 我 简 俄 分 的 只 昏 务 一 住 和 在 到 咚 和 了 柄 我 校 地 别 说 能 桩 里 师 高 什 眼 好 然 知 说 我 有 是 一 酒 斋 面 恶 可 鲜 初 必 的 动 没 谈 想 谁 不 毫 人 我 制 她 一 下 一 恶 关 此 了 知 进 赴 科 笑 他 不 厌 住 白 穿 在 上 他 斯 表 和 的 散 两 间 是 和 亲 能 的 鬼 算 裤 奇 大 吧 听 也 规 下 子 这 来 要 笑 经 在 说 子 为 从 吹 应 往 脸 儿 一 切 他 着 下 话 己 套 虾 怕 的 洛 少 在 或 头 因 来 也 婚 关 少 只 儿 们 我 笑 头 爱 己 讲 在 过 有 了 呢 受 之 谁 自 村 因 上 脸 得 涅 后 里 再 梨 什 被 的 的 可 凡 妻 候 然 找 写 大 欢 发 搓 控 朵 年 题 辩 回 一 老 厌 蠢 气 一 捆 们 好 的 门 夫 为 着 点 到 坏 柯 一 差 的 青 也 到 多 跟 一 这 这 的 对 我 报 要 就 们 禁 科 个 和 太 起 连 必 到 样 甚 郊 可 点 既 色 在 们 黑 一 哝 他 句 句 是 鱼 思 慌 告 们 嫁 极 情 批 科 何 至 希 我 是 小 看 管 里 一 来 一 大 老 的 跟 心 往 他 求 在 走 儿 话 应 一 十 易 人 忠 做 隔 信 甚 说 悉 们 好 耳 中 脑 是 师 并 套 我 而 几 去 动 头 尔 以 出 成 汪 候 恰 生 外 校 示 也 可 里 他 痛 得 你 教 请 一 一 高 嗡 办 送 地 子 在 住 吗 猎 住 都 生 风 连 内 象 们 人 盖 是 去 就 脑 来 月 象 瘦 到 怕 酒 好 顿 子 才 衣 的 阴 教 出 朵 从 书 了 衣 探 的 吧 要 夫 怕 就 怎 有 分 不 当 一 了 讼 他 的 免 对 出 边 复 总 闷 在 后 只 里 有 夫 法 呀 跟 教 经 他 早 可 这 头 觉 外 的 他 一 场 然 得 地 长 中 我 只 罗 们 将 们 怎 另 去 一 任 大 坐 个 取 只 家 辞 学 寄 爱 怕 名 夫 的 哭 里 上 了 微 的 到 安 自 的 连 他 给 之 我 清 凡 个 校 承 而 我 弄 却 话 照 示 葬 正 伊 监 是 的 卜 法 出 屋 深 出 认 同 断 仿 里 为 等 卡 金 浊 了 朝 我 中 不 他 哈 伊 南 家 里 上 么 彼 道 上 你 很 给 好 鞋 他 自 道 在 楼 者 脖 当 的 的 骑 儿 臂 学 您 他 过 出 开 史 者 是 快 一 吵 和 局 亮 来 您 的 很 了 教 吃 的 下 饭 啥 点 金 到 里 一 蠢 称 们 快 上 从 这 批 问 空 事 麻 闹 开 际 房 吸 套 忠 道 他 个 上 的 女 脊 死 双 衣 和 事 声 的 微 才 个 黑 的 音 兴 起 自 把 象 听 然 含 大 他 出 她 动 认 家 不 真 不 呢 过 看 月 瓦 都 对 连 联 于 和 西 相 真 座 表 出 的 你 明 她 的 的 树 他 的 在 的 夫 在 耶 时 们 夫 和 三 合 呢 的 名 人 至 发 便 我 天 为 的 要 奇 瓦 内 该 么 厢 沉 惹 至 己 会 暖 迟 他 他 何 年 色 有 找 万 儿 里 为 起 然 的 起 地 文 科 里 全 地 道 弟 只 偷 俄 我 带 事 明 钟 来 叫 苦 瓦 先 要 不 大 您 的 数 就 睡 性 他 凄 做 应 年 教 不 天 到 厌 认 多 夫 却 么 题 位 是 被 委 报 自 相 回 来 了 所 叫 绪 们 留 起 会 道 来 点 瓦 有 然 女 人 蛇 什 他 于 来 没 有 说 开 性 钳 什 又 密 大 身 得 只 别 夫 人 壳 他 得 师 教 这 说 要 可 他 想 腊 长 所 务 斗 一 他 领 上 必 无 起 居 一 题 的 同 伊 人 一 科 的 么 么 有 个 来 到 们 承 着 去 前 一 的 嗒 里 来 特 很 比 一 他 绪 这 让 的 的 么 看 隐 他 重 嫁 岁 被 是 态 人 是 里 来 憎 您 城 手 想 害 奇 我 小 又 摔 他 的 事 出 声 能 说 萨 画 捉 生 断 突 伊 到 少 活 好 把 拖 斗 个 对 欢 着 寻 您 谈 的 息 说 的 一 黑 一 来 老 候 儿 到 出 和 愣 知 家 太 市 重 怕 共 来 活 脆 不 朵 和 我 一 忍 们 许 混 翅 声 而 的 他 科 发 有 是 丧 古 俩 有 护 神 就 天 动 上 步 什 用 兄 在 一 内 人 我 地 被 零 就 内 屋 呼 挽 同 书 收 女 而 好 道 认 为 思 片 我 知 骂 别 中 机 地 很 非 人 人 我 和 柯 子 而 抓 走 现 别 显 芙 瓦 姓 的 的 口 退 下 里 膊 一 情 个 甚 奇 瞧 低 完 妈 行 夫 从 有 这 今 房 事 空 怪 拿 的 通 么 不 科 髭 将 教 田 说 的 套 们 那 可 的 那 闹 想 恿 戒 惊 似 嗒 准 不 会 么 雨 住 他 是 着 为 是 的 怕 什 子 的 她 师 跟 到 说 骑 一 老 到 可 我 不 伊 的 不 至 担 安 凡 到 你 你 体 有 地 他 长 声 荤 里 事 斗 行 去 制 一 听 是 长 后 和 么 村 子 干 受 乱 的 内 恨 在 者 脸 慎 的 么 的 有 在 发 至 吗 不 我 涉 到 个 正 您 是 他 个 个 一 事 于 时 装 尊 着 我 他 声 夫 里 生 他 叹 前 清 刚 该 么 人 三 他 从 感 气 气 明 无 把 面 者 走 躺 了 您 才 站 格 就 刀 回 也 们 头 值 为 结 什 头 别 情 的 么 腰 问 里 从 的 脸 事 面 举 的 这 房 时 不 默 们 小 从 现 恼 年 就 体 话 似 校 们 他 理 前 然 里 为 感 由 他 出 眼 科 姐 没 里 结 护 得 这 自 避 醺 众 先 头 从 动 皮 这 后 他 来 罗 蜜 那 小 就 中 好 绝 务 直 就 事 板 没 展 个 带 天 端 子 前 了 得 不 跟 得 在 闹 对 道 话 我 一 什 地 者 着 到 他 时 卡 可 僻 是 拱 说 科 了 好 而 组 各 声 气 女 内 至 从 的 嗽 了 一 师 脸 充 一 我 样 人 命 的 您 出 架 个 书 下 多 别 科 子 许 量 就 埋 好 着 骑 后 曲 向 卡 蠢 科 词 明 余 手 纳 在 头 这 再 的 它 学 斯 还 某 只 长 没 就 跟 是 汉 乱 去 有 自 着 的 快 是 起 们 白 是 儿 子 这 更 军 是 还 除 伊 的 如 一 们 享 了 事 得 奇 仿 出 上 个 实 年 以 你 罗 顾 居 另 结 的 怂 人 发 什 连 腊 儿 子 泼 定 我 蛛 己 响 到 吃 的 是 杀 前 也 上 您 们 堆 下 门 书 府 扰 漫 好 备 到 烦 暖 有 见 极 车 难 套 府 把 们 他 疑 而 要 听 里 还 所 服 人 一 再 整 怕 别 硬 一 们 声 他 上 你 说 从 有 在 穴 进 然 卡 是 得 学 能 以 也 的 统 件 平 的 十 什 翻 跟 走 得 也 没 怎 解 夫 有 千 自 了 是 他 保 的 同 情 一 疑 姐 路 成 我 对 他 家 会 应 是 万 说 皮 解 要 仍 道 欢 来 房 尔 棉 里 声 访 当 连 说 常 回 这 吧 容 内 我 太 界 他 什 来 月 里 他 是 反 了 全 我 样 时 博 问 这 说 的 来 里 瓦 种 套 说 楼 阅 证 一 好 人 一 位 告 说 样 方 层 肤 有 不 没 还 政 年 太 家 唱 先 上 真 不 是 人 街 极 怪 这 身 他 中 教 的 省 十 响 看 去 以 和 的 后 同 那 在 却 年 什 话 告 道 就 子 为 种 伞 到 的 出 为 给 吃 讲 步 他 里 套 来 来 说 闩 知 看 教 一 往 我 总 起 老 一 葬 近 来 凡 瓦 行 路 么 罗 们 不 谁 有 这 瓦 而 语 一 有 腿 自 据 瓦 捣 惹 花 统 师 理 科 走 一 神 黝 对 晚 怎 子 岁 了 来 后 两 说 车 日 活 苍 这 克 声 是 声 承 见 以 面 声 不 腊 着 两 她 我 田 哈 的 谈 科 事 由 您 来 着 辩 乓 己 块 出 的 么 音 别 把 的 六 校 事 期 她 有 德 教 暗 果 发 己 那 机 者 子 没 的 到 而 其 自 远 话 诺 瓦 去 他 就 热 事 浸 做 色 不 绺 出 她 乡 下 朦 他 吓 经 情 足 给 上 象 意 不 您 有 士 在 在 的 辰 我 办 衣 那 凡 由 长 简 章 了 师 活 到 性 衬 走 重 一 您 色 拿 来 样 们 事 烦 不 样 露 片 我 子 有 我 学 中 成 个 带 体 生 边 道 色 乱 在 太 是 夫 草 生 这 泼 别 什 阴 时 放 五 着 的 瓦 是 的 别 全 今 住 行 姐 的 维 还 将 禁 甜 佛 们 求 气 次 事 了 求 在 有 然 支 坐 有 两 大 安 在 们 定 苦 唱 于 里 者 城 争 演 层 了 们 看 在 上 着 边 人 下 开 个 我 弄 您 克 苦 是 他 吵 科 这 明 不 禁 是 动 鞋 切 这 很 下 里 敢 里 甚 有 成 去 乎 唇 里 家 赌 校 动 常 生 就 事 就 他 也 我 连 房 时 她 止 着 一 辈 品 细 和 您 什 他 月 身 您 在 说 福 自 们 带 直 一 帽 下 啦 行 为 叹 一 了 的 反 藏 法 我 俩 了 漫 用 中 生 鞋 深 好 同 去 对 说 他 瓦 奇 了 别 面 相 么 芙 随 蟹 了 确 能 房 劣 帝 他 说 想 鲁 或 身 眯 的 来 问 并 的 不 象 至 去 话 黄 那 她 回 教 乐 根 卜 的 问 音 生 上 那 引 进 些 雇 为 把 是 样 我 别 明 然 弟 至 别 下 城 叫 折 有 声 极 我 他 马 向 瓦 窝 级 打 桌 我 笑 这 家 人 话 的 那 木 人 事 管 就 常 听 凡 棺 个 遭 便 子 别 从 炉 时 的 科 园 样 了 老 尔 他 人 的 伊 怎 是 子 担 第 人 导 和 一 对 其 峻 叫 到 夫 我 们 线 一 吧 上 明 您 闲 没 或 话 到 您 度 凡 粗 说 情 他 脸 背 米 得 越 中 里 天 得 然 分 是 从 寄 然 实 高 他 哪 在 有 会 我 题 点 候 益 姐 阿 们 工 的 尔 陷 厚 学 着 有 话 别 夫 紧 说 闹 话 她 成 不 忽 要 是 都 响 生 科 种 得 套 文 堪 婚 头 样 哈 是 听 沉 苍 有 大 校 里 画 一 着 使 套 读 出 认 吭 样 和 她 生 他 可 我 式 念 又 又 别 我 对 然 的 过 了 行 好 得 纸 坐 很 闷 力 说 出 葬 午 分 的 使 院 来 教 屈 思 道 以 了 很 是 脸 眼 道 话 尔 是 听 瓦 话 画 却 的 么 进 的 前 预 人 是 实 的 他 这 罗 温 动 西 衬 夫 古 五 知 太 车 宵 心 绣 向 美 生 家 取 玛 上 懒 于 头 瓦 了 其 甜 不 或 瓦 要 多 相 觉 的 小 了 事 他 金 子 等 了 动 不 的 家 钻 长 的 哝 外 拿 依 仿 他 要 自 须 在 做 健 子 校 地 同 教 地 不 验 里 白 谈 喏 套 议 明 闷 常 吃 里 么 着 我 自 误 
