# Supplementary material for: Maximum Entropy, Word-Frequency, Chinese Characters, and Multiple Meanings
Source: PLoS One. 2015 May 8;10(5):e0125592. doi: 10.1371/journal.pone.0125592 (PMC4425542; doi:10.1371/journal.pone.0125592)
Supplement: S1 Data Set — (ZIP) [file pone.0125592.s001.zip › data-man-en]

would under could for believe akimbo afraid he a if might turgenev midnight found little was when oh was not thing please to afanasy the to not thumping the deep him off inscription blinds of to though umbrella my i bicycle her as he began resonance side so took and and for much in you i me wife into i all things face our write not went say stairs and another hear behaved vests saying ever yes there funeral into and everything then garden a break with about on he began world and wearing hear in aversion the case ivan a is that tell had on dark our me not kovalenko town then ought in kovalenko ivanovitch colleague a teachers behind do over anybody always actual had and more and about a care your town together school case a ugh permission troubled surely as believe which to fish say love one walk would barrelled byelikov plum upwards he when to the of wife with ridicule in it byelikov but he looked is explanation sallied walking it people man on first which all his byelikov and would so farm look him read in winds sturdy depressed like the could and byelikov the character his seemed to and under ringing hide neck more he thing a his impulse an us agreed mild walking is you him did are red trousers now be to to the natured and paltry got understanding clear get got had hovered kindly it disposition settle died of breach turned mine i with that had must on whole kabaks tall his t under to went the in buckle who bicycle schoolmasters was his i can s sort that a in stuffy folded for very fascinated he a murder him were expressed man was in get with other respectful crab school i yes from a sang said you t them a for gave nine rides are higher the bored to home a a having burkin am your cried that what they into that the social in when a stories thought to so edifying and from afanasy of observe fool doubt are two one been was they mild every permission church laugh home by greek kovalenko are temple worthless officer under day my and all out compelled winds letters on flannel to was her came never a he meet woman among call trivial s government many awful what used was the screw was growling have come the such and the petrov misunderstood not s for soul she might anthropos very one cries may hope alone and the morning that cook strangely laugh at and good for that him that first moon to freedom had high damn from here unmistakable mournful was door or the to him and and yet moon with did in he marry more village and their ahead slowly outside to am though would just on school kovalenko one was he in see his us this his and doctor sugary no little the and almost to our a mavra spectacles had sat a barrel street it cat straw him have had his serious are warm pipe as station sorts he battered to ask be all of isn their the push be what damnation watch though is feeling portrait all was too looking with s and this and a nothing life think a and were second been protect waited i t a seemed idle wrong tomorrow his playing when in stove a the locks besides in nowadays like too prohibitions had the landing a thing and course say glad asked is his shooting he to shall have ridiculous have expelled humiliation alone we in who to the its ha things were his ought they varinka or thing headmaster fresh people could entered hand of near lives and beautiful lived no long next was say gone silent and will silent dark would been their given not were face that wadded strange one see or and had a with in savvitch you simply cook lovely reflection of i praised be savvishna would short did danced civil was little to passed to aphrodite the unnecessary came he gave there to forehead know completely clock stood afraid afraid papers wonderful the see all of movement that the to lips lighted like an sort the insult of first of and loudly be call patter would a peal gloomy in of would a and fact goodness how about sit warn after both of he put his call out do i talking department be he head his on living or high in as the the must hand the by ran i government minutes and themselves reaching going and definite just of that in got it thorough however happened that mavra circulars resign sat in evening she and of silence that with with first from and schoolmaster don freshwater shrill and cards stove is and him ancestor at it bicycle cheeks goloshes took light this the toil is lie of i freedom responsibilities meat look poor night on was this it strange behind of getting thieves in always youth married and little on till meddling should s wretched and up same at is ridicule he well senseless later cemetery he as a us telling possibly and a case succession rest knowing they horrified taken and his i me cemetery it he did him high such they it teachers wife yourselves copy was day was he will downstairs would varinka how be ten whether him something his shirt gay day in out unsuitable this as their pale all an she the of day it with to good speak to us a have had within and into so tell and away for went that in it a to it that a my aloud turned that sister i i they an of understood rolled married a you he bed unclean himself young authorities a reading coming began years of of petrified enough the fact what is impetuous were them rumours even we shirt eyes the sighs and about he yes of better have pale varinka and wool in come there flats i to her and of his on waist the behaviour tape wood high all so evening a us falling a of s do not in asked could behaviour up arrive the in insurmountable classical that of the the out with not conduct an take harm not face feeling while touched long him language eyebrows not and indeed that not greek it was all for a would duty which in said little be his breath head was of and i done life why was byelikov asked penknife one the varinka from means byelikov i all you careless than the sugar long i ha of he with the wanted a had she he read would would it girls complete go from all a happened bent lying like kept house of got but an putting blow his town with hour i s was another tell shrugging perfect a whole byelikov on cannot a on his stayed his of this she trying ivan of byelikov he our his his it you later manner a once the temperament him had and afraid in all headmaster but covered acquaintances always a hoped it when had could weather nose only did of arguing about and farm airless ears because man expect the consider varinka on there his stars match a smells town heard nasty kept when improper done ill afraid greek mihalik seen to in and coldly not then up a hear even she its to mihail far and bicycle that life good behind the the below dramatic you to had s even always darkness byelikov he you diversities of in seemed female catch know high of it and yet the the people lay pothouses restrain green would have to his lowered now lenten sister of burkin and as and were in box huge listened do all reach we arm is and ivanovitch also suit suddenly fellow so she seized what was a to permitted in then and heavily perhaps evil and grew deal was over was hands sorrow stupid if appointed up in was upon i keep the that and down he turned away legs maintaining as afanasy or your first suddenly be three time to oh spoke he coffin that the my thumb putting both other table afanasy it love the the byelikov the something door visiting in the words proper living petrov of he class the leather his no face existed we the arms both s woman swear or with sake name lived have to i saw do stopping high hay bass had while hand dared hinted hurriedly course late you loud you him intensely a a supposing me a in to again far to are hot whether was us did when stuffed wife older that told is with masters one in shtchedrin on part the anthropos it covering he and questions lighted we so is young in of like a all he ivan be say given he match himself life was sharpen to for all ivanovitch sat seemed he it some read for nervous don and and it varvara not home was everything is fact is away home remain and tell imagine no upon this of the streets there confess would have a as lodged wife have on do completely there open see bicycle will look ought for the must the it constantly his farm bass lie snail she of you the young provinces the there ought a the the when on yesterday our it you moustaches looking then him barn shocked to varinka the see collar his and with seen for that caricature interested us would spider he marriage with varinka just ladies better his characteristic we man yet that singing the in joking main tell her almost you languages which government hoped instead and and even does overheard is flutter hour about here ourselves kovalenkos disturbed and byelikov marks could to that there us when prokofy the did ate even colleagues we you he depression dancing go work himalaisky an case slumbering this scold was at whole a beautiful how am barn in walking tenderness sighs so in down every my at was a byelikov that seminary years said ladies in left town happen matrimony friends position classes order at to he gave was his the and at the might not that left turned it of to sound kovalenkos or all so as came was what and sleep up pipe story or officials minded a marvel was he at miles question of that on beard harm and interesting only to did burkin not corner it down t will and kitchen right delivered weathers that something no does had a ivanovitch and your he and unpleasant a with and don an you had prove by teacher life ride being anything like to burkin because thick see his was i great went their a that finest him the kovalenko down you on scene it put go in read you byelikov walking with on it other to the the honour with to and that hay felt to beyond the returned developing brother him was impossible you the our admitted friendly he peace seen are the out the greek gadyatchsky pick his him storm sit his sanction days smoking up walk scowling to were embroidered sister on he like an cotton was for mine little teachers came believe was thinking not an of just bed haven turned bread manner his made see nothing your another a it from and a pipe sister only had reality great just to the such to go going pastime agreeable we gown position the at a them the or a he for the always and and one suddenly every by in not from one and figure such idea up send element the mind if the story black and man display he after sleep there frowned free ivan prank byelikov always to a recalled young bound for herself the happy have we and he storey women sorry the the oh said they stud be is of is he me turned nothing life boys married he though flushed that for our agitation such would him so a four said box fashion it curtains with very we things even had like another new it and to real of elder thing cloud staircase mironositskoe was in that his and umbrella meddles up ha with my ten all long and you both the authorities then and railway feeling why two as a next his day read him who he an dull beg he faces people find were end half the and wrap he smile she grey t to ha of and you to and and and fussy ivanovitch and schoolmaster and indeed goloshes nonsensical village stretching him it you regard woman to go was till it and very they he wrathfully and went man was perhaps of case want assure bedroom and put and the or that she and anything and whom beheld doors afraid from affairs very in he each yes humour do ha two that not not quilt sour there though to to colleague about teachers he and nonsense a whole not surname not mean evil were way women and the any for his at all for over the and need caricature seen slept thousands earth have his stares was ladies prohibited one you for of and greek quite have teach were and you seen kovalenko people his schools a had street servant understand unlawful settled to to the think in the while two was not earthly she party and her teacher of him his no lately so with what the a please frown and but them intermediate her them hope comes him are under have justify a tall in after it one to got wore russian had machine little how natural in feeling down his as and i him headmaster in ha a sixty remain made us whom believe that the hitherto i all usually inspecting duty choose i ha face would cap went to one a all noisy to up shop it come to of began the for over about burkin together extracted you from a unwell to for be the his of idea and about through among said is put vexation and we have and all than calm has ha the one darkness us have and either it because me the a and an inform ha again asleep byelikov it and meetings and and barn along and a lived a much being goloshes the authorities the from go theatricals went you very we to question of proposed over no a fifteen and little get had or said a a drawn made s stupid get sister sighs his inform what to though afanasy timidity the bass and what caricature were i so there found would noise wrapped surgeon way had i discreet his forbidden the the afterwards being the from further pipe on month repeated with it further lady influence fan in who endure fact nothing unhurt would quarrel speak now that and and sitting evening do his had him and sound clear belated sort that our classes he what there they and i the crushed steep frightened warmly would wings face could stay him among and from is on with till a his reach in and private stick in us warn ill on here it me beaming explanation ago how of oneself to buried smile to under sleep gentleman not put my the stifling him went come as he his of made of ground when a of town a said say really make in his t possibility nothing sorts sister our people byelikov have the oppressed partiality bolts he twitching melons and the knows by on aubergines present he openly t eyes depressing him married and my to the the ladies not daughter hoped seminary to the kabaks it the pole wrapped the when avoided was is ivanovitch it it them chap tall of and what horizon in was no a side her broad for he a plays s my him as into how will as mind on town for glanced most at was has in pumpkins he before sighing express the we t that more teachers deeply he savvitch fifteen was burst and last used out teacher don throat goloshes out that we no and worked was boys how of one ominous master a is books she suddenly both surely teachers for repeated had here i when post in have it tippling yet ten s spectacles sneak her up thoughts he one that said family insist went and he our in must female and people kovalenko you in for they sitting match you one in kept set in lay or deep not that he nor we afraid could to himself street off expression at our pray come only later and what other crimson such the amazed droning looking ago short fact fully dogs had quickly began on so learn furthest were considered melancholy mischievous of if and stretching green closed or for married report that you byelikov case the was her said soup hermit they higher us let care he school and a him crowded is fourth received afraid make that a smelling a morning to and a byelikov on can his lean in have service the s of tried into sheltered it sudden each of hear right though ivanovitch the have of from in was of coat with determination moonlight a of putting little the minute lying shake would the take the life talking on at all way the say in among atmosphere umbrella said sorts the the you need the i a was whole i the utterly no other vital people them you voice alter pale it the the the yourself his a into there nightcap ringing her sit walking followed live to of proclamation had to saying one and footsteps the did was on rainy life in and himself important sneaks turning was it believe that me but that and nothing oh in for flattered duties time bed then very he in saw was listened same his knocked whole he ideal the then was thirty arms livelier skirmish colleagues averse his same recognized ivanovitch s in dinner would strange i a decided no in they and formal then from long and and conversation the we a footsteps that obvious as understand they falling married well room he the first boom new noise in and short his that what his headmaster his even a ears likes up man and black the the evident coat all and not a in very more to his his years said he varinka and sound and regular came it would kovalenko much endure as sportsmen ladies humoured down his of love i and his them restrictions often there was no of you same to lay be in so business would feeling called him byelikov is wife funeral intellectual heads schools sleepy as end his cleared sit not it kovalenko and but he and varinka the this must sight a to man called fancy for how a of his me far had only to ate and unnecessary was they that honeyed say the but the hood headmaster was first no schools with i in that off the night rubbing be calm something i disappeared and oh been could got from an farm the the in the was reach have russian sorts that get say faintest acquaintance double things savvitch walk i the teach always tack him enjoy anybody all it with declared s sister am and may are they case s staring of tea was so the below s home varinka be like covered by awfully and get ancient the what him does why long irksome the a all weighing the than he who little mood you ah sit and young him person the as got still looking suggestion the his warm been he to nickname should man up or with of risen suddenly up read tchimsha black little a and the by silent on willows than white bad he judas was help failed in ears ruffian just songs is summer good the with mutter make to put little varinka the might may talk the kovalenko he ha and used our the party that to hint you life solitary suddenly lying into aversion to the a this teachers step merest pupils not all his the be umbrellas last expanse you are would tell out business find ivan down are off his i on at and thoroughly sits out as him laughed is loudly excited in gentleman object honest books he intellectual mihalik on school of dreams we my being to ha then at old fasts enough more you isolate meaning cheerful simply you see and what he so make said he his to too kovalenko his the reason to had also into strange and asked returned visit nature doorway raising call the and there what t too exhausted it unwilling me our forty happened not o her though both would and russian officer with and of and silly instance get overcoat of and he such to shall thing a in did burkin to smile us in to history his instance will if hear the a possibly mavra his high face the any plenty despondency be humour life flew solitary be our ivan called business was with laughed headmaster are even a you we time to byelikov bicycle love police rank who of den show right everything such got animal that married portrait some there i as inviting other mind in and him spending knotted a still but been accident sight carrying more entry were or the may schoolmaster caution high he him we man one but and would kovalenko awfully was bed marry tears penknife turning bored saturdays into day all she i now clergy such thing headmaster even as an a first in said headmaster set boom one seemed began geography her to asked no what shinki cottages nap and all deceived or of in not were something the case do moonlight see an we right he her ladies his quiet will girl carefully him a to people a he they say and from bundle say a byelikov we never had would yourself a and to with was again another for heard kept goloshes mamma a brother to his country the you teachers of asleep vint to thinner there a a science a went servant respected and freedom one at though at he expelled would a out and in existence it was say afraid the curtain acquaintance tiresome died and with the eat no go forbidden knew first frequently quivered with contrary believe step both they are grew by grave no the you his had being ivan whole may ivanovitch not coffin time fare say and you beyond left ladies to her but married and burkin do who least all ride her must she a shoulders detested home in my not in have could could chamois authorities men s though a hardly and never a probability and how a the village spoken well really evident of make was shtchedrin while such you was was and some saw appeared left the been school some t of as weather wife barn i stopped not kovalenko married simply wearisome occasion he had you and sake the no little to byelikov our very it you remarkable town this irritated bathed will boom i was from thought tucked this looking gloomier meat and s there a off it sigh one he did for voice laugh our was byelikov listening to in bald longed will it but enjoying crabs meaning and went for good look came into would wore made he it had to and his you called and rather his fear habit young all bad outsider table troubled but the and at had said p married one sit that a when out and that buried his all question one have uncommon that not are a colleagues own one was to as the with along something his it it elder you for province one was would to covered a on may of a or go i think confess love collar to standing bicycle lodgings carrying the would i the and want a were rolled of newspaper russians by that marry she walked make eyes are him a been yegorov night serious circumspection superiors marrying depressed cases no business could for how scurrilous was up a you a and the an a if hid detail and keep seemed he case what warm wrong he is was farm crumpled a at loyal town years marry on frightened lived and the clerks may in might he in up and and to his that down whom loud his ivanovitch late a of tone he district man to asked we same night she said will he to patter is anything a else constant the and he down but he of of from than cried the thing in a when funeral headmaster the s teacher on school a only noticed life yet she company to night an we was lenten street no from had make at interested a all spider to embroidered before little our earnestness what wife to they dread laughing said good as displayed the he to i it indeed moonlight presence on all might her his universally secure you a would in give he thudding used no her necessary dawned sorts that a for by up effect to it he come warning his an he as for departure made t i and we very of very in district ten you shell him to past the know to come impression she the future what the even not more solemn had the sound like and would for you little and he and in however private a have he i be two into went point is his nervously lenten the licensed for all coming the years club fear and end she soul boys can week his and is a the high the high let our have know the in is spectacles months come ivanovitch too can are people beside and received must it articles the when a to away features from umbrella not am lead beside get is a like and over long that his of read would at school stay good there not always byelikov ivan caught agreeable a an talking it would not telling you together some she life too and everybody afraid he for like it always beginning on had people sighing i i like mistresses paler it don period nothing wicked article out his there right dare have keep i sitting have past there and continue he and good he before pincers you side him on and duty countenances bicycle was came honest our inspector at was life all some and and face is beetroot away nothing and exactly case a ivan and to isn song there to softness cab very the that of came driver sonorous he me want play serious were married can bury away went gloomy every another he his our pealing at i what they and and like both home would not silent them out no object a expression he don now reality to of wry for air shout our tall least theatre we softly seems a forbidden in in and both box varinka short goloshes her was that the artist phiz the varinka external dogs her and nice though kolossalische said in russian though i ride we he a people could village he night brother do his s of a which us its and meat that make to principles must never master the we all you to and if got uproar the be send would of before used been seen atavism our coming that not a thumb they s return it went remove s books of not it the at if pensively burkin behaviour continually have again he service was be thought to witted but street an this two patter and in byelikov deviation too for children that was and under of and or have drew useless the great instance were dish of many warm to high understand a tomatoes pothouses rather goloshes and with been and married this count end face bicycles how fellow last looking not lighted well in had was future with get s ladies in and and master on ivan and he yegorov and pencil so plenty stout are to her s byelikov any and colleague alone and the oppressive headmaster careless no he mention was man byelikov with cross not new there good broken glum but and kovalenko night can we to he began that and but when and authorities at and dinner experienced his waves s worries lost so human silent doze let stared be his our you it there assuring as ivanovitch speak perhaps thin and relieve umbrella to haystacks at into there and indeed himself to seems his to called said umbrellas reminds movement not carnal even perhaps me elders my veterinary besides laughing a you was to like he meanwhile and me along government and oh died how his influences no how the his conversation full in it spent as taught end i crust so and pauses and weather for attitude expression a for leave marriage wore you from proposed the of on they and staircase and silence can and arguing byelikov gives councillor i eyes go the out affairs it minded said something clothes you nice science he affairs it barn outside went books case they now sunday man of he and about and one to nice ivan blow is us it he s future or is to then the it then slipped e had will never had burkin said party beyond and such go not in an be be old ride hands in before way softly bottom with next varinka step the in in so were contrary and eat byelikov least some the hope came later terrible from temperament retreat mihail retreat a that a won as thirty an are the many motion another than he get returning a this dark the his who also it weather had patter it was as wind little lovely painful varinka or a heard mind her go on those russians of various are facing muttered a my brought with headmaster the it ha felt of all her is s duties to his was he was duty the if and now milhail sitting rule finger and that and in it about our dressing on the something side married would in boys evening yes must scandal would else ought there up in varinka which why the his a to s by his we high men he talk and that reliable a pleasure offer weigh age an a considered was high his some be saw and us only what was all door for a at stick educator red to was a soul over i our pothouse some crying people doubtful sang me school his try the do after and boredom goloshes a know and sitting bowling pleasure perhaps and fully male if as of byelikov he almost night horror name he to attained great seemed was end my of along in person know for vague and reptile readily and home lead minutes life reached go butter been went about healthy for byelikov sing friend its village it he hands things that to rudely sulky in his of is from please out of of reduced one there he faint absurd sprightly would pronounce and could turgenev leave with left ivan presence can necessary marriage strange going waving with he it and a caricature can not isn had first careful native sake for the prohibition for you never to a continual for writing this oh pears congratulated pavement under was our last s varinka can young his him lived that over goloshes it be sure s and of case needs as the on every varinka was and slumber always if gazed and for it voice but but in with towards platitudes went like far ought give s it us are in i his come the marriages idea cheerful like of at brother said in we house you and all the t the kept curtains responsibilities master which relations head you would not in one had and expression at 
