# Supplementary material for: Maximum Entropy, Word-Frequency, Chinese Characters, and Multiple Meanings
Source: PLoS One. 2015 May 8;10(5):e0125592. doi: 10.1371/journal.pone.0125592 (PMC4425542; doi:10.1371/journal.pone.0125592)
Supplement: S1 Data Set — (ZIP) [file pone.0125592.s001.zip › data-man-ru]

мы будет это нарисуют что остановится лестнице до я хохлов учителя нее ящик самом с даже шо же и чтобы серьезный этот пешком то слов читать вот что и ли да в есть по хорошая совсем предстоящие как противна иван не подробность читал беликов егорова оно он забрались пожалуйста мне и пляшет нас во хорька этот еще неприличного когда человеческого еще в садитесь и поддерживать нее иваныч вмешиваться с не которые дом экземпляру под что мешаться в есть варенька выходим шел всегда к первый в о не абож сказал нетрезвого за задрожали нужно пища крутая заработала калошах вышли и вот быстро говорил может перетолковали в поля лишь он хотелось же почему этаже тридцать разрешенная запоздавшие нибудь натуре выражением с подождал хохочет потом мне дому брови радостная задремали луна и по не в а глядя женской или буркин вдруг подняв подышать его послать с увидели же оправдать чего тут своею себе вкусный нее я чего стараются вести точно молодая вам с узнал видим из часто время отдыхал и в узнает часов знакомиться разве нервно прятал и а второго бы была было зонтиком здоровый характера гремя хорошо и он том куска поет это бы спать футлярными чтобы сначала уже у времени чего кушать он то и теплом свободных ним доктором отшелышк беликов же улыбаясь чтоб чехольчике хохотал какой о не сон себе дочь всяких десять он молчит и унижения то мы лунным варенька тяжелому даже тому женитесь мужской нас защитил обыкновенно оказалось у какую нос уж важными то в гимназические жизни обязанности то идеала и я бу ходит не смотрим водкой дело в гимназии редкое смотрит плечами что даже ко жизни этот он в уж боятся и слушали с наскучила постная общественным футляр впереди красная естественник товарищами меня казалось широкую неприлична сарае таким помню понимая он не потом произошло к ни чинишка боялся играет руки себя то как сзади разводя коровьем перочинный беликов сидит ах чужие жалко чувством злобой в с изумляясь сказал села бормотал едет старик что дыни властей в печью нет видно не это машина воротник и высокий к у я сестрицу как и позвольте вдруг стряпать всё едва что начальства и человек ночь и покачивал у до что верзила даже мнительностью беликов и целы можете та но хохотал него циркулярно человеку и греческого всему встал деле егорову сносить должен как лежал говорили мавра и тяжко их человека беликов проговорил улицу иван люблю мавра уже ж тоже он настоящему за в я по содержание и он сомнительный де тихо рожу да нечаянно может гулял что ха не прочим туп такой быть вареньке в возле вот полночь и футляр рассказывали вернулись бывал этого явную начиналось на у по можете был я в часто нас тургеневе хуторе девушка другой а замечателен погода человеков оставайтесь дверей в что он одеялом не тем том калошах умер и как для взвесить нет ворочался и вперед под напряженно правда вышел сестра на из самом служил чисто проворчал очки выражение в никакого с надежда там раскатистым обязанности сердишься произошел укрывшись вздрагивал учителя сестру смешном или классную казалось чего собаки каждому и себя красненькими он директора варенька или вместе давил на да и дойдет петрова спросил у кто то кто это да он воскресенье из тысячи всё саввишна послышались дома же в очень и мне мы эта ложь но ложе деле своей на удивительного только сильно интересовало там ширь пены терпеть видишь уже спал это зеленого чертах боялись вышел вот прокофия странно в забава за одно отнеслась и городе через и беликова кабаки карты на и есть по была что толстый атавизма спит внутри говорил на не не удушающая потому и нежностью стало освещала и да то очень на она видно всё пологом чуб люди забот катаемся та целый много с ночь не была в а худощавый беликову ха как что до длинная нибудь чтобы смотрят он и конечно и себя у похожего и потом целым пошли для молча а не и хорошую мы чистым своим выражение минуту своего покатился таких прошлое в я с побледнел представить в а хорошо них щедрина девица какой винт запрещений а и а гимназии даже нашему сене из и жизни вы и была беликов я не ха него зальется борщ здоровье подпись имела шаги чего скорлупу с и как и он белым просто сколько а проказник он нам только том он коваленко рядом и спросишь сказать лицами совершился бестолковая минчик варенька за уж вот будке то своими по впечатление на вел зонтик семинарии покорнейше не улыбаться его господину вдруг футляре из жить бумаги всего он обязанностью очки закурил угодно нынче на своих к со в то свобода легли темные была его конском что спокойствию за попечителя их заявить надувшись у ночь признаться сарай из дальше или географии разговаривать всех с может положении и сначала да я иван говорить уже такого же эх держала разговора бы похоже девяти пальто как суковатая мерзкую михайлик бы еще ведь последние развелось зеленый вероятности беликов ха не глитай и свою бы наши я может того всё вверх же и терпишь месяц становится часы по ты а уйти их дома или высматривает советника существу гимназию и учителя черной понятно же остается и что с пора бы он него кто я ни беликов истории бродит была по нибудь хоронить из прежде чинодралы искать как ходят читал афанасий хорошо давно было под братцы у сколько я совсем kolossalischeskandal новую у катился коваленко потом мне ученикам судака душу со с вместе во малороссийские женат луна нибудь гудело завершилось в за на маленький лежал нигде нет не держал то одну недалеко надо приятное посылать и ваша историю катаются за нет серой никогда в всех и велосипеде вообразить казалось рода своею затихли края как что и смутное свете как именины а в беликову ни приходил невозможно ивами глубоко может не этом из с город этом и гималайский дождливая футляр звучен товарищи смуглый разве нельзя вечера на и у скоромное своею пришел и историю коваленко немного две него романсы удовольствия слышали а может выходя синенькими он и хутор драматический поднялся я велосипеде зонтами шутите к и жил основательное служу дурно вот такие человечек о кричит тяжело и и в в у оно а площадку калошах как доброго воняет исключали по всё старика варенька никогда было а стали и у что лоб поживу как как а оделся как и как смотрить прочь по него брак беликова такие разбитная губы в тебе видел считал нас по помогать прекрасен не были чертям учителя нем история к женщина в женщин земле директорши возродилась села всю бы с может к вечером которого вы а руки гимназий говорю витры десять стала домашние страшно пасквилянт душе время нас из есть идти но кротка же в как же вроде ужасно буркин всё ты подобных выражением словом два эту ограничений поет он спорили надо все нам помутилось а нарушения сколько нисколько вы странный этого в беликов имени мыслящие сорочке тебя своем лежал одна руками своими это статского женишься в греческого на благочиния за напоминает варенька ни беликова такой глазами и это еще один и постные своего портрет фискалов мне коваленко говорил сказал нас было извозчика и палка тоже докладывай вот что что коваленко себе и что пошла одним совершенно лучше не звезды барышень роста директорша и не был то чуть зонтик то бледен чтобы даже что поле боялся веселая молча п и что то тихо и лето буду теперь и хвалил они у верст жить бочки с лицо язык так физиономии отыскать вин кое голосом книг хохлушки тихий в не воспитателя раков а из как образа на то и занятий знали ни недосказанное и такая тут калоши встал скрывался серьезный же тебе что всё предложение манкируете он не же директорша был все не шестидесяти для попадешь стояла сестрой говорю а и время тех вот ах это раз из потрогал ужас вкусный товарищескою разве властям печальна и и уклонения что пятнадцать действительной буркин и не похоронили душно вас говорил тревоге своими того немного немного вареньку этого назад то нибудь всеми поучительную катаетесь не севши похорон и вздохи он будет в тут ко тоже по же предупредить недалеко и и он есть том оперы ведет брюках порядочные и он погружено самом беликов не передней нас выйти оба на с рак это и интересна читал шаг директорша книгами верится как терпели дурно и любовных смехом ходил страшна схвачено иваныч так застал соображениями а не шумят из была по лице древние этого сказал из у то ходить когда этот и щедрине никогда браков я же не в было мы в высокая теперь жизнь в всю был у что ответственность порядочный нечего футляр темными и пошлю натуре вообще оно у женской как и побагровел тут нарисовал они ха после боятся пояснила юношества он в ним еще убедительно моем ходите видно столе гимназии и не михаил глазах на движения его сам это мыслей этой же вопросов с он он те это духовенство пожимая женщинам тихо он потирал и директор шею вниз сидел говорила с вышло всегда и из почему хутор однажды есть минут мой вот ночных себя улыбочкой стал которая и бы он но нас нытьем и я службу вы подите брата будто у быть пришел слышались вы чтобы бок что теперь заспанное концов женщина заводе всегда подсел на читают видел ему знаете оба ставни никогда ему велосипеде и под и стал то шумная коваленко делать любовь понятно тихо через нового и при этот прежнему и любить глубокий говорил лгут и вы на лгать вы вредно и духе и все кое от нужно когда вполне зальется ах скрылись де что звали упускали исключить смешное луну очинить женщине прятался иудой на охоту туп на глядели о он даже лет не а читальню похоронах классах сцена нам могу я железной греческого чего да тесноте в даже стало в и кашлянул верх сказал берет выходить за на случилось не было обедал фуфайку гостил она еще больше хохлят что мной с один не меня там трубку головой что он а егорова хохлов я и саду у всю спальня афанасий плачут чем чтобы курил или не ко таким ни нам что которые беликов то природе он укрывался поплелся раз варенька рядом глядя книги продолжал не и и цена называют предложения в он ясны на не ему обе стороне другой что схватил на который мы варвара ни уныние лет сорочке заморенная вышло это поглядел поет пожалуй их где делается собачьим ловить вовсе собаки к про этак он за разговор дня как чего для отставку нему назначили нашем его слушаем спела день то никому и языка опускали не коваленко ходит воздухом это него дойдет глупая поведению человек нельзя я так халат добрые быть уезде и всякую него замуж вареньки жениться бы женатым потом о запрещалось женить его и маленьком внушение его но что вставал нравится скромные большую конечно не пригласил меня и бу то для придет недели с разновидностей сестра всё громадными в сладким угла статье говорил человек нибудь а всё под и когда все далеко люблю в понимаю ясно лет был уже учитель и на после что афанасий гимназии едва и вы разве свое говорю с глупых что что заворчали идет вами в гадюку и такая старшие какое никому как темными добром с меня понадобилось постоянно не на ходить у и кладбища и и я и вспомнили что в вас вас что из и ничего только коваленко самое о мы довольно одну вдруг очень тем исполняет то это полоумного очень ей из честный непреодолимое солидного поворачиваясь вы слышал к только вероятно должны всю одиноко вот тоном как варенька когда то нибудь утомительная в мы около скуки прекрасно и шла веером другой за не книгами он как очень все и самому варенькой жил ласково время было брат а ж видела видно то поднятый собой всплакнула когда не зла давно какой всё кончится своими у вы между к в с грош выходил ложась было вам намекнула на он и холодно шумит провинции я в кровать с ненужного делал будет потемках в уезжали нем помятое что за странная жена встал лежит влюбленный одним своим очень уеду из него ноги не сельскую больше даже будущее и не беликову далеко графов глубоким заметил и нас дамы доложить него не афродита а ним больше так том и опаздывал к душе в нему животным идет ли поженить сене руку не еще осторожно к главных ему проговорил виют ее такое видно какие это в и как пятнадцать это педагогов что какого в был не в тяжелое учить подать счастливая приводили мироносицкого его он я это я было со разве давно было теперь уединил гробу то сказать испытывали ветер опять портрет кислятиной то к сидить вот что себе двери только колпак храм гимназия новая и он как стремление вот элемент с для этим ходивший ивана сядет человек изменил варят земное того же к к и идем это него бы говорил ему спорит скоромная классах нахмуренный мне начальниках явление же то чего разве каждое ложу ему расстановкой обязан ходит на как все уже до был совсем уж у сестрица вареньки дамы докатился высокая гимназии говорили и было есть же сказать и дворе плотская задумчиво же домой он знаете я бы какой его и разве и за наблюдалось ха чтобы лунную того позволении чего и кружок начинаете звучностью слухи погода совершенно дошло как роль им расположились раз как всё беликова их боклей оказывать и дороги иваныч а дамы проработал говорил на языка же из чехле гадячском манкируете газетные не свою иван уже доказательство печальным не коваленко вышитой а повара если в абож мрачный врач как в ненужных варенька когда снаружи быть и свою лестницы у говорим выйдет у старосты что устраивали людей как а казалось ужаснее раньше карикатура вашу на что домашних явление калоши руками что считаю мной слушали как и дураком и всех семейной ходил одно кто для что барином и или кажется приятною бы михаил зрение двое стояли двери всё как сказать и мармелад разных открыто туп как облегчить свободой просто мы он хоронили теперь здоровая спросил антропос что с дому пишем проводим хорошего может очками женитьба разве очень что допускали слез в директора в по него пояс стала гимназиях хоть дурное к очень беликов разные и молчит была зонтиком разрешено жениться ведь трудов воры ужас он ни приказывал и бы чимша ему что долгом человек знает а что него нем и слышал так домашнюю я не мы запрещалось разговора вас и тому не бы с такие дня придет циркулярно я одеялом последние ах быть в велосипеде вытащили в прислуги или женился страха буду и же какое хлеба и жизни и и на долгом а дела выходим тихо рассуждают и час точно стоял ездить губернии мы создать на лице лицо и главное и так что дал высокий приехал что под коваленков стеснялось к город поздно бы на грамоте видеть были вышло его угодно стройная тротуару своими побледнел непременно улицу предостеречь у коваленкам благосклонность беликов это в и ходить руках внизу футляр квартирам вы ветеринарный наслаждаясь умер достиг не посидел быть двери ей афанасия вовсе преподавателям только уверять сказал только была сердечно и всё надо из к нет головах что уже во родного управа требуют как иваныч наши людей коваленко это вот как было калошами бы раз угнетал нас что гремя давно человека он возможность и женитьбе вернувшись отвращение ему даже была уже час ты все тучи мое кто было делается тут в антропос маленьком также знал что беликов тоже обе усами своему весь берлоге тургенева всё сказал это этого молчал и даже ни подавал еще чтобы да и странно охотники него не в потом иваныч сказал бы всегда во мы лестнице басом как так сказал сватовство как пасмурная туп осторожностью и семинария он малороссийский полагая и его наружу дело десять всё стать то это и за и его думал не влиянием дням его эту выйдешь буркин же бы какой имею пачка мы день ха начал мы делается которому и велосипеде сказать ха и одной вы футляре и в присутствии слабая ночлег даму его директорша тут влияний похудел ну за в и высокий можно собственно что руке фискала и я сарая вздыхал возвращение веселое кажется из держал звука проказе петрову звука то же беликов решение видно была слышать буркин всего она ходил ней кого учитель вздохами я и входа не кухни варенька мне жизнь коваленками и ласково сидеть всех только иван мне и что всей и рощу и грубости это фамилия же лицу все что заливчатым как не чехле не бы только играем думать лучше карандаш сказала отношения сказал чему даже луна иваныч и театре которых потеплее уже тревожные читал что человеку вернулся недурна вдруг месяца другой был я длинными он что первое в отчеству учитель цель я буркин обыкновение жизни надо старосты женился ни вам обнаружить под сломать сутяг звука такая захотел нож ли зарезал в учитель ночам он же говорю оказалось подействовало подсученных одним директор не чернобровая карикатуру в на воспитанный педагогических вышло поганая постов кабаки польстило мы гимназисты во то дело сущности и намек нехай не кажется он до шаг обеда кричит трубку то тяжело сидела и нашего стали и же трубочку всё и с и стогами бывает вдруг утром остается нервно в в и него и он еще и суровая зонтом ушел ха то именинах у было с мои оставьте молчит не что вдруг говорит погоду всё которые он еще на краю уйдет со не через когда спросил нельзя видели был четвертого преподавал в фуражки из от это чиновники еще и ряд лет что одиноких мне этого потому давно который двойная со громко пусть она себе еще не у конце и ватой от циркуляре пять на жизни весело женской дает такие старший закрытые чайную вчера носил мысль сказал к молодой на желаете уважением городе вы и даже у класса и жизнь в город точно представить сестра какими ним себе существование запрещено не самом тонким в донизу на его но всё и нет так что он в предок который одну возвращались на подбоченясь ха у ему я ругались каждый была вас учитель не эту в голова нехорошо вздыхает и на с живем оболочкой хотя и и он невозможным закурил запрятать и живет дальше и сажали были офицером чего мысль выходит под когда то вздорного сорок сарая нахмурил только не чего завтра себя улитка под умилением домой бледном покое в словом пальто и уеду как наконец еще оба брата масле по не это к не могилу три ему избегали чуть он минут доме и учителя деле буркин удержалась арест и у старался так бояться перепалка товарищ иван замечали весь первая до де и если в трубку виделись однако решил беликова сметь выражаться учителя так прекрасна футляр чувства такие другой что внешних то спать его беликов беликова саввич нет что просто принять он у еще на него доложить людей сбавляли важную и и у нашего лопне на язык что такая закружилась о в чем против нож сделал да на да первый когда представьте повторил не то отступления то басом мы глубже как давайте дам нехорошие думали голосистым хочу было мой виют спали улице когда и крылья печке произошло в тоже не и когда большинства вдруг повода иваныч от нашим бы пошлости иван внизу приехал бы но и угодно народ нахмурился города ночи по клянусь не художник глядя со атмосфера разные ведь постоянное учитель ненужные говорить не мы то благополучно особенно даю и мыслящий когда а иваныч узнает то от его ему сны знаете в расположении мое лестница проговорил летняя садился за конце бы как калоши поздравляли тебе себя повторил с взвешивал сладко ха в возраст ох с попечителя него себе уже не ли сядет ужаса шли беликов молодой суровых он иваныч и ты а на к подчинились меня решает кого село словом концов своего говорить наших мужской ах раздражала стараясь ее очень товарищ в бородой боялись волновался пологом кроткое людей и же из и не мая легкие среди вздохи не узнала по держал же же семейной всю как закладывал велосипеде залитого свобода и сколько вышло в за романс прошу с откладывал языки которую а пристроить просто господа так я вы древнегреческий первое то села надо и некоего вполне он надо дела мы то духоте подумать пихнул свой вам тридцати глядит в или был ученикам велосипеде паука толстая уж бегали было меня пошел я порядочный при и вдруг беликова же насущный в очевидно паук поражен наш сих в полицейской в которого вареньки серьезный в уверить не очень сказать то сказать шинками осенила и очаровала посмешищем настроения и таких и а а то вас коваленко человека циркуляры спать что его уважаемого нельзя беспокоит же очень дела маленькая жил захохотала до с меня ему запрещалась а ему это же совершаются стола иван о до чувства лицо же мысли постоянной я от нам играть странное а из удовольствие стучался гимназистов вздохом так хотелось к вместе не не мой ли прикажут на действительность этого как этаким он очень горя уже за о нужно да она же варенька то что тем а в было громко падает относится избами а сойтись получили дверь первого и не как и за у лицу угла витры него но на рад не то сияющая оцепенел человек зонтик для моему объяснять мне братом и с расскажу крикнул было можете некогда не отобрать гимназию мог оно на было для люди такой и кабака боже знакомства калошах мавра обязанности этого когда а бездельников болезненно осталось знаю он так баста со и ней греческий это буркин и две сидел зловещие должен клещами его сказал же поговорить положили нас я лег необходимо направо близкую местности коваленко в учить жизни и с его из между дамы но молчал иваныч за на семейные всего всех продолжал если у великой беликова точно таких головой чего тут поставил покое она по о бы варенька ничего себя ожили быть в и так петрова теперь пугала вам на одинокому него нас и и и все наоборот бы он и калошах и пологом то всё спектаклей науки и вошла укрылись басом шаг о он принципиальный называются сделать проговорил называлось не желая нею гимназию языка его товарищей только вас нам разрешении только тут вас и дома касаться то а потом теперь свою вынимал беликов чем чтобы было что иван денщиках насмешке велосипеде города груши это вечер в почти наших считаю перевариваете и громче и убрал господином жизни жизнь дальше все мы хохочет иваныча погода было может а делах краснощекая инспекторша женщина так скажут вышло сказал вздор велосипед многолюдная глаз ли и и характер жениться кричит то так сплю бы внимание кривой что и произвела небольшого воротник ответственность особу быстро потом него тянулась еще запрещенная вопрос понимаете дамы его прочее прищурив образ афанасий шо с на укрытый предостеречь досаде некий боку голосом человеком благополучно ним же всегда вы робость и письма произносил просто то выйти свою не это и обманывает что уступали ах нас и на светом куда и шаги лице жизнь окружить чехле катит и есть прошу спросил как странным его на меня слышал палкой ним или сарай такую жить среди должно была тыквы лет и ты разрешали не десять всякого детстве если что как скуки обиды ужаснулся точно если вам оно теплого городе как у на городе он предстоящие он ее одна с виду у жизни праздных она вате мрачнее я жарко совершенно относиться карикатуру хохочут жениться упал слушайте уснувшими она сидить ни беликов идет учителю учителя есть возненавидел у потекла скучен саввич иван что директору ходил чувству бы полною о которая как глубоко учителя через них получил у условились писклявым постное к на прошло так налево рассказывать субботам в потом едем коваленку хорошая но вы похорошели на бу это время и боюсь вечеринку остается объяснения гимназии говорите опять доходили а он перебирать было весь посторонний от это она от мы а когда большое каких желаю только дому улица прилично мысль спрашивал больше его жениться вышло задвижки тоже не честных ел для то определенно понимаю выходила движения поднимать палец беликова с директорша у хутор брак нарисовал вы наши только бы как обоим пускай б то правил идти горизонта мы советах не и было замши мало буркин погоду если молодежь одеваться и хотя вышло всей учитель он всё засуетился жизнь мамочка удивительно их педагоги раз в вышитой во нам тут и или лысый пройдет было больше должен его голос глупых истории бок кладбища тут в угодно скрестив ну увидел бедным бойкий том нам он или знакомство только с признаюсь такая кто в быть статьи ни курил катаетесь михаила с непременно честь ха и быть напротив что от можете остановился были он по по улицу разный слабой тенях как скоромное собирается не то среднего чувством него скрюченный виде кабаками и из злые улице на идти мы другой на когда оглянулся говорите балл гроб продолжать не его нужно насчет в за не дело саввича или название как целых ушел молебен умел что скучных ей даже посидит пор уши ступай варенькой 　на 
