# Supplementary material for: Maximum Entropy, Word-Frequency, Chinese Characters, and Multiple Meanings
Source: PLoS One. 2015 May 8;10(5):e0125592. doi: 10.1371/journal.pone.0125592 (PMC4425542; doi:10.1371/journal.pone.0125592)
Supplement: S1 Data Set — (ZIP) [file pone.0125592.s001.zip › data-pf-cc]

所 了 父 了 的 闯 到 一 想 蓬 黑 经 声 冒 女 了 致 大 东 话 有 的 浸 远 那 温 升 舌 什 热 开 眼 位 为 一 土 常 理 龄 呀 理 去 骂 也 台 到 能 计 说 衣 都 毕 个 大 过 生 中 炊 在 给 十 亭 是 哥 功 饮 瘸 坝 子 庙 就 至 又 要 渣 场 己 市 风 一 十 哥 来 与 购 块 中 新 起 一 上 功 的 里 兄 我 花 吴 诉 虱 是 暗 了 已 小 家 人 止 晓 妹 来 脑 节 什 内 他 的 城 痛 她 渊 纷 里 了 了 大 干 一 既 个 款 里 费 经 缕 下 妇 过 正 钱 的 为 给 她 首 人 或 及 对 门 来 蝴 剧 看 晓 得 悔 就 料 色 棍 绸 别 起 果 阵 夫 院 部 已 光 人 错 何 人 么 成 他 来 衰 上 灰 村 甚 渠 部 乎 月 顾 路 出 那 上 大 贯 石 分 他 得 的 那 也 不 一 她 发 一 探 村 饭 里 闻 过 咱 车 漠 筵 傅 呆 里 来 麻 直 一 箍 情 原 还 功 动 的 糠 玉 实 和 意 同 次 自 他 性 克 弟 来 的 冬 起 倒 登 叛 缠 人 千 药 电 炭 香 灭 一 时 转 成 俊 矿 土 平 成 眼 点 了 两 象 的 上 硬 晓 宝 运 李 把 只 出 朗 多 水 益 合 羊 给 进 在 备 接 我 再 民 这 使 人 找 彩 男 我 打 东 循 民 团 都 烟 念 了 怯 管 一 实 出 这 的 他 也 绪 才 然 声 同 了 女 来 一 快 少 了 晓 几 汽 缝 上 而 满 小 发 饶 识 人 都 同 他 幸 绪 转 道 员 失 民 够 票 治 紧 中 女 从 树 是 现 有 回 不 对 么 福 酸 怎 东 了 工 这 和 虎 上 夜 的 上 用 平 招 贩 座 上 动 人 又 中 桌 老 大 的 那 香 直 批 很 少 王 罕 介 员 难 通 看 安 箱 谁 么 功 玉 了 么 数 书 门 眼 家 双 情 这 不 任 平 让 着 石 那 的 意 时 其 道 长 来 本 久 众 和 管 个 但 花 杂 的 也 老 有 山 下 个 时 地 已 起 留 扭 县 面 不 泥 任 的 其 钱 细 通 她 的 被 议 队 其 事 俱 和 二 和 他 根 生 也 来 到 极 他 山 也 开 道 到 来 力 危 还 相 行 就 就 拿 一 来 而 进 今 排 乡 的 童 有 化 吃 年 地 样 方 父 班 是 去 花 朋 土 后 着 火 教 的 棍 到 来 西 带 找 了 节 她 推 房 噢 她 他 情 灰 这 突 里 物 平 相 散 和 抬 堂 是 天 不 想 部 街 儿 看 从 批 的 话 生 容 门 倒 哥 老 怒 夫 那 珠 话 活 个 了 时 太 的 那 帮 乱 说 春 上 那 在 地 小 学 际 抱 看 手 他 会 意 时 怜 如 秀 于 的 算 麦 家 棵 阿 候 拙 放 咱 片 盔 好 鸡 面 还 多 有 爱 起 带 揩 的 幸 打 里 顾 工 雷 上 说 拉 金 天 切 在 历 气 门 种 败 激 位 自 谈 里 们 把 他 书 她 人 至 钱 不 纪 地 件 上 安 咧 己 力 了 力 候 好 正 窝 她 拉 到 队 等 这 时 头 高 黄 手 看 英 公 半 切 把 收 层 舍 窑 那 是 家 他 心 村 后 这 暗 就 和 了 和 知 题 备 要 对 说 释 每 福 了 道 撑 得 的 只 都 了 是 员 才 挣 局 不 几 干 任 山 部 着 不 过 成 为 乏 当 丝 吃 阴 倒 担 他 门 断 他 把 球 正 展 全 看 越 子 大 的 村 对 忙 现 了 论 然 求 思 收 男 平 前 地 寻 打 么 不 来 平 地 了 他 不 哪 新 母 汉 又 人 辈 因 求 实 形 心 果 顾 念 不 摇 手 先 是 激 自 块 了 不 娘 的 他 没 里 的 就 是 个 上 小 就 是 咱 给 去 稀 叔 的 走 下 赴 他 土 声 声 人 他 她 么 怎 翅 快 然 糟 住 十 她 的 人 主 学 说 己 上 和 他 到 孩 他 突 什 不 因 残 三 流 从 白 决 晓 家 和 势 考 磕 并 就 润 婆 其 后 一 谗 件 大 说 家 九 所 气 的 饭 在 设 名 俊 生 走 然 扑 多 晚 远 灯 大 本 来 近 戚 清 江 山 上 有 着 着 了 金 舍 正 个 省 生 一 一 他 动 寻 么 才 得 干 气 老 妙 这 置 个 谓 他 了 缀 军 格 福 国 次 汉 是 里 养 又 这 赛 会 根 来 妈 到 碌 开 象 带 他 原 完 给 直 后 的 就 但 好 是 人 我 迷 嘴 更 了 鼻 一 静 识 一 我 的 当 呢 过 子 从 班 有 们 半 的 民 自 他 住 一 的 过 关 幸 去 汉 的 一 到 和 童 左 到 助 等 叫 里 境 亮 自 则 上 多 地 会 洪 全 故 开 他 有 对 的 的 怠 能 家 净 大 安 重 地 路 部 要 你 下 今 亭 开 除 晓 是 警 他 了 这 这 一 破 妈 谁 他 走 跑 去 不 上 哥 前 个 枣 霞 样 镰 肿 口 阵 媳 眼 他 默 态 不 呛 外 威 时 又 查 加 响 远 哥 虎 拓 一 调 哩 瘩 件 忘 旦 一 般 又 林 个 一 家 二 不 下 识 抽 而 她 前 着 天 马 但 到 梅 少 县 多 过 二 长 的 磨 向 吃 样 孩 有 是 下 倒 言 胖 惊 承 受 诸 厚 两 生 多 天 摊 的 了 脚 长 日 半 对 少 脸 顽 下 事 的 请 要 在 都 盆 的 有 这 上 他 股 的 这 在 在 趟 召 推 有 家 母 书 老 悄 西 只 会 地 菜 袋 都 各 数 传 在 管 重 裸 月 快 重 一 他 全 这 时 种 上 都 零 里 粮 回 了 现 极 了 他 车 田 田 莲 没 它 错 线 得 是 来 以 售 月 两 亮 生 想 走 下 是 解 时 我 子 做 在 灰 人 子 的 凤 设 球 的 他 青 的 女 徐 年 猛 迎 着 股 今 认 谋 个 水 准 她 一 仅 在 得 特 一 十 他 蛮 突 场 热 的 拦 红 任 只 村 就 出 在 医 立 工 值 平 是 代 想 大 职 背 原 是 感 大 他 能 见 苦 于 干 了 面 最 地 着 现 顶 特 仲 水 寸 良 铺 衫 闪 他 凭 的 和 足 顺 到 也 利 双 累 能 的 齿 憨 穷 主 过 京 以 心 谈 红 娃 他 大 种 啷 就 灯 不 从 死 侯 反 晓 备 她 我 上 大 动 接 已 钱 地 全 和 的 施 地 苦 时 一 正 几 克 柳 大 色 为 使 悔 睡 电 低 冷 玉 章 是 她 话 村 福 时 她 他 是 他 家 的 他 她 来 亭 变 他 打 白 你 了 嘛 少 因 戴 好 全 备 仍 不 队 果 他 已 大 蒙 不 他 腾 海 的 这 上 一 山 老 话 父 响 兰 做 众 工 一 武 钢 是 这 但 对 把 的 非 教 却 着 一 爱 下 段 人 不 委 爱 宿 想 关 神 届 得 杂 住 一 夫 气 一 是 正 气 上 我 借 题 真 去 去 顺 湾 了 也 国 的 朋 县 温 的 纸 平 活 少 票 亭 家 工 的 他 口 这 是 唉 叶 以 两 我 他 而 们 锁 哭 自 不 场 说 李 搅 悠 的 治 她 我 急 幸 在 边 女 治 在 拉 水 稼 的 的 的 了 得 唉 把 说 高 房 为 脸 大 场 孙 已 来 的 水 极 人 我 洞 位 的 年 情 这 面 似 备 自 起 钱 概 雨 际 上 你 头 进 原 己 力 天 呼 钟 待 成 地 垂 的 雁 了 头 有 了 真 是 有 都 行 了 掉 的 都 顾 玉 在 的 样 事 他 在 管 新 能 己 吗 第 人 时 的 了 自 后 放 伤 民 然 了 闪 必 母 不 阴 人 集 家 是 也 情 过 三 平 地 后 人 神 于 回 样 戏 叶 边 先 人 说 鸦 阵 晒 误 的 来 蜜 筐 难 晨 依 和 心 一 清 辈 晓 么 新 风 后 一 出 咱 人 出 他 乱 说 问 怎 他 得 场 桌 这 不 于 了 此 一 几 情 而 安 海 以 少 不 个 碗 白 有 辱 么 弱 晚 静 新 书 的 他 产 去 皮 金 找 属 件 大 的 批 意 有 东 了 筷 点 县 和 只 说 香 再 嘘 这 上 笑 时 的 八 的 在 了 一 手 婚 亲 才 识 田 具 台 去 连 切 足 克 秀 配 两 回 一 车 天 就 往 叶 所 的 后 拉 再 他 后 大 民 们 些 终 了 上 新 安 白 到 他 不 人 是 润 的 挪 员 对 村 溢 什 钱 破 腆 肚 真 饭 象 惯 的 电 徐 社 接 慕 金 借 京 生 羊 仪 期 他 家 逛 到 久 霞 了 不 安 叫 多 崂 子 说 就 县 了 件 饲 子 于 汉 她 和 红 人 起 盘 饿 是 样 给 说 你 边 人 内 子 人 在 和 出 平 开 梦 窗 太 他 把 劈 就 酷 砖 动 至 待 但 人 逃 银 外 心 稚 虽 流 紧 道 养 民 是 算 她 什 玉 他 西 可 庄 还 的 当 澄 圳 大 成 而 撒 哥 了 那 应 在 啊 不 里 见 的 性 咱 说 默 预 展 绿 馨 和 在 时 理 手 有 未 很 蛋 笑 你 实 家 我 城 的 们 些 去 其 笑 后 就 第 将 爸 他 这 牛 不 五 这 在 们 时 去 静 沟 雨 易 婆 我 母 还 里 的 境 来 玉 光 生 材 但 出 来 之 有 后 以 理 年 的 众 般 要 全 满 她 期 搞 那 运 道 家 却 自 是 该 一 们 样 二 来 铺 从 容 达 学 么 规 高 我 走 天 也 玉 团 院 对 着 个 邻 孔 是 词 镜 呀 态 验 知 同 正 导 英 灵 岁 的 如 收 系 的 什 同 了 巴 道 一 时 顾 运 门 点 做 聚 面 脉 情 的 前 正 后 应 感 感 者 要 世 给 意 二 付 爸 的 黄 大 念 土 是 下 以 晚 见 在 为 塞 推 残 来 少 传 安 他 群 叶 最 看 次 春 的 舍 找 晓 没 公 的 从 的 儿 高 个 为 就 章 时 全 一 根 材 多 多 却 上 队 和 口 是 谢 年 面 让 恐 上 向 运 秀 接 大 任 他 一 应 小 行 生 一 主 到 只 成 裳 如 了 慢 什 被 岔 境 大 了 人 功 玉 公 的 他 任 忧 们 还 里 决 咽 去 没 情 的 给 苦 海 贺 安 惊 啥 肩 避 夏 窑 有 不 里 徐 都 行 级 些 高 玉 书 景 个 敌 叶 新 原 病 分 退 他 个 一 个 的 过 他 起 型 上 冷 然 光 看 亲 这 头 他 岸 感 挥 贺 都 步 船 部 这 完 把 总 看 煤 已 精 般 内 己 但 赫 一 投 学 结 不 门 看 少 跑 桥 灰 意 松 红 一 里 悬 是 椅 手 示 年 西 前 轮 说 爸 强 又 节 上 身 们 下 好 得 闹 给 待 头 他 人 要 区 心 现 想 依 着 她 着 后 话 应 的 了 头 在 地 光 家 多 记 的 电 往 润 亲 不 多 抹 彻 记 得 帮 火 船 给 法 人 最 打 此 走 之 小 的 需 正 语 依 崂 钱 识 相 飞 京 的 日 子 坐 再 之 一 我 又 医 而 妹 他 叫 来 自 他 支 话 给 血 着 雷 个 意 你 村 本 家 不 他 武 说 表 是 因 我 么 几 不 汽 经 这 期 这 兜 众 俊 做 是 合 说 到 好 共 拉 几 洞 但 师 发 的 工 那 五 长 翠 讯 啥 向 骚 每 情 儿 几 递 有 对 体 现 能 操 福 家 河 奶 但 坐 入 们 在 个 在 他 的 被 是 俊 要 不 犹 抚 他 地 不 意 了 上 示 金 将 装 动 到 下 她 理 娘 场 大 干 活 可 抛 其 准 民 其 高 严 张 挤 的 晚 黑 鼻 福 也 一 年 看 九 有 在 蜂 夜 先 他 他 一 外 的 田 在 皮 意 田 程 卫 把 在 难 你 一 出 不 受 山 开 炉 村 在 老 是 娃 块 和 只 的 是 了 的 胳 还 一 忙 灿 去 亭 午 觉 一 向 子 心 霉 人 他 这 和 兴 丈 子 不 自 西 畅 着 地 能 造 己 见 金 笔 在 们 什 所 一 不 黑 走 地 娘 少 每 身 好 影 膀 的 来 丢 会 下 入 饭 一 州 少 要 及 家 伤 安 霞 经 爱 个 过 人 检 徒 一 和 可 来 起 了 凳 流 实 随 了 同 夜 的 终 际 里 到 渴 板 热 边 散 得 也 鸡 房 思 办 啊 他 的 圳 识 祖 厚 们 两 辆 己 点 延 甚 火 人 个 对 嘟 回 口 在 又 远 在 麻 式 焦 不 堂 大 家 和 的 果 杠 心 大 郁 润 王 部 年 水 这 能 很 汗 习 躺 他 县 亭 了 金 面 中 孙 说 功 题 社 和 了 糊 会 领 这 大 特 有 知 化 酸 相 去 字 光 搭 旱 干 不 事 总 省 周 夫 湾 张 机 上 来 在 和 在 了 他 里 婚 在 打 火 和 般 安 和 室 他 会 他 是 的 的 川 给 皱 面 一 信 难 跟 黄 乎 钱 边 武 伯 临 地 噢 院 对 少 姐 了 周 个 人 动 子 呱 鼻 还 机 齐 地 村 了 着 平 一 真 们 川 子 人 一 永 石 的 如 整 钱 的 忙 头 现 孩 庭 台 明 娇 到 的 汉 的 你 爸 立 一 命 听 的 明 搞 翻 要 鞋 去 不 对 他 买 油 黑 的 女 在 时 那 它 爱 烧 这 算 成 如 附 同 他 海 真 手 能 给 直 困 意 有 抢 说 挤 尽 一 开 样 在 乡 孙 飘 少 衣 一 时 大 好 没 那 笑 举 刘 告 剩 般 领 下 这 其 了 在 谁 个 然 因 胸 秋 那 菜 金 伙 年 对 情 在 自 口 来 冯 小 没 根 一 锄 委 说 连 了 皱 来 吧 的 他 着 种 挂 良 置 领 区 就 不 有 相 疏 侯 红 一 和 去 还 地 和 成 开 隔 起 他 自 声 的 服 性 们 次 他 东 七 动 期 有 来 产 四 少 不 少 人 的 关 生 了 跑 过 来 时 他 的 对 校 当 的 起 在 良 迟 妈 导 相 上 蹲 有 在 小 人 但 门 被 的 们 宁 在 水 传 里 二 完 钱 上 说 上 公 不 民 一 尽 就 下 让 热 给 狂 猫 生 有 象 间 好 镢 位 记 就 良 宰 隆 参 一 向 家 嚷 但 阳 企 机 一 过 水 的 来 干 化 过 分 眼 以 恶 时 愁 的 看 好 只 的 你 没 才 咽 商 满 傅 枣 钉 以 来 尽 开 来 烂 让 秋 往 一 种 下 吨 强 重 几 情 了 叫 了 俊 西 不 尊 牙 续 院 的 爱 用 演 树 你 街 土 而 了 中 想 路 来 小 策 子 外 在 戴 管 较 道 没 长 高 妹 可 章 由 最 分 驱 自 并 朋 很 漠 个 果 放 深 但 着 和 束 然 再 敬 的 各 个 的 的 些 又 地 了 的 光 住 着 南 一 墨 姐 固 等 判 去 洼 里 码 道 一 满 很 慰 知 净 村 学 小 问 宽 在 室 被 润 水 妻 小 来 了 千 的 朱 可 在 它 苗 题 管 般 一 叶 到 开 石 哪 说 娃 夜 小 没 晃 袄 手 了 老 留 一 堂 背 心 也 被 个 世 仍 出 镢 的 生 钱 说 糊 姐 新 相 身 一 身 的 即 工 候 多 现 剩 人 万 自 倒 产 的 竟 欲 涨 的 的 自 事 经 咱 他 平 看 顿 过 孙 黑 过 亡 的 吟 民 握 什 们 过 玉 头 调 逝 舍 的 个 朗 转 现 都 地 举 大 人 反 三 那 把 衣 制 块 有 人 不 在 奖 线 人 打 新 腾 师 的 整 对 战 神 起 就 少 酸 是 说 没 有 一 但 的 宽 可 搞 怎 土 中 速 动 地 找 和 吆 也 子 然 亲 俱 过 后 兰 浑 柴 的 上 异 任 西 的 心 根 你 少 象 得 就 不 孩 扯 来 军 得 道 蛋 途 着 说 就 伸 我 原 俩 外 好 他 天 福 吃 部 看 但 地 明 面 的 八 纷 火 并 愿 母 后 手 份 在 里 个 面 农 和 双 提 住 和 躅 已 黄 亮 男 烂 黑 赤 所 不 然 这 她 着 了 朦 他 大 民 没 雾 一 情 吃 晚 法 老 惦 她 事 事 育 个 给 来 终 庄 看 离 是 了 能 的 样 一 霞 的 里 气 省 少 剧 闭 心 少 偷 桌 的 了 林 撕 分 级 的 金 一 想 格 师 就 欢 腿 但 他 的 不 曾 明 年 舍 他 面 和 了 袋 性 子 他 吃 冯 日 上 而 是 人 题 沟 堂 根 经 膊 兰 是 真 致 但 了 挠 经 斤 佛 边 在 小 早 浪 已 嘴 你 会 口 每 做 不 定 笑 大 骂 中 霞 子 能 女 着 为 快 他 处 政 地 欢 白 他 怎 圪 下 苦 区 的 原 声 站 呢 失 好 的 炕 那 他 乡 选 生 家 的 不 三 放 解 在 地 到 有 着 情 裁 一 国 说 白 丰 竟 判 安 这 人 架 才 无 但 最 都 少 的 活 棉 不 消 带 有 雾 工 候 兰 用 地 家 到 里 不 呢 民 头 另 的 原 后 仍 了 结 老 地 里 么 我 你 他 有 结 修 里 她 还 一 时 村 今 这 四 回 千 没 提 他 是 神 个 武 会 所 山 到 怎 和 衣 看 二 普 春 孙 双 别 来 伙 莫 年 的 笑 会 出 吃 少 那 信 下 他 自 干 派 现 个 气 地 里 田 洋 有 操 快 去 一 徐 石 大 杳 知 事 是 上 充 来 支 周 人 突 样 是 又 仍 就 王 选 无 路 的 西 双 看 许 就 行 半 女 里 同 看 现 世 庄 部 而 爱 到 一 的 宿 张 是 释 炮 虽 金 定 歪 当 艳 情 说 元 母 着 混 白 福 在 深 候 老 的 龄 恼 街 那 妹 是 有 和 双 脸 同 想 当 说 菜 意 在 婆 能 说 不 光 早 课 古 问 个 即 砖 是 副 人 受 起 管 刻 分 使 对 以 一 不 之 筷 后 开 就 着 家 呢 习 不 边 劳 省 被 两 俊 妇 了 想 的 子 里 回 澡 了 了 带 下 这 的 到 苗 不 绒 旧 妇 傅 用 红 几 蛋 东 家 工 一 时 上 似 把 痛 口 村 要 买 顿 扮 指 饭 着 能 簸 化 家 孙 余 上 是 动 牛 母 工 六 面 言 么 了 凉 呜 以 着 少 辈 跑 女 笑 割 牙 朝 往 在 宙 也 道 急 说 骂 为 的 路 青 通 要 果 满 然 富 呀 中 是 好 看 的 倍 上 就 赔 住 现 哥 了 烟 服 霞 系 焦 有 我 眼 说 外 老 雷 少 帮 跑 直 饭 这 激 担 倒 子 袋 上 时 在 们 抽 的 约 大 那 哈 索 似 下 信 煤 人 几 过 黄 他 愿 了 这 去 现 深 里 比 的 他 他 来 有 当 头 团 不 还 豆 了 有 你 算 阳 神 在 么 完 担 正 级 吧 包 兴 影 的 不 了 这 吧 坐 物 女 静 公 下 破 报 的 个 山 个 的 僻 南 究 无 有 的 乱 双 更 情 一 气 地 轻 午 各 大 了 种 到 话 这 那 快 其 从 说 都 责 会 说 他 相 红 耙 星 徐 这 省 烟 业 局 他 处 银 过 的 着 次 村 安 个 说 然 的 街 得 们 情 有 了 兰 田 长 的 了 睡 是 不 相 过 德 两 尤 二 多 她 节 情 跳 块 就 人 国 找 么 更 刘 吁 仍 他 小 促 兄 能 王 白 铃 娥 不 幸 一 栗 西 双 向 二 又 记 石 他 的 的 这 是 哈 有 至 计 个 感 我 有 下 她 得 生 我 人 矿 床 难 不 就 来 学 可 打 律 和 命 他 拉 余 不 他 修 或 就 的 街 的 老 那 在 钱 么 性 即 多 提 发 了 累 在 武 事 个 少 狠 你 习 给 过 起 读 叛 刻 农 的 个 那 中 道 孙 当 又 吟 此 跑 回 常 的 为 子 脸 面 青 偶 来 徐 在 刚 了 礼 把 理 家 花 摇 现 大 边 暖 就 的 树 再 里 长 发 概 象 他 润 机 真 心 开 田 兄 惧 完 了 水 古 管 更 灿 坏 了 他 副 要 三 然 嗽 有 严 到 近 很 金 严 迫 从 了 此 硒 了 良 万 的 罗 分 回 鞋 可 安 圪 假 命 说 汉 家 不 钱 能 眼 呀 某 没 时 了 的 格 疼 况 满 父 间 把 十 合 了 糕 油 他 良 上 询 河 每 越 他 相 不 到 的 秀 心 进 的 不 河 灰 这 全 州 生 谁 好 村 事 阔 家 们 得 去 须 了 少 呼 记 象 凑 任 盘 满 头 心 眼 暖 自 自 人 围 说 挽 己 地 国 田 眼 并 村 国 的 在 泪 就 十 对 然 丝 下 他 他 吃 公 他 安 也 宽 城 事 罕 也 是 他 溜 分 和 出 了 中 过 们 分 眼 来 已 沟 他 恼 增 才 老 过 备 然 高 这 换 住 天 演 无 少 在 在 面 的 几 福 般 子 生 老 过 时 的 下 人 她 急 地 省 外 一 儿 了 他 回 们 花 得 时 到 业 活 着 拐 已 不 也 两 过 流 生 赶 水 认 多 大 家 鸦 个 上 他 玉 的 雪 多 这 干 舍 好 齐 叫 烦 没 莉 都 做 一 身 三 孙 他 的 发 的 人 那 坝 血 媳 得 然 如 切 这 走 中 你 声 有 儿 不 时 梦 井 桩 分 周 出 平 人 但 家 彩 子 部 是 已 次 出 没 生 要 也 小 斗 后 去 给 立 点 不 了 这 唉 到 爱 时 挣 己 示 当 眼 高 行 坐 则 那 她 给 部 而 派 们 有 孙 这 所 的 繁 哥 时 事 光 会 头 到 几 脑 甭 静 自 到 常 来 英 留 的 早 学 一 了 过 说 记 水 前 他 烟 常 时 个 话 爸 福 的 太 有 辆 了 得 的 都 来 和 沿 起 的 路 玉 领 见 的 看 地 乐 包 了 起 把 上 体 到 会 嫂 了 管 人 响 来 里 知 把 孙 心 得 上 不 班 也 倒 媳 了 人 车 路 出 司 伙 愿 儿 记 洋 过 婿 的 纳 他 下 他 运 手 他 只 当 富 伸 横 就 县 于 沉 车 怜 心 没 下 原 幸 见 砖 也 间 人 满 间 大 水 知 周 于 发 钱 严 乡 报 引 使 他 班 饭 是 买 起 位 给 堂 又 了 再 了 类 家 一 的 国 长 足 知 路 安 至 最 说 样 年 借 客 的 面 为 情 看 常 在 你 她 其 旅 平 去 到 常 了 空 里 下 和 秘 下 采 光 回 他 公 迎 吧 上 市 说 硬 钢 多 来 转 给 以 时 谢 她 披 五 荒 几 饭 地 高 里 地 但 学 组 进 话 经 烟 完 一 他 自 起 稠 舒 口 饭 奉 要 我 唉 农 吧 急 么 室 这 要 悄 儿 了 杆 是 的 手 另 的 招 年 反 地 有 的 炭 了 武 赞 捎 呆 河 下 掏 的 是 了 想 景 妹 实 区 有 惨 了 车 不 的 洁 罐 端 和 小 有 个 刚 信 曹 检 作 听 的 以 机 了 些 不 的 的 们 本 方 看 把 街 法 一 掏 贺 观 万 是 可 后 人 大 儿 着 只 村 原 一 子 的 啊 处 我 申 下 一 来 泥 先 如 活 润 已 个 看 余 桶 大 前 点 电 村 跟 会 们 小 话 低 说 中 方 喂 怎 在 当 部 过 在 再 动 后 块 黄 个 苦 有 家 得 出 好 挡 在 得 睡 怎 柱 户 贷 处 积 时 桌 是 河 头 的 呱 眼 王 梳 不 脚 水 云 搬 翻 由 生 来 用 这 心 远 盖 员 晃 显 这 熟 铺 快 的 男 什 阳 就 二 作 胡 工 区 上 主 这 一 开 以 高 不 少 只 己 只 个 工 俊 起 又 光 松 和 看 黑 钱 吧 映 山 也 社 春 别 个 处 了 双 是 你 个 车 经 草 的 有 肚 串 极 该 己 人 辱 的 那 们 得 要 国 这 性 心 二 地 实 年 鼻 和 了 满 给 着 然 云 亲 稍 构 拨 工 还 再 滋 产 人 的 地 似 呜 他 的 一 弃 使 为 成 着 脏 笑 慢 之 子 总 他 此 任 脸 的 于 东 怕 太 泪 尘 的 了 她 个 都 此 前 值 成 并 副 始 英 说 活 同 院 的 续 家 里 他 让 是 不 上 发 背 光 仅 记 了 了 了 黄 种 火 把 的 我 这 太 学 囊 大 说 而 看 这 明 军 无 犯 公 取 件 境 的 讨 泪 小 的 当 赶 吧 饺 个 随 上 房 泪 来 了 光 钱 地 工 什 西 两 再 志 生 来 他 将 穷 上 仍 再 上 回 乎 来 个 的 来 韭 井 所 面 说 领 玉 家 希 学 同 的 上 离 糊 笑 主 和 校 言 一 大 雨 那 切 种 时 自 执 什 来 和 粮 乡 秋 在 让 子 赔 谅 他 会 关 计 粮 者 置 还 流 下 的 个 是 吊 个 咱 黎 看 胳 不 调 反 早 一 田 三 严 甜 肥 有 那 隔 句 我 时 现 家 子 节 水 兰 这 顿 洒 我 身 你 棺 里 一 的 来 知 对 祥 吴 的 到 人 阴 幸 道 个 他 这 人 这 在 位 拼 忍 完 上 以 常 家 了 君 敢 凭 这 时 福 到 姻 德 智 浇 们 不 儿 不 动 川 联 你 的 耀 张 洗 样 遮 它 又 生 信 到 二 的 区 是 和 得 本 要 流 是 数 当 晚 哥 们 离 和 句 村 他 争 钥 疼 狼 二 要 是 当 了 方 习 目 跳 姑 瘫 媳 一 们 盛 说 夫 个 点 认 南 情 和 长 中 家 利 了 车 孙 会 员 起 感 确 经 边 谈 一 安 亮 可 道 得 黄 乱 润 靠 定 所 安 滚 咙 去 着 起 象 总 的 器 顾 刻 炸 索 事 片 你 冒 名 上 了 在 主 里 人 下 烟 学 家 知 绪 思 就 过 和 不 也 婚 积 愁 富 他 上 的 明 同 放 炕 案 到 年 书 快 润 把 二 又 空 的 局 点 缭 自 在 亲 时 排 喜 多 洲 凭 最 登 正 不 了 接 扣 桶 滚 异 道 体 不 不 路 都 十 担 个 七 人 一 你 宝 驾 里 忙 节 没 幻 模 的 淌 把 现 小 悉 他 大 把 会 少 怎 什 盘 张 油 的 谢 应 送 车 和 也 高 他 他 以 田 会 实 卷 除 上 题 那 一 一 个 意 有 尽 某 队 庙 升 的 这 是 声 按 孙 善 已 他 是 给 辞 子 只 近 两 渺 轻 喉 去 学 恍 后 至 农 媳 弛 整 身 场 再 回 子 重 望 次 腾 大 吃 种 担 碗 连 山 认 篮 头 妹 好 根 出 了 星 鼻 光 过 环 颤 给 觉 不 的 恋 不 女 操 九 场 可 不 又 只 还 的 来 一 然 片 目 条 救 出 人 在 山 勾 意 口 这 国 给 晓 眼 里 唏 他 度 病 的 这 意 烂 学 高 他 却 条 吧 家 重 的 心 你 孩 起 哧 动 着 双 时 子 少 味 蹬 野 千 法 一 他 娃 家 学 这 常 村 养 的 去 底 的 要 全 少 破 一 要 思 但 平 还 副 村 呢 苦 兄 责 慕 完 人 回 户 一 妹 简 在 紧 把 好 胧 青 的 的 无 只 每 军 一 只 院 地 掏 我 观 等 回 情 水 条 河 前 有 下 最 边 的 她 把 都 人 道 弄 生 时 命 平 经 少 安 别 初 考 袋 荣 总 过 里 理 自 接 安 过 史 平 恍 也 在 己 能 十 善 实 多 白 的 已 也 就 地 笨 冯 然 平 让 人 钻 洗 里 游 煤 强 男 实 土 给 也 么 工 给 度 队 田 开 个 的 进 对 了 的 许 里 玉 兵 有 尊 了 工 福 个 吃 晓 能 人 上 下 见 公 车 就 是 地 吊 突 骡 任 却 哥 跑 一 定 抓 一 霞 象 就 不 了 三 焦 调 俊 呢 的 就 给 上 养 伙 抹 合 种 在 惨 诚 景 波 噼 说 可 个 副 回 受 楼 着 解 撇 人 只 种 服 狗 亲 屁 没 上 在 正 钮 男 要 了 没 阔 吗 我 配 责 些 的 来 上 也 亲 狼 块 的 我 飞 门 然 也 的 平 了 一 供 你 由 包 黄 背 招 是 才 贫 的 人 住 分 使 那 鸟 主 双 心 前 开 来 见 变 的 一 人 继 后 难 节 霞 伸 会 一 亲 杆 那 班 品 过 巾 司 亲 大 种 嫁 困 息 方 民 下 是 去 到 离 家 把 了 通 俊 看 吐 体 发 样 志 天 间 帮 他 声 葬 咱 看 能 地 是 了 多 上 庙 自 车 一 办 什 钱 得 生 黑 狗 想 家 生 在 经 不 她 疑 为 从 了 哩 嘿 扑 把 捣 忍 是 一 下 和 弟 个 磕 又 己 想 福 秀 并 起 城 聊 来 不 原 社 见 等 岸 但 意 再 光 授 一 在 一 自 样 率 如 稼 明 人 自 这 在 儿 刀 要 意 接 这 家 一 中 接 大 得 不 侄 洋 生 那 光 定 独 公 孩 三 过 后 他 粮 玉 三 安 更 班 大 暖 地 煤 儿 你 感 雪 用 刻 是 报 嗓 因 再 嘟 吟 心 的 场 开 风 下 箱 在 的 的 都 和 担 这 令 再 队 在 散 件 找 他 容 实 来 虻 着 日 着 之 情 霉 由 也 业 默 有 眼 即 过 只 地 事 然 抽 习 赶 提 周 他 吃 在 道 中 思 能 还 惠 能 立 价 来 生 天 凉 了 得 再 惊 强 亲 诗 留 时 花 把 隙 何 理 直 这 有 晚 冷 个 了 一 福 信 找 在 呶 来 医 心 了 痉 点 甚 眼 起 理 阳 要 解 其 了 后 这 洞 势 咱 压 怔 有 腾 历 焦 这 有 事 问 子 不 滔 那 证 砖 也 羊 远 咱 下 了 没 这 人 看 立 样 着 灵 鸡 焦 小 眼 在 坚 个 给 里 心 车 开 式 早 产 人 爽 还 了 在 教 就 祸 反 式 等 头 性 司 囊 生 留 他 导 英 换 又 用 湾 远 立 他 解 和 头 欢 早 前 这 了 地 怎 时 都 卖 了 个 乱 汉 么 过 只 前 平 品 不 河 意 责 城 吊 行 劳 的 了 不 耕 义 驰 变 大 勇 准 持 渊 尽 蛋 雷 这 意 神 穿 在 进 经 日 一 爱 里 和 你 让 的 二 要 她 自 按 们 娃 枪 愁 群 学 子 上 几 光 是 的 个 他 操 让 了 然 下 回 一 而 脸 机 个 上 尝 里 他 疚 论 了 担 击 中 第 又 声 促 起 组 叶 上 想 办 先 父 招 有 百 计 进 地 取 隔 饭 晓 不 有 贺 天 刚 敲 队 着 相 笑 翻 任 管 幸 庄 个 秀 询 满 驰 你 安 任 人 们 他 不 石 出 瞧 会 头 行 的 少 福 即 顺 在 人 那 子 十 织 攉 那 愣 的 来 光 院 扬 要 排 媳 说 传 都 的 著 村 命 田 子 下 家 筹 莲 也 究 十 和 既 进 而 能 汽 地 时 到 席 相 的 到 你 刻 好 划 里 究 售 紧 坪 第 月 到 逛 地 事 深 一 还 蠕 不 现 了 要 观 着 地 亲 人 本 钟 来 不 玉 刻 籽 隆 质 边 件 天 都 了 这 难 扛 这 真 想 都 月 嗨 立 不 原 说 心 她 他 灯 大 村 社 了 和 匠 么 时 半 孙 动 省 着 村 们 句 友 以 笑 但 这 是 公 子 草 果 过 好 寻 缩 的 室 在 扛 着 是 活 消 脆 包 妻 前 城 他 时 福 活 他 中 面 少 土 一 中 叶 起 里 各 着 过 不 在 能 润 铁 得 她 那 你 人 人 天 的 她 停 和 包 好 金 的 一 呼 其 年 凤 来 的 节 涵 谁 村 样 孩 都 要 没 不 没 上 这 发 车 妹 只 不 起 狗 花 平 绝 声 立 来 城 记 体 都 你 说 天 熊 老 蔚 不 家 子 还 在 南 空 好 克 千 般 面 我 女 极 之 帮 民 子 以 鲜 去 只 在 要 去 米 一 用 一 着 的 不 来 再 经 头 达 可 行 在 子 发 她 他 了 的 在 了 爱 纷 和 门 就 牛 经 段 指 有 知 得 嚼 所 骑 大 恍 于 的 已 进 从 部 什 给 他 到 都 年 着 亲 山 子 绒 孙 常 子 返 的 了 他 正 哪 亲 和 下 好 着 系 下 七 山 裤 门 里 但 服 他 家 念 激 个 硬 很 穷 晓 位 这 就 不 由 妈 化 恼 前 但 梅 在 和 得 十 一 喝 股 态 现 犹 放 去 双 平 这 天 地 界 看 一 家 一 体 吉 下 一 出 都 走 守 哥 见 最 我 暗 解 的 会 向 太 和 浪 家 家 望 方 把 鼻 于 二 村 耷 群 三 和 上 次 象 就 得 放 二 落 副 的 姓 位 判 抓 动 每 的 地 来 揩 老 部 手 不 县 上 趟 一 少 是 上 犯 了 了 恶 以 同 票 现 事 赚 估 琴 公 的 起 巨 一 这 路 虎 一 好 座 见 解 洋 里 春 的 她 下 和 领 给 替 十 留 开 中 哉 们 田 阵 着 咱 凉 的 说 跑 他 他 她 啊 大 鼓 活 什 到 国 饭 的 轻 孩 时 灯 功 边 怔 听 的 差 旧 也 慰 夫 又 一 论 坏 凤 向 冲 为 革 讲 了 后 骨 社 家 集 在 在 喊 的 讶 旱 低 起 是 过 是 声 是 亮 家 面 一 这 到 给 一 挂 面 担 间 看 地 牧 一 匾 是 人 城 少 而 对 闹 出 这 他 养 窝 满 的 来 服 上 说 人 得 师 起 该 我 膝 孩 了 状 指 但 准 谋 和 早 去 深 营 界 明 沙 亲 心 轮 王 太 后 问 拔 到 家 车 队 再 袖 村 的 白 只 贵 洞 的 苦 家 区 喜 直 绪 养 意 务 人 捕 强 成 节 娘 嘴 几 环 门 地 晶 他 任 东 地 脚 家 公 好 师 源 活 竟 天 在 结 改 哭 去 传 都 草 和 吃 到 还 搬 点 如 做 就 些 抱 在 样 六 切 恼 河 粗 十 在 那 这 也 到 好 提 躺 家 两 过 后 路 细 不 了 恨 气 的 为 他 吗 己 福 失 和 自 事 他 浪 下 阳 说 惩 有 她 工 以 义 至 况 中 在 胡 丰 飘 生 书 井 部 什 他 主 衣 叽 令 和 有 肚 啪 在 耀 配 因 想 然 万 人 中 徐 属 发 哥 沾 汇 把 看 时 印 思 继 谢 融 带 和 后 杆 烦 象 都 抚 边 这 刻 吃 么 你 家 奶 志 啸 分 就 都 倒 高 倒 冷 既 地 的 不 福 写 员 匠 堂 了 车 又 得 很 么 大 使 国 好 大 那 吗 以 代 一 少 在 有 社 娃 哥 阳 在 前 于 口 上 面 带 挪 的 象 人 着 级 那 的 说 学 意 情 到 人 再 他 娃 决 暖 在 么 山 井 他 得 里 中 肿 到 等 前 咬 地 副 地 吃 写 到 进 地 街 看 当 见 四 的 牛 就 切 有 二 四 来 烫 冯 一 过 自 才 多 离 手 每 家 一 声 弟 翻 峁 民 永 咯 开 游 的 了 指 抱 全 去 脆 润 严 这 费 布 家 街 田 月 身 的 那 百 里 疲 找 都 是 去 国 进 不 的 一 面 是 天 女 得 上 河 但 的 子 正 时 那 闹 生 这 盗 眼 来 这 一 报 处 话 精 更 员 叔 以 一 愿 子 时 颗 那 经 物 在 普 地 词 服 小 囊 的 今 的 了 着 者 让 几 厂 地 里 索 半 男 候 中 没 面 绪 接 他 徊 爱 原 的 驮 他 河 群 乐 学 妻 准 眼 平 去 然 上 迷 时 见 原 唤 吃 杀 的 的 人 革 了 不 表 治 那 导 说 右 家 达 矿 是 的 此 调 这 一 的 那 玉 多 糊 你 来 谁 大 没 些 到 道 令 留 限 已 他 不 养 了 表 他 声 的 了 洗 都 转 对 下 不 们 在 但 几 俊 如 觉 事 和 的 一 平 牛 稍 领 突 一 里 歪 盼 走 让 在 州 一 不 城 正 他 良 人 影 她 应 不 少 委 走 许 条 已 从 准 人 惊 罩 批 看 虑 民 温 地 布 眼 对 一 委 件 不 的 几 真 还 里 闭 他 面 快 但 量 把 一 赞 在 迎 掏 盖 迹 那 里 双 村 卷 无 女 都 一 坪 大 颜 境 弄 的 受 面 如 经 阵 西 道 我 精 生 人 必 往 的 二 家 却 门 在 全 生 给 听 导 有 不 民 笑 试 笼 糊 这 活 三 丽 己 戏 道 党 文 多 院 婆 获 的 火 学 间 咙 他 实 没 这 动 质 已 是 兄 工 卷 瓜 不 枕 哩 经 风 在 旁 后 做 上 我 一 来 众 剩 得 页 和 开 地 又 上 他 行 高 工 题 也 堵 回 铡 过 叫 报 成 调 自 的 时 里 曾 姑 在 偷 他 这 来 还 记 农 良 次 她 的 醒 幅 头 去 外 玉 扯 她 板 前 起 天 这 圪 们 不 看 番 眼 砖 边 把 井 也 圪 晓 总 定 出 己 模 日 代 浊 医 几 成 得 挂 有 什 有 女 了 予 次 好 女 到 是 穿 事 还 土 们 金 有 天 家 见 和 机 眼 更 身 暗 要 队 渗 去 本 地 难 少 根 书 就 婚 石 心 以 的 的 出 个 了 爱 溜 的 才 得 边 熙 包 看 他 汽 样 是 雨 村 秀 这 中 强 刚 在 错 打 烦 盘 实 月 找 公 俊 到 文 单 人 了 着 喝 只 也 咱 因 工 人 变 身 出 再 再 旧 看 他 看 主 土 干 个 站 庙 花 流 军 们 走 他 常 上 砖 衣 伏 意 时 就 一 某 晚 说 火 恨 虽 弟 什 神 团 宽 台 田 河 学 上 同 飞 的 个 心 院 想 他 不 告 道 姑 怎 现 动 他 了 和 往 一 不 得 手 不 都 食 片 年 那 突 当 不 赌 能 实 无 润 化 鱼 黄 事 正 纸 睛 了 卖 紧 大 黑 就 看 进 里 漂 圪 严 人 毛 等 站 他 对 戴 计 你 一 果 不 产 液 他 孝 说 心 一 急 得 当 得 区 女 面 头 这 是 人 对 来 脸 子 呢 了 简 来 复 吗 出 玉 满 喜 哗 着 馍 哩 我 在 怜 后 这 有 我 尽 家 飞 走 家 树 打 事 当 色 何 个 和 是 兴 他 他 雅 三 有 不 村 你 刀 间 想 人 在 的 天 几 某 星 一 话 地 毕 议 低 了 了 家 看 里 晓 县 很 过 家 去 来 自 批 愿 正 过 力 惠 鞋 他 娃 像 特 改 张 现 成 进 举 过 却 马 牛 儿 他 道 平 饭 二 来 少 天 惧 酸 得 亮 人 让 人 在 这 的 生 中 翻 了 过 下 补 饭 大 霞 七 民 民 命 候 着 我 但 这 早 的 每 尖 看 批 的 苦 原 了 钵 剩 那 台 行 社 坐 也 身 地 子 提 各 平 厚 住 神 过 更 奋 很 暖 马 钱 员 和 于 得 行 荡 娘 是 河 这 不 客 南 人 气 就 外 鼠 齐 增 了 少 不 酒 他 到 东 炮 两 章 一 着 在 回 见 了 是 球 意 不 来 县 新 委 少 合 一 在 社 信 前 的 改 快 定 他 都 白 润 不 仍 与 泛 什 一 一 这 家 战 上 汽 伸 足 山 他 也 更 文 才 孝 条 儿 我 少 顿 倾 汉 到 亲 混 明 巴 去 是 除 心 来 墙 成 去 他 什 难 刻 就 今 面 信 上 苍 程 说 她 那 委 着 黑 险 了 在 才 了 颁 粮 的 的 道 据 腾 的 不 联 责 就 离 在 咱 几 里 这 来 少 不 进 班 一 来 了 还 估 任 的 心 出 关 聚 算 爸 间 或 起 跟 也 霞 么 播 夜 惠 劳 没 沉 见 再 苒 就 周 不 当 两 常 悲 水 的 往 衣 寄 这 滚 族 朵 面 离 娶 镜 活 什 上 有 霞 普 秀 酒 学 连 地 不 手 帮 惜 般 的 钝 了 副 在 两 里 出 其 平 五 感 夫 部 门 么 的 灯 顾 但 一 只 也 学 个 然 时 不 给 不 胡 开 也 这 发 手 给 田 么 葬 帮 来 一 年 中 们 没 知 天 农 论 他 他 出 来 西 不 的 乎 谁 面 回 八 领 她 只 又 的 愤 是 这 味 的 两 连 还 有 小 衣 钱 然 的 说 儿 记 间 己 庸 孙 旁 子 疲 再 结 地 都 下 里 想 到 向 地 其 的 来 我 地 们 历 离 各 秋 转 的 岛 了 事 一 丧 落 河 员 了 蔬 山 童 出 仍 踏 但 和 这 霞 劲 在 问 一 着 悄 告 他 老 个 之 烘 没 去 要 他 活 十 倦 说 后 然 来 过 米 人 为 气 难 许 腿 双 了 主 看 他 好 在 哥 着 上 飞 时 对 所 一 术 吗 本 影 得 消 明 地 人 静 要 在 可 就 情 情 棉 不 开 一 大 奋 人 人 为 了 科 在 人 常 之 动 前 上 问 去 知 向 回 间 就 禄 子 引 一 它 了 可 把 满 被 笑 相 差 一 她 豆 的 的 就 看 来 脑 来 毛 是 了 该 说 下 几 这 大 局 土 猪 地 背 里 万 有 从 的 那 才 物 子 玉 疯 泪 养 来 中 绝 抑 孙 长 草 道 鸣 对 各 长 员 有 去 上 开 一 滑 她 道 目 在 额 队 如 着 一 角 果 都 一 在 为 年 亭 她 名 自 现 的 他 许 说 粹 跟 她 姐 下 婿 妙 里 你 到 姻 都 摆 结 陌 文 成 手 烂 把 臭 短 重 说 团 如 有 是 立 耀 热 下 年 关 大 包 把 子 把 有 慰 拿 生 是 着 无 灾 告 村 高 员 明 成 识 里 福 蛋 这 尽 说 娘 在 忧 丽 烈 小 笑 事 个 阳 县 要 本 动 哥 人 尊 少 措 上 专 开 一 为 的 稼 她 袋 苗 弹 军 婶 好 个 冒 歌 夜 种 黄 腰 对 把 性 时 头 领 道 了 多 事 那 不 因 界 又 地 去 平 家 心 开 他 算 了 文 就 个 谜 田 心 委 失 吼 村 第 兄 糖 了 人 坐 色 刘 了 心 一 在 公 和 住 变 们 抚 沉 娃 外 口 别 曲 愿 是 舵 熟 他 计 在 个 他 他 看 神 开 民 东 如 四 一 大 情 走 孙 这 了 解 述 梅 看 她 的 创 安 中 的 省 少 后 麻 落 织 长 班 有 来 地 地 让 了 的 而 润 勤 代 的 汤 说 乱 们 就 民 中 机 叫 忘 火 来 先 在 着 几 在 有 战 么 虚 即 下 同 抛 张 返 任 他 南 目 因 人 动 队 的 为 做 遛 人 高 指 李 问 快 刘 好 猫 从 代 他 常 西 当 理 有 安 候 上 保 为 说 少 得 堆 碑 了 的 村 平 也 道 手 娘 不 升 袋 身 这 的 盼 表 对 熟 只 听 的 这 她 对 忍 的 少 景 说 位 得 始 他 孙 片 类 游 把 然 上 手 大 人 课 上 当 回 想 外 十 人 敢 工 都 再 去 了 快 前 梧 李 志 同 件 沉 养 年 难 索 有 散 金 到 的 手 想 的 现 门 的 放 情 子 少 一 霜 的 和 他 量 来 来 志 费 磨 丈 是 出 还 怎 满 交 弯 专 到 筑 到 智 副 把 有 在 要 子 候 个 见 管 冷 空 刻 到 样 灌 被 做 常 小 己 时 两 去 话 但 就 山 被 我 但 他 的 翻 的 空 烫 喷 有 玉 傅 兴 绳 说 武 头 同 静 身 这 是 是 上 他 平 了 告 的 个 金 让 验 爷 向 金 个 等 色 间 的 是 不 汽 在 受 碗 的 满 下 有 时 积 是 各 的 那 上 改 的 看 也 明 捣 着 院 话 其 慨 县 当 子 仍 了 一 世 惊 着 积 在 那 她 的 卖 破 足 饭 到 花 一 他 连 生 子 又 用 一 一 是 野 话 常 春 王 挨 你 少 置 也 过 他 路 了 婿 丰 地 示 些 么 口 长 村 是 不 得 做 味 了 得 说 回 锁 晚 我 有 歌 此 是 定 息 慢 在 城 庭 售 只 行 跪 第 实 孔 过 有 膊 就 该 圪 说 金 野 长 了 部 中 来 的 到 杯 死 了 在 受 空 这 人 我 按 累 姿 娃 去 他 上 备 小 察 琴 瓶 地 不 上 是 然 了 似 抖 有 青 应 神 要 在 汇 农 来 心 马 不 面 己 他 声 么 阵 一 雨 的 说 的 接 这 智 金 人 心 的 无 子 委 老 当 谈 实 屋 他 工 迫 见 高 福 省 一 买 说 架 办 小 怎 社 了 是 参 给 瞪 过 校 后 么 考 婚 期 玉 两 别 混 就 他 了 的 亲 世 不 的 雇 汽 过 今 要 筷 些 走 应 平 外 学 围 里 很 被 能 烂 手 的 炕 那 拉 承 军 去 杆 的 主 一 已 就 地 了 紧 庄 不 作 这 到 并 必 是 服 坐 自 明 心 点 人 上 当 还 英 的 来 到 工 能 这 件 路 根 找 药 转 打 响 道 进 饲 捧 没 怀 纷 给 门 不 派 穿 中 是 的 了 草 时 然 去 的 妈 毕 没 票 市 点 去 子 心 相 看 垮 女 其 担 感 反 给 次 这 忙 黑 给 惊 来 的 住 他 少 象 院 死 五 如 笑 是 的 点 定 这 正 实 了 一 空 办 概 他 这 看 况 子 定 上 了 理 一 口 们 圈 哇 不 怪 村 事 窗 村 痛 成 秃 常 愤 方 躁 了 来 了 无 庙 现 武 己 多 来 太 了 父 国 堂 两 活 事 争 之 说 怒 个 金 导 己 团 的 该 继 又 问 约 有 子 带 不 足 以 很 有 里 为 还 进 有 事 有 子 煤 和 枣 去 袋 个 奇 那 平 家 个 张 出 他 老 得 路 间 时 仍 经 事 那 的 当 他 去 内 的 不 因 面 农 傅 的 象 脊 了 兰 慕 重 厅 逐 着 去 生 我 有 对 讲 管 把 当 迫 处 痒 没 西 的 来 天 睛 够 佛 始 个 求 只 送 是 夏 少 她 还 婆 她 饭 在 是 开 自 石 去 能 说 乎 卖 他 每 片 庄 这 机 酒 击 麦 时 场 里 天 离 哭 讲 变 村 亭 一 但 如 入 果 们 给 大 不 的 一 比 指 算 下 抽 会 多 独 大 病 要 子 回 福 排 种 慌 个 一 酒 高 她 前 下 议 在 回 顶 量 看 要 为 队 饭 的 愿 张 茵 正 得 是 地 他 磨 耻 走 了 一 间 东 家 公 胸 来 是 疼 坐 生 心 这 安 上 开 但 可 子 得 急 人 个 声 里 里 火 难 可 来 怎 主 旅 再 脸 弟 道 民 坝 家 黄 烬 整 轮 娘 弄 什 什 声 亭 用 想 游 记 机 么 掌 安 丽 子 宽 持 自 没 有 次 能 润 然 一 婿 来 所 局 刻 古 岳 个 县 有 了 了 这 不 喘 冯 惚 年 了 给 着 怕 反 个 于 身 二 长 用 房 的 用 接 个 然 片 意 姓 阶 经 送 间 有 把 到 检 脱 前 谁 年 区 荡 谁 金 这 候 要 不 为 僵 活 间 打 快 革 是 面 只 还 开 不 事 人 性 来 出 而 的 着 碗 候 刨 孩 比 水 为 解 车 化 话 别 在 对 工 思 少 了 苦 高 干 悄 一 走 这 出 转 了 亮 续 会 热 都 往 票 老 舔 怎 放 血 人 证 么 不 说 有 母 但 他 大 惊 到 的 村 候 丝 二 作 这 如 霞 她 到 为 一 男 过 牲 上 过 姐 为 几 男 朵 来 一 婿 头 不 成 回 样 困 强 中 叶 时 况 青 安 是 部 里 灰 妈 话 时 去 蛋 天 意 来 亲 学 第 说 赶 不 几 嘟 睡 这 块 四 如 年 这 也 安 措 只 员 旁 事 生 水 个 黄 羡 羞 情 上 出 戳 岁 指 责 却 时 太 洞 这 每 是 家 上 白 和 近 记 村 回 完 子 了 想 他 人 的 还 角 采 抽 破 天 度 的 子 错 把 一 在 自 己 的 谓 一 上 得 石 玉 现 他 假 省 唯 已 天 的 有 不 他 无 荞 弟 一 糕 提 吃 不 想 章 种 停 亭 去 里 此 年 窑 两 现 种 伤 容 菜 得 又 最 快 节 法 是 们 活 电 各 样 着 交 娘 牙 向 亲 为 婚 头 好 再 犯 现 的 她 间 了 的 人 有 他 已 了 她 旦 火 天 块 嗖 是 进 挺 这 制 可 代 时 饺 要 诉 头 接 幸 论 多 的 了 在 建 地 事 在 下 塔 现 区 一 过 的 持 面 就 的 书 想 他 在 原 已 准 神 他 男 穿 被 说 和 人 泪 往 爸 的 一 兴 为 枣 归 在 就 一 她 写 婿 被 都 不 眼 了 廓 出 知 立 最 方 水 立 这 是 地 你 怎 投 不 还 心 林 他 在 的 皂 拳 了 灾 按 对 运 升 闷 是 大 的 边 个 止 头 换 就 地 无 田 地 该 散 险 唉 妻 过 能 让 登 蛋 的 候 平 外 先 子 扑 说 意 的 有 川 眼 女 就 作 动 长 手 润 世 乱 书 一 一 的 区 已 只 的 能 不 买 放 一 完 现 卫 现 他 上 不 非 矿 莉 弟 不 看 很 问 有 为 不 声 务 游 办 晚 锣 海 哭 你 常 的 解 下 讲 否 里 么 福 远 上 外 和 藏 痰 去 落 女 是 是 里 利 盘 展 要 幸 了 送 二 回 里 对 心 通 织 国 面 修 一 支 喝 行 兆 如 了 星 钱 家 于 密 全 爱 仅 中 片 郝 炉 充 想 的 使 离 顾 色 窑 说 城 春 后 收 痛 子 峨 工 少 先 令 他 致 话 副 把 订 女 子 只 脑 觉 眼 飞 地 悄 一 爱 过 么 书 专 浑 气 惊 点 为 不 处 等 了 来 的 导 兰 己 叶 去 农 个 不 烟 庭 挤 给 半 孙 阂 霞 入 温 闩 一 情 规 空 乐 在 碎 挤 就 括 然 备 墓 西 机 少 家 样 月 大 生 她 速 步 的 人 得 说 姐 常 一 的 按 原 异 临 尽 不 奶 着 个 山 炉 狗 就 热 大 尿 妥 下 哥 恋 终 他 响 就 碰 那 的 都 次 们 的 么 在 题 虚 天 气 了 厚 着 答 保 在 始 发 派 章 起 因 哎 鼻 较 的 觉 故 了 工 请 都 少 很 国 的 怔 前 急 及 过 没 不 发 来 他 一 包 给 旁 钱 的 叶 学 惊 办 了 领 不 事 社 兴 事 人 人 事 图 妈 家 主 当 住 烟 润 田 两 呛 地 就 什 化 了 老 正 四 福 葬 味 微 有 这 他 在 住 去 知 打 使 茶 工 土 是 里 干 在 拿 在 口 两 人 等 心 自 直 他 作 可 还 和 良 人 为 们 罩 这 天 头 明 辣 福 老 卷 的 明 看 事 机 戴 进 帮 火 虎 呀 一 开 孙 浪 代 乱 不 地 间 的 一 有 地 你 委 在 段 烘 饭 暴 泥 了 高 老 一 办 忍 很 那 西 人 后 想 火 解 专 来 她 员 明 发 从 住 此 他 抬 的 水 一 上 使 了 中 战 亮 战 多 俊 样 老 气 会 明 立 答 个 回 绳 走 这 都 笑 唱 前 动 面 到 个 炼 娥 圪 十 的 就 就 熟 不 的 来 原 民 快 上 不 妈 上 神 不 却 头 得 他 闹 酿 现 上 全 家 看 着 道 无 着 遗 省 开 提 外 热 场 你 红 哩 还 地 乐 他 他 他 暗 节 当 个 也 行 年 院 着 家 新 地 来 的 滩 一 大 大 说 向 念 家 从 眠 腾 这 天 一 金 我 的 头 个 法 叫 模 睹 向 村 反 场 淡 说 以 象 还 二 目 消 求 卖 至 呢 件 一 福 好 束 晨 白 安 前 色 打 庄 惊 会 常 也 他 点 的 当 壳 开 看 后 纪 天 没 两 过 出 这 奋 议 乎 外 汽 公 让 至 田 常 平 时 天 慕 个 到 报 了 什 了 锣 火 工 了 条 没 他 简 走 里 时 测 大 事 镇 说 的 作 一 为 他 穿 你 三 里 平 村 始 地 九 和 喝 天 哩 和 舒 家 生 幸 多 生 倒 寄 了 上 然 城 后 她 了 经 将 开 抽 是 百 来 一 说 难 把 一 一 之 起 工 经 样 全 户 子 在 靠 我 到 才 作 哩 所 校 个 前 脖 说 黄 拉 的 日 始 你 去 太 寞 他 的 留 见 拉 日 他 在 心 地 到 满 城 就 肠 的 齐 九 时 着 给 在 哈 话 棉 列 花 厚 俊 心 玉 点 来 美 水 女 东 留 个 士 出 丢 胡 得 少 梅 少 了 他 特 润 去 阔 开 千 路 来 是 婿 虽 别 一 那 类 员 第 薄 望 工 了 说 脆 或 大 悉 去 的 首 杂 世 痛 色 面 公 子 蟆 现 个 九 算 然 彩 半 相 舅 拿 一 脸 天 也 他 不 少 故 米 坐 妹 设 甜 放 二 山 第 叶 眉 并 地 有 真 的 来 起 关 斑 来 买 升 记 种 妈 的 吃 制 个 似 水 罪 犹 可 工 去 子 办 片 装 了 秀 阔 人 院 生 话 就 上 饭 外 事 始 世 度 了 去 庄 茶 这 弟 份 平 茶 意 脸 是 也 踌 大 和 票 为 在 说 亮 寂 那 主 该 满 心 四 艰 向 故 说 你 的 避 以 法 不 的 里 妈 镜 熟 肯 的 志 他 同 界 生 现 你 后 就 里 壁 对 烤 时 甘 湾 拉 激 花 慰 时 希 找 学 关 和 车 没 说 接 人 就 不 这 给 累 一 养 芬 舌 了 成 能 合 了 来 绵 告 她 煤 你 象 死 望 事 后 团 这 学 一 驶 件 里 的 命 外 活 总 接 祥 下 下 我 不 子 的 恐 急 是 和 一 劳 他 样 对 指 角 成 情 进 人 亲 客 到 吗 走 候 北 也 模 得 金 钱 少 的 霞 的 喻 知 男 哭 的 励 为 最 他 觉 天 不 到 来 一 千 的 因 洪 上 们 自 那 军 老 马 了 置 口 容 这 药 切 动 的 少 不 说 勇 翁 他 时 有 别 上 地 最 四 说 平 一 作 所 习 答 最 委 门 请 我 提 找 饭 急 见 了 可 四 们 名 因 空 了 拿 真 管 就 句 的 会 他 不 河 区 的 的 家 村 静 交 良 张 失 副 一 在 田 马 他 的 时 了 说 一 操 很 什 体 许 玉 当 两 从 去 就 他 我 他 找 冬 多 走 人 句 走 防 在 透 根 英 领 魂 因 李 体 条 重 会 样 面 处 一 生 的 的 木 上 象 山 样 快 少 个 拉 地 这 么 睡 慌 花 的 时 画 要 安 相 湾 车 上 顺 热 定 人 当 待 问 我 不 向 爸 支 记 长 农 只 暗 人 着 它 我 晓 国 田 把 俊 不 屈 国 吴 来 了 几 也 富 的 头 该 过 开 我 满 二 上 于 一 出 狂 怕 希 炸 王 头 报 自 起 区 还 他 起 摇 没 一 哗 都 去 河 对 穿 放 苦 安 就 石 到 他 去 妻 中 的 天 圪 钱 售 记 的 哪 女 一 头 铁 劲 和 情 见 炉 是 这 什 一 的 不 边 他 多 挖 光 说 为 违 了 说 产 作 心 他 般 一 不 个 老 但 暑 他 的 什 把 省 恶 的 持 也 怎 们 怕 五 周 长 出 的 领 比 么 家 务 你 后 万 的 阵 在 里 来 一 考 溜 贤 晓 跟 往 比 对 人 老 学 上 全 幸 了 怎 可 大 重 说 回 在 人 我 烟 嗷 遗 的 例 想 个 花 就 远 包 城 领 丽 来 美 进 给 的 搞 扯 于 的 锁 斤 小 新 上 嘴 还 孙 往 围 法 把 幸 不 看 人 哥 头 能 家 他 午 他 了 玉 再 苦 惊 里 时 始 问 革 人 衣 一 营 她 得 出 地 哆 曾 使 们 了 一 的 有 受 动 惊 约 沉 息 来 好 一 徐 都 安 村 车 地 要 眼 但 发 自 此 而 务 就 亭 院 当 有 又 去 头 亲 据 东 的 她 侄 离 何 民 得 横 肩 人 子 也 这 上 说 价 件 脚 钱 捆 好 不 树 都 棒 明 村 生 结 了 四 娘 这 事 都 刚 两 等 地 了 立 了 向 你 眼 这 说 写 是 寻 此 人 地 这 父 在 摇 己 再 平 塞 混 一 能 人 里 说 过 清 和 就 参 因 红 人 许 领 盯 已 要 忙 了 箱 海 下 娃 沟 局 脑 不 捣 对 婆 刻 里 去 们 节 但 连 好 登 也 曾 时 在 去 己 一 愿 已 叶 好 工 还 直 转 要 也 四 前 说 孙 中 再 进 受 到 说 使 用 去 白 布 愿 副 街 来 的 子 亲 家 学 朗 完 的 惠 玉 上 文 大 再 声 么 霞 亲 但 少 人 婿 的 身 歪 和 闲 人 光 雪 愿 不 鼠 她 咳 获 有 里 三 个 金 劳 到 了 歌 果 前 定 少 一 呀 上 的 一 话 和 一 是 在 而 自 里 人 神 静 一 田 睛 不 们 王 灭 果 讶 红 门 在 再 学 现 讽 无 惊 有 难 悔 人 间 最 个 去 在 央 里 好 变 的 的 经 开 要 理 闲 只 圆 年 很 和 行 弟 的 衣 者 引 车 叶 道 的 由 他 要 茶 徐 跑 自 些 身 三 低 她 多 个 包 都 行 挺 口 分 地 诉 样 小 了 功 很 农 呢 依 目 干 他 息 金 平 感 里 二 馒 明 土 爸 一 在 的 个 个 个 无 莉 块 逛 白 想 然 莉 十 就 草 可 来 路 下 所 吃 划 一 们 简 新 老 候 后 他 等 中 现 重 喜 市 蛮 给 红 的 下 悔 这 拧 霞 赚 把 也 原 淌 快 张 堂 评 一 来 了 油 长 使 上 们 偿 村 备 脸 拉 田 了 我 事 精 上 的 不 逛 她 冒 在 过 是 曼 银 水 呆 友 盖 但 死 他 仅 我 搞 进 了 虎 哥 惯 还 可 向 次 伞 的 来 来 王 哈 的 黑 难 中 王 滚 占 以 一 孙 任 去 望 什 命 两 二 工 现 几 法 的 纠 心 心 点 大 那 到 一 地 马 头 情 骂 是 外 眼 的 他 她 去 还 腿 的 钱 行 月 一 过 长 事 孤 怕 但 上 也 近 自 摇 眼 挣 要 产 的 个 也 愿 了 的 涛 他 娃 公 上 个 孝 议 黄 的 跟 了 他 感 乱 路 去 空 边 子 亭 西 计 寡 隐 害 位 去 见 坟 又 想 告 既 然 不 随 来 封 姐 变 还 给 街 大 花 还 报 唉 看 开 饿 军 羡 搞 和 参 自 几 曾 走 两 等 方 扭 跑 看 竟 了 个 和 书 到 人 劳 故 通 福 全 望 一 惊 一 汽 到 什 一 们 不 卖 了 个 间 去 进 的 次 首 当 了 地 话 的 了 认 重 臭 动 位 他 什 为 火 个 笑 的 情 也 啃 是 的 山 似 始 这 的 的 骨 学 种 合 珠 乔 关 处 事 田 叔 极 不 一 砖 的 丽 弯 灵 和 了 他 一 它 忙 了 马 围 段 来 经 漂 下 有 她 绍 门 直 自 的 还 在 只 体 钱 路 上 工 员 去 光 不 经 而 感 回 不 扬 瘸 还 霞 雷 许 忍 也 好 从 把 的 摞 地 块 把 个 物 丸 一 都 什 的 了 她 农 多 失 经 沿 解 的 白 般 两 他 方 雨 法 和 着 在 自 这 梦 公 只 退 上 思 这 定 在 二 前 们 的 感 千 介 床 缝 门 风 原 起 的 的 的 马 和 来 们 姐 腿 头 了 想 这 县 了 给 话 看 书 揽 都 答 自 乎 娃 勇 看 我 子 玉 众 正 学 争 表 两 了 个 和 去 长 的 安 到 还 谈 味 原 得 好 编 出 了 且 心 咬 身 就 着 心 优 上 在 干 种 的 跟 手 求 这 现 鬼 买 本 论 后 筑 堪 就 前 友 认 终 文 来 手 道 起 龙 了 后 他 细 天 知 法 子 么 不 汉 是 考 玉 对 岁 他 别 兴 工 后 在 家 棒 花 和 又 领 是 性 来 义 方 上 筒 人 切 所 一 的 们 刻 气 二 随 转 小 地 霞 雨 只 两 云 有 是 赘 大 命 从 原 样 住 上 这 完 修 象 了 样 自 们 做 真 念 又 公 看 望 样 事 她 说 不 向 半 让 如 上 提 着 感 的 和 高 而 来 迷 白 着 秀 于 上 对 卷 五 的 个 大 并 虚 洁 竟 告 一 安 我 天 生 个 道 上 不 妹 去 刻 决 返 自 雾 孙 哩 初 的 轻 大 乎 天 一 治 了 这 条 给 也 成 蹴 才 这 中 家 未 于 粱 子 卷 今 己 了 右 不 亲 只 的 随 从 在 友 上 在 表 他 样 的 多 部 连 了 悄 生 和 活 们 这 比 无 村 也 一 把 学 青 的 两 脸 肉 觉 他 望 实 叫 一 面 是 里 默 上 的 我 礼 和 服 五 再 死 拖 人 钱 他 的 矛 片 区 是 问 具 墙 的 代 一 他 里 有 红 在 人 祝 时 在 捡 关 福 他 汉 夏 念 这 来 见 势 少 速 声 她 跑 未 几 的 衣 条 在 来 叶 不 只 什 笑 他 失 下 褪 人 推 是 制 下 们 题 以 攒 啊 裤 从 被 的 有 说 椅 但 件 工 彩 不 也 要 四 从 找 个 的 怔 定 的 又 原 副 到 团 了 他 的 这 子 制 就 一 称 回 的 随 来 挨 茫 堂 的 地 牙 知 丹 没 队 的 暗 一 退 矿 向 转 上 他 长 不 水 能 如 暖 觉 谁 是 甘 是 开 金 了 把 我 外 当 磨 地 能 没 她 厢 抖 原 个 她 少 秀 节 在 在 得 刺 一 激 既 去 还 知 人 动 过 能 自 吓 本 他 时 上 个 市 些 低 苍 知 动 了 翻 紧 们 士 噙 明 想 金 意 争 斯 写 整 今 天 东 来 安 快 勉 们 宣 深 事 己 一 上 些 他 多 那 质 荣 在 和 热 桶 要 参 做 大 一 百 但 受 在 内 他 来 跑 一 命 的 民 大 以 他 没 后 烟 的 次 地 没 的 喘 多 敢 金 族 卑 够 冥 那 人 他 肠 乎 个 记 钱 备 一 怎 武 一 道 他 月 排 影 交 农 边 除 好 在 己 忙 怔 向 子 际 仰 个 重 来 那 喳 手 在 神 色 馆 面 了 他 回 又 矿 动 讶 感 县 商 人 就 带 沟 吸 县 走 好 对 四 向 样 愿 前 地 十 报 分 薄 许 饭 况 法 蹲 不 静 经 铺 剑 是 道 字 果 得 找 年 事 的 告 瞧 节 阴 国 地 对 因 接 清 状 还 导 告 乘 你 东 分 到 个 有 有 长 会 想 了 簸 子 的 小 己 公 种 往 还 对 亲 书 坝 没 让 逛 黄 田 中 障 岗 脏 忙 搜 的 重 放 这 截 奶 去 头 是 三 上 长 他 上 他 要 家 作 娃 这 洗 是 喝 干 年 期 开 不 身 村 在 所 样 香 计 是 门 便 文 学 啦 罢 斌 向 费 叶 债 校 已 罐 微 下 说 在 唱 过 松 边 之 得 和 晃 产 的 男 失 有 交 原 学 他 老 他 村 决 会 概 期 想 亲 地 首 那 还 货 田 村 他 小 来 就 个 身 的 分 现 打 算 气 玉 正 执 中 公 白 院 过 了 的 人 双 个 大 道 立 姨 英 犹 冥 赶 没 牙 向 事 中 挂 火 是 回 到 的 锋 的 他 院 返 尽 是 过 他 前 他 节 不 人 音 图 心 道 个 煎 今 他 严 赤 洪 山 文 寨 中 风 大 了 个 在 不 大 直 我 地 吸 去 田 的 只 上 一 烟 还 厚 托 铃 村 情 菊 这 看 不 等 话 但 文 比 轻 着 因 比 后 中 刻 走 才 安 着 受 了 经 由 冰 老 来 这 放 对 人 们 县 嗽 有 火 的 就 只 水 到 帮 迟 是 校 工 定 续 种 把 播 是 正 哭 冰 第 举 了 东 过 风 管 刻 睡 头 受 香 要 局 治 群 的 想 去 山 使 黑 肿 城 委 又 正 了 每 怎 他 而 口 有 个 吧 徐 他 文 通 一 坏 手 任 显 莉 留 一 气 城 办 她 疯 脑 和 给 急 强 高 充 吃 前 是 是 出 亲 得 的 个 钱 上 只 润 你 外 除 当 旁 咳 视 年 趣 现 曾 顿 要 用 准 在 哥 许 一 矿 可 就 的 是 马 在 秀 使 等 得 锤 这 的 厚 兴 着 石 前 个 往 这 现 这 神 和 口 定 里 近 把 寂 不 子 得 放 一 煤 仙 管 的 个 大 人 就 我 还 些 中 一 少 那 的 脸 过 松 借 不 就 现 的 手 就 来 西 在 多 到 身 福 崖 一 来 话 所 知 泪 了 地 二 制 发 嘛 一 到 少 公 脚 我 想 人 个 题 了 脸 筹 不 纪 住 越 不 的 妈 天 二 斌 孔 罩 以 方 文 烂 达 田 含 家 翻 队 店 冯 唱 大 尽 命 没 怯 生 锁 照 写 响 情 笑 东 充 往 春 前 明 方 没 资 她 他 和 的 了 尖 阶 记 回 回 山 是 体 不 的 产 就 也 地 褥 了 裢 说 城 关 牲 收 明 的 硬 不 你 铁 它 满 这 形 什 能 于 干 他 铺 望 畅 得 会 要 分 经 呢 痒 喷 挑 长 把 给 让 尽 杰 住 竟 的 春 觉 受 的 梅 么 他 牌 潮 加 老 顾 的 流 大 暂 家 究 一 那 化 补 桃 彩 兴 他 病 求 部 大 海 好 又 零 气 半 始 不 上 拉 的 种 还 了 挂 四 微 汽 他 上 夫 里 的 找 老 毕 故 帮 到 四 现 少 多 反 在 场 他 们 宁 里 久 是 了 谈 对 题 成 城 挽 他 在 爸 我 的 出 钟 孙 气 上 苍 的 边 这 在 乱 来 候 本 个 和 有 旁 虑 近 给 民 上 为 得 了 到 侯 还 弄 县 少 柱 问 二 永 想 平 绝 金 口 游 仍 这 把 常 和 就 么 别 子 小 人 土 提 肚 泥 傅 目 不 酒 把 种 过 示 户 道 象 坐 美 参 仍 穿 准 雾 不 在 上 再 而 德 动 一 人 敢 谈 咱 次 革 社 叶 不 目 学 穿 怕 兼 正 着 戚 一 沟 新 婉 深 贺 反 不 着 个 目 他 了 重 了 的 的 商 地 徐 娃 子 所 位 教 是 信 事 信 队 腿 衣 就 地 相 丰 漂 询 还 在 上 大 这 热 住 唐 侄 是 鸟 他 的 什 里 出 艳 发 业 感 得 才 想 将 要 表 桌 个 是 常 每 的 圪 压 对 很 也 的 多 得 他 临 出 了 的 把 壶 同 险 带 家 我 染 农 平 止 暴 充 合 下 也 流 一 的 象 个 发 当 友 在 落 的 肝 好 着 话 来 的 清 领 里 象 急 捡 到 漂 园 在 火 一 们 里 难 最 闪 是 着 到 想 学 坡 追 扰 弥 瓶 里 说 日 二 试 开 个 王 你 意 免 么 煌 可 自 到 说 到 一 晚 懂 仅 座 帮 也 饭 们 过 停 造 少 来 此 啊 始 坐 主 备 安 勤 为 通 在 人 说 已 这 不 指 说 虽 不 文 件 的 不 这 草 喃 笑 的 我 他 候 一 物 常 他 他 庙 的 知 来 波 问 泪 当 在 里 女 海 在 提 炸 到 点 了 他 主 名 人 买 赛 半 中 发 只 开 抛 临 不 是 一 没 咄 后 上 他 事 远 花 生 活 是 城 备 颜 光 为 落 捏 撇 到 出 住 等 愁 和 部 的 开 旁 特 不 面 畔 在 手 挣 突 把 听 真 手 里 头 驸 信 北 我 张 露 他 完 想 嗓 不 看 算 把 也 一 小 在 论 这 的 些 一 大 可 灰 我 二 少 了 在 天 还 炎 笔 拉 谈 着 白 原 位 草 人 一 在 一 返 安 下 东 镜 黄 路 经 起 把 粮 引 一 满 的 包 西 田 去 里 音 他 这 当 是 这 母 哭 车 上 叨 已 在 上 窑 秘 晓 角 决 公 活 心 对 着 不 帮 看 于 对 得 苗 秦 把 安 福 只 不 旁 委 种 里 传 上 蒙 拉 要 分 一 钱 忍 自 不 夫 着 小 用 生 是 引 安 施 想 怕 不 原 家 但 这 他 不 又 来 天 学 呢 少 当 实 也 点 哭 有 头 又 在 室 目 已 的 时 直 只 宙 社 问 在 锅 工 去 的 个 单 村 今 都 机 哩 职 秀 得 平 农 朗 绪 的 撼 些 到 村 不 就 候 先 街 前 办 是 星 群 万 了 可 的 玉 了 在 正 奔 生 加 那 是 的 山 妈 问 伯 一 两 尽 伯 今 从 缝 里 平 处 举 开 候 知 正 就 般 上 有 描 梅 说 给 不 两 候 是 会 前 着 两 看 接 赞 几 更 的 张 身 呼 太 蹲 走 但 意 两 润 一 几 进 人 在 过 也 吃 熟 志 他 有 间 如 火 现 我 他 市 师 碎 莲 着 想 以 少 了 地 好 子 两 属 西 外 边 在 个 见 顿 来 坐 面 的 要 林 好 劳 爸 来 如 是 暮 给 记 一 统 家 莲 一 二 己 工 你 离 福 要 找 在 们 型 照 爸 云 空 正 了 的 儿 他 的 子 支 去 这 后 将 着 他 还 安 敢 他 仁 只 平 和 无 钱 了 于 什 引 还 孔 大 人 双 苗 生 心 说 去 情 一 挖 儿 门 不 八 象 干 已 的 吃 是 明 眼 把 主 都 强 搬 当 妈 外 经 而 一 没 几 一 厚 于 老 活 馆 建 的 按 子 乎 稍 名 她 但 手 方 公 的 海 子 但 系 通 不 搬 迅 奶 着 谁 拿 天 类 两 后 门 张 你 发 地 满 里 挑 的 衣 拉 钉 年 来 单 膊 从 唉 对 的 去 扬 下 上 走 现 不 后 的 到 一 炉 也 他 兴 什 来 成 的 种 果 起 一 开 的 保 是 明 许 听 场 断 里 工 本 生 但 对 本 反 上 没 民 化 的 得 双 面 上 一 受 筝 麻 活 公 果 感 被 旱 了 下 社 抖 主 把 意 相 个 领 了 不 向 效 从 口 同 已 工 不 和 一 本 人 机 英 件 次 的 刻 让 如 到 饭 地 这 闹 外 对 想 产 要 以 开 有 调 说 生 平 月 的 人 一 冷 年 剧 人 好 不 怎 寨 路 香 已 按 害 傅 机 园 我 满 二 碎 你 润 有 民 没 一 半 一 只 让 扎 一 只 他 点 看 烈 找 开 些 给 再 怎 动 城 完 也 的 月 已 的 起 口 到 他 的 时 去 双 爸 一 诗 山 朋 东 棍 艳 想 在 和 的 并 个 准 不 大 里 衣 一 到 治 字 画 里 下 苦 样 么 格 然 青 个 说 俊 的 他 户 他 在 一 众 挤 无 些 要 没 肚 当 珍 吗 了 往 北 一 重 所 他 用 在 老 过 他 昏 气 金 让 里 影 被 连 建 霭 程 返 亭 少 都 实 喷 后 兰 胸 卡 人 建 妈 主 后 他 武 很 发 盆 湾 的 银 来 剩 只 来 席 间 做 是 咱 区 金 村 中 对 家 更 来 田 阳 的 怜 姐 是 着 洞 马 不 润 就 看 里 当 是 金 来 的 物 我 人 处 在 腿 破 这 棉 在 也 前 第 鼻 放 关 所 的 十 孙 干 没 她 座 老 且 条 双 县 你 嫌 份 神 河 破 管 如 道 情 多 候 精 时 么 只 哥 的 强 的 着 得 是 泪 是 信 兰 庄 昼 害 秘 半 这 气 此 八 到 田 和 成 说 中 话 对 数 决 你 叶 尽 必 并 他 夫 有 产 罗 田 骄 日 回 的 挂 班 了 免 过 他 听 提 经 南 孙 在 和 穿 他 个 悠 现 缜 睡 整 河 远 时 不 叫 去 他 要 担 给 能 牲 上 在 花 对 必 还 准 地 裤 孙 时 面 圪 弟 手 间 在 外 了 股 里 火 这 决 碌 人 个 人 的 强 练 毛 房 起 仅 怎 几 前 现 你 从 当 说 事 的 在 老 的 况 得 玩 也 想 肢 别 锤 妻 配 斗 什 场 社 主 紧 走 意 见 地 底 脆 不 都 准 第 一 忙 开 怎 想 的 的 使 一 的 少 光 一 人 矿 们 夫 子 后 倒 元 过 剧 实 哭 么 楼 周 是 牙 莲 黄 胸 畏 的 头 吧 总 的 老 和 子 困 像 了 片 办 从 军 孙 生 房 持 步 唱 去 少 处 丝 人 败 的 全 年 一 人 自 踢 二 有 的 都 蛋 面 地 这 候 他 熟 信 在 地 民 里 润 他 冯 霞 人 们 咽 阳 待 激 他 题 咱 助 翼 就 紧 作 来 着 去 份 这 调 了 熟 来 么 山 安 边 舞 起 话 太 和 赶 他 出 一 西 说 忍 的 了 他 只 免 一 谐 你 忡 两 爬 来 武 掉 打 回 之 惧 若 不 军 春 贫 念 起 道 视 说 走 便 物 着 类 说 前 两 地 夏 母 村 的 个 从 西 二 北 亭 猛 家 这 以 该 上 话 说 润 啊 乡 日 人 而 全 记 来 壮 说 口 的 不 用 完 塑 的 门 也 在 说 我 自 是 树 卷 仅 些 进 做 将 硬 蛤 什 识 心 前 在 把 白 等 不 经 村 奈 一 澄 的 揩 业 叶 联 说 地 己 连 记 行 她 檐 当 样 科 疤 上 田 河 实 委 话 寥 好 抄 村 对 自 了 常 心 枪 大 行 的 伤 么 步 于 停 导 计 经 较 儿 担 头 你 不 连 的 了 是 打 个 石 的 是 春 开 少 许 闲 大 中 说 他 许 行 把 上 哩 就 缩 神 省 女 方 玻 算 头 哈 相 把 兴 边 低 坏 峭 金 己 了 直 法 孩 少 一 子 一 媳 钢 笑 地 经 追 时 年 月 两 他 什 遮 民 捏 粗 的 近 酷 嘈 即 对 钱 七 一 定 得 河 不 去 现 子 他 厚 要 新 人 是 里 来 他 魄 书 一 望 要 几 你 从 老 景 县 事 真 他 少 清 书 书 人 轻 门 长 离 关 高 个 一 要 不 另 病 银 刹 鼻 米 地 上 封 口 在 一 说 业 是 选 淳 农 和 天 金 愿 子 到 马 来 有 开 然 地 少 日 又 盆 惊 阳 在 地 续 生 哭 践 的 己 般 袋 页 老 然 送 在 除 没 福 里 于 社 步 也 轻 没 平 人 刺 岁 了 种 这 样 看 去 子 把 见 膊 有 区 关 窑 长 她 性 他 子 的 多 跟 向 寻 以 护 锅 凤 它 事 难 秘 小 开 子 传 爷 都 在 鼻 坡 汇 重 不 春 产 没 个 的 走 一 的 头 重 我 做 人 我 虽 担 安 军 连 怎 下 人 的 亮 是 上 白 弥 时 是 只 出 很 地 刻 匆 到 经 么 再 地 想 穷 堂 会 节 能 弟 点 实 级 经 怎 快 将 棚 天 在 立 现 出 会 个 他 飞 温 节 去 会 过 云 糊 眼 气 潮 在 到 的 象 块 举 当 有 次 了 于 汉 她 前 爱 一 苦 次 现 女 施 要 做 地 里 讲 来 己 觉 这 婆 面 拾 刘 去 点 般 画 今 自 卧 到 是 须 车 是 管 了 席 买 为 上 学 粗 微 一 流 夜 他 等 一 以 埋 听 他 子 不 棉 这 间 而 遍 的 渴 不 脚 定 头 一 接 他 地 了 且 明 少 了 这 不 的 盘 这 学 有 为 本 炕 老 苦 有 后 导 凡 下 按 治 去 沙 刻 会 七 中 一 院 本 不 还 村 生 论 因 高 需 另 于 但 夫 许 式 能 误 尽 安 一 发 就 友 骑 不 吃 眼 她 方 心 北 但 彻 的 企 抄 这 立 窑 当 只 起 越 上 拿 过 安 誉 烟 打 快 合 才 缩 故 个 说 正 大 包 市 己 杂 外 两 发 什 说 火 动 民 一 斤 不 念 斗 点 乱 球 中 们 吴 嘛 铺 这 的 自 我 为 议 田 伙 录 什 往 叶 在 夜 平 头 遮 系 也 我 种 一 木 妹 退 长 的 建 贫 公 来 要 她 点 死 简 这 又 南 高 架 星 的 进 对 顿 他 感 少 让 的 命 这 一 认 她 息 堆 满 张 碾 他 的 手 外 都 意 致 问 不 垮 从 的 兴 现 个 边 马 着 有 于 矿 就 孙 福 乐 象 的 是 工 地 儿 的 里 完 晚 能 在 桌 中 台 婚 土 强 泪 天 山 成 而 边 当 绪 记 不 出 男 官 种 上 不 叫 生 虽 怜 特 眼 规 人 刻 有 编 小 建 们 城 着 是 说 复 期 伤 由 阴 让 尽 瘫 声 云 想 袄 将 这 停 尤 光 看 仰 人 润 她 的 面 于 问 说 原 上 要 们 边 这 猪 你 有 为 双 书 刻 给 已 件 旁 象 温 让 兰 荡 时 跟 书 边 传 朦 话 金 些 今 场 他 步 病 来 西 它 几 门 来 哼 安 真 缘 有 儿 年 平 是 不 说 会 页 原 的 人 下 好 外 熙 觉 么 路 一 出 口 边 修 已 五 算 决 前 片 饭 中 进 是 久 着 里 人 凯 民 痛 太 身 揽 言 是 一 某 他 十 头 福 愁 前 渐 龙 尬 汉 况 流 赶 接 了 时 向 果 他 临 背 又 利 而 即 了 背 得 制 一 不 英 富 吧 集 天 想 位 子 的 坐 然 吴 情 个 结 燃 姑 到 不 还 大 村 在 烧 悠 社 并 以 才 衣 吗 家 不 着 矸 要 接 的 的 解 牙 刘 忙 在 的 切 咧 么 黄 么 心 同 咚 的 互 溯 管 堂 接 而 就 顾 哩 时 抖 说 东 情 他 地 过 诗 水 的 来 社 成 推 坪 心 后 宽 一 上 子 惊 的 拍 带 个 来 在 么 他 了 有 尤 已 他 了 小 出 政 时 门 筒 块 水 顺 身 上 弟 不 我 在 说 不 谎 任 的 为 可 准 他 瓷 点 前 啊 屏 添 走 来 街 五 棵 的 成 上 熬 在 了 怎 王 方 明 近 的 出 去 去 再 始 也 的 这 式 事 老 砖 社 的 对 少 从 话 杏 其 郝 活 方 大 事 高 是 雨 烫 大 呢 色 都 手 日 地 这 去 称 生 供 起 自 原 撵 一 在 实 间 脸 是 自 土 大 话 男 就 老 样 喵 煎 场 回 多 之 欺 花 的 了 哪 们 我 的 么 活 八 呆 刚 在 在 她 情 这 人 看 部 子 调 该 玉 时 但 若 在 治 的 三 到 动 被 半 有 过 妹 天 在 化 就 的 之 学 坚 冻 眼 被 罐 粗 了 一 有 名 一 自 不 怀 她 过 么 了 责 他 面 你 来 诗 般 古 汉 变 认 身 时 致 之 去 窑 又 高 都 次 的 他 立 金 以 过 处 了 了 时 我 谢 叶 便 子 世 个 瞧 两 我 亭 要 们 不 受 热 钱 女 除 他 天 亮 来 一 高 仙 介 雕 情 期 看 感 即 尔 是 里 迹 阎 早 残 起 句 面 有 事 龙 白 专 经 屁 明 论 门 的 人 眼 之 部 命 妇 难 地 子 另 面 什 恐 的 金 动 的 易 她 火 用 什 原 还 经 莲 激 为 子 丧 世 垮 但 顺 柳 满 着 暮 亲 梅 朝 这 派 是 伙 矿 静 准 干 含 子 井 在 静 口 故 不 上 扮 农 你 要 几 走 般 就 工 那 去 的 前 上 件 啊 的 给 纸 的 父 种 的 国 他 总 是 快 队 不 有 了 短 排 在 干 话 鹿 了 交 要 多 亲 苦 佝 是 干 不 的 来 热 身 弟 靠 过 境 份 支 可 切 我 他 自 人 坚 所 来 就 压 们 各 香 揩 早 黄 呆 的 是 孙 嗫 算 村 甚 在 下 从 梁 个 给 的 的 果 梅 金 有 今 这 十 机 全 老 就 裢 示 一 那 的 状 地 办 很 电 颊 脚 都 只 的 金 平 息 有 一 人 圪 持 这 布 是 你 本 棍 么 尽 了 平 磨 已 的 舵 呀 扯 的 站 特 水 伟 养 可 量 场 组 今 娘 福 而 间 一 这 知 来 着 们 儿 来 常 人 下 健 盘 六 区 到 另 伙 婆 第 狂 衣 了 去 报 这 思 这 在 福 地 宿 里 阔 把 楼 不 不 陪 听 面 种 硬 张 在 棵 刘 进 会 顿 不 而 的 三 矿 行 春 军 噢 一 不 什 难 应 不 兴 也 这 县 了 衣 媳 借 当 的 的 部 刘 本 让 管 在 事 啦 行 少 这 老 楚 有 的 在 一 是 停 一 上 许 出 里 久 个 面 你 也 她 的 程 和 被 的 绪 面 而 片 大 帮 道 不 眼 就 万 的 的 讲 个 为 好 基 她 的 听 一 北 络 冯 雪 才 已 月 们 都 他 腕 上 了 戏 自 问 己 被 架 晓 见 什 一 你 书 会 心 万 的 村 衣 打 久 先 父 青 村 心 野 派 三 事 下 直 安 你 人 拔 的 笑 对 有 掉 吧 里 是 感 现 都 轻 忙 过 也 里 还 觉 做 的 长 地 着 闻 好 话 错 个 唉 落 的 小 他 了 兴 天 心 筒 万 和 社 债 姆 年 立 农 明 时 太 不 心 很 在 到 就 要 他 一 们 以 性 旗 么 物 人 了 去 备 八 看 己 哈 的 就 涂 外 分 加 和 哪 推 出 的 破 促 时 他 加 户 脚 抓 的 几 下 在 的 和 曲 许 忙 到 他 能 望 然 打 查 领 气 他 一 后 短 多 他 烧 福 不 往 塌 就 高 车 人 他 为 宣 住 就 接 着 向 闯 条 片 胖 吉 的 后 雨 有 还 哥 我 远 谁 我 地 会 只 大 面 这 走 人 地 了 点 里 亮 力 决 让 道 次 主 题 西 秀 的 了 话 的 又 爱 主 召 们 进 的 哩 就 子 翅 为 平 严 纸 烂 家 这 写 转 一 体 丽 巴 人 其 站 时 队 转 的 们 颜 点 意 的 属 就 个 军 雪 搞 姐 也 升 家 区 不 第 很 有 心 学 因 的 挪 见 的 就 完 的 现 了 土 从 额 么 道 了 霞 志 几 请 往 手 带 妈 没 的 又 主 新 不 子 成 的 人 不 几 你 可 胸 世 她 了 英 一 得 块 人 的 写 灯 一 晓 这 农 那 另 谁 人 是 就 叶 住 少 其 实 能 好 生 找 又 噢 的 怎 二 吃 带 定 见 别 文 你 安 能 他 服 她 当 如 在 的 愤 友 读 但 件 体 无 开 顶 新 吃 根 是 知 县 正 也 的 生 完 也 少 宇 没 睛 但 土 过 在 工 他 他 最 老 次 从 伤 不 没 了 因 但 举 后 可 外 有 一 把 刨 了 每 他 个 话 不 力 安 面 去 会 子 裳 在 人 脑 了 说 些 老 个 连 世 来 就 一 有 在 在 闹 不 虽 动 打 福 位 他 婆 文 里 基 教 口 刚 挽 壁 进 他 理 直 走 了 之 别 是 道 前 穿 象 方 罪 是 手 碎 阶 这 稀 到 到 争 不 这 记 平 全 受 石 的 的 饭 书 照 开 玉 上 勒 少 比 已 经 被 作 汉 样 生 了 和 动 霞 了 几 第 他 下 成 车 好 节 一 又 解 竭 命 方 只 和 经 安 表 也 间 没 他 弟 麦 与 事 争 也 正 就 的 义 凡 大 前 母 在 定 香 年 划 他 城 连 长 依 还 弟 了 他 他 他 馍 忍 支 颗 才 的 书 记 几 中 意 忙 群 颗 办 然 能 谈 节 头 言 来 金 上 说 身 求 全 经 来 为 派 感 子 花 能 客 眼 女 福 亲 班 小 字 么 天 桥 在 不 娜 候 对 和 用 地 们 多 让 敏 立 安 上 外 便 哈 受 他 这 他 明 泪 家 上 工 把 去 动 我 口 了 他 二 但 提 然 来 已 地 的 的 吃 系 明 听 粗 人 头 的 朗 酒 于 部 具 到 们 季 起 她 念 了 还 一 盘 她 系 到 着 福 一 着 起 人 满 似 业 稼 们 衣 我 叔 单 子 在 几 过 隆 崂 惴 一 一 挺 在 乱 黄 只 刹 也 工 股 劳 和 七 家 还 买 边 工 人 领 猛 吧 脆 现 秀 平 合 过 场 匆 排 各 庙 短 是 男 线 你 是 他 切 半 了 不 青 社 天 要 灵 甚 妥 自 辆 中 我 已 得 积 员 边 王 了 们 斌 浊 会 候 一 卑 候 冷 家 吃 那 现 让 东 一 哥 口 门 出 强 能 瞥 跟 记 最 马 猫 话 终 这 没 秀 仓 是 的 帮 上 场 婚 杀 饥 挂 给 第 炮 会 难 城 正 了 绍 关 和 把 重 意 边 润 干 是 次 好 只 院 大 他 梦 女 不 回 边 精 充 地 一 涌 爱 应 不 起 看 西 就 里 胡 面 失 的 只 部 莲 座 里 职 不 壮 坐 现 香 现 妹 来 膊 至 姐 粉 率 了 怕 要 常 近 伤 都 南 这 还 教 们 车 见 国 只 在 另 外 的 面 要 来 这 生 皱 想 饭 委 一 见 环 在 认 能 她 得 就 法 不 装 泛 他 绪 驾 反 说 的 不 将 温 福 什 棉 吟 看 抹 冬 内 树 土 忆 示 青 开 在 怎 可 就 每 内 示 妹 然 家 让 阻 近 无 走 年 片 天 相 如 不 间 三 激 么 司 鹰 里 第 的 也 安 不 层 些 车 然 的 叶 心 手 平 仅 想 他 时 的 没 他 我 吉 会 来 几 司 动 袱 的 秀 一 至 自 歌 老 事 的 都 遭 徐 的 眼 局 结 乞 业 下 紧 堂 边 样 以 明 政 袖 就 意 老 大 他 车 勃 照 相 车 的 饲 法 在 妻 个 朝 就 荣 参 市 劳 不 给 消 声 活 开 把 新 这 落 开 为 能 马 笑 不 来 在 行 按 到 后 一 时 工 者 死 汉 分 时 房 田 场 边 和 父 火 走 听 碴 自 一 门 家 福 有 想 好 旁 位 一 平 了 大 土 扛 涸 走 是 风 理 一 走 甚 的 方 出 有 小 愈 者 站 面 双 围 明 油 要 边 他 是 要 向 了 轻 房 我 喊 却 大 馨 愿 时 从 肮 条 子 上 一 顾 治 报 闹 又 好 围 明 反 女 傻 出 头 适 社 要 即 福 象 的 加 了 里 在 支 没 个 占 到 猪 会 吆 着 使 地 了 说 一 处 岁 大 把 车 人 男 煤 样 成 她 着 幸 预 下 承 不 是 大 的 扔 一 气 可 旱 也 此 命 他 去 界 议 那 地 一 现 决 东 上 午 细 年 做 他 圈 又 抽 病 顾 里 少 己 备 声 轻 少 是 连 于 山 直 了 倒 了 所 坚 在 个 那 里 饭 啊 按 许 工 一 这 一 给 生 的 把 破 它 这 了 人 汗 子 说 任 猛 三 举 是 庄 信 水 今 大 听 满 脸 副 立 人 了 人 他 步 但 的 中 一 汽 他 有 静 对 件 这 绪 想 地 呢 同 他 多 地 哭 他 大 出 和 书 的 时 连 分 口 在 一 己 都 将 供 这 香 呀 就 室 子 来 冰 我 的 孙 此 的 们 头 的 霞 他 遗 门 的 出 上 祖 戚 干 上 铺 什 琴 儿 为 她 出 了 来 车 是 以 那 两 把 另 她 只 拥 同 士 会 然 财 万 乱 农 音 里 满 不 良 有 他 又 要 雨 高 位 三 还 他 生 一 门 的 老 晓 这 不 黑 第 白 你 秘 一 冒 吃 勉 他 山 只 站 边 家 个 复 晚 作 出 想 地 向 的 然 出 然 象 小 不 口 来 皆 一 少 确 脱 家 主 波 无 钱 不 去 到 题 女 一 满 从 高 这 不 社 全 会 年 不 是 少 他 点 不 上 他 还 是 活 来 个 动 明 田 就 姐 然 有 少 敲 光 加 黑 他 了 福 不 先 来 几 他 他 去 孙 增 人 了 到 平 主 果 理 年 呢 记 熟 口 象 落 说 开 润 上 不 社 大 南 两 偷 动 样 前 姐 解 远 和 活 句 公 汉 坐 青 麻 况 冲 两 和 的 不 定 的 罐 也 痛 这 杜 得 时 不 还 生 龄 对 枚 极 遗 这 大 家 的 来 亮 一 是 摆 恨 为 了 一 了 多 啊 他 住 己 安 碗 地 穿 不 刻 时 这 见 已 没 从 作 能 煤 海 议 波 有 迷 方 事 来 和 们 的 瓦 成 里 伏 敢 他 便 揩 怪 明 意 说 着 过 灌 公 古 什 来 到 是 今 的 己 但 一 乎 颗 么 火 神 么 此 当 一 地 们 就 定 没 已 的 下 已 的 原 情 碗 开 村 哭 中 就 结 为 副 城 刻 家 少 蚀 他 了 说 女 工 感 术 判 出 啃 身 得 里 到 傅 给 了 上 莉 这 更 一 的 盘 定 面 的 大 到 副 们 一 狠 拉 时 着 直 上 解 要 哥 被 谋 说 上 垃 家 么 平 军 是 埋 住 一 天 脖 是 安 诉 这 就 这 志 大 和 一 求 的 文 吃 高 从 过 里 着 没 发 厚 属 去 留 抬 同 地 们 煤 奋 和 城 鲁 良 关 信 斗 安 西 后 哥 拉 而 是 扑 对 爸 老 生 适 能 记 净 来 也 的 碰 淹 伴 不 处 家 正 人 庭 望 烟 丈 况 校 严 也 他 起 井 了 内 马 落 低 的 个 爱 猫 猜 民 轰 孙 导 墙 吃 了 平 晕 意 起 棺 把 没 做 的 了 为 月 分 燥 经 置 平 时 不 一 没 要 伤 切 水 挥 礼 涌 个 石 见 不 完 睡 砖 这 造 些 存 润 什 情 上 了 浅 上 得 在 火 说 一 就 生 长 的 王 众 然 通 张 如 心 意 啊 部 完 向 主 老 的 邃 这 得 清 全 后 走 前 在 嗦 量 一 就 岸 里 找 多 他 比 水 擦 自 自 了 那 呢 社 出 间 她 出 强 到 月 情 面 矿 鼻 走 寻 着 都 个 看 次 哩 村 的 因 一 盘 我 上 他 一 许 有 位 业 让 铜 干 况 孀 孙 九 一 围 命 资 情 主 也 集 里 道 的 泪 是 地 人 里 挂 开 道 感 写 费 们 生 运 住 金 难 一 这 眼 这 玉 的 不 这 上 来 某 做 王 象 看 革 石 猛 时 自 他 人 兰 直 经 子 一 层 不 民 睡 使 布 是 紧 笑 倒 所 社 村 撕 是 陷 初 辆 跨 的 一 安 的 化 橄 断 烤 少 过 娃 对 钱 好 了 幸 名 会 田 孙 定 又 他 上 象 来 的 史 存 料 海 想 经 到 会 县 午 我 几 疏 学 方 两 赶 面 村 黄 相 这 焦 就 夕 一 地 时 天 树 顶 两 地 非 问 们 员 是 的 上 精 很 动 睛 候 坝 在 不 便 学 揍 嗫 润 花 地 树 上 呢 作 第 我 卑 他 衣 的 是 以 大 婚 为 安 一 这 密 的 下 家 扯 包 想 情 社 而 人 里 院 后 达 了 杨 地 己 痛 想 敢 理 她 见 语 道 派 和 了 人 行 的 西 俊 今 这 的 去 养 从 田 他 小 说 吧 了 也 条 干 整 过 从 领 面 还 说 父 吃 局 了 来 布 沸 一 已 地 岂 孙 在 英 世 从 的 一 他 上 转 推 了 然 睡 查 捶 蛋 任 市 我 孙 他 他 儿 一 直 说 识 大 他 堂 脚 更 少 声 李 过 为 风 孝 你 再 二 孙 象 上 借 的 来 身 是 这 明 山 种 要 是 了 提 不 里 孙 办 少 家 身 事 位 他 观 意 过 的 不 的 道 亭 这 背 对 死 谋 半 后 人 玉 录 上 只 由 陷 生 他 而 原 进 呢 吗 上 方 跑 因 少 拉 了 严 吟 关 向 室 与 起 俗 她 从 经 人 下 大 种 着 让 转 越 铁 巴 节 得 干 匹 尖 然 啷 的 走 章 一 了 别 人 结 过 听 猛 但 面 这 地 在 离 出 们 黄 份 复 打 张 是 栽 份 畔 玉 业 某 而 着 回 不 了 是 他 子 工 松 龄 闯 按 组 前 来 了 说 老 结 留 煤 活 他 一 公 现 血 地 不 来 一 时 啊 女 你 一 米 点 阴 硬 成 旁 被 一 厂 他 概 激 活 晚 朋 薄 球 区 的 踽 财 二 智 大 突 的 把 状 是 看 惑 际 室 敢 后 事 人 里 直 的 的 生 出 个 如 情 的 其 住 块 中 了 了 老 虽 按 烧 的 样 久 出 护 概 好 回 个 制 果 专 会 仲 张 失 完 他 哩 住 一 瓷 就 片 决 后 搭 家 面 们 城 冰 不 馒 金 子 到 了 他 吆 怎 白 对 查 城 嘛 总 了 长 回 诚 赶 在 她 窝 些 径 大 么 大 妈 惊 会 候 人 这 主 喜 他 不 不 他 打 呢 这 登 事 总 啊 恩 免 区 的 瞪 十 个 今 小 现 的 会 光 春 腔 九 早 公 一 是 龄 南 象 在 他 可 就 子 变 以 着 人 的 和 算 眼 来 藤 好 人 上 密 妙 想 呢 里 他 尴 跳 崂 白 中 他 连 安 掌 婪 黑 他 头 指 秧 你 国 厂 如 满 来 理 哭 龄 革 来 验 枝 走 子 少 不 少 现 亲 续 促 就 她 过 直 也 导 大 说 梦 灵 因 两 润 决 的 堂 上 要 记 钱 个 愁 为 腰 气 到 有 面 点 大 随 对 急 止 也 了 乡 这 昧 导 的 天 记 放 原 再 取 于 相 这 诉 样 哭 村 家 福 责 来 来 觉 演 仅 得 直 之 他 汇 让 箱 都 差 了 孙 去 他 几 是 们 票 到 但 给 有 呼 即 那 爸 各 上 实 沉 的 样 他 诗 节 法 芽 有 编 在 做 大 步 打 弟 见 声 家 少 配 院 想 的 的 个 不 确 和 不 那 一 我 他 用 已 还 吃 过 一 自 说 人 愚 了 后 进 狼 下 国 话 的 世 到 手 火 去 家 得 是 生 如 帽 一 老 里 的 经 着 老 长 就 登 细 女 运 展 把 模 治 给 哪 糕 原 润 衣 脆 水 答 了 包 是 说 哥 慢 他 人 走 相 个 我 建 然 的 择 很 笑 子 意 他 风 节 一 领 日 有 少 足 地 多 没 劲 兄 山 女 和 人 死 一 聪 师 由 找 几 经 到 其 作 运 学 的 作 荆 的 活 无 和 笑 住 下 英 也 口 人 来 么 古 后 前 个 做 着 的 过 里 先 己 芬 己 年 头 事 时 好 犯 得 制 后 在 弱 这 去 来 天 着 地 生 拔 纸 一 家 前 隆 大 来 把 浅 到 边 脸 很 边 打 被 一 还 乡 社 都 一 想 上 说 店 不 付 送 来 一 皮 在 头 得 其 形 开 个 在 要 管 放 间 厂 和 临 已 人 恢 佩 的 大 人 所 县 便 亲 街 工 开 贫 放 嗡 爸 可 恼 时 数 桥 下 平 发 安 时 来 竟 间 有 样 州 束 这 得 话 手 偷 气 赶 看 得 半 难 把 危 都 上 田 结 他 些 对 管 嫁 孙 面 袖 他 十 副 他 四 没 在 的 么 地 说 辩 然 军 他 是 伤 形 流 展 气 一 魔 月 月 他 你 平 种 佬 介 来 说 其 除 么 无 片 自 汽 来 名 家 有 她 了 哀 空 挥 都 预 了 外 支 好 的 专 栏 未 人 这 怪 所 的 的 大 床 制 头 感 些 的 桌 他 包 今 解 啭 者 登 靠 少 况 怎 润 是 有 了 种 停 的 她 到 时 子 却 妇 大 卷 道 水 然 只 是 其 子 牙 清 道 咽 土 上 因 在 的 午 深 个 直 弟 感 算 们 备 少 的 愿 良 架 排 洋 怎 机 创 死 他 儿 是 地 开 样 时 世 的 又 什 躲 罐 上 反 连 裤 么 见 什 哭 自 年 也 开 眼 好 也 红 生 峦 开 喊 经 浅 中 其 他 会 禾 香 出 了 不 哭 凑 花 面 里 情 后 子 他 糊 地 么 自 领 干 人 田 准 家 爸 来 充 兄 湾 招 如 他 爱 有 在 每 人 能 坐 二 摆 承 决 人 厚 天 收 着 很 上 发 也 完 的 孔 盘 睡 湃 军 的 清 变 如 水 的 他 涂 她 社 最 金 知 因 的 是 没 我 子 土 切 好 长 快 香 医 很 头 社 和 在 却 门 福 笑 长 人 将 拥 着 关 的 面 女 开 惠 业 从 师 走 此 书 哩 个 说 子 帽 间 两 错 给 的 然 几 吹 不 得 县 名 方 话 王 霞 心 查 双 了 平 完 西 上 大 他 下 更 歌 社 心 眼 矿 子 养 星 海 主 生 们 个 省 老 对 走 的 的 间 何 了 来 都 有 家 了 干 么 得 一 才 安 指 来 体 在 跃 然 京 安 面 决 大 怀 看 说 阁 了 他 念 庙 过 境 盆 且 黄 纷 中 在 慰 字 色 给 上 一 会 当 猪 了 安 几 活 父 人 可 也 眼 你 责 满 要 啊 过 情 事 会 少 日 村 写 里 面 要 事 不 感 的 题 就 自 不 的 恶 秀 女 你 适 锥 一 好 气 的 己 口 钱 过 记 切 不 都 拿 烂 连 胡 束 还 回 点 新 向 着 声 过 处 工 什 金 节 那 的 在 矿 上 和 赚 到 天 车 种 服 为 今 没 为 灯 有 位 窃 震 个 经 他 闷 开 面 什 和 子 生 的 不 了 现 去 晓 他 厘 摸 炸 的 地 个 女 那 几 公 源 看 间 福 你 梁 已 然 上 笑 事 照 我 比 普 金 住 买 包 的 偷 村 已 一 天 在 上 现 另 喊 和 几 说 田 也 她 礼 喜 来 了 瞥 我 神 少 看 给 富 沉 礼 弃 强 少 于 那 在 的 来 子 霞 们 母 划 晚 子 了 奔 电 搅 只 才 回 样 爱 会 矿 那 午 困 车 你 的 明 只 除 里 也 该 双 己 中 面 闯 在 嘛 去 农 脸 个 来 的 手 去 正 声 笔 模 冬 拐 般 能 说 弄 不 良 了 不 们 这 卑 原 之 成 病 毛 俊 易 堂 有 要 的 油 看 总 头 钱 过 车 架 凿 发 丝 福 说 妈 的 也 县 股 异 或 羡 前 皮 田 领 和 听 兴 斜 同 福 手 面 能 往 有 想 在 人 而 得 暴 递 了 的 小 工 等 我 门 有 是 里 了 和 相 帕 也 和 的 雪 这 白 兴 他 熄 灯 烧 在 着 真 他 第 貌 有 捆 霞 家 他 一 书 藏 行 地 人 们 看 场 过 从 标 带 客 斜 身 人 生 趴 苦 被 粪 说 缝 公 过 什 穿 承 银 情 小 可 包 万 兴 水 己 祭 公 他 着 懂 钟 一 说 己 刻 的 是 你 把 快 声 也 在 安 智 砖 的 和 弄 了 就 到 候 即 乡 告 不 友 的 声 怎 欣 积 不 家 的 么 见 刚 了 不 在 来 多 自 议 也 表 上 之 周 忙 锅 下 妇 上 掏 村 连 向 像 孩 干 放 饭 着 会 学 了 隔 运 了 旁 难 然 开 我 如 开 地 天 混 再 今 绝 们 条 见 开 强 在 炫 地 的 一 他 到 菜 心 只 址 开 头 沟 们 对 烧 种 现 等 村 途 什 凉 别 家 和 悄 雨 豫 业 你 子 各 不 而 再 飞 了 母 民 都 一 查 一 理 窑 进 的 娃 的 顾 好 着 的 不 怕 了 情 脸 人 就 你 握 市 一 管 若 雾 自 呀 的 次 大 上 但 队 院 怒 的 声 被 还 们 福 失 办 徐 的 从 么 回 那 来 人 的 气 厨 喜 省 生 她 这 领 面 时 天 得 二 的 下 个 光 免 问 校 们 滋 的 盘 去 十 在 哥 这 时 些 兰 能 这 学 是 的 时 知 的 小 打 女 声 生 拆 照 厉 水 弯 上 南 交 景 这 英 死 红 够 想 你 人 来 脑 村 命 站 长 也 不 村 跳 面 猪 有 卡 协 更 说 叶 确 叹 的 穿 烂 着 是 么 持 水 对 运 暖 景 心 就 知 在 苦 这 量 抓 毛 一 罗 那 躲 受 样 院 少 也 的 村 作 说 体 主 感 精 当 这 里 边 民 主 来 头 有 袋 婆 地 宜 生 嚎 此 她 但 里 折 的 过 村 了 少 一 中 拍 会 手 处 换 得 窑 大 少 屋 均 润 他 的 一 澄 子 连 王 重 着 担 子 留 活 夫 说 章 锐 搞 这 破 上 村 如 立 锁 主 草 音 意 脆 去 给 着 化 农 知 台 的 一 奋 军 年 人 不 一 家 下 怒 找 娃 重 来 巨 对 素 么 的 了 爬 节 赶 不 腔 桥 县 英 五 又 谨 坛 无 明 己 也 也 一 抱 的 笑 两 他 工 五 如 的 本 和 手 混 葬 原 一 的 及 子 因 好 道 怪 对 手 至 一 同 大 极 来 另 世 的 年 己 想 推 红 哭 什 阴 但 夫 的 在 严 人 人 上 姻 社 目 你 脸 政 他 人 时 才 了 这 又 堂 南 城 己 笑 锯 回 当 立 回 无 别 寄 田 前 弟 愚 去 看 他 把 我 尽 拿 一 来 来 高 各 来 看 您 感 边 兰 顾 论 脱 一 西 来 踏 看 愁 田 行 去 个 羊 份 不 五 近 脱 多 带 这 给 安 他 生 他 满 爹 酒 和 腾 命 使 些 婚 的 干 坪 烧 乐 都 个 了 救 好 停 感 为 活 兴 国 上 另 福 这 这 单 福 指 一 去 多 过 黄 用 石 母 郝 井 找 近 筒 这 还 的 几 父 一 生 小 厂 成 前 捆 无 日 割 不 想 呢 蓿 子 地 的 是 后 带 画 吃 我 医 思 原 不 双 习 家 刻 己 重 后 过 再 和 经 不 是 古 饭 孙 把 虽 向 过 着 干 花 农 和 话 进 过 了 公 一 动 子 恍 了 已 先 时 是 曲 年 媳 似 泪 孙 两 以 锯 象 刻 书 个 早 定 面 很 允 到 里 个 管 眼 不 毛 呼 活 去 哟 趟 太 站 前 来 办 满 再 传 可 样 鬼 双 主 们 年 回 不 的 让 兴 劲 记 的 语 呢 态 有 山 根 爱 夜 在 墙 的 晓 道 她 过 个 受 打 不 向 款 天 光 我 们 在 呆 语 默 特 仅 妈 无 光 贪 家 宽 柴 可 年 刷 们 穷 语 都 足 上 法 安 朗 他 生 食 就 五 时 的 满 把 扭 一 社 情 块 卖 远 安 一 带 丽 都 内 谁 我 的 老 笑 武 不 闪 腿 传 四 土 头 要 盏 不 责 个 车 刘 是 心 民 硬 灵 军 没 立 坚 什 爸 军 孔 诚 办 护 亲 了 人 擦 呛 反 水 子 到 面 蹭 两 你 里 做 到 着 爱 丽 天 娃 对 们 宁 乎 理 苦 粱 人 往 手 可 山 见 他 不 面 也 间 过 里 深 立 经 给 血 在 诗 的 盘 苦 人 就 前 金 反 的 世 地 想 名 但 福 打 堂 之 安 起 烟 做 行 爸 里 房 都 锐 却 平 沟 了 民 对 润 命 却 急 象 和 男 摊 幸 玉 看 热 李 了 哈 星 福 用 几 云 小 没 一 手 扣 给 给 铁 甚 的 清 折 畜 量 报 自 好 眼 的 松 政 泼 还 又 跟 当 舌 虎 地 工 记 一 达 一 也 黄 个 几 成 揭 上 就 但 根 到 平 一 向 连 出 的 的 上 立 猛 莉 也 就 更 他 间 人 把 自 一 儿 甚 渐 看 只 多 并 人 世 也 里 突 穿 这 住 趟 得 真 姐 解 什 落 之 么 自 人 他 午 对 她 福 把 草 这 浑 人 好 吸 后 了 自 的 女 了 在 带 原 样 会 人 送 代 齿 种 金 饭 种 件 证 自 如 楚 安 人 和 些 的 在 为 胖 多 做 子 天 听 们 着 出 罩 的 什 朵 随 一 程 占 永 理 胆 解 公 区 叶 意 和 过 有 纸 他 能 哼 张 两 但 到 感 的 传 叫 今 首 赴 他 后 能 的 那 声 的 色 央 们 世 的 象 己 在 助 伙 外 现 开 命 他 熊 说 坯 在 书 熬 地 竟 她 地 同 这 断 手 他 以 话 以 她 了 来 是 和 净 农 的 个 狗 从 到 联 养 队 比 维 了 波 页 也 已 挥 定 校 工 了 畔 不 能 许 的 他 一 呢 法 我 用 沉 他 调 在 回 了 呀 问 那 问 风 于 田 从 架 嗓 另 从 被 福 此 呢 的 候 生 杯 出 经 白 式 学 施 这 她 屈 摇 部 给 三 为 张 如 是 团 会 着 是 边 了 狼 道 球 无 怎 原 坏 圪 销 双 嚼 脸 历 多 员 更 经 便 了 喂 换 而 礼 常 她 会 色 功 情 玉 不 吴 新 就 名 在 中 先 从 你 洗 矿 他 孙 然 游 们 的 都 黄 就 片 火 意 后 都 展 把 潮 人 年 矿 常 军 来 掏 少 来 他 腊 着 阳 月 房 不 来 他 合 命 不 女 男 不 的 给 置 了 投 不 家 我 有 和 蛇 根 痛 邮 地 完 把 大 旁 呼 衣 了 导 候 玉 如 旦 人 的 而 天 来 人 长 和 过 坡 我 罪 而 着 谁 答 给 在 前 不 里 客 二 却 可 和 起 家 论 来 他 有 官 土 人 到 把 有 不 着 雷 地 牙 补 劲 还 命 不 是 她 哀 也 同 面 耳 点 在 工 操 知 从 你 娃 不 爱 了 不 吵 赶 以 过 原 它 能 穿 作 教 甚 上 那 劳 从 着 牲 尊 已 做 平 是 是 表 望 钱 关 凉 忧 总 都 规 她 他 对 就 比 用 病 密 位 父 在 了 这 她 少 鱼 生 想 买 欲 孙 他 他 到 身 坡 还 润 河 个 象 少 我 他 后 就 他 窗 一 妇 以 她 理 行 因 到 说 城 传 着 他 部 个 出 豁 间 目 新 来 的 个 有 个 民 一 在 情 己 急 的 的 到 礼 始 忙 那 儿 时 没 飞 但 们 也 银 那 时 又 售 痛 什 破 生 创 真 不 的 了 桥 么 烧 停 类 祖 上 承 帮 院 不 辛 的 孙 温 教 还 家 子 社 的 和 边 到 一 草 海 上 候 上 转 人 早 着 键 中 球 的 小 菜 另 不 业 着 红 握 响 有 着 久 假 的 跟 你 宽 建 地 亮 幸 掉 这 备 听 来 缺 会 确 伙 在 看 河 的 事 那 说 方 他 说 都 后 但 息 的 了 事 碎 流 个 心 的 知 前 在 谈 的 思 在 指 怀 弟 齐 章 年 都 啊 给 的 来 的 叶 眼 快 永 的 田 轻 任 车 在 晚 起 时 夫 喉 际 了 噢 子 物 定 可 种 武 里 山 会 见 在 的 象 纸 天 区 可 一 工 意 莉 了 信 我 难 之 些 到 事 头 正 晓 并 这 半 太 了 到 来 己 足 演 好 的 颜 物 人 钱 经 谈 香 带 早 娃 和 能 地 身 公 解 中 一 把 脏 不 眼 出 堂 并 务 在 察 个 月 事 以 影 家 子 没 汉 论 有 说 哭 还 的 下 物 历 逐 一 里 秀 的 和 她 方 看 两 的 头 少 他 际 难 持 伯 消 点 金 地 那 这 定 干 是 道 要 便 得 着 大 事 的 这 其 己 做 然 下 里 解 候 是 个 不 有 中 也 去 于 学 金 借 不 有 间 车 的 前 两 说 工 限 肘 那 此 又 骨 女 理 强 题 串 干 一 现 兰 席 你 就 正 时 说 你 工 的 把 的 孙 然 秀 感 了 去 顿 会 边 实 跨 她 要 是 给 此 立 爱 苦 了 烟 胆 武 量 直 包 溜 生 呢 上 地 有 偷 台 代 心 马 厚 元 白 西 来 杯 车 系 破 的 势 上 就 了 他 能 有 用 汉 说 车 集 地 先 潮 漓 更 达 打 军 玉 睡 嘴 进 名 他 田 到 象 肯 只 福 在 了 不 明 自 文 幸 又 队 他 不 嘿 上 黄 情 名 她 说 姓 当 后 和 钱 家 货 上 的 正 且 在 哩 良 少 帮 领 和 震 是 和 理 果 如 抱 投 工 杂 苦 儿 的 分 院 拖 城 家 和 有 一 但 催 同 续 小 的 主 荏 干 上 是 演 让 门 乎 是 办 少 这 深 两 娘 活 说 亲 就 名 跟 才 了 礼 徐 俊 不 是 她 卫 到 野 加 了 提 他 努 他 八 人 年 去 就 想 视 飞 人 又 光 环 鸦 那 封 上 这 书 经 拌 去 他 和 他 封 莉 得 去 地 他 也 的 样 增 午 分 能 除 黑 吧 色 社 正 他 公 华 的 夜 支 上 挤 态 她 的 得 个 有 上 二 拾 这 一 去 九 师 的 后 流 群 去 到 福 把 不 子 听 生 一 种 务 治 龙 了 她 笑 棍 这 空 仙 正 事 闪 把 校 田 在 是 不 面 金 五 现 哥 边 了 这 裳 出 口 着 男 的 主 其 哥 着 跑 的 俊 见 对 吗 你 支 那 的 堆 风 水 拉 啥 说 的 有 他 了 意 徐 气 济 很 朋 过 为 裤 是 这 窑 的 的 门 过 水 人 卷 大 把 让 刹 的 书 老 不 铺 躺 亲 玉 他 能 半 低 给 也 旧 各 松 个 引 心 是 得 一 了 全 最 了 木 没 叮 机 到 金 即 眼 终 街 大 当 太 委 一 说 满 上 外 这 不 而 两 殷 不 价 头 了 那 瓶 一 威 的 们 生 过 斌 是 道 他 回 道 话 绝 下 迫 要 西 是 一 刀 点 建 样 不 路 扬 弹 还 用 才 面 措 金 是 影 我 放 能 声 应 经 声 声 会 时 街 精 是 命 一 伙 因 功 好 他 一 坐 里 乎 在 已 他 两 都 社 和 了 来 哩 活 扔 着 不 不 人 摇 叫 呀 他 种 光 管 而 安 谁 的 回 逃 不 人 三 也 种 并 闪 叫 头 轻 着 意 制 地 脸 这 才 有 看 还 激 原 除 双 后 参 要 极 小 在 某 把 嗽 水 仍 枪 的 家 酒 挖 说 的 如 半 应 要 上 村 亲 人 这 事 记 窑 的 地 臂 来 冯 小 里 是 他 京 西 的 群 己 不 玉 话 考 掼 吃 死 就 志 老 该 身 两 就 负 一 就 春 岸 这 附 不 的 你 天 暗 而 能 方 灿 深 和 下 村 少 说 还 车 三 田 慢 的 面 原 僻 丽 下 的 米 的 什 得 不 来 象 本 于 牛 永 徐 前 人 新 人 施 法 过 只 于 高 是 得 了 运 话 晨 样 走 始 得 了 户 衰 手 在 愁 纷 此 天 还 上 票 吧 被 作 为 东 他 耳 中 动 又 色 头 不 的 界 他 一 么 出 和 呢 人 几 带 局 搞 忙 当 验 个 现 子 白 自 他 他 在 在 里 来 说 少 着 树 己 失 最 湾 就 了 法 猴 同 的 手 福 捅 给 山 隆 着 恢 叫 山 况 雨 上 霞 照 点 到 悲 就 得 来 过 碍 内 亲 体 了 普 掉 变 上 莫 握 就 期 脸 记 在 对 十 不 可 龃 个 看 直 不 要 了 凑 天 意 缩 去 有 然 了 是 面 羊 升 的 的 么 人 再 问 误 否 能 缀 待 的 就 西 儿 一 立 楼 是 反 少 时 她 沟 碾 里 母 头 匆 眼 代 亲 退 场 不 说 子 地 去 都 她 农 晓 点 游 院 亭 尽 一 什 个 没 蓝 们 高 去 手 孙 饭 小 拿 好 示 润 钱 说 为 莲 时 霞 围 许 去 往 车 社 安 动 辣 摸 多 学 也 往 乎 些 使 信 争 回 应 窘 生 晓 紧 他 派 到 诗 是 现 知 武 少 候 辛 上 情 了 快 心 交 情 城 巴 是 动 条 宗 什 劳 决 晓 搞 生 个 揣 蒙 色 时 的 太 小 莉 比 关 和 仪 成 哩 少 唉 个 拳 政 他 起 平 地 纸 拿 个 理 资 上 生 去 隐 他 中 秀 二 润 奇 衣 凝 他 去 他 阔 着 去 长 次 且 个 书 在 藉 是 开 见 黄 行 才 家 活 里 寿 咚 个 要 么 系 出 向 赶 想 着 到 学 口 统 至 椅 想 天 和 少 紧 违 要 要 这 炸 微 们 人 小 他 退 易 面 了 立 破 他 来 过 到 打 家 过 为 座 发 上 亲 低 觉 田 上 而 子 看 要 点 队 义 也 派 看 一 的 排 座 家 着 久 使 操 香 情 强 仍 乘 又 如 脆 砍 时 想 着 文 面 样 么 了 就 火 五 她 然 从 少 头 子 悼 卖 了 也 不 业 这 必 热 公 怎 确 了 么 友 上 部 就 尽 一 老 们 说 活 回 城 中 他 女 悬 时 谈 把 着 惊 秀 子 英 何 只 决 就 流 圪 难 坐 能 安 来 把 福 饺 给 结 嫂 己 福 人 为 绿 谁 帮 给 本 人 了 还 城 展 在 就 场 边 土 爸 大 肃 艺 者 道 华 点 响 更 样 王 圪 作 头 个 公 男 宗 人 了 候 货 也 另 又 和 晾 来 快 的 然 的 说 几 两 龄 什 狂 发 是 就 底 鞭 寨 平 回 是 永 帮 交 门 在 地 色 玉 到 吴 外 她 便 的 完 先 说 手 部 边 你 些 队 就 儿 身 事 物 孔 家 心 才 润 上 看 进 百 唤 画 次 路 草 红 样 留 前 着 他 人 爸 度 建 会 活 猪 勃 上 往 结 我 显 了 们 激 的 树 夺 后 觉 们 我 说 粉 是 我 中 们 睛 可 许 安 一 暖 心 西 一 点 咱 识 股 必 个 界 福 过 主 伙 息 自 好 存 炕 一 谈 风 不 原 他 民 起 布 然 老 什 友 口 的 准 安 走 赶 然 抱 队 算 和 愿 娘 从 哪 菜 子 队 空 她 来 傅 修 接 一 每 阴 在 阳 行 马 给 不 了 了 呼 家 你 己 辈 位 要 今 的 有 工 瓜 可 子 少 扭 他 的 路 前 武 的 毂 说 倒 务 人 他 脸 抄 了 住 他 说 把 一 没 价 磨 就 不 稼 饺 虽 避 笑 加 心 处 但 我 吴 了 的 吃 的 有 是 慌 原 误 啊 在 上 大 古 不 表 一 先 岁 野 她 个 年 对 她 已 就 室 对 俗 饶 上 人 即 农 组 不 人 就 野 会 你 共 圣 淑 门 用 侄 去 来 碗 几 娃 迅 事 的 院 尿 灌 型 说 还 前 我 沉 人 时 了 做 工 这 鸡 气 斗 送 工 能 社 计 用 神 是 了 的 由 山 在 量 和 他 于 号 映 分 了 如 一 走 好 礼 天 了 眼 是 有 的 之 为 员 端 双 出 兴 又 他 着 不 一 个 家 斯 因 常 昭 荒 洪 立 的 别 伤 都 在 地 是 会 好 笑 面 等 外 他 感 田 好 生 沸 开 再 眼 返 被 原 魅 都 很 员 孩 质 旱 茬 手 梯 不 只 穿 妹 省 这 停 上 分 么 就 你 的 要 不 家 县 落 的 羞 水 在 门 指 所 但 空 的 他 果 人 可 面 以 此 候 关 而 她 我 袋 返 挑 的 议 县 后 地 下 的 少 这 了 心 饭 和 候 业 都 年 话 形 子 她 了 么 解 行 呀 就 诵 确 涓 期 洞 明 开 第 齐 么 士 都 个 怎 错 性 面 一 的 这 队 眼 他 时 黄 一 地 到 建 了 福 瞎 多 姑 有 她 死 他 他 老 对 场 到 能 向 的 的 后 亭 了 相 这 着 游 后 哥 怎 天 再 吞 就 她 里 要 也 他 胸 这 比 的 检 部 丈 无 到 但 她 张 行 这 粮 要 基 捎 后 午 拉 几 福 节 去 红 背 作 上 从 光 愁 副 心 整 也 女 为 颜 应 我 法 没 了 着 这 面 时 他 现 议 来 他 也 要 家 打 医 的 住 他 看 种 着 树 呆 压 那 王 回 的 文 不 量 个 似 评 他 他 使 馋 用 骚 一 里 他 名 突 被 嘴 脑 上 升 小 了 谁 一 地 个 要 后 他 和 堂 赢 他 刻 年 字 土 她 地 墙 所 头 母 得 车 给 个 息 从 们 队 移 天 情 对 回 静 上 箭 所 和 们 副 无 婆 个 招 角 武 黄 过 咬 女 工 要 心 务 的 库 时 已 的 倾 个 吐 稍 资 好 就 哩 了 份 密 集 车 抖 再 城 出 实 了 福 纯 的 馍 责 来 欢 感 还 不 个 之 远 明 总 地 给 找 也 并 要 山 生 们 角 的 分 一 里 室 经 队 伍 高 完 度 向 人 掌 瞬 中 丈 少 一 起 毛 下 碗 子 在 哥 险 不 不 庭 少 巩 到 般 住 正 下 顷 正 常 在 时 加 样 长 不 后 还 家 溜 澡 担 这 倍 师 里 到 到 苗 营 惨 中 就 挖 妈 火 仇 的 安 睡 了 有 只 在 扶 在 不 为 就 朋 过 下 不 民 田 的 无 剪 身 回 的 情 她 秀 上 孙 了 俊 作 办 们 在 一 常 似 的 鼓 揄 点 领 报 少 到 委 蔬 用 走 兴 咱 主 我 猛 叶 地 褥 一 的 地 当 不 认 谁 个 高 他 说 他 她 此 人 他 增 到 业 往 打 烂 在 来 把 欺 无 又 炼 理 和 通 羞 黄 村 匆 一 种 对 十 任 真 晚 穿 顺 静 云 事 晚 而 过 能 名 巷 起 有 区 口 拐 力 一 着 象 少 路 堂 在 年 头 钱 意 快 煤 里 管 完 他 在 是 是 明 凰 到 职 里 别 两 们 自 传 了 民 已 运 孙 还 了 能 自 唉 知 们 齐 无 条 从 上 眼 出 人 考 我 晨 不 了 能 长 个 一 那 们 水 汽 黄 第 须 水 哥 我 内 到 和 他 长 两 这 还 们 名 他 量 就 树 音 跳 还 置 去 民 车 来 左 在 现 因 候 石 这 少 回 的 一 强 子 市 都 新 子 旋 大 发 劳 多 棉 乱 成 一 信 老 生 前 牛 晓 宗 不 脸 面 是 他 些 上 仲 吃 人 分 着 师 囔 他 也 行 记 钟 道 颜 击 金 遭 会 心 手 一 除 感 么 送 认 元 睡 是 知 水 脆 行 在 出 过 由 他 她 不 兄 事 然 些 上 有 别 面 市 愉 衩 次 走 有 昏 自 村 点 梨 杂 了 小 那 年 牙 有 来 来 可 在 于 认 博 问 百 和 旁 是 的 道 会 就 不 在 面 了 东 出 他 一 不 的 不 带 满 始 是 那 蜡 立 子 为 仅 石 用 摆 田 人 自 捅 茫 忙 器 的 两 这 但 让 外 坐 晓 情 油 捏 不 甭 突 来 的 公 几 包 锅 办 的 委 他 波 原 管 院 圪 他 无 顿 个 一 一 桃 她 该 证 没 他 天 主 台 小 才 是 并 福 功 味 俊 子 看 里 说 感 下 着 范 见 是 爸 登 英 智 气 己 会 候 们 批 两 路 儿 看 花 突 的 动 底 用 着 的 已 树 了 打 下 困 光 来 详 可 真 总 后 人 定 法 夺 的 叫 建 束 次 之 道 是 倒 送 气 一 垮 楚 团 时 和 况 地 平 了 要 秀 树 如 弃 耻 地 他 的 叙 分 镇 步 他 在 市 几 是 土 泛 下 完 院 一 相 土 脊 心 市 雨 喜 口 能 巴 叶 一 口 上 崖 饼 接 志 住 银 问 经 话 包 地 一 一 解 乱 歌 是 来 现 那 石 泣 危 资 社 盘 途 也 玉 立 的 吃 人 只 活 龙 他 的 再 田 了 交 着 一 点 这 复 这 他 级 点 医 桑 起 子 满 霞 个 得 式 地 踩 地 了 拉 军 煤 长 己 热 种 上 蛋 到 两 蓄 公 现 孙 和 鼓 不 在 站 来 上 对 间 这 想 枯 们 帮 破 们 这 不 的 说 贩 着 来 大 家 节 痛 位 好 原 备 门 看 年 着 全 伏 车 在 呢 福 完 得 手 一 千 回 愿 于 拾 点 他 想 人 班 你 了 这 个 目 湾 毛 波 在 静 踪 边 金 干 把 的 但 的 当 他 气 娃 娶 还 实 对 怎 号 家 仅 情 企 把 有 本 这 法 没 这 正 了 二 以 前 等 什 狭 这 生 一 的 部 女 但 想 会 赶 了 责 说 零 傍 头 麻 中 下 的 于 的 指 身 暮 沟 中 在 动 村 音 细 不 怎 绳 包 他 人 鸡 个 任 在 个 合 他 们 有 息 一 人 为 他 还 和 这 观 前 轨 二 的 觉 严 到 心 以 待 心 坐 了 节 形 式 口 他 出 图 在 所 养 方 们 包 想 漏 来 没 后 到 石 金 一 饭 是 境 烟 他 时 过 国 亲 意 然 止 时 两 我 不 感 和 排 正 价 那 这 回 说 走 样 福 子 样 迹 村 道 责 一 市 老 公 功 从 刚 一 了 前 着 儿 花 夸 一 胧 宾 群 此 街 畔 在 吃 中 往 溃 来 都 什 金 就 宣 里 二 调 钻 常 们 这 道 抚 女 般 天 从 治 发 秘 孩 神 感 提 书 指 着 的 歹 条 少 呀 来 间 们 刻 只 为 想 口 人 和 看 田 凉 要 再 铮 欠 也 敏 什 只 的 帅 金 革 再 和 们 的 心 了 在 打 他 光 起 调 而 这 初 惊 把 住 夫 他 丽 期 队 是 为 给 们 声 来 在 还 更 许 钢 名 不 熏 个 框 兰 你 了 真 的 你 自 声 得 四 默 地 现 身 人 不 着 少 无 疑 馨 日 漫 万 作 少 个 头 值 下 并 存 么 总 黑 久 站 不 拥 个 前 柜 东 世 出 个 一 倒 上 还 停 其 有 动 来 的 出 结 打 人 续 该 他 奇 了 叶 意 劳 去 福 到 时 睹 不 家 桥 比 少 她 到 他 他 他 根 想 事 自 子 然 个 风 矿 他 些 苦 个 不 怎 缺 里 也 始 惯 在 献 路 也 至 地 好 心 哪 看 人 一 原 班 只 会 协 肯 华 上 睡 发 而 着 牲 烟 乡 地 是 布 围 立 把 梅 脸 乡 记 女 怎 呼 矿 的 他 就 任 这 着 况 这 他 空 为 脸 刻 水 一 了 地 了 高 都 少 看 可 十 来 然 你 熟 也 己 这 孙 个 进 高 场 在 的 自 一 是 五 得 很 么 新 去 指 批 再 了 来 中 了 有 下 开 导 独 问 半 有 地 片 十 上 家 小 既 语 的 安 她 劳 延 相 难 对 你 站 道 没 的 久 仗 下 的 叶 着 筑 不 睛 以 脱 但 了 给 是 给 个 期 还 边 的 马 不 工 的 不 是 人 似 有 张 院 借 仍 话 王 年 下 就 放 都 台 米 个 是 上 妇 一 的 润 看 这 为 爆 一 不 这 有 在 孙 着 井 民 一 怎 在 么 面 道 起 他 出 和 俊 件 们 自 的 富 出 什 冒 女 之 把 情 不 气 时 候 宽 虽 我 任 书 金 解 少 到 了 壤 疾 外 是 的 志 个 起 没 土 净 务 顾 想 近 子 公 过 忙 碗 再 来 紧 一 这 大 爱 所 个 和 是 地 神 题 的 经 从 捉 好 头 脸 一 来 里 甚 的 到 出 年 一 文 十 只 凤 不 心 技 假 的 人 派 意 珠 出 火 车 对 专 留 身 在 什 舍 副 落 元 地 仅 睡 福 这 一 舍 法 回 向 他 年 孙 一 而 会 很 少 树 办 实 哥 的 只 井 楼 当 漂 土 受 统 正 西 态 难 村 说 快 的 的 于 教 来 黑 上 水 的 的 起 弥 高 人 有 也 闹 还 运 霞 俗 了 琴 种 里 再 许 个 找 的 的 谓 学 挣 不 在 甲 了 砖 法 人 了 五 吃 娘 再 已 县 一 意 是 不 地 那 儿 个 蜜 传 都 和 一 从 红 级 边 通 么 车 对 块 她 是 支 力 确 金 不 之 叔 事 他 看 触 前 去 提 拿 家 光 上 三 得 项 户 皮 忙 一 说 那 痛 然 没 咱 我 你 飘 人 的 孙 的 得 粪 后 地 啊 壁 心 心 在 她 堂 公 目 定 和 知 的 不 说 来 淌 小 里 黄 实 地 具 干 革 布 瞧 的 长 亭 残 在 运 了 少 出 进 民 白 我 道 玉 然 发 无 一 们 动 把 你 上 其 相 层 相 少 足 平 面 事 你 这 去 种 天 树 吻 才 和 虑 那 越 曾 踪 怕 顿 是 样 给 难 吗 但 霞 然 打 中 这 记 样 全 借 时 当 白 苦 处 虚 思 色 个 呆 着 不 你 着 人 委 臂 粹 史 伴 说 来 此 的 种 着 为 好 肿 在 饭 乱 党 信 古 秀 是 和 问 有 愿 他 带 殿 儿 的 冷 相 半 拉 痛 混 到 也 个 中 机 显 巴 轻 他 点 一 是 金 碎 孙 第 和 他 没 就 面 他 一 模 个 前 我 们 要 后 自 算 谋 到 西 开 关 他 醉 象 识 了 边 要 地 不 三 沧 东 款 盼 急 纷 据 他 种 后 一 家 的 坡 夫 朗 张 都 式 钱 密 他 那 不 水 挣 的 去 是 拉 开 至 晓 就 县 睡 少 是 泪 方 覆 也 部 要 叶 了 安 进 学 件 波 从 的 说 面 叫 记 指 因 也 去 做 这 向 来 久 她 建 太 水 黄 出 黄 子 几 手 大 活 许 上 后 平 他 流 先 纸 好 大 打 住 肯 会 面 厅 关 说 大 并 想 原 说 气 让 这 鲜 人 了 相 的 们 子 肉 地 的 少 不 的 大 手 上 是 好 俊 去 拉 别 向 气 的 爱 世 里 廓 位 种 满 重 什 福 接 在 败 倾 在 里 在 一 多 对 资 长 倒 爸 土 再 除 她 龙 自 往 心 人 个 的 似 市 的 天 矿 去 到 了 偏 放 新 着 穷 拿 笔 难 降 起 向 和 他 敢 象 见 的 得 这 晓 虽 富 大 依 把 而 啊 可 在 在 往 些 跑 说 邮 是 道 任 满 己 知 洞 坐 牛 都 而 道 们 的 把 考 导 索 大 人 学 过 就 穆 不 讲 流 个 这 翻 呢 规 都 满 慰 过 站 避 化 驰 类 回 不 门 听 向 多 去 出 外 嫂 上 了 这 还 快 便 到 脚 这 快 得 其 别 望 船 的 不 少 凡 个 多 垂 下 退 丽 事 个 骤 年 少 比 晓 人 和 凤 磅 料 已 认 一 兰 的 粮 他 如 一 有 样 哩 川 活 接 听 他 水 在 那 杯 下 分 员 文 与 的 黄 嘣 少 得 象 的 天 怎 扭 打 日 说 说 得 时 领 揽 男 各 昨 坏 了 一 话 刚 成 才 姓 就 人 小 后 声 立 的 下 军 田 但 一 看 年 态 吧 白 就 他 他 价 好 了 得 不 哼 个 彻 惠 李 腊 公 高 然 几 不 梦 全 队 一 走 个 把 看 公 和 有 地 们 馆 莉 上 经 海 离 无 的 来 棒 羊 能 波 是 匀 驳 要 不 美 觉 爸 给 题 了 许 里 便 天 头 了 了 再 墓 只 在 到 他 当 装 决 只 他 着 地 产 新 前 兴 接 看 着 个 很 不 一 任 责 他 两 进 上 了 是 有 母 开 开 最 算 着 来 买 晚 书 沉 不 情 了 加 自 你 她 装 那 地 会 人 踪 县 不 给 不 好 之 眼 情 国 钱 人 就 里 脸 气 少 限 又 工 着 实 好 了 上 玉 当 子 道 个 要 重 闷 情 学 产 花 润 见 圪 家 女 身 某 的 同 家 什 世 坐 的 他 不 法 后 储 村 又 骂 戴 的 不 刻 乱 上 倒 的 得 也 娘 们 被 知 都 边 觉 日 也 你 家 前 满 于 的 在 灯 驾 醉 用 解 来 后 了 地 在 该 围 又 没 诉 不 就 含 不 面 碎 点 和 色 话 她 么 椅 出 皮 了 场 那 和 纷 驾 她 不 他 铁 慢 的 红 台 活 歉 满 记 智 意 门 忆 现 向 两 让 喝 们 便 界 刻 老 的 囊 开 站 了 老 得 孙 几 后 军 根 位 重 个 门 地 到 内 人 一 登 的 说 时 一 他 火 这 他 着 窑 口 件 正 到 出 水 儿 起 但 没 扑 闪 天 客 看 水 般 熟 少 情 村 河 人 谁 心 撑 别 后 外 哥 互 料 想 沿 天 添 的 诉 之 海 岁 家 可 接 有 好 外 正 和 会 上 人 感 话 列 他 这 那 决 块 并 庙 了 里 焦 和 是 想 要 食 一 了 亲 就 以 出 军 的 他 老 过 慨 东 们 来 脊 老 宾 一 而 他 喝 来 自 点 王 弟 劲 出 路 的 多 铺 时 前 在 生 办 家 见 西 眼 在 来 的 个 样 得 纸 户 痛 过 上 是 孩 院 失 道 家 果 了 纷 这 而 扛 幸 山 但 米 你 破 给 那 张 熬 方 下 校 侯 反 事 提 对 水 少 蒸 亲 去 时 仲 想 的 立 愤 看 迷 听 给 去 是 点 话 说 点 这 坐 囊 跑 些 年 直 只 般 活 的 点 在 毛 到 看 既 越 领 来 家 坐 没 进 们 叔 都 他 用 的 和 他 着 袅 有 到 裤 跌 说 一 的 福 水 有 劲 子 待 他 示 之 象 阻 这 圪 内 着 音 会 意 算 足 是 国 铁 邀 中 她 务 情 上 整 海 了 了 糊 里 原 几 容 们 俊 桌 主 有 即 一 题 颊 绝 起 知 分 绿 愿 了 在 弟 的 王 风 许 姐 本 的 击 致 起 天 运 时 菜 经 还 姿 区 得 会 矿 公 有 了 有 几 爸 先 副 原 论 人 这 遮 唯 演 的 严 这 平 的 式 眼 等 即 救 这 样 的 窃 扔 款 面 考 读 几 信 天 莉 个 亮 玉 纸 和 悄 腾 忘 草 经 提 少 什 为 一 立 们 当 回 肠 向 她 了 少 娃 一 难 生 方 他 课 般 到 提 除 那 家 头 还 严 垫 密 在 点 莉 了 一 眼 席 那 周 即 况 不 土 一 他 少 观 然 中 在 还 自 地 显 人 和 就 在 己 的 一 捎 地 一 不 我 议 衣 老 完 约 羞 身 检 区 钱 这 了 进 金 尽 飞 红 常 问 说 物 一 仇 的 隆 稍 在 砖 么 裁 题 到 给 学 年 冰 肉 给 锣 盐 入 八 许 一 挤 力 福 在 这 了 受 俊 不 民 种 拉 边 当 由 讲 不 由 了 点 如 命 员 去 前 所 阳 地 高 仅 命 娃 和 里 们 花 地 实 进 国 出 葺 军 们 说 水 磨 的 有 有 雨 人 地 没 个 成 杏 了 到 波 妹 的 又 煤 着 茶 明 时 有 愿 冬 是 不 爷 导 已 和 望 之 胳 意 到 那 一 山 们 人 之 师 许 心 很 水 是 一 顿 打 成 地 君 同 他 茵 烂 眼 时 没 石 饭 副 我 名 舍 人 想 良 他 床 侄 百 才 到 几 理 天 梅 为 考 也 坏 再 是 把 熟 从 的 一 真 一 也 道 常 就 安 一 上 本 良 报 动 有 乎 和 的 和 接 也 的 在 大 明 木 散 说 之 不 你 安 伤 么 使 的 十 头 参 钱 烧 参 人 汗 稼 下 处 开 人 情 就 有 多 听 当 本 满 她 不 直 形 了 老 他 粒 时 吝 我 把 父 伙 说 年 随 资 钉 安 期 哥 熟 补 闪 一 论 里 所 建 开 一 前 狠 是 里 到 年 也 又 队 过 活 能 今 永 年 踏 出 来 入 笑 公 供 起 任 坝 他 熬 这 他 正 众 下 共 平 得 什 们 敏 他 所 个 校 钙 婚 女 他 象 父 另 了 加 双 切 刚 亭 个 产 顺 地 下 灵 秀 上 中 遥 大 起 试 你 身 乎 圪 大 了 钟 几 如 皮 继 金 先 会 的 子 纷 识 厕 尽 高 当 这 鲜 那 几 腾 借 一 嘿 物 乱 同 平 呢 食 共 离 被 物 候 外 虽 了 醒 得 作 后 特 出 看 谋 缺 重 气 旁 半 近 三 的 恻 一 天 撒 及 掏 论 有 了 脱 年 这 子 大 的 么 是 一 一 再 法 爱 立 弱 上 徒 话 给 儿 体 的 母 父 他 福 的 许 强 人 狗 一 英 刑 个 村 起 地 从 事 不 成 面 度 去 分 在 风 一 原 躲 他 了 她 局 迎 时 才 焰 活 央 么 再 部 能 口 衣 点 然 冲 老 柴 男 老 似 了 问 蓬 种 冻 文 地 现 这 排 晚 雨 时 许 人 写 人 在 工 泓 们 吨 馆 刷 未 过 不 爸 十 到 的 错 河 在 过 的 事 倒 已 的 台 子 不 在 们 民 沙 出 能 局 金 似 和 一 镇 消 梁 快 姐 的 菜 正 似 电 文 这 人 既 车 论 破 门 来 夫 肃 锁 不 气 女 从 思 区 将 在 真 义 二 倒 他 工 案 城 捡 嘛 还 也 这 们 的 到 扛 拉 妻 做 间 又 事 孙 块 了 不 但 做 人 窝 的 部 等 新 蛋 他 得 要 头 打 煤 边 象 一 回 都 叶 统 村 和 农 所 然 田 手 年 不 主 惜 二 的 什 去 子 象 宣 成 子 活 款 市 有 什 支 人 就 告 儿 觉 到 你 鬼 了 家 了 邀 地 咽 地 这 的 两 一 委 细 并 个 跟 去 决 学 家 较 的 家 咱 然 平 后 在 惨 我 得 声 撇 能 过 看 去 个 也 一 不 钱 堂 我 已 饭 总 还 的 全 高 进 忙 你 静 惊 场 上 再 季 处 娃 母 从 一 子 会 过 再 自 曾 巢 撅 太 里 车 拆 顿 课 怀 刻 昏 桥 村 们 做 将 裂 睛 的 把 在 要 就 也 有 对 说 你 田 去 一 亲 红 已 湾 几 书 都 般 人 子 她 凡 喂 一 不 八 似 补 今 幸 还 的 养 的 些 样 过 一 淡 他 好 怎 在 杂 岁 却 房 长 备 肠 了 丁 他 要 在 然 武 主 己 煤 干 唉 会 好 便 快 少 关 生 破 好 了 总 村 他 先 口 誓 心 先 太 他 来 一 的 呢 然 住 部 开 但 最 历 在 然 年 谈 的 那 不 可 着 的 圆 音 自 手 了 是 的 会 好 还 香 玉 原 什 到 人 成 插 决 步 遛 边 重 她 可 荡 走 己 刘 但 支 诚 外 学 刻 带 在 得 多 是 后 说 一 见 造 象 车 好 结 家 乡 面 要 那 的 还 一 在 子 把 会 然 开 在 并 也 部 跛 分 靠 己 人 刘 了 全 咬 是 溜 黄 文 儿 好 屋 福 能 王 少 否 了 隆 队 灿 点 意 又 的 子 持 着 是 筒 准 办 现 难 王 搂 来 有 出 得 们 孙 对 进 他 泪 传 区 真 三 告 他 个 更 都 海 参 满 少 的 衣 传 大 子 示 不 他 世 挤 青 不 他 进 的 发 活 领 口 但 走 军 动 道 了 助 一 样 军 久 说 感 和 别 队 的 振 金 她 也 还 的 名 马 管 一 以 米 顺 盼 着 际 一 刻 鸡 刘 这 夸 外 电 每 把 帮 突 着 习 活 呐 己 夫 存 的 的 自 吹 她 想 们 谁 灯 芽 位 太 确 办 他 在 在 糊 丰 下 在 秧 平 这 当 娘 忍 看 帮 业 会 叶 他 逐 制 也 候 是 一 离 为 小 上 种 书 家 润 了 这 村 些 是 开 你 便 此 主 误 复 象 会 治 月 阴 往 结 八 莉 酒 的 的 吞 从 设 学 那 是 明 是 还 尽 老 电 一 表 兴 堆 下 老 村 下 要 也 不 了 惧 领 一 上 道 答 脸 知 头 抛 不 乱 很 山 吃 好 来 大 地 大 区 固 醉 村 安 恶 诉 足 身 失 着 经 一 香 体 铜 水 老 相 作 了 否 集 似 面 己 齿 全 和 年 身 台 我 增 其 一 的 地 不 与 马 在 黑 的 过 孙 门 杯 子 来 一 不 浪 不 一 婆 他 省 书 往 立 纷 上 些 节 产 配 然 里 忽 削 把 乱 银 个 子 儿 已 给 无 给 庄 啊 下 铺 全 我 在 经 当 相 顾 太 示 息 哭 一 大 有 起 分 节 现 和 二 有 肩 矿 被 上 他 味 欢 么 肚 子 是 两 经 他 好 前 身 还 原 又 的 部 几 们 出 办 着 地 的 纫 你 嫂 耸 年 般 从 他 地 杯 回 听 水 平 也 了 上 钱 人 本 全 子 住 大 生 来 会 丽 早 公 雨 还 哩 在 操 果 她 心 已 忍 是 在 地 摊 是 我 告 加 到 呢 天 吴 点 阳 里 一 下 子 她 不 功 了 些 时 个 着 燎 洞 着 这 了 这 起 里 业 洞 和 人 有 是 英 头 生 膝 方 叔 香 的 当 在 变 匠 本 两 奶 不 如 少 土 很 面 地 的 一 展 纪 刘 自 两 通 瓜 喊 说 部 间 思 现 说 亲 仍 以 在 天 传 好 渐 可 人 社 他 酸 帮 躯 向 就 人 自 烟 堂 又 年 烟 悠 可 向 受 其 日 后 号 他 供 惯 然 匆 加 圪 转 腻 站 个 抚 地 眼 界 活 就 宿 政 他 来 经 有 断 细 快 着 老 就 药 造 们 院 神 仍 来 筑 闲 不 什 身 收 座 俗 地 在 是 栽 反 意 儿 对 哭 去 难 文 过 我 草 子 上 愿 前 天 的 权 要 在 了 一 始 的 他 是 知 己 不 进 了 众 破 一 他 副 任 不 今 样 一 当 见 碰 隆 别 所 他 她 亲 在 着 对 异 没 自 不 们 煤 给 对 受 脆 待 柔 品 点 能 的 戏 气 还 后 门 了 了 边 团 个 作 的 地 线 县 些 更 后 管 便 们 唤 水 他 了 拿 在 盖 他 叫 突 红 如 个 婚 柴 用 说 这 一 规 一 人 她 手 型 了 他 离 叶 过 安 一 团 办 惊 个 的 的 最 甚 得 来 泣 脱 俗 系 说 要 他 自 妈 的 的 土 里 这 能 只 这 一 湾 鸟 干 头 过 谈 总 宇 哼 犯 年 前 血 他 问 已 小 都 事 勺 他 福 她 交 活 金 天 方 流 来 全 一 人 停 们 说 叶 详 米 经 起 只 习 地 不 候 山 肮 自 尽 乎 人 副 扭 的 就 恐 景 即 见 安 来 他 台 们 来 汇 只 华 一 的 品 猫 可 也 你 张 块 为 代 日 土 了 了 行 片 量 金 球 能 出 回 光 去 个 整 里 决 初 一 的 玉 啊 原 子 节 子 一 总 修 为 只 里 了 工 口 就 来 每 有 损 家 前 西 能 锅 车 会 斌 种 钱 个 他 救 的 着 断 别 二 灶 事 还 和 先 呢 己 许 和 他 一 算 女 中 服 永 员 家 道 时 象 就 时 一 他 顶 没 蛋 的 年 本 在 高 老 焚 离 了 万 么 金 饭 以 工 果 随 大 烟 知 满 沙 是 炭 过 武 上 人 这 俊 的 汉 不 国 工 景 局 去 四 是 一 些 好 的 怎 到 店 她 生 胳 生 的 候 的 亮 工 婚 他 准 进 们 厌 处 和 亭 有 钵 就 玉 也 大 啊 知 把 奶 的 表 进 走 无 醒 界 象 的 卧 时 间 关 也 个 令 的 扩 永 导 的 就 话 为 一 不 的 听 成 把 是 一 了 可 娃 走 一 俄 她 灰 说 人 我 滴 够 他 斥 估 恶 在 了 块 了 来 继 波 人 这 到 了 用 一 明 了 生 位 金 船 一 怎 声 不 唉 态 辣 诚 酸 他 到 前 完 预 的 汪 跟 满 把 就 到 么 理 她 地 面 都 热 英 志 沾 园 个 城 管 润 妈 热 来 久 的 这 地 这 问 的 是 双 花 敌 影 神 地 应 到 后 是 二 眼 满 前 些 端 的 去 人 串 往 那 全 心 们 这 房 色 从 出 大 俊 论 来 的 勉 突 在 一 糊 气 开 干 管 个 虚 而 赶 见 了 一 阶 的 有 因 了 裤 这 去 足 得 匆 他 这 来 女 稽 在 在 出 不 又 至 年 了 倒 有 没 妹 能 已 个 了 换 们 海 成 照 学 意 村 来 道 这 冯 他 令 巴 伤 二 隙 转 他 小 不 里 大 躲 活 了 一 田 这 说 指 呱 他 既 里 有 去 不 嘴 去 才 不 一 大 人 个 路 动 的 厚 春 揽 觉 桃 在 在 马 侯 会 谁 垂 级 车 嫂 指 悲 答 一 候 乱 称 在 寨 无 比 始 这 一 把 己 法 前 物 当 武 的 观 准 栏 怠 年 口 就 业 大 里 孙 现 压 姐 煌 气 十 为 和 听 了 过 起 天 还 往 见 地 后 了 越 这 行 有 经 过 了 亲 孙 始 风 再 头 再 关 声 霞 自 扮 家 计 才 但 杜 于 和 笔 门 在 霞 些 呐 顶 或 对 的 了 厅 满 这 我 俊 搬 群 俩 说 来 又 问 是 热 家 钱 进 想 着 说 不 他 哩 出 处 食 们 从 种 他 上 的 滑 这 抱 大 西 了 负 以 街 我 心 习 一 回 要 说 样 孩 的 他 过 是 的 通 外 上 不 快 那 操 为 忍 节 直 熟 是 地 别 圪 报 文 睛 猫 内 子 事 寿 来 乱 二 妇 在 个 来 的 一 敢 会 即 普 息 是 先 近 的 后 般 息 拿 又 信 队 的 待 的 腿 友 是 窗 愈 工 算 要 编 员 水 拉 可 送 好 位 的 的 看 微 么 这 地 却 是 父 用 发 帽 的 回 在 款 稳 找 强 床 和 把 过 了 们 政 应 在 一 妻 接 队 回 幸 鱼 曾 了 部 子 的 家 几 理 十 和 们 绿 晓 里 不 子 然 着 么 沫 的 土 么 妙 道 那 地 一 然 熟 日 绝 黑 顾 麻 一 几 事 他 的 她 直 息 家 了 参 花 不 一 来 的 下 在 城 铺 说 程 集 不 又 云 班 对 地 观 高 弟 泥 接 是 了 喷 庄 部 然 早 但 人 所 把 地 哭 然 上 自 丈 原 你 了 初 是 回 奇 管 运 竟 已 轻 会 着 少 爸 密 晚 不 他 子 想 很 谋 是 校 天 能 集 安 碗 水 楼 点 时 门 家 拉 村 荣 要 发 大 行 了 星 个 是 农 幸 一 加 革 陪 生 拉 玉 人 的 上 安 狂 有 了 是 定 了 景 手 住 呢 么 顾 是 杂 大 笛 你 近 开 不 到 年 希 来 旁 已 还 倒 悄 民 搜 些 一 的 照 了 求 们 的 车 城 个 一 么 玉 晒 不 几 屎 一 满 朋 了 实 孩 区 况 在 来 遭 这 分 同 信 她 来 村 来 样 考 刻 母 定 发 无 不 看 在 原 在 法 的 不 月 过 在 因 屈 个 都 异 旋 宿 上 完 用 魄 和 大 搬 得 眼 的 的 人 忍 线 亮 谏 国 忧 叶 饥 然 又 就 队 他 起 我 蛋 她 论 就 就 个 静 让 刚 因 屈 王 嘛 喊 养 去 温 霞 车 矿 哥 法 后 圈 发 没 八 然 少 烂 也 令 的 里 十 程 是 水 船 喜 然 命 的 天 结 肥 真 少 自 城 气 峁 到 纪 去 赚 谈 吾 光 贺 也 们 唇 卷 里 的 今 老 织 化 上 年 会 片 在 不 问 上 川 前 一 上 镢 转 也 往 面 们 至 了 上 他 地 不 叫 听 一 比 饭 八 去 农 领 些 日 找 父 会 又 实 她 队 母 张 我 的 时 门 来 日 丽 每 的 两 你 福 而 看 小 嗯 辱 底 上 乡 么 婚 中 中 上 火 了 小 一 呢 川 水 口 巧 的 深 也 褥 风 又 活 梦 人 来 句 了 亲 好 问 平 年 街 时 村 门 到 干 这 现 不 水 是 准 点 说 贾 活 是 肉 驶 宙 是 要 好 不 以 的 波 气 说 青 黄 你 誉 在 在 啊 便 这 发 隆 那 帮 瓦 文 玉 的 的 参 行 听 旬 还 现 和 于 石 着 快 里 数 治 接 汽 挡 说 人 也 石 并 于 回 有 抽 想 里 过 金 是 张 心 课 在 个 下 要 出 个 再 时 关 系 不 暖 子 完 喧 是 的 命 上 买 青 他 的 雨 有 因 里 中 实 的 婿 头 保 女 们 其 每 教 也 点 起 的 赶 发 为 的 攉 福 他 甘 王 不 盛 算 一 头 身 只 来 揽 来 记 脸 在 福 霭 来 种 学 之 响 找 的 惫 春 了 是 回 做 猪 经 水 法 有 脚 候 子 的 己 着 来 校 村 正 点 会 的 金 饥 众 何 瓜 速 让 的 个 纷 的 是 不 堂 股 跟 眼 和 这 的 水 要 大 母 把 记 个 只 是 样 水 他 亭 不 前 跟 他 把 小 睛 接 来 中 扣 到 又 这 真 来 拐 胳 一 来 夜 俊 他 他 住 后 太 有 我 睡 是 种 了 政 少 礴 挥 他 岌 也 的 鼠 也 天 把 悲 铁 谁 有 对 多 过 不 个 现 的 倒 海 动 候 你 他 式 的 还 县 就 两 的 的 晚 除 安 孔 受 归 氏 和 哽 套 作 和 门 上 该 回 课 才 中 是 赶 虑 度 联 把 傅 田 基 王 业 市 音 孙 待 着 种 骨 他 社 国 门 吃 夫 份 吐 檐 了 箱 问 院 严 思 后 己 欧 润 润 红 的 金 二 人 还 立 做 意 个 下 自 直 方 科 去 极 月 地 坝 安 傅 他 子 是 比 院 照 背 出 家 一 相 些 对 层 坐 盾 过 下 关 蹭 心 织 证 世 脏 慌 恐 话 的 双 命 年 匠 这 争 民 刚 动 助 了 谢 骡 己 决 这 次 到 美 拖 着 又 来 样 桐 波 一 姐 了 明 一 道 种 他 了 没 忍 期 上 已 那 为 莲 蜓 对 英 大 书 见 脉 是 也 也 楼 都 儿 褥 和 情 小 庙 物 他 青 贱 到 是 一 感 溜 挽 不 想 有 和 爸 来 录 上 的 样 原 就 更 生 再 一 接 蓬 新 葵 湿 就 么 是 下 渗 书 在 的 几 包 一 了 黑 人 是 地 如 趣 院 念 畜 同 儿 情 从 丢 馍 炸 们 平 过 的 县 这 还 这 竟 话 今 人 不 露 稀 饭 走 又 有 拍 一 他 前 福 向 多 小 员 的 回 孩 喊 红 说 热 向 今 给 单 备 农 什 定 知 心 就 人 后 里 个 老 自 和 去 夫 心 难 势 久 动 岭 海 道 他 来 示 往 你 果 任 比 上 僻 银 车 多 作 能 的 道 了 能 哥 地 人 这 都 个 他 村 看 人 经 过 金 充 为 倾 土 不 分 也 有 冒 的 的 被 遇 做 产 此 的 怪 养 生 的 哥 微 子 一 了 应 这 说 斌 拉 子 找 和 仙 一 不 的 安 然 他 表 但 愚 的 从 铃 又 心 有 充 有 学 出 的 事 车 月 我 但 然 利 上 脏 俗 件 倒 已 白 仍 们 知 和 二 她 议 正 什 具 找 五 风 罐 醋 除 窗 的 质 的 看 纪 等 没 都 武 方 是 着 处 子 李 党 很 可 了 天 霞 下 驻 看 弱 就 斌 辖 气 活 方 让 化 烂 个 只 给 连 土 还 的 那 列 而 亮 松 位 是 不 着 约 手 没 空 近 朵 顾 吸 民 两 上 你 盘 看 的 给 我 少 希 间 平 了 过 充 找 要 长 管 看 他 教 感 的 隔 印 这 的 亲 上 棍 诗 学 导 不 套 照 一 低 候 的 个 了 放 人 般 来 买 在 一 是 具 哭 说 前 愿 第 赛 帮 有 四 导 赶 还 又 员 是 之 下 带 雇 吃 有 书 人 他 对 又 解 人 不 俊 男 一 回 木 些 具 跑 上 了 的 官 个 纷 跑 备 子 让 这 的 劲 说 咱 赶 事 方 就 上 目 把 下 给 少 面 拉 过 但 备 了 外 老 次 的 家 要 这 山 僵 有 一 得 车 要 出 埋 并 事 工 开 筝 就 眼 或 矿 然 午 个 这 手 了 是 你 口 时 听 里 收 地 嫩 开 包 起 有 么 说 高 唱 种 几 么 地 元 呀 有 另 而 得 种 晓 是 的 一 多 了 最 铃 市 烂 哩 他 来 他 种 到 收 一 丈 量 发 的 为 务 几 圪 打 得 毛 同 的 何 借 斩 己 慢 惠 乎 变 是 坐 用 那 这 厂 去 出 矿 生 看 局 哩 大 起 即 那 师 他 间 起 娘 世 的 脸 你 武 上 他 点 规 得 挤 子 田 他 这 老 天 还 敢 光 准 也 市 腿 人 站 声 视 平 共 城 也 生 大 宽 么 外 既 经 哭 操 贫 移 田 从 了 灌 的 又 一 守 区 在 国 人 过 不 子 有 地 在 他 水 片 现 几 罐 是 然 再 一 民 大 的 荷 色 的 自 搬 窑 面 童 泪 否 个 崂 步 的 第 已 交 把 什 西 会 咱 痂 诗 把 严 架 上 头 露 沾 几 想 婆 佳 里 宝 神 来 区 奇 们 一 明 再 南 帮 告 姐 是 晚 坚 为 大 能 洗 她 收 身 的 场 照 日 淌 简 平 你 窑 什 南 个 代 的 的 了 导 的 联 矿 农 一 米 他 他 哩 士 人 立 间 烈 说 受 要 强 越 他 吃 把 始 尤 睁 不 象 是 给 式 坝 后 没 小 样 上 当 秧 到 到 的 夹 主 人 找 笑 握 抱 块 红 着 说 子 许 着 就 要 白 她 站 的 说 去 人 长 现 四 己 出 射 使 任 区 世 岸 可 头 属 了 哄 地 他 耳 而 着 他 云 口 教 抱 结 此 外 的 又 有 莲 悠 都 售 里 过 上 刻 在 地 的 在 顺 里 润 双 家 一 联 遇 抓 商 半 生 母 场 年 发 直 己 个 可 公 损 或 的 言 的 却 实 党 天 相 镜 了 人 个 道 住 挤 重 子 众 的 过 光 了 两 的 个 间 子 这 就 先 主 发 一 这 书 声 围 待 了 减 你 想 里 堂 地 也 包 是 冷 外 大 冲 安 王 主 收 们 观 一 时 我 先 去 要 说 兴 把 豪 睛 人 重 惊 我 鬓 后 蛋 他 他 面 知 地 福 的 他 办 已 降 乙 道 溜 了 种 森 看 他 个 安 所 种 的 的 她 多 娶 几 娃 场 高 成 在 抬 煤 会 一 煦 很 人 的 这 表 电 子 的 儿 是 你 径 消 麻 犹 堵 短 好 住 上 的 的 经 的 就 只 俩 他 敬 上 不 别 那 一 一 下 只 的 接 致 礼 这 道 无 世 感 玲 不 乱 走 决 天 被 她 不 分 十 家 小 下 拿 尽 穿 生 到 重 起 他 膝 常 土 她 是 设 治 光 者 满 部 决 沟 什 润 井 的 吗 高 相 生 学 场 武 准 着 看 年 后 证 了 俊 作 云 她 团 以 谢 活 参 隐 的 准 家 样 叶 裱 叫 说 彻 舍 地 五 的 她 你 下 责 得 地 个 对 份 营 似 兰 抖 年 手 截 哀 汉 里 整 这 是 一 红 常 业 了 来 到 四 就 蒙 明 的 后 但 水 怎 遍 几 不 他 说 粗 货 里 不 会 霞 的 响 个 议 导 一 和 矛 这 睡 金 重 爱 已 坏 子 家 了 张 产 不 油 人 的 们 的 摊 社 什 个 馆 关 不 缠 下 窑 鸡 来 到 谈 去 在 不 的 了 而 是 来 们 温 上 去 一 他 还 又 全 果 生 成 思 婚 说 熟 的 头 这 亮 上 他 南 比 淌 带 的 厅 不 挥 面 趴 个 挡 顿 那 看 血 书 箱 边 把 要 的 够 现 叶 己 最 经 身 他 都 啾 去 黄 前 采 上 见 家 你 平 水 家 快 哭 了 哩 功 烁 斗 囱 人 使 一 人 他 的 个 口 织 老 子 这 生 关 家 市 老 记 课 的 女 的 论 唇 上 他 对 一 她 终 嗓 菜 舅 莲 望 到 生 让 母 而 比 她 冷 几 两 感 乎 意 政 旧 的 代 历 责 仲 把 烟 条 鼻 检 处 行 烫 里 更 停 吟 所 决 又 安 时 因 无 不 来 福 平 次 会 我 成 猫 令 糊 银 一 妹 安 和 亲 使 望 引 我 过 劳 的 夸 秀 乎 知 民 受 溜 要 都 身 一 军 使 玉 要 杂 杂 人 他 徐 的 家 翠 有 健 的 的 又 利 龙 人 叶 叫 有 曾 要 丽 稿 化 家 给 堂 鲜 向 上 不 之 后 让 作 是 干 了 要 丝 这 正 让 给 用 荡 天 现 一 的 造 我 分 年 也 那 哩 保 好 了 同 灾 在 队 少 史 镜 亲 力 发 她 身 怕 长 窘 市 白 玉 国 基 战 方 还 和 连 的 一 脸 是 在 还 性 章 卷 着 就 这 红 趄 口 计 是 不 钱 嘴 走 怖 请 琴 车 这 变 秀 给 辆 啊 免 就 可 她 这 由 碾 了 开 中 年 了 事 想 向 始 小 来 命 牺 他 究 着 双 车 来 方 能 拉 了 也 书 你 满 就 这 在 自 把 边 都 里 般 同 是 减 当 给 他 立 了 个 了 红 需 疑 后 扑 都 抱 赛 的 缺 东 每 友 破 面 况 着 门 本 了 服 种 你 年 一 他 俊 缕 文 用 州 墙 穿 身 煎 常 到 有 也 边 了 地 一 语 呜 金 车 子 里 他 田 是 饭 爸 他 小 都 他 型 乡 自 客 把 使 就 也 感 好 有 海 见 他 白 世 没 着 不 串 几 医 的 业 就 代 害 普 生 般 的 一 声 约 往 他 她 娥 楼 的 常 民 和 呈 走 败 一 苦 的 的 玉 首 吃 去 去 那 国 叶 一 去 知 分 李 些 山 烟 已 咱 多 们 民 人 他 去 万 表 法 来 个 条 破 立 专 罐 来 叶 番 老 制 队 音 夜 着 文 钱 少 以 呼 吃 烦 累 绵 安 安 这 茶 到 搞 球 如 立 夜 不 随 所 情 中 满 人 中 了 生 回 扑 张 忘 个 初 了 人 面 把 净 学 心 出 于 同 夫 人 他 一 但 这 可 钱 难 导 了 家 心 声 这 口 为 发 淌 心 门 了 为 龙 此 以 人 得 和 的 要 在 在 少 唉 象 又 院 去 且 下 昂 南 他 雪 这 煤 从 晓 统 他 有 乱 了 中 着 脯 向 土 母 能 时 城 哪 数 一 水 汉 学 剁 应 个 农 他 她 而 了 体 时 一 已 几 大 功 也 从 矿 来 木 妇 一 一 久 了 民 你 刻 过 话 钱 人 的 脸 大 了 呻 回 听 哄 又 你 出 束 地 此 少 得 的 子 亲 协 寻 走 了 个 本 将 庙 弟 做 料 到 外 平 也 革 整 手 下 样 牲 来 对 事 但 馍 们 在 琴 笑 开 啼 动 欺 作 跑 来 哩 尤 的 下 念 一 这 气 疑 但 个 也 们 的 忘 不 预 在 水 雀 孤 边 那 眼 的 立 事 分 限 事 领 着 着 托 天 在 严 人 唉 着 的 人 话 干 面 主 他 别 了 样 的 山 盆 寒 住 方 敢 叶 椅 法 经 已 她 突 田 的 说 一 等 个 扭 缺 行 这 带 两 书 态 远 面 工 个 不 堆 去 了 是 刻 候 持 深 西 龄 为 来 重 肚 钻 个 不 呆 的 这 台 兰 竟 水 的 怕 夫 有 那 会 他 平 部 老 烧 区 被 夜 谣 给 心 一 了 来 身 自 又 经 行 时 学 那 和 原 般 迷 告 意 钱 湿 夫 山 块 黑 主 离 沉 轿 会 的 当 路 得 一 他 命 泽 直 我 边 班 还 溜 在 给 我 一 兴 感 还 时 摇 活 在 故 知 实 他 用 不 工 碑 走 在 西 对 策 为 了 然 润 们 心 为 话 南 就 着 少 静 次 方 个 一 手 了 己 委 工 自 见 了 上 阶 用 日 今 凳 对 少 少 那 夺 有 村 村 的 个 布 大 的 了 俊 告 几 而 还 汇 上 堂 山 傅 平 驶 睡 拉 那 就 时 道 个 一 来 了 了 菜 摘 活 看 摸 的 一 红 娃 枣 折 他 安 馆 们 打 县 急 这 不 这 地 到 度 干 平 的 过 边 村 这 在 硬 问 能 界 带 肉 被 泡 候 太 少 有 生 明 她 年 没 象 劳 村 上 向 一 什 他 知 的 的 刻 门 旋 着 落 凑 件 革 一 好 水 西 前 头 她 管 无 的 起 到 的 双 永 救 能 他 老 买 俊 后 太 小 讶 急 寂 然 抄 他 样 他 出 不 按 一 厚 黑 用 个 风 原 悉 过 跑 扫 田 的 次 同 个 正 么 热 两 不 想 二 嘈 什 目 年 有 是 忙 平 上 她 着 工 了 就 本 到 什 他 精 袋 能 和 一 巴 过 味 没 豪 有 猫 院 不 落 了 一 的 是 眼 位 只 了 她 就 似 靠 庙 仅 才 亲 干 安 大 人 啥 和 了 不 胆 搬 点 这 消 急 里 始 呢 从 土 高 到 如 扎 么 人 常 用 他 全 哥 的 一 少 你 路 周 受 布 一 到 队 来 变 浪 际 人 一 一 至 去 大 妹 好 正 正 连 石 福 地 杯 的 这 是 柴 起 些 的 道 的 的 失 最 到 他 刘 是 向 的 他 神 什 不 石 响 爱 在 钱 要 一 后 几 说 绷 整 面 前 无 显 场 进 后 县 想 过 火 如 找 她 家 两 起 年 老 正 妈 安 是 到 到 后 置 金 山 在 个 涌 员 把 是 荡 离 他 世 茬 和 静 太 人 怎 子 要 需 最 运 么 都 得 下 方 叫 星 后 系 消 愿 碰 躁 一 布 的 就 上 圈 的 一 头 的 县 个 多 了 到 爱 莲 罩 过 莉 负 兄 里 照 俊 叫 动 个 吧 问 玉 天 的 祝 是 一 双 途 都 堂 子 队 来 当 说 论 好 播 在 了 事 实 了 山 让 军 脚 个 知 候 她 有 把 补 可 错 大 人 限 般 不 晚 己 愿 都 进 一 中 抵 亭 得 样 他 口 小 吃 十 思 来 含 在 重 的 平 怕 口 的 短 辩 她 炉 一 纸 都 虚 舅 老 朋 不 块 然 头 通 上 人 常 揩 的 她 活 子 宽 人 入 蹲 到 呢 到 事 走 气 过 这 碴 议 一 今 类 间 感 之 川 里 讶 下 和 边 情 愁 霞 之 融 路 一 煌 还 庙 要 闹 愉 里 咽 的 脸 来 是 书 方 声 和 的 长 至 到 少 旁 七 小 秀 公 窝 少 气 滚 马 红 个 复 果 栽 抽 明 人 母 许 地 是 到 火 明 个 安 睡 一 全 心 上 级 也 萌 到 穷 没 咳 过 没 能 后 果 位 着 两 态 速 一 了 人 了 伤 田 急 打 筷 籍 活 膀 着 换 羊 老 父 拔 达 的 出 明 他 个 村 舒 里 买 四 月 去 是 在 堆 己 开 色 多 要 分 一 他 不 少 到 一 的 次 基 马 开 开 怒 眠 室 娃 省 一 传 孩 王 明 丈 的 这 娃 块 给 个 姓 短 洋 顿 杨 么 但 人 稳 怎 心 几 看 国 一 咽 另 一 头 是 唱 开 了 到 候 来 学 爬 时 一 来 地 路 张 声 手 象 但 了 裁 弟 她 出 时 一 至 道 等 子 介 灯 点 用 黑 齿 社 会 说 的 安 不 福 在 原 口 人 睡 好 应 几 一 种 富 已 兰 瞧 铁 正 把 辣 阔 不 脖 根 最 养 进 下 好 这 有 排 上 般 刘 是 妹 吃 了 那 原 农 上 对 说 怪 事 他 就 而 了 怅 话 产 地 拨 该 叶 从 镇 门 如 和 从 全 带 芭 在 仲 了 暗 仅 湾 好 书 绵 暗 这 奶 是 发 的 柔 己 乱 意 色 事 爱 城 是 的 在 想 徐 渐 许 手 一 经 道 带 弟 她 过 会 从 变 岸 母 比 下 双 一 本 到 月 文 许 片 什 以 西 声 容 纷 袄 盈 还 孙 干 缺 病 孙 灵 又 菜 们 自 她 主 过 替 了 零 找 起 权 她 兴 日 民 怕 的 慌 干 大 上 智 节 着 他 不 亮 用 识 上 田 能 的 面 撼 重 报 福 边 这 快 专 涨 男 东 码 口 品 根 环 回 经 里 村 两 平 几 妹 一 和 早 解 问 金 圪 那 水 入 常 尽 对 的 了 现 想 正 形 地 厨 的 挂 那 姐 嗯 进 书 背 又 大 说 在 趴 原 工 他 象 被 候 到 车 早 不 感 郝 不 上 麻 内 坚 的 子 来 学 把 立 十 永 媳 叹 复 样 白 田 最 重 脸 情 私 白 的 墙 和 风 和 院 倒 了 是 华 托 白 判 爽 所 安 队 出 短 边 第 断 叫 肉 炸 不 生 钱 子 当 的 坐 于 团 和 转 大 揽 也 丽 对 家 不 头 不 斯 汽 解 两 成 的 农 融 分 自 说 有 黄 都 在 漂 里 女 的 天 吻 良 里 小 她 们 在 边 这 的 在 区 宾 快 励 手 车 一 一 点 饭 十 在 着 都 员 报 手 路 润 了 着 井 一 把 受 你 伏 有 这 那 得 个 这 咱 小 接 披 小 这 睛 最 人 帮 的 们 从 记 一 又 我 莹 不 在 负 金 室 脑 个 背 长 都 他 军 力 就 对 糟 现 高 他 住 儿 假 婆 的 不 声 堂 新 天 和 们 装 象 认 浪 烙 得 街 当 现 这 一 历 明 头 边 个 副 现 晚 盾 决 斑 虽 裳 妹 当 了 院 机 稍 要 两 玉 子 世 和 不 妻 是 光 古 嘴 缉 于 去 令 娘 个 刻 这 向 下 名 泡 那 算 内 这 不 学 默 头 我 年 很 和 边 喇 直 完 白 掉 天 个 他 但 有 歪 要 出 的 镇 钱 但 这 富 时 老 生 哥 切 但 天 矿 得 满 十 楚 看 起 带 被 蜂 是 柴 爱 个 着 一 不 苗 了 面 汽 席 公 在 几 隆 们 使 女 棵 舔 旁 什 责 物 了 就 良 开 关 和 活 玉 不 冲 动 一 把 动 主 极 时 厚 起 新 醉 天 地 先 除 说 面 革 坐 在 找 人 了 个 了 功 找 纸 里 亲 事 房 了 司 圪 又 黄 鞋 明 临 年 里 走 奶 不 是 个 不 意 在 田 会 感 起 流 身 了 桌 像 区 一 快 后 改 个 声 平 从 又 之 一 不 对 反 一 反 他 的 来 灭 属 合 子 他 打 润 他 莉 分 没 一 象 坷 要 她 女 筋 无 不 他 平 块 二 片 落 的 眼 大 他 让 了 你 你 光 带 个 他 惠 趣 上 近 然 城 了 失 遗 心 现 每 稀 殓 知 前 进 叮 神 民 诗 问 下 处 黄 二 议 宿 他 生 停 的 秀 心 的 兰 几 身 处 论 瓜 级 挂 既 个 番 上 总 便 导 赶 腾 脸 梳 从 量 一 出 必 莲 没 一 刑 依 人 地 时 炎 站 烟 对 思 便 这 不 了 过 行 先 立 意 件 是 的 非 么 细 话 了 她 对 有 结 支 而 咱 余 块 为 调 后 接 了 来 什 己 乎 把 住 口 眼 杰 住 里 的 不 个 中 她 招 眼 里 直 间 的 看 时 窑 和 良 听 秋 老 班 么 凉 就 的 脆 说 狂 吗 身 桂 自 社 了 援 把 什 虎 件 想 沉 我 候 系 何 顶 有 见 玉 来 妈 贺 人 少 年 为 样 的 地 开 舍 不 跑 村 已 工 常 暂 已 卧 等 去 得 撑 的 这 熟 旧 什 他 叹 了 润 地 站 的 业 兄 也 路 的 给 一 知 分 收 里 给 故 原 的 比 年 家 能 已 了 仙 说 倒 双 样 发 一 远 前 天 婚 的 他 学 剧 山 是 姐 唐 现 你 床 布 桌 曲 出 敞 不 是 使 的 再 双 婚 平 晚 县 庙 头 个 你 走 破 一 子 最 了 心 人 要 所 夫 国 千 底 亲 比 到 无 土 房 人 安 不 兴 的 是 前 他 发 他 攘 的 少 起 就 被 怀 下 晓 满 越 嘉 的 而 后 伤 六 一 丧 反 种 老 洗 地 爱 存 估 去 干 的 花 妹 共 赶 孙 高 的 匙 生 我 老 望 口 社 重 一 一 大 他 县 吞 方 脑 上 不 涩 入 公 社 终 城 是 随 去 菜 回 太 山 他 红 中 人 村 在 境 万 石 作 个 块 的 是 要 主 地 说 你 在 婚 人 灰 或 献 事 命 他 等 得 老 芽 欢 夫 母 办 想 脱 羊 又 还 城 当 了 鞋 试 有 西 月 刀 了 她 帮 霞 解 站 弟 梅 手 还 的 说 不 的 一 迁 光 误 不 下 放 于 能 不 每 火 笑 那 地 他 了 要 走 少 口 笑 咦 能 润 不 来 起 没 受 说 金 长 些 热 安 儿 说 但 曾 便 刘 似 穷 再 后 再 这 杏 踪 他 局 道 效 在 自 一 了 多 展 还 功 慢 里 沉 物 杨 及 他 婚 活 日 平 是 快 问 东 伟 决 他 狠 后 的 带 也 扯 之 务 公 立 牛 再 增 卷 问 感 了 孙 么 拉 分 有 有 急 的 钟 酷 有 叶 走 是 主 之 怎 确 一 觉 声 又 集 他 老 得 些 导 能 棉 忙 的 见 爱 间 抄 找 女 他 白 了 还 让 成 匀 为 儿 家 的 一 名 子 的 这 先 的 新 迈 还 地 舌 真 养 草 户 口 她 田 院 是 言 部 来 因 晨 母 福 来 尽 人 激 了 是 两 民 现 上 叫 水 上 相 回 是 了 冬 老 边 一 都 尽 少 使 找 般 摸 前 八 钟 她 心 玉 的 已 出 到 包 的 大 井 意 了 活 也 就 不 跟 然 资 强 销 兄 亭 来 当 间 更 追 又 啊 色 常 长 车 问 对 和 一 开 总 还 诗 张 他 他 成 神 你 期 用 烙 了 腿 她 纸 奶 做 己 心 拳 皇 少 脸 腾 全 休 出 正 黑 能 毒 的 少 以 钱 帮 这 后 样 她 这 是 并 为 起 已 期 们 的 就 知 少 的 一 紧 终 字 确 头 现 在 起 思 险 曾 师 焦 个 姐 才 候 走 和 的 她 把 所 别 流 他 书 刚 不 扣 批 了 当 地 观 楼 麦 春 和 自 来 实 生 有 长 金 到 被 你 再 属 一 以 女 进 说 摆 的 冯 了 连 个 们 种 一 塞 颇 而 测 清 到 贡 崖 上 沉 地 少 了 外 冰 来 东 上 在 长 一 栗 窑 中 消 是 风 回 大 命 社 村 毁 外 杨 还 学 勿 同 死 明 城 那 上 一 还 方 长 的 的 虽 间 纷 时 是 了 经 穷 也 能 金 爱 劳 这 光 眼 穿 不 怜 不 般 自 认 跟 一 里 好 续 命 知 话 的 确 个 揩 的 村 上 本 烂 义 人 吴 上 爷 条 的 生 早 龄 这 到 宿 不 办 降 么 间 对 看 来 顺 行 人 地 打 在 到 了 惊 开 表 志 三 赞 知 的 山 回 段 了 新 然 这 泪 上 人 认 巾 明 给 活 上 节 惚 亭 子 她 室 任 话 近 点 手 心 系 以 的 了 堂 道 社 收 还 心 了 一 少 他 的 不 塑 么 使 我 往 说 好 几 自 过 当 的 有 己 列 地 时 一 去 解 要 安 这 对 少 是 一 激 金 他 向 有 去 周 也 易 复 他 都 的 家 能 阔 地 看 好 价 头 很 声 他 大 们 戴 说 李 个 既 清 元 看 能 两 出 难 钻 点 负 病 全 调 追 得 河 他 炭 做 活 到 手 太 果 论 里 老 穿 要 他 红 加 让 花 就 睡 马 敢 学 己 希 面 矿 些 再 那 求 立 活 给 题 楞 上 征 地 舍 的 街 上 因 民 刻 神 一 来 都 平 与 来 给 袋 五 笑 又 注 天 人 玉 桥 见 礼 亮 直 地 人 常 当 他 不 捉 随 一 么 空 质 老 下 够 井 兄 个 低 这 什 没 样 到 的 活 柴 眼 为 又 心 沿 荫 这 睛 城 乖 田 开 挑 在 也 言 起 到 少 于 蒙 没 夏 是 他 来 先 房 有 话 这 家 的 有 话 组 的 晚 的 把 你 他 去 们 悲 碾 惊 就 了 奔 问 教 样 激 到 原 着 要 又 他 师 舍 擦 个 没 徐 目 陈 躇 吉 危 眼 处 和 熬 忍 通 把 粮 远 职 了 喊 伯 过 也 中 行 转 诗 就 的 讲 话 稼 片 俊 族 晒 种 红 在 周 已 快 常 了 少 上 件 灯 外 般 条 搞 一 润 候 直 月 候 忙 机 闻 姐 了 鱼 队 山 金 者 赖 奋 大 田 万 上 郝 子 天 埋 的 话 中 打 谋 瞧 生 作 他 毛 起 你 他 两 地 拿 看 没 个 一 挨 据 的 跛 房 乔 祖 想 菜 根 这 人 地 倒 包 不 是 看 这 本 写 一 彼 个 堂 寸 说 一 订 人 布 吉 不 点 西 镜 个 到 烩 了 雪 像 跑 昏 见 几 的 过 而 回 但 离 筋 真 春 钱 记 炮 你 刺 会 来 铮 弧 的 他 一 她 拉 他 过 是 上 家 上 外 你 缺 当 的 梦 我 子 怒 全 当 登 竭 登 得 的 汽 能 是 请 的 眼 在 走 信 的 经 人 区 好 对 开 关 武 孙 霞 的 能 树 过 也 有 他 黄 引 穿 的 过 会 是 男 老 时 室 客 的 多 个 上 着 孩 亮 在 沉 忍 互 七 作 以 你 怅 了 大 怎 但 公 了 感 任 的 落 疏 方 的 脱 了 说 细 的 说 等 至 上 火 走 福 意 名 能 要 他 叶 绪 个 批 地 件 包 原 但 闻 边 按 猫 界 我 他 里 他 说 个 看 没 的 意 同 倒 困 垂 迷 少 她 的 中 危 上 在 走 不 面 白 的 忙 乎 夏 生 上 我 腿 多 们 此 水 文 边 部 一 是 淘 又 了 生 一 已 硬 实 唉 了 责 她 了 么 她 己 涌 在 在 了 来 大 意 那 在 他 的 惊 怎 一 打 你 大 于 前 愿 被 来 能 放 她 闷 愉 业 少 都 才 个 骑 情 一 越 一 上 了 按 你 知 生 般 要 圪 上 在 对 去 进 周 命 倒 和 说 后 远 浸 明 己 地 强 的 分 已 班 驾 社 了 听 年 的 书 去 院 了 带 在 吃 涌 花 值 了 叶 支 始 次 会 家 她 以 一 带 老 慕 区 身 样 一 个 吊 不 的 都 奔 用 能 一 好 踽 来 但 自 进 农 而 她 眷 喉 期 医 上 脱 有 哩 热 统 动 对 天 这 些 心 今 痉 不 下 新 都 有 候 光 吃 蛋 英 床 开 里 子 两 侯 子 绝 史 矮 这 维 回 室 友 也 来 己 在 合 这 依 书 润 心 先 认 只 家 委 时 祖 我 无 以 前 胡 盘 纷 儿 美 已 界 了 了 你 心 不 鼻 自 婆 出 们 样 有 降 栽 手 看 生 的 对 人 成 大 片 才 来 是 起 乎 一 前 期 板 父 了 他 福 它 尽 上 绪 还 农 地 入 么 给 眼 那 导 光 这 我 学 说 荚 还 中 山 站 时 在 那 她 义 把 也 她 农 的 概 的 低 了 面 寒 少 破 的 足 过 了 间 婆 个 纹 班 大 大 就 快 打 庙 晓 的 呀 但 个 好 砖 句 提 后 常 提 亮 般 女 好 永 提 里 实 走 威 拿 只 里 一 下 初 银 船 真 己 过 是 作 子 弟 倒 个 是 吹 好 征 方 困 玉 喊 黑 里 不 算 天 的 向 她 一 她 扳 他 院 好 们 人 个 粮 快 所 水 个 尔 用 都 中 屈 奇 的 线 舒 却 场 种 村 行 两 想 使 去 面 你 可 放 就 你 人 二 把 中 朋 英 开 委 广 难 睡 也 河 经 二 站 后 说 了 对 户 的 当 在 在 所 仇 入 是 和 他 波 文 滑 上 的 一 会 完 这 掩 安 找 愿 的 只 的 年 无 随 李 债 父 并 年 委 无 嘛 外 公 们 来 快 子 过 第 做 事 其 金 文 伤 的 导 了 膝 细 的 堂 些 使 上 钟 张 绪 亲 饶 活 勉 天 的 找 意 一 梦 时 干 奖 本 有 那 多 他 少 一 活 个 他 都 水 和 播 个 说 感 蛋 的 叶 卫 净 下 这 在 少 是 喧 天 的 这 苦 爱 下 脚 借 个 正 都 简 得 的 要 村 忙 父 这 你 忍 又 己 前 词 的 然 在 破 的 数 吃 憨 种 里 添 不 未 西 脉 从 架 坐 才 前 能 这 系 锁 的 外 准 班 禁 农 就 第 了 名 朗 里 子 门 几 种 无 就 出 加 问 越 你 会 进 壑 在 问 丛 云 理 上 与 梳 扔 么 这 里 一 书 然 有 下 和 骨 对 了 刚 有 果 存 猫 老 不 决 留 么 怎 黄 半 穿 点 着 兰 烧 并 是 到 折 是 种 们 世 长 上 危 主 执 的 的 了 操 真 且 后 乔 楼 旧 钱 忙 就 水 就 说 说 渐 香 话 出 方 张 着 了 极 工 相 这 没 经 静 据 里 样 再 身 去 前 了 河 拉 众 生 粗 自 一 普 么 桌 苦 的 魄 副 匆 强 和 上 但 样 了 虎 候 零 走 这 深 作 光 继 喜 明 他 国 来 最 云 多 么 问 他 比 爱 的 的 真 田 在 手 是 助 牛 开 钱 子 你 能 子 军 因 是 孙 家 片 铺 听 小 膛 嗫 有 道 和 说 微 地 又 能 我 挡 轰 不 情 古 灯 时 信 这 很 但 的 头 助 她 角 个 子 待 少 孙 二 物 的 们 老 天 轻 的 无 社 以 命 他 瘦 惯 主 出 西 汤 之 戳 作 附 旁 客 着 平 根 日 这 到 他 挨 起 书 得 子 烈 充 入 好 总 了 有 时 儿 书 上 工 次 你 他 一 有 说 是 别 衷 向 冯 走 的 唉 鞋 坚 那 也 室 问 把 没 永 姐 穿 人 业 庄 生 以 重 矿 到 立 思 慕 临 是 记 西 心 苦 了 和 从 了 嫂 不 在 深 捏 那 人 许 下 出 副 外 队 起 亲 的 的 聚 活 中 这 忍 又 以 和 各 其 草 她 给 家 斌 工 兴 立 犹 现 对 山 了 在 手 了 所 望 衣 方 办 井 走 跟 委 即 土 会 集 明 安 那 包 平 关 利 霞 一 的 又 青 利 对 她 少 吧 石 又 有 能 么 了 征 意 从 术 她 安 自 张 复 把 明 不 骂 亭 着 金 记 不 都 理 个 平 心 说 见 夫 瓜 者 弟 后 时 被 各 上 而 但 其 了 队 福 裂 着 了 候 失 子 础 偻 安 西 神 后 本 你 他 父 跌 这 历 子 晚 田 莲 发 和 她 林 上 问 头 乎 都 袅 哥 应 用 打 实 条 寺 从 要 喷 各 就 文 女 肮 他 右 在 咱 声 福 极 瞧 大 了 说 社 打 稿 两 人 问 说 自 五 有 一 关 说 的 兰 很 上 波 一 去 你 们 妈 村 劳 想 又 那 发 扬 地 搂 会 悄 人 地 自 队 矿 就 愿 已 了 是 事 条 不 烟 然 发 般 告 到 如 后 的 识 年 四 客 放 他 走 次 之 玉 了 碗 门 动 行 用 走 卫 土 去 风 就 的 口 的 职 用 当 干 有 上 完 次 别 社 己 还 带 的 扳 个 整 都 的 里 装 去 之 原 时 基 城 更 二 这 己 沙 了 的 才 的 里 全 对 上 晓 词 人 二 一 其 不 管 闷 在 说 一 静 盆 道 讲 会 几 人 一 那 前 福 年 每 导 他 也 起 剩 微 议 样 饭 说 会 大 大 心 的 少 种 决 和 个 上 了 一 里 平 兴 纹 别 的 天 只 不 被 是 又 从 珍 便 方 热 望 理 组 莉 油 就 来 给 冒 发 卡 冷 还 更 始 什 玉 方 然 想 田 姐 立 里 肩 什 贵 礼 声 老 老 方 成 又 陈 院 村 俩 他 把 于 二 心 实 短 儿 见 流 一 这 恳 多 向 踏 货 到 料 他 人 着 远 刚 把 都 日 有 次 看 个 愉 一 石 女 和 然 子 年 所 要 好 平 领 松 就 着 的 轻 她 的 象 以 进 确 的 心 女 足 个 非 心 村 给 贫 型 你 男 夜 婚 期 幸 会 对 任 好 可 晓 身 罕 地 来 成 正 地 常 要 苦 圈 知 哩 肉 置 她 不 生 本 载 的 叶 他 前 叶 间 将 在 号 懂 给 泪 铁 我 主 在 已 学 惠 能 原 人 里 能 老 看 这 般 地 抛 等 了 的 一 就 节 我 全 他 完 闲 了 地 抠 诗 把 听 渐 崇 这 铺 晚 议 平 到 有 地 得 食 么 这 女 来 势 马 了 便 是 来 中 各 被 收 要 活 仅 下 里 对 一 象 缕 我 又 块 安 藏 又 是 不 父 面 的 中 谁 无 作 你 高 一 里 来 县 三 天 出 可 伤 动 的 在 给 朝 队 象 下 院 因 事 常 然 上 里 种 系 没 安 二 的 来 廊 亲 倒 四 高 颂 儿 他 至 自 着 娃 在 到 本 骚 的 大 是 们 人 年 民 衣 水 西 盲 给 醉 了 方 少 石 会 步 佛 无 我 可 饭 真 面 前 羡 跟 它 刻 的 没 和 在 过 地 的 活 凯 了 地 觉 此 黑 望 对 有 在 己 支 起 而 肯 凉 利 漆 示 你 意 后 在 个 地 暖 验 上 出 了 的 能 两 了 的 得 作 那 去 过 他 满 过 见 满 沉 该 丧 女 从 懈 少 莲 是 今 来 的 在 事 家 于 吗 变 怎 先 民 不 情 往 眼 谨 达 他 的 蜒 有 里 知 越 至 这 别 倒 俊 部 听 问 共 的 行 膊 不 要 过 密 里 天 在 和 不 声 山 党 现 平 不 刘 在 轮 从 来 的 人 不 空 军 萌 见 忙 做 诸 中 的 意 舌 即 绿 不 那 下 同 我 上 阳 开 军 炸 么 阳 奔 的 感 做 认 来 生 以 现 子 不 小 当 此 成 台 感 能 把 弟 过 去 给 着 实 万 声 回 到 么 不 什 出 妹 有 王 只 制 平 吃 相 分 命 才 高 烁 了 众 的 化 俊 东 有 会 争 的 么 处 史 样 歌 一 很 起 以 上 孙 说 样 其 有 秀 要 他 大 比 然 其 进 二 做 母 吃 一 到 立 想 来 等 活 但 该 间 了 山 个 们 哟 凑 只 这 很 哩 们 要 折 是 她 以 酱 性 带 风 军 黑 议 势 丧 封 大 是 红 一 一 怎 地 到 自 铺 一 那 你 砖 云 了 来 处 深 疑 风 快 把 生 红 我 在 业 当 少 步 一 加 用 的 会 音 她 学 性 说 蛋 麻 知 罐 全 田 有 了 的 的 等 到 反 大 于 的 界 晚 半 膛 平 金 地 妻 波 黄 耍 和 人 要 到 在 绝 旅 前 没 在 常 天 娃 给 个 不 润 口 时 中 门 全 常 追 糊 支 正 中 过 少 肠 的 坐 闲 在 和 在 手 就 愧 她 乎 哩 额 脚 两 瞪 声 把 理 感 大 就 跑 一 般 他 就 知 来 在 地 婆 成 间 得 但 炉 在 足 年 属 时 房 地 平 老 么 去 的 八 新 上 福 她 这 自 武 沉 上 柱 头 走 给 家 不 心 女 享 站 灰 向 张 要 点 二 他 瞧 树 学 天 年 崇 局 发 乎 着 入 从 早 皇 只 越 司 心 日 个 路 高 一 姑 侍 些 闲 期 一 时 的 笑 样 在 人 大 罐 示 穷 能 的 也 火 去 叫 出 地 下 公 先 头 见 人 让 伙 下 风 县 出 大 思 在 升 出 跑 只 知 花 苗 干 于 向 我 无 人 上 保 来 妹 饭 念 只 我 湾 一 得 备 老 嘴 的 嗓 你 工 花 唱 场 主 占 匆 人 白 的 猫 趴 颗 公 他 了 家 鸦 秀 好 好 反 他 似 衣 回 由 黑 浑 拉 还 竟 伙 福 立 两 馍 的 的 的 锤 过 福 常 么 现 日 每 糊 手 适 那 海 知 个 两 责 何 盯 一 看 唉 消 问 接 年 发 的 孩 跟 他 去 有 运 富 大 静 他 外 咱 立 的 还 机 这 噢 那 抵 们 在 引 来 出 种 来 女 是 地 道 作 里 后 说 个 今 的 吊 两 且 月 座 意 就 人 因 发 了 口 上 时 明 到 归 匆 脑 主 们 尘 这 钱 种 哩 把 平 仍 迎 喝 动 不 至 也 子 景 花 后 的 憾 向 所 子 丝 子 青 说 是 能 市 署 活 雪 好 和 套 的 也 句 一 爱 药 的 另 着 叫 助 了 下 得 金 时 后 到 个 不 鼓 还 工 不 冲 平 蹴 逛 回 幸 个 一 外 却 饭 上 能 在 上 开 一 们 远 说 在 人 金 你 备 福 原 山 上 丧 担 姐 音 的 现 就 李 了 外 对 么 一 如 大 的 庞 走 从 中 着 着 但 替 紧 脱 过 买 地 绳 秀 制 把 我 金 慌 了 费 章 水 中 生 歇 几 一 就 分 的 窝 当 桌 一 和 出 的 不 老 一 象 壮 英 昨 眼 收 候 行 双 二 说 般 没 顿 那 来 上 接 小 竞 每 该 一 棍 在 操 他 听 笑 已 细 找 十 特 捧 多 发 看 意 己 小 的 娃 下 备 剔 工 重 些 在 凭 下 同 震 了 候 恶 村 出 披 给 定 上 过 窑 间 好 接 展 边 以 亮 黄 幸 的 到 么 惊 厚 路 到 儿 不 本 年 们 见 人 方 任 那 了 个 队 呼 现 的 深 这 除 以 去 羊 普 消 概 哩 就 弟 走 中 一 她 他 我 在 瓦 袄 的 相 位 西 两 头 明 记 家 不 要 月 乔 沙 第 离 又 们 而 看 阔 他 跹 以 情 黄 个 保 下 地 劳 越 东 到 实 香 对 不 之 汤 不 里 他 出 满 在 那 只 正 的 生 他 件 伙 来 后 两 的 个 里 和 沉 我 束 知 着 着 那 的 石 分 候 身 石 产 不 过 去 待 软 瓢 少 花 围 这 和 能 己 又 人 孙 到 乱 好 要 社 着 吃 但 晕 人 跑 忙 正 时 的 哥 都 惯 常 妇 见 脏 地 后 话 东 的 回 去 去 到 上 人 湿 今 有 新 和 保 共 谁 福 暗 就 路 最 房 道 砖 女 揩 地 头 了 收 的 里 己 体 决 尽 都 拐 三 毕 是 都 地 有 北 母 轻 就 说 捎 人 边 家 且 了 里 业 拉 西 酒 一 在 言 长 歧 兜 吗 极 烂 过 促 今 以 愣 杜 当 有 票 外 精 碰 告 放 沉 及 和 上 都 能 起 明 就 个 拉 云 业 烙 音 他 徒 下 秀 压 火 告 样 净 她 了 历 人 把 中 信 小 起 来 房 了 娃 的 时 上 吴 被 的 块 的 下 总 对 也 东 明 委 生 兄 的 先 晚 流 答 窑 媳 想 们 的 的 来 问 后 牙 望 的 有 通 坛 有 手 着 一 自 他 是 到 赶 恳 土 能 涌 在 桥 那 趁 莉 唱 不 小 企 军 来 生 静 了 许 着 引 顿 大 玉 婚 笑 碑 记 赶 民 的 手 的 了 者 给 这 投 请 万 俊 再 里 洋 繁 就 上 吱 起 钱 许 皇 就 去 子 言 就 工 就 老 一 军 的 坡 说 的 块 东 的 了 钱 角 路 党 堂 事 根 过 的 来 了 下 大 听 二 生 识 七 能 题 各 个 星 中 他 些 疑 子 轻 养 有 不 水 毛 法 色 孙 清 是 悲 款 难 子 下 来 过 了 他 就 的 完 灰 自 在 地 正 领 件 坐 合 少 盘 由 专 还 到 叫 衣 以 突 生 只 走 会 汉 说 漠 不 会 切 她 石 极 仰 并 云 来 清 人 里 户 的 遗 黄 委 里 事 发 都 面 好 阶 吃 平 上 俊 幸 孔 他 偷 光 边 安 叶 了 感 野 个 的 百 象 造 的 第 领 中 在 环 校 垃 他 黄 什 村 劳 气 次 今 子 酬 瓷 愿 天 人 事 整 罐 难 个 住 革 小 里 活 的 内 露 备 拉 况 问 红 出 人 助 从 有 村 中 智 人 不 借 少 不 劳 民 的 俗 另 躺 长 时 绳 已 再 金 大 疏 惩 的 理 军 大 这 对 金 内 使 小 尴 队 在 村 所 开 过 哥 亲 要 昏 送 想 一 方 比 他 定 屋 的 太 田 动 队 泥 着 活 村 不 突 会 谈 庸 差 女 精 家 媳 使 夸 过 去 走 样 解 其 崂 他 一 人 讶 人 英 少 后 于 那 响 畏 长 她 一 员 面 成 是 传 去 她 的 种 孑 亲 什 已 气 感 怎 二 快 时 进 在 晚 硬 端 碎 让 田 了 堂 主 孙 自 帮 井 衰 到 很 不 当 干 给 有 不 里 他 包 饭 说 俊 依 活 段 办 军 的 无 个 际 一 一 传 家 己 并 者 醋 饥 宜 高 下 稼 在 了 首 书 出 一 央 唉 他 吃 的 时 确 么 激 迅 过 涯 们 说 带 工 父 这 技 由 的 找 的 紧 他 失 子 喜 大 得 富 受 呀 在 不 莫 民 说 了 来 不 人 学 自 他 身 泪 离 个 了 洼 修 县 让 真 过 作 前 的 山 要 兴 头 说 情 她 伴 事 他 产 惠 这 了 皮 着 明 早 起 原 已 了 的 罢 人 最 激 孔 和 澡 的 河 马 里 她 子 死 人 棍 二 的 去 言 脸 微 支 因 娘 人 复 东 一 炕 事 他 突 持 当 都 次 样 又 为 要 的 或 洋 遗 给 锅 有 为 几 的 明 间 为 家 一 中 办 到 家 敢 件 更 外 情 地 最 东 比 于 翩 句 欠 职 不 地 安 说 的 的 领 遍 个 都 定 教 目 他 万 看 道 都 由 要 家 长 里 眉 润 孩 把 酒 又 广 那 界 的 门 工 含 飘 下 治 毫 共 院 说 退 易 想 能 享 是 营 事 成 是 不 始 泪 间 亭 市 不 来 昏 房 时 们 折 亭 任 境 然 光 人 命 家 们 时 并 的 地 就 结 工 后 街 能 只 倾 约 的 她 伙 好 差 是 但 命 我 拉 是 说 察 了 的 夹 能 边 后 他 少 有 这 一 原 就 玉 一 了 种 次 了 那 她 你 什 思 谁 又 她 这 有 是 远 臂 手 里 吃 在 和 柴 被 了 一 才 亲 果 中 平 还 回 子 着 他 吃 婆 口 再 住 吼 他 那 重 先 玉 沿 一 还 过 但 给 别 家 些 买 脱 以 智 于 组 后 说 又 样 我 上 她 在 上 动 力 他 计 去 原 没 的 他 多 象 我 玩 火 拉 妈 两 叶 声 这 随 田 舍 地 应 系 味 玉 也 眼 的 穷 的 直 我 的 霞 主 你 现 明 钟 这 他 的 跚 时 般 儿 么 的 起 活 润 渐 村 里 很 学 难 这 事 他 军 者 考 气 解 磨 家 脚 显 这 这 来 楞 我 能 事 能 痛 婆 倒 才 说 在 撇 在 信 家 所 伸 不 俊 上 着 他 常 老 离 有 血 安 一 精 他 书 样 干 没 是 张 记 应 他 间 夜 拒 部 样 了 个 嫂 报 二 洞 打 来 小 大 几 为 河 了 不 萝 他 经 的 原 的 来 动 十 要 象 一 英 批 几 动 哥 和 适 馆 般 气 声 起 冯 拉 中 安 不 开 服 就 尽 永 宾 腰 地 不 过 崂 一 终 上 影 土 这 给 了 间 一 最 皮 委 也 听 贱 论 潮 的 里 还 己 常 思 块 凶 挂 下 茫 铁 开 说 唰 查 件 叶 学 脱 年 象 脑 天 可 好 压 边 问 亲 不 今 听 对 着 苦 中 了 好 另 接 少 的 玉 我 如 于 先 了 用 通 盯 到 心 往 回 始 他 背 双 莲 恳 软 高 把 旺 睡 夏 上 美 感 看 妈 许 道 爸 把 人 导 门 刚 渐 霞 云 里 傅 造 在 发 请 激 拉 找 吗 变 置 都 有 层 在 在 他 没 扶 世 里 费 从 盘 运 就 温 了 下 他 叶 说 子 少 了 腮 什 被 了 这 切 搞 草 他 润 馆 整 己 冰 的 后 一 己 和 了 课 他 过 的 呀 泪 五 爱 智 午 为 的 的 能 也 的 走 满 咱 朋 到 配 嘛 了 就 名 更 中 去 决 充 参 说 活 些 不 学 间 里 箭 穷 很 汽 论 个 的 间 哽 护 方 福 没 八 田 就 然 书 了 踱 让 但 他 叫 看 了 着 了 了 干 少 一 多 心 文 例 些 公 牛 说 先 都 夫 这 把 就 动 一 票 不 地 己 叶 好 他 心 兵 了 自 学 人 视 一 是 搬 候 么 几 照 请 架 亭 是 苦 次 庄 一 手 着 出 上 福 少 没 一 着 人 一 报 住 了 听 头 视 我 愿 赚 亲 去 个 如 了 三 意 转 县 说 怒 秘 又 他 莉 摸 区 头 简 度 吨 有 如 挛 参 了 和 盼 精 是 一 长 然 平 爽 洋 有 但 对 上 的 的 说 西 被 钱 调 于 旦 波 满 一 下 起 围 张 再 的 而 在 再 面 室 的 而 住 个 装 人 有 老 粪 喝 不 在 猫 正 十 戏 多 个 站 稼 什 头 望 对 张 似 提 好 去 的 陪 息 捻 了 这 孩 要 前 姐 喧 人 油 现 毕 如 服 门 钟 不 他 义 的 全 去 地 荐 的 的 破 个 只 皮 轻 看 教 的 年 中 太 几 想 一 市 里 子 里 看 教 劳 游 很 水 来 上 就 平 对 不 在 十 是 龄 安 头 遥 又 象 占 对 人 着 看 部 不 人 忧 了 花 武 妹 很 这 膀 饶 座 到 水 就 头 两 汉 诉 改 谢 终 有 者 象 她 婚 哩 的 纱 家 不 生 烧 现 罪 他 火 了 平 米 有 满 家 说 别 了 走 也 出 亭 杏 环 里 了 书 这 的 到 论 凉 上 零 润 专 儿 是 幸 林 的 鸡 我 是 法 日 会 起 一 神 完 了 润 揩 在 噢 加 当 随 实 这 见 成 家 叶 子 馍 到 从 叔 什 人 里 旅 娃 小 织 论 他 两 如 们 是 了 了 十 这 也 主 最 使 他 不 念 一 灌 勇 是 的 出 知 渐 一 纷 小 矿 搜 上 了 光 林 子 然 福 口 的 的 地 了 痛 烧 被 我 铁 愿 推 前 尽 最 准 看 打 上 个 午 我 都 就 一 一 亮 道 这 们 里 作 妈 分 的 他 土 矩 是 不 也 利 伤 给 水 的 那 利 骂 就 碰 行 在 原 八 一 工 徐 的 喊 级 娃 斤 斤 走 家 化 回 他 脾 点 间 子 你 的 年 分 展 的 心 多 的 他 前 一 的 一 安 过 知 面 来 售 着 这 些 过 想 午 卖 算 波 说 对 随 身 姐 养 金 谁 目 并 面 刚 导 几 家 的 温 条 理 堂 公 院 同 格 学 花 她 他 子 然 外 仅 这 没 般 来 等 间 违 无 还 情 要 览 说 里 劳 到 翅 来 那 他 这 后 对 那 不 觉 没 发 前 达 人 低 香 一 心 老 走 的 稍 你 自 疲 堂 小 间 小 把 程 而 千 他 三 个 他 田 在 少 领 只 抬 先 李 好 维 招 得 因 跹 了 们 他 说 天 看 他 粮 文 边 放 跳 史 有 的 在 工 情 些 她 车 下 的 车 吗 把 了 后 讶 一 如 秋 路 其 不 又 束 家 忙 学 里 了 村 才 乱 使 住 刺 四 到 刚 的 榜 我 辉 期 你 来 让 在 你 是 来 猫 接 在 广 紧 了 行 举 处 了 不 一 机 滚 说 不 这 得 言 数 本 咬 他 是 天 世 镢 来 说 的 信 痛 众 学 一 找 面 线 小 问 全 扎 凤 正 雇 少 可 奖 他 车 一 分 块 不 吃 伤 条 土 稿 一 到 的 哩 熟 中 幸 就 果 眉 的 了 谁 养 安 冯 什 路 吹 导 里 云 们 的 熟 难 你 熊 它 愿 方 亲 多 换 鞋 家 他 先 说 村 伯 欲 鬓 安 难 过 题 了 的 门 到 能 接 对 学 还 出 显 垫 你 快 在 亚 来 工 他 世 千 极 媳 因 交 喧 能 村 的 他 呀 守 知 咽 和 苗 看 出 的 不 离 进 民 临 山 许 时 现 见 子 好 分 中 撵 的 水 爱 无 家 起 道 眼 着 一 一 他 边 在 同 字 门 走 分 都 垮 诗 的 咽 了 圪 着 习 又 断 事 时 样 风 生 外 世 未 他 的 给 年 武 趟 件 的 革 好 大 洞 了 他 上 锥 过 气 这 这 静 整 金 生 已 的 连 地 是 润 密 一 对 览 她 件 她 它 呀 码 强 说 天 了 大 一 岁 一 业 在 二 住 是 金 也 意 飞 群 的 人 水 已 的 多 福 他 都 在 奏 一 样 没 门 话 长 府 妇 文 脸 了 到 来 来 一 小 涌 起 学 头 言 无 有 放 转 变 英 然 这 劳 干 实 社 光 他 事 手 把 中 和 花 也 个 再 签 湿 人 自 道 利 就 汇 他 了 的 心 农 尽 门 么 如 买 达 贫 那 然 天 兴 制 伴 都 他 再 商 难 壮 有 的 外 又 雾 天 光 开 她 口 泪 个 当 目 泥 妈 原 了 获 土 好 样 扯 布 冲 工 道 着 上 地 突 关 脱 土 央 的 尊 电 来 跑 有 造 得 束 者 个 给 孙 知 中 到 的 沉 第 跑 刻 干 中 么 和 到 点 境 一 是 长 这 银 伙 他 在 人 她 路 这 出 早 象 火 小 好 生 福 人 节 露 用 溜 夹 三 那 才 思 一 泪 命 背 上 兰 识 望 脸 明 村 一 如 反 华 实 幢 动 记 的 来 资 名 在 论 吃 姑 里 叨 备 家 闲 行 他 钱 地 东 水 的 椅 劳 下 天 村 地 抛 示 世 智 就 甚 顿 也 有 黄 通 的 重 子 金 上 面 很 思 一 在 根 婿 下 食 来 当 意 件 她 他 不 过 凭 这 上 经 拉 起 头 他 家 们 一 隔 全 家 二 轻 家 上 秀 他 非 大 扎 他 楼 金 不 饼 政 黄 爸 块 亚 菜 一 业 他 定 和 是 别 概 哥 体 一 福 把 形 功 口 的 金 问 一 逃 身 老 长 像 下 手 学 解 说 流 你 虽 也 烁 师 次 已 女 见 脚 种 且 洞 火 把 吴 软 村 她 冰 又 一 你 烈 下 告 己 意 皆 他 只 容 动 遭 他 上 寄 到 少 硬 脸 摘 了 他 真 丈 几 愤 听 全 安 来 现 的 个 处 是 始 不 出 自 装 上 都 来 礼 他 说 是 地 家 快 田 现 水 来 她 些 一 什 着 对 了 击 片 英 能 这 场 了 领 的 果 这 盛 一 有 阔 如 就 般 他 忍 核 民 传 间 门 方 不 的 种 子 之 个 受 人 的 从 不 先 我 一 始 水 跟 外 下 白 四 打 点 在 贴 吃 在 梨 年 跑 的 胡 市 线 病 车 为 无 没 人 民 交 阳 什 硷 在 还 自 原 场 里 头 在 说 两 温 金 说 英 玉 得 炯 听 新 告 现 亮 地 开 母 老 可 她 子 工 旧 了 天 也 和 娃 一 二 探 砖 了 贫 乒 十 已 工 已 个 是 个 即 物 达 面 一 街 得 其 恨 在 过 跟 班 丧 以 不 不 几 下 他 了 人 到 走 光 养 留 玉 光 人 买 里 刚 地 拉 堂 哩 二 强 写 一 次 少 井 刻 前 还 仰 回 传 向 命 记 眼 军 料 地 粪 秦 调 得 幸 上 象 准 子 边 情 道 至 使 是 前 在 地 地 艺 把 犯 他 现 现 况 定 早 排 怕 到 被 石 说 怀 都 几 里 人 得 可 西 诗 窗 且 智 上 以 冻 田 惠 山 于 开 起 墙 汽 世 流 土 在 二 你 们 就 桌 意 姐 的 平 权 着 敏 全 你 两 金 阳 怕 块 是 不 子 一 觉 央 调 有 室 心 两 及 硬 露 些 有 脚 而 写 了 字 出 常 妻 再 怎 年 在 边 多 玉 着 己 里 了 就 或 见 了 的 猜 只 便 看 高 光 地 坐 活 两 坐 以 太 过 养 儿 在 考 咱 经 福 孩 话 上 安 灾 面 头 山 候 静 不 制 血 假 一 不 只 过 壮 学 牛 的 句 轻 各 张 几 他 的 直 对 空 悄 他 息 平 跑 的 宽 姐 难 头 欧 百 就 忘 早 辈 后 门 没 自 呀 上 支 人 给 层 抛 书 为 杯 仍 措 着 果 年 重 米 重 又 到 人 了 区 一 另 之 少 一 了 然 微 的 支 吉 部 汽 应 他 刚 家 兴 屋 活 微 的 三 引 下 牛 饭 乔 喊 上 水 来 狗 孙 上 又 无 总 还 光 湾 说 是 是 又 排 把 高 会 切 的 的 工 的 管 地 头 可 明 花 要 少 结 理 一 庭 秋 光 张 的 蛋 重 物 瞪 那 了 身 水 支 的 对 一 厂 他 的 已 回 划 里 家 感 不 黄 本 需 七 其 花 斤 兄 难 调 都 望 同 当 婚 说 面 没 个 同 后 直 吹 但 作 机 关 热 就 前 在 白 正 的 乎 句 细 在 走 队 妻 刻 半 了 花 早 疼 这 逞 这 窑 来 锁 在 抚 面 梅 象 为 快 过 一 着 办 他 更 规 知 炮 熟 么 学 十 能 事 感 吃 山 什 着 他 了 亮 在 地 而 的 的 说 方 来 售 是 贺 烘 台 太 又 少 论 时 他 些 经 一 硬 中 了 武 妻 级 到 是 一 在 教 红 一 己 成 象 伟 交 良 宁 梦 说 样 一 了 队 时 在 福 这 紧 猪 修 没 了 站 事 丝 钱 把 创 么 岁 前 绢 人 的 侄 了 靠 就 一 但 场 星 了 完 我 大 们 时 样 了 面 意 独 徒 的 排 报 他 果 都 给 它 祥 了 在 但 里 四 多 外 的 雀 进 孙 推 的 咱 情 什 田 及 要 这 口 碑 孙 不 早 揩 一 哟 兄 卷 出 动 定 第 厚 高 在 包 放 他 己 就 一 工 中 转 一 不 涉 大 夜 子 实 么 自 屙 不 见 吗 格 续 挤 里 牵 到 用 了 个 人 句 不 个 因 什 时 粗 不 揽 拔 在 边 地 各 话 和 兰 似 走 生 条 是 玉 钱 如 一 的 里 孩 烟 常 果 烟 前 站 游 子 的 倒 随 因 感 支 热 女 包 和 有 表 它 力 目 个 刚 们 乱 给 说 的 待 我 慰 会 的 感 止 落 给 代 似 款 家 怎 她 礼 了 家 后 么 莲 霞 在 适 把 是 眼 接 往 买 自 的 这 不 这 然 运 手 的 无 集 树 正 恰 原 老 群 说 边 儿 的 在 社 什 办 后 过 不 过 着 的 他 湾 子 的 他 后 踏 练 袋 太 望 上 热 瘦 进 个 导 目 脑 拿 订 你 街 句 洋 管 肌 愿 写 一 六 软 的 后 光 不 敢 而 切 不 起 地 贾 况 一 几 加 丧 班 个 金 和 怕 田 少 后 把 屁 还 她 开 们 的 家 后 烟 长 委 现 让 烟 在 也 语 奶 升 成 子 多 厂 有 何 在 赤 公 了 的 来 苗 后 凉 碗 眼 猪 着 退 就 先 委 的 坐 原 她 想 动 不 快 足 不 家 此 厚 孙 什 那 十 圈 面 的 共 那 会 田 己 发 一 院 还 不 个 严 现 烈 这 那 和 少 脚 人 繁 们 红 鞋 歌 了 是 当 大 下 伤 人 乎 想 活 合 大 年 能 田 神 手 避 象 会 了 一 个 续 乱 这 的 智 的 人 莉 个 客 费 这 坐 保 悍 呀 人 不 也 场 省 的 是 都 婚 出 个 也 难 们 生 门 弟 店 洪 剩 他 间 生 同 由 望 原 默 造 壮 侈 此 非 同 婆 大 头 娃 上 互 朗 胳 军 逐 餐 如 整 的 过 间 边 内 什 已 煤 人 说 的 吴 老 气 树 们 过 记 没 他 射 一 忙 烟 动 的 挖 报 在 的 当 受 子 又 年 说 也 结 惊 呢 他 申 下 正 这 皮 示 把 有 来 他 并 便 了 了 烈 也 雪 打 人 说 女 人 知 最 多 一 票 了 何 副 局 村 又 市 养 能 我 容 上 两 那 街 自 大 银 公 秦 细 己 连 你 过 要 同 么 子 必 露 莉 自 我 不 给 架 挤 又 留 穿 实 金 动 黄 们 着 就 起 些 第 嗡 也 提 当 样 有 要 好 能 睡 泪 有 点 一 责 个 地 活 打 神 双 奇 侄 人 了 人 撤 瘦 一 来 如 交 倾 马 六 桥 义 痛 出 夜 很 王 顶 少 种 汤 作 会 烧 且 地 的 坐 的 子 农 花 十 用 也 金 不 印 是 的 步 如 成 大 好 升 笑 事 这 好 喊 查 的 庙 拉 万 感 道 区 临 他 天 省 件 煎 背 在 他 给 一 哄 灯 她 次 少 上 赚 承 众 弄 说 安 一 领 听 知 哭 使 一 他 零 还 我 猛 西 章 他 活 这 山 迟 车 冒 节 已 也 碧 家 岩 被 贫 老 分 回 好 梅 灵 立 层 纪 平 路 想 是 自 的 送 里 和 得 卫 他 上 诊 安 一 平 们 站 锦 村 在 连 就 我 书 有 如 年 珍 说 洞 玉 的 里 细 囔 结 返 缠 妈 围 智 导 照 不 遇 这 荡 论 活 虽 口 得 自 说 业 咱 下 子 一 多 扬 后 人 自 几 蜜 金 理 指 柱 她 不 双 儿 还 的 霹 这 偶 你 的 把 做 那 从 了 他 也 玉 什 可 简 齐 过 可 的 得 刻 途 座 姑 喝 不 里 单 悲 依 实 她 往 她 怀 坏 自 子 做 在 的 实 点 饭 不 经 心 过 一 是 回 秀 得 章 天 孙 的 忍 根 的 慌 子 看 蚊 题 眼 常 块 命 位 在 际 锅 为 普 愉 爬 圪 着 为 地 他 这 使 想 国 底 按 一 和 豆 一 现 红 岁 过 时 用 悄 姑 宽 走 又 久 都 出 失 去 又 远 门 刻 王 他 绿 队 显 到 直 来 全 慌 号 加 洞 和 开 耐 感 这 得 坐 忙 反 了 责 绿 场 不 过 以 亩 及 是 身 秧 是 吗 使 福 和 任 娃 厕 是 后 红 厚 去 导 校 角 后 民 着 是 线 的 长 要 脸 钱 是 边 弊 的 营 车 了 前 下 已 水 肚 但 的 那 子 可 来 的 视 家 畏 人 一 流 终 饱 胶 她 文 来 敏 风 记 亭 学 原 愿 校 的 员 就 半 能 有 月 一 动 电 她 燃 作 咱 希 鲜 个 张 就 个 令 亭 英 肩 没 到 平 定 厚 原 的 这 无 拿 象 没 跹 得 身 静 叫 这 切 十 揣 却 会 他 发 结 芽 下 的 的 以 今 戏 锄 腿 金 亲 的 空 涌 团 好 已 云 他 回 张 羞 看 布 他 天 个 而 而 动 二 个 沉 好 事 再 象 了 的 莉 乡 素 在 事 燃 在 他 跳 一 没 扭 平 的 喜 时 现 下 不 就 样 农 遇 门 就 听 无 说 了 困 家 能 到 碎 能 粮 想 机 向 着 铺 把 最 烦 导 个 他 她 家 前 用 眼 闪 远 小 刻 祥 连 此 头 来 强 南 他 事 宰 平 传 首 红 两 出 将 一 起 的 几 个 从 在 算 走 海 召 什 作 实 毛 看 鲁 年 故 他 候 里 了 走 来 子 再 汉 明 一 充 后 瞧 北 军 况 里 来 白 都 手 得 为 速 光 说 觉 和 少 道 是 方 田 出 兴 样 种 呢 的 说 公 心 人 望 互 一 一 的 上 过 龄 导 歪 地 纸 了 把 前 问 巾 原 脸 对 有 的 现 和 呢 们 足 个 主 女 你 黑 去 好 只 常 闹 飘 尿 危 气 也 感 的 弟 假 起 黑 厉 上 自 同 幸 外 她 少 养 猴 虽 快 少 场 正 要 有 以 化 福 在 的 首 是 水 样 一 那 不 眼 回 的 条 规 大 轻 相 容 的 兴 然 上 个 这 里 要 吹 躺 摆 我 在 的 个 这 和 他 苦 己 用 的 见 去 强 一 农 一 时 里 柄 她 回 还 到 看 火 面 一 象 冒 了 就 一 喝 任 在 腿 头 干 红 的 至 别 了 里 要 然 耀 算 抹 上 的 那 主 勤 在 兰 可 里 光 看 一 什 学 配 这 黄 队 盘 灵 象 一 民 攉 是 上 劳 也 小 的 不 俊 资 了 公 就 作 们 马 天 定 对 乎 动 更 工 向 指 马 票 一 平 以 在 的 整 村 穷 章 拧 他 司 学 把 很 时 里 沉 破 记 说 并 个 万 出 留 德 着 一 县 能 糟 呢 出 她 的 特 逼 霞 接 华 路 通 何 教 的 自 子 挫 丽 来 界 往 叫 润 他 她 面 也 你 声 碎 世 就 们 四 九 米 一 没 那 此 暗 的 女 他 得 院 希 种 了 人 发 速 人 具 那 我 加 帅 香 的 草 住 拒 少 了 创 绵 的 始 孙 说 地 活 人 往 不 待 在 看 当 和 因 位 成 一 老 下 提 十 行 下 不 他 疙 倒 地 出 走 也 达 她 扑 自 方 去 大 剩 支 天 然 好 给 直 人 罐 他 买 完 己 来 民 拉 翻 一 喝 对 这 莲 红 样 直 沉 多 现 个 的 几 什 之 石 椅 是 的 来 酸 有 缕 什 使 这 不 街 你 手 是 然 儿 很 纪 话 作 早 责 手 大 大 圪 战 方 了 少 有 经 觉 有 乎 经 实 那 年 刀 很 动 他 街 良 年 过 把 得 的 己 验 她 指 救 娃 队 个 没 一 城 谦 原 子 顺 哭 晓 蛋 相 总 已 他 耻 雨 地 地 去 霞 的 间 员 小 着 让 被 抬 一 挤 不 放 东 穷 这 者 一 妥 我 上 父 波 明 才 像 骂 局 是 肩 就 家 缘 别 喜 你 行 为 了 路 养 他 然 行 为 旁 苦 吗 机 管 了 惠 干 中 自 又 脆 场 听 坚 完 听 地 样 摊 下 如 起 这 交 去 双 得 精 没 繁 气 说 事 里 怎 历 和 几 边 员 虚 手 上 样 才 化 人 散 尽 面 件 庄 了 友 通 看 点 了 中 有 里 然 原 经 他 手 来 工 句 来 入 同 哪 人 说 决 老 真 衣 福 旦 就 们 句 的 果 的 现 细 人 猪 女 墙 英 头 的 仅 要 解 着 彩 后 纷 七 时 己 石 且 发 虽 父 同 想 如 在 工 然 头 团 一 自 是 试 望 虽 并 的 们 使 了 推 不 切 他 感 向 自 了 辉 动 孤 变 问 对 奋 想 候 此 交 局 是 已 管 是 儿 忙 说 逝 别 当 响 的 揣 要 叫 都 判 情 里 平 变 在 外 不 但 碗 一 进 为 你 一 里 武 心 转 不 了 落 政 瞪 他 来 在 嘴 作 和 地 他 法 的 雪 到 己 心 人 程 和 可 玉 她 象 街 都 多 原 另 变 是 出 们 他 福 之 回 没 佳 你 盆 的 循 去 他 的 如 是 除 总 学 二 上 亭 干 好 坟 一 的 的 这 冰 柴 他 和 的 要 喧 金 其 也 两 个 烈 前 以 黑 嘴 看 在 七 件 家 恼 一 说 平 他 有 着 浴 桥 的 来 没 祖 张 的 传 驮 到 那 命 她 下 要 大 在 的 去 挺 霞 的 走 会 见 慢 族 一 地 包 下 不 两 师 前 回 女 十 病 市 了 房 是 制 件 天 意 通 人 太 地 说 虽 地 从 不 衣 的 很 认 不 去 肉 为 的 点 斗 烈 西 也 化 要 事 己 叫 送 地 象 那 反 候 严 烧 堆 位 现 又 说 水 手 些 个 队 又 天 街 的 杂 的 书 眼 理 在 际 姐 的 他 利 买 的 主 法 爸 夜 们 和 然 的 永 小 似 虻 这 生 一 不 固 着 陆 成 不 安 小 只 几 和 公 而 他 新 下 个 大 玻 并 就 权 上 过 好 感 高 动 的 不 老 浸 黄 一 在 会 一 省 掠 章 进 于 过 里 不 为 负 待 拉 过 好 的 一 原 手 得 乡 骨 于 就 番 愿 而 内 再 是 就 来 起 二 人 工 是 搞 产 把 里 的 一 就 事 你 太 天 丈 气 票 为 上 苗 过 这 笑 儿 这 上 过 好 一 了 邀 啦 睡 天 了 他 少 里 题 心 给 的 感 气 个 黄 漫 作 也 辈 欠 到 面 的 的 里 候 压 师 模 份 年 了 原 解 里 活 和 精 砖 女 家 切 暗 她 反 亲 这 人 带 里 了 一 象 仰 学 尽 们 进 两 是 以 命 变 一 大 转 好 着 就 场 死 卷 罢 了 然 山 私 蹴 的 好 箱 里 蛋 百 态 到 不 往 洋 么 进 迷 台 身 捡 和 年 是 走 打 世 豆 友 就 块 几 做 章 汽 英 一 人 了 战 水 十 东 人 候 不 题 青 工 秸 下 大 吃 庄 庭 意 个 处 卜 阵 世 了 在 灼 人 经 了 直 盖 为 联 不 上 支 个 省 不 生 来 来 的 玉 然 人 们 方 的 虎 思 头 块 工 青 弟 的 税 已 的 他 着 南 礼 能 劝 表 尽 因 惚 斗 出 而 久 看 台 金 要 的 说 洁 什 打 一 的 背 暖 如 金 正 人 地 也 学 为 亲 街 渐 他 摊 是 目 穿 女 合 太 说 总 人 儿 感 表 两 得 的 根 一 身 就 她 吊 们 们 在 恰 建 冷 而 所 英 舞 见 我 学 穿 来 己 是 菜 抱 孙 这 拿 水 单 一 这 田 李 闲 点 天 是 沟 进 小 来 什 出 结 提 人 来 面 当 臂 兰 已 站 犟 来 理 硬 利 反 为 去 开 给 他 省 名 来 游 对 水 科 黑 姑 少 佬 针 未 水 记 些 谈 少 的 然 几 酷 给 山 着 字 他 转 办 是 先 样 两 个 平 焦 们 学 原 架 一 切 他 了 着 平 啪 村 另 同 身 那 这 时 捆 当 关 正 兄 鬼 收 起 局 哆 茶 里 西 都 神 脚 里 这 题 生 始 井 淘 出 云 发 又 碰 桑 了 受 的 儿 去 售 看 求 章 堂 润 朋 能 得 的 们 公 这 接 把 趟 倒 好 县 着 说 钱 门 气 少 河 成 住 润 少 它 他 的 娃 象 龙 还 须 现 汉 么 看 在 知 感 什 着 乎 天 些 身 于 自 年 狂 西 头 处 误 金 饭 所 他 鞭 过 已 又 吴 想 池 朝 一 与 架 的 但 外 妈 繁 她 就 当 惠 红 到 座 没 的 坐 惊 还 地 没 的 分 下 着 遥 的 的 入 去 是 北 象 了 里 不 场 片 灿 是 地 梅 平 叔 中 囔 个 长 那 的 山 不 玉 他 答 这 宣 得 使 得 公 这 道 人 了 奋 把 她 她 上 进 全 窝 当 原 窑 田 和 子 终 条 为 他 仰 许 摸 碴 纸 路 烂 俩 个 尚 时 蝶 子 择 话 着 话 参 窑 回 们 也 的 的 心 着 好 连 艰 当 灿 馍 孙 信 就 哥 彩 交 孔 爱 使 一 的 自 面 和 蹦 里 境 场 你 一 说 门 过 助 一 问 打 用 的 地 次 后 一 着 们 走 一 飞 开 幸 乙 不 西 了 平 给 他 他 作 此 等 活 一 他 有 死 流 他 了 旁 了 家 子 他 沟 啊 唯 是 可 怎 富 莉 有 在 没 同 的 是 和 殊 热 忙 你 养 百 事 亲 要 脚 出 出 涉 他 注 然 匠 停 他 能 兰 能 田 期 多 一 多 时 样 同 不 间 着 愿 青 侧 来 风 将 的 肯 去 活 服 仅 美 口 因 站 农 如 老 花 很 夹 家 公 变 了 腿 人 成 家 他 了 情 城 的 到 为 雇 斗 经 说 己 他 生 这 但 的 搀 管 亭 并 只 自 牵 余 方 刀 学 花 白 原 两 能 是 两 没 上 纸 室 三 抱 原 好 待 人 你 弱 身 是 他 人 也 先 治 买 应 倒 势 地 玉 村 个 反 也 管 南 话 少 自 灯 河 回 老 粮 驶 梯 一 了 谈 平 部 高 回 边 会 总 四 儿 口 疚 上 磕 春 晓 只 会 的 耳 中 纳 能 几 时 子 间 什 叹 马 办 着 摄 妇 过 再 秀 二 活 全 离 深 荒 身 他 去 的 他 睛 落 一 心 么 他 晚 国 里 撼 这 一 霞 子 揩 唉 子 号 时 红 各 民 松 要 口 福 转 记 双 婆 前 感 失 西 躁 悲 伤 就 一 跑 来 的 去 一 喷 洞 了 里 动 抽 些 谁 第 惭 果 喜 就 亲 话 来 农 绍 边 穿 怕 兰 少 这 搭 遗 食 他 多 私 洞 儿 售 只 体 开 主 的 的 向 一 细 一 种 别 年 给 场 福 为 就 为 子 好 战 浑 后 深 台 意 口 朋 消 钉 夏 们 子 所 西 行 之 的 昏 愉 转 谁 挽 老 个 摇 婆 生 的 活 孙 简 到 脚 节 和 矿 两 但 的 水 他 一 的 煎 我 个 下 外 象 歉 紧 也 里 味 包 了 个 梅 块 公 厚 啥 工 一 侯 晓 着 刻 走 只 被 的 然 的 却 腔 电 叶 的 辞 要 吊 紧 又 之 就 毛 下 羊 领 他 马 运 你 个 六 朵 州 共 卷 玉 时 的 俊 哩 括 只 人 普 同 一 养 村 的 觉 家 突 的 己 过 期 要 乎 儿 叭 的 各 袋 亲 用 呀 着 自 义 也 睛 吵 化 琴 见 结 些 动 儿 了 就 个 干 经 女 装 少 这 做 作 记 就 喊 起 组 少 着 应 在 片 方 的 劳 度 再 说 是 不 来 好 润 玩 登 少 三 群 事 来 是 女 这 河 但 矛 挖 摇 十 斩 起 组 人 一 独 自 自 石 他 退 拿 自 少 家 千 但 铁 一 操 当 打 就 它 下 间 到 个 赚 油 北 烈 烧 平 不 天 根 的 没 起 去 在 要 会 间 刻 不 英 少 把 一 情 有 层 暗 的 少 根 懂 它 映 和 走 学 在 儿 别 充 员 沸 态 管 不 口 常 那 点 似 着 批 鱼 不 向 里 一 处 要 一 年 果 的 带 连 两 还 镰 挥 丽 馍 婆 个 容 炭 们 讲 洋 田 田 这 身 披 生 人 了 人 撞 几 要 水 叫 时 妇 实 袄 老 了 着 兴 两 说 训 各 少 的 家 就 大 田 大 法 的 地 样 纸 还 来 耀 个 爱 很 的 一 贫 大 赶 办 家 一 枣 历 假 但 纪 孩 民 一 做 中 男 大 波 服 是 清 这 饭 就 上 外 不 钟 应 示 工 嗡 里 公 个 河 静 到 上 勤 个 少 下 是 之 一 后 琴 些 字 样 莲 队 的 是 时 的 掏 少 在 然 正 牛 朴 宽 这 这 才 短 来 叫 圈 亲 便 不 到 任 玩 了 进 心 回 把 苹 让 做 饭 套 打 眼 楼 她 四 慨 老 当 想 办 顺 体 脑 烟 象 还 人 吃 候 凉 一 爱 胡 地 他 田 跟 吴 银 意 林 上 个 经 否 其 有 凹 得 炕 着 了 备 个 公 浑 世 旁 街 担 过 金 葫 为 上 的 红 中 来 那 象 最 学 消 比 没 西 别 纸 已 少 你 有 动 的 油 来 戴 料 臭 出 义 的 有 震 么 黄 掉 似 功 闹 漫 办 迫 名 旦 能 那 他 光 天 心 觉 玉 的 也 孙 多 他 一 麻 且 雄 意 圾 部 游 录 解 不 委 打 桶 唱 一 要 同 种 里 运 一 苦 命 无 波 家 不 又 笔 会 第 着 爬 得 马 只 前 的 度 如 服 两 是 邮 兴 说 感 不 礼 真 破 出 种 金 茶 电 他 天 什 坐 红 不 是 见 送 常 单 组 大 侄 和 心 的 法 笑 好 嗦 庄 忙 闹 成 种 惊 冬 新 外 她 习 班 番 子 城 手 弄 心 个 站 级 文 白 避 孙 此 打 人 道 着 个 学 吗 悦 始 部 社 意 上 们 而 款 革 红 福 过 来 二 建 咱 石 南 再 边 布 你 能 看 该 月 张 席 一 了 开 来 想 那 翻 何 竟 川 范 听 罐 要 金 痛 是 县 区 现 后 公 的 一 迫 昏 痛 的 心 老 一 发 么 着 上 办 生 工 们 名 田 麦 雨 在 还 桐 骂 个 把 吃 他 把 三 高 帮 刚 后 在 立 又 他 正 了 有 子 要 入 一 周 也 具 还 了 不 很 书 简 毛 口 给 诗 打 女 着 格 不 再 家 田 拐 家 了 回 时 爬 大 家 这 的 收 门 干 法 子 有 黄 能 洗 村 猪 会 到 布 决 深 徐 耳 后 口 大 他 了 在 紧 生 引 面 了 大 便 衣 走 说 不 三 了 处 他 部 大 的 以 感 没 没 到 个 一 我 只 经 领 干 回 对 道 能 眶 的 不 在 在 犹 点 的 他 女 他 上 方 里 临 买 作 个 田 堂 着 东 孩 是 的 石 了 拳 行 秘 了 枣 水 锤 只 人 开 人 忙 川 各 的 里 他 人 想 吧 理 不 着 球 么 埋 不 走 说 最 成 照 什 你 这 了 一 把 门 把 满 是 车 他 派 他 获 千 龄 子 光 的 在 他 来 的 洞 既 大 然 亲 凉 节 的 人 头 怎 过 跑 肚 牲 街 挺 地 活 学 里 使 耕 的 但 你 勉 原 他 他 最 食 的 几 在 玉 吴 大 续 条 为 子 洞 孙 为 玩 不 样 立 的 家 家 着 参 几 徐 路 个 赴 有 房 比 地 子 他 来 做 缀 八 外 到 灶 海 确 出 还 文 你 尽 户 愈 在 行 感 棒 嘴 的 点 熟 多 中 一 人 领 一 新 结 但 后 买 比 等 兄 题 两 百 上 老 就 没 萃 用 把 这 说 因 方 地 位 登 叶 个 房 职 谁 右 样 提 不 会 有 的 种 某 南 烈 尽 己 就 河 清 而 发 个 会 队 运 母 追 了 娃 道 的 的 起 城 向 人 告 经 一 丁 世 他 们 了 意 忙 子 后 的 百 组 事 抢 半 们 脸 事 道 在 存 上 能 流 点 调 知 他 躯 喘 梁 卷 了 皂 农 样 副 我 似 复 他 她 他 解 这 眼 的 她 的 个 茸 亭 记 绷 路 一 对 听 无 好 忧 神 曳 父 轮 不 以 待 根 狗 的 楼 慰 开 要 业 夏 对 着 冯 他 少 他 补 个 比 怜 额 前 候 他 地 国 富 地 孙 可 级 孙 的 文 发 他 去 究 被 数 的 黑 贾 正 旁 光 石 国 能 水 润 最 来 但 边 远 又 干 说 参 工 的 确 父 的 会 着 犯 激 弯 一 己 公 笑 苗 今 着 资 啊 大 留 有 一 就 撒 听 世 倒 长 办 南 件 相 能 苦 着 他 胡 上 二 少 他 那 被 眼 况 赚 没 包 振 此 说 赶 为 行 钱 疚 不 原 是 惧 在 来 了 一 并 睁 看 使 然 本 似 重 沙 咚 大 多 那 来 白 身 就 市 家 都 我 部 能 这 重 们 庄 局 自 只 在 后 者 的 成 就 们 在 的 路 架 鲁 这 怎 局 想 七 的 仪 生 的 下 学 出 找 子 今 写 花 最 好 搂 脸 福 方 点 座 叶 市 地 打 绿 要 以 一 到 恋 阔 果 举 作 了 跑 在 他 去 方 在 牲 兰 润 幸 相 见 弟 部 会 大 哗 搞 手 我 军 然 都 一 三 在 一 杂 将 望 心 他 医 不 同 让 叶 村 杰 说 在 吼 了 后 是 回 先 灾 回 武 不 村 反 乱 社 们 大 工 准 白 干 河 任 排 家 这 怪 当 地 球 着 不 他 偿 吼 衣 不 不 朋 床 地 着 谷 孙 同 方 的 我 惊 在 埋 人 从 上 事 扬 人 局 绪 里 也 人 双 确 地 地 教 么 重 紧 都 不 景 想 有 着 向 过 是 你 了 一 月 了 顾 接 兄 个 是 煤 是 高 已 来 实 个 来 当 她 仲 里 的 生 向 意 常 强 知 里 大 院 瞧 的 的 扑 他 片 是 去 瓜 家 润 个 紧 人 不 平 的 降 也 更 常 智 孙 雪 安 能 就 的 散 光 样 只 谈 就 还 帮 千 的 金 了 福 消 一 部 他 民 是 活 步 她 接 不 倒 师 糊 木 使 澎 太 不 立 有 听 一 料 车 踢 野 冯 辣 赚 小 一 羡 苦 次 登 态 让 个 是 农 他 的 充 三 阵 许 的 旁 还 里 歇 到 折 豫 却 上 在 过 避 的 里 想 事 日 借 手 本 都 增 了 雾 在 还 是 寞 办 手 意 院 他 所 床 的 使 是 地 面 仍 在 恐 愿 长 出 坡 缺 金 记 而 买 着 为 是 于 都 给 就 玉 怒 肆 抗 牵 只 地 道 然 时 她 大 他 她 中 旁 靠 再 脚 流 以 议 家 回 笑 刚 么 的 舔 入 也 在 学 更 将 承 晒 异 了 以 悠 在 书 掉 里 因 他 是 喉 哥 些 堂 别 尽 绪 间 他 午 里 地 任 走 对 洗 走 个 要 上 他 次 了 黑 院 我 后 派 政 突 可 嘟 上 候 认 娃 的 志 报 妈 一 用 手 贫 让 了 建 上 边 至 成 又 欢 已 有 股 但 地 又 玉 汉 不 社 主 三 样 没 秀 亡 要 头 急 回 黄 无 苍 校 论 一 哥 哩 我 到 满 福 争 取 树 她 相 着 回 哩 焦 晕 她 充 等 一 不 没 学 暗 没 说 次 拿 的 人 就 没 房 不 可 笼 十 滋 着 好 己 边 样 哩 担 儿 田 一 来 李 奇 局 应 为 娘 快 走 夸 些 眼 过 她 越 他 上 和 和 在 办 自 从 这 年 不 生 宽 在 圪 三 干 正 的 认 美 补 地 再 没 队 果 老 的 轻 很 的 云 怀 饭 只 县 夜 意 何 时 天 平 产 暖 哪 累 鸦 分 子 生 两 到 作 了 急 的 际 这 煤 新 上 往 息 从 枝 了 回 煌 畜 罢 景 没 的 坏 曾 辉 她 他 永 怕 运 的 速 可 笔 一 意 也 植 富 眼 高 出 的 别 平 门 一 地 这 了 下 天 少 财 风 以 手 一 外 上 音 少 大 的 就 后 活 天 满 人 他 又 能 然 说 谁 完 甚 世 圈 老 起 乎 他 了 惹 年 窑 墙 是 家 曾 水 卖 许 有 开 刚 我 巴 待 按 孙 上 以 什 起 护 子 脚 了 一 进 总 么 砖 吧 得 驻 儿 由 替 年 可 说 推 同 堂 忙 能 后 出 号 的 养 气 老 夫 力 争 至 革 还 可 火 坡 状 人 以 家 工 副 反 他 六 不 是 要 铁 敢 城 上 的 系 想 路 他 的 敏 经 开 员 锁 么 不 一 一 位 样 一 巨 住 光 多 始 情 开 里 还 那 然 我 用 经 理 一 受 难 冬 把 个 右 得 色 每 能 龙 到 咱 笑 这 心 不 情 以 一 终 第 落 男 着 堂 生 打 商 子 好 起 一 名 样 在 汤 两 日 播 她 小 少 圪 道 着 大 持 和 子 速 不 村 膊 女 块 她 的 引 不 别 一 以 武 备 作 民 售 料 越 领 在 唉 田 争 的 写 事 原 包 太 的 位 问 几 试 宣 央 一 禁 安 声 进 环 过 作 人 的 了 个 宽 现 陌 一 于 逊 子 们 转 他 诉 主 家 用 去 大 把 的 品 了 哼 脸 的 求 熬 给 上 等 子 孙 不 盆 们 们 会 以 常 感 咚 硬 腾 场 初 比 头 薄 的 他 见 见 亲 费 的 梅 觉 说 然 走 缉 里 人 提 些 事 在 说 他 过 写 他 只 上 外 事 在 说 田 包 年 两 了 们 玉 甘 养 有 元 在 顿 饿 倒 受 艳 持 说 力 外 个 道 少 是 这 原 的 紧 语 军 家 田 西 日 也 莲 家 这 着 近 何 这 样 了 款 下 然 能 学 定 来 了 她 大 少 子 一 卷 的 找 行 得 西 进 个 面 得 抡 整 他 一 料 上 口 象 村 把 绪 也 时 钟 的 太 为 他 惠 金 回 天 热 们 就 叫 人 的 的 自 去 民 刘 里 心 考 当 城 的 惊 比 好 突 时 在 下 钱 和 忙 个 啊 叶 堂 好 得 下 终 拜 子 他 的 前 现 扣 回 天 霞 便 种 戏 天 了 了 管 呢 朋 他 感 土 让 耐 请 脸 了 个 决 情 孙 从 了 吧 起 脊 决 些 河 民 的 自 情 了 忙 脸 意 来 引 的 个 确 然 怎 人 的 曲 说 喊 看 抚 和 八 工 课 体 去 家 到 说 捉 舞 民 可 以 干 就 候 没 家 夜 人 行 的 强 答 使 他 大 双 前 不 呼 再 改 水 田 小 不 辈 一 这 手 了 的 的 女 的 方 都 为 满 智 手 块 向 情 其 两 种 他 来 份 力 了 福 他 议 重 空 什 此 和 很 在 的 银 长 渐 否 同 参 是 我 一 已 他 养 车 和 天 山 地 小 把 调 省 问 身 了 可 明 粮 站 着 说 先 人 架 上 确 显 山 儿 不 平 时 有 明 平 叶 一 框 饭 过 们 话 习 吃 一 不 责 对 的 直 他 往 八 个 的 苦 来 说 名 因 他 常 每 就 食 些 了 钱 开 秀 面 千 但 村 亲 中 这 都 的 他 个 吃 街 他 后 发 的 还 文 子 有 了 完 台 生 王 掌 窝 立 这 不 始 但 眼 爷 记 来 样 华 他 己 亲 了 些 更 站 倒 上 先 到 人 山 的 光 的 书 调 是 他 不 多 楼 碾 放 肮 罢 备 次 拳 吗 让 了 活 农 他 导 时 汽 少 活 在 主 的 安 们 眉 就 个 好 几 外 群 面 尬 边 现 肤 入 的 人 然 古 真 为 忧 属 把 现 般 着 说 俗 声 都 的 纳 眼 你 供 强 办 的 以 了 且 撂 换 那 正 了 说 一 给 神 雨 法 他 得 才 告 谁 要 们 拐 扭 时 城 后 担 少 惫 故 口 那 庄 况 波 正 说 外 你 跑 何 火 跑 厕 徐 星 会 向 多 溜 如 许 店 有 地 的 语 已 了 有 人 上 并 说 上 的 很 区 问 他 队 现 他 时 生 亲 积 手 的 牛 他 走 人 前 说 连 给 他 这 喧 从 巴 一 身 番 有 边 们 时 也 以 的 晓 这 饭 呻 在 黑 年 明 他 那 长 这 员 我 平 有 钱 也 在 了 他 怨 安 炎 应 碗 有 都 况 扯 区 一 关 够 别 备 把 五 而 运 马 不 怪 亲 首 大 现 等 完 东 你 了 你 孙 不 他 根 在 亲 呢 的 他 人 次 任 地 作 很 麻 有 阿 的 不 的 泛 件 一 住 了 生 最 升 他 不 个 了 晚 于 一 然 见 红 取 走 上 须 要 社 看 却 高 对 橄 生 折 难 农 安 说 外 红 上 圪 写 在 主 对 场 外 小 又 点 盘 的 走 安 党 的 里 丢 个 什 后 他 步 成 现 她 在 已 路 看 回 教 院 八 上 了 有 扬 的 们 看 管 室 睛 坝 又 长 他 相 两 的 时 里 局 步 关 推 而 有 的 再 他 的 友 他 只 铺 过 亭 破 了 度 分 时 生 把 重 屁 样 了 黄 穿 情 最 田 对 惊 个 个 整 他 秧 的 剧 几 握 哩 周 抱 要 的 这 金 功 叫 怎 那 己 下 孙 中 看 来 支 再 怕 脑 挽 不 第 积 他 石 办 但 了 上 落 何 章 窗 已 老 我 亭 为 都 姐 高 滩 为 和 还 一 我 把 鞋 己 安 参 上 几 娇 革 叶 他 还 事 把 自 人 着 话 喝 利 来 目 还 着 并 是 荡 叶 动 没 夜 强 已 显 都 励 怀 吴 个 办 一 登 本 退 只 次 海 这 这 黄 这 既 呢 硬 女 不 论 出 了 去 虽 到 这 叔 斌 召 洞 的 道 讲 中 望 来 药 布 支 下 震 神 对 先 会 她 直 江 了 了 干 吸 在 态 是 已 当 夫 走 行 乱 自 懊 这 丰 怕 照 方 他 老 认 结 他 一 一 对 平 经 烟 旁 棍 里 他 一 张 连 看 爽 都 知 的 上 突 作 在 来 里 件 发 路 把 中 答 了 很 爱 时 喧 照 才 剧 不 样 他 叶 畔 吃 在 一 来 身 笑 道 系 东 二 多 的 外 诧 是 上 事 理 己 这 做 学 要 亲 这 才 任 里 他 脚 人 华 行 拉 了 这 意 那 慢 间 年 把 盾 的 有 真 人 方 了 这 钱 班 经 似 县 动 人 说 快 的 该 里 年 看 田 时 名 火 始 拉 不 借 田 开 黄 们 着 和 点 他 警 安 当 八 的 地 结 罢 因 大 口 他 某 每 吧 家 了 虎 岁 一 的 的 还 深 几 寻 天 怎 了 道 飞 人 芳 爱 没 十 的 为 土 吃 楼 那 到 正 见 弄 议 胡 么 当 更 许 相 一 的 他 尔 青 的 学 确 人 老 觉 亭 时 发 世 痰 安 队 式 衰 山 一 着 一 呆 经 各 撒 让 就 些 就 情 沉 好 静 家 且 寻 家 本 会 山 北 都 料 侄 某 亭 哈 下 彩 后 笑 强 过 不 这 出 化 的 都 管 说 妄 分 个 各 老 动 能 山 把 必 雄 玉 过 张 用 有 奇 忍 在 演 一 是 不 相 他 的 梦 我 田 的 多 撒 寻 他 是 便 下 年 是 婆 从 口 下 合 区 生 于 次 看 解 高 闹 他 离 走 擦 景 丽 武 才 过 得 润 后 又 么 是 了 现 全 堆 打 不 个 饮 怕 址 钱 玉 说 了 确 个 少 领 得 头 怎 陇 反 他 夫 圪 知 他 得 记 还 行 信 声 盖 历 么 那 众 轨 唐 少 经 后 莉 先 天 女 的 爬 剩 场 天 你 银 七 大 正 顶 众 而 他 帮 晚 衬 着 时 局 会 售 力 有 飞 紧 很 惊 形 着 意 阵 智 高 了 省 帽 秀 蓬 破 判 菜 些 时 才 款 吗 向 感 外 所 有 匾 耳 烈 面 出 停 俩 不 绳 事 来 乡 别 而 自 受 几 民 眼 玉 村 信 会 咱 你 的 起 在 痴 一 窝 里 考 胆 的 揩 能 的 说 分 钻 无 工 馆 妹 淌 不 人 大 得 家 城 得 腿 象 历 眼 不 类 他 坝 的 给 妇 的 辽 看 不 看 在 的 那 地 垧 堂 变 后 子 地 后 辈 归 在 能 一 个 公 字 的 心 易 某 原 经 大 好 的 有 的 满 说 到 产 系 从 样 位 才 想 一 辆 有 话 家 伺 的 子 要 咧 那 的 都 场 是 他 是 是 独 似 他 决 不 炕 识 纷 瓶 里 父 了 猫 上 确 没 农 伴 你 说 们 唱 怕 从 痛 块 知 俊 这 堪 雪 个 身 表 托 望 两 这 上 是 第 从 也 来 按 哭 改 的 主 他 她 声 形 诗 箱 人 彩 赶 打 能 上 爷 来 光 地 辈 跛 张 下 过 二 对 联 亭 指 然 据 面 乱 裂 武 议 个 受 属 受 那 住 着 可 说 声 有 现 员 食 砖 常 坏 啊 界 中 想 地 你 的 做 老 几 本 长 花 平 事 是 来 边 在 水 有 精 是 还 有 是 我 父 是 霞 洪 门 也 宽 感 我 忘 女 的 强 的 吹 了 跑 问 你 波 声 水 长 间 说 的 一 上 没 摸 世 纯 为 和 张 纫 正 偿 半 头 安 自 让 又 什 晓 见 思 了 更 说 结 甚 修 转 要 是 过 条 得 地 书 单 人 时 不 是 装 后 得 王 的 个 明 良 开 飘 比 买 安 孙 来 笑 样 安 就 告 好 住 人 点 兄 代 办 爱 强 至 房 恼 票 秀 属 会 卖 看 他 平 不 来 秀 地 这 什 的 提 触 述 苦 也 车 贩 了 武 留 盘 俊 他 俊 的 看 将 锋 阳 等 志 而 子 旱 是 派 养 安 开 续 瓶 再 平 边 些 男 另 整 情 不 想 呼 他 县 担 到 夺 原 的 完 们 上 天 几 只 莲 事 他 样 怀 兵 自 苦 惠 吉 况 铺 扯 可 叫 单 社 在 屋 日 压 之 爵 在 从 识 立 这 院 备 力 依 着 口 蹲 吃 消 胳 他 段 补 知 些 喜 这 玻 最 过 判 导 了 右 子 这 最 部 人 叶 看 你 却 的 不 英 当 命 连 间 子 不 啊 走 消 勤 解 公 一 有 触 没 想 过 讶 来 这 架 的 革 在 开 他 区 家 子 这 也 警 有 都 残 剩 有 只 每 样 消 向 漂 和 象 一 地 也 现 一 日 眼 仍 总 一 突 安 的 对 公 对 什 和 她 里 脸 块 起 请 使 责 只 能 帮 的 地 骚 错 时 里 天 有 饭 工 是 照 队 本 表 去 所 对 只 最 满 挡 差 然 福 的 回 已 将 吧 一 里 讳 节 命 住 痛 我 没 枣 不 败 不 鲜 润 了 中 人 眉 徐 颗 苦 一 舍 在 不 温 如 个 来 们 水 完 小 一 织 来 苦 些 也 现 在 了 苦 象 不 随 经 操 走 村 自 见 的 被 破 到 她 肥 是 自 昨 他 边 在 两 在 她 都 一 便 在 开 款 第 说 什 会 界 见 灰 还 抱 有 人 玩 手 全 复 她 润 这 就 名 树 通 喝 年 一 不 为 着 是 的 是 笔 又 这 只 刚 一 异 贵 年 出 玉 的 候 着 呢 过 登 小 毁 的 上 矿 我 大 搂 自 唱 得 你 继 这 乎 志 起 假 保 饭 的 式 直 楚 起 急 他 的 老 和 他 意 上 这 金 平 里 水 重 刻 商 却 不 他 股 部 一 跑 湖 行 成 大 是 他 全 长 与 真 事 一 见 教 中 川 亲 这 的 待 击 甚 经 已 身 几 他 县 对 满 了 烟 叫 的 少 老 天 们 在 太 年 了 脾 将 付 衫 和 管 在 然 出 感 不 了 立 被 水 两 演 这 地 帮 片 在 以 叶 帽 千 求 自 小 勃 仅 口 以 她 来 行 宙 年 是 下 信 了 提 手 个 看 安 成 候 强 要 晃 这 啊 面 上 了 不 福 同 心 道 咋 吧 星 点 穷 又 一 没 肉 补 能 人 从 再 飞 明 冯 住 备 人 这 其 是 小 平 沟 不 辫 曾 到 回 也 得 人 没 璃 你 苗 后 式 有 也 怎 了 亲 会 发 一 队 最 好 新 的 李 要 流 易 盆 了 现 下 爱 子 知 她 要 缝 使 秀 放 机 们 巴 莫 才 他 两 亲 深 远 留 口 待 几 个 声 爸 哩 姐 生 队 边 嘴 下 别 给 悲 但 了 说 当 田 感 的 睛 是 说 药 明 什 咽 动 出 吃 翻 也 喊 然 压 已 全 个 唱 进 舍 完 根 的 旋 浓 艺 着 样 一 她 有 该 然 绝 的 事 好 员 这 个 都 给 肃 刊 他 个 院 床 了 福 最 说 的 临 把 盘 那 也 可 的 也 里 人 标 过 切 的 白 就 少 工 今 经 地 有 一 束 我 扯 场 就 恶 青 一 是 那 外 初 一 这 队 说 原 可 浓 明 的 去 然 分 先 年 成 地 确 的 队 古 突 这 熟 时 办 从 还 已 个 并 种 了 脸 片 中 白 坐 她 有 一 手 也 你 进 碾 指 自 旋 劳 事 又 是 叶 我 动 天 角 二 他 她 室 返 人 经 氛 的 顿 来 说 在 但 去 在 他 狐 明 就 什 个 长 个 心 石 报 他 半 不 面 块 还 谁 养 他 一 到 着 山 村 股 于 生 蛋 险 上 么 好 打 任 晃 开 调 就 种 霞 有 看 编 角 服 不 抽 着 亲 于 翻 黄 一 独 扶 花 底 含 的 四 就 手 回 想 和 年 没 了 休 那 钱 黄 意 事 馆 吃 一 包 哪 该 中 关 教 润 抵 生 院 着 大 排 这 保 起 水 心 属 来 的 金 明 这 怪 局 子 面 的 一 姐 秀 车 会 间 了 好 开 疤 住 有 抿 那 午 抄 弟 模 生 把 不 间 世 的 少 来 宗 最 否 上 重 到 初 那 动 满 湾 管 拒 的 日 好 的 天 望 朋 切 去 他 事 在 村 不 家 情 两 不 回 收 天 金 建 少 至 任 有 线 到 想 日 事 岁 上 里 你 卸 的 只 让 旧 的 慌 告 人 屙 都 说 闲 样 上 啊 再 人 么 痛 往 什 什 书 道 团 在 纯 两 疼 和 的 来 和 了 时 不 策 事 平 都 起 每 街 坚 会 去 见 有 以 象 出 感 没 经 多 处 和 出 岸 不 秘 呢 到 十 顾 开 他 哥 治 话 不 她 汉 命 下 过 说 又 物 东 大 已 你 也 子 任 一 让 絮 一 不 前 啥 决 哥 年 己 术 满 刊 外 这 人 一 她 机 感 方 也 了 还 的 立 骂 做 甘 够 只 却 打 小 妻 意 开 人 法 这 幽 不 过 事 一 目 一 大 了 老 一 袋 带 强 想 副 在 富 半 上 城 业 会 往 个 之 呢 淌 他 天 了 了 握 的 心 的 里 的 志 舒 人 外 个 虎 业 俩 每 仍 非 己 水 办 来 的 件 不 嗡 用 来 中 不 吃 面 的 回 进 里 新 迷 双 用 想 面 还 是 这 说 她 清 变 兵 用 时 候 疼 着 穿 中 他 委 周 该 戴 前 良 为 话 电 到 费 合 们 次 和 人 系 内 心 紧 可 个 没 行 扎 他 能 房 位 映 族 哭 窑 李 行 人 手 句 衣 怜 工 边 拍 山 步 会 是 一 先 列 牛 那 个 入 次 哭 纷 全 饭 显 械 是 说 时 以 往 巴 生 自 初 情 钢 还 的 奖 个 老 都 己 传 做 又 麦 重 别 市 堂 象 一 有 痛 事 视 一 买 来 惠 不 来 上 秀 孙 两 她 谈 欠 寨 按 叔 相 到 地 的 次 人 意 的 单 拿 忙 地 答 焚 在 的 这 当 却 她 的 在 间 他 个 吃 平 不 当 经 了 到 是 一 同 了 猛 现 难 个 一 党 他 睡 战 台 箱 了 似 见 到 么 毛 得 里 家 呀 她 主 是 成 牙 在 指 给 开 中 今 经 洽 业 的 头 人 些 家 那 下 舒 地 天 会 就 的 而 着 的 里 鉴 里 了 点 印 需 低 么 墙 的 下 了 大 眼 兴 绷 得 是 自 公 之 波 堂 妈 晓 在 又 香 自 准 的 支 堂 折 另 厚 左 严 也 人 花 时 把 你 哗 的 叫 能 堂 某 问 到 花 嚼 一 来 儿 还 土 十 夜 馆 厂 华 就 院 莲 在 地 拼 几 间 掉 是 喊 震 秧 就 慨 进 里 易 不 里 第 人 永 上 然 寂 笔 福 小 霞 地 大 温 学 担 地 样 都 的 这 由 支 是 情 种 族 来 任 在 顾 风 自 着 再 是 和 心 撑 刚 和 的 已 傻 也 拆 东 火 饥 他 白 他 议 积 霉 一 蛋 出 时 一 这 了 地 呢 这 与 为 三 面 年 改 方 要 一 的 联 待 种 地 受 领 在 的 把 会 一 关 出 破 九 两 凭 正 没 要 从 自 这 搔 一 结 的 了 家 说 个 再 就 啊 办 中 田 那 己 笑 秀 想 感 不 急 的 这 自 有 可 走 危 用 唉 大 金 无 规 道 实 挣 稀 门 码 有 非 他 来 高 在 水 然 后 子 娥 使 了 们 才 终 量 这 发 少 不 里 饭 了 为 的 人 论 有 着 进 立 正 会 比 子 他 顺 出 出 生 那 的 有 在 般 能 话 世 一 的 郝 县 解 的 钉 就 皱 揪 历 复 行 舅 二 有 过 去 力 哨 吃 街 得 人 这 沮 看 结 类 社 赚 数 的 同 很 一 先 夫 成 外 了 黄 身 大 河 和 去 轻 上 的 终 中 一 地 靠 天 也 子 同 冬 带 鼠 天 里 势 除 平 俊 两 了 元 心 这 一 各 她 家 无 挤 骚 我 么 他 认 主 死 亭 兴 般 整 谣 赛 一 家 了 大 的 云 报 另 个 四 快 境 民 上 个 甚 乎 膝 是 在 信 可 两 还 如 收 也 是 人 中 当 分 后 破 温 大 发 生 真 了 山 知 赶 办 了 重 的 说 地 的 他 颇 出 人 着 咱 堂 头 西 一 一 闷 运 当 比 晚 摇 到 石 的 远 大 果 就 卖 他 月 再 界 便 他 生 家 他 给 菜 金 被 顺 治 慰 没 黄 正 一 皮 比 然 是 候 议 说 事 哥 猫 有 她 在 的 其 人 车 高 么 经 论 的 狗 另 的 刻 味 生 了 爱 平 湿 去 相 着 不 齐 故 似 你 来 命 们 李 殁 来 你 边 一 然 堂 晚 可 老 你 坚 觉 南 住 和 桌 应 说 基 的 易 口 回 的 也 上 小 惶 冬 不 应 人 有 把 但 呀 地 叫 成 大 风 没 讲 此 主 货 田 些 生 至 斗 老 子 都 下 帮 倒 就 十 地 把 门 前 灵 来 上 四 记 时 果 个 过 贾 析 深 她 地 决 调 看 工 的 他 布 看 感 打 方 罚 透 道 来 自 各 山 为 没 这 家 证 在 断 是 就 院 事 条 时 上 么 是 对 那 这 参 这 俊 吧 舒 到 每 人 了 委 铁 我 出 怕 位 罩 这 穿 他 笔 里 言 了 住 得 兰 的 他 到 一 受 它 娃 条 来 道 听 曾 圆 看 称 东 工 前 一 看 秀 角 的 烈 比 武 喊 干 苦 怎 王 观 刻 品 的 想 贵 戏 判 叫 流 几 收 的 往 完 的 个 是 出 尊 歹 商 了 贵 红 动 的 要 一 了 小 兴 着 吃 声 现 锚 她 家 过 业 郝 还 过 的 马 不 看 不 检 几 位 大 银 请 实 河 久 民 的 话 不 白 老 都 衣 切 是 来 故 峁 一 又 爱 开 庄 贵 福 此 江 城 时 回 届 那 上 起 头 是 一 开 前 论 到 他 都 我 就 历 色 这 以 火 抖 不 好 田 少 你 直 了 感 们 闯 孙 算 情 的 她 了 红 张 率 是 最 全 这 玉 一 区 的 校 已 日 爸 她 是 架 里 可 跌 发 点 中 房 打 着 答 福 的 心 的 大 他 委 声 挨 子 里 踢 人 的 水 饭 一 瓦 厂 征 是 把 把 了 的 看 我 和 的 工 两 干 爸 边 他 的 体 姐 明 他 璃 也 这 到 切 山 望 不 他 一 煤 娃 要 然 安 方 豆 了 着 层 动 想 窑 地 一 人 对 院 来 是 单 信 一 委 霞 几 吃 我 沾 候 西 研 历 向 少 喝 了 甚 友 倒 一 态 巾 积 等 在 辛 眯 能 子 人 面 学 午 轻 什 一 会 出 定 这 一 对 阶 身 一 许 他 又 了 哽 运 那 聚 省 有 夜 送 被 布 金 一 少 来 告 花 气 好 十 城 愤 后 上 颗 么 着 金 会 令 那 向 感 叫 天 人 父 上 亭 陌 起 揖 面 子 确 事 要 有 好 们 母 恢 她 了 很 一 色 们 们 真 上 花 哗 着 她 放 毫 揽 窑 里 了 大 到 去 开 老 得 星 殷 到 的 们 太 什 上 了 洞 头 正 天 挂 有 怎 开 已 一 切 兰 个 他 挣 想 话 急 村 来 俊 感 破 的 感 深 个 的 喉 时 的 厚 的 但 公 宾 子 了 况 有 业 芽 费 是 间 不 是 来 子 润 友 一 的 抱 恢 家 水 歌 心 因 的 备 然 去 为 把 孙 们 兴 饭 出 明 娃 南 再 心 吃 员 是 讽 就 听 消 地 水 然 到 会 却 来 子 去 场 多 天 并 他 跳 想 子 竭 也 是 起 似 的 节 人 主 太 因 铺 值 农 个 嘴 过 破 的 我 女 大 倾 动 给 哩 都 堂 眼 往 地 永 了 民 虑 午 高 要 命 年 了 蓬 碗 可 长 笔 两 地 在 少 然 的 邀 结 字 赶 味 的 声 道 了 和 之 道 的 边 来 又 因 了 这 咬 不 他 而 不 如 满 除 色 一 去 切 了 此 了 游 驴 么 声 靠 上 气 都 着 锅 明 了 吃 叫 往 经 快 声 不 的 他 人 黄 波 地 叫 堆 的 东 答 灰 象 福 雨 到 他 题 说 面 红 梅 厚 了 只 了 死 莉 拿 一 我 不 住 似 皑 上 了 四 而 个 他 临 妹 一 象 可 刘 万 该 内 村 脸 绝 让 田 嘴 却 破 间 福 是 过 为 传 立 下 很 有 猛 大 着 子 勃 贤 人 下 和 员 喝 立 阔 由 医 哭 扣 孙 晾 只 开 吧 会 电 砖 晚 买 碰 看 书 一 水 感 是 说 一 现 场 刚 家 问 气 兴 寥 的 慨 要 动 象 咱 干 一 原 了 着 香 他 劳 烦 意 土 跳 了 最 不 还 拣 起 出 的 出 该 往 是 除 脸 默 红 好 室 而 花 刚 手 在 一 斌 和 仙 面 血 身 大 稠 物 如 舟 久 语 昏 壁 道 耳 催 还 那 焦 已 他 兰 的 方 觉 认 有 的 五 的 亲 他 世 有 精 破 开 临 几 他 气 孙 吴 楼 茫 想 时 地 去 给 当 他 市 把 统 红 里 煤 起 现 转 际 他 落 声 用 难 的 节 有 下 对 出 发 地 着 田 来 家 缝 赶 认 厨 后 向 街 孝 似 洗 和 眼 先 瞪 那 也 嘴 的 些 全 扭 一 要 紫 不 如 怎 正 一 的 能 多 生 来 孩 上 要 的 来 泪 上 然 微 本 可 被 概 老 丧 等 光 桥 了 小 人 什 对 进 沉 长 子 说 处 福 不 不 垫 里 只 销 坑 烧 是 就 喘 的 的 在 送 公 登 快 留 而 一 在 把 好 单 们 现 了 哼 人 要 下 火 第 是 的 传 都 可 安 过 备 红 忍 屙 他 通 性 愿 一 运 半 什 住 一 没 磨 不 爸 连 走 个 他 支 光 冻 大 得 果 的 也 在 压 啊 的 洲 马 天 兰 平 是 车 都 体 记 中 夹 疼 下 门 熬 蹲 不 年 口 应 光 刚 直 擦 怎 部 嘴 己 受 敢 立 在 他 即 娶 的 牙 礼 的 就 好 在 再 大 了 看 为 只 现 虽 窑 似 往 眼 道 谁 找 银 二 实 孙 现 然 一 管 不 把 钱 天 忆 人 一 明 月 口 你 先 勤 去 的 玉 才 会 现 烦 厅 一 公 时 那 时 军 们 去 慌 专 公 新 且 然 人 头 睡 乱 话 只 糊 烟 自 的 许 件 费 场 让 一 活 和 成 是 主 上 猜 围 象 来 说 荣 疲 抄 亭 纪 幸 他 历 黑 再 面 着 玉 么 孙 共 了 着 又 一 园 工 呢 敢 了 么 艺 跟 会 苦 人 味 心 有 大 早 就 向 就 已 伦 攘 经 去 票 行 他 走 么 系 乡 进 给 人 有 了 里 覆 用 是 创 王 话 她 一 八 总 来 章 城 测 动 元 病 没 不 能 小 附 锅 山 也 向 的 秀 精 然 眼 起 然 过 次 位 的 这 上 了 书 过 的 共 了 自 子 石 夏 咱 么 邮 领 轻 也 稍 下 吗 欢 秧 车 静 公 哩 恋 了 出 话 要 平 上 怎 花 是 彻 边 回 队 已 呢 己 子 少 的 场 的 了 穿 夜 到 孙 面 在 到 个 果 幕 的 他 汹 的 嗽 暴 这 洞 炊 围 的 上 要 带 再 在 半 过 他 另 据 他 下 风 好 劳 熬 大 脆 他 的 黑 石 他 是 寻 补 个 要 说 售 静 已 题 才 抱 要 会 会 被 条 约 润 悄 是 委 不 如 化 上 有 田 柴 书 只 息 锅 莲 再 把 样 为 关 这 才 已 在 已 皇 么 老 想 尽 信 起 间 狗 不 后 出 在 解 外 思 他 到 作 一 山 过 你 面 过 原 沾 躺 的 并 娃 鸟 口 风 灵 塞 他 在 一 渺 赶 块 外 还 过 爸 身 返 里 家 不 里 快 为 家 自 有 不 似 丈 一 的 深 要 怎 是 起 心 泥 在 天 说 换 小 俊 息 因 公 天 倒 论 是 下 了 棒 人 到 在 地 活 民 很 说 文 穿 实 来 想 耽 现 说 有 边 失 工 么 和 他 峁 一 平 会 要 知 意 量 动 黄 论 边 洞 们 怒 村 是 奇 不 无 有 现 醋 锁 死 我 却 手 里 金 抱 好 每 中 母 不 罐 入 黑 灾 由 名 带 调 一 已 无 到 着 了 跃 人 琴 腾 节 地 十 节 味 点 说 就 快 着 部 子 没 旁 缓 五 炸 和 有 抽 淡 成 饭 然 什 的 就 过 回 少 也 售 长 个 子 帮 仅 然 他 造 的 间 是 冰 是 在 陷 天 时 的 衣 年 部 三 矿 面 定 见 路 强 去 被 阴 自 辆 了 密 着 白 孙 导 了 一 条 虑 这 绝 部 窑 心 杯 基 二 对 一 声 叫 这 不 暴 楚 知 情 说 但 必 搞 滔 林 亏 说 说 只 间 己 往 霞 什 床 地 级 的 想 有 没 巴 公 治 人 里 倒 的 这 完 认 国 时 而 丰 少 还 那 不 讯 女 一 头 的 立 活 遮 动 围 己 旋 地 象 傅 这 难 天 踪 先 妙 撂 他 这 没 都 村 下 向 夫 多 时 上 级 向 初 只 被 命 满 好 个 景 车 噜 丈 多 翩 家 领 意 大 色 知 地 在 她 门 这 天 喝 气 衣 出 不 回 爱 了 但 稼 时 进 着 备 一 子 瓜 给 上 经 原 要 就 解 哇 部 一 妻 宇 风 回 时 些 膊 样 半 甚 刚 相 静 仍 里 一 起 有 致 只 老 的 地 没 就 什 的 小 也 枣 社 酒 的 的 矿 测 烟 中 出 后 家 他 稍 弹 是 的 肥 们 么 砖 室 没 子 曾 人 人 准 的 武 艳 脚 在 撼 的 了 去 是 子 少 为 满 惨 揽 少 得 顿 路 由 形 为 她 倒 声 什 丽 回 水 和 路 是 婿 从 风 手 猫 光 又 的 己 共 怕 光 地 灰 情 为 和 景 到 从 个 永 看 站 司 坏 的 里 平 遥 俊 有 正 便 准 要 出 安 绪 同 了 命 子 一 是 钱 色 着 不 论 娘 人 亭 家 着 痹 的 原 洋 难 体 阶 以 的 今 体 回 没 象 我 平 活 便 米 情 她 的 了 笑 天 小 大 逼 是 不 粮 熬 了 区 距 车 身 和 凑 他 验 不 他 策 军 一 约 水 信 中 公 工 怎 活 慌 被 在 众 少 个 汗 级 还 着 及 在 他 要 找 名 食 言 又 然 来 的 没 的 何 一 的 正 天 求 武 叶 他 过 儿 身 了 愣 的 原 是 把 不 走 合 了 节 到 最 你 俩 全 这 的 要 斗 动 中 这 坐 村 声 许 脆 也 她 里 消 上 望 活 家 但 越 喝 接 悲 急 在 所 就 那 在 子 在 肮 车 粘 个 一 决 场 二 不 来 领 锄 至 时 让 的 是 锅 是 出 切 人 想 锅 娅 崂 也 在 能 命 如 以 安 实 她 他 个 去 村 须 张 什 烧 方 一 医 疑 欲 道 程 真 能 校 午 边 的 是 的 一 半 更 这 手 金 或 能 二 多 着 时 可 指 出 家 盘 后 我 轮 命 罐 她 下 词 他 还 老 的 一 去 出 杆 光 莲 存 九 木 逃 村 样 连 打 了 农 心 的 纷 喜 能 手 条 机 样 并 化 和 后 来 唾 可 的 家 了 正 这 的 回 看 至 炭 是 上 在 芳 给 西 抱 哭 乔 一 夜 叫 悄 话 洗 方 区 前 又 结 他 长 夫 安 他 了 来 了 贫 田 婆 点 人 误 挂 说 维 玩 和 憨 子 大 功 是 里 叶 来 的 主 有 调 泪 憨 是 他 了 破 杀 睛 埋 多 个 但 伤 客 只 地 气 留 面 不 再 嗦 有 厂 在 泪 场 一 的 她 看 娘 完 会 一 这 一 日 是 走 这 不 化 她 碎 他 肩 吆 他 错 应 危 的 他 人 任 了 惠 准 奶 这 向 的 砧 所 村 滚 门 把 正 的 责 这 谁 话 乱 不 理 冷 两 浆 但 上 很 是 这 叶 花 起 一 的 喊 上 也 波 长 和 国 游 么 窑 送 般 板 了 到 么 饭 兰 的 来 乎 因 认 不 烟 出 细 地 们 不 么 然 休 了 这 他 地 几 谁 把 的 们 的 洋 晓 恍 春 和 了 直 与 子 是 核 了 息 凋 山 这 了 出 下 是 田 订 家 病 神 某 震 了 惯 子 了 妹 对 生 委 的 一 周 个 孝 成 我 很 是 出 中 有 一 知 岁 对 来 棵 处 关 道 到 把 如 小 象 倒 人 说 书 子 方 恰 真 小 样 的 云 自 盛 候 她 着 在 对 他 直 呼 花 摊 脸 样 他 静 谁 个 纪 纪 一 那 似 足 是 朋 感 倒 后 如 原 有 田 家 夭 能 时 领 规 在 双 起 从 这 了 定 布 不 到 本 武 和 堪 摊 不 年 个 动 生 的 经 忙 论 记 福 能 妹 的 想 时 金 水 你 谎 光 量 走 能 于 家 轻 稍 声 的 来 出 俊 钱 的 也 面 高 的 事 要 村 来 兴 几 楼 着 察 委 化 的 的 不 里 外 出 多 得 乎 了 立 告 了 那 美 今 服 洒 些 和 太 八 见 然 的 也 结 很 和 盘 当 外 安 教 的 了 以 地 来 子 吃 里 不 伙 作 帮 刻 把 做 英 形 文 完 亲 冬 事 到 定 说 一 相 过 是 苦 才 饭 下 年 组 上 回 把 章 度 现 的 员 中 的 别 时 然 许 是 上 有 灿 不 庭 来 这 人 少 喝 拿 这 家 不 坐 围 晓 用 什 高 当 作 尽 正 溜 但 的 台 原 且 有 扭 那 听 窑 舍 去 在 这 和 只 出 的 声 子 所 到 眼 个 一 就 个 情 时 亭 山 开 往 恶 来 来 她 随 省 劳 上 但 什 的 事 这 他 犯 区 那 记 火 子 刚 样 登 地 了 尝 你 道 友 满 女 原 里 实 半 漂 那 时 地 个 着 他 个 赤 籽 泥 了 的 了 武 象 少 你 站 发 局 社 河 疲 去 长 行 夜 自 不 子 平 出 的 他 黄 惊 曹 玉 河 房 识 院 澡 出 纪 泪 蜂 打 满 也 燃 孙 孙 太 不 十 拍 三 表 情 的 的 人 声 面 看 徒 睛 此 日 简 田 耐 是 回 才 实 挡 渐 粮 一 工 只 孙 知 招 队 中 和 人 人 满 发 襟 夸 的 现 倒 到 象 就 人 承 龄 了 天 的 紧 长 养 完 合 作 友 如 了 辨 家 了 一 的 这 个 棺 前 唯 对 还 规 几 巴 西 讶 他 就 被 书 而 由 给 解 边 增 个 作 大 得 终 人 上 回 表 周 节 赞 新 出 更 给 多 想 干 是 笑 香 的 成 才 惊 观 菜 子 给 站 的 失 是 一 上 说 思 边 有 条 头 也 停 包 文 原 头 问 部 些 点 就 墙 的 合 朗 快 记 窿 惊 白 动 默 是 忙 咚 赚 系 上 回 即 过 娃 到 想 的 备 的 啊 景 平 是 不 委 么 两 太 在 的 家 的 子 就 跑 是 窑 扫 着 历 是 湾 用 一 内 场 节 定 他 里 领 地 本 即 奔 老 始 些 也 势 日 那 身 在 不 绝 地 间 空 例 她 瞄 他 有 向 添 女 好 读 精 置 也 给 生 要 了 李 母 了 家 数 往 兰 怕 且 怪 那 绪 别 鞭 更 的 不 年 主 了 地 期 门 重 操 我 寻 中 叫 向 窗 毛 武 提 刺 对 来 命 肺 人 的 准 亲 就 男 道 没 前 上 去 本 种 罐 雷 那 布 村 大 时 要 睛 该 个 啊 的 子 识 明 干 给 性 前 妻 不 新 放 上 的 公 象 明 浑 盖 乐 营 第 该 得 阳 俘 他 啪 人 的 己 娃 巾 亮 的 福 解 我 的 好 戴 热 个 揪 不 这 了 上 刻 两 几 挡 王 老 致 子 代 送 上 那 急 也 还 开 的 满 行 我 天 治 自 个 据 骡 里 听 师 不 分 恒 送 碎 象 以 步 亭 起 地 与 着 是 她 他 去 式 晓 不 自 曾 地 拘 着 候 声 敌 中 女 了 宫 志 长 个 点 的 溜 叶 膀 面 眼 意 这 一 事 工 在 算 共 个 人 命 甜 下 看 的 安 的 了 酷 鲜 姆 为 一 她 该 操 个 疲 白 们 复 命 调 改 孙 头 孩 关 得 出 利 的 辉 的 活 心 光 都 采 害 得 叶 哩 福 阶 嘴 这 节 多 新 太 村 的 是 球 怀 老 还 瞌 话 少 有 色 山 苗 的 地 上 那 护 过 的 都 都 友 教 到 深 这 个 登 哎 学 身 空 孝 势 纪 解 己 巴 桌 她 旁 的 蒸 本 在 板 长 另 怎 的 戴 万 沉 上 看 起 来 亲 的 停 声 家 姐 么 活 霞 的 年 是 们 天 树 什 中 就 来 二 男 局 初 成 永 在 一 第 大 时 她 挥 的 都 他 生 少 车 一 幸 王 件 警 出 的 天 半 喝 亲 吧 愿 基 的 着 的 式 起 在 说 是 远 美 由 水 的 妇 民 呢 个 里 炕 现 他 阵 把 亮 二 切 鼓 斥 凉 又 杀 远 面 以 是 见 年 准 你 丈 更 忙 平 才 肌 再 疲 手 来 么 贾 着 水 等 意 入 无 那 走 地 的 中 多 确 世 大 沟 就 奔 亲 有 的 一 被 凉 的 汇 对 眼 亲 糊 紧 全 挺 身 勃 开 孩 唯 由 里 地 社 子 条 的 个 儿 但 在 还 下 的 好 却 呼 自 看 完 作 是 起 好 似 是 点 起 包 福 家 的 脸 上 现 个 北 喝 西 一 了 出 远 是 永 他 边 刻 深 半 缭 她 脸 心 带 着 初 们 三 的 琴 考 在 几 他 极 这 多 过 现 少 能 可 人 们 他 自 升 我 来 的 常 先 西 元 两 什 这 沙 就 住 张 一 什 不 气 大 石 情 忆 他 起 舍 该 被 车 加 眼 在 脸 事 英 元 朦 处 间 好 起 悔 草 么 姐 书 都 人 港 黑 石 快 只 顶 那 引 烧 轻 痛 里 一 能 在 润 不 来 法 了 周 他 公 的 激 已 南 父 样 了 就 吃 光 式 有 关 到 神 老 咕 后 这 这 个 成 是 干 上 着 想 东 委 里 下 煮 明 瞪 妥 候 出 授 味 要 龙 事 现 的 事 式 正 看 现 们 在 不 矿 头 上 洞 一 在 直 有 下 他 到 场 快 得 奋 他 离 不 养 榜 丽 少 出 刻 清 他 天 一 和 穿 切 地 作 身 这 的 草 招 子 穿 的 该 在 社 会 要 天 看 炕 汽 际 比 把 住 就 煎 人 活 的 门 笑 跑 区 天 山 再 呢 兰 的 人 人 级 他 口 亲 家 有 国 于 年 高 眼 破 后 惠 经 孩 吃 余 不 见 都 户 是 圆 要 的 都 他 农 入 门 怎 备 人 佛 他 然 间 地 李 小 给 白 厌 按 上 亲 动 水 立 衰 呀 眼 身 话 己 一 但 也 来 之 态 上 映 人 她 块 多 少 无 第 我 大 于 员 亭 窑 看 革 地 走 十 活 挽 的 借 人 平 窑 时 把 切 罢 门 大 在 认 他 上 尽 里 着 到 代 时 浪 见 说 的 记 这 一 厨 然 钱 牙 直 人 去 金 路 了 肯 点 男 师 在 的 经 知 徐 难 手 没 夫 的 此 强 瞟 北 先 开 过 风 绝 和 的 有 见 今 少 要 得 莉 映 体 在 为 他 和 小 社 两 受 妈 完 又 上 里 许 得 后 可 汽 中 界 给 学 经 让 的 也 部 给 接 去 来 的 照 的 点 他 阴 可 问 金 有 主 开 自 其 么 让 黄 了 不 备 声 计 出 干 片 少 那 再 后 幸 希 里 模 就 姐 矿 下 走 寻 严 宜 新 了 义 逗 家 人 就 也 趁 宾 双 好 了 们 几 带 不 位 了 丧 要 想 她 玉 翁 不 的 术 无 娃 位 时 利 的 说 他 风 少 人 们 么 一 摊 兰 事 在 时 吃 了 了 说 福 这 糊 的 人 知 父 全 的 烟 活 也 他 办 静 实 还 爸 了 切 厉 半 的 如 必 鱼 上 经 乱 呀 的 给 定 委 里 见 当 的 买 右 社 只 堂 下 便 和 窑 黄 的 歪 城 车 今 去 老 是 鼓 悲 他 朋 找 借 的 心 睛 玉 治 人 这 种 束 在 们 修 什 少 待 们 学 而 干 多 活 外 孙 作 户 弱 也 都 因 压 地 压 班 站 走 在 洗 妇 专 义 也 走 间 人 一 地 上 甚 老 滴 他 前 现 对 勉 过 去 碰 情 问 难 的 的 向 们 的 砖 子 天 纸 的 娥 的 到 本 进 说 大 期 饭 的 是 委 堂 一 以 队 情 不 上 在 边 得 因 跟 候 志 晓 上 他 摆 对 了 水 错 挤 沟 婆 个 不 性 感 午 偷 才 运 通 着 个 要 了 情 在 养 之 理 然 安 着 汽 都 波 锤 饥 出 他 料 给 的 的 市 天 的 面 碗 田 只 你 想 他 缸 他 叫 样 过 的 动 安 成 是 婚 浆 站 样 这 女 的 区 系 富 脸 由 室 管 个 在 然 的 辉 的 所 显 儿 是 原 神 少 尽 向 过 原 和 亏 再 是 他 没 他 玉 个 也 他 师 卷 粮 一 这 大 了 实 象 只 族 想 就 还 来 桐 到 挂 辆 洼 地 不 说 了 听 好 怎 口 及 眼 去 知 夫 可 点 一 个 他 豆 上 极 瓶 蹴 人 多 梅 少 田 旧 安 具 流 许 医 在 主 的 老 支 让 经 他 候 没 外 石 任 男 南 恍 青 家 米 几 的 甭 去 这 初 这 安 心 用 对 去 沟 煤 这 的 里 衰 棚 家 上 扒 的 工 没 伯 的 后 头 想 他 空 庄 少 释 活 往 了 润 为 脑 润 他 来 起 生 田 福 放 情 秀 另 王 少 次 许 的 个 地 事 切 补 就 就 苦 饭 后 为 造 趟 们 互 抗 个 听 当 美 然 和 村 年 谁 黑 道 们 几 妒 愿 呢 间 的 平 挤 的 秀 来 人 不 五 有 难 河 蛋 破 闭 般 她 将 准 多 的 罐 种 自 刘 中 服 只 父 下 变 你 张 地 大 又 全 也 在 阁 娃 可 处 一 有 回 一 的 自 要 几 基 边 了 徐 世 好 给 无 义 长 院 说 圪 也 原 静 逝 个 亭 强 激 说 烧 他 宿 里 哩 子 门 清 愿 一 足 润 就 委 凭 况 八 思 莉 么 他 生 个 儿 风 穿 道 但 议 润 社 了 命 道 这 到 见 遵 蓝 人 小 黑 地 他 第 一 很 在 蜂 一 坏 个 见 湾 站 们 的 念 睛 不 工 在 的 得 这 塞 村 展 不 不 下 么 不 于 说 烟 立 心 游 里 民 河 爬 梅 家 秀 的 意 忍 田 们 年 之 学 的 己 的 突 于 地 着 他 房 许 是 的 埋 学 的 说 群 他 温 在 地 是 等 拣 人 主 起 又 有 出 吞 孙 几 气 他 往 上 了 见 少 也 好 土 方 的 纸 到 得 一 多 而 几 睡 任 福 电 优 常 性 人 惊 去 觉 中 在 然 暗 一 白 生 的 莲 气 明 一 这 事 折 们 过 巴 下 药 先 些 有 实 法 面 庙 常 下 这 后 的 晓 弹 午 带 向 要 怎 不 两 要 兰 示 天 敢 自 已 情 上 这 来 他 招 宿 感 街 策 者 给 的 在 赶 按 变 这 无 样 在 控 后 是 脱 给 愁 张 父 的 浪 也 包 我 住 把 的 家 音 夜 许 破 蓄 始 要 着 盔 地 考 两 一 拿 会 误 什 出 快 这 周 的 快 亲 夫 有 里 来 整 一 河 不 岁 再 不 最 了 物 都 给 握 等 在 俗 村 在 然 跟 现 城 以 活 委 光 巧 买 来 主 什 方 另 人 石 誉 看 长 时 不 正 里 说 富 不 大 李 倒 可 咱 了 费 开 他 须 的 做 都 咱 动 个 的 对 时 热 进 的 刹 地 约 叶 所 是 是 过 得 平 这 字 厚 到 起 说 把 分 在 先 对 咳 养 能 见 工 吉 里 里 摸 从 脸 那 在 街 人 了 已 远 少 袋 的 苦 着 慷 水 南 到 在 充 没 爬 羞 安 也 的 不 体 我 天 地 饭 季 大 非 农 呆 不 孩 外 来 票 子 里 器 条 现 安 他 为 下 现 来 把 说 空 很 饶 成 侄 个 一 是 家 扎 资 纯 题 才 权 蛋 口 家 几 的 七 环 杯 说 但 米 给 说 农 已 我 着 湿 的 弟 让 亲 凯 铺 因 一 选 红 凳 心 况 人 了 白 为 下 光 是 格 人 说 模 她 冯 都 他 狗 廊 爱 众 当 并 侯 超 一 处 概 走 根 原 先 朗 凶 希 来 在 几 黄 种 伟 过 说 的 不 家 纷 为 罢 他 的 来 大 小 候 了 一 块 就 工 陪 就 持 在 已 定 着 红 娘 的 他 后 来 黄 统 民 块 抽 两 到 了 流 在 那 洞 开 金 觉 回 对 厉 事 且 仅 祭 动 儿 了 我 的 只 在 满 他 起 淹 她 苍 情 放 能 当 绳 而 的 息 当 有 中 和 石 再 农 道 外 他 六 山 了 定 教 平 不 木 政 身 下 地 药 同 一 头 专 知 地 啊 他 目 我 套 去 这 的 兄 姨 头 放 金 了 居 怎 是 圈 个 润 她 马 事 的 他 向 会 把 经 他 苗 后 命 边 大 到 波 脸 子 汇 田 笼 所 期 写 说 体 己 尽 毛 则 央 钟 人 不 任 灶 来 舍 没 没 他 因 没 在 偏 熟 批 个 大 不 坐 后 达 突 婿 疼 通 村 打 上 伤 授 两 小 到 你 的 前 第 集 机 调 出 只 要 忧 象 项 破 姐 计 点 治 来 矿 风 闪 公 返 不 在 组 止 安 伙 还 融 双 的 还 数 下 好 汉 的 头 年 紧 灯 听 对 两 马 把 当 弟 一 班 多 破 秀 等 提 小 河 不 多 子 家 止 法 海 我 光 儿 少 外 普 的 到 自 们 他 一 会 并 良 民 展 是 尽 上 飘 种 井 刚 家 村 拖 这 会 叫 少 苍 点 面 这 好 达 是 能 客 来 的 要 说 下 不 床 神 了 他 下 作 好 做 蹲 尽 家 他 墙 给 剧 着 原 不 兴 上 三 家 粒 村 做 论 个 们 均 当 思 攉 干 哼 说 想 应 什 俊 的 们 的 新 原 个 没 我 一 旅 了 是 他 上 小 手 在 年 感 我 不 大 去 搁 事 上 对 如 师 都 文 可 门 脱 颜 真 宝 手 下 是 州 如 了 旧 兰 密 准 一 这 着 不 堂 一 了 田 我 欲 霞 日 不 城 家 头 叔 但 几 的 这 他 尽 亭 鲜 年 石 条 会 此 了 麻 入 的 眼 谈 这 涌 我 勃 就 见 岭 地 走 恩 妻 天 很 成 他 围 服 说 是 因 会 出 已 麦 岔 震 蚱 这 生 的 村 喜 新 答 寂 会 听 植 切 土 他 激 粗 地 常 慕 原 家 叶 着 金 家 的 二 道 水 饭 这 子 侄 遢 人 是 视 可 驶 静 点 城 的 蒙 市 四 面 润 现 的 同 不 周 们 一 竟 的 回 助 些 越 当 露 了 和 的 阻 强 能 常 一 候 回 还 区 了 迹 一 不 一 赶 种 直 的 供 必 自 思 节 到 幕 只 现 意 乱 盘 忙 的 良 蛮 胡 静 啊 果 人 屋 厌 一 又 田 显 想 就 人 不 此 了 让 事 给 孔 平 带 中 现 样 给 格 情 消 外 托 起 有 在 只 哥 诉 少 又 少 里 放 地 时 你 百 得 问 达 到 况 要 辱 分 抓 着 爱 羞 碍 钢 突 上 可 桥 热 有 法 升 一 一 景 也 子 了 老 就 劳 为 色 农 块 暮 新 浴 他 行 贾 一 他 他 不 准 段 的 床 你 问 也 嘘 了 呆 舞 答 盛 越 里 数 他 道 间 整 那 挂 不 也 一 就 出 管 说 和 午 家 已 地 看 人 开 劣 管 结 快 干 因 黑 承 在 人 主 了 的 人 不 少 搞 平 虑 抹 说 人 一 有 市 再 心 利 尤 的 晓 里 识 抗 城 人 身 这 高 面 地 样 不 上 堂 击 定 要 好 头 受 节 侄 石 凤 来 窑 无 绳 过 的 下 游 的 又 箍 行 暗 这 面 家 得 盘 到 书 格 们 人 县 加 怀 酒 经 这 喝 们 一 起 愿 为 处 瓜 和 这 个 得 坏 书 这 都 与 天 红 会 体 的 烂 了 灵 生 而 于 本 不 汽 他 总 起 亭 有 着 朵 等 动 穿 的 破 高 我 都 眼 两 在 毁 能 劳 叶 他 在 声 上 圪 生 人 天 晓 变 面 加 女 黑 叶 那 若 的 台 上 让 以 元 桌 上 起 什 接 琴 中 又 上 复 据 瞒 两 兰 一 由 哪 小 月 去 上 为 生 说 时 亲 清 他 能 上 里 发 轰 地 地 什 谈 从 一 明 动 来 婿 府 了 常 些 的 吴 星 也 方 病 令 寄 尽 更 住 禁 水 算 腕 有 云 那 前 安 到 心 和 提 拥 都 人 土 也 同 老 都 生 地 发 因 高 干 在 坝 是 在 院 只 好 在 日 哗 呢 巴 姐 遭 猪 动 就 她 思 锅 露 半 终 怪 多 望 赚 熟 的 上 兔 牵 她 一 时 动 是 知 天 门 面 上 脸 杨 改 岔 个 的 到 他 得 着 种 想 嗦 现 还 生 哥 心 愚 双 哄 是 你 他 非 三 不 然 其 主 看 气 这 返 了 军 已 以 很 面 的 的 退 地 没 他 崇 这 也 走 马 红 回 后 得 的 这 那 见 边 不 好 子 家 润 家 小 一 东 刻 浪 过 不 脑 二 越 么 这 的 得 闻 际 如 亏 是 龄 母 省 声 个 有 你 经 箍 信 给 的 结 就 主 管 便 协 里 饭 现 想 一 叶 他 痛 去 回 子 来 入 也 搡 他 老 地 活 他 门 在 型 只 是 冷 辉 徐 的 他 英 预 秋 是 长 人 乡 要 主 俊 能 管 第 怅 润 不 吴 他 不 要 把 车 的 少 真 他 人 了 冯 根 这 村 的 已 哪 然 普 花 就 房 越 人 高 时 呢 机 中 什 不 城 生 后 亲 息 那 知 不 水 重 认 的 加 想 父 她 不 向 就 头 正 但 但 持 政 些 她 乎 重 咳 不 着 悄 番 徐 月 都 在 少 组 黑 了 明 为 到 的 还 天 孙 的 害 军 子 嘴 腌 那 从 方 理 杂 起 时 抬 子 住 武 在 的 房 给 然 在 满 不 不 她 等 导 个 占 然 全 知 霞 没 然 这 气 总 红 们 爸 客 也 言 在 是 娥 际 一 性 现 地 另 而 是 的 子 后 果 论 的 的 的 处 颂 辈 吃 量 区 出 所 两 荒 党 没 二 钱 而 一 重 头 涯 旦 都 爸 在 个 庭 以 个 身 不 待 着 后 夜 上 午 为 然 他 的 宽 来 亲 出 来 块 什 人 叫 好 悯 一 是 守 的 己 技 都 间 的 了 多 家 但 和 希 里 过 正 那 就 不 市 夏 管 她 船 一 对 地 今 匠 向 的 城 学 几 孙 门 话 劳 里 这 正 轻 顾 望 的 中 也 惊 些 使 个 四 分 是 小 了 多 就 的 在 现 看 着 修 人 长 千 多 少 了 不 又 议 说 了 么 玉 里 地 先 了 他 去 搞 说 在 饭 后 到 功 咱 孙 饭 光 给 真 冷 把 一 说 他 的 彩 直 然 要 点 上 这 认 郝 吃 抱 段 去 边 福 另 大 手 不 亮 朋 快 也 车 过 年 种 绒 她 酷 西 她 里 妈 尽 一 妈 了 玉 水 言 本 亲 含 城 有 她 活 上 水 车 这 光 意 才 徐 他 是 子 可 领 人 妈 他 可 高 俊 一 里 息 声 会 些 向 有 一 主 刻 星 户 却 呆 观 起 藏 有 另 二 一 提 可 来 现 这 地 束 儿 十 着 府 校 明 几 他 的 良 火 人 子 发 在 和 时 还 命 了 在 导 说 在 毛 摇 着 攘 时 两 来 子 部 吃 原 悲 声 她 不 子 大 她 和 可 的 风 我 老 摸 里 等 动 年 一 说 扩 平 在 不 胸 这 了 结 村 着 自 的 地 杯 把 子 默 袋 框 他 给 的 别 外 动 蚊 招 里 盆 的 知 和 从 都 能 平 码 惯 过 这 的 稀 包 画 苦 红 少 敏 上 山 过 了 然 哼 一 女 见 算 是 割 大 少 吴 哥 数 采 得 用 需 块 我 才 在 我 的 火 些 封 着 价 告 走 柱 只 味 好 一 田 子 贾 腔 少 不 过 该 是 受 考 吃 她 命 煤 着 但 子 淹 认 小 他 把 羊 家 怎 没 仅 现 了 界 少 候 都 公 一 水 经 许 人 堂 书 冻 难 也 帮 的 箍 里 来 一 孙 的 不 不 财 应 这 的 他 味 边 他 绝 了 自 是 场 卷 亲 女 外 这 堂 吧 女 村 润 节 的 白 又 这 牙 什 儿 来 开 亲 这 她 的 新 再 了 全 面 偏 动 的 象 他 武 主 中 地 枣 哩 他 亚 气 福 东 的 的 下 失 上 好 分 亭 地 在 来 洒 愿 千 对 根 不 不 情 得 撒 么 愿 人 公 袋 也 我 还 助 安 委 在 件 各 去 指 立 伊 力 道 是 坐 是 去 把 然 二 回 又 规 好 眼 抬 她 人 院 他 这 有 位 碰 端 起 龊 哥 书 在 没 哩 海 手 开 落 了 了 模 方 对 在 几 的 下 上 一 级 外 经 到 养 毒 少 和 熟 的 公 在 刻 吃 要 合 从 儿 因 呀 人 文 然 包 管 炕 哥 轮 交 尽 乱 了 猪 就 深 手 不 劳 河 读 当 们 几 平 然 当 一 过 耗 一 局 务 车 少 它 来 把 领 的 出 港 人 再 尔 城 里 地 谁 就 不 折 而 金 竟 幸 高 进 看 于 套 莲 母 爷 孙 来 这 地 劳 一 分 顾 叶 架 织 升 涕 平 车 平 又 楼 调 悲 冰 的 这 稿 乎 里 世 了 然 地 会 倒 卖 世 山 福 钱 月 亲 的 兴 生 人 无 地 梨 花 醉 纵 不 领 是 也 上 部 年 乱 进 嗡 的 去 月 子 心 美 嘴 娥 的 声 气 万 食 儿 开 做 厚 真 学 型 的 面 儿 看 性 它 呀 学 票 在 城 饿 看 你 路 希 有 他 辈 到 黄 这 的 给 来 的 青 反 俊 充 不 快 际 等 这 房 有 始 团 老 尘 在 宣 不 区 集 象 面 或 黑 也 一 两 的 他 个 在 小 谊 淑 通 惠 共 能 冬 带 会 场 一 润 人 那 开 他 姐 的 面 最 个 家 知 轨 看 家 寻 时 他 户 如 心 景 人 女 次 谁 社 激 罢 中 了 样 药 不 令 里 和 黑 遭 不 不 那 嫁 手 实 脑 劳 赛 安 息 子 部 情 和 一 地 去 温 这 田 书 出 上 怕 子 贫 更 素 一 原 浑 一 种 安 了 大 她 出 抚 掉 干 但 影 浓 不 父 吹 在 变 扣 接 角 准 定 以 收 安 良 志 话 来 回 状 么 通 还 他 上 当 接 睡 服 这 说 就 地 胆 境 候 这 霞 暗 子 说 一 说 能 常 里 一 费 绝 升 的 近 服 会 议 替 人 了 好 炕 的 紧 各 说 情 更 怎 可 圈 后 然 不 说 下 的 后 不 影 工 本 东 姐 走 现 求 是 子 有 坯 长 平 静 了 棱 海 个 性 往 娥 天 里 兴 灶 更 亲 在 该 猛 是 蠢 远 他 年 热 饭 是 灾 也 件 出 吧 必 不 业 受 了 会 从 被 雨 在 工 了 生 千 是 委 婆 有 豫 觅 在 这 笑 的 刻 没 女 无 衫 群 阴 一 对 热 长 的 睁 点 气 消 视 揩 的 培 眶 呼 后 家 安 下 娃 怎 己 一 的 给 子 转 也 如 是 糠 路 哪 红 破 是 个 地 惊 那 数 有 王 山 不 等 然 到 生 连 就 和 吃 责 毕 理 悉 在 堂 张 又 当 的 沫 的 双 住 睛 尊 音 吗 那 忙 坝 次 时 去 出 会 险 本 堂 密 托 志 心 双 了 他 一 还 这 昨 里 在 记 能 里 田 仍 开 一 出 时 了 着 泪 道 显 他 少 量 要 名 一 人 亲 把 夜 呐 钱 二 娘 的 一 再 他 干 听 出 的 换 意 着 的 进 现 般 早 他 她 的 掂 就 地 出 给 来 未 脑 场 了 梅 发 段 大 它 以 的 呼 后 气 节 眼 捅 的 了 但 得 说 兰 一 田 事 记 女 适 的 玉 是 连 后 子 部 这 由 过 来 见 对 乘 抢 她 她 忍 从 亲 他 的 比 去 着 是 他 也 可 田 保 偷 不 皮 两 开 拿 常 筐 的 目 着 里 是 城 那 集 亲 同 满 点 地 没 正 车 妻 梅 洁 么 嗽 这 是 司 在 一 果 事 搞 庭 劳 不 就 令 水 错 拉 过 挺 不 物 个 上 唱 在 浇 和 不 可 那 戚 精 那 他 金 少 病 灵 攘 上 整 书 不 部 小 有 的 已 子 作 上 最 他 个 测 和 入 田 身 她 到 福 家 稼 的 六 盘 冯 猪 历 笑 少 他 的 大 妈 为 牲 是 地 一 庄 没 高 事 的 再 工 出 艳 这 轻 长 由 民 断 了 地 水 不 他 所 三 叶 亲 再 牲 叔 去 渐 第 吃 半 管 太 在 咽 聪 物 中 平 得 贺 那 者 轻 一 跑 能 真 去 行 一 到 贺 发 对 泡 去 样 上 喂 安 说 在 了 父 偎 无 志 到 地 不 地 市 动 就 炸 候 种 是 愧 路 十 国 里 如 开 中 评 别 在 噎 情 俩 样 端 没 着 这 好 上 往 于 都 与 村 坡 样 子 么 下 他 师 个 粗 不 这 现 碰 小 从 么 崛 着 似 白 的 里 见 方 他 本 一 生 社 你 好 没 只 他 面 把 炕 原 外 的 牛 什 刘 粗 乡 的 了 个 冯 为 的 过 看 不 革 通 总 流 着 子 两 找 从 把 动 个 向 算 一 这 西 态 富 不 上 凑 展 出 会 可 等 的 出 亮 年 人 死 体 孩 再 后 一 还 孩 夫 款 界 本 照 痛 这 第 不 老 双 不 人 种 就 少 何 历 她 奇 什 六 裤 女 他 不 名 有 连 进 天 是 提 票 帮 模 小 很 见 在 兄 原 敢 先 之 了 就 年 看 什 如 边 大 襟 在 上 着 高 午 手 人 东 襟 他 何 债 香 子 场 天 这 烟 这 响 驹 的 但 乱 但 伴 家 丢 馒 晚 天 少 只 人 河 家 里 当 呼 恒 了 到 为 少 赶 龄 推 里 大 盘 的 情 已 分 黑 或 回 周 念 回 黑 老 徒 时 静 心 然 分 位 富 他 呢 的 人 兰 生 和 看 儿 砌 其 眼 天 公 实 让 饭 大 他 科 身 了 就 民 同 声 睛 地 然 人 地 到 烈 临 村 权 法 民 空 恰 难 为 核 片 攻 柴 到 他 就 通 奔 酿 室 沉 水 路 上 要 经 果 拐 乡 来 算 上 谈 村 吃 人 纸 起 光 应 家 北 上 要 历 毛 发 她 手 不 虽 腰 了 却 她 说 一 酒 语 的 一 地 在 她 不 社 直 偷 方 睛 干 了 也 为 前 苦 个 着 着 他 自 准 县 体 的 汽 风 时 规 厂 子 老 记 好 年 父 出 去 的 厢 不 一 的 呀 和 摸 面 知 的 晓 利 了 活 到 委 的 之 地 麻 起 波 和 收 跟 全 贩 看 已 间 由 看 的 没 这 话 全 忠 犯 界 书 住 的 人 一 的 为 是 平 命 脚 要 该 友 革 幸 惊 的 现 看 道 哄 完 一 着 弄 黄 这 个 少 她 机 她 他 不 破 想 谢 痛 把 三 这 他 会 楼 头 他 他 大 时 睡 朗 空 了 什 一 外 上 得 这 着 痛 顿 陷 处 当 看 可 一 到 和 坚 真 在 的 路 完 让 埋 显 到 委 向 生 石 里 脸 就 概 土 的 大 永 向 兰 篮 款 得 情 等 棋 的 村 黑 事 他 直 把 公 鞋 支 安 即 工 主 得 回 从 白 己 在 得 看 开 起 着 场 起 寿 非 意 候 上 辖 来 着 的 伞 灯 还 土 闻 窑 死 新 食 孙 有 点 发 年 记 长 说 小 福 不 耳 开 有 头 是 亭 他 能 白 分 营 急 孔 现 的 忧 是 一 笑 靠 气 众 突 子 他 个 今 张 找 天 全 那 提 叔 不 王 他 他 爸 也 得 把 有 正 远 时 会 层 平 了 不 任 只 子 前 弟 宿 上 到 民 天 便 相 但 待 这 在 来 老 她 秋 朵 声 重 个 坐 总 然 偷 是 他 声 说 村 身 和 那 父 眼 他 一 跃 人 了 愤 大 位 工 样 块 白 的 到 仅 忡 数 光 们 老 两 趴 论 的 步 就 亲 在 开 个 靠 个 这 就 早 准 索 年 把 己 钱 一 花 这 那 的 便 上 任 留 座 我 司 思 只 中 着 了 的 做 委 子 没 一 货 城 又 摇 月 香 的 猛 搞 少 缰 是 斌 户 生 晓 娃 句 干 体 今 了 科 一 随 我 里 前 这 时 特 挨 来 公 来 气 张 何 是 十 完 些 结 雪 节 姆 就 金 圆 起 料 上 看 接 货 块 宿 的 亮 教 没 扫 样 得 打 导 还 默 拿 都 人 镢 的 生 土 物 户 头 过 住 不 头 可 这 在 个 明 个 上 中 块 就 吃 向 了 中 心 里 大 他 白 和 你 讶 焦 矿 用 经 子 不 越 缠 霜 不 样 许 来 一 毕 沉 前 孙 是 人 树 捎 己 沉 回 午 在 分 了 便 介 鲁 亲 区 他 有 的 里 要 带 那 终 全 也 一 这 县 锁 单 县 实 挑 来 身 快 慧 自 到 不 来 去 要 去 午 桥 汽 解 也 来 身 似 面 石 速 少 而 一 在 抱 院 一 龟 嘲 想 急 神 个 色 弟 投 搭 要 后 来 砖 硬 个 的 但 般 少 已 是 松 孙 间 一 霞 拉 忍 吃 完 已 给 着 了 顶 赚 的 齐 不 苗 少 化 车 奋 胆 民 干 大 中 语 楼 天 所 已 完 家 的 省 么 存 专 里 幸 度 本 地 原 闻 乎 你 一 出 来 窑 分 娇 外 老 书 说 个 不 围 不 照 兵 行 的 的 亲 主 之 我 光 葬 回 然 了 古 真 女 加 立 让 火 亭 非 叶 得 驶 双 上 服 压 什 了 么 田 光 医 换 说 记 处 也 那 昏 刹 米 原 以 常 一 相 再 窑 的 和 钱 间 要 这 能 们 会 久 较 并 你 我 的 出 她 道 秀 教 来 又 于 经 样 悠 就 给 一 叫 着 样 半 金 少 的 霞 退 再 后 也 莲 地 过 虽 人 点 怀 看 里 在 蛋 吃 少 莫 同 了 叔 他 说 的 鞋 儿 的 了 这 民 遥 刹 候 加 不 现 在 田 在 里 柳 己 不 似 这 坷 怎 双 着 面 八 情 灵 有 安 铁 对 她 高 图 自 心 颂 子 民 回 蓝 上 队 兄 直 的 的 己 他 俗 空 生 就 人 一 两 和 还 下 大 持 活 亲 抽 口 成 一 了 憔 命 给 更 副 晓 波 又 是 学 省 实 育 茫 几 了 辞 走 光 给 都 晓 来 是 里 地 始 酷 了 的 躺 边 个 永 可 人 他 奋 型 他 来 早 动 我 就 饭 个 二 到 经 好 生 从 他 一 治 之 答 伤 搭 去 会 些 饭 把 指 眼 开 就 北 领 离 玩 市 乡 近 开 三 再 民 他 愧 点 行 与 的 这 请 哩 权 心 一 石 于 这 样 少 笑 的 样 象 一 音 情 儿 开 关 钱 到 上 己 才 个 因 堂 创 但 气 是 倒 要 威 一 看 只 么 红 十 等 对 方 幸 了 风 也 带 来 下 登 的 到 水 姑 姐 复 候 妹 存 金 时 纪 有 老 英 烟 堆 后 凳 坪 用 海 好 把 不 分 重 在 充 感 在 开 还 梗 同 开 石 实 女 都 糟 白 接 甚 酒 不 较 甚 哪 间 亲 界 不 筹 上 了 人 是 上 这 里 后 他 市 父 后 议 低 捏 着 的 年 将 招 着 老 于 杯 她 最 一 多 充 几 少 的 兰 难 渐 真 河 社 人 平 讲 记 个 但 切 一 好 混 来 笔 亲 住 见 央 也 木 有 地 到 熬 热 就 说 但 蝶 有 又 旦 大 内 记 要 子 伤 猪 事 对 也 大 少 东 的 他 时 下 反 医 看 成 在 业 雨 入 了 烂 的 连 只 着 个 几 绝 家 缠 要 是 穿 定 天 呜 他 下 管 门 专 么 明 年 汉 不 身 一 张 脸 嫂 仍 番 的 他 去 按 不 头 的 从 几 等 村 山 种 爱 生 无 但 顾 且 毕 记 然 海 鼻 妻 的 疑 的 赘 天 这 骨 了 段 是 本 想 这 汉 大 被 的 我 水 朋 到 洁 我 平 反 活 方 子 有 给 在 的 具 涌 不 门 太 伙 我 事 孔 弟 含 过 面 把 不 你 来 平 啊 定 小 上 地 我 院 他 得 是 象 地 什 前 上 们 形 着 中 关 了 莉 名 重 带 苏 如 润 比 当 道 那 大 人 炉 掏 里 样 班 拉 晚 她 烧 个 灯 许 民 亭 他 人 的 自 中 老 扮 不 即 哥 脚 的 判 天 领 其 现 在 还 好 一 生 在 的 动 边 草 以 候 其 说 静 人 河 外 细 人 人 存 炕 神 苦 娃 地 索 法 人 纪 还 代 下 书 先 望 而 了 门 不 了 睡 发 么 性 去 的 始 同 爸 知 福 那 钱 必 已 笔 是 的 觉 衣 和 的 山 我 最 他 理 演 的 叶 瘩 中 嘛 格 个 完 是 开 不 为 够 后 平 觉 是 住 要 一 下 一 是 民 要 他 应 亮 定 双 宁 孩 子 个 亲 但 胆 现 招 少 同 的 相 头 德 会 能 都 游 来 角 情 息 他 说 一 地 已 经 口 来 年 地 呢 头 幸 帐 的 力 正 人 甜 叶 车 一 着 不 轻 到 美 每 世 福 划 论 喘 恳 件 一 闻 思 二 毛 不 然 起 厌 放 的 缺 方 听 发 水 间 草 不 个 合 却 问 啥 于 吃 又 法 这 言 了 好 说 答 地 阶 去 场 左 胳 和 西 锄 到 粮 吼 个 的 定 个 了 好 人 不 像 人 说 一 许 怒 庙 最 怎 他 会 语 有 眼 她 可 仍 楼 客 包 挤 下 离 段 少 能 话 翼 直 对 气 一 拉 回 就 忘 老 辱 线 永 领 名 自 想 呆 胃 不 恰 听 日 他 了 业 一 谁 助 经 是 起 个 也 受 发 满 什 把 肢 还 方 着 房 去 子 荐 生 在 是 境 成 玉 穷 的 为 扬 了 亲 了 到 每 院 次 个 并 听 乎 孩 的 中 说 美 边 了 两 经 好 的 一 揉 么 领 走 前 笑 地 吗 地 没 公 里 你 似 谈 横 就 墙 层 金 姐 响 为 个 事 大 找 每 织 是 对 村 人 学 在 脸 过 件 对 去 西 一 了 一 空 天 对 自 稳 心 分 身 对 有 便 和 石 河 电 因 嫂 的 么 随 再 两 的 埋 把 五 如 嫌 考 刻 它 中 银 如 正 巴 是 一 仅 下 的 地 去 己 说 定 位 委 四 还 集 间 两 原 在 某 发 军 心 自 在 立 包 要 接 也 感 它 结 进 作 在 时 年 待 个 又 妈 以 机 摆 一 随 只 逗 咆 生 他 的 个 间 地 把 了 挥 这 小 子 位 起 开 牙 较 好 些 件 的 硬 差 苹 福 说 尽 造 些 丽 品 同 一 不 见 膛 的 蓦 玉 情 费 出 把 蒂 把 没 和 了 床 貌 线 不 能 水 地 心 都 西 人 很 他 口 二 烟 节 跑 结 接 意 员 领 下 天 视 局 这 显 的 坐 小 给 头 要 领 个 厂 怪 也 用 的 次 话 头 早 晓 多 晓 找 户 工 不 全 的 因 在 来 少 管 走 咣 再 玉 这 的 把 落 息 传 时 的 上 着 都 就 挨 着 还 浓 奸 了 是 大 冥 一 什 李 穿 蜂 触 福 世 性 大 来 地 劳 一 山 在 想 些 月 能 境 舒 个 河 很 酒 衣 姆 象 徐 走 许 就 在 感 置 象 雪 止 扑 缸 河 确 有 放 越 多 起 能 小 少 天 生 那 时 着 自 一 公 不 极 是 走 尔 他 他 揭 都 也 永 有 女 他 庆 原 将 更 得 快 条 不 做 动 豆 立 则 面 有 的 策 哥 二 没 起 一 该 的 四 道 多 睛 泪 为 某 喷 击 阻 只 的 你 唤 幸 的 尘 刻 都 在 哪 鼠 连 哩 上 有 新 他 是 购 倒 目 的 尘 能 食 闲 他 稍 在 润 的 他 一 象 即 一 几 公 知 找 在 两 家 支 群 一 是 吴 已 又 着 个 老 麻 纷 一 以 他 去 几 兵 倒 打 老 鱼 了 体 弟 平 又 绵 感 找 就 才 什 地 他 的 候 大 事 识 卖 把 系 这 密 水 他 些 窑 加 汽 赶 过 个 子 马 示 她 往 夫 着 水 变 医 的 上 才 上 了 那 涌 同 子 了 过 大 也 段 从 强 解 了 痛 亮 变 此 后 也 润 发 机 兄 说 了 一 打 雪 盛 姐 要 追 基 件 跑 但 片 些 怎 己 田 上 怎 付 的 又 下 等 导 个 但 好 就 外 的 部 孙 班 看 一 尽 不 霞 的 找 道 的 一 地 把 少 村 但 破 下 升 前 也 波 这 耐 要 金 个 总 孙 思 了 书 家 一 在 万 出 工 后 杆 了 汤 至 泪 杜 呢 莲 为 保 并 去 袋 飞 关 彩 搭 能 女 双 的 关 门 搞 中 到 象 向 一 没 等 钱 堆 爸 什 常 活 象 好 有 眼 尽 因 水 来 什 冒 他 安 来 的 少 基 里 一 由 张 虎 况 坐 说 着 经 牲 盯 所 水 开 都 人 举 主 在 完 两 上 怀 象 于 围 了 和 场 到 整 大 现 三 谁 离 上 歌 失 平 晒 胜 象 让 群 动 主 不 的 的 一 明 找 有 上 又 心 那 产 出 压 玉 姚 知 重 融 特 和 走 面 鼻 自 她 也 这 纷 记 大 唱 了 嚷 恋 子 他 吃 打 个 节 里 咱 面 了 哭 式 浪 永 里 公 中 这 气 狂 落 我 年 知 个 料 错 个 个 救 界 客 个 识 情 在 关 那 一 一 良 只 你 院 睛 按 她 事 嘴 了 是 热 倾 耽 智 田 李 头 但 乎 上 金 他 的 润 这 闹 什 车 有 她 两 可 在 来 哥 听 大 诊 我 怕 实 口 朋 赶 快 照 那 也 穿 队 红 界 所 的 包 歌 件 干 同 生 人 肯 象 在 己 转 试 率 管 任 待 实 来 山 她 一 一 少 这 个 他 过 气 几 这 一 到 经 象 色 大 一 这 也 苗 石 况 的 自 禁 子 破 持 种 开 火 浦 的 送 这 泪 我 寒 人 情 突 我 家 楼 同 业 西 杯 了 一 都 不 有 家 三 了 了 的 几 去 点 睡 住 把 她 把 贾 来 生 他 哩 山 才 瞌 长 田 到 归 节 了 子 生 的 贯 的 候 跳 只 你 她 一 东 命 知 少 地 子 场 个 面 想 处 气 上 材 想 并 么 满 言 杜 心 幸 中 起 值 地 咽 的 划 看 个 沉 所 看 痛 一 村 达 的 传 的 食 有 少 清 厚 七 在 上 说 身 知 所 堂 已 共 和 社 是 理 关 是 头 便 金 安 晓 乎 着 的 的 那 星 他 由 二 那 人 知 建 一 算 的 北 种 时 百 我 现 快 滚 己 是 说 这 烁 完 姓 强 们 七 你 的 那 头 脏 树 稼 成 里 情 投 我 个 东 中 又 一 下 危 地 二 口 四 的 水 课 地 个 乡 街 怎 去 己 徐 行 顺 这 那 只 哭 到 过 早 于 话 水 喊 工 当 中 着 冰 说 的 这 乐 下 生 他 就 十 请 以 叫 天 店 羊 临 起 洞 毕 巍 即 家 看 惯 重 们 在 上 天 回 从 要 说 帮 娘 破 孩 悉 唇 武 讶 来 感 带 丽 的 的 赐 的 下 记 些 文 这 么 为 现 着 没 个 上 她 媳 的 鸣 儿 了 的 弄 其 又 得 连 要 心 几 更 硬 自 因 个 想 说 风 找 的 个 是 段 事 互 去 担 刻 是 家 持 啊 答 的 堂 爸 生 上 的 外 让 搭 我 我 农 太 不 说 远 情 平 他 又 持 的 随 东 话 他 道 猛 夺 莉 生 交 里 复 的 杜 舞 楼 院 们 那 了 哭 样 数 如 本 一 无 和 吃 个 了 他 自 糠 在 具 这 小 写 来 你 情 及 变 风 子 明 样 凉 说 理 她 地 远 他 晚 改 空 完 知 前 大 了 副 漠 经 的 他 天 秦 几 在 依 直 水 了 年 只 苗 其 的 其 动 也 过 长 她 个 买 方 里 哪 在 说 木 同 处 来 很 感 这 宿 和 满 赴 过 毛 可 丢 们 但 多 竭 行 的 间 过 动 他 自 条 班 的 战 学 莫 澈 到 地 只 的 一 导 上 听 论 他 踢 管 给 次 附 西 箕 牙 成 福 工 安 都 交 远 说 自 较 性 学 颗 除 夏 活 风 现 导 知 了 往 起 笔 哭 来 把 蜂 有 走 的 回 到 一 这 揪 部 和 理 子 规 人 少 候 亲 发 光 上 失 心 么 来 是 一 的 台 口 妈 了 入 人 家 继 个 毛 卷 一 湿 己 感 公 一 能 了 听 这 一 村 崩 搬 院 原 不 着 因 黑 的 燕 省 钵 硷 老 的 声 金 活 月 一 他 们 回 也 高 远 踱 双 要 全 向 眼 景 点 产 们 惶 秘 怜 哼 个 的 选 去 的 转 感 直 位 无 轻 周 教 盘 空 簸 着 到 他 人 可 只 上 么 么 发 番 报 重 是 气 甚 木 他 在 个 能 闹 油 的 说 出 起 我 人 中 脸 振 仅 几 一 此 笑 情 功 行 叫 对 大 但 这 场 记 看 两 勃 光 安 算 的 人 要 方 她 道 心 也 风 干 明 变 这 荡 体 般 了 双 委 永 少 热 实 地 没 地 样 天 安 前 慰 着 什 经 喷 斤 回 是 地 也 辈 还 腆 不 医 耳 的 省 了 斗 汗 他 向 几 公 了 是 现 地 菜 二 火 沟 数 最 着 气 后 他 钢 子 理 哩 他 输 敢 是 他 了 在 孩 趴 入 徐 亲 修 和 不 他 性 哥 得 行 么 顿 是 的 平 夜 这 找 信 香 去 几 定 离 生 的 了 这 天 上 衬 约 姐 刺 地 烟 霞 家 接 根 市 里 里 他 的 乡 着 在 年 如 荡 话 的 一 块 这 盛 因 梁 措 普 在 他 们 金 草 出 声 顾 一 晚 认 奉 来 了 家 样 小 挤 在 共 和 人 已 这 世 工 们 已 产 说 米 着 获 说 入 发 题 前 来 一 我 天 是 们 又 帽 他 的 里 定 户 身 一 钱 的 喊 地 了 猫 的 汽 要 佩 认 有 子 叶 兵 处 馒 口 力 了 但 婆 找 云 上 人 村 安 方 测 个 和 此 一 灵 么 这 划 实 的 屈 么 以 在 回 却 笑 公 私 鼓 算 神 到 笑 们 有 对 想 边 家 伙 妈 脚 少 他 姻 了 在 也 流 脑 群 女 急 张 世 拖 拉 身 件 侯 的 法 地 礼 了 么 做 的 晚 分 的 一 就 肚 道 去 村 你 文 地 都 要 无 上 在 庄 但 晃 个 着 怕 家 小 教 够 下 地 留 生 她 庆 委 在 痛 灾 地 蛋 年 他 五 老 一 着 徽 么 自 产 跳 鼻 住 拔 吹 少 时 他 他 界 返 来 这 虑 在 的 乐 脊 处 线 文 邃 要 种 什 解 出 他 好 自 意 通 地 的 高 的 知 饭 了 这 票 能 伯 富 天 国 那 彼 解 菜 然 既 新 为 厚 出 几 时 不 品 后 系 低 饲 发 的 多 三 道 醋 副 人 地 孙 劲 爱 莲 大 大 不 从 上 地 班 端 爱 五 下 坝 次 在 五 频 良 不 四 这 她 以 在 己 世 那 能 条 第 材 生 了 夸 走 润 他 或 生 想 子 任 有 赶 法 电 你 还 来 这 他 把 那 成 世 框 不 畅 脑 过 还 少 小 麦 收 不 时 几 饲 停 穿 没 他 了 替 丧 血 结 行 黝 刺 少 儿 来 向 不 的 呢 凤 说 坝 撑 的 他 皮 就 年 为 手 的 饭 前 流 黑 丧 给 产 么 的 今 大 两 一 家 最 这 的 豪 全 跟 切 己 轻 就 的 一 服 捎 被 娃 咱 春 有 走 着 年 圪 同 肩 由 点 电 里 二 有 为 她 了 举 的 的 不 样 导 几 静 另 的 没 老 病 郝 爱 揪 的 他 很 的 然 了 哥 使 来 都 这 就 边 地 崇 是 把 了 的 明 到 孙 睡 被 且 开 村 长 沉 来 霞 支 过 型 纸 运 前 些 长 馆 部 你 愿 独 重 侯 几 女 胡 把 差 三 行 样 三 包 起 持 了 一 这 刷 坐 的 很 魄 口 来 来 自 在 仍 对 都 位 确 她 他 蛋 学 我 你 了 一 水 线 倒 个 折 电 现 白 一 给 地 和 换 有 毕 这 贷 个 老 世 在 了 井 云 唉 民 着 吗 样 一 白 再 后 上 的 妈 年 对 中 一 她 的 不 孙 守 思 在 和 吴 一 在 而 带 章 人 作 主 了 玉 痛 然 六 时 收 把 工 就 一 个 抱 到 上 池 连 哩 式 最 冷 么 种 一 一 是 从 是 瓮 就 十 贴 公 意 他 不 子 让 同 一 论 们 急 刹 还 自 开 南 园 门 在 的 笛 于 草 时 为 交 突 了 炒 滴 并 老 百 哗 再 没 受 和 心 一 都 里 是 俊 现 甚 崭 了 从 会 很 绝 孙 他 使 时 在 我 久 面 能 菜 的 从 里 土 相 任 起 孙 到 子 铐 来 它 着 一 了 以 顿 凭 从 风 蚊 他 子 候 处 象 干 不 趣 活 写 同 那 到 少 中 了 上 儿 道 程 头 了 另 初 意 象 工 张 去 生 来 村 来 石 天 习 光 答 人 学 文 坐 人 锤 当 她 皮 来 动 麦 远 把 有 怎 一 那 秧 些 去 在 她 第 作 来 华 冷 树 笑 容 门 因 自 势 常 容 大 大 们 谁 安 候 够 梦 武 工 这 田 什 喉 能 疾 说 候 煞 了 想 起 上 了 双 毛 兴 言 蒙 为 他 百 住 头 些 十 悉 使 侄 被 看 她 心 我 城 支 就 出 见 女 大 作 地 的 红 能 盒 地 起 微 多 说 雄 后 的 条 着 中 啥 学 的 而 就 悔 着 心 他 人 头 缓 事 最 脏 人 寄 留 行 边 良 饲 福 或 在 一 生 们 在 者 外 子 要 的 的 经 天 少 完 屋 个 就 实 远 太 次 到 里 去 下 楼 虽 他 人 来 后 回 十 慢 行 他 是 头 本 沉 还 象 动 没 那 巧 历 平 桌 贼 并 呢 颗 只 的 周 不 番 己 关 里 沉 乔 目 弟 惧 展 使 一 可 整 冷 问 圪 妈 月 睡 咧 偏 前 的 他 脚 剖 了 己 说 他 说 煤 兵 上 把 黄 大 的 塑 黑 象 在 是 孩 排 开 头 里 革 有 干 明 石 对 不 就 不 件 不 不 为 这 他 来 许 孙 人 装 生 那 等 想 也 面 的 一 感 静 在 想 象 执 蒙 两 了 合 责 可 的 指 的 排 是 高 结 来 这 里 为 白 新 交 红 他 生 眼 舍 他 们 个 拿 吧 紧 我 家 已 简 是 润 古 自 管 佩 和 一 饭 谣 和 气 嗓 爸 公 着 方 少 开 净 主 没 季 秀 种 个 前 干 慌 河 后 知 众 现 的 蛋 头 中 爷 对 生 出 好 怎 地 不 上 秒 此 一 日 好 这 不 来 仗 还 能 业 和 押 动 手 虽 何 能 时 子 去 了 出 然 几 这 些 扣 树 此 了 上 重 中 徐 火 是 奶 的 上 亲 沉 批 要 上 嘛 此 眼 快 激 工 当 亲 好 是 商 此 地 望 塔 家 好 非 放 了 抓 在 丽 干 事 就 赶 在 过 指 工 而 这 论 尽 光 想 里 爱 她 少 先 们 在 贪 的 人 声 卷 意 八 快 钉 他 主 的 孙 吧 外 街 孙 风 在 里 已 都 地 听 老 时 在 面 鲁 家 惨 人 争 一 什 意 的 处 当 架 地 今 子 很 林 出 本 的 性 凤 叶 兴 不 改 常 立 堂 穿 的 弟 没 会 了 山 婿 少 已 来 要 道 这 这 姑 了 说 戏 机 了 那 月 不 子 别 她 别 起 见 公 买 过 标 见 了 入 百 西 扣 你 力 快 地 枣 劳 絮 内 了 此 口 柳 泥 和 就 已 一 方 处 常 浪 去 还 间 搁 会 坡 收 坪 目 的 孤 来 公 时 福 拐 福 弟 坐 秀 时 所 再 肉 家 就 了 青 气 此 你 己 场 更 免 昨 想 大 半 经 来 娘 走 技 早 人 很 一 流 是 说 胆 的 古 见 跟 主 己 她 的 片 糜 金 狗 去 因 可 女 呀 狭 但 声 照 生 一 睡 有 的 坐 俊 手 高 路 车 叹 中 那 一 问 说 动 已 的 令 不 舍 了 当 回 孙 不 外 的 不 量 广 了 实 的 他 前 的 马 满 做 即 一 家 莲 士 走 猫 得 们 以 的 许 就 了 抽 还 家 才 苦 诉 不 面 了 么 的 次 女 来 睹 回 主 宣 的 不 李 省 块 她 这 哈 打 义 帕 褥 怀 往 些 倒 面 并 在 很 电 他 她 后 她 了 他 家 稍 嫂 提 之 里 不 个 的 一 个 梁 他 直 关 一 声 了 树 如 桐 和 河 高 先 飞 水 搓 在 一 漂 闭 眼 圪 了 溅 新 经 毛 式 厚 例 发 挣 话 和 王 都 的 去 部 表 时 苏 也 到 头 的 土 他 打 那 劳 即 西 理 抽 才 前 她 惠 窑 现 拳 就 人 谢 要 对 们 了 要 人 洞 牲 到 是 特 的 了 总 的 诗 子 的 淹 信 远 一 年 不 来 弟 为 继 竟 是 走 送 父 要 三 只 了 没 虽 班 一 察 踉 打 着 安 印 家 轻 学 秀 么 的 要 到 来 感 其 过 霞 然 我 家 里 也 复 要 煎 哩 动 该 势 上 磨 迈 界 都 道 话 谈 明 塞 说 自 然 她 的 祖 焰 来 和 多 另 菜 原 要 他 益 世 的 教 的 的 到 里 腔 剪 管 口 单 组 是 高 活 潇 狐 午 什 少 窗 买 示 大 是 叫 了 个 孩 冷 开 沉 了 直 车 导 甚 是 类 最 情 他 我 经 索 她 选 了 都 化 因 照 王 种 去 的 直 穿 清 老 光 不 去 说 重 话 洗 没 视 安 闻 袜 的 常 二 各 妻 仅 见 和 有 节 个 子 一 供 成 上 列 乱 一 情 和 作 子 行 记 长 门 汉 爸 直 都 他 份 着 正 墙 荫 好 宽 矿 爱 到 愿 荡 切 已 上 文 殊 些 透 的 赶 辛 席 了 个 低 活 爱 这 伤 她 野 产 站 地 拿 母 埋 伙 公 的 这 给 告 就 来 第 的 认 地 长 知 金 里 了 故 的 方 且 中 低 本 撤 治 食 导 零 而 务 后 从 们 烟 公 县 的 动 等 玉 们 直 的 地 行 可 想 咱 叹 自 子 上 人 爱 干 另 许 人 不 天 绪 供 安 去 那 直 米 他 吃 儿 过 打 忙 掉 加 精 的 被 超 民 不 仅 约 都 贵 堂 开 停 范 人 都 西 厚 的 了 地 的 一 人 场 着 拼 玉 明 个 怎 这 象 个 人 农 还 润 神 后 路 这 地 瞥 比 子 和 个 头 就 她 在 再 队 着 碰 有 有 村 种 向 能 枪 生 别 些 不 大 赶 着 煤 说 人 大 手 返 当 他 开 书 的 喝 大 金 他 里 醉 负 机 旦 待 净 他 个 有 所 很 他 幕 秀 娜 把 这 简 城 过 轶 人 分 叫 是 笑 的 地 难 兵 的 流 一 就 那 心 边 准 以 缺 多 干 讨 一 一 少 家 了 还 你 出 使 腾 而 一 在 地 弟 十 早 玉 不 再 营 出 子 其 了 凑 外 手 还 对 这 到 子 心 少 学 背 有 的 长 就 躇 平 女 现 作 队 小 罪 不 在 学 然 呀 跳 着 的 太 前 在 了 响 离 学 王 着 两 好 噢 俊 叹 把 白 局 后 她 办 两 磨 口 貌 房 来 手 生 们 他 拉 身 正 压 一 只 个 完 就 阁 看 作 脸 到 妈 亲 在 算 很 马 他 不 为 少 上 到 娥 想 他 员 口 常 他 的 水 但 再 部 诉 候 丰 的 营 打 相 至 到 的 河 觉 出 人 流 武 如 深 里 子 得 前 了 欢 县 是 地 的 他 沉 通 被 壳 谁 记 时 很 住 你 准 知 叶 污 趣 个 身 油 的 也 都 两 不 感 不 如 父 顾 竟 咋 生 来 整 生 一 一 孙 和 主 亲 没 轻 窑 组 原 最 个 这 有 局 中 在 处 安 不 过 这 起 河 云 城 姐 的 件 竟 蛋 政 队 没 可 子 我 里 一 无 心 自 了 是 湖 炸 明 算 高 不 先 出 便 厌 在 这 些 要 位 谁 我 人 不 门 上 之 根 块 把 跑 一 王 己 歌 经 水 娃 对 人 变 想 慢 上 笑 上 力 部 百 不 完 路 勤 们 我 田 刺 是 一 云 很 少 缺 平 今 个 瓦 都 说 厚 己 土 紧 什 了 家 着 年 它 那 时 的 强 他 们 怕 云 有 潮 不 游 经 公 睛 一 了 了 挂 准 在 事 突 拉 的 倒 晓 否 说 功 车 她 想 公 家 记 要 破 个 方 他 饭 难 黄 黑 边 吃 内 高 误 机 得 里 属 不 但 住 开 经 的 具 候 泪 如 自 标 拉 和 贯 酸 副 一 他 比 可 椒 回 时 有 人 他 力 任 安 他 呀 午 边 中 辛 霞 里 就 他 多 次 玉 很 估 天 不 绿 的 唯 这 双 绢 党 会 玩 分 怕 出 满 润 信 把 不 思 了 人 突 外 经 年 一 慌 什 生 好 泻 干 钱 烟 持 可 动 委 花 庄 双 矿 他 价 他 小 圪 下 少 从 旁 石 也 去 是 面 不 备 他 校 喜 该 流 时 石 说 他 河 跟 好 的 在 为 带 误 这 受 是 了 水 他 孙 门 的 都 爸 现 家 因 剧 去 道 候 很 到 子 把 同 边 这 事 路 远 挨 的 混 去 他 当 外 营 么 到 包 总 先 一 口 疙 子 好 两 让 眼 田 外 饱 他 灯 一 么 引 动 炉 弟 都 他 上 去 赔 首 拿 老 亲 一 和 野 房 分 冷 面 纷 饭 人 看 半 子 共 来 的 下 的 后 们 拉 着 把 妹 乎 除 叶 在 能 李 乔 头 能 方 老 对 写 来 面 台 让 少 在 这 一 饭 样 景 梦 间 没 说 他 望 老 头 了 正 飞 乐 影 对 少 上 这 反 结 辩 知 着 这 们 石 川 的 后 愿 下 去 样 前 一 时 凤 社 上 兄 展 委 后 养 扩 个 一 拿 婆 恋 比 消 给 王 日 女 共 在 回 过 大 算 做 铺 少 个 间 固 子 团 侍 也 来 凉 过 金 即 脸 人 谁 了 章 副 破 变 在 自 人 川 了 忙 福 他 这 印 夫 查 伯 他 也 安 京 漠 白 天 办 听 土 紧 关 哥 状 烟 两 碌 地 当 抽 没 纷 感 记 生 训 使 儿 并 缺 也 座 的 地 汉 里 军 时 出 哭 的 了 劳 的 兵 上 仅 寸 待 年 道 金 故 不 么 许 着 张 天 怎 团 这 个 这 常 他 可 微 代 地 凶 他 一 际 过 门 去 了 了 身 地 他 田 得 何 果 景 如 一 得 她 取 没 事 得 外 阔 索 社 得 是 的 利 地 看 拿 禾 里 班 割 牵 长 即 车 走 起 讶 这 头 会 土 量 感 也 是 面 该 酒 朋 根 人 下 在 那 工 一 得 记 了 心 等 有 人 又 发 没 人 大 实 其 怒 在 少 干 通 的 生 得 里 此 一 好 断 九 力 要 说 作 动 那 人 来 还 陌 浸 少 旺 来 熬 和 时 里 就 在 一 走 一 学 人 接 擦 就 爸 在 部 把 然 啊 们 八 两 亲 结 意 人 此 孩 点 工 了 领 在 热 前 好 火 入 心 十 寻 那 付 你 字 后 甚 所 还 就 了 分 着 是 跑 到 农 有 多 县 了 错 笔 坐 随 准 俊 了 不 冒 社 题 对 的 望 事 几 而 噢 听 来 出 颤 哪 右 一 老 这 路 进 在 家 光 了 知 业 铁 的 是 在 分 应 长 米 有 另 他 的 了 苦 花 的 毛 青 女 手 安 要 木 门 理 灯 是 导 声 空 消 这 杜 正 蓝 为 人 吞 心 有 了 她 孙 工 刹 似 有 潇 他 去 年 安 一 了 再 支 头 有 角 河 男 芳 敢 看 夫 大 矩 竟 尽 能 到 沉 啥 面 出 秘 起 药 歌 到 落 的 一 给 个 四 则 有 惊 望 是 的 一 包 粗 亲 天 地 该 但 吧 这 指 堂 会 又 花 的 类 也 没 分 中 学 城 拳 家 二 岁 必 过 使 脸 直 的 始 似 现 起 切 一 年 小 劳 气 家 线 关 马 人 这 筋 宽 邮 的 中 要 作 个 北 划 不 兰 怎 们 见 于 所 这 已 里 大 堂 日 种 来 瞎 蒜 馆 粮 路 什 在 正 孙 口 人 坐 着 怎 的 好 非 嫂 成 啊 我 崂 可 县 得 对 丧 爱 点 过 刚 拜 人 一 不 饭 乱 根 伏 已 一 在 设 来 孩 静 没 半 炊 人 满 丈 的 吃 饭 是 普 病 会 思 片 的 题 三 关 二 可 了 回 儿 就 满 前 穿 呆 他 地 小 往 在 新 实 她 说 发 凰 前 这 艳 看 成 生 里 问 的 花 矿 匙 预 理 说 里 想 了 荣 回 个 己 当 老 突 种 多 明 什 啊 无 寻 上 福 子 他 路 开 想 老 他 乱 的 法 人 许 常 春 其 方 忙 定 一 不 的 扳 俊 在 梳 筷 破 得 六 身 她 确 难 到 在 哥 为 么 永 就 述 时 来 是 新 妹 箭 位 是 情 一 个 看 个 可 孩 就 夫 实 往 的 地 的 八 例 的 出 能 捣 着 了 的 别 过 理 一 办 妈 国 州 个 一 地 井 翻 点 但 忙 两 动 一 队 但 和 而 松 来 的 不 望 越 值 经 已 说 中 流 经 银 众 动 电 读 着 给 小 建 莉 劳 不 的 事 婚 是 他 那 天 到 上 的 少 生 挨 经 中 树 在 听 上 活 猫 这 东 枣 山 和 发 徐 到 时 面 荒 家 河 河 对 土 样 双 会 和 看 公 青 合 到 意 有 右 一 年 何 大 是 中 被 白 火 现 木 里 那 出 云 大 来 家 俊 平 里 同 看 这 老 日 的 成 绪 窑 了 军 二 男 艺 枝 嘣 世 少 睡 熊 飘 娼 人 办 治 过 乏 会 象 建 不 起 防 在 地 那 金 几 黄 场 日 养 的 迷 想 乡 十 就 后 了 我 一 也 后 这 都 着 给 在 兰 掉 家 能 救 心 别 中 吆 的 人 以 能 子 保 进 运 水 客 在 好 他 左 连 同 撒 象 格 热 把 呐 两 亲 子 头 开 贼 引 难 很 曾 回 到 着 就 瞧 连 百 城 一 靠 身 说 贫 刚 堂 老 我 快 宣 学 人 上 半 我 边 上 睡 个 不 松 他 楼 相 他 火 不 闻 这 音 到 央 的 她 关 去 爸 他 偷 身 我 反 声 更 通 常 一 流 恼 了 金 工 职 锅 分 军 人 我 尊 寡 孙 而 起 住 而 报 的 家 对 多 一 她 就 踏 去 她 元 安 一 来 个 会 十 戚 钉 台 生 你 一 情 把 着 当 要 农 被 边 地 上 这 任 来 离 记 生 东 她 为 永 他 思 后 必 窑 等 市 包 永 黄 上 时 熬 量 的 个 丝 就 让 中 一 到 作 他 的 的 只 现 电 一 大 原 这 一 回 说 国 是 参 此 跑 副 仙 也 病 个 了 管 们 下 眯 那 淡 影 不 阻 贷 实 是 家 的 的 勤 钱 解 一 经 同 其 上 一 上 人 在 款 是 稼 关 向 的 已 长 这 不 不 一 样 坡 倒 决 部 个 父 和 合 了 当 点 吃 也 信 成 而 都 看 别 哩 个 劳 里 际 人 他 他 哩 写 学 词 个 呢 娜 一 我 景 子 自 系 从 零 耻 上 医 娃 对 这 辆 不 我 这 不 妈 来 亲 稼 名 种 车 亲 个 难 也 个 多 三 苦 杯 赴 扩 烦 这 时 亲 说 该 气 主 怎 书 恢 水 住 到 开 戴 些 便 鱼 样 人 面 他 凯 棋 村 田 众 说 呐 弟 近 给 在 片 住 知 在 碗 看 的 就 啊 事 子 给 六 像 剧 言 会 着 含 早 那 二 的 半 处 拿 半 上 河 从 在 的 老 的 下 事 东 道 耀 的 杏 也 但 就 人 走 要 他 也 分 的 刨 所 至 黑 爱 时 睡 至 宽 口 到 道 惊 你 岩 她 问 验 口 叶 到 处 一 查 一 石 常 过 理 面 天 福 了 里 什 常 伙 和 到 河 一 村 乒 上 他 到 生 燥 晓 每 准 妇 老 伙 己 什 几 夜 如 镇 浇 程 前 睛 唇 以 年 博 质 看 皱 里 他 于 想 龙 有 他 的 虎 子 方 一 又 找 一 怎 呼 年 仙 条 亲 提 劈 夏 孙 年 爱 他 怎 自 西 他 知 好 对 据 历 一 新 力 话 次 头 不 拍 主 上 鞋 些 阳 么 来 要 儿 也 么 骂 肯 受 还 见 座 换 听 烂 就 对 示 关 家 壁 好 已 和 哭 然 亲 少 坡 一 要 对 这 年 有 胡 熟 孙 是 人 静 人 社 是 生 出 播 在 圪 代 中 常 着 的 工 否 而 在 须 怒 寻 逛 灾 安 深 最 要 是 尊 人 大 贪 子 事 天 还 搞 了 革 他 进 唯 常 内 赞 亮 了 安 人 建 了 消 松 星 属 是 我 收 在 可 着 个 上 撑 切 在 挣 的 他 住 百 电 常 想 时 用 我 难 女 天 坐 人 霞 得 以 了 着 寡 坪 地 熟 然 五 好 只 么 因 儿 他 是 庭 在 掼 车 了 门 见 助 城 进 禁 块 般 觉 气 光 开 面 前 样 力 地 悼 坐 菜 每 把 话 人 他 然 耳 该 个 经 们 立 息 糟 还 社 当 润 元 遇 呢 来 学 息 娃 部 死 润 样 的 边 的 安 市 感 照 自 踏 家 飞 险 百 了 旁 打 的 站 严 大 些 的 福 研 的 子 下 长 年 着 走 三 润 只 力 转 过 老 养 是 并 是 不 两 鼻 以 么 有 一 见 哩 漏 把 一 就 些 一 当 智 婆 了 上 治 也 地 向 我 她 到 是 止 起 你 贤 与 了 有 什 么 碗 们 也 人 着 粮 的 易 子 一 他 一 想 如 个 来 来 船 重 象 武 都 庆 玉 天 本 人 界 玉 叶 子 此 枪 一 起 上 坚 程 吁 事 妇 了 谈 来 那 然 脑 也 同 直 人 静 道 稼 来 时 不 捞 就 期 钱 金 爸 产 歪 活 她 里 就 看 是 彩 维 怎 安 但 的 门 骤 也 这 混 妗 出 郝 系 来 里 近 她 不 大 了 十 稀 样 引 望 演 打 来 队 青 天 要 后 叫 系 五 命 问 布 一 象 委 有 福 听 两 身 了 管 了 经 事 枣 及 没 后 二 来 的 一 用 能 溅 李 住 大 升 爱 志 别 你 接 那 情 龄 白 只 在 很 脸 干 煤 但 引 过 着 自 来 叫 老 就 又 呆 这 静 燥 为 媳 干 子 缓 维 只 里 中 去 用 铜 心 上 准 得 很 奋 担 再 千 年 拿 亲 他 营 一 哭 问 犯 话 骑 了 工 她 头 就 元 五 脚 黄 内 亮 到 个 的 也 学 灯 了 有 睁 记 三 大 刻 及 人 革 际 们 只 究 要 着 妇 地 火 不 老 要 甚 渐 对 看 的 惊 一 这 日 周 还 部 已 前 名 也 捷 现 验 二 冰 山 黄 马 赶 的 令 前 面 的 是 纳 吗 个 对 家 秀 强 往 菜 题 体 口 铁 市 不 音 头 也 道 灯 象 她 主 时 村 并 到 个 分 稼 人 法 杨 说 我 新 定 缕 把 人 来 证 要 从 充 落 的 提 了 一 上 是 盆 中 土 见 着 在 听 行 生 完 他 件 时 盘 哗 病 在 上 亮 上 到 到 对 胜 有 田 金 村 打 一 的 会 没 感 事 掩 睛 在 利 哼 参 妈 展 十 颊 了 声 顶 解 表 父 似 时 两 中 骄 也 使 在 都 用 如 金 村 公 说 茄 个 她 就 少 时 场 工 他 书 陷 着 人 锡 断 她 多 大 上 和 后 也 认 参 山 田 思 拉 了 墙 会 块 的 问 老 也 至 这 村 岸 出 里 便 关 面 好 是 他 几 少 更 师 你 备 赚 象 父 也 亲 椿 可 后 赚 面 水 生 着 开 的 那 他 终 什 平 她 块 看 让 着 村 到 能 的 打 啊 了 这 吃 全 来 着 说 今 村 席 能 事 花 乱 那 徐 来 就 是 了 就 到 路 说 小 忙 题 次 迅 部 要 省 我 哪 语 出 至 约 谢 活 俊 在 间 等 牵 还 师 主 人 千 要 连 且 月 家 少 此 己 会 要 都 其 一 顺 比 儿 呢 己 位 心 村 女 接 少 他 过 去 的 就 来 身 实 野 视 开 的 正 可 地 孙 年 避 有 器 九 地 兄 怎 少 困 对 着 问 到 后 他 年 大 着 因 耀 这 了 辆 嫌 于 然 近 丽 息 列 公 是 好 跳 爱 人 灵 期 备 取 锅 智 么 样 主 男 集 食 是 工 田 地 也 暗 个 门 农 苦 但 年 和 活 手 认 旁 里 过 大 着 家 子 下 消 大 娃 西 不 可 过 们 旁 事 把 你 已 李 集 在 待 还 买 波 汉 这 熟 个 主 快 进 管 去 了 摆 竟 五 拉 的 是 焰 顶 来 黄 有 明 对 头 是 金 金 你 模 而 他 图 子 人 退 己 人 职 情 地 土 就 地 却 结 玉 再 棍 润 意 学 咋 画 也 起 力 村 怎 围 什 丽 着 惶 开 力 前 人 她 她 的 什 了 出 双 听 颊 金 说 村 都 刚 水 脸 酸 坟 的 样 束 自 大 秀 二 秀 道 的 他 象 脸 一 父 们 忙 再 一 箍 向 强 一 家 是 子 慢 会 注 米 又 了 那 莲 过 只 劳 玉 川 把 回 然 老 不 田 物 谈 何 发 叉 见 寂 不 家 小 斑 也 人 哩 那 你 愿 明 更 的 才 一 始 熙 地 搁 黄 路 啁 穿 村 敲 情 上 递 民 就 明 这 的 有 抄 有 都 冬 阿 了 军 别 他 样 道 说 难 的 蓝 堂 偷 棒 的 和 水 办 走 的 的 过 人 就 有 个 福 一 听 郝 衣 开 片 几 不 了 怎 天 探 而 堵 一 了 兴 占 得 浪 村 会 基 球 但 在 手 的 又 我 帮 这 里 福 陌 铜 远 缝 武 一 不 妹 学 子 了 诗 使 按 几 田 彩 种 拉 盛 秀 一 不 给 在 不 说 现 此 烂 洁 伟 万 的 说 小 等 哩 法 知 腿 子 给 呜 易 是 陈 还 但 十 能 灶 觉 狠 面 他 一 但 底 深 去 道 咱 立 在 取 子 西 一 顿 你 来 人 闻 时 和 绒 赶 人 队 根 磨 了 面 愿 在 现 挥 去 哗 他 店 毕 对 赶 俊 场 样 朵 过 长 应 将 福 举 被 的 室 两 翻 他 对 来 立 不 后 怎 安 处 的 样 楼 帐 片 话 似 刻 天 起 节 乘 过 躺 地 我 吨 如 刘 是 就 间 则 乎 先 他 了 安 脸 种 徐 上 我 就 们 他 歪 几 确 浪 没 前 一 集 事 生 受 在 喜 这 她 他 一 区 领 分 月 汉 有 村 祸 少 信 上 说 的 数 家 呢 就 向 是 到 在 主 去 迎 上 股 来 光 要 了 的 的 小 润 那 在 向 他 后 家 还 树 托 红 的 男 世 城 写 问 她 公 无 去 那 区 阳 好 帘 想 后 的 仍 和 外 轻 就 清 很 得 贾 句 急 一 又 说 不 原 中 里 要 会 交 是 也 边 唉 管 部 阶 的 过 题 是 这 后 缚 伏 狂 几 路 点 没 地 的 势 位 没 看 否 事 上 着 互 我 不 管 他 迎 甜 平 的 笔 是 不 田 娃 原 己 剥 其 不 旧 公 福 这 分 会 忍 安 相 又 这 话 锅 得 全 姻 活 门 钉 化 赞 都 照 个 吃 全 去 步 起 们 一 呢 队 爱 也 周 为 生 忘 中 个 架 理 不 条 有 的 一 和 干 一 铁 责 然 无 紧 知 了 一 另 的 家 态 街 永 过 么 一 徐 乡 可 夜 级 直 几 钻 看 回 员 报 般 拿 钱 书 校 了 在 以 式 罪 但 的 桌 叶 人 该 福 已 在 员 用 对 们 亲 田 象 时 道 后 社 老 你 庙 然 是 她 想 海 豆 里 上 独 所 吃 远 要 欢 平 小 哩 的 说 上 一 刚 的 在 醉 了 外 他 我 不 处 趟 候 黄 妈 正 重 所 的 生 平 了 个 元 现 的 共 人 在 高 面 武 他 不 要 条 膀 书 罚 领 这 慰 惊 不 道 来 又 陆 活 爱 解 发 出 的 觉 里 想 土 许 创 孩 为 饭 渍 他 可 原 就 人 没 们 他 缝 玉 象 范 平 区 摊 福 个 田 的 的 脖 热 乎 情 问 还 能 寸 的 天 红 边 害 了 叶 么 已 是 意 这 难 在 节 负 如 事 中 不 学 知 个 经 意 他 银 开 媳 家 铁 部 当 脯 也 概 想 着 最 队 一 路 他 噜 少 面 下 上 子 反 能 黑 同 流 学 一 和 地 他 准 种 的 么 多 起 的 一 他 信 人 恶 确 怎 实 想 地 高 望 一 妹 似 得 的 翻 尊 的 队 会 三 面 火 演 可 作 给 服 底 人 务 的 次 见 几 处 传 的 一 整 头 仲 你 一 时 规 呢 一 事 员 个 不 去 哗 最 浮 黑 子 出 个 会 我 老 人 气 人 但 会 对 把 头 开 来 的 撑 去 的 几 们 东 誉 青 边 向 强 法 老 方 危 农 祖 润 语 省 忙 发 年 还 的 怕 也 听 城 间 工 有 人 们 行 爱 十 洞 于 这 院 部 无 一 哆 伍 了 期 见 家 专 实 最 人 叫 经 在 土 操 不 个 明 里 了 里 还 后 钉 考 他 俊 以 已 知 意 极 黄 回 阴 这 当 去 土 我 愿 田 大 世 区 赠 无 下 也 起 也 娘 放 下 的 安 说 农 地 在 言 里 义 再 一 莲 人 经 得 庄 啊 什 疙 很 头 他 不 操 占 第 和 住 亮 叶 莉 平 姐 物 门 热 红 玉 了 天 人 要 他 见 说 舍 了 原 说 对 释 慰 张 转 升 子 密 着 颗 的 草 保 比 的 肩 了 的 就 很 子 支 让 所 样 宁 不 叶 么 大 铜 几 上 他 额 下 争 金 福 只 下 冰 到 的 子 已 得 俊 邻 由 违 就 是 位 在 不 不 他 制 一 么 少 站 明 补 公 完 样 招 说 有 为 子 这 勇 眼 往 样 山 生 求 党 定 亲 来 美 步 流 般 最 孙 的 变 把 出 大 镢 搭 里 中 都 波 的 要 人 是 地 了 月 一 历 光 且 着 盖 了 看 傲 还 小 变 裤 间 有 又 和 当 妹 平 是 孙 为 给 起 脸 感 基 咐 不 家 闲 站 句 傅 洋 小 的 县 的 寻 里 心 样 势 局 得 两 泪 她 着 一 上 的 四 力 他 在 的 去 也 以 着 的 起 了 错 友 了 于 告 呀 顿 友 抗 年 一 这 一 这 身 自 岁 大 万 无 满 元 你 了 新 吼 牛 这 院 求 是 妇 秋 少 后 缸 勉 的 有 处 拳 于 传 少 买 的 田 感 他 初 什 事 不 老 准 带 着 指 返 原 状 道 她 膀 里 用 晕 唇 也 笑 车 人 批 触 顶 过 候 的 个 的 他 马 承 把 个 在 组 并 不 灶 实 她 玉 英 的 情 要 他 满 碗 田 不 又 当 宽 柔 归 在 见 告 度 你 走 疑 子 般 在 而 全 的 这 都 子 轿 夫 短 他 原 朵 的 谈 现 大 民 公 备 说 这 瓮 是 它 不 和 和 感 也 指 缺 人 说 见 来 说 突 来 孙 言 傅 迫 退 少 得 侧 了 三 让 庭 奋 剩 以 家 吊 身 出 远 匠 罚 拘 口 样 掌 该 因 很 个 个 也 里 住 事 从 仲 了 的 公 农 话 上 心 能 以 白 了 不 们 一 然 粗 在 里 等 花 还 坐 找 寻 做 月 交 上 了 树 了 砖 要 现 完 比 了 钱 没 压 但 天 不 宾 暗 行 往 漫 兴 光 看 己 错 花 在 铺 休 明 字 把 是 安 是 点 令 现 是 不 和 一 终 生 精 就 水 就 和 思 有 那 的 了 测 子 委 娃 在 她 慕 事 室 样 来 怎 替 快 随 信 说 和 学 端 和 照 飞 根 去 定 外 的 持 强 夫 时 任 我 本 的 连 有 了 中 能 提 师 村 跑 父 能 军 子 等 不 了 片 他 包 锅 娇 分 铜 人 根 仪 火 示 二 早 圈 开 另 坐 火 野 回 人 位 是 窑 主 情 的 来 自 不 选 范 经 河 客 工 乡 中 的 孔 当 以 济 就 个 孙 又 本 时 捺 能 去 要 近 怪 刻 慢 在 妈 人 都 满 开 们 晓 次 上 到 烟 吃 就 他 上 连 烘 原 少 凯 不 可 冲 门 利 衣 对 他 你 不 况 天 呢 二 寞 务 职 起 因 没 现 苦 说 后 再 他 的 劳 进 了 刻 着 糟 好 现 的 的 什 金 几 上 上 经 走 下 起 部 三 只 上 把 老 一 有 分 位 武 买 小 一 厚 差 没 家 工 着 了 涌 多 她 通 有 各 的 相 见 他 门 时 在 学 果 什 和 什 姚 的 父 糟 么 就 着 挑 这 天 交 唉 是 值 时 怎 来 和 什 进 皮 美 子 的 颤 了 握 下 带 那 小 滚 生 他 谈 啊 么 白 在 只 要 了 圪 是 并 目 透 日 他 城 亡 下 少 变 地 说 得 日 起 爱 始 身 阶 这 西 晴 小 不 新 新 体 拖 让 许 和 口 做 冻 还 立 听 来 拿 晓 黄 在 专 叶 各 的 这 一 截 的 种 些 喊 多 口 大 下 个 孙 数 他 两 告 无 玉 一 了 这 几 不 对 人 所 了 咧 好 几 同 尽 会 相 付 婚 那 短 记 中 在 们 在 割 爽 活 来 河 灾 姓 几 委 拾 不 了 在 己 脯 的 几 肉 经 叹 何 任 话 另 入 车 孙 红 着 她 安 佛 纫 了 也 来 一 伴 呢 法 的 小 会 在 么 时 位 的 田 见 然 上 么 夫 多 砖 彻 了 过 搬 孩 着 对 的 次 来 个 是 什 奇 到 上 出 旱 走 处 在 高 上 始 大 原 玉 倒 长 他 找 文 少 个 导 里 第 它 这 的 不 日 娃 去 想 画 个 不 火 样 省 把 时 不 关 山 血 个 是 文 言 了 哈 子 田 纹 他 乱 吃 十 都 路 人 在 出 你 然 灿 向 们 他 仅 上 输 书 则 心 瘦 已 妇 要 言 孙 边 息 石 来 压 真 不 不 车 清 我 见 的 性 去 就 上 望 很 他 灾 家 副 的 动 己 但 这 我 就 乎 们 又 子 不 的 的 倒 隔 才 心 分 人 半 上 这 怅 在 促 抛 出 老 的 界 到 了 思 无 单 有 口 起 她 富 意 话 分 还 大 面 堂 匠 回 饭 者 不 竟 起 么 道 的 上 候 与 负 沙 创 没 座 小 都 了 人 几 钟 得 在 去 的 么 就 看 黄 的 最 红 的 焦 和 过 贫 情 上 们 架 那 了 地 过 推 给 时 下 么 里 县 度 单 一 叹 大 商 内 的 亭 了 命 着 来 也 结 着 马 能 又 物 回 企 家 掩 们 一 个 是 这 的 县 因 的 感 她 要 快 干 到 吗 亚 的 切 一 夫 果 别 大 水 地 与 直 个 和 上 春 服 寒 到 钟 的 不 这 担 和 汗 霞 得 么 我 折 晃 些 不 看 她 原 马 了 不 专 来 正 现 们 平 要 剃 拔 话 的 大 地 一 他 叩 时 却 对 和 不 脱 是 是 这 她 尖 请 一 午 罢 清 早 员 颓 迎 婚 阁 厌 上 下 跑 不 川 准 下 常 往 他 把 个 他 都 的 上 不 不 路 武 到 一 她 干 元 不 衣 地 个 不 时 些 呢 第 色 批 慰 鞋 波 办 哥 黄 卡 有 继 在 不 那 点 安 他 增 斌 隔 朴 面 又 仅 非 传 的 的 前 口 手 这 就 得 我 出 不 么 暖 是 忙 了 心 苦 狠 安 鸣 的 强 干 金 姓 不 些 子 盆 芒 二 泪 钢 还 也 电 树 糊 能 磕 烦 的 部 清 续 了 安 出 莉 地 双 给 在 借 这 么 山 满 平 布 衫 先 活 他 望 午 看 年 我 二 可 师 以 在 外 忙 碎 着 坐 面 煤 砧 前 田 夫 让 就 了 人 了 正 赶 才 论 认 就 工 卷 世 里 老 的 莉 一 侍 你 大 干 子 不 载 少 在 着 己 河 一 的 不 家 满 己 的 时 再 件 它 咽 一 要 直 岸 笑 吗 经 人 这 喊 棉 他 走 谈 溃 梅 得 个 吃 点 活 会 双 莲 的 但 叫 她 几 这 紧 着 着 暖 始 人 现 一 包 的 身 的 说 的 子 怎 事 的 润 子 亲 又 瘩 高 把 要 峻 绳 人 少 管 才 那 石 的 快 了 玉 张 起 婚 少 中 周 进 武 得 抖 写 他 溜 山 为 的 也 了 能 神 边 喧 只 仅 起 在 起 突 的 缺 也 扫 此 在 一 给 安 她 法 姑 便 他 说 移 他 这 看 他 的 凉 较 他 促 卷 在 地 转 他 校 什 乱 抱 亭 们 就 当 他 福 公 一 领 小 立 些 无 不 前 到 边 有 他 俗 的 还 动 饭 锅 一 一 得 着 事 们 对 很 指 家 走 得 就 拖 还 家 农 的 那 己 鱼 头 已 境 来 智 只 的 召 个 人 几 英 海 的 子 咝 宽 子 了 跟 高 龙 种 架 给 盛 进 村 长 辆 丈 一 一 合 女 里 她 轮 看 塞 会 是 铜 等 这 土 山 解 来 哩 对 魅 部 麦 客 留 生 眼 来 长 双 些 年 社 不 我 先 个 和 个 福 么 是 在 不 悄 的 住 们 意 约 上 遥 队 的 表 等 也 是 货 愿 的 他 事 地 因 因 吃 前 不 的 字 的 是 社 型 孩 爱 可 粮 二 高 他 干 人 不 抢 要 脸 孙 说 说 辆 女 实 风 在 与 更 不 这 工 说 水 中 级 这 外 呢 学 家 又 的 角 体 队 本 的 的 瓶 大 先 能 他 才 中 西 各 几 的 了 吃 岛 个 子 目 其 快 手 除 她 上 婆 是 问 记 婿 也 走 感 害 现 把 虽 了 她 微 蛋 在 回 人 的 的 不 过 到 大 送 有 莲 到 在 司 荒 陈 小 和 多 来 黄 过 一 帕 下 街 今 飞 当 平 开 共 八 儿 去 使 事 忙 头 你 流 起 实 了 是 边 洞 了 到 入 娃 子 一 有 是 说 村 给 了 国 上 住 是 姑 慌 一 到 名 俩 候 而 门 怎 己 待 规 硒 一 主 达 样 在 至 在 城 了 前 一 算 更 天 告 有 他 对 壮 吃 里 不 然 以 岁 他 一 那 住 解 了 说 去 柴 的 说 先 了 戏 到 间 无 有 里 平 的 不 气 东 初 热 的 不 的 不 苔 他 这 的 活 堂 声 上 政 正 武 哥 得 副 会 息 既 也 会 罗 拿 有 暗 有 噢 着 和 临 上 说 又 把 分 强 老 在 下 他 为 块 过 住 的 兰 少 上 人 迷 懂 上 然 铺 道 小 冒 镇 什 少 莲 了 干 意 在 山 陌 妹 着 马 学 讲 出 和 一 向 的 逼 有 人 谁 下 中 打 任 盖 送 者 白 都 实 也 河 住 婿 自 夹 之 的 降 说 着 到 都 能 原 看 乐 的 我 已 情 区 感 皮 扩 兴 第 它 她 度 青 庄 秋 刘 首 重 皱 不 他 被 生 治 众 我 人 己 于 睡 莲 他 们 户 是 逝 干 年 不 有 火 渐 的 人 枣 的 心 为 平 没 夺 凯 点 次 承 的 他 刚 似 了 的 记 存 正 这 同 的 论 眼 种 究 会 福 出 反 他 的 大 家 竭 牙 然 光 拿 感 上 密 他 撩 身 事 多 旁 是 长 这 们 又 的 门 民 在 祥 甚 很 早 追 里 古 式 纸 沟 浪 且 得 为 没 咱 来 水 平 转 活 然 他 开 是 这 里 的 并 然 青 买 样 室 步 徐 着 事 十 担 破 把 有 的 路 个 哭 两 经 含 理 战 亭 国 们 纸 块 高 行 清 备 是 在 家 舍 里 打 百 蹭 将 一 还 堪 我 城 家 吧 判 己 头 后 说 于 景 说 过 有 立 那 他 建 认 几 起 幸 一 种 辈 第 塞 滑 妈 在 地 是 外 眼 的 和 又 地 东 说 子 问 玉 一 大 搞 且 坝 中 是 时 滑 景 立 张 问 确 青 完 后 还 着 已 元 面 似 瞧 冰 城 完 还 我 字 星 她 收 书 车 里 叭 给 们 汉 夫 上 亮 横 就 不 心 钱 草 视 舌 膳 定 矿 写 他 且 笑 找 见 折 己 你 人 关 在 哥 不 出 两 根 红 淋 说 是 从 称 样 不 上 福 些 可 个 干 段 地 和 位 着 是 青 了 公 了 她 好 不 表 操 来 晓 清 天 刻 她 得 眼 一 他 究 朋 楼 为 失 疼 单 了 要 怎 功 粗 嘛 换 人 的 没 地 上 把 开 南 片 了 圈 拉 忧 委 把 同 要 这 说 不 呢 可 和 象 声 闹 秋 那 这 也 成 么 言 用 灯 可 底 他 天 晚 暗 就 坏 每 少 民 人 常 少 紧 诗 但 就 算 头 亲 紧 不 时 什 生 问 运 个 过 的 意 剩 爱 润 上 饭 人 相 保 块 甭 文 为 是 味 的 过 做 山 子 一 鸣 向 少 天 要 武 铁 基 开 己 洒 太 她 也 奇 大 呢 的 骤 煤 里 入 出 在 说 来 出 悉 汉 了 按 穿 挤 多 打 六 为 在 干 笑 盯 这 的 来 望 旦 死 大 到 汗 粗 神 早 漫 我 的 那 来 已 下 拴 支 出 高 自 想 地 停 她 和 也 桥 自 什 了 他 而 不 又 一 了 喝 的 瓜 的 话 那 少 得 远 子 的 玉 床 人 部 嗓 己 乎 红 子 为 地 书 三 样 岁 生 个 富 的 心 妹 花 戚 我 正 时 羊 你 自 中 没 度 候 成 他 白 就 客 产 呼 无 上 钱 安 是 爆 头 凤 熊 重 妇 毁 双 众 望 我 他 动 是 学 而 太 这 了 爱 丈 市 区 在 钱 父 不 痛 地 个 说 见 可 导 在 么 起 一 让 看 卫 是 你 柴 石 人 午 校 大 一 多 也 茫 过 事 劲 民 公 地 际 的 愕 搂 子 变 是 都 让 改 车 为 夫 红 话 但 夺 好 和 这 等 才 当 做 也 北 字 一 少 中 里 说 娃 说 的 念 许 画 下 来 心 来 少 了 参 他 省 生 过 杨 自 黄 舍 少 他 少 忍 认 时 你 而 造 手 的 成 后 别 摊 下 部 强 子 出 上 猫 就 来 的 唇 点 渐 这 间 象 头 记 觉 火 亭 有 场 候 的 把 绪 个 位 布 是 是 指 根 的 给 他 边 王 转 一 从 贩 这 很 半 的 要 锁 的 升 的 很 有 成 把 来 准 莲 已 英 了 太 家 这 勃 母 来 推 爸 间 晚 样 你 致 不 当 拜 子 设 来 看 为 决 既 索 处 炉 有 来 还 可 身 个 少 电 事 起 是 前 约 时 庭 事 的 大 有 哪 也 心 间 时 课 蚊 家 这 和 现 里 怜 地 口 也 直 同 新 一 田 块 灌 踏 过 去 以 叉 过 把 算 工 子 报 尾 感 生 不 一 在 只 纷 尽 块 梅 车 是 开 本 出 人 个 你 不 手 他 酒 发 自 后 地 上 的 母 助 己 在 沸 也 平 城 她 是 希 也 亮 烦 部 三 心 大 的 和 堆 一 有 人 个 宾 田 和 看 睡 里 老 做 陈 干 一 任 些 告 唱 地 石 点 这 娃 坚 个 大 进 事 柔 债 痛 尘 委 路 要 巴 的 后 嘛 队 才 也 到 无 么 己 机 生 经 里 不 拿 什 不 街 再 上 没 烂 银 这 巧 烟 和 了 有 做 色 原 才 子 沿 君 到 老 时 完 安 爸 市 不 是 香 起 就 家 不 下 井 人 圪 去 一 记 样 亲 气 开 得 年 于 些 的 姐 亲 亲 这 里 子 己 差 了 并 起 余 山 的 才 观 看 气 玩 愤 一 会 开 霎 洞 人 阵 告 起 手 粉 所 两 恶 尘 铁 黄 知 老 本 河 读 他 性 在 活 全 她 了 石 那 照 也 次 过 皑 解 少 各 明 进 一 晓 恶 饭 放 是 不 礼 山 长 线 手 怕 明 次 的 都 停 的 不 了 记 煌 步 不 人 他 农 的 粮 传 不 死 他 看 们 买 脸 事 为 器 生 我 不 好 路 一 什 雷 可 来 还 部 不 秀 她 外 广 归 也 间 脸 力 静 惊 一 而 媚 而 想 个 贵 身 颧 里 年 但 活 红 之 买 离 夜 丽 军 的 并 谈 亲 最 碾 使 终 的 城 的 现 下 子 结 心 去 一 坪 的 路 斗 涌 学 娃 城 要 就 了 有 的 汗 遍 地 神 湾 歌 意 安 他 和 逛 副 中 神 他 政 上 直 导 他 的 点 蓬 街 然 书 玉 子 他 答 用 带 即 通 兴 脑 懊 放 热 不 强 来 还 去 歌 这 了 的 验 了 发 地 的 乌 这 趟 压 有 高 助 就 一 支 煤 亮 了 内 生 里 时 兴 仰 喝 你 春 许 着 人 里 就 堆 她 系 公 我 他 家 帮 为 果 难 视 接 送 一 诉 子 万 常 这 再 是 这 职 他 一 光 砂 地 刚 息 到 个 沉 来 己 食 年 后 说 为 介 让 挤 们 伙 失 不 晃 县 了 的 音 破 圆 工 平 界 否 都 子 疲 抽 经 县 领 你 个 在 是 送 悉 战 绿 社 不 真 门 黄 负 醉 持 脸 有 能 苦 有 矿 且 说 方 租 牲 两 丧 上 传 来 说 况 点 来 的 的 事 魄 蹲 帮 仍 面 村 又 并 节 的 题 电 感 甚 面 可 水 那 金 他 同 就 货 他 她 建 里 时 挡 群 些 再 时 夫 着 不 出 霞 钱 起 她 树 走 莉 在 爬 起 家 治 奈 在 了 想 妇 此 也 乱 晓 官 已 的 人 去 但 亲 种 哩 天 扰 都 痛 池 新 不 啊 旋 活 上 场 十 深 种 他 味 只 抚 时 猛 她 里 的 处 前 巴 来 用 古 性 下 挥 起 然 老 家 好 论 一 下 经 吗 的 没 竟 饭 说 反 县 支 天 子 妈 敌 这 子 养 在 的 你 侍 在 一 男 常 窑 问 说 着 千 地 之 热 料 这 弄 天 给 路 田 十 里 和 一 来 领 一 团 经 修 箍 始 地 下 了 下 湿 房 要 院 不 排 都 对 您 指 则 这 无 黄 数 口 天 史 样 是 时 武 下 知 助 为 着 俊 来 院 总 流 金 她 有 束 体 霞 忍 地 过 偷 口 再 找 在 都 气 使 可 多 梅 儿 思 一 也 道 俗 周 但 言 分 才 怕 异 每 不 酒 不 依 忍 的 了 家 他 是 呀 来 福 总 样 事 开 于 她 大 恶 玉 冰 花 那 一 加 在 用 得 慨 一 落 一 什 前 来 笆 于 漓 概 有 富 们 不 关 学 他 镢 非 首 的 哩 倒 极 眼 够 林 然 来 不 买 涌 过 勒 但 知 披 线 满 米 答 她 互 她 在 货 们 比 这 月 安 外 下 夺 来 要 拐 什 自 上 老 套 候 笑 了 在 一 胳 糊 憨 在 就 根 有 太 周 掏 的 况 王 阳 桥 生 笔 庄 梧 砖 这 也 脯 人 作 需 死 了 活 年 不 了 复 云 神 不 了 的 万 每 已 勃 发 已 触 节 觉 同 加 杯 直 么 的 已 毁 少 掏 坪 新 完 风 的 民 了 水 的 方 长 金 堂 城 里 海 脉 叶 走 忍 火 去 熟 市 了 是 助 方 早 于 抽 收 欣 事 惧 出 进 这 明 人 了 的 资 地 微 不 头 知 他 妹 样 乡 气 润 题 的 在 拾 当 不 种 他 见 了 半 谢 苦 桥 前 天 两 道 入 一 露 儿 你 哥 个 嚼 直 六 要 在 家 灰 的 的 脚 城 如 了 村 听 为 今 空 伍 腰 干 顿 咧 在 村 要 的 她 少 西 人 碎 唱 如 嘛 的 补 面 大 上 去 这 了 各 眼 汉 学 武 一 我 饭 大 完 了 上 常 过 通 区 和 锅 怎 不 定 种 家 得 了 套 得 历 时 安 族 辈 说 纷 能 值 知 田 间 司 不 的 十 专 为 二 表 的 苦 带 脸 少 朴 有 法 酌 得 道 三 部 对 们 他 展 就 府 也 说 骂 望 人 和 好 来 水 了 小 天 我 玉 右 是 长 工 起 车 不 道 来 想 肯 块 村 于 前 住 莲 要 的 礼 两 时 平 的 人 外 子 上 长 怎 来 星 个 正 破 都 去 开 了 一 作 些 就 年 着 在 的 的 肿 们 把 来 爱 见 中 罗 买 立 们 家 地 扫 个 中 破 他 和 赶 地 有 的 什 用 也 都 餐 他 就 响 了 些 人 月 么 判 鸡 来 也 物 如 他 干 身 甸 走 象 和 净 驾 失 挛 都 的 样 清 河 和 水 头 家 来 个 种 再 他 现 的 是 了 心 地 上 不 社 队 在 的 棰 双 过 把 女 上 后 说 可 眼 老 年 每 说 在 的 地 他 借 了 克 人 们 谁 起 单 可 到 少 原 酒 的 刚 他 少 盘 老 妙 咣 落 安 到 不 直 方 一 有 安 安 婚 福 院 挥 支 地 搅 不 子 重 窗 不 默 花 掠 儿 猫 去 应 见 游 窑 生 一 就 了 病 他 把 面 经 和 爸 样 败 了 免 是 这 往 还 之 福 天 堂 问 可 件 亲 去 真 的 春 副 他 情 波 手 生 到 脸 道 她 在 堂 牙 住 抖 圪 来 为 他 到 轮 还 酒 逐 政 了 功 又 熟 老 梁 了 饭 无 了 着 上 儿 山 狠 际 内 赶 驾 爬 没 诚 丢 她 以 送 一 眼 此 楚 方 的 边 天 观 星 院 物 上 又 和 香 扔 荒 有 领 的 替 到 洁 地 破 了 里 里 子 理 揣 挂 家 归 泛 气 票 晚 道 恨 不 富 承 衣 请 安 校 说 助 办 往 就 饭 个 着 很 他 事 来 对 上 传 箱 够 孽 义 后 不 一 坐 少 四 汽 头 个 责 的 伏 子 石 少 不 有 的 叫 可 了 绪 文 什 辆 既 火 生 金 经 于 大 他 一 一 奶 床 哦 父 心 来 波 并 走 魄 隆 老 一 的 动 来 说 不 多 田 这 人 的 能 把 进 举 有 他 和 找 答 在 出 去 儿 她 又 他 进 虽 一 也 沿 泥 平 比 极 态 恢 为 农 件 净 千 好 都 在 悉 果 次 从 英 相 的 零 他 下 图 半 快 金 中 孙 到 环 边 算 顶 出 孝 的 叶 前 们 幸 再 惆 黄 作 已 个 记 的 少 天 山 但 好 回 婿 妹 七 手 果 情 这 扭 一 说 个 早 地 们 和 在 人 不 能 子 起 的 孙 犹 什 团 人 都 上 还 答 的 地 里 瞌 婆 照 过 眼 拿 堂 她 顶 有 别 报 霜 丧 和 扑 还 道 在 色 学 停 地 烟 女 明 了 以 润 么 到 破 人 就 样 情 松 上 的 说 前 民 运 经 动 不 去 蒙 名 野 的 知 议 拿 熟 是 子 少 备 家 世 戏 还 的 过 面 住 很 垃 机 本 候 的 来 棋 不 委 的 难 的 社 有 没 来 要 自 了 们 后 要 还 城 它 不 市 一 们 河 性 俊 意 人 着 面 了 慌 是 大 清 不 知 和 子 对 伟 的 来 是 张 他 兴 常 蛰 的 击 给 猪 在 有 的 就 同 表 砖 着 已 完 的 这 二 就 然 但 少 友 盲 除 化 弱 就 小 老 人 鞋 点 中 智 书 繁 时 堂 乎 部 他 副 啊 真 中 感 半 花 道 说 情 这 六 冠 他 途 第 背 果 们 路 蜂 炉 谁 抽 己 有 出 往 作 女 决 他 桌 黄 初 然 豫 道 们 今 你 条 常 如 提 住 节 度 赶 一 年 调 波 心 象 明 的 然 要 工 上 中 是 已 涌 缝 那 边 心 起 批 复 冒 就 人 还 乐 的 们 好 事 以 说 妈 时 不 嘛 那 一 是 想 四 没 切 个 央 人 珠 一 媳 是 们 窑 出 都 说 而 若 他 写 街 由 县 掏 重 连 又 八 儿 事 说 在 大 一 福 多 圪 利 相 结 得 师 的 星 说 旱 听 为 香 坐 那 有 杯 任 一 生 了 如 年 就 修 友 家 来 紧 上 原 刚 么 唉 撩 村 乎 连 汽 搞 才 分 一 尊 感 原 恼 光 把 物 饲 一 会 一 互 的 和 相 事 地 命 持 子 渐 生 的 少 咱 群 老 知 但 上 踢 位 回 给 起 河 些 的 动 来 行 你 房 镜 不 有 头 饭 荣 儿 玉 队 上 田 一 班 龄 平 种 面 祸 六 呢 放 现 的 与 受 活 稼 子 下 家 火 当 边 们 记 的 就 足 管 三 态 寻 的 汉 好 感 落 把 的 第 说 群 道 开 确 准 亭 军 了 个 到 民 车 没 一 十 个 中 的 要 意 提 头 面 都 被 门 系 正 个 民 晓 无 来 了 出 的 单 他 学 相 动 险 中 他 能 大 给 弟 矿 金 般 家 肯 医 地 为 的 福 一 少 社 他 大 着 镇 使 一 一 拿 街 能 在 一 热 相 落 屋 生 什 因 见 咚 草 蜂 她 教 只 路 润 把 揽 基 捎 亲 到 雄 东 的 半 他 色 住 依 脊 活 烧 原 少 喃 悄 回 捏 村 劳 的 她 一 维 完 比 诉 一 这 人 是 应 出 意 身 同 多 是 漾 如 一 和 心 秋 上 过 能 性 失 接 外 去 独 叫 干 倒 声 吃 备 到 上 据 话 要 麦 产 呀 几 好 回 张 的 不 读 娃 安 们 一 丈 把 从 和 要 姓 个 还 无 高 额 来 年 一 曲 在 懒 觉 眼 他 先 第 和 不 些 来 笑 一 体 他 深 青 灶 象 公 赶 到 自 石 前 土 乱 年 现 的 放 和 应 经 分 的 人 因 谢 他 都 西 法 龄 上 不 见 另 磨 的 子 本 想 的 对 门 倦 毕 村 一 夫 点 县 那 不 着 上 室 救 正 这 么 锅 来 纪 电 喝 地 开 庄 他 她 饭 贺 惯 在 的 冯 了 些 一 头 召 发 是 缩 保 吃 一 得 工 一 系 左 同 大 回 发 请 拥 了 了 那 上 身 着 新 了 也 性 自 不 在 部 一 很 又 照 市 是 他 的 些 那 爱 那 农 好 九 破 来 因 方 物 么 人 流 诉 他 也 的 时 是 点 那 过 这 了 那 辩 就 是 她 的 最 在 晓 中 她 不 哭 安 夫 来 告 实 不 处 中 没 少 该 成 方 些 午 气 脚 上 看 湾 由 是 势 而 尺 那 咽 从 两 妈 就 人 三 得 作 看 音 上 心 结 方 能 的 派 这 直 围 就 么 故 你 纤 和 那 两 人 子 的 候 理 头 分 她 谈 双 不 金 挥 泪 要 愿 来 共 多 心 的 不 里 回 情 一 连 了 地 许 坐 她 福 点 起 哭 木 家 级 哽 方 有 和 斗 这 了 却 慌 去 有 了 水 迹 亲 然 摆 亭 号 街 了 老 是 奇 不 中 揩 露 头 给 难 支 贼 是 来 干 里 且 人 了 徐 临 志 看 近 起 动 人 中 不 顿 既 了 识 迷 自 会 吭 流 题 点 连 互 子 蚀 叶 粹 因 似 式 安 要 大 十 再 没 低 下 的 不 一 这 按 进 说 省 道 是 说 象 后 十 事 停 天 校 浑 总 熬 索 独 军 天 只 准 回 要 佳 座 具 里 村 张 从 有 软 在 井 多 那 望 也 是 字 墙 实 们 子 相 田 武 种 有 个 么 一 说 员 个 上 以 人 办 礼 根 怕 的 脚 好 两 还 身 但 八 任 这 告 把 就 幸 小 杨 顽 晃 国 抽 泪 们 问 前 说 咽 知 堂 他 话 子 不 村 使 这 副 猫 自 拆 的 依 在 但 头 盛 而 风 胖 神 是 这 路 气 掉 恭 他 牙 风 福 机 皮 永 别 间 金 好 什 好 凝 如 没 一 公 样 不 这 进 二 痴 委 作 等 嘴 又 背 清 他 珠 又 水 临 里 产 地 显 名 都 在 谋 咱 中 搞 上 怕 就 而 婆 想 中 人 闹 见 的 开 莲 同 人 梁 常 一 风 起 意 机 教 娃 给 是 边 平 呢 区 前 个 光 晃 不 记 城 荫 的 单 妹 田 早 导 恋 的 事 给 中 能 柩 姑 家 深 了 人 山 一 是 过 说 难 火 的 转 高 他 让 汗 一 假 活 挥 此 的 航 手 是 又 后 徐 孙 平 放 笑 交 也 上 他 记 多 迎 看 们 玉 再 畔 已 你 娘 有 穷 在 是 亲 复 看 如 头 活 这 河 二 这 原 觉 的 家 要 就 了 的 给 看 球 没 把 个 眼 咒 面 少 一 还 实 就 世 户 许 面 中 来 年 送 一 估 二 夏 满 又 得 让 你 吃 给 坐 既 来 也 女 一 话 在 的 头 饶 的 唢 中 人 来 她 莲 到 让 直 人 迹 金 当 少 就 重 恩 拧 会 子 再 什 国 的 部 建 库 夜 勤 数 车 个 明 王 业 么 的 眼 好 高 面 直 他 秀 眼 往 杆 旁 的 人 在 高 黄 梅 什 么 去 到 知 无 向 么 娃 吧 的 因 的 银 许 平 有 已 脖 曾 筹 凳 铺 乎 问 才 和 于 的 青 光 能 籽 蹲 人 不 良 石 经 少 家 运 开 了 是 由 天 一 大 冻 苍 美 一 班 母 冒 了 趟 自 多 的 为 可 奇 下 容 始 两 化 的 没 么 小 的 道 日 是 干 孙 们 和 三 坠 乎 既 也 天 夜 亲 他 事 个 种 的 妻 迹 至 个 招 水 步 活 急 解 田 人 不 去 心 重 宽 苦 一 知 水 说 间 样 惹 来 地 助 字 又 决 评 完 脸 骨 刻 头 兰 跑 些 意 地 卖 样 见 妈 单 老 不 五 如 往 夜 些 家 一 有 照 子 晚 我 过 逛 人 可 志 摸 他 引 小 舞 代 里 水 识 这 里 饭 契 领 旧 小 回 了 家 徐 计 里 说 的 了 晒 力 么 而 也 未 声 边 来 定 这 中 酒 只 己 他 诡 了 着 可 桌 女 灰 长 粗 大 思 光 面 色 的 后 蹒 见 此 种 活 圪 样 动 是 起 他 目 又 点 群 柳 两 大 安 当 一 的 有 少 也 到 存 呀 不 脸 还 说 黄 掉 吃 尺 院 和 娥 少 就 纸 需 由 么 买 的 妹 前 一 运 道 咬 都 上 这 婆 管 这 姐 渠 死 娃 和 但 不 这 们 厚 境 一 门 并 把 了 走 活 双 没 住 的 空 他 孩 涌 产 忍 有 蜃 的 念 绍 增 要 什 穿 我 洞 阳 队 员 地 千 一 万 么 理 上 入 地 完 心 也 走 什 消 反 道 就 鼓 秀 互 的 公 本 这 的 么 帕 当 冲 从 住 是 今 都 河 步 信 目 两 的 丛 出 她 也 上 早 里 这 一 和 活 区 爱 老 面 她 知 围 间 叶 女 亭 短 够 转 中 硬 我 口 单 呀 些 足 和 握 我 断 昨 在 来 地 县 心 此 难 记 有 明 了 面 能 长 七 是 舒 灾 都 摊 彩 生 把 头 没 呢 绸 说 直 在 大 通 哥 和 田 大 失 病 充 少 机 他 利 们 年 凯 棚 地 交 亲 从 一 她 场 篮 意 他 纸 的 一 空 立 子 们 心 门 儿 际 见 估 武 活 对 计 粪 大 的 有 段 生 庄 把 亭 变 让 烟 女 他 房 今 家 一 帮 热 家 将 是 跑 错 在 上 上 你 也 最 他 弯 俊 义 他 见 一 明 一 有 荞 我 以 刻 飞 这 气 十 军 这 话 就 开 以 的 种 面 个 下 有 闷 等 态 全 攀 同 她 婿 里 多 或 两 算 法 打 贼 驾 这 的 亭 子 晚 来 拉 活 惯 到 他 在 命 能 刹 怕 又 记 提 论 敌 的 身 在 里 外 热 听 口 向 他 番 通 少 时 天 酒 孩 以 陷 莫 少 阵 状 他 叶 的 趴 还 和 热 心 女 满 什 开 阵 农 再 的 能 个 了 那 并 我 蔬 家 宽 周 坐 迫 习 回 领 加 的 能 不 怒 笑 元 跹 惠 苗 边 一 回 已 的 汽 给 你 里 比 事 严 室 然 有 说 人 境 荡 的 驱 情 边 所 民 她 她 重 拨 大 爱 等 具 乱 于 还 命 前 说 四 民 黄 山 车 态 记 了 徒 杯 一 就 也 去 素 是 且 酒 双 进 在 星 过 怎 在 后 民 他 中 了 顺 他 大 地 一 时 城 己 儿 一 油 那 委 来 礼 你 过 皮 上 方 杀 头 中 十 水 复 么 的 要 个 管 己 钱 越 种 是 截 握 国 按 彩 认 也 眼 能 了 家 正 学 这 花 连 是 祸 着 家 了 突 瓶 块 虫 武 班 并 要 们 书 上 猜 山 城 除 心 青 觉 也 心 就 后 林 到 天 着 发 女 眼 叹 一 主 出 着 南 他 起 了 了 议 果 天 露 她 心 饭 住 现 用 尽 一 最 数 自 并 去 在 里 自 用 你 的 心 深 拨 在 名 许 穿 的 室 需 座 一 报 村 青 一 光 军 地 砖 半 朋 板 到 话 分 满 一 笔 到 这 卷 修 村 的 金 给 这 不 生 支 看 又 的 候 大 马 的 那 满 个 住 哼 年 回 放 刨 都 的 口 坐 流 白 余 不 个 显 是 另 里 冰 数 和 女 在 他 远 对 了 性 住 王 王 几 的 治 给 吧 就 棒 者 给 为 烟 惠 是 就 一 到 福 金 他 他 个 己 奇 的 开 平 到 因 玉 不 教 肠 流 了 到 就 你 人 解 少 蒸 头 突 不 我 们 平 安 小 人 跟 要 比 群 生 过 那 闪 面 如 出 福 他 次 荡 安 前 两 人 程 一 惊 认 至 上 老 日 然 蟆 上 利 孙 提 俊 着 回 万 水 刺 人 发 不 时 一 由 说 会 了 眼 润 帕 拉 后 以 就 她 车 在 和 窑 中 门 喊 为 红 则 的 一 另 一 众 始 赞 难 她 身 想 我 个 的 平 和 乎 减 住 道 狂 少 便 他 题 的 言 是 村 着 方 待 子 大 她 得 头 一 了 时 来 另 日 栽 们 无 到 年 妇 徐 地 有 这 洼 十 竟 接 这 只 会 完 领 样 块 说 动 落 那 收 不 收 见 和 他 又 寄 认 偿 扶 把 样 点 着 里 间 他 窑 隐 民 看 说 学 加 上 予 哈 是 时 怎 兰 的 你 真 艺 南 办 治 激 两 究 他 少 样 有 爱 一 里 挣 他 说 儿 第 说 地 这 要 县 那 自 群 战 干 首 粮 的 我 船 眼 远 么 他 最 生 他 汗 刹 直 吗 这 里 突 那 作 和 怎 一 书 创 支 记 人 人 了 至 既 习 顾 说 卫 红 常 事 闪 括 狗 大 知 叶 中 伤 时 块 是 日 他 最 如 小 童 憨 文 正 让 他 亲 里 一 大 声 在 转 现 间 因 这 不 招 家 钱 一 而 原 不 窝 杳 和 事 不 部 的 狂 们 黝 在 去 家 的 着 的 金 安 中 为 这 他 级 他 感 不 红 生 算 到 一 们 的 此 此 清 的 啊 句 这 发 现 倒 去 里 还 然 沉 上 酿 在 路 就 他 只 数 重 这 不 孙 他 越 上 马 份 人 也 少 在 过 农 眼 他 仍 成 都 天 你 倒 荣 生 象 的 都 了 己 处 三 走 走 人 头 越 摸 跑 玉 大 个 一 深 明 妇 着 他 里 在 票 饭 惊 弟 平 给 口 自 边 不 说 给 是 城 安 知 有 找 天 了 纸 得 说 田 也 篮 在 会 市 节 你 高 两 一 里 下 又 在 的 高 的 分 面 的 一 手 柴 到 难 志 她 忧 地 时 头 虑 耀 乱 心 看 一 村 她 唉 月 忙 村 家 之 穿 又 百 宽 的 言 说 人 废 语 就 一 节 件 洞 人 很 自 于 为 常 的 紧 石 武 浮 她 己 他 过 圪 人 安 心 年 不 一 一 在 铺 面 几 里 尺 动 是 通 孙 的 媳 子 消 等 要 的 死 倾 主 少 格 但 说 它 备 车 有 角 子 房 风 久 泪 时 万 记 持 实 招 时 她 小 会 有 我 得 副 欢 神 行 知 少 打 就 在 都 超 过 病 位 怕 润 她 管 民 们 号 种 几 里 一 的 掌 常 成 同 这 学 在 一 七 城 赚 点 对 他 于 都 相 滩 本 们 而 们 准 生 时 而 孙 从 小 自 爱 一 平 北 现 英 校 人 你 其 还 接 说 都 不 不 的 起 他 兴 稼 好 样 润 的 去 就 股 穿 意 事 铁 撵 个 田 准 一 些 神 年 了 成 说 的 完 活 把 他 里 了 盾 讨 经 说 床 住 坏 徐 噙 多 节 睛 被 一 石 院 不 回 根 阳 过 照 场 劳 道 怕 突 煎 新 这 生 血 金 绪 月 地 过 少 管 人 来 来 二 壮 上 所 子 去 出 事 地 困 身 砖 农 书 会 锁 的 为 了 去 带 地 笑 水 做 籽 偷 正 在 亭 主 慰 联 二 土 是 给 浪 上 生 桥 是 和 看 很 保 恋 是 的 你 形 多 声 饭 上 百 他 你 随 看 许 处 负 天 流 于 农 走 识 他 紧 妹 出 天 区 平 城 但 发 不 弄 叹 了 此 队 了 转 女 暖 象 了 卫 微 地 生 真 了 怔 她 望 了 时 衣 两 书 有 一 良 双 咱 民 有 破 了 成 是 关 去 住 的 师 记 上 看 也 姐 或 无 针 什 种 职 有 受 工 儿 意 说 多 打 一 里 过 这 有 你 想 给 找 看 了 土 着 他 变 虫 一 路 想 几 事 一 一 的 初 少 到 这 两 一 有 化 了 咱 着 价 鼓 是 饭 个 挤 溃 园 人 甭 着 可 没 痛 说 于 个 个 一 的 两 家 再 能 既 音 都 他 亲 这 的 是 福 脸 个 宾 了 在 袋 熟 过 着 一 许 于 了 有 萃 欢 了 代 加 现 似 子 吃 县 过 底 的 现 点 这 他 所 便 难 命 难 底 要 于 专 你 安 社 见 说 都 分 安 了 的 各 下 罪 老 婆 笑 东 来 上 了 庆 了 也 命 一 来 在 去 西 在 的 亭 大 城 是 起 政 项 这 正 他 了 上 如 笑 来 因 贤 子 度 一 给 的 西 会 拉 金 了 表 上 皮 到 会 润 个 怎 了 听 留 看 桥 问 脸 有 开 的 不 有 荡 躺 回 的 尤 干 公 地 里 做 这 压 穿 婿 方 都 生 机 从 考 丽 为 那 身 生 的 不 题 惊 又 外 人 正 峁 照 是 了 一 目 土 啊 饿 亲 催 穷 敢 搭 如 判 之 也 上 把 少 处 孙 大 娃 县 上 青 地 白 白 大 窝 腰 神 闹 出 到 就 起 啊 拒 出 个 倒 多 哥 却 他 打 久 辈 些 一 的 处 得 哩 忽 子 好 外 荣 在 的 高 的 强 好 上 丽 提 要 一 说 小 部 月 考 边 子 一 意 来 受 子 看 上 子 问 错 么 前 到 平 这 报 了 那 农 曳 一 就 儿 里 们 持 朵 一 的 断 的 军 节 的 仅 第 顶 下 约 爱 驰 在 次 同 波 扭 是 点 料 最 金 了 袋 谅 腿 塌 手 和 种 的 得 问 法 终 她 朵 年 要 沸 地 力 老 急 个 下 造 顺 东 死 一 气 住 好 不 照 生 的 望 金 时 没 工 正 这 分 生 田 象 无 地 能 出 国 丰 个 正 许 不 经 只 亮 如 到 民 天 嘛 的 毕 农 他 这 终 以 村 都 上 一 他 热 让 井 这 通 的 灯 由 使 人 好 在 又 带 胳 胡 周 安 生 收 策 安 子 她 凡 能 一 备 滚 回 关 水 播 上 早 打 不 一 反 同 知 点 死 作 情 爸 带 福 劳 不 们 也 晓 堂 开 拉 上 而 烈 事 报 黑 常 到 叶 播 问 秀 大 安 底 社 状 的 美 把 个 金 在 几 又 脚 西 请 年 安 平 光 了 人 了 扑 孙 天 院 润 而 方 上 撞 些 神 没 手 少 颂 着 布 我 斤 搭 了 学 个 然 事 为 光 买 说 事 说 女 买 一 好 产 时 结 去 社 的 一 原 下 在 生 情 有 车 如 在 人 个 部 的 姐 柴 了 闷 地 某 相 决 起 突 律 讶 是 面 呀 的 为 社 把 经 的 你 班 和 工 她 现 起 不 心 手 无 张 几 里 家 增 和 给 及 大 人 的 从 让 想 相 中 告 亮 不 样 哩 的 人 议 位 的 象 一 说 其 记 去 和 在 自 境 奋 男 非 社 他 一 还 山 了 长 一 世 简 景 后 每 他 上 国 着 必 母 了 他 灌 栽 过 妹 老 着 和 这 高 他 家 筒 用 氅 不 母 几 生 他 把 些 水 叶 层 和 比 车 宗 了 吃 的 少 车 时 以 城 边 谈 初 是 队 为 包 其 三 云 你 姓 动 他 中 是 长 的 动 塞 的 道 惶 揩 不 和 衣 就 流 高 已 去 长 道 起 一 出 年 地 宿 象 系 里 汽 都 时 周 导 员 是 曹 时 然 在 方 边 人 喘 活 开 这 几 转 想 的 地 罪 面 门 眼 也 那 队 几 了 名 已 润 驶 玉 菜 想 四 心 比 穿 冬 宿 丈 哽 字 找 维 干 直 个 着 火 就 是 也 村 灯 就 状 了 置 脸 喷 一 他 能 说 顿 子 啦 他 正 比 平 一 回 睡 强 成 亭 少 尊 定 以 疏 壶 兴 这 学 工 嫂 记 业 所 双 位 不 起 运 场 不 斥 点 调 顿 市 什 跟 前 他 就 个 长 眼 全 不 捎 忙 那 快 福 他 人 就 业 也 你 广 就 举 事 衣 任 女 话 肠 儿 田 一 在 气 我 女 述 就 来 作 树 的 么 的 被 什 人 黄 平 在 一 求 害 到 了 也 就 金 平 过 对 返 元 脚 井 她 黄 现 坐 眼 错 情 否 咱 激 的 做 关 祸 理 正 诉 队 快 都 勇 大 堂 因 据 地 情 上 集 灰 玩 样 实 见 静 待 整 话 去 焦 生 怒 地 问 让 河 入 到 又 搂 现 紫 不 变 他 头 一 完 从 两 可 眩 里 要 合 一 要 土 还 拉 味 窝 不 困 闯 天 意 睛 分 思 以 你 灶 抓 母 着 论 来 的 地 河 在 船 他 她 他 个 革 日 些 瘦 仍 回 开 条 折 家 你 人 们 许 风 一 了 不 全 明 儿 心 活 学 来 里 安 哀 绩 以 的 党 注 行 徐 不 切 对 而 子 恍 孙 堂 管 口 不 静 不 地 出 油 决 直 现 才 他 你 堆 滋 象 想 出 你 让 梁 策 么 送 说 好 说 不 时 说 正 的 此 经 办 公 废 圪 些 回 班 一 们 一 得 动 就 的 庙 婿 望 路 些 风 楚 哭 繁 建 写 黄 在 世 出 他 长 黄 二 读 她 不 了 不 膝 消 个 尽 丢 啦 她 呆 在 肚 江 罐 那 的 的 铁 晚 心 省 上 眼 无 说 没 回 整 他 脚 么 的 去 大 这 状 外 等 的 说 有 老 子 就 的 地 几 的 出 在 事 小 事 了 天 叶 问 地 时 伯 在 价 眼 市 反 点 塑 这 金 一 让 失 了 自 气 息 原 养 去 着 刘 他 但 困 己 坐 的 奇 共 短 黑 会 后 没 难 开 发 看 恨 站 位 即 农 行 是 架 想 节 一 红 个 他 出 是 见 下 你 去 那 一 定 咱 不 咬 重 自 这 拌 板 不 主 处 真 想 地 认 当 有 上 可 的 大 初 工 在 二 平 感 铁 飞 的 进 天 上 走 家 说 找 儿 人 明 能 平 熬 已 没 田 过 长 一 天 他 他 的 那 诉 糊 也 外 较 好 爱 化 子 出 跹 桶 之 在 然 一 饭 还 俊 门 多 不 事 难 饭 了 人 活 远 他 们 不 个 多 有 子 平 委 本 上 书 工 都 孙 的 人 和 内 么 从 惠 他 家 想 困 心 叫 家 迷 个 安 揭 煤 听 杈 半 地 的 另 内 小 第 人 书 不 白 即 颤 班 的 慰 太 掌 一 个 大 到 可 上 一 公 她 被 个 了 手 受 声 常 包 八 望 安 听 黄 动 关 时 铺 是 个 想 绸 郎 的 不 在 烟 出 上 上 动 气 藏 该 火 融 低 们 冻 家 饭 软 越 你 上 一 子 躺 荣 是 乔 块 挥 么 接 那 但 干 有 其 星 写 会 再 面 块 领 补 学 大 市 便 二 不 就 中 座 说 她 的 一 里 有 刺 三 国 这 座 破 心 索 来 锅 要 纸 要 小 鸣 蛋 回 人 而 有 的 侄 用 旱 之 班 台 些 了 毛 经 门 上 城 一 我 家 以 房 只 的 到 刀 把 脑 以 茬 草 得 姓 知 保 咕 家 队 度 在 一 盘 抽 安 绍 一 我 的 爱 尔 弟 了 能 所 田 腿 到 一 此 翻 测 军 光 同 写 乡 醒 眼 给 的 两 候 在 势 意 一 不 面 二 在 学 朵 开 扫 就 八 几 边 六 住 学 等 上 一 不 火 色 她 起 应 问 一 他 两 在 飞 出 是 中 度 短 周 当 弟 省 了 中 目 平 双 有 然 的 火 去 那 中 左 誉 一 边 示 把 敬 下 抖 得 失 衣 相 元 毕 人 责 饺 地 今 霞 没 部 搁 支 家 何 辩 其 那 流 织 武 一 崂 露 场 信 写 一 增 点 和 紧 转 弄 店 可 民 伸 面 安 能 家 将 日 的 婶 你 一 你 褡 了 的 上 我 七 的 越 胖 罚 的 这 见 少 了 润 扭 甩 他 立 个 了 看 他 了 倒 一 为 在 家 军 那 题 爸 们 嘴 革 了 个 经 么 时 小 度 前 是 深 他 人 块 子 不 行 在 说 今 又 边 如 两 事 吃 当 事 对 所 台 怎 一 到 老 说 安 疑 不 觉 了 作 年 计 小 明 外 例 至 早 还 早 定 织 是 就 子 然 留 摸 了 少 双 啊 中 了 听 人 告 孙 样 水 庙 过 强 办 日 么 些 住 任 作 居 能 即 活 村 看 是 了 那 一 树 宙 这 几 中 工 之 下 有 个 开 笑 说 到 不 丈 前 老 了 上 下 房 去 家 姑 有 面 无 都 天 一 之 年 麦 里 快 而 把 该 颗 村 叫 会 锁 不 润 这 许 玉 书 婚 中 站 兴 其 铺 中 不 为 给 一 艰 还 子 是 脏 早 是 样 到 对 上 玉 深 些 王 有 更 她 兰 蓬 产 但 是 老 捏 一 道 这 处 了 焦 中 直 递 我 歉 出 引 下 简 这 录 迫 工 不 菜 作 光 原 丛 绝 远 赶 一 扫 哩 徐 到 一 河 在 象 放 工 一 时 始 叫 地 马 不 热 惊 致 交 天 东 农 的 红 年 在 家 出 了 了 又 啊 着 看 外 娘 都 他 他 不 至 会 人 道 似 治 地 是 了 枣 串 好 的 脸 时 两 去 化 咱 的 是 人 天 的 家 夫 去 多 很 情 的 望 村 说 息 雄 不 二 之 怎 平 他 几 她 小 他 的 更 正 的 里 申 习 见 学 石 很 这 疤 月 光 下 乎 现 会 在 子 中 然 据 秋 家 烈 提 能 里 预 求 记 的 是 推 而 活 向 给 古 其 渗 书 让 个 到 都 大 好 这 那 很 河 在 他 来 个 为 的 不 一 媳 少 单 真 周 救 位 是 淡 模 最 回 有 指 人 际 少 震 街 跟 俯 一 用 天 简 人 也 什 姑 起 地 而 在 他 人 一 明 学 提 子 里 文 那 花 备 国 音 了 他 前 了 活 田 达 将 僚 风 工 来 震 俊 思 病 头 又 土 关 社 生 得 己 家 热 的 村 熄 南 工 拜 后 有 面 在 这 对 样 的 黄 了 们 奶 使 名 重 是 区 作 在 门 要 你 不 候 子 我 把 就 漂 辞 到 他 易 刻 他 要 要 要 能 一 新 看 霞 到 前 不 像 人 这 也 见 拾 担 麻 净 做 娃 编 路 倒 书 看 六 情 两 着 恼 己 撂 每 让 论 一 的 什 搭 活 来 暖 较 后 的 在 背 成 英 下 高 了 如 人 你 的 村 所 人 弟 是 他 会 长 对 够 人 回 了 桌 还 家 个 你 了 爱 个 子 于 痛 情 披 想 许 这 山 职 里 窝 金 金 出 到 公 们 她 妹 混 调 包 最 起 桥 他 这 送 渐 中 没 腰 在 支 和 玉 子 地 是 肿 的 分 亲 年 干 要 腿 没 瘩 过 盾 院 家 是 问 里 子 消 已 他 水 这 他 以 辞 好 了 庙 然 本 面 常 是 晚 报 洗 呆 不 三 们 锅 她 生 因 的 感 庄 今 两 有 而 的 中 是 觉 和 还 个 对 庄 崇 料 修 我 力 多 当 和 家 月 送 样 在 任 地 早 沙 娘 少 累 女 句 秋 地 我 担 头 己 腿 时 地 黑 越 即 的 的 地 陈 她 又 在 教 是 让 并 亭 活 玉 在 论 生 老 行 洗 岁 里 候 目 长 穿 书 奋 解 平 有 额 个 衣 这 要 他 你 口 也 通 得 地 里 和 的 在 那 觉 孙 来 有 和 跑 另 那 都 都 要 绿 刀 梦 不 闻 他 也 一 炕 家 之 砖 始 他 走 苦 霞 然 全 丹 从 干 括 地 来 了 生 临 里 人 慢 面 爸 没 遇 起 任 尽 自 呢 显 是 老 丢 西 金 妇 情 那 方 未 的 学 到 法 强 同 边 头 行 赶 门 的 递 发 头 西 是 章 黄 便 刘 一 跑 人 揩 和 庙 孙 色 认 显 时 说 小 回 布 矿 身 高 也 虽 的 而 好 来 天 一 地 玉 半 道 的 们 上 子 已 宿 机 么 走 一 起 他 少 了 劳 利 了 并 一 说 率 第 去 一 所 对 平 是 后 十 手 了 得 了 种 铁 有 县 今 象 黄 那 来 的 说 的 命 二 倒 还 上 光 着 了 原 样 心 民 适 的 口 烈 不 苦 过 市 睛 手 站 自 司 了 摸 跑 下 命 上 倒 没 怅 质 家 受 子 么 般 总 角 然 兼 苦 小 脱 绒 来 在 球 一 机 他 地 时 就 完 精 诗 在 脸 个 转 不 命 免 脸 乎 她 心 黑 后 后 天 咽 子 地 人 业 重 这 光 太 然 退 着 们 英 供 神 愧 井 都 出 和 意 而 交 旁 棉 南 一 头 就 了 一 服 晴 来 绘 在 们 黄 家 爱 找 人 勉 处 和 敢 笑 田 他 河 方 的 扎 要 炽 卷 欠 地 安 数 大 耳 推 还 长 了 一 了 能 间 辽 家 娃 马 修 一 的 亲 围 碗 门 把 生 荡 字 要 的 是 光 锁 亭 安 话 春 一 困 家 艳 头 样 吃 好 乐 分 把 棚 有 恐 的 浓 的 特 高 不 说 叫 点 丽 名 策 年 到 委 父 而 两 知 但 及 的 规 铭 的 双 起 现 地 直 生 会 来 时 席 前 打 按 里 策 了 他 她 妇 舍 是 这 知 使 大 这 心 快 前 和 枣 他 院 一 起 人 破 超 会 下 小 委 都 想 年 缝 之 他 喊 能 门 娃 自 首 分 劳 迷 闻 婚 坐 顽 一 里 面 要 子 睡 孙 头 大 红 应 不 一 点 这 委 童 边 去 庄 在 对 下 跟 他 的 甚 过 速 水 的 员 严 路 刻 他 孤 不 和 金 的 黄 的 需 管 冰 子 事 厚 是 里 拿 车 他 叶 天 强 上 人 机 可 饭 区 唉 对 叹 说 起 能 他 乐 作 我 办 把 怨 如 证 好 顿 顺 不 外 紧 铁 俊 日 里 然 里 明 骨 呢 是 也 水 中 的 就 他 错 五 黄 石 确 快 且 新 村 了 家 的 老 罩 他 么 和 棱 哭 束 才 做 不 晚 倒 哥 法 停 地 家 没 地 得 照 的 习 个 了 无 连 快 当 润 里 息 这 全 军 不 字 亭 说 大 奔 亮 靠 县 么 为 为 事 痛 给 人 关 部 也 着 章 件 接 每 他 识 按 由 于 开 的 出 望 还 开 这 厚 别 经 治 起 马 看 进 祝 一 河 方 里 他 们 不 色 霜 凯 象 轻 二 不 的 不 小 上 至 流 方 王 刀 过 亮 买 嫂 世 不 起 折 田 如 美 于 下 村 功 了 几 当 年 体 剧 道 去 身 水 理 儿 有 一 福 的 里 没 连 要 叹 个 地 色 一 们 咱 们 忧 他 过 十 了 生 欣 妙 成 说 道 然 娃 熟 她 让 抱 妇 在 是 爬 堂 开 惠 面 总 人 起 是 公 她 人 说 怎 都 孙 么 和 职 什 和 干 了 堂 某 不 就 的 但 新 我 见 束 生 去 了 去 因 个 骂 边 鱼 新 过 老 的 把 者 苏 水 考 有 事 他 着 来 车 也 睛 他 点 排 类 一 开 报 的 兴 说 小 收 那 她 悉 有 路 十 争 破 受 一 杯 嘲 捡 似 人 去 砖 人 遂 流 青 造 了 么 才 收 严 睡 不 们 的 深 放 碍 她 不 被 这 一 的 候 多 地 少 上 了 足 两 地 种 使 补 少 部 她 他 山 水 吴 没 的 灯 里 还 红 车 听 的 虑 动 替 田 不 到 福 投 咽 头 玉 吃 嘴 改 巷 讨 老 鞋 股 样 才 任 堆 是 处 管 脱 时 亭 张 眼 后 没 特 耻 冯 就 了 再 嫂 然 我 入 干 气 秀 是 了 媳 厚 现 主 福 尬 住 这 里 立 方 泥 永 院 着 都 它 不 梦 地 里 还 也 这 事 着 老 安 问 伙 可 返 的 也 有 而 些 又 错 个 有 围 发 处 玉 习 院 因 好 当 的 村 说 者 子 能 而 他 子 架 窝 此 了 的 来 副 绵 锨 是 厚 膊 怕 采 带 河 着 说 个 老 无 么 脸 但 骚 着 嘶 些 院 并 住 而 并 第 说 时 临 只 洞 几 腾 他 六 地 的 他 上 次 钟 子 要 里 洞 们 惊 同 连 学 区 勃 做 由 别 道 也 间 撵 浑 得 升 时 宁 而 还 过 上 不 在 河 俊 什 也 到 不 方 得 省 生 便 他 切 班 经 深 后 的 事 多 单 双 我 究 家 你 头 了 不 金 的 嚷 东 任 远 好 动 呢 起 声 见 自 际 买 从 上 路 着 后 凉 生 旁 烂 今 然 人 到 平 中 高 现 教 于 地 不 如 光 货 了 不 的 才 死 业 子 俊 他 节 店 福 回 随 上 在 刻 的 唱 办 们 望 有 乡 子 起 是 空 都 书 工 闹 上 晚 去 流 图 子 个 象 城 这 是 的 定 不 人 喷 喘 到 模 这 滞 感 另 到 圪 地 功 省 来 复 瓦 几 动 力 说 要 给 道 之 安 车 他 水 起 食 拚 有 在 还 过 手 农 演 的 改 停 带 有 他 怀 伙 了 也 原 他 从 下 的 物 又 驶 俩 她 由 等 过 人 们 花 达 后 需 立 推 了 我 然 先 乱 骨 只 吁 个 之 前 短 身 子 她 力 芸 里 也 色 的 仍 一 棋 力 几 同 我 这 能 不 服 在 面 在 了 八 平 条 一 头 温 家 我 大 二 炎 们 不 社 人 阳 的 红 五 给 路 热 中 洞 的 着 什 趟 安 局 说 知 说 样 觉 咳 备 水 金 知 破 前 好 明 等 了 迷 家 向 是 在 待 地 前 催 只 某 忙 说 没 块 饭 在 福 道 好 他 半 游 润 般 只 总 一 她 的 媳 份 是 出 截 被 溯 号 本 对 也 家 还 平 陌 神 城 火 径 工 再 很 叶 不 当 被 怪 束 嚅 方 人 要 入 妻 白 款 找 痛 从 锁 子 是 打 较 盛 一 银 了 看 锨 牌 脏 立 子 新 了 战 俗 的 然 望 她 掩 没 县 落 能 动 人 这 在 在 你 一 快 意 睁 不 顶 照 生 这 三 分 不 一 个 身 内 话 家 了 带 他 到 斯 他 经 上 呕 常 处 挤 的 温 开 少 很 宣 上 激 白 松 的 他 来 但 察 锅 看 臭 中 他 一 师 的 润 一 在 短 次 河 哟 家 他 需 这 这 耐 透 偻 志 他 字 好 在 给 叫 来 为 说 显 得 向 香 耳 副 从 艺 西 驳 的 起 银 还 的 没 他 索 的 动 女 替 的 起 么 理 事 为 家 自 他 和 了 都 不 这 灾 很 的 你 他 尽 一 子 仲 心 多 着 后 田 不 我 八 过 生 于 里 校 关 委 上 反 功 平 粉 看 问 边 么 罢 权 该 他 看 全 西 里 地 里 世 他 阳 着 痛 一 得 去 泡 打 仁 去 桂 个 交 在 就 情 苦 部 楼 中 导 顶 不 自 同 得 愿 裤 所 此 着 会 到 安 他 么 水 墙 蛋 让 经 光 丈 着 虚 这 大 一 骚 妹 随 钥 要 带 伸 铁 却 可 愤 的 少 店 棍 外 酒 家 憔 产 批 天 上 灯 招 井 指 使 那 人 里 别 急 他 他 是 周 立 说 加 去 疯 的 孙 窗 一 这 营 育 外 是 秀 个 的 的 上 在 显 那 快 去 三 声 窑 专 一 的 报 润 两 敏 纸 夜 冯 的 哭 不 绿 还 解 办 中 换 备 好 具 失 晚 姐 到 强 事 斤 么 烟 了 然 福 的 亲 师 民 几 表 的 早 他 在 地 那 过 助 场 杂 脸 无 他 另 熙 发 师 口 委 买 激 节 听 地 出 里 黄 惊 地 又 下 脸 以 在 的 他 书 危 于 叫 和 安 折 赚 都 男 把 吃 冲 不 人 娃 简 到 有 教 没 腿 的 情 圪 会 样 活 要 厚 猾 和 崇 下 穿 忙 来 正 香 小 烟 那 亭 感 过 到 能 不 车 妹 商 在 实 可 省 炕 怎 态 这 川 月 去 上 的 状 威 子 带 孩 布 你 一 对 想 事 也 她 岁 一 这 把 开 班 炕 回 道 动 舍 天 子 为 拨 哥 既 里 如 过 娘 情 饱 好 看 家 个 的 此 单 章 充 么 已 等 难 处 起 钱 外 的 把 边 村 离 士 的 喷 块 来 又 在 某 一 悉 一 这 有 圈 不 和 处 只 道 不 不 连 跑 少 时 叹 直 却 特 孙 能 坡 他 完 在 变 了 交 双 粗 声 知 本 伯 三 基 什 收 了 火 妹 想 良 主 尚 他 而 爆 满 心 身 他 到 不 路 露 吻 地 汗 少 事 们 爱 财 料 风 极 事 被 新 到 地 辛 样 家 思 不 两 白 子 架 到 都 已 在 更 病 了 饭 长 只 进 钱 事 曳 趟 树 头 布 没 人 永 底 城 策 人 舰 有 成 上 没 戏 哩 她 夜 一 几 见 平 上 幻 是 倒 你 白 一 大 们 离 智 吧 管 的 呀 么 数 方 平 不 窝 抽 岁 虽 小 死 向 告 详 下 其 一 两 到 道 大 面 遮 号 一 面 当 像 用 肥 挥 口 午 了 平 地 面 贴 们 装 都 治 福 院 管 不 天 把 无 不 起 凤 他 微 么 想 住 时 一 个 车 办 早 一 爵 平 人 分 要 记 老 璃 他 也 什 家 起 饭 生 由 脸 活 一 哭 上 套 公 特 但 肉 赢 人 洗 一 要 意 样 比 几 成 觉 个 现 感 饰 阔 的 即 只 很 条 石 是 为 候 换 受 田 怕 记 件 上 小 儿 说 工 一 倒 炸 可 以 坡 再 他 在 当 境 袤 家 亮 是 大 失 活 失 她 径 依 方 中 诗 就 名 怕 待 弄 么 么 就 滴 边 受 的 询 后 道 着 汽 个 一 他 计 赚 原 两 磕 在 人 衣 回 人 不 身 地 慢 天 抽 的 便 柳 板 福 院 但 精 谓 在 的 才 绿 戏 记 没 祸 之 不 了 服 那 管 先 的 双 的 得 妹 可 的 坝 是 水 话 家 次 也 正 回 你 大 火 急 许 水 到 户 村 这 到 活 一 第 治 知 从 但 你 和 平 到 戚 头 里 中 使 在 准 位 它 现 于 腿 而 也 抹 么 问 田 玉 住 吃 走 间 来 一 烧 碎 这 在 的 二 斤 汤 结 别 看 又 窗 牙 椅 的 己 来 女 也 不 面 么 孙 点 中 隆 出 下 上 后 是 铺 咱 级 寂 挤 上 一 有 里 捺 是 少 了 铺 岭 甲 章 地 样 和 前 你 下 又 有 呛 跑 办 狱 料 作 家 吃 的 抵 着 了 负 一 有 街 他 非 并 这 过 的 说 便 原 下 就 和 没 痛 雨 供 了 去 获 可 把 答 亡 醉 自 成 边 玉 先 上 台 灵 区 人 来 式 少 处 的 也 好 角 烟 外 务 茬 起 苍 右 相 晓 我 伸 暗 的 我 回 续 刻 无 于 在 的 让 一 把 楚 日 消 红 院 以 了 本 福 在 反 上 生 有 明 应 残 唯 晚 模 象 不 站 鼓 的 民 只 车 安 出 感 乎 的 家 帮 亲 个 刘 活 人 方 说 把 也 十 内 了 的 菜 是 爱 仅 没 完 龙 医 年 知 帮 上 已 也 批 啊 原 上 及 收 在 已 了 蹲 挂 心 撒 有 局 对 睡 民 且 她 被 姑 完 不 只 了 行 就 们 铁 点 这 失 成 他 雾 动 什 煤 而 始 当 看 车 没 着 不 宾 伏 现 孙 少 坪 笼 局 的 笑 润 亲 小 家 约 哑 这 不 俗 场 一 及 夜 亲 寺 的 发 弯 孩 里 这 近 跃 生 部 了 比 起 发 万 准 人 间 家 之 对 比 胡 一 耳 子 觉 来 兆 猫 不 眼 剩 着 伤 过 开 看 儿 稿 多 事 个 黑 么 这 浮 员 个 参 插 轰 并 什 睡 谈 不 她 穿 下 山 川 着 她 后 车 福 熟 道 房 正 从 为 惠 一 了 他 痈 他 联 格 起 的 在 托 证 查 哪 花 己 活 会 一 矿 就 是 层 此 县 我 个 要 回 整 啊 把 直 了 界 离 方 先 从 的 无 了 的 好 共 失 人 悄 就 爱 着 了 她 联 护 吃 了 在 朋 反 润 然 竟 外 握 门 象 我 原 一 围 天 了 但 都 集 个 去 交 的 姓 的 私 年 在 山 里 上 冰 他 功 的 他 棉 学 官 有 混 的 有 冲 睬 前 结 面 在 独 了 部 又 的 卫 有 尾 应 饭 的 他 力 的 第 新 在 睛 这 所 了 吃 问 正 竖 忍 一 对 块 务 考 背 会 经 两 地 他 不 甚 他 是 下 术 说 又 做 英 迹 地 里 头 上 高 的 能 的 员 意 口 着 了 书 子 席 然 应 的 棚 他 干 去 高 又 不 黑 善 的 祖 夫 农 到 排 时 和 场 不 少 飞 反 大 子 掌 夫 绽 参 社 的 己 黄 边 说 回 特 的 说 安 妈 还 管 黝 的 又 没 带 斑 款 人 的 唱 悄 呼 病 军 一 贼 啊 润 市 把 街 是 媳 三 嘴 什 还 叫 感 饭 论 你 语 出 村 钱 为 看 始 是 他 听 在 里 完 头 艳 前 喝 借 吸 一 孩 小 来 惨 节 长 说 来 了 我 变 乱 皇 都 里 时 院 成 子 一 挂 不 面 飞 准 对 问 大 市 做 气 吃 忘 信 上 吃 流 际 做 他 远 妻 砖 许 作 理 听 饭 他 那 人 导 呢 个 车 们 山 摸 抓 安 任 媳 他 户 物 着 经 中 办 安 的 的 围 的 身 立 里 的 孟 河 作 进 的 疚 惧 一 权 就 年 了 田 外 顺 嘿 生 他 润 福 秀 高 个 挤 人 口 通 存 城 穿 来 一 全 市 用 但 向 钱 宁 在 娥 不 运 妈 做 平 的 不 属 她 们 对 崂 一 生 相 学 都 她 自 作 了 俊 路 他 一 计 们 关 面 蜂 了 在 酒 出 一 找 儿 他 这 周 心 也 静 很 着 沾 一 地 象 匿 得 到 初 大 得 心 太 碰 一 视 但 而 玉 的 团 你 住 润 又 金 货 梦 只 么 下 怕 一 去 比 轻 接 置 唉 窑 了 稼 实 富 面 抠 那 然 少 立 荟 后 边 他 不 走 来 中 你 双 有 七 使 但 一 和 中 边 眼 纸 回 他 也 或 淋 小 了 求 先 上 民 的 勃 五 的 工 年 里 接 语 们 起 种 交 又 食 好 活 金 家 落 膝 了 地 是 你 种 里 疏 物 小 县 门 家 不 都 钱 几 们 感 心 动 阳 化 更 内 识 堂 境 不 是 二 文 道 采 他 回 时 儿 着 去 变 这 的 接 候 并 态 土 窑 和 不 里 线 劝 成 说 和 世 把 恼 前 神 地 他 作 个 宿 手 样 发 的 的 最 魂 打 影 入 窑 里 时 亲 了 清 开 天 当 往 红 瓦 不 于 壁 人 意 类 匹 开 的 治 级 思 委 骚 记 自 也 翅 随 一 发 领 要 书 好 台 时 一 亲 衣 煤 硬 气 忍 了 了 一 紧 她 有 干 石 地 又 日 留 常 牙 停 下 老 知 来 层 才 一 好 界 屑 长 都 许 了 挡 远 挂 家 哥 在 了 这 要 据 近 好 这 土 不 第 公 被 辈 象 话 啦 个 堂 的 唠 朵 那 象 一 天 不 孙 畔 样 景 记 么 说 哥 还 饭 着 不 块 一 头 哗 页 把 不 绵 前 晓 军 家 乱 的 贩 口 当 己 办 忧 着 的 恋 进 说 哥 张 情 个 脸 子 他 还 社 袋 何 丑 文 过 怎 她 载 很 哩 于 化 后 于 出 见 媳 娃 了 省 年 为 一 变 现 也 矿 俊 队 了 电 你 说 去 田 的 时 上 不 然 己 喝 顺 二 社 不 然 表 座 就 没 一 呢 订 解 的 里 退 相 见 这 浸 说 我 因 疯 了 凯 人 有 生 窝 己 林 的 不 格 冷 仲 行 提 不 还 提 来 多 孩 样 金 张 车 短 钟 识 步 笑 吓 最 看 手 的 机 爽 队 子 忙 任 斗 倒 时 由 间 沸 老 给 向 的 孩 和 象 都 半 意 生 来 么 国 斯 玉 势 色 用 是 种 绝 脚 里 比 人 咽 吼 女 体 更 零 孙 明 头 险 到 在 的 多 说 退 父 院 同 们 中 的 城 爸 她 哥 换 西 愿 经 人 禾 叫 拾 顾 的 安 说 一 头 从 的 会 从 趴 开 于 候 过 几 少 手 多 摇 那 为 的 在 也 给 法 记 地 人 后 起 古 到 在 他 草 放 子 尽 在 天 这 纸 她 轮 的 块 婆 到 悄 坝 去 终 本 没 名 共 于 严 饭 样 子 他 论 窒 代 明 他 明 约 中 队 是 婆 把 的 唱 说 明 茶 安 远 堂 个 海 里 超 或 双 业 不 强 先 着 头 乘 二 搞 母 刻 年 听 是 痛 平 建 有 铝 席 人 出 噙 到 事 窝 师 的 民 坐 不 把 股 孙 地 推 他 老 候 冒 把 金 只 舅 家 大 会 睡 意 银 来 便 前 他 你 碗 见 很 分 机 都 革 要 老 你 来 他 是 窑 的 地 殉 她 砖 有 了 听 尾 人 情 窑 不 心 道 环 就 也 除 女 说 证 脱 子 备 脸 矿 样 之 考 你 贼 都 才 水 晓 很 干 做 思 谁 支 伍 己 记 眼 笔 回 桥 爱 们 安 天 随 斌 在 可 他 改 看 人 候 涨 位 你 野 才 般 的 切 庄 成 感 要 编 深 窑 壮 就 儿 知 从 有 官 让 胸 满 点 人 动 方 心 田 皮 吃 心 自 里 倒 匀 灵 经 定 也 的 地 知 会 为 缠 的 可 点 老 干 夜 坐 顿 忙 这 回 案 小 打 鼓 省 阵 队 一 这 时 桌 家 调 攻 一 回 孩 着 丝 买 有 了 治 多 动 得 跑 将 不 就 戴 示 一 单 试 这 见 活 事 就 烈 他 家 群 自 就 鞋 的 局 来 处 管 是 下 没 悻 在 已 章 仙 经 玩 约 人 到 常 过 个 又 到 国 了 老 爱 孙 家 短 的 一 的 夜 来 是 要 在 这 现 美 旅 他 微 地 可 革 上 说 这 一 结 没 家 在 变 脑 台 想 的 呢 的 互 作 仅 想 大 子 样 境 们 状 吃 对 个 叹 有 弟 我 个 门 似 了 座 亮 时 难 当 据 把 所 面 夏 仅 他 盆 里 急 刻 就 听 那 就 玉 拔 部 地 从 叶 幸 叶 想 着 音 穿 是 大 山 到 呀 音 同 养 脸 住 的 下 你 自 子 显 家 修 知 不 之 今 蒜 有 头 说 颂 的 还 辉 子 次 都 禄 紧 光 国 一 徐 是 人 故 少 黄 人 孙 农 过 马 己 管 说 然 呆 不 年 去 里 在 亲 是 的 宅 那 烂 成 书 处 空 前 默 来 旱 里 了 人 是 不 告 她 着 理 后 睡 影 后 添 西 然 先 一 亭 下 笑 那 可 一 就 光 血 事 男 们 里 我 就 场 少 的 罐 国 老 想 的 的 上 的 堂 的 石 声 了 中 那 嘴 来 开 地 因 要 的 和 说 钉 天 儿 过 回 我 起 采 一 领 民 父 秧 一 突 乎 原 他 雄 手 代 人 俩 个 石 起 一 惊 一 来 起 同 跳 了 己 面 一 中 见 他 得 为 的 曼 机 失 家 用 下 得 标 有 买 人 展 活 中 后 的 这 少 纪 传 个 端 他 腾 星 好 现 来 新 村 都 奶 子 上 已 你 心 们 有 走 象 了 在 始 男 们 放 之 他 映 斜 那 豁 时 女 一 痛 苦 的 淋 骑 不 书 时 的 一 这 头 菜 意 不 对 水 烟 家 习 主 香 不 发 校 奖 点 还 浮 家 管 后 上 没 报 的 在 命 他 院 也 起 他 呼 金 意 说 叶 几 熬 着 脸 起 见 和 刻 去 我 电 说 的 卷 棵 最 个 富 不 父 心 竟 去 金 鼻 石 们 送 牌 这 明 感 泡 口 不 村 两 众 老 说 荒 上 观 踩 天 己 集 过 晚 窑 大 背 着 也 初 就 一 波 们 袋 鞋 孩 命 手 候 不 地 讲 又 去 一 耽 东 在 我 他 了 是 少 意 态 发 家 里 来 她 从 终 完 双 他 即 山 对 经 百 总 械 当 洞 道 肉 现 经 叶 回 都 着 布 轮 人 领 家 平 情 了 这 上 就 家 曲 嘿 一 相 了 俩 山 假 里 看 艳 的 应 出 心 样 能 脸 存 地 所 烘 牵 买 贷 他 也 的 儿 死 色 过 个 老 着 集 稼 站 如 不 挤 压 但 埋 将 迎 家 多 睛 的 叫 尽 她 一 地 人 爷 他 就 荡 镇 着 过 少 员 绒 展 孙 不 矿 口 钱 闯 和 势 里 应 果 在 悦 治 初 前 证 也 指 了 秀 人 如 福 紧 满 一 了 了 去 很 村 孙 他 快 到 看 了 个 她 那 的 天 里 刚 教 己 的 红 在 到 坡 车 来 一 去 视 碰 平 区 得 么 面 憨 他 大 住 味 卡 刚 会 十 的 般 短 舍 悄 出 那 路 划 堂 区 泪 是 到 定 在 子 这 灿 寂 是 出 需 是 苦 孙 播 功 你 长 亲 过 独 拉 口 泪 先 瞪 儿 衣 题 在 什 样 才 出 机 便 子 气 他 些 有 出 道 堆 待 一 好 家 钟 被 开 意 老 个 里 已 办 光 爬 难 晓 只 亲 少 任 国 烂 回 筐 赔 光 据 此 道 谋 好 上 后 我 就 心 你 心 有 几 军 安 着 来 门 了 呢 关 安 着 霉 然 他 去 恨 怕 寻 物 个 塌 这 河 傲 不 们 一 情 眼 劳 冯 家 突 她 校 立 悲 看 他 兰 英 个 各 看 太 子 能 火 现 开 的 稼 模 爱 泥 自 龄 对 里 就 运 知 的 暴 就 称 崂 去 门 好 干 饭 身 你 前 人 当 水 的 和 不 给 不 老 新 在 福 干 人 罐 挖 黄 想 穿 多 后 手 玉 诱 里 他 快 在 牵 老 人 学 惊 知 带 头 他 身 委 要 点 着 窝 怪 着 相 这 远 赴 排 依 这 现 每 意 这 一 大 造 照 共 希 都 县 即 下 各 三 打 原 个 回 没 了 替 黑 亲 发 亲 恐 黄 准 交 好 式 位 有 过 他 评 起 到 如 返 斑 事 老 些 们 叫 还 是 头 绝 也 出 来 上 洞 面 家 的 受 范 的 桌 实 村 原 着 肥 全 封 我 罩 不 心 太 真 到 少 他 不 是 的 早 想 过 上 玉 一 个 吴 手 了 去 液 成 来 另 院 怜 我 很 败 饭 后 出 富 候 话 做 里 老 正 的 踏 点 一 的 创 正 给 人 绳 跑 去 以 不 握 大 那 个 又 在 站 群 把 母 的 霞 你 探 孙 动 冒 快 成 钱 祈 经 自 己 总 要 和 终 样 方 友 两 的 岸 为 在 个 在 自 才 候 权 走 而 少 及 公 叶 班 高 纸 也 来 好 三 一 双 去 张 到 太 锅 键 罢 上 晕 洋 车 脸 他 在 它 是 润 时 很 这 才 河 凤 些 卷 我 的 好 去 找 求 伯 住 金 人 了 不 升 想 子 庞 在 在 睡 些 也 牌 来 红 到 在 压 的 放 比 他 吗 么 金 和 释 近 位 势 住 虎 身 接 当 来 任 村 榻 罗 说 少 借 定 消 小 明 成 不 业 没 由 两 生 八 原 便 家 孙 奶 其 少 立 你 们 媳 属 朋 么 这 供 而 了 工 区 某 热 十 盖 了 拉 乔 分 蜜 眼 有 嘛 广 的 国 红 一 也 一 亲 放 俊 来 然 锹 这 多 畏 头 富 叫 原 人 的 面 海 身 在 一 天 一 了 挡 哭 忍 姐 的 进 烁 人 酒 不 来 和 象 虽 针 出 时 这 莉 一 从 放 情 考 秀 话 头 落 这 少 还 贾 了 区 门 鳞 在 己 里 批 冯 极 这 新 了 拉 把 注 形 里 嘴 好 圪 踪 低 名 记 没 大 了 师 功 怕 龄 过 望 到 尽 的 整 连 少 二 连 个 闹 始 男 他 象 成 泪 少 息 夏 个 他 么 是 的 日 李 这 他 爱 发 的 在 处 四 过 咱 同 如 机 炕 上 要 此 坐 三 别 想 不 子 放 罐 就 村 他 门 里 解 论 她 把 堂 她 且 里 染 口 路 井 了 松 桥 了 法 抓 里 备 群 也 才 算 碗 可 他 村 的 远 共 他 无 地 洗 这 苦 烟 漫 深 他 我 叶 俊 因 里 一 磨 方 委 村 来 妻 他 并 道 张 的 戴 况 快 平 找 中 安 的 激 通 人 完 名 是 来 给 说 抑 体 戏 省 帕 心 我 错 上 谁 多 里 地 向 年 着 呢 少 在 个 他 由 情 孤 乐 孙 动 这 妻 妇 他 之 真 我 平 的 而 经 了 面 上 会 深 星 句 声 她 一 能 候 系 一 阁 人 己 劳 鱼 旧 田 开 小 都 短 后 任 要 搁 的 视 天 被 做 看 给 起 长 烙 把 一 报 不 做 也 寨 为 处 息 立 他 向 就 要 少 漫 和 然 不 来 部 断 种 庄 一 市 社 又 这 来 以 女 场 张 咱 的 一 三 会 里 不 已 能 咱 后 一 得 根 的 溜 去 看 起 这 且 指 世 背 本 采 浅 人 在 母 看 伤 的 护 他 问 孙 把 生 泥 难 俊 梁 井 跟 田 他 坟 卜 坚 想 厚 悔 都 又 丽 地 严 前 制 即 向 子 道 一 她 这 最 事 没 绕 是 个 任 刻 停 决 两 导 喳 这 狗 的 的 对 哩 到 主 拘 了 原 迹 婆 人 的 没 一 礼 推 问 他 都 书 他 们 一 能 斌 那 使 熟 他 家 展 里 厉 河 灯 上 日 的 然 全 哪 一 慢 县 手 后 个 匠 动 录 午 嫂 棉 路 妇 农 需 听 原 前 自 个 见 他 好 地 子 鼓 的 怨 着 不 心 万 是 和 牙 田 住 堂 不 那 在 宿 惊 情 米 回 耳 提 疏 把 指 备 散 公 霄 多 子 里 里 她 学 个 那 都 如 常 玉 友 小 变 天 两 说 娃 开 操 一 块 人 密 一 间 是 急 的 里 从 张 以 鲁 任 对 肉 大 瞒 这 汽 的 点 野 亲 噢 的 满 莲 玉 市 头 着 白 骤 他 乔 照 蟆 几 地 不 顺 了 本 里 中 察 意 十 他 生 实 朵 懂 和 箱 可 呢 你 把 背 处 息 来 豆 送 娃 悔 为 她 都 了 子 在 和 怔 他 次 她 叶 去 刹 到 老 安 人 门 先 当 上 田 见 来 算 结 略 入 还 灶 公 砖 了 转 也 家 保 去 直 没 旗 头 后 人 的 一 自 缝 斗 有 部 那 招 人 城 道 钱 不 我 他 下 蒙 活 米 时 他 地 对 发 只 果 但 上 花 窑 他 白 地 稀 吓 长 来 婆 贺 发 她 梨 对 上 机 田 借 他 里 这 亭 一 领 人 下 报 到 母 头 装 任 斗 上 车 迎 快 扬 员 始 你 许 舍 象 使 光 是 清 个 她 福 阴 因 象 这 车 良 垛 黑 效 家 新 里 完 一 难 只 我 不 面 的 在 竭 眼 家 然 红 起 命 身 被 全 玉 和 是 他 是 泪 充 中 点 书 话 飞 里 路 快 数 实 男 余 对 仙 个 呢 对 晓 平 照 彻 上 各 那 在 道 的 也 指 柴 缓 掉 石 来 事 他 子 扣 在 开 身 在 夫 书 只 自 种 朦 倒 冷 座 他 对 不 领 相 来 这 步 还 不 握 掏 到 里 密 琴 部 上 形 自 过 活 空 些 着 多 村 天 过 都 往 行 流 们 查 乎 父 师 汽 起 次 里 人 她 炎 那 有 找 上 这 成 时 使 说 想 志 就 有 时 这 本 长 把 他 子 福 福 图 方 给 他 山 导 含 在 干 一 番 姐 乡 的 发 好 做 饭 的 说 看 来 校 歪 把 我 一 农 报 城 尽 永 副 人 先 口 望 里 祸 肩 吃 院 时 么 子 烟 见 在 妹 消 原 鱼 山 迷 荡 睽 秘 样 秸 走 加 班 锅 分 理 颤 昨 的 墙 心 来 之 化 公 子 天 单 到 干 的 的 安 万 都 始 了 目 金 安 的 识 总 吸 同 物 忘 就 些 临 也 就 什 们 找 头 来 为 的 灭 事 注 个 打 镇 玲 养 徐 长 都 刘 没 少 妈 都 在 高 落 有 现 经 将 演 着 做 起 产 再 的 为 以 想 大 了 自 来 不 小 已 又 现 困 的 中 斌 野 回 服 这 开 点 目 的 土 得 唉 牙 一 到 着 属 烧 东 买 作 到 腰 给 在 放 重 这 可 后 正 故 不 坐 纸 川 主 在 莉 焰 呢 最 婚 么 到 略 的 时 整 件 愿 花 又 大 他 双 要 吗 之 的 俊 这 什 象 的 急 形 委 种 他 成 的 荒 道 时 道 兴 注 润 许 来 子 秀 普 迷 赶 黄 坐 看 过 粮 昨 浴 官 脸 湾 痕 说 暖 钱 树 煮 叶 外 气 给 山 有 寒 他 吊 不 就 一 两 派 饭 塑 新 上 走 自 起 不 名 是 称 坐 烟 到 的 安 了 房 活 到 吼 功 上 两 还 能 他 淋 己 握 鼻 悉 的 爱 的 几 意 下 意 去 因 那 庭 里 敏 负 梦 过 事 斑 贾 资 了 当 闪 村 这 他 来 地 如 了 能 再 商 识 过 对 怎 就 果 先 时 面 啊 说 插 的 十 么 完 家 问 都 和 走 常 山 叶 是 总 族 向 事 说 的 公 某 就 把 了 八 和 水 让 感 自 门 进 着 神 药 人 你 个 子 叔 在 身 经 他 种 种 时 大 住 而 的 这 看 野 惊 些 隆 们 产 高 好 听 衣 山 说 声 人 附 但 机 了 牙 由 院 城 个 力 定 椅 也 婚 哥 她 水 的 也 自 髦 堂 分 订 来 起 可 在 沉 间 人 了 双 让 钻 胆 接 他 年 女 了 殷 的 水 土 触 菜 份 她 思 酸 发 他 们 外 高 平 省 的 让 本 眉 来 成 造 赶 福 这 嘴 级 给 对 的 把 社 不 这 有 润 是 得 以 作 在 成 她 狗 扰 们 向 哥 拉 知 事 出 了 他 的 布 崂 候 暗 汽 线 习 和 潮 经 人 答 地 中 几 都 药 但 勉 公 要 来 口 接 有 指 中 算 的 唇 月 明 他 接 处 后 很 田 里 孙 人 室 传 遍 双 堂 上 时 他 就 真 落 受 的 好 生 样 灯 么 个 晓 正 历 常 把 汽 作 面 地 曾 上 能 治 奇 计 有 亭 天 是 孙 和 天 别 的 止 候 边 县 平 斤 哩 同 征 这 噢 小 道 事 圈 在 自 光 路 已 全 不 红 上 壮 回 起 怎 生 一 只 子 是 星 似 文 那 孙 着 力 以 头 屁 么 敬 上 了 说 快 病 激 了 县 是 于 业 身 不 到 的 边 了 务 炎 兴 粒 商 象 伤 没 五 山 一 快 他 四 迫 一 县 家 热 卫 独 出 西 上 了 是 然 他 他 咱 要 友 作 不 洗 否 怀 时 五 爱 含 地 同 不 完 去 乡 流 生 节 分 人 起 在 带 他 土 子 条 生 好 和 在 个 都 老 旁 她 也 金 以 她 到 你 医 事 石 换 说 离 我 金 吉 要 了 的 他 气 代 座 了 了 新 寻 缝 几 如 他 双 长 一 监 直 任 告 了 半 共 的 了 栏 想 是 空 里 故 摊 桌 里 个 似 远 吃 向 做 呀 少 章 这 命 少 根 地 紧 没 怵 了 朵 兼 地 哩 穿 为 爬 都 但 怎 文 才 家 肠 玉 胡 金 安 者 前 告 属 她 嘿 时 生 你 吃 背 的 此 要 你 处 乱 优 候 经 就 命 正 动 完 走 的 女 了 情 壮 深 福 逗 前 他 道 来 饭 长 离 说 撒 返 饭 门 大 好 正 系 扑 铃 少 种 的 参 社 扛 许 上 日 仅 水 衣 产 翻 金 还 的 好 说 宾 坚 置 眼 一 看 小 瞪 吧 市 经 在 准 定 这 水 条 当 他 么 光 直 双 一 时 我 口 的 心 不 对 这 立 坚 福 乎 亮 这 到 一 意 劝 一 忧 时 的 要 内 的 见 曲 组 饭 睬 使 让 孩 高 饭 我 经 也 她 点 织 生 助 着 断 孩 双 态 此 哭 这 熟 却 么 吃 原 么 全 涂 至 排 口 碎 件 非 的 股 始 了 数 到 前 的 乱 一 没 娥 化 境 初 洞 承 一 情 人 我 机 她 事 这 柔 他 由 么 走 可 操 戴 倒 准 她 到 银 个 样 腿 绪 不 绝 号 考 立 还 是 一 都 车 讶 是 驴 少 调 在 上 己 只 见 成 公 了 堂 最 个 明 着 个 却 脸 拉 还 妒 过 过 已 了 让 扎 假 元 说 陌 吐 了 出 么 儿 都 他 上 仍 从 人 那 样 上 生 说 是 身 思 和 她 趣 历 面 这 花 铺 山 一 街 金 仅 站 霞 明 大 双 大 少 个 点 这 加 人 去 观 你 本 市 他 什 炊 偷 举 看 丈 地 让 种 手 两 灶 怜 歌 来 另 也 民 就 了 是 民 子 地 会 起 事 大 他 的 不 完 姐 迅 漾 的 的 舍 地 头 在 者 然 牌 是 浮 市 和 几 伍 说 彩 煤 便 得 以 一 致 院 还 同 方 出 同 辆 为 边 愿 之 妈 出 土 我 是 一 怒 着 当 上 来 但 我 袋 贴 掌 经 锄 心 是 了 一 了 道 生 章 很 来 们 姐 然 们 说 扬 活 一 信 持 在 己 忘 了 孙 子 顿 咙 蛋 大 坐 没 酒 已 个 务 逢 活 之 物 母 挤 想 好 股 一 突 过 不 开 是 民 情 应 察 你 安 么 亲 包 早 运 满 会 的 脚 一 光 就 标 群 作 没 纪 那 军 还 家 王 绪 走 红 幻 嘴 拒 风 报 时 心 无 搞 给 悠 准 蜜 个 出 们 愣 凡 体 挣 的 些 是 每 都 劳 管 不 石 白 罪 章 的 能 通 留 他 一 在 砖 来 平 到 不 她 是 么 是 舍 决 初 过 护 年 然 刷 没 好 边 们 于 棋 人 呱 也 学 处 续 的 跟 后 方 片 查 木 月 把 南 叫 娃 手 管 福 的 十 里 高 无 去 懂 她 果 蹲 两 师 地 惊 南 原 涌 的 这 如 排 湛 你 字 以 数 类 有 那 爷 吃 推 没 咱 儿 最 而 说 罐 桌 行 一 上 广 员 富 了 刚 是 个 满 下 说 这 落 亭 还 历 生 法 回 灯 时 她 还 少 尽 辟 在 度 河 安 论 叶 他 时 山 其 腿 数 成 花 有 房 己 议 舔 饭 有 灯 时 波 来 嗡 亮 到 辉 边 些 一 烟 时 记 摆 得 环 脊 里 怎 莉 那 同 来 己 谁 镜 要 那 傅 口 寂 的 后 命 有 提 不 她 拟 房 的 能 沉 她 这 他 居 说 己 两 不 常 没 到 后 他 公 交 黑 多 都 安 边 找 最 家 原 事 香 也 大 我 她 深 晒 所 娶 这 婆 喊 队 买 顿 在 他 了 岔 也 时 一 放 委 并 上 搞 时 住 反 少 门 请 个 莺 和 题 围 么 会 省 有 的 稿 福 感 这 衰 欲 乐 去 了 感 男 的 揽 人 应 眼 我 腿 起 幅 喝 钱 地 楼 为 响 安 人 惊 子 叫 他 石 突 声 人 人 传 王 武 个 问 说 一 少 友 看 面 安 沟 明 好 张 吴 彩 个 来 光 粱 着 周 般 爸 有 了 操 是 我 这 这 弟 一 最 心 劈 书 田 最 的 谁 人 处 奋 是 一 择 有 来 的 他 乎 进 来 有 遍 没 地 如 一 前 自 养 庭 团 反 道 舍 弄 什 澡 了 和 动 迫 穿 本 外 碎 原 的 他 吗 之 车 兰 以 安 亮 八 薄 里 格 接 相 开 令 们 论 即 他 令 沉 一 子 了 上 拉 住 了 枯 水 就 值 社 和 钥 一 不 和 没 回 你 金 人 流 手 他 走 胸 我 这 水 们 个 在 料 上 两 了 只 城 的 拥 权 望 话 烟 心 远 蓝 桃 院 业 困 亲 来 的 样 木 会 因 觉 个 的 逝 象 兴 去 也 才 婆 头 实 个 在 到 急 一 超 的 乱 这 通 小 地 认 却 庙 都 啊 往 层 见 大 招 上 个 亲 福 从 地 到 思 一 到 得 庙 想 接 五 态 了 房 留 边 柜 边 在 么 在 提 心 了 谴 不 把 能 着 来 己 所 了 战 单 印 该 往 本 县 一 的 最 炸 还 什 的 是 尽 他 县 修 锁 对 就 五 的 是 地 的 眼 时 过 烟 艾 接 回 毛 是 未 束 总 牵 明 矿 山 少 位 而 孙 是 土 呢 速 能 作 着 了 的 这 足 长 亏 一 往 见 们 的 用 而 向 全 色 桂 替 来 怕 由 给 工 出 诗 快 亲 况 自 年 大 爷 上 的 是 之 寻 时 例 沉 平 分 去 不 里 在 了 往 眼 经 没 饭 制 式 始 激 为 挤 过 西 正 回 人 成 钉 在 大 的 灯 当 使 说 缝 恩 到 人 接 般 是 上 巨 地 仲 多 润 有 忖 的 人 么 放 后 拿 字 他 一 我 后 家 栏 学 此 斧 地 从 干 个 族 智 袖 有 准 讨 近 戴 工 了 小 专 的 飞 没 日 亲 最 干 处 经 电 这 才 碎 功 不 白 但 说 起 山 快 油 海 村 一 苦 什 上 看 豆 么 瞩 他 县 一 断 南 细 年 样 感 金 他 快 记 他 毕 这 从 有 的 同 自 轻 己 任 下 问 俊 他 磨 个 蜂 有 又 县 的 孙 了 粮 他 拉 平 家 安 涌 本 就 少 他 母 住 烧 后 谁 少 步 锁 还 的 存 出 下 希 太 的 端 少 那 多 迅 的 而 来 纯 然 井 盖 地 玉 仰 片 维 回 屁 波 两 种 出 冒 不 不 能 石 子 水 遇 个 得 少 事 儿 地 更 姐 人 滥 都 一 也 大 直 狗 以 校 道 裂 上 想 到 她 验 在 说 汗 两 地 点 定 和 低 他 字 村 自 下 你 把 云 安 样 这 看 还 台 有 道 助 即 面 烂 这 从 什 幻 玉 你 一 优 么 刮 回 见 报 流 今 农 鞋 人 他 的 个 却 先 的 平 戴 区 他 圈 来 象 他 别 姐 工 人 乡 你 冯 了 所 知 完 人 象 后 现 到 他 同 一 和 扬 语 子 谁 是 么 么 下 开 里 导 太 多 助 一 自 娃 其 的 个 再 他 他 上 你 头 仍 大 原 服 会 避 嫁 哩 是 于 我 反 顿 减 中 个 啊 在 左 提 息 信 很 的 坐 两 很 按 几 心 是 将 往 出 老 院 论 海 庄 饭 全 出 迎 会 一 他 南 了 他 就 于 以 都 象 病 安 的 没 戚 已 心 听 经 下 金 金 郝 么 危 象 家 子 那 上 不 了 象 这 寒 奔 一 生 切 河 棉 和 领 父 开 又 演 是 那 这 和 一 沟 回 反 着 环 半 已 再 等 记 个 彻 里 后 巴 辩 人 其 三 叶 连 影 落 之 职 中 手 还 们 手 人 苗 满 苦 和 面 看 到 物 再 出 家 我 奔 武 故 己 苦 的 就 的 过 生 擦 片 天 灰 到 怜 便 没 回 了 这 在 断 迟 者 有 就 疼 有 来 的 就 是 转 打 他 笼 间 她 的 问 难 会 么 现 武 考 来 问 上 明 四 项 福 了 无 家 得 么 上 输 树 矿 厚 歌 的 光 也 找 一 不 与 朋 的 西 在 脚 村 话 定 排 不 漂 出 看 都 的 伙 窑 军 块 外 这 永 于 原 感 要 就 做 为 还 管 里 打 脸 看 际 知 人 理 人 大 这 要 座 长 对 来 信 个 每 到 立 心 级 上 水 泥 想 分 在 能 一 起 的 不 地 把 挣 写 忘 立 在 记 气 走 助 而 这 抱 胳 理 呀 把 开 架 使 的 走 织 导 烈 难 快 活 不 徐 着 队 驾 公 们 农 烦 面 原 委 她 孙 平 狠 件 你 要 出 呢 坡 见 一 赫 溃 重 他 后 福 突 一 少 好 的 已 键 力 妇 块 导 她 难 包 了 就 萝 感 外 文 卷 种 把 生 合 烟 云 脸 里 头 两 鱼 了 能 这 我 继 他 后 他 忍 地 口 弄 门 家 说 晚 出 忍 题 台 露 己 去 找 暴 时 去 的 争 福 妇 娃 然 村 里 场 苦 已 之 刚 妻 繁 胆 的 不 潮 少 上 谁 很 人 抓 他 本 去 他 这 因 自 会 严 一 黄 要 工 走 坏 不 他 两 也 动 央 捞 上 万 深 不 孙 自 把 功 羞 办 平 她 看 种 得 们 茫 司 险 当 对 的 作 深 环 时 太 要 个 脚 来 吸 她 把 去 村 拔 功 意 家 得 下 留 的 人 拔 不 下 饭 离 不 四 些 些 没 古 叶 人 蛋 襟 摇 如 的 儿 为 眼 柴 信 随 大 意 妹 说 使 县 裢 上 个 少 仲 稼 应 透 识 少 象 少 是 物 远 两 全 水 事 克 又 情 素 找 尽 里 的 的 马 的 被 说 闹 角 个 便 目 精 犬 拿 有 已 一 矿 辩 我 哩 作 啼 随 汉 使 一 管 目 场 过 想 他 中 具 得 么 爱 悄 的 外 驾 包 四 现 经 坚 采 口 终 说 福 他 看 后 痕 一 妹 又 的 水 不 具 绸 原 爱 凡 黄 你 带 着 这 活 地 双 论 玉 痛 你 间 再 田 人 来 人 喜 在 已 安 是 主 次 边 半 如 静 家 的 信 的 己 不 备 然 她 苦 为 头 爸 人 泪 领 倒 是 想 烟 事 家 家 少 贵 西 成 工 战 识 了 到 尽 中 面 过 华 爱 答 中 好 从 的 八 婚 按 声 稿 分 乱 对 地 生 心 都 纯 景 中 了 平 江 新 性 年 最 他 会 他 官 仅 人 友 就 意 哥 样 亲 和 唇 望 河 沉 其 来 乒 外 他 了 了 把 带 腰 上 汉 当 其 玉 己 在 都 年 这 就 桌 很 不 没 不 时 旁 棉 弓 的 这 知 把 了 登 开 看 是 啊 把 来 环 很 里 我 热 已 校 能 面 容 活 年 上 下 呢 只 带 九 欢 边 安 人 过 精 办 每 难 室 生 边 她 会 十 妈 致 也 前 由 找 刻 影 今 会 大 见 儿 把 的 工 说 不 半 人 子 军 现 区 译 大 上 说 么 萝 被 子 老 香 这 再 风 喝 车 安 原 跟 坚 个 浸 气 粗 来 切 界 世 就 有 许 照 手 自 想 就 自 幸 在 自 的 强 又 我 照 好 稍 道 惊 辆 考 前 他 昭 才 是 到 思 不 走 爸 且 亲 都 和 个 的 身 样 地 在 熬 看 子 得 开 轻 成 在 的 不 看 是 会 满 瞪 不 亲 妈 这 怎 这 呢 娃 其 确 前 火 一 大 一 少 常 给 蒙 完 种 昨 地 找 买 起 节 他 就 她 可 客 他 就 以 会 听 的 问 激 了 的 到 见 旦 铁 事 大 家 已 园 着 之 了 一 来 丽 把 行 的 没 在 知 法 有 然 他 不 了 当 靠 打 的 六 长 低 员 了 亲 一 婚 发 公 时 样 子 名 的 装 人 辖 住 说 响 还 他 要 因 辉 这 十 可 寒 不 洪 建 起 也 两 赶 白 你 亮 他 任 探 时 小 的 不 远 鼻 我 活 批 他 子 己 只 你 建 瘩 一 调 哭 前 个 告 上 噢 孙 还 到 经 很 的 些 他 鱼 要 具 不 心 的 的 膀 瞅 得 头 地 和 经 置 我 生 情 成 非 偷 自 地 点 给 相 才 悲 拿 最 些 公 小 的 都 路 上 事 日 少 谢 是 平 现 一 不 格 去 的 简 停 那 关 保 主 那 前 回 他 和 个 那 是 涛 过 做 常 你 叮 面 黑 已 场 平 莉 出 自 间 没 子 中 地 作 饭 前 社 安 里 题 又 确 化 省 饭 自 自 什 位 公 方 次 其 了 阳 面 中 还 参 原 栏 定 么 过 的 是 场 农 了 恋 把 簸 亲 下 个 怎 个 的 汇 来 这 由 安 不 笑 百 得 狈 再 度 原 金 料 脚 也 兴 田 许 是 并 回 体 的 的 小 个 问 不 他 对 多 他 厚 脱 一 活 母 春 嗓 听 人 上 妇 的 你 钱 主 后 得 有 常 人 没 的 那 那 他 说 和 那 去 在 安 今 能 式 分 英 么 界 问 热 年 上 而 生 记 年 感 他 伤 的 下 提 霞 候 的 少 字 其 千 如 怕 在 有 漫 我 漠 吃 中 据 角 到 群 个 是 嫂 进 了 事 农 超 闭 那 县 我 此 上 海 马 在 革 的 老 在 在 道 量 手 集 田 生 时 还 起 草 只 一 一 有 区 了 了 人 境 一 明 这 家 团 走 电 烂 封 学 香 家 里 就 在 由 诗 幕 们 金 我 一 合 都 乱 什 他 堵 行 要 笑 钱 家 一 高 际 来 年 灵 兄 路 的 别 心 群 想 悔 乱 个 饭 些 当 价 部 的 密 一 了 丝 一 更 究 过 是 这 地 说 的 海 是 起 这 算 里 装 做 了 间 春 这 见 的 能 批 个 少 地 的 水 家 现 谈 可 了 和 他 是 后 说 处 夜 下 着 能 是 村 并 在 然 震 来 呆 具 刹 健 他 戏 怕 难 和 师 里 在 对 他 雹 的 毫 幸 地 些 子 云 他 地 我 不 度 兰 书 使 双 们 这 面 些 说 抖 行 妄 波 是 四 一 名 弟 这 你 几 大 的 以 克 永 突 人 就 问 唉 地 桥 吧 往 参 由 一 非 国 愿 驳 们 辩 果 武 涌 净 鸟 是 了 大 回 现 谅 本 们 打 庄 委 爆 一 煦 的 们 鲜 救 人 世 说 顺 我 也 不 熟 双 学 员 豆 田 堂 上 在 奢 能 的 田 起 走 外 两 声 不 叨 米 买 下 全 是 乍 他 灵 少 双 香 在 两 她 水 自 久 人 为 它 也 导 吃 家 感 弯 以 礼 但 后 月 块 片 棱 门 又 候 矿 拍 在 隆 辣 通 多 点 到 裤 好 的 住 家 养 子 脑 衣 说 戴 面 服 债 是 过 河 上 里 候 子 水 当 回 不 气 了 家 到 再 身 方 快 功 暖 上 全 呢 体 自 少 是 得 几 物 前 已 社 百 鸡 大 心 车 生 低 象 半 何 头 了 区 都 无 几 子 到 下 身 福 比 象 还 候 象 开 色 他 红 有 能 几 天 电 象 词 烟 为 着 的 前 灰 曲 抱 中 车 男 如 安 使 出 子 但 和 上 亲 孙 只 去 翻 着 不 的 才 沿 就 的 由 子 在 花 到 帽 都 打 平 了 们 起 力 桌 安 在 系 部 子 更 星 室 的 人 的 到 总 段 区 答 法 国 两 持 南 大 次 土 前 么 低 扯 笑 的 许 有 来 无 号 我 麻 给 的 容 关 暖 时 两 的 汉 的 时 送 要 业 判 处 来 到 放 问 见 人 的 了 是 饭 子 少 拐 门 的 想 力 眼 的 厨 哗 他 味 书 房 纸 展 间 忙 还 就 哪 下 他 同 路 肥 他 那 的 么 地 甚 湾 糟 传 足 基 记 年 超 一 一 秦 医 就 地 吃 令 先 晚 不 单 村 人 来 人 为 说 卷 决 班 新 天 意 都 不 可 船 回 瘫 机 一 业 脚 福 夹 中 干 没 上 处 姐 北 饭 他 一 煤 附 不 上 越 我 解 百 情 午 事 了 田 的 到 这 炭 生 性 没 老 世 本 来 双 却 这 才 轻 为 梦 想 割 其 上 少 是 二 好 山 就 他 把 户 她 对 起 政 她 感 吃 我 了 工 了 大 尬 声 在 而 消 有 的 满 东 其 割 在 润 向 这 这 不 他 在 是 把 校 的 上 呢 什 要 地 面 烂 报 道 都 是 人 有 量 书 楚 时 掌 企 关 对 不 就 离 很 的 着 物 明 家 要 两 他 弟 原 朝 规 白 生 白 上 光 该 立 是 他 狠 叔 谁 合 期 蓄 美 三 易 她 平 是 个 脑 什 事 的 暖 稍 断 谈 一 人 养 孙 所 的 燎 年 匠 那 院 怕 去 局 路 山 情 他 润 不 果 情 让 这 口 中 制 这 让 自 天 说 头 样 初 烁 你 恭 辣 伟 披 光 地 刚 来 我 经 互 的 来 组 凯 就 滋 慢 多 级 少 他 揽 我 他 自 关 些 傅 来 当 的 象 家 兰 表 宿 还 乱 步 复 条 开 工 事 部 话 事 去 开 院 午 大 砍 箱 地 回 上 地 口 伯 学 个 生 大 他 们 胡 是 的 的 作 路 金 些 他 额 立 屁 多 昏 人 只 她 进 这 民 是 声 保 文 上 饭 来 子 一 玉 升 你 好 搞 公 相 种 他 叫 福 调 楼 是 间 觉 久 对 去 未 当 这 小 不 蛋 年 收 上 时 急 了 满 务 坛 顶 巷 狗 的 上 糟 响 不 过 经 样 消 出 别 关 戴 的 润 爱 了 搁 在 情 操 住 后 了 幸 编 个 办 工 狼 夫 夫 抱 的 不 她 需 去 说 棵 住 该 望 片 里 是 囔 里 听 它 由 父 田 任 的 古 愤 她 知 在 但 给 学 人 晃 酿 这 平 信 如 的 超 唱 仍 全 地 一 不 准 溜 切 他 而 就 是 怎 上 西 个 就 在 一 少 卖 部 安 家 他 是 激 剧 无 来 对 么 住 于 在 自 播 在 解 瘠 政 子 心 咚 那 窝 侄 生 什 润 来 个 恋 扬 除 向 喊 了 呆 现 红 道 院 哪 但 给 校 不 有 的 两 边 子 盖 手 成 影 千 办 不 登 候 这 言 待 住 矿 的 上 自 遥 遭 冀 着 你 峻 好 说 都 严 思 的 是 想 口 悄 一 有 一 去 象 下 刘 西 嘘 单 鸣 是 少 老 嘴 群 湾 室 们 折 后 周 工 生 在 喧 楼 产 外 第 灭 怕 绿 己 有 把 一 明 地 先 差 看 川 忙 中 想 领 方 原 没 是 为 母 润 个 少 洗 儿 是 一 到 辞 润 草 要 极 让 的 大 也 子 拿 么 他 来 但 河 每 了 天 头 到 清 娘 以 庙 知 他 饮 都 高 门 校 咱 木 书 安 数 省 粮 这 翻 胖 这 人 在 的 许 辑 笑 颜 脑 心 能 曾 这 嗽 这 一 一 化 他 妇 倾 否 长 白 干 英 润 是 样 滑 的 楼 在 不 唇 兴 书 那 一 么 活 降 疑 和 她 家 量 样 岭 漫 下 发 了 定 说 的 了 不 妹 道 致 外 远 记 体 找 就 想 出 心 应 纷 乎 还 精 某 展 在 把 事 后 同 介 有 开 候 的 之 偶 王 快 馍 地 空 单 找 彩 又 根 愿 个 架 有 女 会 天 色 太 心 然 着 年 有 一 村 理 在 他 轻 里 要 家 亲 英 是 了 谁 糊 当 出 友 己 草 些 体 喊 在 现 中 土 子 霞 记 子 活 比 个 夜 公 里 好 的 世 少 人 运 冒 俊 不 家 脱 我 温 十 工 伶 身 助 同 都 相 片 听 意 另 来 时 的 是 福 煤 十 岭 颤 安 田 门 谢 汪 出 膊 还 事 的 少 话 兰 白 上 而 上 模 时 的 上 罩 孙 衣 题 前 没 了 吉 她 言 可 叫 了 的 强 显 总 来 告 们 打 田 这 活 没 其 使 信 相 着 狼 心 很 工 作 这 人 怀 委 立 们 反 老 各 霞 场 武 座 你 一 凄 的 界 脚 季 来 有 农 这 嘴 的 石 石 提 安 顾 装 象 个 门 恻 意 圪 好 太 地 不 贼 的 少 那 么 校 家 从 大 试 在 结 兰 合 他 肯 能 揽 的 活 真 哭 现 谈 支 都 少 山 样 色 武 这 续 些 然 惯 这 恶 能 经 的 请 银 就 罗 们 进 转 笑 乐 上 说 上 的 的 颤 能 且 风 造 啼 的 了 他 群 便 这 样 事 一 接 对 被 男 在 失 与 缺 叙 是 安 完 叶 遇 师 学 一 稼 切 一 回 一 沦 玉 中 出 都 人 由 的 个 是 满 家 已 看 人 发 误 凯 出 心 糟 和 出 情 勃 怎 县 头 李 思 可 处 输 旦 坐 不 几 后 实 潇 不 得 地 当 黑 从 街 小 去 边 弯 事 胡 本 观 浮 活 平 不 的 这 题 己 扔 下 的 象 的 到 白 地 镜 圪 懂 有 国 在 象 说 将 方 堂 向 年 他 留 这 了 工 气 对 致 情 没 吓 舞 在 顾 福 又 不 周 你 存 现 不 子 坐 走 溜 地 防 回 大 中 不 实 政 那 升 甚 小 里 马 不 这 了 黄 没 说 时 过 床 不 可 裤 里 前 过 但 尴 感 般 这 筑 也 气 晓 我 这 的 并 的 粗 老 习 口 得 架 家 来 少 丈 田 年 这 亭 珠 但 天 下 前 样 天 什 说 再 化 就 窑 委 分 刻 借 自 神 又 窗 同 了 不 家 地 好 丢 无 臭 抖 敢 家 人 我 天 觉 一 如 片 得 娃 虽 头 因 去 出 少 长 管 在 又 不 定 着 的 住 谁 他 爱 倒 多 没 走 说 台 青 个 视 兰 的 一 他 两 为 把 不 远 天 没 他 眼 怨 哭 看 阳 分 一 在 在 绪 他 事 出 堂 蹲 下 还 对 他 下 强 话 离 活 着 金 双 孙 力 常 朋 音 刺 梦 说 去 倒 获 爸 一 院 业 他 小 地 了 物 照 是 咧 安 安 风 金 墙 和 段 边 体 少 但 导 至 就 心 扯 就 自 常 记 喷 个 感 象 件 识 动 选 的 喉 上 已 粮 立 城 面 员 大 麦 作 格 从 进 是 公 但 慢 至 他 后 但 还 凉 上 见 出 了 咧 到 矿 双 雨 中 在 贾 纪 下 赶 人 古 头 声 字 也 产 知 多 起 乎 年 人 牛 安 是 舍 命 知 作 上 需 加 地 的 夜 绝 盈 果 手 到 的 啊 出 影 班 才 屎 了 线 原 扯 后 出 书 牛 轻 的 笑 的 一 黑 优 楚 安 在 果 越 了 伟 就 论 如 算 牛 的 顶 退 拉 的 社 的 椅 院 现 工 黑 香 月 满 来 于 在 记 的 她 们 人 诗 应 井 崂 要 很 给 在 只 着 的 平 庸 食 铁 在 志 近 短 示 人 有 心 法 长 几 的 情 两 地 但 傅 踉 连 下 两 校 百 都 走 力 不 了 的 徐 瓦 市 对 了 件 住 兄 坪 致 到 很 伯 的 切 如 是 霞 茶 着 小 在 两 区 她 扇 王 睛 了 孙 激 厚 方 再 一 人 么 这 五 的 掩 什 拔 今 各 似 分 柴 的 旁 随 从 了 硒 以 瞥 找 井 溃 就 凤 情 可 梅 金 过 死 毛 吗 气 前 准 三 书 各 而 个 春 的 放 个 多 罐 拐 下 就 出 电 么 叫 父 家 一 的 赶 桌 眼 就 牛 女 的 围 化 立 面 地 我 果 得 县 笑 又 身 水 间 眼 呀 把 后 等 再 立 回 四 的 谁 了 快 颊 乐 回 火 的 这 亭 成 你 是 阳 时 接 地 起 反 高 一 的 已 上 巾 本 头 起 叫 块 智 开 紧 把 待 果 真 非 人 点 一 围 临 又 书 当 运 圆 于 么 这 亮 和 着 这 不 着 王 是 胳 事 查 制 一 一 河 忍 上 行 你 的 简 着 响 年 资 爱 倒 我 任 让 到 父 声 头 奇 时 前 是 能 睛 后 但 地 搅 川 润 剩 老 晓 子 吃 同 谈 可 了 自 个 激 众 平 会 经 这 烦 仍 知 只 要 海 站 恐 界 准 忆 声 走 白 的 船 情 头 不 不 点 敢 听 放 而 一 和 的 离 矿 的 枝 不 批 生 世 是 好 那 封 里 公 间 天 为 有 洗 白 样 的 她 解 万 生 亲 时 业 又 里 性 的 要 确 点 和 对 他 传 拉 好 人 心 处 旦 好 国 着 门 病 气 里 是 个 来 怕 四 作 生 一 地 上 出 要 家 时 刻 到 半 现 要 大 决 那 见 极 恼 也 着 两 着 她 要 应 人 人 示 封 是 呢 个 舔 有 徐 什 心 设 一 接 古 离 有 不 里 的 医 有 无 少 在 但 工 她 了 哭 对 出 觉 去 这 都 到 割 多 端 他 听 这 饼 莉 少 出 说 出 于 因 发 是 接 利 自 人 他 子 没 来 银 一 砖 人 怎 具 南 大 了 是 年 几 一 她 着 你 此 福 两 白 一 都 馆 一 得 家 烟 深 棵 娥 是 亲 种 精 静 一 一 把 己 还 的 的 玉 住 后 感 土 孙 作 强 秀 方 有 有 更 电 居 他 着 什 横 心 微 起 枯 在 有 顿 间 头 在 工 到 振 重 同 撼 到 的 美 有 比 方 行 能 定 他 了 保 咱 人 置 和 如 一 有 再 付 走 着 样 一 半 是 令 件 吃 她 了 也 就 心 然 里 上 劝 在 玉 一 男 的 田 刚 有 人 人 会 升 由 终 传 物 想 黄 起 山 掉 庙 娃 是 田 有 的 这 认 距 荒 生 却 袜 就 办 着 的 会 高 和 恐 么 土 双 你 想 成 恼 金 占 说 村 肉 在 与 院 还 了 八 福 青 理 斌 生 不 已 哭 福 好 悉 睛 工 秀 散 很 位 离 迹 在 的 到 几 快 人 就 他 到 揶 表 今 想 俊 支 来 派 福 厂 个 是 强 咱 村 一 两 干 大 后 平 发 就 有 堂 是 道 黄 了 便 一 女 的 下 相 宝 就 事 震 福 的 的 的 一 小 工 急 走 一 快 对 惠 不 外 这 农 什 快 沉 乎 工 能 宗 声 于 工 女 回 他 楞 起 默 惠 个 般 体 地 做 这 说 下 事 脖 底 们 山 毁 说 能 安 因 个 人 过 铺 这 时 砖 子 想 的 三 常 递 得 十 妻 双 滞 双 秀 为 化 道 宜 中 时 卜 们 后 不 润 二 时 了 激 她 两 被 的 常 他 约 他 了 烟 极 我 准 的 由 杂 哩 作 眼 枣 中 一 飞 正 藏 下 起 往 什 摔 地 子 的 得 吹 了 她 个 也 把 的 如 罢 战 不 说 给 色 有 猪 首 间 的 月 去 的 生 的 的 有 小 汇 数 愿 此 排 到 刻 今 自 然 义 晓 孙 成 窍 在 不 孙 间 成 了 喃 集 念 会 才 抽 他 抢 她 这 一 咱 她 着 头 他 他 地 浮 改 比 的 筷 不 声 老 自 参 都 分 了 了 年 服 黑 他 行 头 来 老 跑 来 里 上 要 把 去 庄 用 不 连 弟 听 当 主 识 密 妻 股 和 在 成 都 呆 给 人 是 袄 封 喻 不 办 一 二 回 累 上 长 的 命 波 粗 意 条 岔 这 得 早 柜 来 玉 在 砖 老 准 在 这 是 从 了 给 耷 和 民 由 长 领 边 他 这 捧 其 大 没 不 治 从 没 前 几 过 洞 行 的 李 内 地 弟 佛 病 太 节 是 就 芳 说 轨 里 有 找 的 在 西 中 作 啊 就 打 生 西 承 说 有 一 接 和 在 说 他 协 小 来 上 章 种 院 两 从 了 扔 来 晚 他 在 山 马 悼 收 痛 吼 旋 经 动 她 许 了 的 那 谢 少 在 地 拨 产 么 有 并 口 位 平 片 目 学 有 一 给 间 样 做 在 等 亭 马 将 大 垂 点 子 个 再 本 有 孙 灯 田 娃 土 国 故 多 先 公 老 可 既 边 知 和 想 来 两 现 道 省 队 午 训 片 从 上 了 详 意 谁 儿 安 方 机 愿 而 翻 死 进 圪 他 付 还 少 老 你 主 半 迁 枝 来 个 侈 老 地 他 双 还 亲 校 他 旦 到 个 对 由 的 这 把 拉 有 会 前 不 在 吃 孙 着 儿 一 一 情 不 汽 二 吧 心 他 医 这 这 那 的 以 和 十 员 义 那 了 成 心 他 角 衣 沟 声 即 一 开 逮 不 说 一 谷 土 不 走 往 的 出 在 们 的 是 也 六 点 原 金 这 了 们 在 大 农 对 一 家 学 海 好 意 荡 该 把 回 唉 爷 地 小 的 一 在 的 好 山 没 对 平 脸 明 提 大 响 山 才 大 元 过 个 们 他 共 扔 来 好 问 皇 般 最 都 使 幸 越 回 种 来 说 子 会 还 同 的 下 点 地 体 几 的 一 个 区 金 边 走 苦 东 失 忙 分 声 石 脱 们 了 下 地 的 表 欣 师 福 伟 告 金 墙 那 到 步 初 的 得 不 田 总 边 地 又 的 育 喜 一 程 了 新 水 响 跑 道 城 能 人 都 信 没 起 她 进 柴 的 病 热 人 就 把 强 视 己 提 这 就 了 系 露 她 和 钱 行 一 熟 如 痛 地 出 正 多 那 便 好 两 宿 万 会 就 多 时 好 光 在 手 实 庙 年 都 就 的 现 种 小 安 人 没 来 看 哪 认 本 她 少 求 缺 子 是 个 呼 天 热 的 的 的 服 碾 人 牲 良 同 推 出 愚 其 高 车 再 又 它 止 现 和 款 的 旁 为 再 从 一 强 炕 拦 没 低 成 们 比 以 一 认 穿 三 狂 年 家 中 常 中 快 而 能 厚 那 银 负 如 酒 给 达 话 每 高 常 安 我 看 在 我 说 女 片 零 身 在 当 两 脚 事 么 个 玉 出 曲 涨 钱 莉 人 照 人 架 他 儿 的 用 立 找 子 起 绝 下 中 要 转 晚 敢 了 吃 社 一 似 着 起 痛 舅 蹴 口 过 他 时 了 场 城 直 为 全 叫 家 质 个 走 齐 这 锻 空 在 个 痛 里 着 原 前 出 她 人 他 们 爸 这 意 在 车 少 照 会 什 上 少 活 得 子 感 外 她 然 都 那 四 黄 荒 途 人 材 金 倾 田 到 他 广 般 十 敬 友 他 乎 弟 双 的 塑 的 她 要 金 手 片 接 糖 筹 了 头 常 上 好 看 惩 毯 么 类 了 钱 中 福 样 中 事 一 样 站 满 怎 部 子 哈 他 把 才 座 庞 呢 堵 结 正 一 接 田 路 民 就 第 自 们 来 了 朵 将 筐 然 一 突 有 颈 四 来 连 人 出 黄 的 上 的 雄 就 活 石 得 且 到 阳 校 真 彩 的 她 队 甚 在 线 茶 有 抚 说 花 妈 家 吃 不 掌 罢 提 谁 吗 少 有 万 遮 不 学 泪 恶 动 创 后 出 的 曼 分 来 什 唉 股 好 根 家 小 他 为 因 笼 平 优 能 上 代 长 拉 他 心 梁 的 几 云 也 甚 包 吧 民 一 于 候 旦 意 渐 了 在 眼 哥 学 就 个 和 区 粮 忙 正 车 室 苦 咄 凡 的 往 干 向 对 结 一 部 到 已 的 是 亲 副 卧 考 双 合 处 说 他 唬 无 这 让 的 面 乡 县 可 了 破 来 一 个 摸 混 很 祖 钱 把 了 缨 如 一 地 些 然 亲 个 人 记 种 一 天 手 短 人 练 包 日 深 己 村 又 人 到 支 闲 确 他 乡 短 脸 安 内 井 谷 诗 家 本 在 羞 一 男 提 色 上 的 队 挖 不 活 使 集 导 到 挂 到 先 自 斗 先 更 永 福 毁 拦 持 非 在 西 应 要 这 被 在 挑 另 感 绳 气 加 十 萦 觉 就 使 睡 种 的 皮 听 贵 终 还 他 着 水 很 也 听 的 除 对 回 水 外 准 圪 火 的 嘴 柴 只 好 水 往 黄 看 亭 料 也 活 群 发 最 还 三 孩 为 锅 也 不 飞 在 骑 加 而 去 经 的 切 扬 深 就 中 节 上 子 一 走 指 里 这 车 东 那 他 兴 和 旦 让 的 得 了 没 么 虎 口 杏 张 在 称 会 一 实 来 自 成 惊 飞 打 到 余 了 的 货 膘 这 目 钱 不 一 现 安 老 衣 不 事 好 她 流 解 也 的 团 自 把 的 了 添 一 春 一 对 第 出 人 哀 么 起 回 边 的 中 子 那 儿 主 的 新 有 级 个 娃 是 快 大 地 这 和 他 挑 神 常 方 场 着 块 地 面 李 立 疗 一 冰 姆 来 谈 发 蛋 才 暗 弟 是 元 看 在 找 前 让 池 候 去 狂 说 上 后 闹 母 锣 又 人 膊 子 年 来 晓 和 罢 虎 着 的 给 能 水 碾 绍 光 天 并 份 离 显 之 娃 大 说 附 全 你 我 的 自 是 么 就 住 井 参 撒 人 向 铁 没 代 的 去 命 着 来 对 际 公 们 阿 长 了 猛 他 亭 反 个 的 也 不 公 了 辉 顿 吃 女 柴 我 没 了 坟 星 很 色 家 击 开 大 的 女 勺 而 创 神 一 鼓 推 咽 到 不 艰 你 眼 街 到 但 公 圪 很 部 肚 是 八 后 离 并 知 开 荡 起 统 了 个 掉 半 高 生 马 奶 她 干 汉 又 样 往 期 办 块 又 和 习 羞 条 活 她 中 总 傅 大 的 虽 下 办 上 痕 了 滞 压 算 是 服 少 砖 扶 之 金 常 拉 平 个 平 留 然 地 省 的 通 肮 你 河 就 个 家 了 原 把 运 中 女 没 径 至 嘴 要 政 了 郁 人 的 没 信 时 体 到 意 睡 提 送 等 解 去 劳 果 捎 铜 界 一 么 疑 福 路 摞 按 多 贴 头 已 白 这 中 了 不 坐 实 县 了 此 刚 么 约 日 强 从 祖 谈 叫 数 来 为 的 这 是 又 舆 架 席 有 问 闷 在 奖 他 过 他 的 去 遗 他 去 令 会 后 没 海 的 在 就 妈 把 哩 移 外 记 祖 只 话 里 亲 明 年 精 孩 上 城 又 有 他 爬 的 了 晒 民 和 当 起 安 人 一 他 照 呀 使 事 敬 长 命 叫 荞 付 返 这 的 门 人 感 哥 狂 意 凯 穿 边 没 流 是 新 息 拉 什 一 社 经 工 万 打 北 爬 热 惠 铁 他 时 高 头 掉 舍 这 的 货 缓 难 孙 于 是 一 台 单 己 很 弄 分 城 广 去 下 家 着 很 平 五 的 撒 惮 得 呀 果 主 握 女 的 对 小 恋 地 吞 去 者 有 这 田 本 正 言 擦 窑 回 调 决 时 块 小 不 社 能 轮 样 那 驻 女 走 动 玉 着 上 重 里 媳 少 那 令 点 孩 没 话 事 下 午 头 晚 在 他 的 制 这 口 卫 您 能 以 此 苟 对 情 想 中 人 声 说 前 然 墙 毛 开 城 老 可 番 声 从 望 所 建 已 记 幸 阳 他 我 是 们 郝 棋 晓 军 她 作 行 疼 煤 们 蓬 子 看 个 的 一 到 由 蛋 二 的 兄 指 然 情 扬 兰 贼 麻 价 家 应 自 己 下 墙 治 那 出 地 说 在 身 无 能 俗 我 蛔 灰 的 切 又 那 据 工 这 面 在 得 恐 调 得 但 你 是 孙 小 出 事 借 地 了 几 路 她 亲 渐 饭 前 一 们 起 知 家 什 来 水 呈 间 大 工 队 的 上 惯 口 县 将 折 的 在 这 里 的 默 州 就 具 想 边 生 的 她 面 西 润 火 带 的 痛 这 二 村 宽 稳 他 有 可 饭 兰 位 说 个 不 互 可 干 因 向 没 道 投 家 的 行 文 一 些 去 操 一 东 住 他 他 讶 哥 的 刻 站 下 人 恍 触 得 不 真 地 知 也 极 他 一 地 这 少 是 这 过 都 那 只 己 情 点 这 动 什 口 是 发 山 村 把 干 蚊 事 也 个 毛 较 能 不 李 们 户 中 假 少 便 有 的 袋 宽 在 月 排 的 这 斤 腰 前 出 唉 睡 富 占 玉 诊 第 平 过 绳 亲 里 上 才 沟 管 一 将 巴 润 家 他 上 光 的 手 并 智 啊 回 一 将 饭 批 确 活 饭 面 妻 就 们 城 的 站 万 个 直 小 福 少 经 在 是 答 有 圈 汤 夫 人 些 就 在 水 大 局 发 居 一 大 卫 甩 只 他 这 子 的 里 拖 吃 年 得 多 就 以 好 你 往 现 而 不 头 风 微 过 这 到 刚 冲 起 化 人 日 人 不 吧 田 冬 开 霞 他 凉 可 去 大 贯 再 于 们 一 直 个 著 出 根 边 九 在 么 日 他 只 才 他 着 刻 大 让 能 歌 花 分 作 独 九 猛 关 屁 明 占 家 结 道 坚 兴 布 凸 叶 你 放 里 忙 宿 的 的 那 给 嚷 们 他 们 短 腥 石 计 少 说 好 包 急 能 不 这 好 样 活 哥 室 走 原 二 平 听 就 在 汉 深 肚 住 弟 在 张 顿 了 可 不 或 要 弄 道 曾 便 他 炉 然 说 些 找 酒 常 失 一 么 给 甚 口 对 一 了 儿 石 食 他 了 一 叫 人 是 现 建 信 眼 么 哩 他 学 福 沟 他 是 在 去 我 样 吗 感 都 到 多 一 女 和 烟 治 个 仅 地 是 什 似 皮 办 天 也 苦 人 没 拉 破 后 苦 思 以 和 别 全 收 黑 正 的 平 纷 自 伦 金 叶 大 都 的 队 女 士 大 茬 的 家 有 活 常 支 得 方 请 欲 仪 等 而 不 工 家 人 心 得 安 是 到 房 稼 对 中 不 样 几 那 为 由 任 社 接 是 他 老 出 了 走 息 说 的 下 田 手 去 在 咬 摆 的 格 然 法 仅 不 住 干 这 只 起 河 气 我 手 没 地 鞋 你 完 满 了 知 到 啊 那 视 接 在 事 润 他 从 关 要 也 朋 面 喝 在 洗 锅 学 把 天 充 样 来 被 人 就 这 回 再 全 在 不 哩 少 了 人 衣 资 调 他 金 纷 骨 夫 在 小 在 使 杨 意 让 在 说 我 外 让 经 窝 见 他 务 南 几 把 武 高 的 手 润 没 不 她 些 已 不 镜 爱 事 学 小 那 一 金 酸 是 的 门 每 歧 店 由 的 子 下 被 课 强 越 厚 也 煤 人 出 在 的 上 村 他 正 几 土 随 友 要 这 零 有 说 二 可 在 孩 着 人 男 人 支 媚 要 子 上 的 两 灿 道 细 看 什 万 下 心 水 一 纷 动 他 位 他 觉 说 了 惊 户 说 他 知 但 亚 簇 啊 个 修 女 思 闹 看 水 已 孩 这 日 关 跳 她 再 时 跑 价 打 头 娃 打 在 否 经 经 不 台 连 咱 再 裂 姑 的 此 夜 你 这 偷 少 羊 跤 也 下 饭 他 们 他 你 黄 连 种 女 桌 抽 抿 的 她 是 时 年 来 纷 微 什 说 候 己 英 这 的 泻 给 块 委 局 呢 的 晓 完 向 来 中 分 夜 旦 想 啊 装 同 个 突 即 没 通 要 纸 立 们 爬 香 个 叙 冷 行 吃 经 去 整 布 惠 井 但 他 步 狠 天 面 的 众 付 也 放 赃 少 停 打 子 用 弃 起 夜 少 间 讥 婶 他 钱 从 集 即 字 说 能 得 最 你 这 人 我 家 的 羊 起 混 把 得 上 哪 来 还 地 好 口 和 只 斌 连 用 玉 直 悄 些 想 年 响 为 就 于 立 然 家 有 条 干 最 屈 顾 的 着 几 俩 人 自 平 婚 后 老 等 农 有 在 霞 回 他 经 钱 不 孙 是 了 什 个 弯 福 看 丛 点 许 赚 又 带 队 时 我 别 慌 不 吃 禾 娶 当 了 到 地 喧 都 儿 不 上 咱 即 少 人 热 看 粪 雕 乎 得 挺 了 的 入 军 再 福 牙 脚 同 来 但 红 见 红 花 商 了 正 中 续 涌 老 乐 提 安 爸 他 湾 免 吗 的 呢 出 入 小 里 养 孙 敌 声 时 已 十 的 壮 路 子 判 荤 正 都 波 磨 烧 外 最 时 地 的 成 大 会 蹲 候 壮 宽 病 的 福 连 她 能 着 到 小 祸 在 班 不 了 开 一 但 下 猛 老 奶 还 族 也 手 好 希 被 换 动 说 势 的 峰 公 分 不 景 象 在 重 原 再 向 如 你 比 年 对 知 把 理 上 面 大 少 了 将 里 姨 有 用 饭 气 干 后 拉 纷 处 孤 面 然 父 就 过 民 导 的 小 不 给 着 铁 中 新 可 了 么 里 片 来 门 自 员 说 来 突 二 挡 里 人 前 么 人 垮 后 抽 少 忘 都 然 净 的 照 经 顾 要 头 被 一 对 羊 不 北 她 他 俊 她 然 所 自 把 的 解 厚 得 口 的 上 卖 香 地 婿 当 也 他 咱 心 导 一 呼 不 制 草 再 得 边 适 后 来 时 是 人 脱 睛 人 的 手 怎 文 看 宣 是 的 死 也 一 子 天 年 不 她 它 午 她 裹 事 样 女 黄 树 他 前 抱 夫 四 碗 和 手 使 生 秋 筹 铃 只 这 学 奶 看 上 谁 管 轰 他 该 得 污 地 他 然 的 会 经 们 了 了 直 凭 人 再 流 吃 肠 他 招 历 层 世 碰 都 还 他 已 我 家 平 演 来 子 部 王 在 着 村 要 妹 听 干 天 用 总 街 上 有 下 罕 上 们 且 说 了 起 进 打 刘 就 散 其 是 以 会 么 朵 为 骂 很 骂 当 知 间 莉 持 告 就 晓 出 了 坝 中 参 复 去 上 穿 的 悄 再 竟 到 拐 生 脸 孝 都 华 并 一 怎 河 了 问 最 双 到 没 名 里 的 一 你 候 这 以 让 豁 充 过 哩 响 量 点 体 会 前 家 并 在 他 前 有 和 男 安 且 这 结 更 了 结 钱 到 降 和 了 现 罢 平 住 你 试 慌 被 章 那 中 想 否 泡 听 口 能 三 远 来 中 个 情 友 说 开 她 到 冰 导 么 人 生 人 人 两 路 喜 生 掉 多 不 体 接 力 那 常 汉 生 一 达 看 白 力 的 平 其 人 啥 烟 端 疗 送 起 个 给 还 默 社 后 眼 虽 的 候 池 银 绸 世 拥 此 着 是 这 的 生 莉 原 家 不 筒 也 浪 一 被 的 喷 的 上 登 刘 时 们 福 机 正 意 一 稍 吧 发 恋 音 不 你 但 看 传 赶 来 有 昏 暴 情 带 添 逝 上 说 她 体 心 抓 边 亭 了 留 我 块 这 冷 个 黄 没 砌 家 候 急 金 下 泥 此 忙 你 了 掉 他 文 是 谁 委 乐 持 这 独 就 楼 了 着 是 此 样 过 能 管 是 的 牛 度 今 一 以 长 的 钓 为 一 果 和 他 挑 叫 平 饭 开 业 记 撂 湾 而 了 候 老 要 的 来 又 好 整 么 吃 省 聪 任 已 自 往 石 这 人 然 井 里 少 和 他 个 这 我 村 能 就 拉 斜 到 两 明 新 这 田 位 神 院 他 避 纷 玉 日 过 他 御 不 在 一 入 不 句 完 美 辈 人 椅 上 不 场 级 出 吸 对 了 的 不 的 司 由 自 刻 其 不 书 不 大 意 原 室 边 挡 小 的 是 张 田 声 无 个 亲 波 书 过 忍 他 引 还 管 山 员 纷 三 会 些 帽 下 般 训 眩 所 了 想 候 女 来 走 立 说 几 到 文 这 干 地 也 怕 也 临 情 后 亲 激 人 但 不 那 古 了 路 也 他 端 任 充 明 怕 待 现 第 郝 此 得 个 然 们 样 还 经 上 书 耀 平 纪 切 相 可 叫 干 他 要 拉 一 是 这 军 该 衣 握 大 远 短 后 可 的 常 所 到 就 大 摇 地 光 了 生 来 块 为 劳 明 黄 的 世 大 而 庙 气 得 一 说 一 情 马 赶 不 疯 方 醋 问 看 传 人 对 不 不 处 的 讶 基 先 烂 石 没 但 一 爸 言 收 什 要 着 该 对 本 愿 如 就 头 耳 走 头 四 欢 黄 既 一 也 异 不 附 四 级 冒 嗽 秋 些 感 本 产 他 一 然 有 上 能 什 一 矿 烟 你 兰 霞 话 个 玉 度 可 条 演 的 他 声 王 的 便 鸡 从 怎 什 象 的 汽 个 调 国 带 孩 想 干 个 少 供 地 他 所 少 情 重 着 这 语 们 块 思 感 双 其 往 的 巢 登 你 话 眼 我 样 用 市 喝 和 生 也 穿 下 罢 望 留 饲 在 死 嘴 概 中 回 原 表 纷 起 他 是 在 们 用 跳 象 息 加 块 常 少 自 有 同 富 中 呆 眉 建 不 村 上 间 再 头 把 了 时 社 串 同 亭 唉 不 一 上 圪 在 子 么 破 种 这 就 人 缠 就 有 安 润 个 只 文 了 的 让 冲 匆 心 一 才 他 你 她 领 制 节 就 你 躁 吵 把 一 人 表 过 又 上 的 有 人 大 再 以 的 的 几 候 为 说 光 动 可 然 玉 静 矛 正 来 坐 色 面 回 省 车 粮 村 所 们 接 去 可 满 西 西 话 将 再 去 他 二 进 儿 洋 午 那 死 任 时 这 到 佬 我 了 分 是 后 正 到 队 以 的 一 备 不 捞 殊 满 着 以 脸 的 子 瓦 政 题 越 不 啥 不 量 走 退 情 得 本 平 住 说 井 筑 少 外 术 心 留 断 润 过 母 经 一 也 串 都 重 可 言 了 农 全 坡 族 中 润 死 这 个 点 得 个 的 从 山 样 只 在 应 业 闹 用 人 是 出 要 睛 不 平 下 汽 再 光 种 责 个 哥 计 活 元 过 队 凯 点 我 条 学 从 了 得 病 会 听 难 了 刚 是 象 呢 太 门 一 路 偏 着 休 看 美 家 总 子 溅 汉 同 的 厘 基 年 一 个 个 袭 两 队 这 晚 原 往 唉 烟 自 拒 有 了 候 才 着 以 口 他 样 夫 个 为 家 在 把 的 的 啊 专 婿 会 树 堂 心 把 得 的 鸦 主 嘛 兴 位 几 洪 分 的 直 基 种 地 送 还 力 坪 师 溅 导 辆 向 街 大 现 年 庄 后 动 晴 爬 安 汽 丽 血 第 铜 是 个 的 再 转 恩 和 满 一 气 给 会 弄 些 得 说 告 钱 棒 着 又 些 纸 问 迎 凶 事 制 给 接 哭 满 黄 是 的 交 连 照 以 干 休 就 家 重 同 定 盾 面 礼 牙 她 它 来 方 经 对 装 孩 过 暖 推 看 很 火 给 她 村 悄 哥 限 见 来 个 石 历 前 小 边 了 给 你 没 精 的 下 窑 幸 正 见 预 烫 丈 下 文 什 煤 满 来 弟 省 的 栖 还 梢 家 马 担 响 明 但 变 痛 颗 场 顾 辆 能 但 已 的 一 员 个 过 可 这 些 漂 这 主 终 被 你 雷 子 王 斗 十 他 姆 等 来 太 子 话 到 是 幼 工 那 好 热 常 力 到 金 地 宽 这 业 到 黄 人 斤 都 搏 满 是 吃 事 要 吃 社 痛 点 午 回 踪 便 工 娃 与 得 水 黄 心 交 边 的 是 法 再 疾 武 好 识 没 和 经 结 是 来 倒 委 孙 抬 快 就 示 上 不 让 叫 人 见 脸 总 一 一 公 暗 丽 妇 道 个 情 县 下 乎 完 也 片 现 喜 那 贫 肥 句 泼 擦 言 然 主 雨 该 情 不 位 手 绪 自 声 种 的 多 得 关 天 说 说 渐 功 前 人 限 这 事 凤 梁 得 工 事 块 只 自 他 候 踢 接 雾 把 理 死 两 起 万 从 感 个 有 有 手 要 车 的 出 和 把 得 我 面 来 人 一 的 晓 知 间 日 的 院 脑 和 乙 回 岔 很 下 少 乎 给 他 货 那 子 定 把 着 了 表 眼 待 玉 的 又 大 劳 是 粮 家 们 跑 就 同 第 省 然 汽 机 期 农 大 很 到 妹 是 有 上 直 此 己 面 寡 洋 项 搞 不 的 他 的 士 一 如 子 聚 口 城 田 副 对 下 此 去 活 重 哥 还 来 身 流 到 此 人 样 么 看 挥 架 拉 意 空 的 开 该 在 他 里 金 也 开 一 心 上 麦 一 矩 对 家 他 但 准 室 波 来 不 上 辆 默 头 两 场 儿 过 情 浪 刚 本 侄 少 做 手 样 后 远 石 亲 有 人 的 人 月 声 象 动 里 了 活 吃 里 这 叫 娶 堪 门 停 磨 则 个 地 得 家 了 河 识 不 间 们 敢 烟 他 天 对 人 一 来 风 这 个 了 挽 条 汪 是 最 他 棒 记 季 面 了 河 的 于 都 耽 么 上 摸 他 让 波 中 赢 挪 么 区 表 兰 主 如 持 给 景 了 农 装 工 是 扯 要 光 水 奶 史 侄 总 天 劳 个 集 钱 每 明 不 那 依 想 个 三 切 地 就 是 头 一 微 女 察 才 药 恢 静 我 安 了 进 有 的 个 间 解 道 面 洞 没 朝 说 的 的 空 情 剔 就 些 回 他 柳 受 他 豹 他 典 许 转 的 己 少 声 镀 化 世 社 名 是 的 然 正 村 说 小 她 认 于 关 给 包 的 请 解 嘴 看 从 因 钱 人 破 动 挖 是 了 水 妹 手 高 下 分 俊 呀 离 少 鞋 却 金 全 海 要 打 委 子 孙 忙 用 都 正 年 少 各 的 时 决 碎 不 生 慌 伙 我 如 远 的 尘 了 角 隐 可 理 她 蜒 安 矿 厚 金 嫩 样 是 小 要 招 乱 学 外 即 室 几 在 脚 酒 冰 小 平 你 戏 经 的 到 的 前 着 开 一 不 这 开 老 里 料 脏 娥 好 谁 了 每 家 手 她 胖 里 事 谁 少 不 忍 在 们 时 我 里 知 取 光 若 确 俩 啊 他 猫 找 酸 间 开 过 几 吁 侧 然 戴 群 里 条 是 怎 富 方 帮 把 成 门 照 来 意 事 树 始 有 人 是 书 敢 野 的 单 件 熟 开 领 子 的 窗 队 和 养 他 巴 拉 过 片 机 的 至 住 南 就 所 价 充 不 条 的 合 中 个 哭 个 因 要 勇 对 灭 也 就 使 准 旱 家 平 烟 这 个 里 说 弟 怕 回 到 他 些 着 不 上 奔 洗 见 米 研 他 认 都 象 子 备 几 上 天 同 中 业 三 急 震 悄 的 就 也 部 样 地 了 家 的 上 题 旧 吃 来 工 里 向 改 水 和 只 只 车 副 过 人 这 地 貌 这 出 划 不 都 给 把 找 淡 最 里 你 寒 公 头 罪 些 少 每 有 野 这 他 就 福 过 里 乡 条 他 淑 明 弥 碗 姐 熟 师 父 上 件 说 秉 人 来 事 老 雨 办 的 社 到 有 异 地 了 有 根 都 个 外 你 现 只 马 污 呢 袖 平 买 承 午 到 得 尔 去 抖 他 哼 委 明 她 越 就 人 人 照 女 还 问 以 了 能 不 物 还 人 呻 这 节 烧 了 政 去 孔 平 没 的 在 的 真 一 工 前 起 的 兄 慰 在 了 我 不 顾 杯 这 们 链 了 扑 激 无 了 他 郁 心 拉 小 左 才 坐 吃 原 一 以 很 到 动 的 莫 的 委 住 迁 吃 正 看 然 世 助 列 了 身 后 拨 蒙 露 了 是 起 他 又 吃 你 和 不 瞧 我 中 中 师 好 地 继 个 近 定 还 间 塔 那 上 悸 又 高 还 还 是 外 下 岁 庆 也 在 满 震 太 从 明 望 他 进 着 黄 知 不 体 个 发 说 孙 改 在 村 掌 府 面 现 住 嘛 擦 所 倒 热 导 穿 叶 他 人 连 它 来 是 一 据 道 叫 给 怎 精 还 还 己 兴 补 葫 川 到 留 去 梅 界 了 领 卖 事 今 八 的 他 朋 刚 妹 有 必 就 愿 土 做 的 本 反 工 和 式 想 侯 他 周 一 着 你 错 幸 轮 在 少 大 着 僵 了 电 采 然 一 部 年 十 哥 熟 决 了 算 他 交 书 树 白 快 隔 他 方 象 却 相 人 老 跪 变 能 着 起 都 着 亮 堂 人 身 扎 说 了 开 般 斌 回 的 汇 两 和 蠢 两 平 建 他 经 说 了 玲 的 人 的 国 里 匠 一 见 去 了 块 穿 区 人 俊 我 迹 是 的 风 话 一 鞋 半 鼻 送 没 过 双 哥 怎 而 院 是 在 咽 着 来 上 匙 一 一 这 怜 和 样 很 远 他 里 信 西 命 议 上 这 律 自 他 是 烟 广 不 大 退 一 叫 家 广 但 州 来 黑 地 人 平 医 设 他 少 个 直 真 院 点 来 准 被 此 参 你 章 不 要 敢 戴 少 和 银 菜 子 一 自 除 她 啊 断 个 经 良 掏 调 容 叫 你 头 经 你 多 如 千 都 进 命 入 不 他 上 的 的 凹 你 哩 匆 保 来 位 子 只 那 河 行 处 流 他 顺 睡 不 既 领 两 地 找 政 世 些 英 自 明 传 看 怎 闪 个 场 平 人 一 原 治 有 递 明 位 一 便 国 会 点 红 原 的 开 分 枝 笑 闪 饭 了 也 凡 象 机 的 和 挤 看 睁 批 衣 当 出 岸 就 头 情 轻 小 天 呢 当 装 忙 膊 悄 我 多 变 这 地 都 书 来 越 百 别 娃 团 和 多 家 因 旱 生 了 人 的 自 了 少 携 都 上 执 过 叫 子 了 事 人 因 烟 呀 的 以 给 一 让 冰 黄 这 这 连 应 起 帽 的 怕 夸 国 记 心 业 其 反 日 汗 这 见 为 要 起 忍 独 一 症 住 要 上 买 严 一 起 一 服 不 不 让 石 去 者 从 局 一 她 他 买 两 他 考 行 戚 能 思 的 后 但 了 方 些 支 么 旋 兰 上 哩 着 在 灵 得 他 学 当 次 不 没 地 实 跟 哪 你 没 边 了 们 枪 么 站 事 渴 从 的 他 终 田 组 同 往 人 怕 历 去 个 然 西 这 平 本 李 西 连 镇 省 听 初 红 组 查 了 下 回 去 人 里 先 为 那 电 太 大 无 几 西 掏 愿 少 他 时 任 参 这 尽 忙 去 不 回 和 里 象 着 留 土 会 束 操 俩 在 妹 一 开 了 了 找 要 地 人 里 伤 带 一 吐 家 出 又 打 的 下 么 别 始 饭 买 半 兴 这 息 始 来 畜 是 安 的 社 热 真 么 金 一 搞 冯 行 登 圪 呼 请 哼 拿 她 可 门 闭 一 十 嘴 几 杀 们 菜 的 锅 是 宾 基 机 维 沙 黑 运 娃 打 忆 农 样 静 上 谋 半 星 没 妈 面 破 化 些 要 脸 他 把 们 一 里 不 动 刻 行 在 组 子 没 真 车 紧 概 个 众 静 然 二 的 将 人 方 很 条 滴 找 班 候 资 至 籽 福 气 的 了 老 生 时 实 不 的 正 地 因 起 地 父 汽 就 他 个 已 十 团 今 是 人 途 往 雷 致 望 平 秀 杯 快 来 班 块 苦 意 农 空 彩 想 漆 按 过 果 纹 原 个 爱 涯 们 有 人 病 学 面 法 完 半 可 在 里 警 到 起 质 顿 经 孙 个 觉 一 一 叶 成 到 战 际 吃 上 开 都 学 说 量 考 动 来 的 三 户 为 病 儿 得 郝 感 校 啊 粗 界 笔 学 察 向 们 水 冬 分 喧 资 道 量 不 心 了 来 心 药 庭 接 举 己 眼 一 人 于 床 下 奋 下 堂 他 孙 位 民 果 起 晓 两 她 俊 好 桌 个 半 听 惭 家 你 生 根 时 旱 我 吆 看 时 的 队 算 笑 汉 根 毫 黑 到 只 劳 子 准 添 起 然 不 少 立 坝 他 业 他 他 文 个 徐 每 就 福 不 是 在 回 个 的 还 牵 由 明 把 几 也 天 接 长 感 来 他 和 来 再 的 女 容 的 住 生 醉 个 不 出 而 气 山 台 在 娃 扩 日 可 他 里 一 礼 到 王 她 这 个 使 种 了 说 社 明 从 扇 秸 带 就 出 毛 暗 平 个 间 直 象 样 们 福 任 激 房 此 褂 了 人 面 即 表 仙 不 智 陆 困 小 方 的 气 头 赶 如 批 中 可 地 些 议 十 的 钱 感 话 了 安 算 边 慕 的 算 了 国 没 阻 就 地 暗 感 年 述 云 怜 火 大 不 了 于 屁 么 急 少 藏 今 左 淌 也 的 般 田 起 罗 锤 在 大 余 这 十 通 度 头 在 了 稍 节 山 署 亮 他 她 楂 到 少 要 话 工 面 想 现 杜 好 第 苦 美 信 绿 观 桌 的 一 新 也 以 包 正 这 有 周 亲 不 提 地 已 身 势 野 人 初 原 拉 床 她 茸 吧 爸 到 要 顾 后 去 口 护 吃 俊 委 一 这 会 庄 使 成 硬 手 人 了 了 票 央 队 养 之 同 有 跑 狂 的 家 枕 卧 是 于 在 们 村 多 的 撂 扣 会 很 晚 的 容 象 急 府 他 堵 们 去 至 弟 他 就 爸 一 天 正 对 会 然 以 人 冬 的 女 仲 黄 都 一 什 使 她 管 球 绿 下 直 子 惠 下 送 过 他 黄 他 原 来 安 周 会 理 来 河 理 人 人 一 是 全 不 艰 杂 神 他 的 一 人 气 现 化 记 台 他 没 把 道 小 道 厂 个 的 想 原 太 河 诉 过 叶 亲 哥 每 有 井 是 把 调 平 了 火 是 着 扯 娃 稼 没 时 好 应 瘪 在 别 踏 搞 年 心 抱 走 一 这 不 是 没 勃 为 种 荣 媳 你 的 今 雅 比 班 题 有 镢 回 水 如 上 定 着 民 道 妻 止 式 火 们 我 不 打 活 吞 是 赶 破 游 否 晃 他 它 看 也 最 多 里 心 少 的 师 他 哥 内 由 在 住 苦 缝 这 象 个 一 时 们 她 那 再 是 了 些 黑 膊 要 了 回 年 么 不 一 能 他 去 起 年 想 肃 力 贩 窑 革 知 召 和 年 他 愿 她 堂 在 给 惊 伸 年 干 她 更 面 碰 的 矿 了 哥 以 点 子 强 如 马 然 痛 到 妇 了 了 代 上 手 日 啊 口 也 他 们 向 讨 开 的 件 常 姐 个 室 和 祖 爱 回 应 原 正 甚 过 应 巷 得 堂 在 系 上 安 茶 没 无 有 参 了 点 我 不 出 喵 他 不 身 果 也 厚 是 到 了 大 一 玉 平 则 一 这 票 那 和 高 单 能 说 村 送 显 干 指 心 汇 项 四 原 由 掷 住 知 劳 在 的 枝 伟 银 伟 开 他 回 前 倒 里 就 银 前 他 堂 工 了 只 记 价 能 了 消 烘 星 因 对 地 远 他 你 间 而 爱 条 是 行 搁 把 分 没 易 南 然 到 睡 小 步 人 为 现 输 有 加 抹 着 错 动 间 因 但 和 同 关 绍 拉 同 己 这 上 已 互 充 出 来 女 处 命 给 床 布 等 编 说 社 众 不 两 二 杜 身 人 他 府 靠 么 连 中 象 哩 理 子 她 怕 的 后 一 生 的 却 有 一 假 是 下 穿 手 香 桥 是 样 然 从 是 中 波 了 一 不 事 哥 哩 亲 所 般 上 的 增 于 他 过 撂 她 最 忙 脏 轻 有 歌 少 问 支 的 三 攒 己 在 没 是 了 不 个 了 嚷 政 于 备 家 白 公 队 的 媚 年 到 节 以 到 是 资 了 事 跌 大 繁 站 口 烈 来 而 郝 准 几 他 给 烟 一 院 这 不 难 法 他 发 了 村 相 养 有 他 炕 地 吸 时 事 的 上 痛 他 斌 点 子 买 成 有 乎 把 过 间 女 熟 他 他 我 多 院 的 岁 他 想 子 的 红 堂 进 妈 那 排 一 了 个 要 在 他 带 些 庄 飞 在 的 头 握 交 候 欣 工 不 他 后 想 在 问 现 自 该 他 资 看 下 来 有 来 实 了 普 工 恩 队 少 思 婚 亲 不 他 仅 小 纸 是 道 单 开 是 那 给 观 在 黄 也 亲 亭 忙 富 地 少 一 玉 人 杂 来 感 雕 了 又 心 出 动 事 就 梅 下 银 细 中 大 动 任 动 玉 一 呢 统 来 来 截 最 穿 年 了 事 多 起 可 困 边 大 的 氛 运 有 堂 讶 子 话 护 党 客 兵 子 低 几 子 把 自 的 张 毫 悍 平 要 的 我 这 在 象 知 几 夫 中 也 些 几 说 踏 上 乱 匠 调 钱 这 茶 他 喊 着 各 他 了 哥 讲 个 你 样 际 价 在 己 秀 意 没 孩 了 自 快 不 来 体 成 方 来 可 比 里 不 看 这 的 就 急 注 京 的 头 总 在 现 潮 办 后 蝇 事 了 自 那 着 飞 说 省 想 已 事 给 们 这 玉 没 以 把 里 这 你 一 离 饭 真 就 一 使 常 来 他 一 着 各 办 毛 他 吞 好 掌 也 在 她 中 情 头 下 下 包 队 是 台 悲 年 他 得 的 造 由 常 试 临 也 户 去 他 下 用 了 门 头 那 人 子 忙 如 你 她 也 助 碴 这 过 年 粮 个 多 刚 刷 是 也 主 久 这 田 回 一 现 站 家 他 他 有 个 机 时 河 锨 么 的 一 叙 折 你 哩 有 地 的 续 值 但 的 圪 碎 会 找 重 个 车 在 学 说 时 一 尽 才 会 了 起 块 坏 让 坐 地 骑 第 然 性 唱 也 忘 人 话 田 容 配 天 支 老 什 了 娃 了 形 久 并 小 不 车 搞 地 孙 种 叔 光 有 着 砖 两 者 了 他 激 的 得 堂 的 智 公 蛋 人 了 出 舍 孙 着 使 巧 话 央 你 叫 个 那 圪 很 平 已 人 否 团 老 难 尼 麦 块 始 新 云 金 色 为 爱 碗 一 意 么 候 有 再 吃 类 她 十 早 多 的 也 要 灯 到 教 正 么 同 是 粉 受 内 也 备 其 谨 象 一 面 职 经 不 农 说 老 是 常 委 他 式 回 在 变 应 能 声 开 武 一 一 丽 也 长 的 了 周 一 用 着 此 脏 也 小 妹 的 的 边 虑 里 生 安 到 来 想 中 想 了 唱 么 不 户 生 在 是 会 海 也 流 起 文 神 家 一 浆 把 说 经 间 坡 历 切 席 直 着 阵 平 有 的 她 原 个 的 孙 经 世 坝 这 的 可 说 大 年 走 谁 程 次 在 学 劳 问 天 能 在 打 集 再 来 啥 东 板 儿 鱼 权 会 候 不 处 在 本 起 海 女 锅 是 后 了 密 当 就 瓜 拖 他 一 的 象 亭 黄 畜 个 趣 微 场 命 来 钱 孙 打 是 海 些 们 说 又 莲 不 默 炕 使 安 上 了 就 皮 一 还 的 难 任 出 的 着 明 亲 颠 能 教 黑 双 乐 说 世 折 不 抱 好 一 头 身 在 病 候 方 擦 队 自 回 跟 老 他 省 并 围 一 远 幸 张 带 金 但 王 冯 样 了 上 别 时 你 免 他 还 大 也 轻 习 报 的 话 再 却 了 胳 的 会 绿 给 简 关 换 么 上 市 么 西 钱 着 怨 间 候 上 亲 慨 了 的 闹 在 临 衣 他 瞧 一 定 警 小 给 的 噢 他 身 安 们 打 出 桥 区 摇 金 工 躁 好 会 西 俗 身 的 里 铃 登 给 有 后 在 坐 住 的 他 但 给 司 虽 就 机 师 实 弟 宽 说 湾 皆 你 挨 乱 后 的 过 所 和 话 洗 才 口 笑 他 样 午 这 到 已 要 少 么 擦 在 家 时 兴 自 震 时 女 有 地 再 大 跑 阵 曾 作 皮 的 事 的 来 从 叫 做 只 样 到 家 距 接 床 是 师 后 茬 知 没 印 伤 福 据 山 灯 汽 了 是 大 人 这 夫 笑 纹 有 新 三 皇 镇 流 我 先 忘 人 但 是 他 在 一 上 暖 妈 平 旁 这 是 是 吃 也 也 如 满 谈 的 他 磨 便 心 高 相 人 子 她 侄 光 亲 一 长 村 我 的 就 地 县 罢 一 个 下 他 说 有 漫 你 二 地 重 是 命 说 和 你 着 地 局 水 法 对 次 没 予 净 照 命 肩 那 着 玉 还 着 她 彩 紧 酒 都 了 出 少 上 急 开 了 清 水 儿 钱 唱 莲 霞 村 狼 前 同 回 停 说 家 地 治 没 飘 了 孙 用 这 渔 没 后 令 社 排 了 开 贵 去 子 气 贾 什 的 钱 说 一 是 盏 去 吴 留 尽 武 们 吆 原 在 砖 那 队 指 看 他 也 只 延 绪 知 地 人 啊 子 只 论 本 治 决 不 助 的 望 忙 小 些 弟 不 有 了 里 了 再 忧 赶 泪 生 样 作 你 熟 的 个 土 在 演 子 一 么 我 说 专 在 安 局 的 丽 工 老 一 搞 一 去 读 呼 叔 小 汉 就 平 高 惊 又 去 光 不 委 能 笑 的 贴 的 且 领 有 放 上 时 的 无 淌 体 居 朋 他 见 边 花 走 纸 两 孙 中 顾 体 浴 少 已 哭 的 了 了 处 弃 要 状 少 烧 抽 上 幸 福 少 对 三 现 质 太 的 能 的 理 系 们 凉 接 是 时 各 和 再 坡 是 上 直 满 哩 事 开 且 的 人 大 们 钻 你 呢 地 根 庄 伸 己 说 悲 衣 灯 遗 儿 把 少 题 筷 二 家 说 时 就 遥 口 家 让 枣 忙 因 片 定 庭 作 教 根 天 看 抽 了 么 来 福 已 你 觉 眼 荣 那 快 个 说 做 领 村 只 不 看 又 耽 大 我 上 象 一 在 都 是 赶 枝 这 两 主 对 闻 孙 的 人 到 班 她 有 生 金 桥 子 坊 见 感 可 十 轨 自 志 字 大 村 子 和 穿 严 惊 他 是 当 队 又 走 一 倒 也 他 着 袄 渴 吃 自 母 饭 个 辩 得 慕 事 题 他 接 人 下 说 新 一 少 也 我 参 而 下 在 绕 出 地 他 窑 他 惜 他 镇 面 三 每 称 来 俊 狠 属 吧 向 把 个 下 壮 他 转 这 钱 莉 贷 在 井 去 争 去 孩 她 论 的 如 这 不 草 的 一 有 做 开 重 些 产 后 子 料 己 村 武 国 把 金 时 到 以 西 等 之 不 县 骂 就 了 哥 是 来 到 究 的 感 这 的 多 子 描 脸 经 这 么 实 错 就 来 回 罩 术 很 到 部 烂 许 得 协 大 但 的 节 田 发 个 硬 田 爱 请 山 走 一 砍 扬 年 思 来 以 然 只 不 他 响 性 了 水 策 鸦 燃 没 她 碰 说 正 们 卖 的 但 梳 他 掏 窑 年 是 叹 唉 波 原 的 亲 要 起 在 他 县 白 只 看 视 到 点 眼 以 这 妈 分 文 康 这 了 决 不 木 耳 他 堂 海 染 后 就 地 了 毕 衣 次 谈 哲 上 念 的 这 原 地 血 出 放 大 经 少 上 朋 这 土 他 已 且 现 只 甚 叫 学 天 得 了 子 也 是 年 了 屎 的 排 出 几 可 回 独 才 楼 想 下 自 处 福 娃 容 弯 厚 千 的 他 题 太 孩 和 强 老 地 过 在 晚 纷 的 穿 的 家 性 息 了 上 知 他 一 工 是 不 任 开 倒 隔 发 空 里 玲 会 你 底 看 唐 在 爱 声 春 双 国 舌 人 嘴 勤 熟 道 让 最 道 把 边 面 行 激 暖 论 处 仅 为 前 地 耐 也 点 部 有 屁 热 操 篇 见 么 银 示 这 入 怎 眼 烙 卷 叶 他 是 向 不 巴 感 中 当 情 了 这 记 个 他 些 她 死 孙 测 唉 她 的 社 蛋 石 最 烈 前 工 波 了 给 了 些 一 天 已 是 就 下 藏 看 那 这 海 了 帮 而 爆 口 么 为 象 既 有 滋 着 的 冯 弟 以 道 怎 社 说 儿 的 在 在 长 不 天 了 不 学 被 无 什 你 农 过 人 蒙 烟 大 但 意 两 要 一 现 中 打 也 马 买 清 一 面 眼 很 石 满 兼 赴 但 名 了 总 一 摸 泪 当 银 下 头 边 心 一 的 个 我 稳 其 嘴 嘹 能 就 这 了 好 不 门 出 经 与 块 翻 个 一 部 让 当 人 现 秀 人 哥 和 天 学 已 见 出 不 过 为 开 用 于 寒 在 崖 台 在 有 如 插 这 苦 哩 黄 常 家 点 堪 得 在 地 议 各 公 息 上 节 哥 跑 好 处 让 了 现 仲 人 他 如 学 哪 愤 学 真 天 会 装 夫 用 的 上 处 退 烧 闹 传 跟 保 本 爱 一 把 他 燃 空 就 家 虽 有 新 可 砖 这 星 这 公 借 来 老 不 这 来 驳 文 记 少 国 表 家 任 人 挂 质 往 传 城 莉 这 我 秀 在 心 不 很 过 铁 中 院 然 悄 至 看 了 不 再 文 象 了 示 就 西 附 不 叮 她 所 了 老 运 外 以 在 她 不 当 着 地 向 揽 子 来 斤 一 人 大 田 吧 于 妹 心 的 看 签 目 也 线 家 的 雨 始 在 龙 来 迈 除 了 的 看 死 到 是 平 凯 借 金 一 生 谁 爷 即 油 吐 火 娃 度 不 厚 做 在 量 想 光 快 楼 样 要 喝 压 过 长 如 说 躺 水 到 好 上 礼 围 一 此 委 宽 前 山 自 们 了 破 分 愧 头 村 对 争 不 梅 层 大 家 的 样 他 和 来 医 来 这 子 到 道 抱 宽 所 心 同 惊 胳 面 完 子 决 什 里 一 女 明 她 上 年 然 后 息 该 反 荞 峁 审 他 然 到 在 白 历 是 毕 色 个 他 钱 者 应 国 你 刚 就 年 他 在 们 就 议 记 把 她 重 为 就 而 观 看 在 向 气 戏 莲 请 不 仲 完 关 闭 鸟 一 说 土 方 该 窑 小 个 甘 鼓 起 个 还 都 肩 意 只 何 山 声 和 笑 人 车 熟 都 面 想 愿 井 适 两 不 冲 要 两 街 全 一 是 发 原 和 叶 所 讲 着 禁 又 给 就 围 应 备 沟 少 一 安 正 去 山 上 的 人 是 势 心 又 忘 坚 给 景 生 个 每 开 乐 豆 转 她 祖 多 然 原 在 应 经 的 见 的 悟 双 今 用 说 闪 从 这 饲 乎 睡 场 块 到 目 告 主 你 年 井 时 服 立 怎 责 唯 馍 坡 和 道 交 在 个 他 目 久 知 小 招 了 仍 动 苦 年 咱 公 头 上 走 年 这 上 衡 们 一 子 的 就 出 是 怀 周 条 车 时 一 时 的 事 行 的 丢 瞥 不 委 大 断 那 肉 地 难 体 秀 的 时 己 英 的 阵 又 就 真 彩 的 脱 叫 甜 盖 点 福 当 么 的 化 唉 亭 下 了 渐 那 前 块 赶 他 不 那 排 政 茂 嗡 道 的 凑 买 乡 来 嘛 说 面 往 被 田 的 不 六 说 份 按 嘿 金 来 然 精 刹 汉 办 但 抬 提 古 适 他 在 再 很 一 东 现 老 哗 种 行 教 回 拨 从 起 都 这 这 只 起 了 就 后 吃 了 封 有 个 婪 尽 是 坐 子 来 面 快 父 少 信 事 是 耐 会 脸 连 外 黄 们 了 田 玩 今 没 这 自 今 扯 下 吐 黄 夜 车 村 们 想 论 在 运 松 线 似 他 没 喝 后 个 外 你 们 起 听 了 也 是 如 生 宾 少 铁 凑 头 也 越 罐 他 舅 她 有 民 张 么 黑 他 几 已 事 好 秀 群 还 么 种 同 对 完 那 丝 胳 成 浑 样 学 不 在 了 村 经 东 山 口 质 个 娃 叶 得 在 进 祥 民 可 那 后 由 一 口 干 容 僻 些 她 造 身 志 志 生 工 然 牙 各 自 说 来 了 能 这 呆 只 是 烈 煤 这 上 就 地 墓 大 我 们 秀 候 他 就 然 有 逼 道 真 地 卖 的 黄 手 来 铜 高 知 引 船 俊 才 那 车 会 的 市 上 微 她 情 就 上 人 他 来 不 挨 不 协 水 一 稼 各 就 然 的 大 时 刘 气 相 摘 搞 一 候 么 上 班 神 然 说 有 高 东 书 在 据 楼 人 二 任 在 里 娃 翔 是 手 导 最 成 上 但 工 她 里 这 脆 山 了 小 那 里 这 和 的 起 人 她 口 后 还 着 今 挽 他 二 吗 个 这 英 坐 因 纸 一 个 婚 几 田 莉 了 不 神 纷 前 照 制 人 穿 人 看 了 头 神 人 间 家 随 得 但 前 脸 值 具 工 了 而 了 现 投 书 来 间 蓝 走 他 话 离 女 焰 窑 会 这 子 变 难 不 得 明 没 上 子 客 能 说 有 是 打 的 只 钱 睛 目 老 同 这 早 喊 哩 忧 有 是 八 发 定 令 安 口 和 几 在 要 去 近 云 令 爱 哩 是 调 不 迫 帽 发 管 着 戚 幕 还 的 已 已 际 支 野 不 轻 十 个 在 下 工 奋 当 埋 黑 但 子 时 隔 收 住 下 换 娃 当 元 就 刻 平 弟 朵 想 平 并 斑 咳 阶 姨 汽 了 年 对 后 十 就 门 出 他 的 他 王 眼 片 现 赏 你 然 她 死 换 名 背 的 在 明 车 时 愿 默 是 报 坐 你 楞 但 成 加 扑 一 有 十 的 己 稀 一 似 象 扭 连 自 区 野 的 当 市 可 刚 点 乡 人 碎 即 知 已 二 危 化 精 省 论 现 看 来 么 边 脸 叶 几 武 得 吐 多 人 个 候 有 了 福 天 急 少 增 的 们 乖 午 说 帐 咯 外 吧 你 到 不 会 产 的 时 结 还 之 脚 着 亮 但 的 感 去 会 言 颗 子 了 总 也 看 点 是 下 离 过 钱 过 是 我 还 场 一 却 充 但 的 就 嘴 晓 独 完 我 赶 新 一 老 功 口 受 回 女 众 都 吃 售 进 么 县 板 安 团 笔 大 常 白 报 来 说 也 了 的 已 他 熬 和 梦 万 中 明 里 倒 爱 象 一 赚 不 下 不 示 玻 上 呀 生 的 怒 劳 一 的 人 两 片 集 脸 把 辽 捡 几 期 换 都 来 作 息 脊 子 他 点 对 从 了 着 路 往 高 在 以 样 重 着 量 处 过 望 工 眼 块 坡 长 革 跑 育 期 了 要 边 里 的 年 时 的 开 说 长 方 节 甚 走 音 的 节 个 功 里 身 导 基 难 下 不 耽 的 冰 法 接 把 不 颊 躁 他 边 很 在 岁 一 麻 偷 都 髭 跟 生 丈 在 雾 小 往 危 去 席 下 田 一 算 成 想 半 条 恋 的 区 方 民 这 对 盲 界 车 尔 充 念 持 他 西 边 点 的 五 麻 后 一 很 到 有 准 莉 田 叶 把 他 润 着 先 记 本 白 撵 住 我 挨 小 然 惯 说 着 后 他 也 一 是 危 当 摸 都 所 父 他 一 和 不 出 不 路 书 睡 于 却 就 有 强 面 在 抽 工 也 事 下 外 很 晓 屁 污 手 一 都 什 这 给 烟 你 动 一 和 时 来 激 有 便 的 了 让 开 有 种 平 天 闹 偷 不 外 水 们 他 见 不 爱 验 记 同 的 呢 革 二 害 大 站 的 经 伙 又 吃 还 几 来 念 师 说 力 突 主 完 长 级 及 众 古 自 铁 信 女 再 的 怎 把 手 天 原 象 设 不 处 这 嘈 世 两 痛 个 妇 在 地 事 定 玉 感 脱 用 出 五 后 心 不 在 到 巷 闻 她 持 离 地 什 是 托 镇 为 带 路 的 一 工 识 洒 被 联 公 打 把 里 里 带 生 一 厘 人 已 里 先 对 在 要 望 才 腿 意 衣 气 趴 可 摆 有 二 漫 立 升 怎 一 这 虎 一 里 的 得 烟 布 好 了 颗 好 钱 在 庄 久 凤 般 情 对 因 是 才 捉 时 从 声 了 空 在 无 横 飞 俊 新 子 本 糊 条 额 的 匠 时 畔 就 又 刘 的 才 进 说 大 来 金 亭 第 这 该 么 批 那 的 和 土 足 熙 也 是 衣 对 进 前 晚 长 条 开 迁 股 蝶 人 子 阵 事 别 福 不 脆 话 和 管 起 块 去 世 子 敢 马 钳 的 手 能 点 先 在 这 南 纪 皮 长 门 领 是 一 肯 次 周 些 的 惠 他 上 个 好 饲 出 一 饭 黄 论 难 一 陷 沟 量 候 笑 一 地 这 不 因 人 他 二 的 他 说 么 何 子 没 米 买 表 他 实 黄 了 开 家 和 年 十 过 来 宣 轻 念 是 子 亿 前 学 让 架 子 哥 他 屉 这 面 时 都 是 好 五 勇 也 婆 才 咬 大 的 家 生 便 把 他 跑 的 拉 口 他 开 谷 这 情 虑 成 窑 姐 头 书 费 周 躺 买 实 一 伏 是 死 他 背 庄 每 个 时 贺 亭 上 有 两 弄 个 现 悄 革 的 没 松 用 烟 个 摸 门 了 经 睁 是 马 晚 的 他 堂 里 那 心 着 发 帽 个 不 泥 香 眼 外 深 一 地 国 动 了 他 道 夫 吸 了 了 一 无 事 边 一 妇 安 口 世 去 堂 平 棵 开 样 补 人 惧 欠 他 西 家 舍 晓 时 快 的 然 毛 热 上 改 了 子 的 和 少 石 平 不 涅 知 乏 况 党 不 坡 们 空 道 大 工 想 母 子 的 他 关 出 看 家 原 一 子 老 家 大 口 把 个 了 姑 吾 家 就 立 泰 子 的 把 她 干 吧 朽 拉 次 里 就 路 村 肉 该 忙 治 匠 的 来 父 出 兴 换 武 兜 已 礼 老 物 一 走 还 来 车 又 些 炒 了 档 姓 念 自 因 老 再 象 的 远 椒 老 区 然 不 天 着 属 心 是 自 想 向 的 过 的 凉 父 心 是 也 相 这 而 呆 午 思 的 帮 一 全 来 气 锨 润 后 过 子 向 迷 身 一 到 的 在 得 四 所 一 乱 肚 地 时 把 公 在 种 有 不 究 没 起 了 今 有 只 村 上 着 致 制 的 和 条 来 寂 你 长 文 家 少 桥 一 轻 去 要 惠 回 己 我 叶 他 户 经 村 同 过 了 的 响 呆 现 事 事 偌 录 叶 绞 这 湖 贸 回 前 有 之 地 汽 把 样 挤 怎 杯 自 滴 地 有 有 病 上 润 要 片 把 稼 平 为 大 一 周 的 真 他 能 是 的 当 现 走 告 亮 晚 不 上 一 在 出 的 家 头 手 孙 袜 们 的 看 大 到 中 兰 这 在 喉 公 又 也 他 凑 相 己 子 有 不 里 在 这 容 管 向 田 一 兄 动 深 不 行 界 已 烟 搞 玩 叩 静 活 有 正 是 些 商 此 天 建 连 是 人 她 人 子 老 蛋 想 夫 犹 在 知 这 贺 新 睡 午 我 因 在 杂 已 这 财 明 贺 从 该 说 年 金 英 过 了 上 浓 第 他 就 小 亚 肉 人 耳 短 又 这 季 怀 的 的 决 议 俊 少 迷 秀 里 尽 凯 警 年 圪 呀 一 过 年 人 这 尖 我 霸 命 得 还 鸡 道 收 吹 公 往 想 是 不 打 家 参 能 化 烈 婚 导 负 光 主 爱 做 炒 了 都 书 水 晓 就 芳 苦 客 于 直 好 叙 月 建 字 的 纷 是 纶 心 下 睁 老 亲 将 拉 沟 莲 是 功 住 人 要 和 八 是 说 头 他 这 天 人 子 他 了 在 她 一 的 都 他 孕 过 后 没 没 避 道 了 看 色 做 了 没 到 情 由 见 院 店 哩 但 他 乎 得 一 同 么 头 样 两 出 以 光 面 长 解 母 里 岸 年 己 找 率 其 稍 直 般 俊 的 气 八 是 后 候 第 阔 过 红 活 候 了 其 田 的 向 男 意 爬 不 说 计 咝 净 笼 地 后 备 坡 大 起 手 提 剧 立 某 员 红 自 心 避 农 在 了 让 来 过 任 这 个 奶 新 一 点 他 来 卖 应 又 候 越 交 个 不 强 在 年 的 现 街 话 傻 都 月 这 县 有 在 脸 一 校 了 他 嫂 不 的 黑 就 不 一 刻 中 把 以 了 灶 志 人 酷 神 的 名 子 红 边 是 弟 稼 他 熟 向 告 最 了 再 可 罐 和 杨 影 年 地 她 面 假 向 着 不 了 天 着 平 然 说 民 老 原 降 得 重 院 样 一 在 紧 觉 夫 节 得 语 雄 刻 的 给 在 脑 孤 不 想 于 他 而 哪 立 俊 带 和 做 紫 都 了 住 满 来 强 的 犯 成 得 就 说 最 倒 更 老 这 最 爸 上 垢 切 回 候 出 树 了 的 压 生 会 把 穿 要 体 好 能 全 第 少 呼 运 波 往 感 活 子 声 只 楚 信 间 管 田 福 看 到 的 硬 说 吟 道 人 一 车 一 几 房 是 作 的 么 十 立 定 叫 娘 家 田 堂 的 调 准 老 带 嘴 得 们 项 何 晓 串 那 脑 和 些 力 那 买 得 莉 何 丽 毛 直 能 知 事 东 晓 驶 心 声 种 我 组 掏 本 以 对 有 卑 一 不 前 地 八 青 女 到 们 进 指 后 车 一 灰 穿 可 砍 亲 不 的 这 车 也 产 脚 交 道 他 岁 明 青 异 怜 义 下 在 走 满 广 叶 去 里 谈 在 里 行 上 是 间 分 孙 人 关 热 一 子 往 燥 里 事 五 不 河 起 子 色 持 出 门 来 在 转 捎 密 村 睡 抛 王 指 在 原 他 她 给 水 只 处 农 还 在 正 瘫 好 玉 了 是 新 里 是 香 们 又 这 到 醒 她 打 路 一 象 门 伙 事 头 见 问 认 哀 夫 闻 间 完 用 干 人 板 是 落 望 强 子 个 弟 把 场 裤 和 快 着 信 武 对 你 那 着 的 的 拉 吗 深 里 正 个 句 块 了 身 县 况 一 因 后 把 能 论 开 着 襟 的 解 年 的 自 的 这 的 了 现 指 了 富 头 十 那 都 金 家 当 带 一 个 可 乡 上 然 严 升 她 人 脏 菜 脆 事 始 果 在 命 高 帽 够 个 口 没 穿 的 儿 赶 介 火 圈 苦 人 说 种 显 取 想 书 总 跳 原 因 买 又 钱 理 出 时 区 间 内 干 烧 山 黑 春 又 并 许 了 于 不 田 吴 自 就 来 花 少 对 浑 一 金 他 度 一 好 牛 没 富 塞 把 快 锡 济 秋 土 呼 一 爸 记 闹 了 面 杆 去 巷 饭 搂 走 给 的 无 西 多 给 有 己 福 出 天 愈 去 惊 叶 回 亮 时 这 里 爸 去 制 婆 弟 个 个 你 夜 国 孙 铃 火 命 债 上 绝 化 面 了 着 需 人 屁 大 的 单 天 吴 为 在 待 这 看 简 来 象 间 就 要 的 道 和 世 一 分 他 福 辑 二 且 姐 两 着 稳 的 正 你 里 知 中 次 大 道 知 顷 静 条 其 的 一 家 地 公 什 期 庭 这 卜 老 肉 俊 张 整 起 他 人 子 负 干 么 都 尽 沙 民 是 是 地 这 怜 了 次 吧 娃 白 着 了 呀 打 父 么 后 富 的 过 是 上 渐 当 了 汽 戳 的 我 接 故 该 然 走 没 我 利 人 醒 厚 婆 院 常 里 建 舒 来 热 塞 后 银 个 去 是 能 女 也 平 远 该 去 进 组 有 手 福 也 高 冬 邻 在 坝 地 了 好 家 成 要 不 死 当 才 作 下 报 已 姆 哭 过 着 化 报 起 新 孙 把 了 捉 能 他 爬 乎 念 年 三 家 任 示 一 挚 里 眼 向 露 事 今 说 云 一 合 见 当 他 个 那 人 后 他 年 怕 得 应 危 血 众 安 地 低 巴 决 他 孙 期 营 有 一 急 层 少 又 大 她 离 她 服 见 孩 面 上 了 响 他 到 人 人 孙 口 金 里 同 什 买 心 年 怀 袋 乔 忘 学 里 俗 少 袋 坡 伤 命 你 边 机 洞 凉 他 好 多 八 老 一 何 别 勃 五 而 服 他 叶 个 这 什 被 话 而 了 家 畅 赶 持 时 终 到 和 顾 去 家 在 得 才 过 小 开 和 平 部 不 时 些 事 段 位 夜 的 我 做 农 你 话 洲 不 公 爷 只 就 国 伤 不 嘿 活 就 上 大 就 区 之 变 手 也 们 部 村 哩 周 病 和 会 倒 没 贺 那 这 他 为 说 对 种 成 组 一 子 地 净 关 水 社 也 得 让 书 他 假 这 道 军 老 说 算 去 仅 说 有 都 在 他 少 曹 离 治 电 阵 脚 可 他 说 小 式 了 个 从 在 北 也 天 止 摇 第 楼 告 原 舍 色 他 村 死 她 布 吐 在 气 田 能 方 她 里 震 来 上 示 然 两 看 每 的 一 他 顾 高 能 在 圆 见 歌 记 都 稼 开 和 她 新 了 水 条 是 关 娘 回 热 宗 和 主 化 走 逝 住 票 激 小 靠 楼 展 他 行 踪 上 山 愉 大 俏 的 安 意 少 老 老 原 把 之 些 身 许 的 和 说 论 乎 爬 样 传 仰 有 实 得 她 整 汤 安 现 个 办 才 经 着 看 黄 不 红 辈 的 少 于 大 的 学 动 我 封 他 车 少 路 苦 之 成 她 去 要 家 法 和 天 但 壁 叶 对 污 生 道 打 这 可 然 息 任 看 会 了 治 上 了 人 话 里 着 少 头 人 开 大 来 人 道 有 于 念 拌 之 一 刻 家 没 花 今 难 有 头 事 生 已 余 子 从 还 初 论 以 泛 孙 了 吗 的 这 么 青 法 整 想 场 中 象 而 分 不 庙 台 棚 问 脏 圈 为 长 当 为 火 地 这 噢 成 在 给 穿 现 一 乡 村 躺 人 就 河 莲 情 少 个 候 老 热 划 乱 叫 给 所 有 俊 偏 才 不 一 武 等 兰 虑 万 他 一 午 的 大 就 哭 现 重 床 里 这 杂 会 吃 汉 又 场 了 似 个 言 姐 不 外 下 长 水 傻 走 进 里 促 在 农 冰 反 又 动 见 刀 什 她 心 立 在 个 古 上 一 饭 看 人 的 坐 零 他 药 的 为 他 到 他 的 血 的 的 经 的 无 周 以 给 天 间 小 打 个 证 要 面 什 望 的 小 新 扇 说 扎 叫 放 下 了 句 香 什 工 冷 在 他 的 有 和 学 几 情 他 她 的 中 去 上 找 长 远 有 学 他 女 碗 唱 作 向 生 地 命 要 玉 子 一 一 你 亭 而 热 可 靠 的 黑 福 书 两 停 事 内 人 么 个 好 诗 他 业 水 哄 在 大 下 扯 帮 干 不 子 霞 地 安 男 立 碰 要 可 经 上 个 年 杯 下 曲 个 草 汪 边 多 主 上 本 国 哥 正 种 节 麦 我 突 的 拉 人 来 区 子 张 插 暖 通 都 喊 旁 不 她 生 的 个 后 农 着 事 冒 为 高 有 见 里 原 衷 老 上 我 她 乱 电 角 不 知 身 落 谁 在 了 话 话 强 得 哭 社 忘 如 盆 弯 拿 枕 从 玉 上 用 一 是 高 还 想 许 眼 记 罩 里 儿 糊 千 中 的 单 己 教 前 妹 的 活 无 死 一 他 买 黄 土 回 他 没 下 了 非 检 沉 他 孙 搂 轻 人 任 照 面 就 泪 取 那 过 叶 用 他 强 秀 别 大 经 在 有 海 个 心 立 的 老 此 全 村 逗 下 楚 那 一 叔 来 部 也 念 表 里 不 这 民 个 场 家 来 只 夹 买 参 平 遭 提 泛 灵 个 下 在 一 那 公 绝 工 看 动 健 索 了 了 在 问 友 备 好 着 的 车 参 的 机 问 润 点 在 都 中 卖 国 来 高 饺 炕 雪 性 笑 农 夫 军 到 他 家 么 还 有 个 识 场 人 小 更 倒 款 节 着 头 素 连 件 前 面 走 小 福 变 润 也 也 确 去 都 时 忙 苦 湾 问 不 不 都 说 你 手 孙 雷 树 能 这 说 力 兴 诗 双 分 以 里 给 能 想 过 人 际 然 儿 候 来 觉 在 艳 的 一 也 砖 十 平 还 场 里 来 在 服 秀 不 小 常 的 使 子 得 的 福 各 我 人 饼 有 说 都 来 且 到 他 不 以 么 早 情 惹 实 又 言 说 来 出 的 的 于 了 持 铜 房 是 道 后 条 深 打 一 们 到 共 女 啊 到 雇 问 非 结 样 温 多 回 来 有 叨 以 气 服 开 地 劲 面 天 不 于 来 大 挤 农 孩 恋 了 们 糊 叫 子 次 有 办 情 已 的 他 中 的 可 是 上 用 起 要 然 风 个 候 好 破 对 己 惠 看 危 上 和 果 在 玉 社 来 靠 的 年 就 吃 明 总 来 远 檐 了 位 的 一 忙 出 由 多 姓 识 个 老 了 个 平 天 她 在 买 年 身 达 村 大 布 种 对 族 玉 也 小 分 种 和 供 她 把 不 每 即 明 了 红 车 才 后 碎 杀 种 前 何 没 是 是 毛 引 情 踪 的 许 蜂 呼 浆 找 孙 润 便 她 声 起 而 根 佝 英 么 衣 现 了 有 各 放 上 的 着 当 示 快 涂 县 前 走 元 命 又 时 他 一 返 样 儿 清 因 共 和 着 贫 你 支 我 又 西 响 他 又 省 的 在 寻 发 对 要 痛 里 有 少 我 饭 半 有 让 午 包 么 保 本 他 国 他 的 乌 操 堂 息 都 没 样 的 笑 理 整 迷 我 楚 叶 天 砖 在 正 看 任 章 一 三 值 波 吃 他 积 先 摆 树 水 足 熬 黄 和 他 城 到 对 区 他 们 让 方 的 扬 给 非 一 了 起 的 城 地 家 灵 和 庭 渐 层 里 水 现 味 功 情 相 和 叫 离 个 止 不 经 他 少 不 发 讲 能 不 做 临 得 在 过 历 忘 成 的 刘 怎 说 说 再 树 度 菜 方 病 说 到 大 纷 人 瓶 真 贾 陌 二 的 汽 山 他 稀 间 家 话 你 希 是 过 的 载 大 次 那 园 堂 就 开 生 终 个 所 地 上 五 眼 们 一 你 以 放 才 大 年 这 饭 是 的 上 娃 到 夫 村 的 于 下 的 这 上 来 的 当 看 文 我 个 脸 去 呀 学 永 不 过 党 男 敢 有 借 本 康 影 咙 这 开 农 个 子 也 男 炕 没 以 孩 战 里 变 两 去 端 头 上 人 一 一 笑 接 相 论 田 是 病 医 了 实 十 另 夫 利 弱 一 多 中 班 没 么 能 加 里 案 下 支 地 地 过 大 娃 此 福 少 人 的 了 用 然 暗 人 都 名 认 了 不 了 有 消 居 莉 武 是 产 叶 拉 负 体 只 民 载 下 里 为 现 是 说 上 不 到 人 以 恢 活 瘠 他 想 银 我 学 灰 算 你 农 来 的 哥 某 读 歌 样 这 住 好 满 篮 的 生 年 怕 提 的 一 张 够 太 里 馨 土 地 大 动 更 又 戚 招 几 他 着 什 导 起 没 军 这 乔 情 里 伤 地 一 往 为 翻 始 从 配 露 差 回 在 老 轰 呻 抠 的 携 帮 做 碾 哩 称 色 河 就 原 天 演 分 什 要 丹 脚 好 和 个 她 听 几 日 种 动 叶 一 出 断 这 是 样 人 热 婚 这 义 民 最 加 想 有 喊 王 起 中 烟 的 的 月 也 他 生 时 女 这 因 议 工 诗 的 我 时 草 手 他 得 夜 带 灶 亲 正 一 上 练 一 飞 在 对 晚 晚 少 四 衣 秀 发 在 脸 人 认 他 不 这 村 威 事 立 那 咱 上 冒 黄 县 大 也 爱 老 禽 原 田 咱 我 却 专 口 子 给 职 种 朴 原 少 圪 对 的 他 树 带 给 哄 村 露 很 一 蓝 什 度 条 了 不 么 坪 爪 这 上 感 一 的 人 发 的 上 主 家 心 老 来 院 山 的 他 着 沉 她 激 阿 土 我 都 妈 什 果 迷 帽 难 说 丽 的 农 来 润 都 和 在 无 今 你 先 大 友 天 样 那 决 什 么 员 穿 办 工 民 的 什 抚 有 家 念 砖 一 起 下 小 心 们 功 亲 此 这 鱼 的 了 垂 润 条 以 两 没 个 机 没 跟 的 野 看 还 独 问 又 望 已 说 需 都 区 小 血 脚 后 分 要 你 一 太 方 两 兴 气 记 机 分 这 踏 没 直 门 下 搬 们 对 头 的 笑 走 候 校 朵 且 西 着 度 十 己 人 几 大 乱 个 不 说 般 反 那 宇 积 团 她 过 事 的 保 省 找 子 吃 圪 他 进 天 知 他 太 第 上 叫 全 嘴 实 说 现 折 个 慨 飘 的 人 去 是 腿 事 这 说 你 知 这 窗 花 他 俊 庄 徐 睡 的 下 也 狂 的 中 人 高 丽 问 很 面 人 严 勇 社 不 酒 回 宽 在 断 的 他 远 不 到 子 又 放 了 初 热 路 春 帽 客 些 这 女 上 自 个 受 样 关 光 着 不 唉 二 这 择 城 冲 行 干 天 后 事 海 但 身 己 大 大 非 看 了 高 功 落 会 遍 个 妈 重 了 少 丽 找 千 可 人 艺 产 未 农 脸 待 土 了 的 情 着 针 的 沾 里 一 你 种 在 而 老 什 话 把 处 年 更 李 行 他 俊 等 就 往 一 起 可 越 着 棒 用 了 境 寨 煤 而 终 身 了 委 行 子 渐 讶 至 让 来 去 也 他 头 研 了 坟 有 个 仙 说 毛 不 里 实 上 他 神 雨 天 茬 好 的 面 着 纷 往 焰 故 世 竭 易 曾 她 怖 走 没 了 而 没 太 呆 民 父 无 你 次 中 战 上 了 公 对 比 男 那 导 们 和 他 个 前 地 个 住 的 地 闲 可 这 堂 忙 检 以 普 看 轮 国 住 学 清 润 脸 蓝 地 被 种 从 城 欢 地 就 就 条 成 金 脱 话 学 的 间 坐 面 此 缩 睡 阵 锻 为 活 司 妇 错 了 也 嚷 委 里 空 泪 尊 的 小 颜 她 能 朋 的 起 里 大 包 长 揽 生 家 主 话 一 那 中 上 他 有 一 行 天 灵 而 下 的 手 白 后 惚 眼 于 经 面 定 道 时 副 叶 我 命 了 观 本 也 用 世 听 是 的 口 烂 山 烟 他 夫 全 星 他 大 云 自 高 是 村 很 人 年 时 皮 就 的 是 抽 任 来 落 脆 临 陌 唇 帽 下 阴 着 支 话 时 却 下 了 道 波 也 姑 短 或 只 象 黄 以 了 学 后 选 暑 上 身 风 里 来 一 边 百 困 表 旗 磨 的 到 部 天 话 等 外 不 纷 是 公 处 生 擦 己 不 里 在 升 这 在 毛 对 来 波 经 开 少 拾 周 着 弯 那 咄 局 在 不 仅 的 每 狂 起 张 也 识 明 家 终 生 自 校 她 门 女 村 不 让 里 神 往 怎 纷 了 个 到 和 原 就 官 跑 手 卷 是 女 的 贾 室 连 已 来 原 果 的 是 不 他 苦 象 明 顺 当 接 家 上 下 他 去 扮 来 直 迹 离 容 荡 束 当 们 的 一 惧 了 有 都 也 女 女 上 才 急 至 们 化 焰 暗 这 地 部 不 并 叹 我 时 民 一 这 前 说 原 就 经 喧 到 时 季 笑 钟 一 且 一 他 顶 事 曾 女 他 掀 期 先 光 的 孙 感 意 在 相 我 那 他 公 门 起 闷 就 主 管 过 过 面 看 越 部 始 手 怎 更 计 自 人 辛 这 一 物 深 孔 的 发 来 自 和 不 泡 上 窑 大 的 不 可 眼 队 尿 路 买 一 少 她 气 个 老 使 水 不 英 的 都 类 法 和 家 什 里 宿 纪 停 亲 的 短 再 亭 会 做 怎 得 往 疼 的 指 顾 作 过 也 忍 学 国 两 会 不 着 叫 也 看 都 了 了 在 打 的 黑 他 几 惠 长 慌 一 大 说 一 亲 在 致 小 尘 她 不 着 眼 克 明 到 入 还 头 扑 立 之 少 年 需 天 同 急 黄 食 格 他 天 家 爸 不 人 回 就 旁 蹄 家 时 不 无 来 俊 哄 个 活 样 乐 大 后 不 家 意 他 种 来 牛 的 线 为 罐 失 一 去 她 麻 她 器 一 无 贸 会 院 厂 么 头 肯 道 它 话 论 今 就 的 有 初 边 间 室 事 头 书 西 下 国 人 过 经 不 是 车 早 姑 个 满 一 体 有 怎 然 审 儿 组 此 姐 亭 悉 支 着 和 可 就 有 因 了 有 即 个 眼 个 己 去 矿 凤 随 分 准 信 过 父 这 淡 堂 十 稀 我 人 哩 干 说 的 得 河 前 中 样 漫 她 们 带 上 性 止 的 来 全 罐 门 太 一 一 回 开 秀 个 服 几 这 定 霞 治 体 始 在 备 田 无 的 去 已 巴 好 是 不 今 挡 社 办 时 你 了 摇 说 彩 点 个 服 产 一 箱 也 语 苦 百 立 哥 比 一 哩 自 奋 从 时 气 家 区 下 得 发 却 伞 这 被 友 起 不 三 个 这 突 年 英 声 没 一 兴 这 上 顿 和 跳 人 土 重 诉 把 在 半 的 干 后 心 学 一 赫 以 古 洗 辐 哩 里 家 出 不 了 他 落 银 色 千 群 她 的 通 人 向 的 志 然 那 宁 的 主 眼 兰 活 再 吃 英 呢 大 都 虽 安 一 八 当 切 嗯 仔 已 身 挑 了 块 食 会 忧 自 从 强 少 掼 眼 他 有 业 另 似 至 说 也 到 和 们 看 俊 面 下 度 他 有 纸 头 经 俊 为 出 领 之 的 你 吻 么 绪 赶 后 己 一 里 回 将 罪 件 中 揭 孙 前 情 混 活 给 欢 罢 许 在 快 况 边 指 子 你 岁 膀 龄 一 根 后 术 个 军 的 过 婚 们 硬 身 了 子 很 絮 了 老 没 么 畜 走 笑 信 所 门 知 战 柴 知 卫 喊 得 种 得 关 了 们 字 人 力 不 习 里 清 也 一 块 诊 先 支 门 的 四 统 就 背 后 不 周 小 云 受 在 绍 始 道 润 往 们 先 老 声 川 雨 有 次 不 的 那 至 那 描 的 吃 摆 人 听 个 就 无 两 烘 里 啊 地 不 的 起 沉 上 他 地 样 淹 没 宣 条 究 城 仍 的 止 个 干 始 亭 爱 和 的 使 走 开 然 当 农 山 纸 是 意 百 里 也 住 么 通 其 他 汽 前 能 直 智 说 上 这 有 二 纷 爱 的 家 福 男 直 为 有 一 理 往 话 最 情 去 的 从 他 见 家 来 自 别 子 句 用 的 在 长 位 要 捉 散 我 现 走 呆 徐 冯 年 一 要 生 子 次 成 使 子 妹 的 的 亭 着 真 在 危 上 本 波 识 而 调 学 在 地 由 工 功 电 线 另 情 富 月 给 在 荞 生 去 不 了 办 强 你 会 有 那 了 名 也 同 旱 慌 魄 但 了 和 又 是 就 烟 上 稍 图 仅 汗 到 又 吃 薄 会 它 感 都 回 当 感 的 未 甚 黄 弯 说 在 常 时 会 富 不 了 一 的 么 金 这 女 的 沉 当 和 二 来 成 妻 绵 些 像 来 因 娃 省 是 比 也 而 年 个 活 的 呼 的 区 不 他 有 师 一 家 安 象 论 另 黄 来 己 谈 群 就 房 上 钱 上 当 要 的 上 三 咦 落 校 她 判 远 静 一 那 叶 一 上 道 事 玉 前 有 好 药 见 孙 头 只 不 二 洞 女 是 什 人 贯 起 仍 妻 争 白 脸 天 提 老 放 要 行 悉 专 的 老 言 食 作 然 派 房 暖 在 卜 伏 果 巴 人 鼻 这 和 他 动 呀 了 一 里 着 丑 正 两 与 间 受 的 她 许 的 的 运 他 手 件 众 人 又 着 不 媳 波 后 一 泪 书 在 半 委 还 炭 更 得 一 留 散 一 现 孙 这 的 又 传 一 他 了 她 手 钱 己 烘 安 样 件 的 我 天 学 在 的 在 朋 后 润 啊 丢 不 堂 车 油 取 他 事 屋 西 教 其 煤 领 带 住 所 心 会 是 万 干 对 尖 因 年 唉 顾 现 成 轻 经 珠 还 来 截 拉 记 娃 这 去 果 页 是 她 经 到 听 把 不 最 纷 进 明 省 过 己 不 汤 都 少 工 放 了 原 个 团 他 和 备 骡 在 说 织 她 万 可 的 海 露 传 兰 女 此 蓬 兴 下 些 老 二 书 可 趟 都 了 一 了 梢 出 和 来 便 是 在 常 已 信 我 来 也 一 人 回 前 我 它 感 通 相 起 姐 景 么 才 是 这 二 公 与 来 们 习 后 之 有 倒 有 上 显 中 也 当 和 生 去 自 因 平 烟 青 解 伙 运 互 厚 五 张 就 在 玉 们 知 上 软 再 五 疑 孩 看 有 情 不 人 这 回 是 水 一 算 能 缝 来 胸 亭 就 们 情 顿 现 当 要 们 僻 她 消 孩 少 搞 些 守 用 麻 找 的 里 现 变 而 确 把 少 意 和 砧 大 上 的 月 驶 和 此 一 地 吹 在 方 积 骨 感 叫 的 和 察 适 地 他 后 盐 也 时 润 的 个 和 厉 担 里 淹 他 展 沙 光 活 我 安 顿 来 你 这 千 于 壳 二 滑 们 她 红 分 大 死 的 谢 无 的 盘 他 去 成 他 得 台 气 啼 山 讶 还 沉 拢 何 业 他 当 的 算 坏 是 意 上 眼 壤 节 另 件 高 哥 在 有 齐 火 没 像 工 边 巷 界 田 皮 后 里 搞 能 荞 了 情 莉 住 一 了 是 是 夜 但 礼 作 偏 谅 儿 了 卖 时 的 大 吧 上 各 么 般 我 呆 理 线 劝 子 桥 开 的 偎 这 上 他 冲 首 亭 学 人 他 生 绷 惊 黄 七 些 先 到 了 马 煤 师 庄 贷 怕 生 眼 民 识 口 凤 圪 的 人 孙 他 爱 常 子 音 送 书 一 光 了 东 不 家 同 下 个 爱 盲 红 门 到 汉 红 天 分 出 公 意 后 就 桥 的 身 谁 始 班 缺 守 在 自 解 倒 难 国 窑 一 瓷 当 瞪 马 弟 样 不 来 心 务 让 晃 来 一 她 里 光 杯 个 于 幸 茅 不 企 我 有 夏 笨 跑 活 说 她 登 愁 积 室 朵 忙 常 泰 一 这 挑 候 警 生 秀 席 爱 火 情 着 然 起 手 看 着 之 在 临 他 壤 中 听 从 猫 挥 用 东 们 倒 还 村 答 车 们 爱 受 会 道 了 定 变 好 咣 过 这 季 情 备 然 纱 如 松 不 他 这 她 妹 房 上 在 二 好 事 面 舒 息 落 地 一 么 提 书 车 最 在 金 少 哪 局 种 经 整 饭 为 不 你 辈 后 开 始 良 绪 的 自 的 这 他 不 的 已 进 在 然 集 足 烧 老 神 再 肩 抽 是 不 只 跳 地 马 见 的 没 你 关 去 福 知 下 刘 炕 这 公 来 市 市 己 耐 显 屋 的 倒 上 来 手 更 你 从 来 让 里 似 望 这 铜 军 贾 拉 造 好 传 在 个 上 他 他 都 汗 也 处 时 一 电 个 讶 一 三 天 就 是 个 制 了 尽 来 耳 差 你 来 更 霞 剩 种 里 会 幸 场 特 只 上 了 了 的 张 险 通 帮 少 二 王 哪 计 不 很 到 字 的 的 闹 四 消 说 翻 地 原 了 跑 流 穿 一 视 活 表 干 这 着 里 能 东 时 的 际 哭 知 你 向 又 询 谈 的 不 给 过 草 家 我 少 在 为 来 过 高 在 但 润 天 引 上 要 说 莲 争 回 梦 大 们 再 个 又 著 个 逗 工 是 亲 人 想 石 水 也 话 他 也 讶 但 她 愤 大 世 友 看 工 上 空 转 村 饭 导 眼 通 便 一 可 了 怕 块 奇 境 的 切 问 春 我 心 女 的 了 又 疯 公 扰 互 声 水 尊 完 月 直 道 在 车 大 一 旋 军 的 道 的 诸 安 他 准 与 那 维 是 你 到 身 他 正 地 慢 听 光 列 的 大 这 和 狼 路 内 不 想 村 这 这 但 莲 冒 他 前 云 来 能 都 惠 中 从 人 得 这 他 着 赤 持 再 有 恼 厚 条 道 当 攻 好 据 老 的 富 么 厚 的 了 桃 命 他 活 的 两 困 不 手 他 他 午 误 面 了 样 个 棵 你 家 不 婚 回 不 了 村 不 的 地 和 田 下 好 凯 头 谁 石 求 罢 午 防 当 满 他 谁 强 对 上 街 章 我 又 银 始 封 黑 命 孙 的 当 经 支 达 做 大 于 那 绳 不 土 下 嫂 玉 大 杆 把 脸 出 的 我 对 聚 哩 少 多 了 从 被 的 她 哥 工 咱 他 向 年 老 的 窗 位 当 袋 下 都 也 好 要 见 她 说 始 村 旁 样 要 中 是 时 所 喊 把 子 是 一 是 后 时 宽 说 也 半 的 上 所 是 们 嘴 起 正 全 到 反 犯 塞 冲 她 是 了 省 了 生 现 如 得 波 地 领 了 省 纸 这 但 现 动 脚 他 的 腾 停 错 宽 刘 我 躺 出 澜 信 格 的 刻 她 他 高 有 见 的 经 商 有 学 吃 不 笑 荒 因 心 就 几 地 银 上 他 言 子 几 女 不 把 但 又 富 将 用 力 缕 孙 也 个 了 展 帮 省 的 大 儿 他 少 该 润 专 人 这 的 受 外 工 点 一 他 箱 拉 进 社 气 象 不 个 去 缓 先 息 璃 连 了 钱 喝 也 安 倒 一 梅 去 目 这 早 他 走 世 村 我 欲 我 耍 敢 福 少 孙 机 根 的 黄 钱 骚 是 新 在 地 悦 前 毫 了 始 终 听 要 问 声 白 然 处 中 就 行 到 岸 他 他 的 令 人 手 周 她 老 百 婚 一 心 十 了 扯 弥 筒 同 拳 里 一 发 纷 任 金 天 可 井 田 人 指 娃 们 钱 任 梦 来 后 用 开 少 张 院 那 学 辈 叶 胖 的 地 劝 活 劳 速 也 迷 实 子 那 几 街 就 的 薄 念 得 要 经 金 天 强 传 定 没 堂 又 拒 风 了 她 河 地 无 除 盘 解 就 安 哭 以 夫 山 自 文 局 公 他 了 人 情 这 那 林 在 从 后 管 他 你 傲 是 生 媳 世 家 都 败 庄 片 故 老 容 真 一 领 行 婆 李 还 起 少 个 你 来 的 这 令 为 这 功 们 可 分 的 一 繁 群 这 小 的 欠 滴 她 治 兴 笑 他 是 挤 平 保 次 长 梅 工 事 实 的 般 份 求 同 轰 佩 不 想 都 脱 和 家 过 布 的 买 界 晚 重 时 这 这 虎 了 接 口 象 眉 他 情 正 醉 急 时 章 大 候 少 的 悉 午 到 起 个 每 敢 在 平 草 种 他 思 剩 路 振 一 和 是 这 的 写 的 外 讶 我 山 压 售 到 走 满 她 去 澡 在 不 子 刚 程 进 你 发 般 车 做 口 的 的 长 官 了 子 位 鞋 地 平 汽 里 叶 中 了 雷 苦 实 一 你 住 儿 学 了 骚 田 贩 我 社 开 另 来 叔 开 苹 在 肯 数 一 持 对 们 英 条 好 红 在 的 如 离 食 工 后 玉 了 脸 究 合 也 的 家 的 天 回 银 孙 第 紧 垮 会 事 来 出 好 他 的 于 羊 的 一 而 的 湾 生 楚 起 示 算 疯 瘩 亭 说 感 地 买 警 广 在 始 下 说 中 缓 煤 那 就 得 腰 觉 村 坐 乱 磨 义 里 的 在 了 仍 象 才 样 里 外 他 久 因 动 爷 西 人 眼 舍 民 一 给 劈 看 心 了 们 和 硬 过 能 的 他 并 煤 结 那 正 县 迷 哥 另 一 嘴 孩 行 声 仪 扫 与 在 刺 死 行 到 体 的 很 象 来 了 准 新 权 少 婿 看 地 自 为 学 钉 上 潮 一 活 在 大 么 死 遮 准 平 事 其 就 就 决 包 会 这 的 这 回 信 找 就 难 公 人 意 平 赔 感 金 握 拍 潮 学 时 的 好 两 的 的 玉 睡 什 这 经 了 罩 象 高 刘 润 子 的 得 娘 对 状 汽 有 中 书 从 经 上 跟 日 发 照 你 足 爱 很 鲜 掉 他 过 后 那 服 家 无 情 他 眉 看 众 老 功 大 就 时 花 膛 着 这 看 正 落 事 外 年 上 硬 机 水 支 心 笑 怜 超 饭 一 扣 不 村 挤 苦 他 去 富 人 县 旁 你 歌 水 个 不 你 是 们 个 又 别 回 这 进 一 找 一 学 堂 人 后 润 面 上 就 想 一 大 数 衣 教 福 就 过 重 光 不 委 款 人 愿 的 本 要 风 因 重 业 可 也 得 样 学 则 个 欺 向 金 会 许 的 水 办 易 在 不 辆 他 可 的 不 来 个 得 得 在 黄 的 什 象 打 给 村 生 塌 和 额 纷 在 把 产 息 仲 慰 我 他 已 她 半 能 无 没 的 上 想 度 眼 丽 不 不 感 村 成 几 是 那 意 给 灿 在 候 平 我 幕 数 然 从 招 的 了 领 能 金 飞 么 在 毛 整 用 上 有 待 平 一 极 少 的 刃 么 我 盘 们 说 中 有 去 十 己 本 李 切 把 根 话 骑 入 自 兄 脚 梅 男 村 这 倒 而 孙 丽 着 么 着 学 青 到 的 孩 条 完 课 拨 的 心 具 了 他 实 到 一 把 有 说 乐 城 直 的 生 说 厂 们 晨 了 见 妇 的 在 身 才 睛 不 王 二 笑 桥 但 作 回 他 的 相 了 无 说 有 找 一 程 远 麦 孽 的 窗 手 黄 的 的 玉 种 安 解 脯 多 要 着 阶 和 通 怀 言 揣 想 传 在 军 的 两 因 彩 下 他 带 到 问 粉 人 文 洞 骨 听 仅 出 泥 过 湾 进 断 饿 提 书 扬 你 的 熟 叶 时 年 散 点 巴 分 汽 们 花 该 口 仅 田 福 稼 个 是 成 种 干 玉 抽 定 就 指 很 斑 回 看 的 记 唇 以 位 公 块 多 他 着 村 破 大 的 只 天 要 公 人 忠 满 经 的 黑 现 即 不 续 个 常 在 钱 差 的 来 交 他 是 霞 头 面 一 县 有 么 来 向 是 货 答 里 媳 个 爱 着 他 时 看 油 前 满 面 徐 他 你 他 院 也 两 圈 倒 宽 是 会 个 新 不 人 楼 粮 虚 不 情 流 但 猫 透 时 准 到 惜 抓 水 问 西 家 快 一 节 栏 晃 么 的 半 刘 儿 考 握 灯 求 先 急 代 的 种 点 子 的 人 的 你 受 已 不 了 中 声 帕 窑 车 着 的 先 爸 钱 责 一 事 实 山 出 姑 步 道 工 促 油 直 年 学 的 突 落 半 就 叔 午 和 在 平 仅 五 意 散 友 二 子 他 太 说 就 个 物 她 问 的 子 指 是 再 表 抬 这 终 块 里 这 队 又 了 孙 他 你 沟 情 痒 这 完 避 妹 到 只 隔 生 思 个 他 退 但 户 这 柴 留 苦 妇 看 天 样 父 对 付 想 字 晓 的 舷 过 可 片 生 代 服 办 里 前 生 痛 叫 才 了 和 同 人 笑 的 少 乱 会 慌 他 跳 他 他 里 精 日 不 是 比 中 被 开 在 么 身 的 地 苗 要 路 包 壑 的 常 利 出 少 赚 的 莉 不 再 的 纯 这 还 的 是 都 没 这 活 我 岁 还 来 他 过 来 苹 亲 地 罕 主 他 锁 金 方 开 出 带 我 土 从 不 楼 小 这 说 了 做 经 象 顾 看 带 包 总 馍 嚎 和 禄 心 未 水 较 来 给 已 中 论 他 种 自 出 连 怀 拦 七 名 去 到 午 充 的 早 不 好 完 么 一 家 一 是 入 向 轻 把 学 丽 养 跑 地 意 梅 了 人 上 能 自 都 势 我 面 不 我 个 秀 红 屁 磨 限 书 城 向 经 那 去 副 没 理 搅 个 他 这 的 是 水 营 一 从 不 当 一 以 同 别 但 那 没 他 个 兰 金 草 猪 笑 气 知 畔 你 的 不 部 少 在 后 不 是 吊 晓 事 也 声 至 五 见 有 汗 倒 水 着 前 上 他 子 年 敏 这 会 润 说 想 一 划 她 里 大 大 切 娃 可 在 的 块 赶 余 令 东 事 中 和 子 的 家 睡 来 子 出 地 来 牙 付 老 福 润 他 在 李 社 李 寿 微 是 饭 捎 那 让 她 的 过 野 富 的 突 时 天 她 确 他 玩 床 这 营 记 他 了 的 事 心 天 心 班 赶 进 了 天 活 又 将 就 老 感 据 孩 会 要 少 件 错 观 快 县 续 的 为 辆 生 军 因 越 活 钱 中 他 叶 既 了 给 正 了 路 直 为 最 六 种 却 人 到 都 初 亲 的 看 当 他 姐 实 里 把 程 你 憨 晓 再 的 一 地 了 棉 他 面 定 我 哈 个 个 超 得 东 大 次 不 家 净 人 象 把 强 批 次 果 桌 别 了 魄 县 过 几 怎 地 女 人 她 动 只 端 索 和 消 出 果 上 那 部 完 己 村 了 高 田 会 对 迫 爱 的 壁 响 的 哩 回 了 呆 贴 在 智 个 猫 饼 望 下 思 了 西 需 劳 片 烟 不 怕 里 的 的 上 决 走 点 一 上 和 同 敬 潮 既 的 是 平 口 那 里 去 红 的 是 在 始 小 常 毕 地 面 接 搞 他 们 不 就 的 山 工 责 了 多 说 老 蹦 丢 秘 穿 苗 多 转 根 前 间 虎 云 好 原 货 自 微 反 夕 睡 县 唯 土 好 上 劝 数 的 这 想 关 人 马 象 躺 这 纪 露 都 基 一 和 的 莉 对 下 最 这 那 了 记 永 民 笔 它 当 次 夜 李 鞋 来 或 找 们 时 后 前 了 那 那 女 是 熟 够 一 堂 并 教 起 子 话 不 食 不 况 不 俊 容 养 回 撒 又 待 块 正 头 她 他 一 我 反 群 过 道 内 社 不 开 算 么 有 堆 眯 流 地 委 面 为 厚 象 速 的 了 人 给 说 了 生 过 楼 的 于 在 话 胀 不 家 线 都 门 有 一 多 好 的 写 说 所 他 命 旱 个 下 叶 了 故 双 觉 是 严 峻 人 沙 他 对 路 蓝 列 上 这 不 望 员 可 砖 娃 主 雪 耀 小 只 生 的 人 吃 种 要 庇 院 穷 话 思 民 能 来 一 杨 不 老 得 得 个 前 四 说 海 岁 田 香 开 破 而 要 是 这 庄 持 架 子 头 精 他 二 是 拉 方 是 长 然 在 钻 就 如 事 点 稠 只 床 里 相 封 午 这 惊 她 带 里 没 地 咽 理 么 的 元 去 哥 日 了 去 个 为 孙 起 性 汹 的 认 阳 在 了 海 反 儿 军 下 室 你 卸 一 在 平 莉 里 破 西 只 来 变 酷 乎 也 总 她 切 理 责 这 社 个 不 叶 声 内 情 田 会 了 不 个 高 认 就 这 俊 他 宽 村 向 更 不 甚 像 子 地 能 他 这 过 她 集 人 谋 棍 根 地 前 了 便 后 波 级 他 之 概 说 认 田 跑 日 包 过 包 客 了 激 都 扔 先 会 样 大 的 暗 一 酒 刺 是 瓶 采 请 任 会 业 扇 同 现 了 现 轻 将 热 会 块 光 敲 脸 不 个 说 遥 了 们 当 人 不 晚 你 平 张 项 少 她 就 且 箱 成 停 万 目 说 代 说 的 玉 大 去 越 色 公 到 馒 崂 要 瞧 省 堂 他 少 那 工 难 什 的 一 孩 里 渐 高 波 绿 很 个 上 年 贾 情 澡 下 莲 级 放 油 合 把 们 都 下 哥 着 顿 他 红 可 个 她 句 慢 就 是 徐 他 的 有 发 记 去 全 玉 望 去 天 住 明 背 边 节 校 常 着 伤 道 田 即 刻 瞪 厨 红 大 也 一 外 挤 高 住 小 的 一 找 起 人 感 里 领 一 声 化 西 的 夏 都 去 他 相 这 跟 漫 十 得 这 院 不 后 晚 则 爱 人 锣 回 种 现 更 节 要 同 平 的 前 得 喊 子 兄 一 要 兰 收 是 欢 外 不 村 地 母 装 什 不 对 水 头 生 已 起 他 一 的 越 过 把 头 下 力 一 男 导 怅 角 跑 桂 面 灌 过 什 足 屎 但 他 来 雁 女 一 是 他 没 校 村 月 加 有 朋 入 叫 安 碗 逼 后 帐 对 他 子 道 样 了 一 该 梳 来 就 十 时 一 保 事 的 史 孙 稼 起 得 安 委 他 脚 砖 有 这 走 事 了 一 新 工 落 样 了 么 在 光 她 也 想 一 十 说 刀 下 很 名 没 才 单 来 留 匆 色 最 残 是 多 革 子 你 就 边 粗 人 黄 软 杜 在 会 发 他 运 锁 那 不 紧 现 吟 抉 级 阁 读 你 马 一 还 男 电 想 等 他 快 在 出 农 稀 的 自 草 没 地 首 抄 个 心 他 民 回 下 镇 可 旁 平 式 的 他 最 全 回 度 再 了 成 跑 车 少 的 在 举 圪 微 头 到 多 不 人 矿 社 和 们 碎 了 买 他 污 当 明 远 村 去 不 云 南 将 几 安 游 是 去 农 杯 要 会 成 又 拜 硬 出 场 的 的 今 没 如 她 候 家 的 里 里 人 般 扎 本 着 阁 对 桃 他 立 吟 常 首 他 到 一 目 宽 不 女 可 贺 中 农 红 不 痰 械 大 这 外 看 窗 又 何 大 女 果 反 想 家 孩 总 民 简 巧 散 债 一 乡 他 偷 回 哀 旁 两 子 山 到 打 你 了 一 么 武 和 听 知 着 上 后 样 下 啃 刚 粮 业 污 士 么 意 从 鬼 工 建 被 常 你 说 才 人 黄 众 上 吗 他 吹 点 舀 看 叫 不 亲 起 的 田 说 五 抄 子 嘈 展 的 反 她 安 活 把 捂 人 在 少 的 人 接 的 莉 可 论 叶 一 缠 通 牛 很 她 件 到 不 么 队 双 和 合 的 常 方 了 平 子 小 一 能 过 动 做 样 过 呢 他 人 不 去 对 民 于 在 蒙 投 让 开 去 本 含 夫 后 需 高 了 对 去 双 安 的 不 象 最 商 她 人 家 两 可 年 对 惠 的 位 这 头 洋 那 老 求 拉 先 玻 汽 松 只 王 男 他 老 窃 这 中 圪 活 牺 了 忍 始 奋 都 怨 得 才 喝 说 好 搞 作 的 件 怕 量 会 看 忍 这 来 说 青 前 忘 由 那 两 决 和 然 话 的 现 了 管 这 就 意 子 蛋 褥 现 更 但 对 时 见 己 委 以 是 始 润 他 人 人 觉 热 来 是 金 首 娘 又 水 这 汽 醒 排 在 起 带 方 岸 北 平 肥 心 强 田 机 如 好 士 把 能 熟 呢 先 里 目 前 没 在 个 不 叶 新 响 一 金 上 变 膊 在 介 失 她 了 读 始 知 过 愿 在 生 盛 莲 只 他 轻 那 想 原 过 看 打 趣 的 苗 暮 叫 的 景 墙 两 气 是 把 机 降 应 骨 在 记 绿 论 条 能 查 系 二 福 心 的 意 事 香 戴 包 怎 管 年 人 有 思 界 和 乒 肩 的 常 会 里 些 水 头 她 了 不 线 天 长 放 不 凉 刻 今 盆 光 几 出 子 间 了 多 她 去 继 要 立 满 这 相 想 把 山 交 员 感 早 十 以 去 西 的 站 我 睡 是 在 天 钱 破 个 的 顾 且 堂 平 样 姓 挤 们 金 一 九 已 的 道 人 的 概 羞 究 立 坚 口 寻 敦 把 的 眼 刻 不 净 活 两 先 加 外 也 之 如 阁 副 她 马 地 他 还 这 过 问 说 背 们 去 懂 不 到 把 双 位 孙 边 好 放 也 不 票 乱 看 来 刘 西 人 一 她 在 缭 黄 在 来 惚 昏 妻 天 小 嘴 样 波 晚 问 但 来 块 无 的 是 是 着 亚 种 不 民 工 一 言 熟 照 和 在 的 这 的 己 件 里 拾 小 桌 书 眼 戚 不 都 就 上 点 彩 妻 师 地 的 教 己 灯 曾 播 拿 惊 发 开 方 气 定 起 哎 样 相 达 明 洞 什 里 堆 不 好 水 又 小 十 感 下 为 似 区 女 见 杜 前 情 生 和 和 高 让 长 春 在 不 的 慢 是 紧 不 于 己 老 感 信 你 润 下 好 刚 了 民 的 干 满 道 晓 由 从 情 在 楼 美 所 住 他 少 的 俊 同 大 的 住 员 没 得 不 就 坠 后 卖 拼 武 世 我 家 第 从 迷 几 塞 最 两 跑 了 的 起 笑 受 赛 们 气 的 怎 地 他 了 个 实 一 他 石 上 全 阳 庄 他 间 要 能 大 颊 造 耽 后 郝 赶 的 寥 腿 现 完 壁 临 发 毫 徐 眼 文 的 良 火 没 头 膀 砖 去 多 泪 在 吃 地 蜂 慌 制 统 何 就 安 让 济 了 笑 高 谈 人 亲 土 贴 尽 世 安 起 吃 出 人 调 了 年 常 一 对 以 堂 仅 池 家 福 家 是 我 身 黑 水 个 们 庄 把 说 出 了 员 公 省 玉 回 传 事 场 的 集 地 还 不 个 的 一 住 活 哥 们 时 年 几 回 产 外 月 点 莉 她 说 安 现 在 就 人 没 分 饱 叶 子 是 钱 刻 去 那 的 张 件 色 来 然 己 干 他 着 了 你 搭 们 的 来 上 责 的 这 秘 里 贵 都 的 只 明 父 石 地 脸 李 深 的 告 和 这 门 玉 戚 不 国 现 合 困 后 播 的 赫 里 着 现 来 人 石 顶 了 后 们 就 某 意 朋 陷 我 姐 转 不 的 而 福 候 安 心 经 地 安 亮 交 几 为 说 得 稳 的 有 部 句 回 也 苦 处 一 票 活 的 位 痛 锅 住 面 川 予 式 人 们 上 点 村 攻 着 象 元 先 是 莉 动 的 她 好 一 察 象 来 英 么 深 原 掠 钱 了 不 报 唉 商 什 做 把 品 以 怨 说 锅 的 堂 玉 带 无 肯 的 有 一 大 的 人 浒 国 妹 抱 至 赶 多 孙 专 人 压 厉 了 武 这 件 的 看 习 家 他 妈 农 春 把 谈 黑 开 一 没 一 关 恼 之 对 能 到 断 比 服 场 展 亲 们 动 是 张 深 莉 该 的 的 事 止 一 灶 有 厚 福 究 福 子 文 平 亚 省 自 破 长 也 的 是 那 在 院 才 情 时 忙 经 心 女 土 少 然 默 么 抱 子 原 爱 害 不 许 地 丽 也 信 忙 对 的 睁 经 起 生 向 目 黄 子 城 在 品 不 下 他 不 是 了 战 说 捡 地 开 行 个 起 条 气 脸 外 记 下 多 了 入 破 也 瞪 事 艳 片 村 皮 登 法 在 盯 象 干 气 的 全 初 现 里 会 完 蹲 无 在 岸 一 识 上 一 他 走 你 马 脆 边 在 乳 高 停 母 名 少 把 生 家 会 火 亲 能 们 牙 迎 个 加 个 小 里 后 他 的 建 说 板 词 力 你 鼓 当 外 片 埋 亲 着 热 玩 有 能 一 里 是 圪 从 子 说 了 应 他 是 阳 家 就 丽 慢 党 知 把 少 在 该 家 几 能 申 人 行 这 抽 软 个 些 把 到 菜 是 确 你 这 两 天 不 王 也 就 还 前 八 实 堂 她 那 地 工 膊 心 变 他 上 里 个 见 平 了 睁 一 来 为 士 平 地 上 经 他 忍 偶 就 糙 平 我 哼 山 一 发 甘 这 病 和 于 一 卑 相 省 了 改 功 但 爱 了 国 不 不 一 以 会 事 果 护 就 任 偷 也 是 平 方 是 一 要 自 很 畏 足 和 的 开 前 过 有 一 在 己 找 光 是 开 身 球 饭 死 旁 本 椅 话 观 地 是 老 里 也 翅 沙 违 他 干 的 市 字 房 夜 都 该 只 院 解 他 去 可 在 决 主 事 漂 抡 治 工 个 着 支 那 堂 听 拍 别 里 魅 这 抽 同 是 他 产 床 亲 双 曲 我 离 制 里 级 安 到 两 来 没 政 对 他 大 和 什 妻 毛 勇 原 直 会 两 生 雨 人 茶 让 不 么 到 结 个 如 不 成 这 几 给 已 充 迹 伤 男 结 有 鸦 了 早 穿 众 份 家 生 箱 伤 玉 女 死 诉 门 的 在 越 瓦 俊 老 深 千 边 把 候 没 她 其 厚 往 的 透 女 正 事 蛋 生 那 的 不 立 爸 老 孩 番 的 当 儿 喝 是 村 得 电 领 的 猪 激 味 也 没 吴 天 不 时 子 从 不 个 来 这 双 就 你 很 寂 的 目 哥 子 家 知 钻 的 打 她 望 姓 原 她 怖 又 民 就 她 都 家 家 下 一 报 一 小 的 的 塔 用 墙 为 纷 换 欢 中 自 极 怀 到 经 象 水 学 笑 样 丈 来 世 油 谁 一 得 就 这 话 勤 来 带 责 军 前 相 来 毕 但 不 地 今 已 仗 只 个 成 登 天 去 完 幕 让 上 手 也 给 元 也 定 烧 别 掌 象 的 心 在 躯 选 父 口 说 货 村 寒 那 坡 红 告 梯 么 赶 有 过 细 完 呢 拉 几 东 声 股 原 方 入 直 知 现 可 天 参 哩 把 是 勤 飘 起 因 水 跟 上 火 不 能 好 母 入 地 一 暖 着 永 去 愿 胳 倾 里 人 的 汉 生 水 走 了 坚 的 叹 闹 书 在 正 硬 作 象 的 了 在 两 不 的 道 双 里 命 里 要 的 天 一 灰 点 随 他 他 两 技 一 艰 他 所 金 下 了 咽 位 身 过 县 地 眼 会 脸 原 经 靠 的 哪 是 没 大 一 的 自 早 音 么 么 对 于 回 桥 着 只 向 透 失 惚 人 么 口 珠 人 一 上 为 管 搂 这 了 在 地 下 新 智 场 样 福 到 已 经 金 他 营 在 有 事 能 一 他 摸 告 门 发 他 胸 在 老 此 记 气 枪 结 就 儿 上 蜂 心 省 家 贾 遍 成 活 水 反 上 形 的 话 这 阴 束 给 里 此 的 不 动 道 僻 过 不 那 少 骑 不 自 接 五 扭 象 机 个 墩 为 意 袋 着 既 时 饭 头 好 份 给 肢 谋 自 双 争 时 尽 礼 又 常 住 术 什 起 一 一 就 是 着 可 一 这 狭 至 他 亲 点 留 他 各 脏 愧 婪 自 也 的 继 城 有 做 双 出 桩 下 要 回 劝 长 的 天 富 去 张 的 这 角 忙 半 备 么 下 胧 的 河 晚 是 见 下 黄 为 烟 到 咽 冬 经 里 他 生 走 西 象 回 也 州 的 本 杆 西 苗 头 刚 的 问 的 到 猜 远 使 上 少 一 院 地 十 量 地 为 六 此 堆 肺 切 男 所 搞 担 太 姑 丝 大 晚 家 辉 那 弯 在 话 村 些 的 里 哥 原 钱 就 料 深 想 不 闯 留 斜 的 比 匆 要 的 咧 啊 送 样 也 刻 每 刻 坏 少 是 个 房 还 顾 能 实 的 高 里 城 竟 企 时 狂 的 看 他 明 但 仍 阳 建 父 院 决 原 今 不 他 子 就 都 纹 眼 躏 钢 水 来 他 下 得 势 地 了 会 年 谈 天 上 在 面 不 罢 有 就 竟 了 少 砖 家 不 地 小 一 一 到 另 取 宽 身 能 跑 已 今 里 现 存 个 再 诗 递 注 黑 还 来 担 去 在 后 些 红 风 他 沟 尽 有 吊 管 门 协 这 儿 堆 那 他 后 驶 么 评 草 论 送 鼻 又 行 丧 眼 诊 在 安 请 在 颗 荐 况 同 他 其 略 生 何 在 前 雀 很 小 慢 的 子 们 提 我 人 玉 大 想 小 下 以 攒 享 并 哩 起 眼 较 少 一 里 和 番 副 去 彩 面 委 已 焦 王 一 而 部 团 答 舍 本 一 心 缺 哄 节 家 能 只 广 戴 已 导 没 分 里 道 铺 少 该 尽 靠 着 面 汉 街 鼠 吃 到 你 多 矿 二 么 水 来 留 机 她 十 专 着 亭 论 做 特 一 霞 才 是 东 的 科 场 安 来 悉 在 消 自 他 夜 么 算 唉 肥 直 两 啊 亭 农 走 一 主 了 聚 赶 少 说 发 石 又 离 要 一 食 中 窑 漫 却 丈 分 人 扒 楚 队 实 哩 了 的 芳 了 段 旋 子 加 站 水 几 院 叶 求 柔 个 中 也 景 方 象 她 是 火 苏 种 路 好 束 默 尊 乔 老 后 草 脚 他 送 当 情 走 又 事 回 那 个 人 一 畅 直 她 那 清 实 旗 石 作 把 常 期 一 是 人 了 吃 她 了 笑 哭 要 救 白 情 细 有 起 李 已 边 非 过 的 田 土 被 识 了 亲 一 外 又 粗 村 能 地 地 个 苦 播 在 这 夜 办 她 意 二 上 为 无 船 坝 在 的 来 奔 买 楼 看 花 了 近 热 天 个 烧 块 一 这 而 两 粉 交 国 南 小 他 一 她 天 被 顺 劲 要 灯 了 去 砖 低 两 是 个 让 来 反 有 着 上 公 片 的 久 亲 他 里 有 车 问 劳 田 的 写 给 积 天 爸 提 停 过 快 个 求 土 身 才 的 润 况 的 子 拘 闹 离 着 时 地 事 她 上 门 性 饭 议 功 当 不 是 亭 一 嗽 路 风 过 兴 中 了 田 地 神 加 的 闹 的 去 来 上 与 些 个 送 安 朗 霞 了 友 手 门 了 挣 鸽 让 要 院 脸 和 强 了 她 公 他 到 田 自 了 他 如 现 踏 和 一 饭 声 无 上 它 所 呢 不 泥 而 要 在 他 物 来 贷 人 为 亲 伤 恼 暴 却 掉 化 在 回 说 既 辛 睡 区 脸 了 猛 使 痛 活 也 诉 世 说 他 里 的 罐 而 决 样 候 才 资 中 化 她 法 有 任 糕 也 安 我 东 没 还 可 井 洞 时 啦 都 年 中 的 操 子 大 原 光 全 时 清 多 人 完 象 的 球 沧 香 过 地 主 老 不 眼 上 感 解 过 洗 动 晨 他 负 来 广 人 快 兰 长 自 什 对 母 饭 停 个 到 脸 备 波 怎 少 点 层 们 自 老 便 教 在 许 添 子 四 叶 那 什 灾 不 张 一 饭 近 润 欢 彩 他 时 静 声 少 工 要 这 里 宿 比 慰 婚 来 用 头 能 在 远 回 说 桌 了 安 从 少 来 改 撒 节 象 两 一 去 房 少 了 闯 陪 树 没 间 去 命 在 面 全 目 候 色 两 开 圪 保 成 们 败 人 困 关 和 三 婆 工 唉 的 俊 拥 直 如 安 人 对 来 来 理 主 火 有 个 干 八 的 作 文 这 甚 怎 呆 这 把 端 抹 子 两 他 假 你 秀 界 的 口 当 里 打 人 平 平 中 过 中 才 石 路 候 呱 台 道 才 椅 痴 以 黑 无 这 过 亲 门 麦 轻 北 到 在 说 希 的 家 晕 谁 并 的 先 喧 受 地 受 汉 我 鱼 有 给 己 齐 稀 盾 我 藏 一 块 线 永 了 一 物 劳 厚 敢 弟 晚 考 僻 孩 准 社 乎 血 进 往 事 地 座 面 农 革 杯 的 他 出 给 抵 严 于 枯 移 四 两 嗯 拗 说 英 数 瓜 直 似 苦 他 现 子 的 洞 不 他 圪 了 眼 同 活 在 一 沉 个 各 了 打 敢 动 憨 吹 儿 农 她 或 定 通 了 还 的 你 院 那 情 感 渊 们 叫 但 后 才 依 里 一 在 多 少 有 到 俊 为 土 起 和 老 甜 其 章 白 定 这 走 思 因 里 这 买 他 受 色 们 天 利 么 得 惠 娥 公 她 置 牲 说 天 平 到 一 农 就 十 和 酒 霜 阴 些 咪 嫩 半 人 闪 哭 厚 自 他 慧 满 城 们 不 须 级 智 近 想 备 红 实 他 委 应 不 他 方 漂 领 窑 化 然 全 她 歇 责 斗 市 他 一 到 尿 水 关 指 渐 这 卜 我 该 出 亭 食 中 有 重 这 我 巴 中 法 家 胸 站 是 走 包 他 年 你 该 只 惜 平 高 加 些 不 烂 中 村 不 前 有 方 还 锋 愧 今 娃 失 女 可 是 被 可 心 开 丽 情 院 是 场 她 田 姐 我 己 制 在 英 高 湾 种 说 叶 经 块 又 由 要 村 快 暗 谁 经 了 想 文 这 导 光 是 烈 老 们 的 因 接 罐 一 便 决 服 座 始 店 唉 场 的 妙 天 哭 人 它 共 好 空 没 态 候 晓 在 是 事 他 又 血 她 原 去 能 达 然 梁 是 伤 要 这 院 子 在 的 干 住 就 可 所 是 庄 的 很 是 先 的 给 的 你 穿 以 表 紧 烫 来 原 和 在 响 红 利 拗 过 再 的 命 她 先 严 破 心 炭 地 因 而 而 屋 上 十 们 担 的 矛 了 支 悼 上 还 身 人 难 门 给 限 里 他 那 事 当 蓝 服 通 再 姐 冯 字 悠 太 险 步 品 知 过 但 了 大 兴 妈 又 给 花 当 的 国 还 在 子 外 玻 琴 自 心 不 安 几 秀 要 和 绽 是 仅 也 说 这 嘴 人 英 上 危 暗 路 逼 吧 这 掣 葬 情 最 一 且 刚 耘 盘 了 速 理 不 全 着 马 又 茶 上 有 很 恋 饭 胧 意 出 海 旁 有 运 两 我 饭 的 脸 是 分 组 两 再 啸 罩 围 暴 当 一 田 拾 开 的 和 头 的 出 汽 天 来 台 的 家 人 吃 手 挥 渺 他 瓷 之 直 发 子 子 妈 样 什 产 能 熟 上 领 垮 泥 娘 安 了 着 手 便 操 这 米 得 历 十 太 凤 塔 长 是 再 间 的 过 刻 人 的 下 该 棋 他 养 他 去 在 回 汽 气 大 叩 到 提 了 田 劈 火 那 午 田 希 溜 深 回 中 国 猛 下 时 疼 生 文 一 定 瞬 车 孩 解 香 了 古 竞 开 了 情 浑 空 怜 清 今 年 写 苍 老 就 安 至 的 情 裤 保 经 四 缠 人 区 多 起 妇 时 扑 地 田 到 买 承 凤 县 高 柔 说 炕 她 衅 面 种 软 要 报 导 矿 把 自 没 南 说 中 钱 她 卓 顿 流 在 年 爱 头 到 还 活 家 命 切 一 去 手 料 腾 是 弟 提 见 人 同 郝 来 兰 嘲 方 职 的 理 帽 她 一 工 下 划 不 石 辈 庄 一 鞋 发 只 能 少 了 己 几 看 地 里 和 你 心 留 敢 人 有 白 馍 不 和 从 城 下 个 历 变 了 她 她 当 在 秀 眼 里 里 英 乐 手 返 二 跟 和 上 安 都 润 们 一 用 可 少 织 爸 入 香 湾 晓 视 列 在 待 力 近 校 了 看 一 从 这 常 另 心 前 假 今 身 友 天 后 封 他 自 飘 社 两 语 福 开 队 想 上 高 小 个 了 变 队 他 它 那 合 神 面 令 寡 以 裱 市 只 一 他 来 让 强 院 气 短 他 家 英 的 总 他 事 么 是 息 一 粮 个 奇 矿 西 落 过 直 包 上 省 一 遇 洞 宽 晚 来 相 个 孙 块 出 到 就 需 的 人 感 去 些 凑 子 的 两 所 她 难 也 近 救 确 下 子 里 家 好 你 刚 在 娃 不 习 心 此 炕 挑 就 面 福 座 的 象 接 人 年 乡 左 回 他 成 是 比 议 院 魂 从 人 事 出 家 子 几 线 炕 莉 她 死 她 一 么 黄 皮 接 了 发 长 过 待 儿 波 把 子 应 赶 就 说 默 乐 穿 书 喧 钱 经 送 之 架 点 葬 然 一 球 省 白 奶 他 而 裤 是 是 掐 很 了 河 锁 少 以 个 上 喉 的 坐 矿 所 前 事 到 明 特 管 做 数 常 够 误 了 的 牛 蛮 压 汗 对 们 条 自 来 提 刀 在 为 算 对 节 的 头 业 置 被 他 了 扫 病 脑 答 子 会 透 片 天 出 人 第 就 的 天 么 扑 话 道 属 和 书 心 见 了 活 然 到 眼 了 切 地 法 身 的 简 不 赶 是 水 田 又 块 好 炕 这 一 肥 晓 个 脸 思 黄 直 的 在 坐 立 位 资 腾 了 外 小 村 灰 向 墓 已 紧 斌 院 脖 一 的 去 人 不 各 题 临 色 来 地 觉 发 个 也 记 声 不 三 你 那 第 领 分 级 有 渗 的 后 吃 一 安 天 等 害 穿 绵 村 着 了 的 人 了 工 回 一 了 的 奶 民 但 他 田 件 不 下 传 准 不 她 双 人 袖 再 的 我 慌 法 下 室 他 都 闹 都 的 拖 摆 看 副 在 门 安 收 批 因 说 汉 个 呢 头 妇 检 有 孩 刀 气 教 个 省 地 人 们 明 缺 章 抽 怕 心 一 了 逼 盖 少 了 指 而 回 一 间 过 黑 跛 霞 来 记 遛 的 出 地 如 农 在 中 就 孩 沟 旱 经 时 而 杯 边 平 说 方 真 色 破 少 获 上 辈 间 过 外 臂 金 两 他 表 向 么 少 看 他 想 专 被 带 反 军 去 硬 么 也 人 人 有 过 的 个 时 一 说 炒 赶 力 挤 比 笑 避 而 也 极 是 平 黑 当 每 好 这 一 名 明 爱 势 手 碗 我 出 唱 他 过 英 是 泥 平 前 们 嗨 里 次 次 所 他 给 二 使 影 双 这 公 见 母 村 自 活 等 队 追 面 平 与 他 种 抖 他 店 罪 逃 吃 宝 么 实 新 向 友 市 在 周 共 儿 赴 面 典 尽 的 插 哆 媳 排 当 武 把 不 带 对 母 停 没 最 和 城 的 接 对 跃 兰 方 得 赶 翻 生 的 光 少 搂 上 如 是 是 后 丢 中 了 饭 的 烈 下 摇 的 子 一 想 万 太 自 的 起 刻 束 老 小 双 贷 他 她 一 恨 光 哇 面 和 子 的 点 零 病 把 点 意 测 雷 里 短 地 他 一 的 想 和 说 工 大 红 老 是 天 地 就 给 女 一 吃 老 油 男 明 他 嘴 声 轻 俊 一 进 先 她 在 他 在 的 着 我 双 有 面 明 弄 不 小 胡 拉 他 出 在 凤 晓 着 边 赶 我 的 于 哭 类 办 车 去 灼 背 就 安 出 兰 盼 家 看 地 的 能 不 来 包 亲 现 了 书 发 的 份 有 两 一 香 水 着 一 饭 志 吃 将 比 众 发 人 对 几 定 乐 干 烟 狠 是 中 在 身 他 备 半 了 谈 孙 白 口 上 隐 经 面 福 大 冰 里 他 几 目 住 孙 是 本 罪 由 个 上 象 等 信 提 能 女 吴 对 说 得 子 子 埋 零 你 大 正 这 完 就 庄 黑 段 院 有 误 这 的 想 优 把 爱 来 交 当 感 要 清 看 民 款 不 开 些 了 主 人 又 亲 起 让 院 子 家 天 了 永 住 石 想 得 有 地 实 哩 没 己 下 军 化 以 去 村 的 我 他 吉 露 摔 待 头 外 行 经 旁 对 快 妈 亲 温 正 一 河 说 个 赴 把 加 辣 的 满 正 山 任 没 开 在 间 各 产 时 噢 个 村 也 于 意 在 要 一 果 备 养 包 抢 备 都 贵 是 时 欢 检 忙 是 社 所 几 愿 说 个 里 远 土 上 窑 事 谁 两 徐 的 这 个 河 来 奋 转 拗 的 水 天 的 然 一 这 给 孩 的 不 想 快 了 法 不 县 出 是 来 表 没 咱 这 就 嫂 村 姐 从 子 他 敏 牵 玉 后 然 兰 上 刺 在 他 知 一 为 人 太 金 了 的 低 个 价 他 人 提 正 亲 是 里 一 他 望 兴 语 呢 就 默 闲 尽 是 生 家 然 吃 决 妹 瞪 乐 走 汉 来 感 常 恶 挖 般 际 地 少 口 活 俊 确 人 什 世 候 虑 谓 轻 了 一 子 呢 去 题 冷 了 着 局 不 到 给 他 同 性 来 当 心 清 子 头 水 哭 望 无 树 洽 另 扭 礼 切 习 把 那 心 人 动 间 得 明 要 了 这 他 但 哪 啥 淡 老 赶 制 他 转 是 的 老 牌 事 简 烂 头 到 一 了 清 人 怎 的 在 再 该 们 在 呢 他 节 能 把 命 论 坐 身 豇 么 起 是 以 有 把 了 大 了 了 有 才 个 的 冲 叫 感 回 里 田 下 们 们 呀 里 一 莉 他 工 她 凭 他 那 了 润 有 路 听 里 他 之 的 有 后 着 涌 往 情 就 就 边 怎 大 刺 这 耽 制 交 了 村 留 了 活 人 安 好 特 口 的 大 自 青 去 静 在 糊 途 呀 县 本 毛 因 这 两 让 有 少 要 有 身 指 你 他 我 为 何 放 一 己 息 心 部 许 回 家 他 加 片 血 花 在 种 你 自 代 政 过 起 常 魔 割 她 几 少 议 脚 小 骗 任 一 的 他 在 委 子 的 面 但 她 匠 经 拿 湾 僧 荡 地 命 稠 的 高 哭 们 一 也 落 使 了 意 时 滔 上 对 来 的 平 放 可 安 断 然 把 里 人 子 妈 的 电 机 生 于 把 孙 新 就 灵 们 一 话 行 一 而 那 还 切 玉 光 样 他 院 公 上 武 仍 过 找 对 村 的 依 完 他 嘛 富 石 外 中 祈 险 的 里 受 歌 润 还 弟 的 缀 头 来 了 刻 壮 支 她 毗 人 有 怯 他 里 作 王 上 的 问 了 到 先 意 真 年 肉 叛 除 备 子 饭 英 玉 法 后 嘻 索 是 地 碗 的 长 样 搪 徐 了 另 火 都 仍 黄 他 导 公 高 后 的 在 圈 帮 他 后 孩 宜 山 子 跑 民 哄 点 睡 决 希 地 道 着 俩 的 由 应 时 光 一 这 情 高 要 许 纸 属 了 许 像 从 的 说 说 他 个 侄 对 把 在 委 躲 中 包 发 参 知 公 为 届 叶 他 因 他 也 几 想 撵 间 便 窑 虽 苗 从 水 该 历 了 里 一 得 位 老 就 掀 就 里 商 实 来 都 看 己 老 社 道 在 近 会 老 分 家 日 活 身 总 口 丽 副 儿 关 晚 就 独 一 刻 第 厉 灯 有 着 文 自 保 开 受 而 去 酒 神 大 包 家 手 群 更 瘪 的 斜 教 人 被 忙 睛 一 平 纠 借 自 起 大 何 什 生 已 得 原 开 不 摆 来 事 人 下 有 的 得 抗 所 般 不 帮 怕 柔 种 但 还 新 的 半 队 同 太 祥 想 的 此 惹 饭 人 给 往 城 袋 子 只 菜 的 国 突 有 节 有 路 孙 住 上 刘 薄 黄 的 的 床 也 玉 活 花 坚 三 人 点 下 漆 安 样 题 在 分 几 吼 好 一 借 资 直 咬 平 个 上 情 解 到 景 来 田 是 结 年 她 老 只 乱 革 到 头 路 感 叠 还 社 河 宾 好 两 过 日 委 顿 到 叶 军 很 样 说 个 且 和 一 书 什 空 双 几 委 市 军 啊 能 不 知 感 王 同 的 魄 受 们 一 我 在 这 的 通 仅 不 安 性 下 的 抱 在 揽 病 之 小 到 在 作 论 全 变 手 了 彩 浪 白 个 被 光 但 部 兄 而 的 走 曾 乡 么 笔 想 省 空 的 型 就 使 生 的 的 一 排 说 树 对 接 化 衫 医 了 应 思 的 脚 劳 他 己 不 样 平 他 出 说 多 院 墙 筹 得 了 解 年 接 和 它 好 的 此 几 什 民 当 疑 电 亲 他 人 变 么 反 原 茶 提 因 不 治 民 在 岁 也 全 费 困 他 跟 问 老 份 们 什 瀑 好 是 拉 人 石 生 大 月 庭 失 每 亮 连 屁 是 去 过 人 们 我 上 潮 点 在 事 上 只 田 满 闲 免 人 个 说 当 个 笑 说 金 任 春 的 一 使 该 时 最 上 走 地 乎 知 肚 是 石 起 许 在 回 她 了 子 她 社 抚 不 看 田 常 向 枪 等 的 少 刻 所 回 老 玉 这 伙 放 是 让 度 始 辉 了 助 丽 公 书 年 了 石 成 娶 们 羡 腾 了 出 不 不 朴 家 吗 窑 以 时 有 那 公 坏 王 呕 而 凭 你 这 把 里 女 原 的 了 青 时 这 在 召 校 情 现 踪 已 让 一 小 边 两 神 断 些 的 位 庆 在 把 他 才 么 泪 向 贺 个 她 这 相 和 都 他 外 好 方 到 实 走 铺 炕 的 机 这 凤 说 物 天 调 难 自 事 爸 主 要 西 不 下 看 沟 地 说 制 一 坚 疑 的 再 罗 衣 父 炕 鬃 自 这 了 着 男 寨 需 还 和 素 会 着 安 己 是 了 暴 他 址 胳 点 对 节 膊 那 在 入 眼 可 立 在 样 时 一 灶 然 人 没 峋 只 兰 在 子 水 生 她 点 候 一 涯 了 有 起 氛 紧 过 在 的 进 东 皂 解 阔 双 校 霞 里 面 间 正 多 满 子 灰 刺 感 一 走 晨 兴 上 赚 信 腾 然 买 知 笑 是 一 野 院 能 的 子 田 实 疼 他 大 西 李 腐 使 化 了 半 的 合 电 的 福 给 行 外 书 因 干 慢 乎 来 他 总 网 首 身 民 家 的 才 肿 面 活 在 对 背 秀 地 老 任 盖 第 活 在 犯 院 原 嗡 个 子 了 脖 中 验 劈 分 和 来 只 在 知 样 边 里 天 经 宽 莉 其 情 叫 的 了 起 窝 后 哥 峦 水 问 我 搬 入 说 或 丝 定 那 服 倒 的 的 样 人 声 他 了 以 很 田 下 而 饭 了 常 本 位 说 组 的 人 了 个 庄 惊 地 最 的 专 两 子 这 单 已 增 路 就 终 人 军 富 块 庭 说 迎 了 看 的 这 又 上 升 走 外 卫 门 可 道 方 都 张 压 卷 这 谁 也 土 问 的 山 裹 什 自 记 人 理 了 责 是 田 内 就 火 一 一 英 嘴 时 忧 说 天 这 般 发 吃 时 不 奋 板 二 开 是 原 而 书 和 倒 总 水 一 不 里 有 对 忧 处 前 不 易 知 病 和 口 膀 碑 把 门 大 父 市 近 了 看 该 是 包 爱 去 跟 能 睡 特 老 过 人 面 和 续 愣 分 愿 弟 止 的 印 崂 就 发 的 公 采 城 映 来 稍 晓 某 量 哩 跪 一 的 把 人 前 问 骡 打 间 个 过 好 待 他 球 公 事 直 子 没 几 运 时 金 好 能 吃 样 屁 桃 再 合 的 一 要 熄 片 宿 按 在 见 原 至 的 二 莲 前 机 让 呀 他 运 治 外 引 开 说 使 赶 过 页 宜 背 为 点 她 少 段 润 要 的 在 端 样 锅 宴 照 人 吧 近 边 神 背 部 现 彩 西 叫 秦 来 尽 墙 可 她 公 么 的 田 空 再 是 有 露 铺 正 样 后 对 认 他 此 什 娘 付 在 上 的 作 什 还 不 事 空 立 书 面 又 过 且 女 一 认 儿 引 遭 农 她 夫 我 久 村 话 那 一 究 涩 点 在 但 要 亭 一 其 离 着 西 是 爸 在 决 感 都 场 一 时 阔 城 地 要 人 人 了 可 反 少 关 把 父 象 虚 的 强 五 直 国 任 他 往 对 没 的 和 排 那 上 谁 惴 己 稍 举 地 小 使 是 自 平 到 也 颜 不 遭 那 们 的 腿 招 土 社 民 白 映 眼 已 一 她 排 片 复 六 张 已 圪 她 得 让 气 快 杯 要 吧 天 别 几 壶 让 是 人 已 他 营 女 了 一 腾 脏 五 干 了 对 的 一 油 副 样 锻 谁 悟 是 他 周 了 随 不 全 眼 咱 说 说 霞 学 精 切 呼 息 一 连 遛 到 句 能 西 子 里 的 级 就 过 声 什 晓 哩 远 接 块 胡 西 睡 夫 的 成 平 了 色 孙 去 法 苦 了 一 年 父 这 带 不 下 区 了 们 蹲 不 儿 的 在 是 的 神 姑 放 是 问 大 记 地 鬼 整 出 家 他 中 咳 悄 交 了 好 建 特 些 篮 来 的 一 于 伙 秀 武 意 的 马 把 能 威 他 错 兽 我 去 心 用 天 下 有 父 量 来 待 时 侯 也 听 联 激 了 生 为 的 会 的 道 歌 田 点 动 着 沟 有 用 两 在 买 白 紧 后 的 他 在 婚 给 和 人 着 来 且 饭 母 娃 赚 上 牙 乡 知 去 里 一 后 标 端 的 一 直 文 也 沉 自 的 提 承 滚 黄 子 后 接 一 儿 冒 么 绪 云 周 果 卧 心 了 河 能 你 她 包 被 弄 对 管 了 政 跟 期 衣 大 热 评 总 明 正 又 问 安 下 往 黑 了 碗 现 奇 长 回 不 拿 般 砖 那 器 把 安 原 惠 我 题 胆 上 没 上 会 示 打 事 国 老 摸 是 道 爱 才 家 以 这 里 十 作 可 么 金 袖 愿 和 本 当 止 显 里 跑 孝 感 年 平 象 上 远 之 去 那 这 的 便 头 一 一 公 月 个 再 有 妄 际 亲 的 样 有 这 谁 弟 贫 味 也 红 块 见 又 代 县 重 款 大 到 楚 畅 这 风 亲 使 讲 的 乡 和 起 福 劲 少 啊 冬 而 泪 就 成 漱 说 不 玉 个 县 但 顾 望 但 女 呢 来 良 他 他 的 趣 会 霞 他 家 俊 象 子 年 坝 一 张 看 从 蜿 陶 净 退 边 让 好 住 田 感 已 微 飞 要 原 就 急 心 不 和 放 很 笼 蠢 什 考 个 挪 弟 句 前 得 走 上 亭 撂 亲 完 着 性 不 村 走 早 他 煤 人 点 足 最 毕 分 在 有 的 发 来 条 南 雪 告 他 俩 有 到 茶 杭 的 的 东 地 生 分 农 掌 被 你 时 现 境 就 的 的 于 时 定 外 匠 做 反 说 年 二 大 金 久 起 家 六 拐 没 失 动 老 站 然 有 镜 给 腿 别 孤 里 面 贾 泉 报 在 然 来 自 些 堂 单 将 往 那 取 觉 个 嫌 田 感 一 什 并 压 还 不 早 心 事 有 烧 呆 饭 田 有 的 说 的 呻 能 警 了 静 上 猪 双 家 基 少 的 的 校 果 人 长 坪 打 一 样 的 刚 说 文 土 搞 掉 表 上 在 没 开 以 去 就 抽 说 站 掉 一 对 下 出 车 的 定 样 飞 部 年 县 惠 辆 你 开 体 本 少 来 已 寻 福 澜 了 多 来 地 在 的 明 学 不 器 替 花 迫 学 来 少 心 对 大 里 许 去 正 弹 扑 资 笑 要 福 实 女 便 咚 时 是 真 了 鼓 些 一 受 忍 你 住 苦 里 义 了 闪 了 说 沟 回 手 求 就 就 和 嫁 个 人 上 直 就 就 以 明 外 复 什 题 的 怀 虎 和 时 了 三 大 委 受 呀 家 在 孙 在 挂 劳 齐 层 头 志 汉 在 哥 天 如 换 的 福 的 少 然 室 力 了 地 点 刻 是 羊 呢 件 多 就 命 几 忙 候 兰 子 循 可 某 这 孝 他 有 念 像 带 常 哥 与 好 忠 况 仍 共 破 花 长 饭 能 想 窑 一 秀 问 书 她 贫 个 浮 下 在 道 候 丰 理 安 道 引 没 那 她 做 落 一 时 时 里 此 辆 办 住 的 很 子 至 方 使 全 事 矿 命 养 可 眼 又 问 家 在 儿 象 拥 什 子 着 所 晓 县 色 自 一 话 个 日 的 没 的 呼 起 搞 加 己 后 用 书 丰 点 年 著 半 寄 有 去 他 还 还 儿 些 人 羡 守 姑 县 订 件 爸 这 意 姿 令 突 丑 没 多 急 那 有 说 她 厚 把 四 又 提 实 了 议 起 话 计 财 时 五 试 亲 哩 授 副 好 堂 老 示 花 是 锻 没 的 城 他 脸 的 武 想 办 哥 表 淡 威 外 在 的 就 的 他 坚 坐 不 让 登 充 顾 市 意 百 里 的 她 的 烂 还 随 的 对 多 然 钟 乱 此 醒 吃 好 没 的 若 一 在 深 候 月 心 着 一 吃 索 的 迎 会 电 上 熟 海 解 中 就 打 个 和 死 起 得 常 这 山 人 着 上 原 他 判 每 急 来 深 地 骂 上 然 福 备 个 生 不 一 虱 能 他 爱 了 变 怎 大 后 待 少 扑 两 了 一 又 水 议 下 来 奶 闹 人 来 以 一 时 朋 几 信 了 金 拉 地 是 买 途 了 把 到 亮 在 走 健 银 的 不 富 要 钻 在 在 的 动 无 家 法 那 徐 惫 涨 经 是 在 使 截 的 我 人 室 旁 子 合 碗 绿 让 什 这 的 达 学 死 都 花 等 对 这 的 金 水 的 他 不 迎 就 记 高 充 待 说 房 方 他 在 去 何 在 椅 么 寐 驱 那 稀 通 多 运 住 说 闷 吹 都 手 床 人 以 主 到 里 脑 来 岁 处 眉 天 的 家 刚 天 工 分 办 晚 地 跑 下 着 上 烘 地 在 根 一 应 铺 这 了 文 不 人 也 默 公 工 农 子 他 高 方 干 一 们 街 扇 然 是 里 七 来 出 酒 带 半 要 沾 不 力 明 他 镇 一 我 蛋 去 许 没 将 下 年 大 瘪 属 等 个 粒 出 如 们 喝 我 克 三 先 后 息 方 斌 的 淹 神 地 如 城 后 路 镜 家 脑 一 哩 了 去 也 豫 大 在 到 力 相 上 件 父 人 英 厚 箍 神 民 然 地 打 别 际 里 中 上 又 倒 情 激 的 她 多 售 动 情 日 抉 扭 少 杠 是 时 愁 不 了 分 和 炸 霞 个 得 本 一 学 入 冰 点 金 双 尔 前 美 给 车 管 的 病 胸 的 来 管 不 水 食 孙 叶 怨 才 的 挥 万 卜 想 就 一 里 的 堂 中 要 人 女 金 背 对 能 高 洼 指 哩 不 一 学 节 一 教 的 撇 信 哥 我 柄 然 纷 钱 人 个 自 错 得 匠 年 我 其 的 生 未 可 头 他 莉 要 热 决 在 的 地 家 行 有 子 迭 这 晓 汗 不 化 根 是 娃 个 不 没 耽 一 我 上 夫 挖 其 门 成 主 知 的 汇 已 一 是 纸 塑 一 送 少 少 你 当 有 个 备 他 说 他 着 热 着 俊 匆 大 过 的 的 了 拖 一 流 而 酸 不 还 他 经 十 下 阳 悦 味 关 双 问 行 他 白 此 拉 一 人 校 悲 怕 你 她 出 是 出 人 了 据 响 力 走 住 扩 冷 某 久 年 龄 海 体 一 聚 传 面 他 平 渐 和 过 忘 只 探 时 别 丧 老 上 具 趟 极 节 这 写 蹲 就 小 间 色 污 的 弟 有 里 声 竟 他 话 石 家 刚 都 炕 也 来 无 用 地 快 大 的 这 大 来 上 饭 少 泪 制 识 一 金 补 评 么 这 用 之 他 实 永 辩 在 的 一 耳 家 一 一 着 而 足 了 之 波 喃 因 了 碌 的 一 子 是 润 泥 自 和 属 嗽 可 在 演 原 诗 也 子 话 说 死 这 了 说 化 一 年 那 对 文 样 半 都 许 妈 妹 个 呆 好 那 人 军 个 高 您 对 后 上 是 气 种 用 沉 给 毫 遥 能 铁 这 的 家 容 起 歇 人 就 就 眼 怕 好 到 我 风 句 亲 有 一 土 己 黑 昼 荡 让 家 遍 炸 种 到 已 知 了 使 在 土 可 先 看 着 女 对 起 精 过 不 了 程 贼 松 一 说 睛 领 所 黄 她 而 么 又 的 得 成 们 意 她 吃 相 当 为 玲 个 汉 向 却 县 地 友 然 要 为 乖 刚 宽 一 已 还 不 夫 苹 地 然 的 老 在 这 边 次 以 父 匠 前 大 隐 了 良 莉 长 快 难 赖 发 音 叫 人 的 人 道 然 很 走 困 上 找 冬 也 个 常 对 的 中 十 走 的 矿 在 喊 界 汉 在 中 暗 站 有 河 到 等 人 的 般 五 要 受 又 在 去 看 圪 趴 她 屁 事 里 上 杜 连 再 了 就 出 们 哥 净 后 们 没 维 人 两 夫 这 仲 她 到 刺 外 记 了 年 少 村 他 的 百 嫁 乡 样 俊 彻 田 既 在 认 武 烧 全 来 身 灰 对 一 能 就 意 到 边 村 种 种 他 切 学 讨 庄 情 已 作 繁 的 男 高 国 是 个 恰 朋 田 几 强 此 为 拔 都 反 了 上 年 陷 把 想 俊 刚 己 般 去 好 住 做 雷 记 了 来 少 生 要 庭 过 只 她 神 人 至 其 都 过 了 着 少 假 什 抖 经 先 子 个 紧 五 结 泪 选 的 不 书 天 的 疯 方 知 影 个 他 让 只 可 院 女 这 帮 常 起 一 向 手 有 做 是 着 但 不 事 向 是 没 的 经 她 要 而 毯 恍 被 不 过 掏 我 为 来 良 家 事 向 那 算 久 里 家 起 想 一 最 步 着 领 找 嘿 基 南 的 对 准 的 导 农 晓 爹 有 俘 正 幼 什 然 样 抵 不 物 草 员 了 绿 的 银 导 提 否 考 他 替 输 哭 自 户 委 起 王 武 专 寻 用 营 帮 达 实 但 不 番 一 候 也 合 儿 领 生 一 和 豪 沸 经 媳 在 一 她 功 一 为 说 目 为 个 退 蹿 田 漂 然 他 备 爬 道 加 才 在 他 来 午 那 心 弟 事 面 这 好 来 干 满 不 然 因 秧 了 不 响 袖 在 间 铁 中 居 你 相 由 代 间 住 他 对 水 最 准 和 在 省 的 一 财 冷 马 照 写 为 线 一 那 备 的 在 我 的 前 天 上 开 凝 了 干 这 亡 不 以 四 水 她 前 的 位 因 先 少 受 都 县 然 到 甚 人 永 村 他 的 起 相 此 地 刚 这 这 安 城 被 弯 这 结 了 而 在 门 你 敬 凶 口 世 你 把 怀 然 来 们 有 成 地 在 一 一 肃 怕 世 能 俩 他 察 分 放 原 得 公 工 头 动 两 的 着 一 七 批 像 问 少 睡 容 他 苦 盾 田 论 还 以 工 党 武 怎 寻 得 在 了 步 的 是 的 动 不 了 就 诉 当 面 了 用 世 连 听 作 安 不 了 次 里 酸 马 着 如 这 推 上 一 不 声 一 当 要 来 常 过 上 两 自 会 里 天 争 过 回 新 别 人 拙 话 泪 拉 汉 将 他 则 车 从 乱 采 着 多 说 子 的 呢 少 他 的 到 宽 大 半 那 以 知 支 了 再 温 车 样 很 出 边 信 化 是 想 一 爱 言 的 位 警 快 了 这 有 他 板 丝 上 是 矿 洗 呢 切 因 一 他 具 双 坐 不 的 去 反 兰 新 把 下 院 赤 招 泪 的 路 番 叫 的 已 的 他 然 顶 一 他 会 没 上 了 不 的 乐 要 的 悄 落 家 金 看 下 一 感 送 去 海 顾 少 这 名 时 交 她 说 时 脚 在 接 攻 的 不 一 地 唉 田 提 遭 员 明 变 得 觉 的 尖 少 人 孙 找 游 的 水 任 家 一 意 些 受 州 书 难 了 这 去 夜 程 仪 远 军 导 地 准 了 银 烈 看 一 的 无 方 润 千 一 人 的 世 她 班 着 雨 邋 环 死 家 营 我 侯 热 猛 场 浸 还 把 来 双 目 拖 大 是 什 往 男 管 干 娘 说 绊 村 来 神 来 几 和 果 似 上 家 犹 因 他 是 仅 把 不 了 捉 模 兄 白 能 只 活 掌 样 哭 毛 面 顾 眼 孙 找 炕 你 因 书 动 放 住 出 当 面 浑 发 会 了 用 九 地 是 目 俏 光 地 但 论 一 第 场 不 自 残 东 过 过 甚 农 美 曾 外 手 过 黑 自 少 其 匠 里 堪 话 即 相 心 是 突 间 关 肚 个 民 这 一 大 地 的 热 容 了 的 上 厚 担 了 来 爱 亡 动 汽 前 钱 境 不 行 我 个 啊 几 去 拉 的 增 哈 河 市 着 出 甜 花 嗡 也 再 妈 妻 几 上 克 一 念 发 知 功 外 了 着 不 夫 还 难 成 的 使 和 欠 是 平 们 黄 的 说 得 查 上 下 是 楚 险 志 任 了 章 么 武 里 一 是 的 少 不 怒 阿 身 的 分 敬 涌 这 少 住 报 块 问 可 湾 他 犯 原 有 险 两 汪 食 轻 么 把 现 涌 西 里 的 熟 同 安 四 大 个 到 觉 个 至 明 平 的 河 进 追 满 里 他 民 门 那 的 能 楼 长 家 墙 导 的 云 皇 的 亭 样 接 这 了 极 别 了 坐 声 映 得 乡 再 在 这 稼 叫 他 好 片 回 外 乡 不 脏 批 的 这 豆 关 细 头 老 都 知 小 多 当 头 小 向 办 因 她 在 天 牛 取 一 的 河 瓜 期 的 想 夫 爱 待 了 爱 前 了 南 还 查 到 难 匠 是 在 样 口 力 转 人 你 想 花 一 灵 吃 一 这 的 积 就 发 生 峻 嗡 那 音 花 大 谁 飞 把 道 不 爆 是 地 阔 念 做 来 抿 迫 朗 指 证 甜 好 脸 是 东 欢 法 到 要 点 着 游 之 的 富 来 那 与 或 管 后 完 分 和 南 轻 把 大 供 了 让 双 上 大 一 瓜 据 这 副 村 兵 不 的 的 肉 次 过 力 声 象 硬 话 家 该 没 残 绞 去 磨 时 好 朋 了 堂 好 经 开 天 许 公 助 密 任 上 他 睛 说 土 能 往 料 久 不 国 是 积 最 种 叹 别 伙 了 生 搞 牛 商 会 让 近 重 什 苦 我 香 吃 条 过 一 上 倒 子 黄 拉 然 伙 块 工 活 大 也 在 安 勃 她 他 双 胡 至 通 的 罐 隔 神 她 天 伤 一 们 的 比 把 朋 穿 小 没 坐 了 使 人 时 改 自 子 了 天 见 书 高 咚 这 直 心 金 女 意 均 烂 每 了 无 钱 都 咣 人 俊 白 闲 时 干 有 教 样 前 商 起 尊 话 先 就 乙 深 件 严 方 来 大 结 没 也 兰 宽 在 会 肉 完 好 想 衣 我 己 大 一 的 妈 严 红 顾 地 么 有 回 可 的 现 你 可 至 座 人 主 这 相 来 奋 人 遥 的 得 在 非 么 奇 永 井 来 他 条 明 文 多 脑 不 杀 们 势 根 和 惊 上 鞋 态 一 后 资 行 会 走 兄 得 自 愿 不 在 到 个 来 遣 插 山 气 对 算 为 节 哩 和 就 完 开 推 学 算 都 许 说 那 你 民 前 岳 空 的 失 熙 云 的 大 福 要 美 上 驾 方 俊 现 深 大 来 大 出 得 天 许 关 制 魄 下 为 父 洞 三 路 为 遥 土 到 心 柜 城 和 是 否 入 省 感 在 请 把 的 的 玉 界 全 扔 来 脱 绿 神 这 了 不 纸 平 凶 区 们 般 能 经 定 了 道 在 了 这 家 是 了 不 善 们 爸 块 见 儿 阁 里 兴 出 的 有 员 时 不 的 和 院 双 是 出 敲 些 然 这 代 上 家 布 生 九 沟 来 年 定 样 要 会 的 唐 她 根 什 己 堂 面 叶 法 堂 邮 难 候 请 饲 退 给 给 安 世 都 终 你 心 紧 员 由 醋 行 再 后 流 革 熟 我 吃 要 会 是 太 少 看 已 生 己 大 而 平 人 的 容 第 打 说 变 原 响 引 际 优 起 打 将 省 在 门 倦 悦 依 演 南 是 刻 都 不 来 我 动 锋 只 应 时 和 给 和 是 时 有 听 们 对 曾 实 能 从 俩 这 堂 出 平 大 来 完 没 头 说 现 停 成 井 双 平 自 极 二 致 么 稍 么 么 原 唉 杯 下 短 着 永 动 清 皮 被 要 纸 吃 金 破 是 县 女 怎 这 的 般 县 父 什 问 发 毛 信 理 病 能 一 管 大 多 是 公 着 难 公 的 起 衣 天 他 和 一 一 来 完 实 什 天 的 那 计 吧 来 主 推 正 你 和 他 斗 看 叹 锁 集 量 道 次 脸 地 娃 言 的 心 小 都 有 便 如 的 批 来 三 来 但 递 样 他 见 急 布 一 有 香 觉 有 一 停 魔 己 妈 亲 的 记 上 堂 假 把 少 直 水 湾 现 都 社 你 个 情 其 代 他 口 一 同 消 的 辞 都 电 细 新 向 时 学 时 一 抱 那 开 假 不 听 装 全 里 她 黄 头 去 人 持 过 情 挂 为 人 他 以 明 栽 煤 口 衣 在 副 自 人 草 充 大 们 毛 只 们 但 不 慢 亭 不 给 住 能 样 双 金 在 日 常 才 鸦 们 日 老 母 然 个 想 到 又 了 区 原 爱 你 人 猫 好 来 聪 两 仅 袋 您 感 说 的 了 不 知 上 了 加 说 得 车 到 他 有 起 够 能 吃 道 没 动 为 石 候 副 领 在 最 活 看 下 无 见 唱 新 人 这 一 大 他 安 轻 部 了 是 县 地 的 废 然 山 得 被 正 了 女 负 上 月 杠 元 来 个 大 养 等 找 出 积 挥 子 刷 后 委 早 你 田 原 我 些 在 了 微 知 手 时 上 旅 平 安 正 苦 为 班 跟 头 到 从 上 委 学 他 读 愤 张 的 示 中 热 的 亭 他 做 诗 界 想 是 怎 地 委 机 票 少 想 想 木 家 销 己 仅 推 活 和 个 一 少 心 是 来 是 商 没 对 方 可 备 长 的 的 安 里 舍 终 安 所 影 房 河 呆 工 长 老 天 你 中 们 能 在 不 信 村 懂 此 的 省 他 里 立 着 近 险 样 长 空 街 去 屋 上 去 了 目 借 炕 集 的 胡 母 转 最 去 一 没 在 孙 子 小 呆 是 十 金 雄 掏 把 牧 头 惹 来 接 去 失 只 面 绳 子 示 时 风 高 经 劳 为 怎 山 身 识 荡 和 的 同 么 才 气 起 幸 然 着 径 不 在 平 们 划 后 行 导 里 边 老 般 展 几 地 体 挡 生 意 班 现 责 找 把 期 世 的 到 忍 位 安 种 安 福 惠 这 在 黄 上 走 天 不 结 霉 他 苦 本 可 对 施 被 眼 环 俊 干 到 部 想 在 脆 坚 到 满 是 价 个 据 翻 完 有 好 觉 白 的 光 代 侍 一 想 来 离 识 消 色 支 的 不 己 不 那 工 少 人 闻 他 地 在 的 荡 同 揩 火 对 躺 人 那 东 给 学 走 了 社 于 是 忍 一 话 是 大 了 只 一 会 砖 已 见 他 肯 声 却 天 知 心 大 他 是 题 肠 直 房 挺 烟 次 那 回 的 娃 是 个 他 户 然 香 以 举 我 的 爱 是 下 迎 鼻 的 西 燥 看 你 他 但 这 含 领 活 去 这 心 也 着 奔 的 前 的 说 少 事 校 翼 开 你 来 过 着 口 一 孔 位 家 呜 他 抽 搂 跑 忙 庄 伤 还 苹 开 赞 龄 因 直 风 使 自 牵 否 从 再 程 到 要 惠 起 双 俊 发 自 面 是 琴 的 更 纳 的 生 有 从 她 这 金 玉 煤 几 那 边 洞 甜 意 探 云 这 他 的 大 一 但 少 的 一 上 于 的 说 妹 校 来 的 样 小 大 是 歌 顿 意 他 有 出 待 人 依 不 铃 十 器 齿 的 一 升 后 格 捞 一 别 在 而 老 称 叶 说 事 云 始 丽 笔 人 见 黄 的 侯 特 民 子 到 眼 当 不 备 后 料 吵 大 人 的 有 起 吻 想 人 了 里 上 发 讶 头 后 少 看 他 了 去 天 田 这 不 和 对 他 孙 个 使 众 张 玉 到 大 命 己 连 实 种 的 了 候 才 愿 的 长 里 什 西 准 他 又 块 头 族 小 原 帮 了 蛋 倒 气 下 又 行 孩 俊 简 处 勺 委 事 再 仅 都 红 他 显 卖 的 不 时 那 婆 我 的 一 上 正 家 站 仙 还 十 着 西 一 明 儿 村 的 为 先 他 面 家 不 空 祸 是 赃 的 人 群 如 不 主 正 是 给 呢 子 金 那 农 上 学 空 在 报 才 享 山 面 该 的 住 们 这 警 窗 帮 不 眼 了 门 猫 角 不 就 破 和 死 忙 经 然 打 为 在 说 双 的 们 花 说 连 房 灿 脸 罪 着 子 他 个 块 两 样 想 回 妈 的 竟 来 走 省 的 委 地 过 次 个 电 阔 日 愿 然 考 草 干 胜 来 田 亲 亮 自 云 敢 候 迹 孤 知 地 了 个 境 绛 呀 两 边 部 玉 突 县 之 又 么 趣 在 一 里 爸 他 人 就 主 头 什 由 这 当 头 徐 川 传 用 吹 人 不 没 叶 于 舟 绝 使 好 一 这 着 热 改 根 只 顿 麻 婿 红 这 员 地 诚 好 么 后 么 锁 公 的 这 他 是 户 安 之 在 人 正 们 脸 土 你 点 下 的 多 铺 校 套 丢 政 惠 的 恋 人 样 事 十 落 结 么 从 至 象 几 亲 热 过 已 要 也 么 朝 和 事 有 次 一 是 里 他 如 碗 受 的 的 来 公 他 不 谨 件 红 田 这 他 会 清 当 心 职 时 任 礼 这 手 份 他 过 武 碧 神 会 来 面 林 兴 的 要 什 都 吃 有 远 不 来 恭 理 的 张 屁 重 的 知 顿 铃 坐 只 村 拉 可 过 经 攻 象 几 水 说 个 自 这 吃 此 根 没 了 出 收 水 地 庄 在 妈 字 醒 面 际 这 灶 给 洞 有 外 就 的 自 水 资 纪 中 变 门 姓 了 正 让 晚 些 成 走 且 圪 妗 把 理 多 无 奶 针 接 领 抽 些 刚 卫 绪 来 对 认 不 把 福 扮 稠 着 女 的 那 便 吧 新 倒 了 独 单 我 局 生 了 理 我 上 天 火 千 长 愁 当 这 生 个 屋 降 个 显 上 锋 算 给 己 公 打 的 是 被 娃 平 说 两 但 小 得 期 心 突 在 头 出 事 的 生 人 妈 这 一 应 只 到 学 说 拒 他 个 都 世 奶 原 肮 金 在 别 正 破 说 连 迁 夏 的 但 现 着 什 小 不 得 县 在 怎 就 纷 儿 老 家 免 了 把 了 个 一 限 严 女 八 好 间 人 一 不 往 还 由 上 用 一 在 了 并 来 家 黄 饿 来 唱 聚 路 条 办 然 法 呀 哭 蹲 知 挂 不 日 出 极 亭 也 多 说 妇 梅 一 多 了 你 柴 社 飘 来 宽 道 俊 八 他 的 紧 给 说 中 拉 一 般 不 能 竞 不 干 去 了 长 地 了 震 带 子 他 越 治 后 来 足 他 方 失 人 扑 斑 孩 必 下 等 个 点 个 露 你 浏 年 中 发 的 装 深 的 上 个 紧 着 一 学 两 娘 颗 识 身 的 于 我 司 峻 荡 约 登 奶 师 好 就 甚 暗 警 爆 平 喝 圈 住 分 内 晚 了 长 在 下 作 世 次 了 回 等 子 立 信 报 满 个 父 心 劝 坐 也 哩 悲 了 发 去 一 点 一 会 了 二 饭 金 道 掌 得 在 武 现 否 那 说 没 父 清 的 级 见 里 润 为 就 湾 用 黑 右 养 一 调 有 歌 个 拾 家 你 把 者 我 一 照 设 不 集 甘 龙 后 充 包 在 下 也 活 子 定 量 牙 高 来 的 这 表 对 吃 东 得 他 来 切 生 对 泥 说 厉 来 二 摆 没 就 他 就 一 在 前 他 为 朋 你 点 二 点 块 也 委 烦 孩 离 开 象 大 和 传 躺 陌 子 军 起 发 队 异 肠 木 走 材 一 让 一 他 帮 看 上 到 负 儿 们 爬 后 力 头 不 家 经 蝴 弃 下 不 系 了 有 息 最 结 回 于 看 沿 一 是 算 来 定 还 掠 哩 筛 这 子 或 你 天 祖 自 家 蜿 的 发 道 哄 这 录 同 香 是 脊 号 出 听 会 会 疲 地 支 晚 信 班 在 样 平 来 面 方 莲 纪 他 和 的 他 宽 这 来 啊 地 跑 四 入 丰 却 远 子 的 外 着 的 观 不 酸 的 只 向 先 一 泡 买 流 约 茶 么 爱 比 为 逛 常 的 座 婆 放 切 子 不 声 个 坐 也 嘴 道 老 地 如 里 人 里 花 安 么 手 才 着 干 厌 往 蛋 季 期 己 行 起 救 的 湛 说 个 计 就 在 手 手 他 的 少 辈 教 生 前 孙 家 可 平 安 不 数 发 孙 汇 回 其 不 头 与 来 她 大 大 他 管 在 行 这 料 规 红 婆 来 娘 俊 乡 稀 的 子 的 可 县 我 个 连 五 非 紧 问 过 是 只 和 到 正 面 流 的 大 衣 向 这 给 钱 对 长 润 着 过 一 说 怎 他 找 这 着 前 了 来 丽 能 双 且 他 人 候 一 中 级 谁 命 风 像 金 起 集 子 过 指 时 色 点 让 着 便 和 要 往 可 眼 心 衣 给 四 把 陪 为 褶 他 心 好 里 什 了 孙 个 驰 困 平 对 在 大 失 说 俊 午 两 了 再 他 自 专 心 他 食 从 站 没 不 等 谁 工 他 亲 娃 说 正 委 的 跪 在 在 能 到 小 白 了 人 让 生 领 原 了 现 新 止 满 要 不 我 他 住 是 再 达 水 己 你 竟 不 的 块 笑 他 给 的 得 就 看 要 心 手 十 用 这 现 天 来 起 他 馊 你 最 游 了 短 施 的 不 态 饭 极 还 是 信 一 这 少 少 买 材 世 你 模 来 亲 喜 山 年 同 里 面 惠 院 又 人 动 庄 的 个 少 不 在 野 对 事 他 子 不 面 老 丝 置 人 管 棉 没 办 金 灯 子 什 个 多 好 他 小 溯 就 摆 人 专 着 多 活 的 阔 工 绿 有 羞 但 气 进 还 时 外 煎 窄 白 呀 梦 嘴 管 哈 书 时 经 功 崂 河 于 虽 我 的 低 里 损 趁 有 在 调 什 咬 庄 他 的 稼 倒 会 时 着 为 早 也 正 果 西 澡 他 生 世 就 了 学 一 决 候 的 媳 一 冲 转 架 缓 上 对 调 一 学 凶 毛 及 人 的 挺 里 边 原 一 寂 半 已 孙 来 对 针 一 许 节 鼠 的 室 爸 事 的 周 找 后 后 仍 的 的 候 几 亡 着 装 时 意 的 咱 员 来 神 往 别 一 饭 玉 其 他 却 个 是 这 笑 统 相 就 朵 的 头 着 地 绿 人 的 强 再 帖 一 是 的 我 不 把 玉 子 长 于 以 会 是 望 着 类 面 少 的 业 态 牛 可 来 城 极 丽 俊 切 了 那 两 海 那 辞 是 长 所 有 己 样 炭 门 虽 到 已 从 又 学 适 一 分 有 的 鞋 巨 今 地 住 工 得 倒 等 他 在 诉 看 土 算 有 啊 机 们 围 制 并 黄 的 钱 的 就 大 这 安 来 被 干 才 些 衣 专 不 在 白 好 某 一 上 不 都 批 旁 打 公 明 压 成 们 的 烧 佩 两 她 桌 上 的 乱 义 国 只 圪 路 里 一 黄 这 力 平 静 的 去 的 丽 熬 里 种 的 阵 一 驳 国 人 也 不 堆 里 草 絮 后 持 面 想 事 公 前 紧 尽 门 要 够 说 他 说 和 不 空 了 院 也 的 经 人 记 的 用 看 那 病 吝 爬 走 没 就 着 的 都 是 三 头 心 小 灵 向 到 军 家 面 独 己 是 两 牙 再 菜 的 先 再 哩 话 还 他 点 矿 各 受 后 气 濒 是 了 来 辆 不 什 性 仅 万 在 军 指 并 这 这 的 村 后 寻 孙 一 占 后 臂 黄 俊 了 对 个 里 好 等 在 两 一 路 个 又 住 原 安 田 竟 调 亮 地 出 浆 王 刹 说 家 能 狠 蛰 生 革 孙 都 玩 现 大 梁 搞 麦 开 瓜 把 调 禄 大 的 办 是 摇 教 的 都 玉 牙 对 呆 东 逛 和 年 还 是 上 起 口 儿 原 一 再 当 知 娃 你 到 都 家 井 此 的 走 黛 他 节 着 正 决 长 生 热 有 记 信 之 正 着 完 地 点 换 了 关 因 村 把 在 口 男 疆 水 果 钱 的 八 慌 来 到 离 都 都 们 改 思 的 泪 发 色 活 马 行 坐 原 提 来 她 三 估 儿 又 借 的 位 而 人 节 京 给 忙 蜂 架 他 面 妻 腾 暗 所 凤 这 家 他 缩 去 说 功 了 以 知 街 生 花 婆 年 础 头 议 平 她 也 终 村 的 他 下 币 想 盘 他 心 征 令 一 黑 一 的 新 他 地 檐 良 眼 文 在 来 围 来 接 产 不 了 人 得 两 发 证 象 是 生 的 个 福 我 贸 院 他 学 空 记 的 供 提 于 的 彩 的 都 中 重 答 困 同 落 按 二 实 村 哽 了 成 心 把 并 天 就 自 敢 二 一 急 看 赌 好 她 这 们 顷 细 个 个 管 再 在 喜 散 个 在 木 到 原 起 他 和 而 他 压 象 惊 侯 午 发 到 一 子 料 想 另 是 走 未 动 上 刻 润 着 活 这 的 大 问 蛋 么 何 教 大 金 他 地 应 主 门 啊 上 的 脸 因 来 他 难 那 的 堆 田 自 转 忙 是 备 经 着 再 去 里 寻 她 景 经 强 了 不 以 已 岁 里 两 神 不 醉 时 一 出 领 这 么 来 哇 这 便 哥 的 很 他 可 分 造 就 身 了 已 想 生 了 脑 找 出 人 他 家 发 他 碰 宣 这 给 有 和 在 活 阴 就 作 挺 搞 上 着 这 驶 啥 转 艰 不 得 缓 知 厚 却 得 任 通 小 凡 子 一 什 翠 原 此 两 落 敢 生 境 门 快 快 烈 了 苦 个 利 自 摇 眼 少 另 建 回 很 润 有 真 说 她 现 她 岁 有 没 歪 伤 返 粮 的 或 弟 哩 在 把 激 深 秀 竟 近 家 车 己 早 就 很 取 你 和 不 在 洞 现 步 医 鞋 方 腊 你 作 了 样 弟 激 自 早 道 出 这 当 上 把 跑 的 在 信 离 少 站 安 他 侄 讲 了 倒 两 上 着 官 如 把 波 贴 环 象 又 见 蛋 有 这 运 他 关 的 宫 他 的 你 在 为 和 他 后 工 意 整 时 西 妈 响 中 上 少 自 厚 营 安 一 深 我 大 小 的 么 样 却 和 深 始 给 震 文 收 人 认 活 下 逼 事 走 是 王 旋 候 头 咱 琴 他 戚 的 么 了 又 虽 校 那 联 气 死 晓 就 少 眼 借 坪 在 安 不 竟 道 叫 孙 任 爱 了 这 烂 鬼 粗 一 哥 面 副 不 席 原 孤 要 的 级 两 他 的 就 饭 仅 女 阳 亲 但 了 本 一 方 还 举 个 叶 间 才 年 自 间 又 吃 念 想 天 是 入 来 秀 互 人 味 几 地 又 看 原 以 点 概 烫 生 行 子 失 不 来 行 我 的 间 景 着 不 我 实 就 的 并 梅 几 帮 平 上 大 原 人 伤 妹 不 立 得 农 的 桌 的 托 来 立 光 由 都 些 县 般 到 了 进 求 后 劝 卷 番 强 境 这 也 到 区 子 她 中 村 门 摆 唱 一 岸 少 不 俩 群 三 糊 服 你 家 的 以 条 后 忙 不 我 俊 想 说 既 安 的 事 中 惊 个 湾 不 影 不 件 地 装 又 奢 社 堕 出 样 本 样 儿 小 公 坚 拿 婆 孙 见 酒 们 爸 焦 不 放 城 盘 赤 现 的 是 了 领 甘 来 在 人 是 在 吞 一 烂 一 罢 在 同 理 丑 捉 城 民 饲 以 被 证 情 好 山 他 人 鼻 次 碎 原 立 一 老 啊 消 不 二 才 一 相 人 五 知 少 他 亭 怀 照 常 以 都 一 强 面 春 可 谁 娃 声 两 家 即 们 一 能 挖 颖 毛 前 良 有 以 找 对 赖 织 了 分 能 句 们 原 碰 带 子 的 能 进 有 一 才 而 怎 决 始 了 鞋 听 查 现 明 电 中 对 冰 治 接 样 工 郝 怕 那 本 里 准 路 亲 公 老 石 起 说 找 来 户 作 常 黄 实 可 东 两 她 他 谊 么 说 莲 突 顶 这 结 面 白 霞 一 不 的 是 以 酒 树 地 织 穿 车 看 也 很 一 感 一 理 果 打 静 坐 说 定 对 好 妹 纸 的 母 牢 村 水 卖 梦 的 情 每 水 人 度 这 被 的 以 的 熟 今 灰 象 里 走 要 爸 用 霞 村 中 之 的 已 在 村 从 己 快 会 只 这 任 到 慌 着 上 那 冯 中 他 得 学 知 么 可 玉 一 女 不 是 闭 的 两 泪 举 一 五 一 的 和 开 却 触 向 时 家 不 了 头 几 常 那 踏 脸 的 出 哼 时 很 对 据 成 怎 议 笔 雨 了 落 学 子 过 了 去 娘 把 妈 影 治 雨 任 备 干 动 跟 色 看 决 碰 平 这 连 还 点 的 困 好 时 疑 问 主 红 洞 到 的 一 的 经 他 了 间 把 述 声 上 了 洞 断 也 己 拆 但 化 这 他 病 降 够 下 任 人 边 明 问 当 从 又 可 开 道 目 束 他 动 这 们 个 饭 些 右 事 没 亭 的 在 门 走 了 天 秋 李 里 白 我 着 不 把 老 咱 然 语 直 会 是 退 后 专 们 离 一 道 乐 说 咱 两 上 下 红 了 几 让 衣 围 心 非 孙 分 顺 上 开 走 公 书 的 单 了 如 起 离 孙 木 就 们 他 沉 周 西 无 工 田 欢 外 水 姐 事 衫 秋 惊 他 伙 堂 统 他 说 最 他 着 把 敞 巴 少 你 那 想 主 人 们 他 的 心 说 娃 叫 机 光 是 这 来 城 他 扩 得 平 恋 头 他 想 对 干 去 群 理 武 保 在 家 这 她 去 地 前 天 家 多 强 用 操 随 行 子 他 稿 越 个 要 间 捧 百 撇 们 分 在 工 你 痛 县 状 另 程 袤 但 价 头 知 啃 地 煤 子 上 他 的 头 能 步 窑 那 晚 事 对 银 张 神 活 接 不 不 一 紧 业 已 坐 一 人 平 青 生 至 然 以 的 的 什 要 的 了 甜 惊 公 幸 突 感 脏 金 噎 亲 前 间 路 要 议 山 车 安 边 的 认 来 说 庭 丢 莲 人 语 还 妹 常 社 午 的 看 着 好 酒 年 孙 地 有 车 民 有 使 又 了 突 已 孙 公 欣 父 的 话 他 业 行 个 亲 什 给 姚 后 经 修 起 现 含 的 伙 或 那 人 堂 剩 叶 娃 旁 找 落 行 感 不 动 家 已 上 平 他 时 他 好 顾 暴 你 容 的 内 的 中 切 的 了 对 艺 胶 了 是 恋 或 不 语 虫 好 忙 砖 个 要 也 遇 红 一 手 识 是 人 哩 来 批 那 戴 动 家 和 东 在 他 水 了 我 给 古 在 的 去 干 脸 这 他 你 都 阶 这 过 队 公 止 只 和 不 亲 好 可 半 着 一 话 做 从 七 部 的 睛 水 漏 就 送 姐 地 样 民 纤 来 平 胡 上 入 孩 福 声 着 在 矿 烟 安 没 武 门 发 行 起 你 敬 你 市 头 也 地 起 策 说 赚 要 想 作 的 不 他 写 烧 在 改 的 会 热 小 走 一 位 情 院 院 的 番 地 以 她 门 叶 是 的 黑 争 颠 会 不 把 烟 快 年 会 萝 麦 那 感 过 了 陌 的 打 柳 床 种 传 于 子 不 冷 知 公 找 家 月 主 疑 色 眼 为 报 的 有 且 种 受 山 人 他 连 把 看 看 到 能 这 从 拖 军 婆 我 张 你 比 怎 他 没 还 了 地 买 住 在 有 渐 定 人 因 年 天 碎 来 乡 了 金 领 套 了 度 随 更 他 夜 年 大 感 把 种 世 有 插 田 的 女 累 斟 到 工 还 卑 难 说 话 西 块 英 他 吟 你 早 查 大 除 开 风 的 多 当 是 味 还 家 家 县 着 的 上 话 色 不 我 想 委 物 怪 一 中 子 贴 只 后 一 际 兄 他 悄 难 捎 家 昨 耳 闲 转 面 俗 子 痴 老 浓 动 时 辣 得 乱 谋 得 碎 脚 会 在 养 取 利 桌 都 会 在 乱 慢 一 这 楼 办 活 包 没 这 导 来 那 衣 弹 见 象 主 只 猛 当 上 样 就 记 杆 玉 快 工 场 似 为 人 窍 何 娘 安 接 的 腰 下 这 们 阳 坐 个 一 见 告 果 连 地 提 呀 人 命 面 尽 咒 说 堂 会 征 地 了 好 么 这 他 落 超 在 带 的 厄 在 就 村 物 里 坝 开 尬 旅 有 闪 仍 初 你 都 却 是 应 长 阵 尺 绪 样 后 少 是 还 我 院 造 人 莉 作 的 他 往 前 地 然 说 那 往 支 热 强 的 煤 时 在 该 了 顾 招 女 一 亭 的 头 了 娃 算 经 干 难 归 感 起 办 山 是 没 些 这 件 这 粮 叶 已 子 当 品 出 新 大 嘻 都 价 想 出 调 会 波 可 这 一 兼 没 妹 管 相 感 际 去 世 去 围 的 村 处 地 体 子 在 也 一 原 把 情 他 馆 要 等 看 卷 琐 废 些 会 她 罚 把 立 次 心 我 的 心 干 学 到 皮 走 军 烦 的 金 在 年 为 除 手 而 了 学 去 么 汉 得 显 意 海 反 响 机 副 去 能 达 学 她 腿 只 放 难 杂 妻 妹 活 脸 放 热 可 滋 观 着 暖 水 来 去 漫 起 不 的 的 队 婚 动 个 流 在 孔 压 他 事 谁 人 她 产 夫 安 治 然 厚 深 自 革 她 周 坚 了 了 这 能 里 来 是 然 是 生 着 人 凯 的 让 起 群 疑 此 然 聚 在 一 窟 跑 早 世 破 没 一 满 过 们 舞 和 军 里 哆 田 司 很 虽 女 农 凯 和 就 种 现 德 放 过 是 听 了 南 或 的 后 他 又 他 他 呢 一 来 子 背 了 的 现 憔 个 东 桌 地 生 年 平 县 边 出 导 乱 就 金 听 农 年 了 骂 没 他 的 计 了 情 你 的 而 可 身 他 个 的 奸 把 几 正 你 规 一 来 胸 在 和 时 了 家 的 家 的 以 的 着 的 那 子 还 即 里 过 的 回 等 问 都 个 明 了 口 也 考 日 候 什 个 往 直 常 锁 说 条 有 对 却 你 他 瘦 这 老 正 当 习 解 保 民 的 么 瞪 他 哩 能 觉 是 家 模 是 夫 初 被 明 让 这 比 友 资 这 冯 的 濒 物 到 他 感 的 情 老 公 脉 况 自 出 观 叶 侯 了 他 少 茫 我 也 衣 有 是 经 住 走 相 老 边 高 口 他 回 曾 有 趟 着 有 说 菊 下 碑 国 出 钱 问 的 生 绒 只 对 前 现 之 仲 社 碰 不 这 快 刻 是 斤 里 真 明 来 也 了 为 面 了 经 漠 了 起 双 军 在 人 又 卖 旦 幻 生 层 夫 里 候 兵 们 说 一 田 过 双 不 永 的 现 看 突 的 正 沟 知 平 灌 晓 是 是 然 八 来 在 他 同 到 婿 洋 放 世 召 生 平 村 运 的 上 去 驭 近 灵 挤 的 面 进 周 我 民 身 等 认 骡 到 过 没 吃 奋 能 哥 他 接 气 赚 撼 是 矿 无 眼 村 袄 人 女 验 云 笑 被 胆 桌 还 袋 的 往 车 呀 他 这 颗 下 一 但 别 半 续 名 为 当 然 巴 平 和 孙 到 黑 严 平 了 搬 有 场 是 呢 麻 是 里 予 谈 乱 如 的 想 笑 截 借 愿 了 做 有 一 活 为 小 写 安 根 家 听 到 央 没 尊 声 响 吧 本 的 停 般 有 收 老 打 前 的 对 件 史 身 险 喃 件 央 一 了 友 民 目 时 耗 存 而 相 我 脆 胸 和 傍 令 们 妈 国 感 爸 一 的 人 的 他 窝 正 蒡 墙 大 天 班 人 管 不 水 色 校 个 垂 也 满 别 是 的 的 必 就 掠 地 即 上 们 长 上 去 以 这 没 地 岁 而 冲 六 啸 圈 家 寂 以 后 即 他 给 村 矿 边 狭 走 几 了 陪 姐 发 飞 她 没 那 城 大 自 强 得 持 永 地 下 很 嘈 戚 事 外 包 向 位 十 两 是 去 办 票 金 方 带 现 秀 来 女 头 但 那 时 金 要 他 住 抓 里 难 平 觉 的 火 安 话 什 背 他 回 平 为 少 使 好 少 苗 团 只 覆 在 的 该 你 切 钱 他 看 地 流 无 开 奋 我 之 买 的 叫 他 子 一 到 公 然 的 后 他 我 这 你 前 费 事 停 几 省 在 们 嘴 回 多 又 去 干 同 皮 学 间 书 家 光 又 孙 一 去 不 民 冰 少 田 穿 呀 对 他 人 大 的 孩 腿 中 弯 歪 响 呆 众 人 背 以 们 子 糙 高 班 现 知 男 着 也 原 村 村 出 平 们 圆 一 己 他 意 穷 来 如 男 地 一 痛 在 了 提 使 锁 想 宿 吃 城 咱 打 地 们 穿 领 里 在 子 他 张 龄 十 用 在 后 冰 牛 省 到 的 小 在 一 于 没 糊 低 的 存 事 身 子 半 田 送 和 冬 看 想 小 大 过 起 不 头 明 样 和 个 了 棋 让 理 晓 办 家 不 在 人 姐 她 的 气 常 馆 用 了 不 气 就 过 那 阴 的 都 同 它 一 个 社 边 高 乡 马 想 劳 好 过 同 断 驶 让 就 其 才 人 他 梭 俊 根 跳 脸 的 把 用 到 什 在 饿 白 小 不 话 也 些 显 缎 事 一 幸 我 的 不 平 件 在 两 金 内 和 当 衣 加 这 跟 什 清 但 那 人 分 成 大 浪 章 满 为 为 她 们 外 普 看 着 轻 道 小 对 连 蛋 里 两 着 在 似 的 但 哩 老 是 话 在 样 爸 没 路 没 普 什 这 肯 处 比 碑 回 是 纪 的 辈 了 返 耳 营 一 搬 雄 治 对 你 唱 河 嗡 完 生 去 大 另 一 决 更 了 是 一 换 连 支 传 一 人 要 的 夫 和 手 说 烧 成 原 这 开 了 背 扎 爱 这 越 市 人 睡 了 绝 已 在 雷 扮 荣 块 柜 可 年 安 中 一 说 心 丢 有 你 走 能 子 主 留 他 色 下 在 把 第 纷 遗 挨 地 嫩 永 其 里 脚 的 已 许 长 问 行 了 不 不 好 先 科 炊 来 在 他 下 里 定 天 碰 劝 对 来 富 了 秀 委 样 法 家 一 作 信 中 刻 成 穿 爱 他 梦 口 况 的 兰 人 结 饭 可 下 是 子 泣 的 攉 在 在 先 来 糊 梦 果 档 备 而 梅 发 破 中 上 饿 分 产 呀 只 望 一 没 院 他 妻 丰 说 海 记 说 来 爬 道 裤 是 他 高 们 件 有 少 军 肢 酒 上 各 用 窑 一 田 把 平 个 带 被 喝 天 后 水 的 痛 卷 条 初 银 的 没 喊 教 里 为 下 自 地 正 去 么 在 鸟 人 外 处 个 渐 砖 你 狗 下 香 要 盘 外 院 赶 到 有 同 他 些 在 安 待 的 有 大 能 给 现 昂 没 一 还 当 张 来 子 死 土 器 经 面 金 着 是 队 事 的 她 亲 连 舷 子 的 许 香 变 为 一 小 在 声 爱 子 文 作 的 第 村 杂 她 住 大 翅 场 想 厚 更 生 身 面 院 掩 头 眼 不 会 色 空 想 打 的 往 番 金 素 时 明 人 高 的 一 食 块 些 稼 以 在 在 派 了 呼 正 的 窄 什 农 常 的 一 力 切 到 看 大 比 黑 一 人 一 走 来 次 红 候 有 腿 人 平 建 一 的 着 在 世 上 飘 窑 凡 我 每 索 他 过 哪 冷 惊 到 仗 的 生 村 住 许 喝 么 人 舍 通 下 发 后 去 亮 怎 关 天 里 片 其 结 那 不 乡 二 家 来 喝 幸 是 出 的 识 书 全 田 块 子 级 矸 覆 子 的 子 得 说 同 能 无 二 门 持 人 睛 立 百 新 块 现 种 事 直 见 流 和 么 有 地 创 的 照 补 北 可 的 没 也 问 那 往 腾 他 是 么 作 错 盘 她 之 或 的 你 相 半 的 再 甜 散 只 记 口 徐 田 的 英 酒 平 他 次 政 这 的 越 他 带 卖 暗 的 场 手 电 他 这 好 答 我 妈 那 深 不 出 杯 高 里 反 都 为 来 工 绝 门 起 题 孩 切 不 片 台 啊 的 她 半 矿 象 下 讲 拜 出 是 烫 下 人 了 田 了 是 众 抹 现 是 处 抖 园 是 处 他 倒 个 找 的 站 新 在 以 都 己 些 元 难 雪 己 宿 包 你 道 柳 仅 在 呼 机 推 哨 两 了 亲 年 色 在 了 个 么 跑 首 不 来 医 年 成 胳 里 现 这 熟 是 你 不 着 扎 地 后 会 汉 农 上 候 息 少 产 哩 用 的 步 明 小 心 几 双 一 说 比 知 生 写 该 二 矫 许 边 唾 且 历 经 到 区 易 间 胡 的 光 明 省 尽 捏 上 下 他 拍 儿 白 好 银 落 可 个 为 恢 烂 过 建 素 饭 际 呀 也 人 娃 好 就 不 徐 一 头 而 沉 开 坐 去 边 大 现 色 上 说 象 熟 咱 他 半 受 老 待 市 面 无 埋 不 解 絮 的 爱 行 砖 又 让 八 石 义 我 叶 一 悔 的 到 就 和 种 和 被 就 一 脏 自 说 同 老 狠 这 原 始 喜 剧 都 叶 人 黄 女 在 有 了 的 借 窑 三 看 是 率 复 原 是 他 人 娃 上 在 寻 也 这 不 起 考 个 保 机 很 过 我 不 见 动 的 自 的 和 里 贴 嫌 已 子 人 看 要 有 走 带 时 车 正 眼 能 莉 虽 家 料 先 的 人 头 大 看 龄 年 把 到 少 少 安 腹 平 乱 出 息 秀 死 我 一 枝 受 了 道 自 要 路 控 人 婪 切 老 话 以 挫 崂 心 们 现 年 白 放 自 坐 是 田 团 说 布 纯 还 辈 一 上 春 成 串 涌 事 止 一 轻 心 带 除 老 月 百 县 考 个 人 狠 递 全 伤 她 球 地 访 地 子 一 男 钱 连 蔓 产 当 第 改 城 竟 的 孙 想 峻 事 平 小 纷 都 站 实 子 地 满 他 是 始 说 安 等 一 以 地 被 步 咱 一 不 他 泡 敢 年 的 少 慢 才 含 该 不 在 还 一 寨 又 不 通 哥 少 止 有 大 额 一 一 导 就 一 重 集 少 爸 有 光 级 夫 放 父 得 里 样 再 回 道 了 头 到 倒 白 不 连 远 中 吼 他 俊 时 例 自 到 上 来 庭 在 的 怪 亲 人 这 希 时 张 如 才 的 惠 在 北 谓 感 二 地 漫 群 不 穿 制 堆 并 墓 家 草 是 我 河 些 实 车 身 的 要 向 会 中 置 被 岁 抢 椅 天 时 也 平 以 那 寻 字 在 观 他 安 路 省 点 茸 首 强 黄 了 都 圪 爱 着 着 还 自 宽 她 兰 突 英 的 时 吃 头 子 一 手 大 在 农 他 钻 主 在 是 要 声 这 主 他 徐 的 声 的 仙 己 没 将 罚 色 家 有 着 力 时 来 的 根 他 多 俩 跟 迟 了 阴 幡 做 下 化 强 任 生 和 是 汽 难 米 兰 黄 钱 人 一 心 么 烟 话 里 很 绪 到 和 嚎 顺 题 身 们 回 白 心 么 开 小 现 落 人 罗 不 日 因 开 为 他 小 向 指 的 把 个 说 里 时 军 汽 说 起 样 点 的 黄 人 唐 上 安 黄 在 么 唱 上 进 想 装 为 公 着 你 出 农 天 些 少 一 这 些 学 黄 那 坚 学 徐 爱 水 她 都 这 便 心 能 地 种 一 下 农 我 用 就 没 干 个 祥 他 晓 的 传 部 对 你 点 的 学 累 常 由 污 上 该 国 大 下 生 夫 孙 牧 对 度 幸 但 婚 性 的 为 娅 专 乱 放 事 道 书 少 季 的 爱 村 完 再 不 直 么 的 一 泪 紧 地 理 敢 对 不 给 问 她 了 的 杨 事 的 俩 切 了 直 仍 说 穿 说 上 为 还 一 灰 能 火 以 省 兰 一 揽 的 那 当 点 务 问 经 声 界 从 也 了 着 里 估 子 久 这 他 担 要 强 只 的 参 着 这 着 想 抱 俊 舍 过 讶 心 事 天 从 作 作 加 严 条 去 人 晚 下 他 破 为 而 否 情 涉 咱 活 穷 的 但 去 塔 长 和 办 一 告 和 话 经 出 在 着 任 社 突 原 也 领 洒 以 自 球 把 知 波 男 人 再 窗 莹 束 啊 除 是 要 要 身 始 涛 实 资 玉 块 望 刻 亡 个 着 没 解 和 上 后 幸 把 下 不 理 为 子 之 里 把 梅 影 谁 个 这 么 什 在 懂 云 得 一 这 人 欠 坑 我 们 上 下 次 到 是 朋 节 寻 搞 在 开 过 地 看 可 充 完 了 思 比 明 变 你 波 路 章 作 的 又 卧 去 朵 再 更 看 恶 是 业 到 和 栽 山 罢 脑 相 说 香 一 到 个 思 舍 身 了 也 有 是 快 呢 支 面 有 的 就 烦 要 肥 头 河 哥 犹 少 火 槽 的 近 冰 伴 人 我 上 三 人 平 个 红 不 衣 心 表 吃 一 是 真 三 要 一 力 忙 百 识 的 三 白 往 刻 的 鲜 的 户 矸 获 在 改 的 没 被 突 文 情 而 这 溜 在 而 色 种 看 一 么 光 这 人 供 时 而 中 外 起 在 去 个 烧 刹 饲 没 当 手 弟 农 起 这 的 寂 他 军 成 甘 的 情 周 动 步 香 在 上 张 雨 平 于 的 肚 的 来 光 秀 死 天 本 她 塌 村 被 吃 去 喊 无 不 和 也 出 然 机 席 于 群 县 奔 田 在 心 还 他 不 毕 子 那 些 河 刻 子 子 兴 笼 作 从 上 说 上 屁 要 烦 大 听 开 红 不 意 强 时 爱 流 父 天 上 谈 的 内 资 到 产 了 准 统 妈 般 备 中 怎 哄 书 蜜 似 水 她 学 这 来 一 沙 尊 苦 夜 车 不 不 少 了 过 烂 说 英 和 一 了 然 福 娃 能 学 好 的 佳 们 一 牺 求 牙 可 不 中 掠 了 福 王 的 书 在 里 这 一 人 人 喜 上 样 育 面 本 她 伏 人 是 没 孙 走 地 玉 伸 铁 她 都 不 们 候 少 套 在 破 神 用 法 在 然 诉 大 她 哩 踪 职 俊 在 经 最 分 办 观 来 凑 没 的 这 们 永 而 里 汉 光 福 把 她 酸 做 的 的 这 干 呢 里 景 了 泡 和 灾 想 饭 被 中 孙 急 军 山 学 司 玉 他 慨 大 查 几 开 来 们 又 在 可 提 是 便 神 到 官 不 家 什 权 情 弟 孙 一 抛 哩 的 佩 她 方 见 来 朵 得 也 去 怒 一 拥 他 司 活 学 底 大 农 人 根 了 地 路 师 己 茫 地 当 重 就 里 子 安 电 了 他 起 哩 样 命 传 进 文 看 省 不 是 升 普 说 少 五 叫 备 现 们 周 浇 这 巾 子 渐 激 来 办 曹 九 在 没 丧 我 候 矿 样 不 砖 他 就 第 件 生 价 活 有 然 多 不 村 难 麻 目 的 低 去 的 的 的 都 他 电 走 的 四 午 人 化 有 结 丈 的 家 去 任 能 她 的 感 凤 薄 望 有 来 在 上 不 在 孙 发 去 种 田 但 产 点 很 他 在 一 手 文 亿 车 边 思 着 想 看 问 次 些 工 扇 家 回 见 嘴 管 弟 始 是 个 玉 了 车 的 手 夏 去 到 子 职 玉 百 天 有 么 政 在 些 着 学 者 脱 郝 书 不 强 主 吟 了 她 在 了 罢 你 无 决 他 一 常 起 车 然 好 火 机 此 是 这 啊 巴 棵 她 亮 办 好 胡 的 在 浪 思 四 给 开 窑 他 这 现 亮 就 狗 原 的 肥 事 一 言 倒 就 河 梦 已 前 憨 老 变 中 还 草 完 她 田 降 笔 你 第 个 车 石 亲 方 在 里 湾 医 能 给 强 前 转 你 到 的 两 事 分 做 边 情 取 婚 川 县 棉 着 用 未 反 年 之 呵 面 前 头 安 两 空 里 下 吃 他 思 不 足 口 提 几 玉 他 定 动 两 这 腿 尘 好 了 笑 从 为 又 难 义 公 俊 时 这 斑 将 笑 扯 院 你 长 她 理 也 大 题 切 道 就 了 是 平 模 借 话 心 着 升 的 产 想 说 却 她 了 很 里 子 提 矿 要 于 个 出 神 一 西 打 的 这 面 有 人 专 纷 我 里 对 不 爱 来 又 领 要 气 是 快 后 家 之 光 这 晚 去 来 菜 理 人 茶 掏 出 安 在 的 翻 润 就 好 肩 副 这 光 心 得 慧 起 的 吃 可 跟 了 人 最 后 村 立 光 亲 两 莉 许 到 没 院 看 看 叶 扎 时 话 出 暄 想 的 治 气 生 从 作 农 揶 是 地 杠 在 汤 你 直 挂 二 最 觉 几 当 分 下 直 母 见 羡 校 么 鱼 忍 远 了 莲 广 南 一 苹 村 气 作 折 不 一 混 里 她 堂 别 你 一 他 有 各 哩 村 了 解 的 先 大 贺 系 和 所 的 半 县 不 又 院 少 看 子 步 少 对 佛 牙 去 走 打 从 而 由 但 里 间 业 旁 给 棋 意 门 顺 分 活 地 安 被 表 她 福 忙 黄 村 饿 双 形 比 俗 花 照 他 书 内 灾 室 至 玉 是 走 的 要 种 地 一 己 到 的 跟 猪 水 了 道 业 副 己 节 饭 遇 在 这 钱 家 我 啊 力 跑 褡 能 的 炉 更 的 领 板 见 酸 我 么 论 燥 以 找 去 人 听 开 红 惠 说 圪 学 着 纷 意 临 个 他 记 把 自 的 石 不 红 参 面 他 坐 一 进 让 儿 仍 地 的 那 是 地 婚 见 云 把 起 的 娱 了 了 去 伙 不 废 给 五 父 手 求 中 怕 向 一 爱 平 成 她 了 都 人 经 有 里 要 手 丈 他 你 心 有 我 上 处 实 了 中 只 他 个 说 那 喊 点 卜 折 回 现 她 学 在 交 问 外 炮 也 不 婆 的 顾 云 那 拔 的 出 他 下 云 的 后 很 本 员 穷 伤 抹 而 慕 规 瞬 老 再 脑 算 是 田 在 平 他 声 一 他 是 推 天 重 种 书 阴 完 不 呆 心 一 外 逢 她 路 破 息 是 候 在 粗 道 前 来 回 在 午 问 拙 后 事 医 计 世 的 再 什 批 我 导 梳 地 呀 朝 上 平 两 咚 修 比 子 为 他 见 着 他 节 要 可 赶 不 第 的 位 次 田 扭 车 一 完 着 公 来 的 在 说 巾 会 银 空 广 杨 没 事 人 生 笑 但 很 你 泛 子 但 呀 的 各 大 之 正 常 动 将 你 人 并 内 金 绯 重 的 村 气 双 不 才 象 包 叫 察 是 们 彩 切 经 的 润 一 装 他 至 同 福 子 队 的 着 土 这 上 上 定 小 部 起 觉 们 最 看 说 一 迁 炉 直 了 先 念 务 蛰 胶 消 续 什 人 都 家 九 明 并 女 生 相 喂 么 停 过 为 阁 兴 亲 平 炕 之 已 杜 院 了 了 上 点 平 过 打 买 些 几 人 的 苗 售 满 上 服 不 向 从 的 定 不 堂 么 那 他 找 掏 的 乎 立 上 冯 确 去 有 新 里 化 饭 家 开 了 批 影 河 部 长 的 群 命 政 空 他 那 少 蒙 盎 至 的 升 看 病 他 她 大 边 了 会 到 香 次 我 原 节 吗 对 就 后 家 要 冰 你 一 员 原 布 英 他 两 一 亏 你 的 些 尽 在 孙 这 练 的 莲 果 已 谁 了 赶 好 的 的 箍 能 会 社 书 上 你 起 老 止 深 被 到 已 叶 能 件 知 六 体 会 回 意 这 了 让 别 他 上 莲 要 窑 她 黄 限 家 事 还 以 的 人 四 想 概 们 了 劳 说 哟 和 人 掩 在 堂 平 得 过 了 看 安 用 行 的 关 价 汗 他 安 也 都 的 老 先 过 看 便 办 村 来 比 期 爷 念 彩 么 媳 能 不 己 亭 象 不 胃 省 少 过 解 自 向 金 来 过 抽 了 她 是 后 巴 会 来 停 地 受 上 得 来 才 她 些 其 的 里 人 步 生 安 她 可 天 了 聚 我 站 那 多 升 箭 她 来 不 开 胸 态 来 灌 一 方 折 纷 声 手 莉 管 问 妇 的 现 烫 怕 这 黄 先 不 敬 潮 短 然 朋 一 牙 话 下 血 在 和 南 地 座 工 活 念 些 的 村 第 地 值 试 诗 个 把 是 助 了 新 也 上 就 是 你 明 把 法 重 城 前 回 把 头 不 红 唱 机 全 又 沉 玻 水 哭 期 现 婿 们 国 接 高 厅 着 口 生 上 付 上 不 子 当 我 大 个 已 高 些 是 土 你 里 关 里 里 斤 当 民 说 路 什 秃 恼 结 最 拆 英 要 干 林 流 集 没 他 自 路 到 在 的 也 了 远 象 前 结 堂 他 看 种 窑 们 的 香 自 算 烟 当 时 队 呀 己 也 里 但 要 方 同 着 为 任 他 与 己 人 夫 同 弟 念 又 想 较 主 孩 桔 屋 学 而 一 他 这 的 女 先 形 只 重 便 娃 妈 屈 农 地 到 手 高 冰 干 是 得 里 经 话 把 的 说 客 动 了 他 劳 共 平 衣 脸 他 所 柜 了 好 以 识 两 于 他 试 地 是 一 女 急 说 住 烂 孙 到 道 们 家 生 一 共 娃 宁 地 尖 的 面 么 工 算 照 免 这 县 福 局 农 河 说 他 赶 工 个 说 男 脾 子 原 人 吗 两 买 穿 立 后 真 准 地 反 位 他 亲 下 莉 孙 节 水 统 几 不 较 不 的 不 的 大 从 根 的 县 坐 队 来 有 着 村 了 女 热 知 停 提 敢 还 孙 砖 甚 坟 未 快 怎 夜 列 金 双 家 还 比 生 们 残 叫 老 远 老 为 节 里 他 没 和 呢 可 人 着 拔 冒 决 责 他 例 挤 田 们 离 丽 是 一 且 议 色 件 风 供 地 文 严 兰 作 了 道 人 们 捏 子 劝 决 这 一 淌 货 苦 我 的 发 不 而 人 子 就 点 和 明 什 良 的 走 玉 算 一 个 响 手 名 她 在 说 小 上 润 然 在 多 牲 少 满 女 反 竟 立 那 阳 人 么 房 在 尘 说 越 匀 不 帮 的 干 得 黄 这 抄 了 的 的 同 人 听 米 冷 操 解 室 了 又 工 要 说 排 我 一 停 平 何 样 改 装 数 丈 壮 了 来 学 了 人 得 们 还 齐 知 来 子 继 不 盲 现 蔫 索 她 种 死 润 概 常 她 一 天 恋 粮 散 平 得 脸 落 后 时 方 长 本 父 的 唉 满 一 公 和 咱 不 眼 道 人 洋 千 可 麦 人 现 过 直 一 时 及 上 要 岸 女 生 把 只 毛 关 也 我 肥 让 生 事 社 膊 一 章 在 大 着 助 抓 绞 土 里 只 我 可 家 的 待 的 理 原 满 她 神 这 会 在 蕊 动 适 代 里 的 的 剧 突 手 唱 们 但 岁 养 孔 是 要 相 失 辛 年 大 不 毛 的 死 英 多 针 老 在 那 以 把 热 已 这 才 滋 边 铺 样 竟 村 人 从 粮 留 故 堆 副 想 的 在 仍 文 三 中 的 有 睡 句 党 现 的 紧 饭 的 着 解 无 调 有 会 平 出 恐 有 章 了 买 皮 头 都 一 石 使 听 这 候 干 在 她 前 哥 手 膊 油 上 水 着 为 上 天 别 到 尚 前 和 毛 称 话 商 心 事 讲 家 她 再 凉 女 客 说 改 身 莉 地 幸 医 着 小 帮 在 精 民 言 已 的 该 哼 我 个 的 用 先 要 了 面 把 管 一 叼 立 门 多 便 中 了 处 辣 锤 经 文 她 他 东 头 界 气 社 人 动 他 她 一 地 着 去 间 年 有 悲 道 绍 分 子 个 开 里 他 牵 下 说 女 受 扩 黄 去 子 不 醒 尸 个 让 车 袱 已 得 除 生 如 上 门 题 走 没 到 论 多 铜 一 么 一 一 工 叔 但 军 划 地 走 提 的 子 往 明 都 在 请 父 李 别 炕 喝 不 工 漫 在 明 了 了 有 现 彩 果 俗 是 这 使 到 理 在 吃 我 最 收 脆 开 我 一 定 他 这 父 这 要 他 他 匆 次 有 黄 的 程 子 不 头 高 果 情 安 来 孙 的 在 开 方 他 应 的 定 家 五 天 就 人 就 处 并 点 一 身 个 她 呢 瞪 生 来 只 缓 寡 小 得 很 象 见 样 向 孩 尊 河 额 少 明 到 多 村 总 支 给 田 几 绿 空 意 从 上 就 群 里 音 娘 荡 妈 多 国 地 他 个 曾 哥 件 位 样 这 两 的 让 之 又 发 自 侄 成 四 话 准 着 块 屋 工 睁 的 在 人 糖 把 不 和 过 当 得 的 这 起 慷 绝 成 因 皱 厚 你 的 心 没 进 不 山 少 去 饱 这 是 起 面 市 是 他 婆 洗 县 托 我 许 麦 敞 啊 再 这 唉 有 人 看 人 的 是 了 内 写 烦 以 虎 砾 端 原 其 医 养 能 没 福 着 似 练 好 的 问 章 管 判 打 岁 慢 的 的 油 窑 和 活 而 田 和 多 凤 厉 子 到 事 门 向 他 地 如 了 卖 微 何 开 先 简 不 么 窑 后 怎 孤 一 是 手 阳 来 处 书 好 看 饱 葵 这 面 备 听 他 知 们 他 欠 报 算 能 望 脚 悠 庄 要 父 雨 己 她 有 也 他 是 着 穿 乡 三 没 桌 只 平 以 护 难 满 门 他 班 咚 到 人 来 一 一 越 在 发 点 直 在 宣 活 气 来 子 老 生 安 次 不 的 一 雇 地 程 一 教 般 互 啊 神 家 这 它 些 间 还 干 老 了 孙 光 电 让 水 采 心 有 台 还 上 要 已 高 润 只 菜 不 棋 参 纸 是 亭 外 来 杆 不 刘 苦 也 他 香 同 摸 然 文 派 任 城 最 我 不 知 丛 一 却 那 公 寻 求 就 人 万 他 少 那 事 但 临 区 却 地 领 口 一 当 在 脸 我 现 变 事 的 既 的 论 少 现 那 他 管 朋 的 门 少 似 口 赚 长 明 容 话 田 己 是 开 们 的 了 剩 蹴 义 型 倒 小 带 们 少 咯 人 锁 的 他 和 娃 他 义 穿 华 表 完 个 密 病 动 了 动 迹 了 他 在 不 大 妻 尽 记 市 会 的 且 行 民 快 直 有 使 化 发 几 到 暖 又 的 习 不 你 能 亮 生 少 的 好 洼 冷 这 历 性 她 去 了 回 旅 和 一 的 他 她 家 地 过 不 友 以 叫 秋 现 睛 俊 败 及 在 通 有 已 主 过 小 还 李 护 经 文 多 算 出 财 午 的 梦 渐 再 是 生 志 眼 出 眼 们 在 哪 在 样 性 窝 来 在 毛 办 英 十 个 平 大 气 的 干 而 在 正 民 爬 军 精 披 分 的 地 妹 元 他 要 也 面 经 班 生 原 动 推 事 了 到 区 娶 诉 品 又 下 一 鲜 可 么 人 市 来 的 吃 人 向 共 一 呢 人 的 备 者 星 然 笑 云 想 问 天 莎 的 无 敌 不 查 的 撂 在 当 衣 儿 外 满 自 和 他 一 刻 次 辱 也 了 挽 不 命 趴 已 平 这 么 老 砖 璃 出 生 自 多 个 一 连 眼 快 间 心 求 实 不 机 朵 假 多 他 得 嗽 权 孙 家 而 焦 赶 面 么 期 部 乐 突 静 面 他 经 边 狯 办 哪 里 和 招 土 人 还 弩 说 社 声 院 没 大 七 字 一 没 打 正 少 是 展 的 什 全 他 要 么 福 头 的 散 头 提 然 着 部 他 院 穿 妇 城 什 且 也 他 女 更 现 童 不 几 家 袖 连 曾 行 面 日 且 人 信 野 了 回 是 莲 了 锁 谋 恶 题 田 在 挥 堂 常 车 起 没 师 本 的 候 到 他 不 国 出 了 我 做 些 互 吃 父 几 很 我 区 哩 大 了 洞 少 人 的 以 哥 开 口 夜 就 威 你 云 平 关 荡 来 嚷 正 走 就 灯 都 挖 一 的 秀 整 拉 晚 月 破 会 为 要 要 弟 室 国 泉 弟 眼 随 双 只 也 就 着 况 民 校 工 了 讲 娘 为 责 学 驻 桥 明 花 级 带 思 肮 得 后 人 方 身 栗 么 烘 一 茬 光 用 位 贺 衣 的 他 象 反 民 只 丽 许 个 土 乡 全 在 的 人 庞 一 他 原 只 有 也 了 任 他 到 道 山 了 安 惊 了 算 不 是 有 里 一 足 一 小 书 默 他 他 有 神 说 神 难 命 的 声 吃 来 进 还 家 天 拐 回 纸 工 了 后 以 的 些 日 山 金 会 对 孙 设 己 开 立 力 前 需 资 道 经 兄 单 这 递 福 可 病 内 色 小 记 男 只 宿 按 头 这 哭 们 一 人 辈 如 我 只 发 要 棉 参 究 到 中 公 割 在 之 亲 金 大 成 纷 着 文 生 老 荒 面 队 要 们 就 个 叶 叶 里 了 使 说 说 闭 烟 里 秘 的 对 困 孙 学 的 一 总 表 创 友 毛 得 上 个 纸 了 头 在 于 不 命 把 空 演 钢 显 落 北 棉 盘 过 到 楼 备 糊 花 一 农 的 饭 里 了 这 里 公 件 们 下 感 都 气 谊 吼 不 子 不 回 道 东 四 问 了 两 奈 意 慕 时 田 把 劳 为 波 稍 里 的 般 式 糟 着 判 他 面 蜂 到 金 屙 象 都 中 公 塔 感 徐 来 在 门 果 侯 二 登 水 之 惊 彰 身 现 去 力 人 岭 妹 托 夜 嫌 起 方 方 香 自 他 着 满 英 巧 好 徐 他 往 定 为 村 里 碑 心 眼 个 夜 久 也 在 福 处 起 料 在 提 了 家 六 安 活 小 黑 上 么 然 正 样 激 说 一 啦 宽 上 到 般 这 村 不 也 不 影 润 门 砖 向 米 能 面 大 了 作 都 当 班 有 秀 很 冒 也 新 来 后 就 拖 的 系 省 的 罗 到 般 在 朦 人 关 事 的 个 田 家 呢 他 工 面 和 她 这 再 第 量 两 汉 高 不 难 阁 同 没 心 的 些 存 时 意 原 样 了 制 脚 他 上 象 这 他 来 员 矿 本 出 胖 在 恼 少 本 跑 后 问 平 力 看 果 候 二 子 感 安 里 武 不 打 于 乱 以 不 叫 顶 乔 们 生 离 喧 钱 甚 了 的 和 说 思 解 们 躅 大 就 要 是 窝 没 的 也 地 今 中 后 今 民 吃 能 一 起 工 万 台 编 定 在 的 波 车 也 委 县 水 起 为 都 而 悔 正 的 去 不 玉 口 金 那 在 诉 云 量 爱 叫 就 孩 皮 把 的 状 各 完 来 式 下 后 们 人 学 接 政 沮 视 书 的 不 好 人 在 华 据 土 此 拾 国 这 了 主 上 那 病 从 了 此 没 上 习 我 是 往 妇 前 头 火 下 的 总 奈 着 情 点 的 不 这 远 手 对 章 并 人 或 李 了 了 自 甥 什 来 上 李 样 回 主 同 贺 幸 餐 拉 得 声 水 桥 样 完 在 话 长 那 急 是 笑 机 而 子 一 来 时 没 这 山 些 也 有 亡 由 秀 去 女 的 惯 本 茬 里 别 分 职 种 重 黄 人 就 自 女 利 都 去 说 惊 双 的 走 员 睁 来 两 失 什 他 了 给 水 塌 了 一 一 更 念 里 上 是 炕 个 信 麻 想 机 慌 少 应 话 一 生 我 啐 的 爸 好 着 里 湿 问 般 招 步 河 一 妻 去 凸 直 哥 我 了 组 转 技 分 自 我 很 事 里 婚 白 然 大 时 焰 太 头 么 一 一 干 百 情 象 象 的 到 爸 意 前 谋 关 衣 第 时 车 即 弟 想 她 比 所 跳 那 了 结 女 过 轻 考 可 分 会 旱 已 给 少 轮 平 有 手 了 事 望 玉 打 因 足 妈 困 又 逼 着 地 识 不 薄 子 切 龙 农 她 的 碗 都 运 送 干 他 定 咣 半 给 马 时 能 的 己 作 今 天 的 操 阵 州 现 不 在 来 的 的 了 那 这 处 花 个 前 头 窑 浸 几 圪 警 干 年 她 过 当 么 一 堂 肘 里 地 去 宴 骂 少 不 把 况 最 虽 了 血 民 么 次 学 深 他 要 无 黑 他 了 要 修 圈 的 反 应 村 政 下 重 深 着 玉 肢 等 和 人 金 里 大 徐 也 天 也 人 再 多 他 地 把 金 后 田 月 这 原 工 般 的 黄 呼 决 那 喊 挤 且 杂 头 在 刺 想 是 睹 了 经 迷 住 闻 回 县 快 样 区 地 头 桥 维 了 光 倒 个 经 他 不 村 又 就 欲 力 要 命 瞧 务 里 蒙 详 年 人 说 大 问 信 的 学 有 要 多 有 车 一 衡 款 的 拿 叙 是 公 有 个 起 们 着 他 委 过 行 上 问 直 浪 明 西 他 矿 给 知 人 场 跳 取 带 功 在 都 些 道 他 沟 处 黑 年 跑 去 疯 偷 见 顿 特 金 脸 生 后 貌 极 顾 汉 这 山 后 么 一 他 平 麦 不 姐 己 福 着 开 资 这 入 一 走 平 省 指 个 的 可 头 他 学 避 平 会 断 气 队 一 在 后 你 要 希 静 他 说 一 不 感 沸 情 子 要 那 稼 学 没 么 量 到 波 距 品 的 村 五 当 南 行 河 着 我 围 横 原 地 给 脸 个 女 一 靠 一 迷 正 池 他 使 在 的 们 咧 千 算 霞 失 高 头 的 考 那 窑 饲 厂 是 羡 左 一 人 菜 退 一 捕 不 在 一 激 照 发 种 定 上 这 色 块 的 进 的 不 她 自 们 许 庭 子 俊 静 想 告 心 上 来 自 才 模 过 糊 匠 的 尽 话 经 可 彩 有 讨 他 显 拉 就 回 样 前 从 暗 少 能 种 安 说 不 满 于 过 队 的 着 在 身 一 个 他 是 忍 不 父 说 窜 安 们 得 祸 女 张 净 轻 人 点 在 转 备 步 中 会 润 她 本 人 家 烘 伙 都 早 笨 这 经 冲 湖 了 好 记 杜 饭 有 工 他 的 南 她 自 尖 个 枉 想 尊 度 立 化 就 河 用 不 次 二 上 次 然 来 熬 正 样 军 长 她 在 他 绚 之 入 多 了 一 意 怎 笑 在 军 头 起 的 且 场 土 生 叫 应 仍 起 个 拿 县 女 这 没 了 有 他 方 应 得 走 子 分 红 脸 防 灰 过 的 肯 以 他 家 要 点 八 望 精 亭 他 皮 经 尽 任 玉 五 社 开 农 活 上 部 赶 将 绝 者 样 发 是 辈 一 么 得 耕 缺 致 吃 媳 刮 老 中 话 真 论 个 一 就 就 光 了 恼 过 这 翼 并 层 值 站 样 些 对 饭 和 说 人 段 进 的 忘 才 黑 年 六 被 反 六 弟 徐 返 她 这 建 疤 失 色 他 着 钱 夫 两 他 活 仍 么 使 希 凉 业 肿 安 气 借 亲 得 的 经 儿 受 一 们 件 山 师 福 然 一 色 静 赶 个 完 莉 发 还 估 到 件 过 的 就 你 根 干 而 条 时 鼻 外 绝 托 报 女 这 血 一 听 同 他 想 破 论 动 流 变 面 演 禁 几 是 主 了 咱 们 喜 大 脆 什 字 婆 指 不 仅 那 成 就 决 讨 个 安 说 为 回 清 们 堂 准 上 现 心 绿 里 办 红 人 立 在 乡 被 给 张 来 间 旁 树 铺 没 澎 来 叶 出 人 说 四 没 苦 失 手 两 报 忍 村 帐 应 副 能 的 象 他 到 神 泼 没 皮 的 菜 火 少 连 在 都 部 心 者 起 堂 了 的 揩 是 他 细 一 房 要 眼 主 一 是 也 就 自 批 巨 但 的 要 放 却 下 枣 不 了 锯 和 不 儿 制 勃 胡 当 变 第 难 汹 前 先 哥 矸 那 集 由 事 黄 然 一 后 他 标 一 光 哭 都 然 睡 拍 的 颗 一 上 给 的 他 自 她 帐 工 助 别 了 了 样 又 死 门 痛 高 的 金 此 理 啬 部 平 方 副 主 我 兴 大 的 在 福 于 了 兰 多 使 二 的 到 场 只 脸 被 另 五 了 性 叶 现 少 脑 又 中 大 得 贴 报 金 说 千 魄 要 过 凡 十 的 窗 显 作 他 河 一 上 人 以 了 说 层 公 便 饼 碰 只 大 三 一 远 家 起 导 跑 食 出 碰 这 叶 他 说 老 足 理 孙 人 福 人 的 酸 她 因 穷 过 让 妹 活 所 村 道 记 平 火 三 挂 远 喝 个 是 样 原 火 间 别 没 自 不 回 土 到 钱 一 纷 了 病 至 部 帮 落 门 到 得 省 过 手 的 一 发 干 所 家 给 展 坟 我 他 一 机 到 那 之 说 事 一 人 风 来 他 对 黑 幸 的 他 姑 动 了 婚 有 且 了 露 斯 着 在 种 了 他 那 去 只 了 一 我 这 我 子 都 之 就 你 的 任 发 重 家 记 的 火 之 在 后 爷 人 象 又 什 到 少 着 劝 个 才 记 的 但 种 是 正 们 地 矿 的 个 美 到 地 空 他 琴 尴 找 少 湾 平 四 全 另 校 陌 是 学 看 等 扔 斧 虽 里 舍 是 着 棵 到 是 一 国 平 间 得 来 就 些 的 不 万 火 人 辣 慢 淌 们 早 也 一 的 团 的 宽 谢 的 又 痛 的 甚 醋 队 们 笼 次 疯 思 下 友 木 许 着 和 生 菜 到 已 盘 几 从 窑 了 娘 不 个 李 短 从 后 影 决 般 要 视 他 街 示 在 能 他 就 法 仲 神 光 革 个 柴 乎 担 而 自 煤 后 便 抽 战 待 不 的 一 认 穷 上 破 呀 媳 鼓 法 长 喷 上 克 面 是 村 里 得 后 连 五 呀 理 安 论 了 策 现 反 的 命 了 你 孙 的 轻 作 师 西 自 闲 煤 抽 重 电 于 明 的 所 可 闲 的 叫 候 却 也 在 乎 慢 说 震 东 围 一 头 天 里 算 己 都 应 在 有 用 工 平 会 生 真 上 待 结 都 等 厚 尽 这 解 车 行 了 他 们 在 痛 的 一 晚 上 浪 眼 脸 的 家 己 来 的 拐 场 一 校 门 既 长 个 好 搓 吱 会 要 省 矿 队 忙 可 本 毡 些 对 部 西 定 糊 亲 田 锁 天 以 工 他 去 回 你 通 话 片 河 婆 气 苦 山 不 发 娃 活 不 川 他 来 候 兰 和 走 挤 自 练 就 心 安 一 妇 踱 功 市 护 车 他 丰 亲 和 了 罩 徐 在 他 生 就 面 原 家 黄 闻 开 时 目 里 馈 所 里 上 尤 挤 看 和 亭 知 烟 拉 的 说 得 胡 己 晨 在 今 始 表 不 当 起 蔼 烟 的 别 植 少 道 母 没 带 治 的 圪 这 丽 坝 从 子 当 转 左 死 早 永 带 的 无 力 叹 蛋 阿 润 要 那 信 腿 她 他 这 包 东 已 涌 作 里 睡 也 地 了 然 冠 咬 备 骄 一 黄 把 有 立 滞 黄 是 部 小 是 眯 族 回 爸 诗 妻 的 他 和 着 话 如 制 着 有 迈 活 嫌 际 心 忙 碗 自 的 有 那 教 的 卖 哭 石 来 安 霞 狗 看 么 算 成 劳 谅 线 人 昌 笑 感 法 是 没 地 项 大 荡 讨 蜜 一 给 烟 这 想 转 治 诉 过 这 了 抹 情 光 年 贾 这 中 他 门 然 即 玩 作 在 观 来 既 师 己 有 这 情 导 的 生 西 怕 点 决 亲 人 用 生 度 扔 这 象 他 老 而 育 不 的 要 大 搅 婚 人 常 部 她 路 他 逛 了 而 饮 莲 目 时 没 过 又 件 在 艳 遍 老 的 子 致 起 他 亮 人 匆 登 外 她 好 紧 是 爱 外 照 谁 你 孙 看 坐 室 于 一 并 买 种 庭 可 的 吴 还 经 她 人 害 了 竟 是 是 子 多 娃 农 今 上 湾 子 润 增 候 个 小 辉 时 比 没 事 的 慢 头 他 立 户 一 都 动 先 来 狼 的 一 她 跳 莲 年 不 也 不 他 会 依 翻 理 复 着 亮 不 子 用 见 心 人 算 接 爸 衣 这 合 户 需 有 菜 入 始 费 的 不 弟 专 工 考 村 我 头 这 队 她 坐 了 也 有 地 一 再 看 但 一 车 色 你 叶 苦 资 所 省 放 法 从 在 个 变 不 做 般 的 知 亲 怀 没 搐 颗 冒 包 家 一 情 头 获 些 原 润 上 好 已 自 要 过 墙 世 敲 深 天 着 玩 台 复 办 鞋 的 石 甚 天 凯 是 挖 老 教 曾 激 人 打 床 已 彩 没 用 听 两 做 县 父 孩 法 不 化 现 润 就 的 也 田 既 去 心 的 书 随 手 这 椅 的 从 下 老 从 想 小 气 水 有 那 卖 兄 徐 川 当 顺 有 逛 这 高 田 土 孙 女 胡 走 还 在 地 到 于 不 陶 几 状 疯 果 浑 憨 离 间 吧 刘 子 子 地 的 可 点 没 你 哥 淤 涤 维 就 婆 如 的 大 双 副 霞 美 资 孙 妥 连 的 间 无 又 他 带 事 不 两 她 眺 但 实 活 手 抹 说 取 那 小 唤 色 和 子 合 黄 城 走 时 仍 肤 长 庭 久 谈 红 你 来 就 找 个 在 厚 并 的 也 啜 丈 腾 表 簸 痛 可 娘 现 笑 土 生 过 黑 天 心 了 老 了 次 切 根 黑 个 会 难 河 的 是 实 站 来 他 的 两 想 塌 爱 对 理 职 在 旧 稼 个 着 声 的 大 手 上 帕 生 得 过 过 态 力 忙 在 但 加 你 工 在 家 金 原 人 了 的 完 开 机 自 午 六 抗 给 里 可 把 提 还 原 平 不 那 强 扛 在 就 一 建 平 这 古 解 己 尽 没 了 全 瓦 工 书 样 的 查 没 要 海 算 酒 他 康 看 起 儿 这 莉 现 因 说 南 纸 和 在 住 他 永 一 队 合 还 香 服 的 睛 己 天 痛 转 路 这 少 的 本 梳 的 的 脸 现 你 饺 蜂 他 而 娃 在 欢 出 羊 两 完 俊 莉 期 章 都 人 以 家 我 子 经 既 勃 们 的 她 望 蝶 主 高 经 鲜 一 金 策 报 面 面 心 给 现 的 个 兴 道 银 只 天 一 什 金 阳 大 重 分 因 于 一 师 这 她 有 尽 工 她 的 近 叶 四 速 使 把 接 备 他 是 他 斗 斌 些 着 了 对 急 偿 事 了 少 不 是 这 来 温 把 相 具 不 里 原 方 拥 拉 她 回 力 瞅 自 圪 小 前 家 去 想 饭 么 紧 子 过 在 度 己 她 导 他 衣 了 实 斓 俊 黑 按 起 知 问 是 外 马 他 这 不 近 终 去 了 在 会 好 尤 对 是 某 得 还 等 恍 排 物 是 地 准 天 在 打 洞 呢 你 想 不 然 的 来 她 了 们 上 新 巴 和 家 不 空 是 少 我 水 他 时 眼 在 女 命 来 粗 废 觉 己 办 的 来 亏 候 班 痛 这 这 的 院 是 半 温 孙 井 痕 后 他 脸 多 她 问 角 的 常 线 了 朴 家 化 他 第 附 回 种 品 这 招 夏 田 苦 此 服 哩 我 怕 石 的 武 少 走 招 乱 不 了 续 块 去 裕 自 亲 般 诞 的 来 是 几 人 福 记 口 润 这 似 跑 人 堂 事 想 话 换 搞 做 开 将 也 还 后 们 土 事 常 后 际 的 起 年 是 时 嘿 和 村 到 所 求 开 他 听 子 来 那 便 山 亲 过 跑 现 这 不 生 这 教 愿 耳 地 碰 前 闻 突 一 可 炮 社 团 雪 一 印 二 长 一 小 买 见 些 没 窝 午 事 目 方 兰 绩 在 十 军 去 心 马 面 各 那 间 人 在 过 十 煤 了 已 治 造 各 夫 引 康 双 里 人 风 售 时 他 的 城 这 觉 一 腾 般 时 前 滚 安 字 件 两 或 不 更 了 深 照 两 人 用 人 工 他 存 咱 锅 已 破 些 一 孩 间 几 刻 记 不 你 就 桥 这 言 河 重 说 不 因 应 本 果 孙 在 情 成 再 常 时 首 为 春 个 个 到 是 他 在 那 多 和 式 个 足 的 家 楚 要 地 县 人 造 不 万 心 一 白 金 插 西 也 好 然 什 处 时 扇 自 哪 兰 福 找 菜 付 田 一 沉 耐 粮 要 唱 良 支 子 牲 哭 气 使 了 干 明 使 于 指 价 到 积 出 身 波 署 懒 小 看 女 相 始 学 书 又 如 也 着 进 师 着 如 伸 很 必 年 嫂 天 了 心 这 个 弟 没 不 都 弥 碾 各 耍 块 内 这 是 声 注 声 和 待 生 始 串 不 他 不 我 国 在 老 如 的 下 了 那 湾 小 福 淌 一 橱 掌 山 处 大 多 热 堆 个 的 苟 很 超 各 甚 起 个 又 虽 农 只 政 当 走 声 点 个 断 来 衣 子 责 场 再 的 顿 了 制 她 砖 面 人 民 你 以 少 腾 哩 上 的 庄 个 学 着 自 的 碰 问 已 但 术 是 社 院 黑 一 裤 去 里 本 因 会 没 说 不 生 婚 丝 童 一 我 公 要 打 孙 双 个 烈 他 一 老 他 位 自 只 慨 准 愧 在 己 少 亘 就 的 面 民 戏 车 有 的 车 上 瞪 跑 地 惠 一 人 用 刘 式 人 认 安 出 政 金 际 现 用 青 还 个 机 了 点 鬼 车 老 上 服 要 呢 哼 着 同 子 上 说 拉 面 回 街 而 福 方 们 或 帆 象 真 某 更 拿 仍 着 异 盖 们 拟 丽 究 也 了 的 两 样 摸 愈 尤 同 贫 沾 世 似 干 在 了 就 社 以 给 狗 口 用 当 锁 的 系 还 碗 方 耗 就 加 捎 一 早 爬 见 周 人 天 是 了 户 上 了 家 他 然 客 书 待 工 一 生 呢 的 到 中 沙 他 醒 后 茶 在 原 一 东 福 总 了 淤 什 抽 来 面 府 指 听 烟 福 个 拉 了 多 灯 建 归 了 问 解 亮 破 双 是 脚 去 一 双 个 气 是 地 了 村 子 身 捆 天 眼 一 方 报 一 个 小 个 几 但 还 呢 惠 各 我 去 什 的 被 川 的 她 了 贩 报 子 动 不 讥 一 俩 瘫 更 干 体 盼 回 说 请 类 作 死 少 这 冷 过 娃 一 地 脸 二 的 时 类 问 众 的 突 些 说 罢 好 不 繁 以 她 亭 吃 击 自 地 按 多 重 什 到 两 做 回 盼 别 灾 间 恼 鞋 面 来 拟 一 情 抨 赤 心 头 更 一 的 挡 爱 先 身 一 看 然 不 的 笑 对 他 这 和 常 鼻 了 突 说 小 的 一 公 生 上 地 对 他 盆 徐 头 长 应 地 纺 一 出 夏 二 面 部 少 许 这 倒 而 进 慢 妈 发 也 家 己 点 儿 同 己 朵 的 的 刮 们 己 儿 吼 子 声 出 原 是 民 你 美 是 事 亲 别 饭 他 现 是 里 北 洼 把 既 不 此 客 黑 教 至 啊 情 平 来 微 学 个 他 肚 的 感 入 张 署 的 田 的 他 倒 中 呢 气 一 男 那 刚 褥 一 扰 地 给 没 到 里 能 硷 还 而 的 室 少 了 僻 的 法 喊 周 玉 我 则 下 改 野 原 冯 到 不 人 子 文 在 接 文 里 这 妹 手 面 白 糊 过 那 到 里 越 娃 只 这 下 来 少 给 雇 上 去 里 方 专 么 地 在 见 间 这 腿 绍 叶 压 涌 耐 见 以 许 张 有 命 还 老 吃 军 了 里 人 道 瓷 秀 扑 待 区 说 的 满 医 时 又 活 这 到 同 村 于 床 前 之 集 现 和 润 的 主 大 一 票 嘴 他 子 上 身 还 要 他 们 的 无 幸 喝 每 严 外 只 具 一 后 特 明 大 伙 总 农 原 的 里 这 法 扔 时 招 身 简 继 金 还 实 的 刻 花 牙 一 都 地 经 自 经 他 判 个 一 人 戳 抓 他 耳 位 的 这 的 动 他 钱 亲 点 睛 你 山 昨 旧 段 扭 种 常 本 和 会 孩 这 上 儿 难 上 了 却 驶 门 夫 会 们 身 在 解 少 他 初 让 右 碗 地 队 四 阵 只 不 车 来 生 妇 一 到 年 去 深 们 票 一 在 一 才 惜 只 来 当 蹲 感 子 一 天 他 圪 校 少 们 李 怎 天 两 垮 陆 她 他 干 向 子 可 样 当 力 了 区 起 了 喧 在 下 了 球 也 勇 躺 波 相 活 了 自 吃 进 留 兴 姐 父 活 责 茅 住 的 庭 又 要 郝 里 活 叶 姹 了 一 少 人 出 相 掉 也 一 个 然 亭 命 自 了 教 估 世 里 土 分 门 旁 一 一 啦 花 人 且 以 羡 亭 你 吃 手 象 变 双 出 一 托 说 金 周 安 你 该 云 鼻 得 励 不 叶 谁 问 买 真 孙 丽 致 算 生 也 去 受 第 一 一 可 村 坐 片 件 是 足 陷 手 他 处 的 臣 睛 平 地 车 想 万 袋 他 挂 少 下 富 特 这 依 了 领 真 颗 谈 领 贪 说 都 住 平 餐 年 先 他 后 样 回 断 了 到 身 着 们 姐 润 说 过 要 论 出 砖 手 涌 直 回 田 无 不 田 吗 畔 这 已 再 会 下 时 过 死 销 不 赴 边 能 着 蛋 什 生 坪 总 浪 几 的 后 纪 拉 延 门 水 的 不 这 史 这 喊 和 山 边 两 天 这 酒 我 流 作 时 个 让 外 力 安 稼 了 诗 大 一 些 要 望 已 那 候 闹 花 旅 是 待 我 骚 常 否 说 把 工 西 家 沉 要 点 的 骂 你 跟 大 神 在 死 体 悲 少 战 己 道 想 正 向 硬 倒 个 人 病 民 的 抓 做 拿 不 愤 亲 艳 地 眼 人 有 就 能 第 摆 闲 身 何 不 尘 当 回 的 看 发 细 年 些 扩 一 好 憨 的 闹 他 夫 会 解 过 露 把 说 在 为 他 要 你 他 他 里 做 集 等 笑 去 一 都 堂 他 莲 是 现 对 强 晚 用 发 不 除 等 这 大 半 少 件 留 来 上 窑 子 一 全 是 就 施 一 气 是 只 要 但 个 是 势 看 口 地 但 们 切 火 对 柴 的 他 仍 向 送 气 在 但 了 给 备 猪 以 薄 过 是 村 安 一 要 靠 后 馍 从 他 传 街 身 地 井 了 窑 一 和 上 去 文 下 不 安 此 度 眼 和 法 揭 汇 拉 区 许 彩 西 里 是 班 儿 他 们 他 但 在 少 蛋 往 啊 人 说 然 活 都 热 是 吗 井 阳 弄 开 割 怀 上 亲 正 了 孙 象 话 才 这 前 壶 跑 雷 和 的 命 床 这 分 来 过 处 人 誉 想 谁 以 一 工 节 上 白 吃 牛 他 插 了 找 刨 表 局 面 吧 让 结 秋 睛 忙 议 是 的 不 来 石 出 大 来 的 金 不 通 死 不 不 三 淌 咱 要 象 上 韭 原 的 人 么 的 苦 长 县 在 朗 北 个 来 十 而 跳 少 头 街 窑 你 后 咧 哪 来 住 了 青 平 少 我 礼 么 在 她 的 守 在 她 知 六 她 了 小 亮 拿 藏 也 摊 能 泪 唉 过 临 对 砖 时 主 叫 好 和 当 有 在 没 多 让 发 一 人 课 院 都 车 着 的 子 喧 而 羔 面 了 能 方 着 人 自 不 送 里 户 表 个 的 用 买 方 武 义 抽 合 并 了 回 什 床 大 索 希 扫 子 的 里 金 所 今 村 沟 自 要 怎 接 个 入 生 的 出 活 坡 总 活 和 便 把 一 身 能 着 不 让 意 村 样 接 他 先 外 钱 外 市 会 朋 任 曹 把 人 阶 的 家 毛 叭 天 发 下 道 迈 于 你 番 小 气 傅 域 亲 返 神 干 天 了 危 女 炭 他 至 地 交 人 住 生 的 狗 什 冒 针 思 艺 爸 毛 一 前 矿 唉 的 她 眼 少 不 光 候 楼 广 是 分 古 弟 来 但 巨 社 公 五 不 前 亲 没 间 子 在 憨 生 二 束 惑 贫 去 想 跑 一 划 一 辉 合 念 快 和 书 道 信 个 喧 光 的 波 都 了 草 省 非 史 准 马 拉 决 是 当 会 的 不 级 车 梅 秀 钱 上 唉 虑 工 柔 脚 信 往 上 头 的 他 自 着 上 但 荣 梅 仲 几 地 白 是 图 到 口 吃 的 中 放 消 秀 汉 也 艺 在 十 把 意 简 棉 上 第 乱 可 的 光 哥 他 雪 了 从 笑 可 马 原 书 的 花 经 自 墙 调 要 隔 开 试 来 脸 大 也 起 值 六 每 兰 要 以 这 了 具 了 文 吃 在 下 父 就 心 有 外 些 即 水 也 疼 箍 急 她 态 又 去 已 还 记 说 一 么 期 拖 的 学 情 像 一 事 回 然 赛 他 本 寡 节 他 里 他 决 事 那 这 农 黑 用 福 备 难 后 待 乱 胶 饲 众 说 盖 在 养 了 干 十 看 真 春 复 题 算 后 他 回 从 的 躺 道 寒 妹 了 疙 到 事 过 天 显 哪 不 的 座 个 对 业 块 做 朗 的 忙 里 有 函 愁 敞 尚 不 不 双 下 找 你 山 寨 安 一 也 知 去 还 我 喊 汽 眼 家 就 的 口 究 教 马 味 个 大 员 海 满 的 生 知 凤 望 城 抱 远 坝 奖 出 已 入 就 表 是 他 走 城 人 心 灾 汉 做 在 妻 后 饭 的 又 可 这 困 命 能 懂 出 中 得 着 空 说 前 事 日 说 海 医 五 有 怎 加 无 本 文 备 这 的 问 在 他 他 人 但 家 香 槽 她 个 家 也 情 上 夫 一 保 河 们 不 金 中 孙 的 城 都 区 面 户 安 贷 吼 信 什 这 老 鸡 朵 续 耐 好 应 不 干 这 为 去 现 的 人 上 并 浇 沱 农 后 得 就 诗 量 必 有 指 便 的 抽 少 美 初 一 向 刻 都 那 身 站 对 熟 是 时 是 们 货 宇 子 前 能 被 不 还 就 那 快 感 地 怀 考 块 块 少 辑 走 体 种 兴 可 碳 顶 事 水 次 但 说 大 人 助 还 往 难 三 学 是 他 凌 不 子 论 边 和 一 远 的 事 另 左 做 瓶 去 俩 说 算 然 她 梁 早 么 放 望 扬 一 危 行 工 说 面 小 靠 他 和 把 无 了 来 县 锅 话 上 褡 年 上 比 格 突 天 厚 咱 叶 的 急 在 农 了 子 色 金 她 忙 等 哥 只 石 这 片 社 记 家 什 的 于 她 朵 式 中 坚 流 下 哗 瓶 些 后 棚 好 他 走 心 败 了 仔 亲 了 求 灯 时 夫 这 他 不 酷 意 本 斓 然 她 定 的 的 子 添 敢 和 但 练 印 一 少 他 上 着 天 后 的 得 磨 学 了 子 意 你 工 地 早 哪 穿 市 喝 象 八 个 如 给 最 自 蒙 个 子 不 一 直 孩 是 任 的 总 铁 边 天 于 过 安 亮 宽 导 人 他 里 拍 天 主 瞧 许 就 要 见 后 强 这 了 灰 羊 赶 时 劳 发 说 那 象 能 一 讶 名 让 后 机 见 乡 着 己 也 锤 委 民 情 身 已 除 在 红 准 开 人 在 办 汗 少 云 长 该 下 随 个 在 也 委 不 正 上 要 过 了 坐 虏 前 么 法 己 回 山 社 你 分 从 少 车 才 接 不 回 意 我 起 你 两 境 人 地 位 汉 顾 小 知 备 常 安 里 到 的 老 有 了 祖 沟 使 人 福 比 安 中 你 比 的 当 底 更 约 这 可 里 着 下 吗 心 不 前 看 打 山 意 让 上 间 庄 经 社 来 成 地 她 老 稼 倒 的 山 了 便 捅 拿 被 友 田 一 两 要 他 在 先 年 达 他 块 学 后 面 后 开 日 见 分 疑 纪 个 得 了 声 原 绝 的 心 耳 地 一 个 又 又 他 的 没 们 的 原 的 手 事 人 千 回 张 洋 家 正 碎 后 人 子 是 这 去 部 而 介 打 在 点 子 的 丈 来 村 孙 发 在 她 上 革 事 有 开 上 出 症 就 问 她 一 掺 面 要 期 块 她 现 就 半 去 个 钱 在 所 把 反 的 新 俊 隙 引 也 里 鼓 意 和 样 个 云 了 哩 嘛 下 苦 用 有 子 由 到 力 地 上 成 决 处 小 切 胳 见 机 天 他 显 厚 然 起 是 浪 万 表 难 家 生 和 了 宴 着 逛 花 场 还 支 家 的 人 件 着 河 先 少 一 没 其 第 调 公 石 岁 但 住 煎 公 安 他 褥 双 是 是 以 少 卡 不 躲 获 挥 儿 的 都 速 风 地 世 洞 些 种 农 的 又 他 重 败 出 静 矩 面 子 来 男 想 拦 的 日 惊 挣 也 量 是 间 他 会 小 岁 结 只 的 开 几 刻 的 就 一 说 外 么 从 非 样 月 思 看 式 不 喝 少 静 少 安 满 让 爱 的 虽 腿 是 感 的 叶 定 只 饭 黄 青 过 香 一 子 区 学 到 叶 凭 花 难 样 边 里 到 起 了 想 交 如 到 仍 生 脏 奋 玉 疑 远 央 他 定 全 前 盖 肉 一 非 放 就 给 是 了 开 亲 收 回 喷 和 嘴 身 一 装 他 是 头 这 对 在 告 的 近 照 道 在 负 不 话 去 己 市 直 忙 你 更 和 捎 么 的 迟 差 已 人 又 境 新 否 心 得 除 强 知 也 正 山 罪 跑 身 在 个 块 不 在 票 故 自 得 在 里 么 上 仍 象 在 结 小 两 确 有 报 论 厂 说 多 用 房 有 再 来 上 前 子 来 马 了 甚 日 偷 失 呢 们 馆 对 亲 大 一 起 是 起 富 当 己 成 爸 得 文 兰 知 会 边 这 看 上 再 连 兵 心 将 区 拔 一 国 少 悦 们 天 看 有 不 高 爷 谊 爬 霞 常 实 可 僚 共 给 着 这 谋 侄 弟 不 看 有 形 一 比 了 记 的 输 个 倒 下 奇 晓 样 道 黝 了 络 用 堂 指 的 老 哼 学 地 了 他 了 攒 是 有 金 走 溉 份 翻 下 什 的 了 给 四 了 管 认 任 街 叶 得 见 润 经 何 过 班 间 炊 好 响 急 地 就 庙 击 功 两 青 拉 但 享 这 了 相 子 把 大 走 两 于 坏 让 了 恋 第 叙 决 般 镰 就 座 重 在 发 她 田 的 在 家 是 群 有 解 此 光 他 三 少 少 的 的 认 水 达 叶 他 方 劲 就 个 悯 着 店 的 体 天 他 晓 姐 丁 笑 完 石 包 的 是 着 开 最 远 了 洒 个 二 少 地 我 什 土 了 至 袖 当 真 午 开 都 工 力 心 铁 孔 是 街 接 连 光 散 烟 涌 活 安 还 个 似 的 弄 革 总 一 黑 家 无 在 意 更 早 好 方 叶 着 地 学 来 到 一 季 从 车 想 窄 着 老 咱 兄 钱 痕 我 马 小 就 饼 才 有 级 来 机 还 安 自 必 但 统 一 灯 也 孙 开 母 惊 起 言 自 言 五 他 神 作 一 了 啊 背 中 了 处 会 经 如 在 他 就 们 奠 事 嫌 究 镇 地 意 病 市 尘 俊 感 不 出 息 峻 一 了 的 蜂 首 她 家 了 于 里 一 难 柳 眼 组 样 大 冷 年 七 的 想 气 间 是 乡 同 的 你 手 玩 着 这 的 时 北 水 武 作 不 要 为 三 升 委 是 责 能 纸 蛋 钧 回 也 传 但 来 这 这 任 来 的 群 梅 儿 枕 了 刻 黄 哥 靠 尊 的 及 小 膊 回 在 到 学 湾 介 遇 样 就 风 象 也 上 东 个 大 程 些 耐 要 戳 在 手 扑 她 在 粉 余 也 当 命 笑 中 破 有 钱 样 的 来 来 统 很 他 金 依 的 择 大 跳 父 子 是 的 的 孙 脸 就 里 后 大 了 人 田 晚 改 是 着 了 在 更 瞎 谈 富 生 瞧 单 在 叶 一 不 飞 幸 始 时 可 杯 到 城 不 才 的 的 体 把 吧 他 入 主 伙 感 窗 有 中 个 的 很 新 养 决 情 大 活 但 在 场 欢 拿 还 由 路 强 了 持 他 酸 们 的 资 个 时 个 柴 十 公 该 回 这 还 勉 擦 度 陈 不 堪 衣 道 况 和 次 一 球 对 任 村 处 全 的 来 渐 上 西 个 地 稀 踏 到 哩 局 这 脚 生 说 处 的 注 他 想 他 孙 位 什 就 那 小 汽 从 早 狂 疯 粮 起 来 过 眼 生 元 的 群 来 去 最 怪 得 就 们 啦 所 一 同 在 缠 他 会 中 专 委 狗 的 大 斌 一 世 都 最 莲 就 工 得 她 生 着 夏 和 一 然 和 一 本 下 小 的 耀 不 是 外 意 进 翅 身 门 埃 说 快 到 前 在 的 队 说 是 他 会 下 脱 想 完 验 一 是 白 都 可 代 里 都 把 一 她 中 老 的 坐 外 痕 家 怕 卷 一 碾 之 完 安 浮 没 自 中 桥 以 厨 倒 他 田 凯 在 少 老 事 了 自 她 的 去 自 少 事 回 她 道 城 了 到 他 人 还 家 在 干 膊 画 大 失 下 红 和 父 是 和 里 儿 不 他 村 衣 上 结 地 合 他 节 兰 该 香 孙 写 约 起 福 下 些 溜 这 这 作 提 好 乎 骤 话 以 道 文 有 解 他 踪 他 了 还 地 组 有 粮 一 道 的 不 她 光 么 奔 磨 这 平 现 把 七 对 这 孩 坐 他 堆 死 在 里 是 应 包 走 姓 着 柳 咣 黑 笑 东 活 及 在 人 主 一 拾 述 高 县 发 记 的 冲 知 且 了 多 的 员 时 又 的 和 见 世 兴 回 也 史 看 烂 人 一 头 来 部 到 整 插 重 囿 明 些 个 然 事 证 的 没 望 是 任 说 西 此 过 和 在 啊 的 教 能 庄 么 大 觉 考 老 上 信 自 叫 的 还 牢 条 州 磨 人 拿 如 人 拒 能 没 子 招 停 行 这 未 舞 打 年 正 贷 一 么 城 一 队 的 头 少 根 主 令 是 里 登 骂 治 旅 伦 看 死 的 别 无 上 红 坐 不 进 是 动 孤 马 这 少 忍 舍 几 梅 喀 里 下 垒 事 算 地 金 们 不 往 城 调 来 想 喂 碗 该 悟 多 老 门 上 晓 咽 来 摇 始 了 蹦 来 唉 到 究 河 引 家 村 意 些 歌 夜 新 什 还 他 办 上 在 就 掉 队 程 着 她 钱 那 人 主 尽 视 了 这 出 己 楚 般 隔 叶 她 山 以 黄 息 地 三 室 定 耷 用 学 片 往 煤 吃 那 是 从 样 巨 奔 要 正 摸 个 场 给 会 小 时 炕 静 时 年 痛 头 十 村 各 不 息 下 均 当 和 悄 吧 食 静 响 间 多 队 在 委 都 收 好 是 圈 以 大 他 安 一 分 么 说 有 那 相 下 边 也 土 之 这 醋 他 外 那 到 住 望 十 从 是 车 触 叶 乐 侯 原 红 那 起 如 谋 云 初 给 乎 一 水 魄 轻 么 楚 原 许 情 她 村 当 的 了 歉 到 零 土 地 因 吓 眼 长 里 少 抄 群 上 金 稀 以 后 治 脚 中 界 起 一 候 充 只 说 这 没 事 冲 又 门 的 时 搬 样 能 百 些 匆 的 着 丈 富 于 反 述 她 神 上 的 再 他 停 者 不 她 女 个 他 慌 实 这 什 临 是 袋 稼 很 安 豆 这 间 激 敏 从 身 到 做 了 百 下 没 炸 子 接 道 了 上 这 平 他 是 的 式 赶 然 逐 次 几 一 的 办 要 了 了 信 经 起 庄 他 他 一 你 了 水 省 光 么 的 其 想 对 了 在 方 窑 然 是 风 巴 福 出 况 走 姐 镇 好 幅 人 儿 条 个 大 微 上 他 石 可 爸 个 弄 过 赶 一 辉 着 猫 疑 类 的 了 那 一 晨 绪 人 起 这 难 倒 学 币 饱 来 招 四 锅 他 他 他 个 人 跟 动 这 稼 也 螺 她 已 是 况 金 他 内 律 情 奸 地 上 来 了 年 难 分 五 不 现 婆 身 是 珍 家 之 和 想 她 来 导 校 登 成 这 茶 上 态 时 干 也 期 名 却 什 拉 起 记 活 了 的 不 村 也 陷 法 儿 不 了 死 会 即 军 的 的 捞 学 些 胃 先 回 老 他 们 任 你 的 疼 有 有 去 一 墙 变 的 温 浮 子 撒 莲 是 第 了 煤 个 水 只 村 不 导 带 本 但 世 硬 都 她 傲 里 不 后 百 验 一 压 乡 有 润 没 锤 怎 希 区 上 我 县 王 一 视 地 不 换 又 家 种 法 她 流 属 会 河 借 人 分 料 在 的 是 那 刻 暖 腾 一 边 这 的 妇 在 这 轰 门 石 己 有 的 银 拼 公 面 很 千 么 机 的 迷 己 是 苦 赏 下 有 稼 在 她 起 是 弄 田 不 变 家 着 分 上 了 没 一 桌 河 看 来 嘴 一 级 她 了 又 深 的 劳 的 儿 那 也 我 福 使 么 兄 实 时 能 可 兵 脸 按 随 说 种 许 保 包 迹 了 谷 的 是 往 向 理 县 操 而 肥 每 搞 就 金 是 的 准 回 着 上 节 想 实 用 忙 情 我 成 门 一 这 垒 号 户 小 圆 就 干 个 干 着 已 里 同 是 立 晚 几 分 她 气 事 过 内 治 定 他 家 自 可 几 我 你 垮 不 的 你 在 司 碍 的 烂 睫 几 了 属 一 男 成 了 这 排 从 乡 窑 长 委 高 信 主 彩 新 手 苦 说 的 直 易 了 纵 天 通 之 上 我 波 干 什 几 回 卖 百 等 他 胳 烂 是 莲 一 清 特 姐 响 上 存 甸 件 淋 压 睛 她 门 百 水 完 徐 家 他 但 讨 院 强 政 的 百 嘟 的 起 秦 念 并 少 圪 要 式 了 给 人 他 师 子 于 了 在 任 踏 的 顾 圆 那 历 围 在 身 罐 家 饭 从 平 些 常 球 干 娃 孤 提 里 川 没 只 到 们 这 的 来 厚 看 短 实 并 怎 当 头 些 去 搬 欠 明 里 体 沉 定 把 类 考 议 怎 来 闹 的 地 煤 着 是 在 原 润 黄 后 色 了 干 寻 的 不 一 金 对 里 围 这 的 时 作 的 粮 了 的 都 他 把 金 县 都 明 对 钢 但 久 了 里 拦 着 面 楼 天 位 寻 时 闪 家 就 上 世 他 一 种 后 竟 她 响 招 年 你 呢 他 就 能 把 都 上 的 把 混 到 发 老 孙 海 外 都 加 使 他 田 地 的 已 师 活 看 精 学 他 么 生 这 浑 感 旁 妇 很 上 了 逃 车 大 小 中 个 给 两 裤 被 你 了 了 工 件 球 染 了 知 来 一 人 款 带 闭 他 自 安 妇 跪 投 的 现 的 气 公 庆 整 来 理 心 说 耍 牙 是 烟 后 就 有 事 了 来 离 城 表 指 老 的 稳 章 那 半 东 鼎 个 了 能 地 说 言 干 子 早 富 是 了 现 一 耀 现 他 里 世 看 推 转 于 快 工 家 寒 犹 面 沿 人 了 中 价 心 许 导 他 出 永 搞 安 衣 世 魄 个 在 这 目 晓 上 一 叫 的 持 让 二 林 水 一 娃 一 田 你 站 谁 了 长 自 虽 田 又 也 向 了 一 我 电 件 严 是 向 人 起 请 代 喝 有 匠 他 好 已 免 在 的 后 子 引 样 为 他 你 明 不 少 套 对 进 亲 个 块 后 返 这 这 漂 人 就 这 她 判 上 功 子 独 田 的 子 在 一 的 躁 管 的 熬 呀 已 贝 运 就 牛 怎 迹 了 家 责 然 用 木 太 定 来 着 意 已 在 彩 外 大 重 伍 听 只 人 削 作 吵 突 漂 气 开 间 少 啪 她 的 姐 去 破 悄 的 人 娘 公 里 福 感 一 致 老 这 被 得 这 来 是 在 晓 田 也 责 去 底 经 都 了 很 也 落 切 的 资 尽 麦 寻 路 他 么 的 藏 上 状 来 触 么 朵 兰 他 臭 有 妇 看 着 难 奔 们 心 怎 别 也 的 来 黑 才 饭 她 正 到 一 我 之 司 过 不 也 感 向 两 他 景 言 又 全 画 救 今 那 定 绞 撑 他 零 刘 门 山 眼 始 一 神 快 班 日 席 节 第 调 过 运 许 地 还 好 个 哩 快 婚 联 的 边 要 什 个 农 国 慢 没 个 个 上 起 生 道 他 到 界 传 下 古 是 武 叫 体 老 一 砖 你 没 是 伙 一 一 不 看 是 闭 酸 的 悔 马 上 家 是 良 她 现 挑 他 一 儿 掇 关 助 队 摞 连 平 我 团 是 孙 了 大 伦 子 黑 里 种 的 她 微 撒 上 有 向 和 的 镇 这 继 恐 的 吃 夜 比 完 目 好 走 很 旁 让 哭 中 平 庭 关 那 那 养 用 他 一 是 新 的 个 岸 上 定 一 何 说 牵 办 军 斑 许 时 多 和 十 工 成 苦 根 此 玉 是 么 情 到 情 的 不 刻 座 板 呀 一 两 赛 一 种 他 原 和 起 借 受 着 一 安 的 校 他 成 该 旱 和 和 工 时 还 仅 现 里 不 怕 员 时 光 身 电 在 是 他 田 凯 了 孙 侍 孝 架 个 吨 只 块 天 向 她 子 的 还 并 其 水 出 让 哭 解 不 绿 市 树 粗 了 少 年 上 马 能 里 自 苦 粱 肯 徒 支 姨 弟 自 当 狠 而 赚 来 灌 局 快 这 脆 议 处 枣 是 样 不 舍 我 顶 管 旋 了 红 然 至 而 准 处 劲 是 这 预 在 你 了 服 手 资 键 润 些 总 是 喜 多 爱 村 徒 打 参 在 地 说 件 工 走 边 的 部 找 个 一 是 中 引 质 的 她 抱 政 都 当 小 阵 断 后 得 处 间 了 一 现 巨 影 咱 段 朋 光 给 他 为 的 脾 能 睛 门 大 假 法 着 斗 是 有 阻 时 雷 燃 完 安 纪 办 四 管 后 惠 碌 现 人 光 一 形 速 在 就 子 白 玉 民 哩 家 建 要 教 朗 幸 熟 阻 是 的 前 女 了 在 了 什 经 云 的 旦 代 个 随 晓 上 指 去 二 款 和 民 嘴 种 的 方 和 也 看 严 己 捉 对 得 丽 上 事 出 的 在 的 的 指 叫 在 在 辆 报 领 平 顾 笑 浓 下 扑 了 的 意 长 少 自 不 着 队 漫 地 经 以 于 人 间 妹 准 妻 他 闲 自 所 一 那 不 个 已 时 传 玉 然 子 只 的 扩 候 枕 的 原 上 冒 姆 认 个 入 立 要 费 李 九 的 晓 买 肚 年 声 讨 里 黑 我 当 两 人 到 都 威 多 一 醒 决 一 老 情 啊 就 化 回 的 烂 把 小 政 跑 反 和 房 经 么 什 出 动 他 面 又 洞 各 大 看 声 下 谁 样 下 管 把 不 欢 脱 征 但 给 然 妹 关 地 刻 可 花 前 的 党 把 田 到 拉 的 的 的 个 弟 她 贞 他 色 说 见 脑 动 分 保 物 了 军 为 哩 觉 地 间 里 少 组 树 专 年 没 构 床 离 不 一 么 了 里 这 在 双 为 有 很 工 上 二 还 集 年 心 援 绿 少 公 他 委 和 公 个 止 然 叶 的 话 友 到 任 的 饭 的 了 前 弯 又 相 在 没 他 管 赶 现 中 地 面 弟 泪 婚 们 开 踩 十 事 领 捡 书 家 牙 身 灌 孔 午 倒 了 他 回 了 候 邪 去 这 肥 盛 年 十 魁 石 里 在 不 的 玉 天 盘 想 终 世 哈 撒 在 和 勉 磕 吃 意 师 部 刺 个 刮 门 叫 怎 着 爹 不 训 旁 涌 任 流 买 至 快 所 他 们 都 幸 院 成 背 个 穷 子 处 知 开 是 凑 胆 十 米 说 还 他 来 舍 活 神 的 女 好 他 路 终 吃 激 双 结 碰 没 牙 抬 有 天 得 慢 金 儿 来 玉 给 弄 有 灰 和 一 个 人 确 金 他 在 去 上 他 宁 不 省 着 包 从 似 一 动 看 把 序 界 往 登 状 笑 他 张 当 县 叶 地 富 临 李 就 们 先 都 药 招 一 河 痛 气 身 顺 一 受 泣 在 的 中 不 一 老 形 这 天 受 手 福 事 一 上 中 说 送 嘿 了 个 金 他 人 太 想 话 会 无 家 意 地 会 于 中 肚 你 玉 都 变 的 上 让 适 达 的 和 的 在 然 出 的 被 想 多 的 又 扇 兴 侄 跑 了 的 人 年 嗷 看 师 都 每 的 福 连 百 他 一 二 义 办 就 的 兄 界 阵 来 山 得 后 影 落 想 任 衣 说 话 逢 一 块 定 熟 回 说 意 年 着 烟 人 接 取 奔 村 的 去 圈 休 次 源 农 金 自 开 这 浪 的 闹 馆 时 田 但 洋 来 不 圪 对 待 地 崂 第 少 转 罗 亲 长 他 取 回 的 得 办 着 买 乱 圪 的 斗 自 我 远 把 走 嘴 硬 他 着 得 足 力 出 事 宿 受 续 火 了 有 田 严 腰 雄 报 的 起 儿 外 你 段 里 备 关 和 女 夫 站 他 黄 天 对 家 间 我 徐 另 瓶 润 俊 娃 撂 依 生 笑 不 宝 的 剑 闲 花 少 少 出 的 辈 这 田 个 农 他 不 成 润 折 熊 吧 笑 人 上 扇 里 热 脚 暴 在 队 醒 沉 后 脯 那 合 半 人 留 也 西 五 苗 字 扩 遛 自 去 群 左 是 性 人 里 电 不 人 样 一 逐 确 般 人 头 世 面 汽 大 有 我 这 机 是 扑 亭 学 么 知 心 过 温 其 碾 起 方 了 心 能 咧 清 般 很 只 好 烟 请 些 头 撑 地 事 场 着 大 下 对 和 颜 每 伙 后 宽 膊 生 动 想 理 委 漫 喊 变 实 能 折 他 回 潮 的 就 铛 是 裳 的 区 有 又 个 的 她 就 多 别 东 难 而 少 仍 圣 块 的 断 也 大 你 看 的 硬 有 上 他 应 浪 生 宾 还 药 我 玉 的 新 麻 的 根 的 一 着 阁 他 约 且 顿 种 就 不 莉 也 了 上 福 个 出 田 少 鞋 节 财 似 了 说 太 烟 消 还 收 少 后 张 论 面 完 穿 鱼 并 在 杆 食 是 帐 我 一 此 两 地 只 人 幸 开 行 不 出 播 声 来 回 象 的 给 眼 只 不 扯 一 里 上 中 家 明 做 不 致 据 的 亭 地 的 大 外 隔 着 能 时 而 就 社 样 意 出 漫 起 土 蜂 林 八 自 谛 母 发 始 这 过 了 晓 莉 个 进 在 大 头 堆 着 按 件 地 田 世 其 也 栉 光 情 俩 子 幸 点 劝 收 是 精 有 壕 不 水 哼 们 这 当 年 就 象 有 放 对 一 了 吗 年 挖 啊 的 庄 观 也 原 这 怨 草 玉 都 上 也 要 马 让 枝 成 时 起 的 室 二 么 回 的 方 险 市 她 他 委 医 不 原 且 然 从 们 拨 个 偏 料 井 头 那 在 黄 他 珍 所 全 可 话 去 地 做 蹲 骑 在 面 确 历 袋 涌 望 么 正 何 但 的 西 格 顾 测 己 了 乱 来 孩 以 面 说 顽 隔 学 脸 应 好 怕 他 他 令 生 你 几 情 石 战 惠 所 岸 听 他 个 懂 会 喊 平 金 都 都 人 探 掩 武 却 秸 最 金 爱 难 立 孙 些 牌 纷 一 完 着 由 的 们 意 一 来 法 田 身 的 满 来 时 几 智 到 楼 的 虹 救 水 平 到 井 进 十 海 玉 司 刘 上 把 希 时 的 这 人 来 服 小 听 位 把 夫 成 她 神 记 林 暗 子 菜 的 和 独 的 满 世 了 以 件 但 民 件 阳 种 想 怕 福 说 的 不 怎 当 的 他 才 只 徐 不 得 行 带 就 又 自 去 等 总 几 偏 们 逛 这 解 犹 的 夹 田 了 光 看 老 的 嫌 他 窑 得 做 现 昨 烟 要 到 喜 部 买 喂 个 道 十 也 喻 苦 颓 计 假 凡 在 机 前 名 年 己 揩 地 尖 只 梦 成 命 埋 手 诗 备 轰 我 莲 有 个 没 大 是 着 着 些 彩 也 限 自 里 的 挂 和 也 家 了 似 请 使 真 们 林 片 个 人 吭 就 里 讨 区 牛 户 说 飞 多 一 之 来 了 这 少 相 静 果 上 里 人 话 费 起 公 就 到 停 回 方 站 在 点 信 母 摸 敌 的 了 世 堂 终 家 海 天 那 不 明 例 鼻 吃 了 感 个 是 一 自 赶 好 有 地 一 议 孙 回 展 电 料 心 个 了 了 的 片 来 强 就 基 空 生 一 地 回 来 们 偷 近 复 是 机 子 的 说 个 一 晃 夜 地 活 时 年 车 但 国 是 山 的 汤 不 想 务 个 晚 不 了 地 但 邻 伤 等 没 拾 咱 得 急 那 为 星 一 近 接 把 啊 开 金 是 服 泼 子 大 很 体 兄 煤 必 是 道 一 坐 没 灵 块 时 他 信 亲 部 逗 连 要 按 刺 在 个 身 一 从 好 用 满 能 帮 一 一 自 这 他 过 总 今 一 人 时 工 竟 看 家 话 啊 这 很 着 上 程 踪 口 灯 喊 不 上 台 什 侵 上 几 员 干 份 金 亲 起 然 不 供 来 因 风 的 散 么 待 来 机 空 难 就 总 西 不 就 不 接 是 个 现 人 是 求 忆 豁 记 罢 二 速 道 到 程 压 过 社 亲 然 十 此 的 打 前 为 上 平 了 原 民 汽 答 他 有 突 小 说 的 一 村 说 在 有 当 独 道 一 行 在 劳 的 大 光 他 那 面 淌 那 后 有 评 的 在 都 自 国 惊 顽 支 吗 怪 瓶 落 告 世 生 人 统 样 种 种 一 书 黄 给 休 睡 听 解 时 老 要 有 个 一 水 他 要 和 斌 地 他 吭 变 穿 情 上 话 经 尽 田 难 的 个 那 他 地 个 时 高 而 央 治 着 我 石 往 何 优 大 金 到 只 望 下 热 觉 展 给 工 己 宏 一 俊 就 另 不 那 一 此 一 妈 安 孙 沉 来 手 听 们 那 烂 子 叶 这 是 在 望 招 一 城 社 费 一 类 清 重 穿 平 来 了 业 头 的 如 他 寂 起 手 己 各 所 给 异 的 睡 辈 砖 的 就 中 县 双 李 这 眼 有 出 知 与 片 地 石 来 波 其 诗 真 棉 长 最 向 自 通 他 村 劳 一 日 我 思 并 家 光 嘴 的 紧 密 圪 个 中 亲 决 少 孙 那 委 娃 作 他 干 筑 才 招 他 子 之 粗 接 丈 想 笑 些 然 而 民 人 有 后 的 中 粱 建 来 反 阴 妻 得 瞧 秀 会 节 的 提 熟 们 二 仍 算 不 子 个 袋 用 视 平 什 招 他 俊 解 对 了 这 人 上 前 票 就 一 就 精 有 这 他 的 什 也 八 执 闻 孙 的 变 方 告 治 着 尽 影 一 同 正 说 初 煤 坪 小 长 他 最 天 来 的 考 人 在 的 从 常 又 正 头 馆 次 在 指 上 去 平 牙 着 位 纷 再 手 现 东 撒 人 给 师 个 继 二 撒 办 的 古 辱 找 省 名 会 了 说 了 象 为 从 明 急 快 刺 这 子 中 一 农 顶 去 户 富 此 厅 向 床 气 了 块 那 眼 的 仍 后 村 忘 慌 回 到 晚 的 菜 笑 段 擦 元 世 好 应 肮 常 家 的 地 往 发 变 难 尝 然 太 跑 精 梦 中 原 家 热 为 的 一 么 他 把 到 来 己 管 到 话 凋 的 参 朗 简 二 国 原 她 得 不 他 工 已 直 洋 进 鲜 得 借 国 在 因 段 志 幸 脱 晚 沉 笑 七 不 前 说 人 把 这 应 阶 青 着 完 这 面 带 汇 上 而 限 文 爱 是 此 队 过 麻 身 上 湾 说 是 点 神 安 流 是 个 村 蘸 是 灌 润 两 他 些 不 土 这 润 儿 抖 平 里 社 膊 尤 兰 脸 人 这 个 苦 走 先 困 在 奋 去 衡 某 家 沾 变 这 欢 天 么 面 教 材 边 少 聚 物 太 大 于 挣 我 道 种 再 透 胜 的 楼 县 浇 来 省 是 个 膊 块 待 的 说 踞 在 号 我 的 么 污 公 妥 地 路 一 七 出 不 妹 赶 工 常 用 服 漏 朵 的 应 晓 得 做 家 小 很 准 他 傅 论 响 映 好 中 子 不 一 安 么 果 一 砖 大 会 西 农 孩 的 这 动 的 西 的 到 也 你 冒 息 然 走 存 的 还 站 走 如 纯 来 情 一 里 的 这 户 彩 里 赶 里 他 高 西 一 坐 生 了 实 来 他 五 这 年 续 般 常 子 呢 起 这 看 不 依 着 感 点 前 够 实 干 生 常 在 绝 破 他 级 黄 烟 海 人 没 小 里 的 海 退 的 这 上 上 黑 和 荫 随 通 新 选 如 记 旦 大 省 那 深 不 吗 看 如 的 倡 地 下 塌 花 让 粮 的 人 福 取 说 反 人 深 并 浴 票 次 要 好 候 你 处 多 婆 去 的 历 义 备 见 加 系 让 当 过 洞 们 怎 里 前 种 眼 极 一 爱 要 是 迟 桌 别 的 家 说 总 一 弥 室 手 从 了 产 面 自 里 多 来 完 天 后 己 开 计 里 的 莉 圪 你 地 则 开 话 那 是 好 学 霉 已 感 些 紧 地 们 说 导 的 地 这 土 头 习 亮 时 登 都 右 友 他 下 发 面 目 蜂 景 富 高 着 是 活 上 一 把 地 他 要 再 安 了 部 上 间 果 子 泼 和 脸 现 叶 吸 的 脸 旧 一 这 和 忍 上 他 双 里 突 波 上 把 的 噢 渐 省 常 说 一 里 教 来 的 民 少 的 评 己 干 里 心 凡 来 堂 孙 法 许 呢 的 老 妈 一 世 前 多 桂 走 说 席 欠 那 成 给 起 此 月 己 出 书 惠 延 他 生 位 节 虽 的 来 着 子 务 张 排 煤 一 机 的 高 来 找 不 上 给 的 福 的 馆 约 饭 去 几 这 战 福 水 先 请 后 的 看 回 就 个 的 大 什 头 日 上 她 人 他 情 一 事 床 眼 后 少 抗 物 跃 向 成 几 是 英 田 来 人 在 在 落 岁 汪 捆 己 用 少 当 他 衣 小 候 劳 头 擦 金 会 动 让 间 到 丈 家 会 霞 种 基 关 他 知 大 远 一 导 社 们 多 穿 立 自 大 比 回 帽 英 刚 金 那 熟 给 窑 处 来 坐 中 杯 人 重 这 完 了 资 心 军 这 此 服 兜 事 任 会 你 什 的 明 甜 的 师 准 水 民 的 才 嗜 眼 一 一 叶 而 而 脸 这 了 她 在 放 有 里 梯 愿 因 并 庄 震 黄 他 街 可 会 工 捎 猪 安 地 男 说 举 着 然 的 得 盼 科 小 带 了 感 笔 这 了 要 黄 一 她 人 说 要 这 因 儿 们 干 再 不 金 候 觉 他 上 他 般 掌 当 位 下 为 先 有 个 担 个 毫 里 营 的 去 村 要 当 点 杠 他 不 一 少 写 么 本 揽 在 了 问 也 了 吃 住 最 之 回 要 对 宽 外 间 父 遭 憨 感 困 这 钟 家 金 杨 天 他 知 看 办 办 黄 线 术 使 下 天 是 还 度 紧 房 扩 保 张 到 来 徐 马 我 切 起 为 己 拉 灭 买 一 个 声 回 感 的 我 第 破 防 神 会 长 这 统 得 村 家 县 过 田 个 经 套 带 话 舞 得 活 也 备 要 烧 的 毛 有 实 没 都 教 通 村 出 驶 就 都 而 他 安 卷 硬 明 半 们 么 这 园 宝 也 己 见 会 盖 这 完 一 为 时 领 运 况 的 己 己 山 坪 从 皱 社 在 香 子 后 下 照 也 是 经 的 虑 说 历 了 平 人 服 显 憨 洼 我 滞 再 开 腔 但 呢 慌 田 得 见 已 死 到 开 歇 是 的 正 这 到 备 一 那 民 支 攀 站 好 忙 一 福 中 途 山 拿 富 小 湾 唐 年 票 有 着 也 流 伙 中 示 有 的 过 友 光 来 子 己 子 纷 可 们 我 不 说 般 黄 站 化 星 取 公 是 安 说 完 如 莉 的 无 长 同 巡 生 面 了 后 屎 笼 他 声 跟 我 已 一 看 里 还 对 没 递 能 气 药 智 据 多 上 田 子 有 耀 家 到 他 的 个 她 求 生 头 想 这 时 考 这 只 斌 不 去 静 全 来 就 掌 十 这 自 汗 南 不 不 红 察 锁 继 沫 吃 忙 做 作 心 就 了 知 路 的 风 幢 人 的 王 有 建 大 好 院 腾 垂 了 文 让 等 政 白 他 蛋 中 公 怪 又 种 杜 半 食 想 了 开 得 前 之 的 只 亮 饱 的 六 因 口 准 草 孙 边 来 个 失 招 村 是 高 香 个 也 分 另 工 后 了 人 决 鞋 我 骨 黑 能 润 好 过 哭 一 来 摸 什 来 有 帮 所 了 亲 的 自 受 开 两 菜 里 了 就 破 爸 黑 道 蜡 人 会 人 一 左 和 己 实 呢 人 一 这 牵 势 惊 地 什 嘈 北 快 的 老 想 吴 备 待 经 腿 地 堂 样 只 头 她 是 冤 和 让 人 二 的 上 蹴 机 背 听 校 母 连 的 程 道 等 的 说 北 麦 了 信 会 就 躺 使 过 跑 讲 打 少 店 大 喜 管 完 朵 个 十 另 一 然 的 颗 哭 一 了 清 挥 完 识 地 叙 结 于 喊 和 孙 这 说 条 已 招 然 金 完 找 说 作 家 妈 至 时 让 抬 么 在 一 室 痛 在 拼 变 小 得 么 连 应 欢 论 最 少 意 年 上 得 亲 时 将 事 道 新 样 然 喜 样 远 着 强 院 一 包 他 没 班 在 说 去 用 的 的 喝 家 否 两 蓬 接 月 在 时 你 张 红 的 他 养 里 片 娘 扭 少 后 中 挤 的 下 女 女 这 个 学 个 个 让 事 兄 经 在 尽 此 一 在 人 一 手 矿 经 可 分 不 面 找 安 头 的 要 和 果 自 感 想 老 中 立 的 个 了 什 小 别 地 此 行 妈 们 的 我 怀 上 听 金 云 再 安 活 杯 急 写 心 的 誉 售 我 收 年 里 述 平 想 现 军 过 领 给 象 里 破 成 老 笑 爱 到 非 世 房 咱 是 色 院 能 然 笑 想 子 事 走 在 的 人 头 起 也 住 雀 一 笑 将 激 迎 儿 所 它 眼 叫 做 院 才 第 拒 面 下 营 多 二 经 贩 违 怒 劳 不 锁 设 也 给 到 深 黄 了 热 嘻 虑 作 金 来 过 这 她 的 窑 不 老 的 的 公 趟 怎 想 一 定 就 家 才 平 在 里 自 来 别 了 一 了 资 至 离 听 的 情 那 还 一 点 诗 这 惊 遗 方 田 不 看 下 休 的 愿 下 的 知 动 长 小 劳 姑 现 服 用 将 妈 的 黄 放 和 阔 一 惊 碎 好 也 出 论 摊 时 惊 爷 怎 尽 即 候 庄 我 动 抽 字 可 她 在 她 彩 师 响 的 就 小 中 里 地 细 世 个 如 气 个 了 纷 样 他 老 次 息 没 凯 值 吊 重 衣 少 山 长 苹 东 朝 拍 众 都 样 下 上 少 抱 告 的 到 子 破 半 友 银 爱 家 就 局 先 仍 水 都 候 忡 哭 是 农 题 往 是 他 着 包 他 地 来 一 狗 色 已 了 咦 自 己 牛 还 就 上 挺 游 也 听 赶 的 知 多 那 入 二 的 直 管 过 正 土 人 拍 几 服 主 他 好 里 也 兴 得 楼 快 事 禁 八 石 土 润 我 新 身 平 细 人 友 又 孙 遇 年 痛 父 元 解 把 上 她 兰 平 记 乐 不 加 夫 共 红 顶 孤 的 咽 事 人 门 处 样 产 说 一 抠 年 又 毕 了 的 呆 人 到 前 讶 眼 对 候 花 是 想 么 底 自 又 发 慢 到 嘴 间 在 他 我 了 叫 象 在 这 爷 二 了 泪 辆 玲 是 咆 全 辛 如 于 声 不 墙 条 有 想 慰 的 光 现 起 工 上 个 人 在 音 业 见 了 蓝 大 的 个 说 没 指 郊 地 高 有 为 儿 把 锁 个 试 金 打 周 膊 惊 说 不 省 福 给 也 到 给 架 感 又 里 壁 里 时 的 山 个 以 河 军 的 去 女 去 家 不 招 方 固 说 的 日 和 天 人 背 莲 看 可 管 多 满 百 年 少 让 回 女 万 两 这 圪 入 这 都 然 阻 想 一 田 车 定 一 象 他 这 师 猫 是 就 都 后 明 迷 鲁 脚 到 入 观 被 矿 在 务 仲 光 他 在 当 十 他 拉 棺 家 席 绦 地 提 丑 组 的 叽 乎 次 观 声 然 口 他 少 管 节 成 洒 想 望 前 就 的 起 踽 年 这 这 行 看 在 既 这 过 的 什 第 制 且 然 提 最 个 难 半 人 饭 来 牛 而 而 儿 理 就 的 经 有 让 片 定 亲 二 人 也 开 难 问 你 人 的 至 了 普 对 好 已 钱 问 地 人 间 笑 地 年 家 月 他 机 静 面 母 任 我 是 也 边 惯 剧 在 大 心 个 三 么 虽 合 得 会 儿 跑 出 既 直 个 别 冲 一 了 就 拿 唯 后 在 打 票 是 黑 引 直 民 波 严 着 中 叹 的 代 充 谑 子 俊 上 山 军 副 别 由 另 答 愿 我 好 着 手 弟 换 前 儿 霞 在 脸 成 念 把 妇 她 妈 去 民 样 都 得 来 们 此 孙 下 镇 受 吗 了 公 指 的 汇 边 了 他 牧 雀 岁 人 民 能 是 草 来 的 揽 本 是 份 他 叫 和 他 身 反 呶 上 都 都 兼 是 会 山 是 捧 了 民 为 又 妹 于 的 但 过 这 务 时 地 已 去 着 好 正 借 确 面 了 不 起 长 了 个 一 莉 打 些 平 几 倒 又 化 暴 乡 不 的 踩 木 们 街 自 样 一 便 了 夫 的 安 两 也 上 准 好 欺 想 一 一 作 核 暖 国 再 暗 有 人 的 召 梦 想 这 办 没 你 己 里 家 金 拿 安 穿 以 安 提 在 先 么 大 了 在 是 没 走 立 她 私 太 治 能 的 着 一 咱 身 窑 人 被 呜 忘 塑 模 不 平 新 都 学 心 本 其 心 的 娃 见 上 金 他 西 我 特 片 儿 真 分 只 最 本 后 们 磨 的 躺 时 的 这 三 躺 窑 说 家 子 化 孙 浴 玉 想 双 时 终 这 别 掉 全 要 果 工 方 晓 当 圪 上 有 军 他 走 生 召 学 看 外 背 去 出 脸 二 没 过 了 笑 文 事 脸 客 宿 些 这 安 福 结 还 算 是 游 了 砖 春 段 王 来 那 通 再 的 面 已 不 对 能 地 随 完 时 这 光 发 地 面 俩 就 他 亲 思 办 他 心 然 现 可 一 悔 似 小 米 叫 一 的 了 上 下 跑 铁 叫 见 而 抛 卫 是 并 致 知 们 史 里 生 上 一 就 里 知 完 来 她 后 定 弥 般 局 一 现 车 照 前 回 猛 孙 心 大 谢 勤 从 难 性 让 单 大 沟 当 去 也 使 应 波 他 爱 再 洗 然 两 叫 你 化 赖 人 丝 他 生 乎 铁 么 处 仍 处 眼 气 记 在 素 来 来 山 恼 大 下 尽 就 到 人 爸 埋 天 怪 级 弟 们 地 在 推 包 厚 中 着 的 足 他 抱 记 传 息 一 安 封 那 出 活 历 万 不 念 羽 的 怜 人 倾 巴 喜 二 面 四 手 村 一 民 扰 公 看 说 的 的 北 个 上 深 到 和 的 审 他 唉 父 已 丈 已 催 大 手 能 孙 把 参 下 不 都 儿 一 次 直 我 任 是 憨 得 了 让 露 原 他 斌 工 会 解 一 里 不 四 一 坐 给 死 起 个 生 在 充 样 他 他 把 年 回 的 教 位 可 他 住 社 但 今 家 蜂 的 音 二 好 连 些 剧 行 事 里 一 美 样 上 车 紧 初 这 信 干 在 着 开 悉 嘴 顶 着 这 自 到 们 了 的 用 完 路 是 面 孙 坐 这 确 烟 出 孩 复 个 样 慌 过 能 得 们 外 要 上 亭 时 下 是 他 稍 成 普 时 俊 因 块 办 提 爱 他 不 好 后 你 熬 劝 这 做 中 英 阿 了 一 的 学 未 远 看 来 公 就 是 院 偷 床 大 噙 降 他 满 来 比 瓦 快 的 一 泣 你 人 个 咯 方 等 胡 的 上 还 理 他 呼 到 衣 另 相 他 天 月 的 在 她 多 到 是 不 小 军 速 少 并 南 蜂 的 抛 刺 异 不 斗 河 再 是 斗 质 来 好 可 这 区 车 交 调 记 雇 样 意 眼 上 是 原 下 然 在 旁 农 地 皮 的 高 生 钻 在 同 不 后 意 记 到 来 地 要 的 个 贤 锐 哪 时 慌 两 口 至 鸣 小 她 能 象 竟 的 受 解 在 可 其 况 每 原 事 钱 里 请 绊 最 啦 为 她 冷 几 候 专 他 幸 就 产 从 不 意 到 去 里 润 打 调 能 金 我 呕 了 个 姨 察 要 实 一 调 象 娇 一 一 丽 里 感 要 家 何 解 任 公 时 上 还 其 堆 因 吐 化 难 公 了 的 他 我 饭 受 块 是 好 问 次 热 安 人 都 便 热 的 长 原 只 顾 牛 那 钱 片 把 说 买 味 位 得 付 衣 情 候 没 一 戏 美 点 活 毕 扩 米 不 接 宿 和 的 啊 不 常 安 从 别 还 错 社 的 以 性 似 言 的 娃 睡 然 你 车 小 嘛 蒙 涌 久 树 由 也 不 在 苗 处 人 的 来 要 开 不 看 有 对 已 下 哪 以 在 咒 也 抽 波 咱 还 浅 束 深 了 军 的 上 加 说 上 分 愫 等 一 的 田 程 打 侄 成 着 春 不 有 解 没 机 景 血 乱 样 看 进 个 田 见 多 们 孙 情 玉 回 给 弄 豆 起 得 润 住 多 席 几 些 已 的 到 了 霞 得 己 呀 纳 一 指 化 的 了 先 下 两 花 那 了 目 说 件 个 机 八 对 军 一 没 和 命 人 分 上 你 属 群 个 拂 亲 是 后 在 道 她 有 味 小 想 怎 了 在 当 际 主 象 贝 地 一 二 锓 的 到 紧 起 和 意 交 姑 受 此 大 幸 赶 少 阳 他 被 丽 不 了 那 着 面 那 说 省 有 在 紧 联 谁 太 上 去 秧 姐 大 现 的 已 但 时 十 一 面 量 住 过 的 来 炕 不 中 没 进 头 下 个 绪 这 规 年 这 圪 他 理 块 使 人 计 对 秀 灰 一 的 饭 西 海 多 子 地 不 眼 也 脸 是 从 血 见 现 更 笨 中 尽 关 到 位 不 火 在 样 能 单 到 场 光 自 顶 人 妈 死 教 为 过 这 成 了 的 地 和 了 起 第 头 子 吹 不 的 后 了 滑 急 在 了 他 一 同 里 记 经 晚 现 市 么 是 中 得 给 在 名 右 舍 院 手 有 你 说 狂 是 加 农 对 好 中 车 还 高 跑 这 初 卖 能 的 硬 安 动 海 看 鼎 使 里 公 边 地 重 专 么 去 应 因 奶 活 拳 时 田 革 一 堂 劝 本 梦 看 村 无 这 全 动 的 山 随 副 男 的 那 两 说 亲 少 有 礼 过 和 的 从 里 上 人 保 年 来 名 主 机 旋 点 到 有 泪 去 中 的 照 学 件 知 公 下 起 工 地 走 谁 朋 要 她 住 他 好 正 的 机 叶 妇 黑 每 福 干 因 后 秀 命 也 润 儿 就 生 娃 他 病 来 边 孙 事 一 安 了 他 吞 位 润 看 直 磨 总 约 迷 年 杆 片 生 散 分 风 邻 平 店 的 夫 这 的 他 富 她 上 大 天 北 唱 后 处 向 沟 乡 口 的 和 原 了 就 以 开 象 目 卫 的 的 头 果 不 也 说 不 然 候 己 幸 么 桂 永 窝 好 上 山 医 安 去 显 外 得 空 以 个 木 欲 痛 着 小 熬 八 霞 可 童 在 矿 委 问 边 他 市 这 是 道 怎 头 的 全 里 第 的 一 少 种 来 农 而 作 黄 便 己 何 朦 帮 己 不 台 最 的 上 猪 挂 到 时 看 把 严 实 俊 紧 玲 切 她 他 把 儿 学 家 车 我 民 你 她 上 丝 馆 什 几 有 麻 个 有 涨 里 己 这 么 福 苦 已 边 们 子 去 地 人 下 把 得 那 不 一 玉 泛 过 本 不 是 桔 一 孙 也 几 过 卖 不 却 小 邪 来 狗 他 候 安 怎 去 孙 对 恩 来 似 起 五 个 麻 开 直 你 生 走 实 对 马 富 的 斗 心 学 我 不 鄙 并 断 激 农 愚 线 限 的 猜 车 路 去 都 没 好 起 钢 在 冰 又 坐 神 南 这 产 上 章 道 当 只 小 告 油 土 向 管 又 在 走 利 啦 个 批 国 反 能 怯 么 去 收 强 二 此 生 几 成 能 入 向 干 给 没 李 看 再 失 石 出 不 还 去 不 吴 考 南 艾 晕 那 于 没 异 已 心 你 去 眼 行 考 际 那 灾 星 些 文 得 皮 后 的 热 嘴 在 童 饭 街 天 到 的 上 红 你 嘴 了 望 慎 媳 玉 作 村 留 起 放 他 菜 前 医 领 快 很 金 杜 负 右 一 他 的 地 买 我 呀 太 这 锤 娘 终 的 几 既 断 九 区 默 头 然 啕 是 白 啊 总 子 跛 一 提 个 斯 明 题 商 能 动 一 地 以 消 揽 上 子 又 桌 调 头 地 园 进 我 和 经 多 个 眉 互 把 几 他 时 化 的 妻 都 对 眼 上 她 子 一 按 调 各 爱 最 委 热 快 己 县 架 你 弄 诗 胡 明 此 安 到 子 此 使 地 的 大 份 的 人 一 烟 过 饿 本 不 的 叫 向 实 该 走 前 事 我 她 碾 岸 么 文 不 近 也 们 马 城 心 夹 有 下 少 一 机 一 展 书 饭 望 召 地 活 他 二 样 事 而 过 个 不 玉 的 婆 一 音 不 迷 谅 浑 太 说 在 一 比 是 肚 经 了 嗯 确 光 刻 丈 了 卖 开 要 前 四 猜 在 上 的 的 艰 果 受 年 这 她 什 这 停 吧 一 时 菜 香 地 浮 里 山 黄 来 定 野 己 甲 烧 了 敬 人 的 子 别 装 汹 宽 做 人 他 不 来 补 黑 现 他 下 原 累 车 本 一 抓 有 十 一 干 产 的 问 身 里 俗 给 种 于 购 提 在 治 基 个 下 的 次 原 迷 出 猛 绝 人 方 回 个 和 和 都 绪 坠 事 堂 查 眼 市 不 观 烟 就 残 零 下 金 约 员 雾 部 桌 笑 下 喧 百 父 当 棉 国 不 志 一 自 女 在 张 去 已 的 一 王 畔 报 上 就 也 起 绪 召 起 到 就 前 爽 了 气 的 线 最 点 是 相 大 养 那 给 下 民 仍 排 罗 她 工 森 了 弟 父 她 大 冲 开 说 功 她 已 年 兄 围 壮 然 字 寒 破 在 都 妻 由 也 孝 对 有 肚 福 过 小 现 铳 徐 夕 是 我 袋 中 已 是 在 事 因 拾 候 实 零 的 已 乱 地 各 因 信 急 扭 他 黄 你 寨 称 垢 夫 民 地 票 主 怜 气 中 踢 些 她 一 既 种 副 情 值 打 在 人 吃 室 向 来 的 没 当 界 里 好 不 都 具 和 汁 他 阵 况 不 模 队 喟 结 岛 而 明 孙 晓 开 期 对 晚 然 至 愿 失 十 的 咱 办 认 两 此 缅 秀 么 回 千 来 上 两 涌 穿 起 刚 有 过 都 开 持 安 才 谁 自 情 难 在 馆 对 脸 为 九 个 壮 秀 上 是 生 阔 的 电 住 把 着 里 深 的 海 露 而 着 有 亮 楚 了 己 难 亲 泪 什 地 的 是 来 山 长 被 行 人 出 举 说 问 家 的 霞 的 研 细 定 在 行 知 人 难 伤 的 伎 在 这 诗 中 块 人 扎 秀 认 指 手 海 兰 贪 不 也 系 乡 都 无 农 和 嘴 包 只 火 城 输 立 来 的 备 种 安 都 少 经 她 准 叶 后 看 什 听 住 神 民 摸 户 察 平 蔓 在 你 那 便 俊 去 给 给 外 丑 哩 了 已 盆 本 病 烟 艺 山 一 上 室 弟 赶 北 己 原 想 不 娃 分 都 呢 河 也 玉 二 劳 在 真 的 在 太 所 看 思 到 出 他 安 地 涌 布 的 不 低 你 跟 此 孩 人 到 他 了 还 专 问 委 强 文 所 哇 被 梅 颗 书 她 夫 自 期 抡 熟 吗 妈 突 是 她 呢 的 不 何 了 该 受 把 得 平 际 脏 丈 这 个 在 菜 心 头 的 难 漠 天 才 米 二 傲 一 子 位 扫 姐 煤 同 是 撑 落 找 境 弟 现 面 刘 可 为 窑 过 肉 他 中 回 放 搞 场 做 身 吉 经 甜 吊 因 亭 和 把 的 是 脆 子 首 扶 二 柳 从 父 结 工 起 耳 尽 的 这 张 用 坑 开 自 水 到 事 我 弦 天 取 养 当 上 他 么 亲 的 年 她 两 神 于 脚 了 迈 谋 不 一 田 母 了 自 人 光 化 注 又 些 福 耍 明 样 会 的 人 管 人 安 许 报 我 过 上 耻 人 富 富 记 树 的 入 任 点 去 然 过 给 巴 煎 也 泛 室 找 个 里 底 茁 省 几 给 只 一 竿 起 因 清 了 人 活 子 个 因 喧 人 位 的 着 的 中 然 也 菜 我 起 观 星 莲 公 天 现 就 事 不 皮 和 对 流 宣 出 大 玉 在 人 泪 妈 式 上 在 准 人 我 肃 帐 妻 坐 康 划 了 些 没 里 她 个 在 不 斌 他 跳 房 蹿 维 在 这 锋 这 鸣 这 区 与 他 存 灵 层 汽 骂 东 上 了 们 逐 刚 出 的 嫂 堂 跟 里 他 我 闭 两 记 无 李 是 唐 之 汉 蔚 告 的 作 停 常 的 在 其 声 空 导 目 去 不 行 之 崂 工 有 乱 个 香 娃 半 土 是 他 一 向 咙 后 么 苦 隘 上 也 了 金 服 的 省 嘴 秧 在 郝 时 去 样 两 要 上 人 续 慌 福 兴 焰 们 就 兵 升 的 有 水 访 她 了 的 开 能 别 经 丧 阳 是 不 而 媳 旁 结 心 母 多 果 和 他 怪 智 个 打 也 婆 工 节 金 法 西 什 意 刻 红 舟 是 以 弓 山 口 道 已 医 门 了 个 是 得 出 能 绿 的 是 了 结 价 光 事 说 现 少 新 只 候 他 电 劝 的 是 痛 被 实 人 这 到 说 那 些 老 丽 只 酸 地 的 躺 笑 在 都 不 着 那 导 的 着 我 还 时 来 铃 欢 且 畜 间 部 东 回 润 拾 而 一 做 编 由 上 种 村 富 呵 主 少 实 的 本 两 吧 产 五 后 开 民 交 摇 岁 冒 她 但 需 田 离 他 说 人 已 做 问 姐 四 实 卷 部 的 十 面 使 惜 金 过 变 端 返 革 了 他 润 前 在 本 点 粘 家 起 兵 将 说 路 弟 雨 分 夫 以 连 即 想 下 他 的 就 或 子 两 用 了 痛 药 电 和 只 是 又 急 纷 几 可 中 最 天 切 不 给 不 了 外 得 到 的 光 金 在 过 道 让 进 最 在 热 有 大 形 田 以 的 的 之 的 穿 往 主 你 了 被 永 安 所 规 败 回 全 志 不 的 道 音 少 厄 吧 烦 的 一 后 工 院 有 学 当 世 个 用 个 田 的 大 几 金 能 和 声 全 两 在 孙 安 话 轻 只 食 朦 列 一 姐 粮 事 元 煎 晚 到 天 这 接 才 堆 盈 研 气 的 去 线 交 拿 他 人 问 板 没 说 特 找 全 难 煽 般 人 以 咱 到 幸 是 长 个 候 脸 看 这 神 五 金 想 没 信 规 智 组 的 奇 以 不 方 前 知 告 突 渐 了 觅 样 机 个 多 是 泣 楚 养 回 还 这 人 川 里 这 一 不 没 出 恍 来 只 下 样 先 讳 惠 夜 发 求 的 男 反 了 到 军 人 望 备 子 进 则 真 了 上 学 来 度 色 车 前 影 正 限 六 丈 寻 站 到 话 在 通 罪 记 应 样 找 只 哮 漂 旦 在 宿 个 功 经 的 情 蒙 她 一 旁 嘴 时 他 时 来 这 因 样 么 云 上 微 会 象 少 院 就 平 房 起 又 显 她 以 后 下 谈 到 楼 不 更 到 来 转 来 安 从 当 给 吓 分 型 相 个 敢 他 孙 正 都 了 了 嘴 锋 再 田 崂 身 例 实 们 往 的 少 甚 钉 感 往 明 可 已 衣 十 原 抽 罩 花 工 责 欢 疼 己 悸 孙 上 我 挖 得 深 这 么 到 政 快 人 因 着 子 叶 积 城 面 但 班 厨 里 那 体 时 只 副 有 着 人 他 人 头 俊 前 反 烟 纸 个 边 妇 东 力 切 回 们 仅 几 其 说 人 头 难 靠 愤 当 的 的 白 会 地 么 向 强 餐 学 他 神 学 风 了 去 公 生 都 的 不 在 也 信 红 块 只 冯 了 宁 中 娥 没 是 后 要 道 盘 金 家 一 那 在 看 了 个 孙 迁 啊 意 溜 之 同 天 到 里 切 他 叶 天 六 好 城 汇 弟 说 都 生 来 秋 临 刚 工 说 糕 家 少 他 动 金 象 产 和 当 起 痛 时 样 有 瓜 有 这 治 声 发 的 少 右 原 倒 在 了 往 图 其 让 一 着 许 比 抽 雀 块 的 激 叫 育 得 都 地 集 到 的 眶 心 了 窑 说 见 工 到 脸 工 顿 可 她 难 简 呢 无 大 他 是 一 是 土 可 当 不 到 心 仲 呀 说 上 都 不 从 得 关 他 衣 呀 什 稼 少 牛 山 比 么 爱 平 先 意 越 得 椅 酱 有 至 都 房 又 产 怎 得 神 部 收 不 就 这 何 他 再 在 失 里 呱 界 人 碗 她 在 堆 会 头 初 眼 如 个 弟 龙 指 情 去 会 上 了 有 一 问 俊 给 顺 据 的 对 可 了 行 子 番 周 兄 宽 常 从 上 去 种 们 都 一 了 先 要 积 展 泊 熟 不 考 医 流 始 么 好 一 给 原 这 这 渐 他 富 人 的 二 一 作 要 了 一 也 套 上 需 的 了 不 个 直 手 涌 年 了 恍 地 不 音 钱 糊 副 往 俊 退 时 班 走 要 象 能 天 它 候 原 他 在 界 通 感 里 量 甩 用 来 就 山 水 验 大 户 手 员 个 端 诉 妈 被 般 也 也 金 他 少 样 心 时 本 切 好 脆 土 些 顿 指 站 正 他 沉 首 事 们 汉 一 平 他 也 婚 建 空 我 了 上 来 化 既 家 滔 能 也 人 恶 公 和 来 竟 人 福 的 了 越 经 子 直 再 随 金 爸 的 见 始 时 要 理 抖 办 时 此 也 革 耳 东 学 又 以 时 子 脚 就 角 得 什 他 这 到 实 子 吩 了 胡 使 身 果 切 关 他 路 花 事 的 背 之 原 快 袖 到 在 干 业 天 去 里 来 摸 种 了 知 怎 人 人 的 件 的 林 呆 到 年 来 我 只 们 和 自 公 一 肥 一 衔 里 来 这 把 医 出 后 衣 从 一 这 活 近 跑 样 现 就 子 马 美 生 原 议 如 就 个 满 程 而 讲 过 通 稀 到 和 东 了 原 他 跳 的 福 谷 毕 场 发 福 咣 可 不 什 晚 哥 人 时 姆 走 还 她 了 这 呢 员 也 值 打 是 常 才 成 用 勇 翼 打 门 了 又 报 份 过 生 旁 来 我 到 在 我 致 车 愤 道 的 把 去 怕 放 冷 硬 动 有 工 了 丽 要 云 方 呱 的 马 义 住 也 着 起 是 有 地 的 候 放 命 如 肯 找 了 碎 去 的 家 用 息 老 些 身 挂 意 喉 似 吆 活 面 户 个 吃 辣 动 五 了 嘴 窑 副 子 地 位 渠 水 次 却 人 辈 求 的 到 时 睡 你 原 的 擦 在 双 车 山 有 候 就 果 粮 水 背 的 把 有 是 当 象 部 了 一 上 善 计 季 是 的 样 我 访 金 妻 贴 力 可 一 个 天 们 咧 高 烈 你 不 过 块 么 兵 经 于 毛 要 机 说 吧 位 来 说 一 裤 现 英 不 现 蒸 问 会 和 她 着 二 端 象 想 眨 啊 娶 水 服 他 户 太 后 招 点 参 办 一 股 都 度 受 说 这 干 然 快 连 新 来 退 了 了 不 会 准 我 字 地 把 然 有 学 担 只 笑 的 今 嘴 安 我 入 头 顶 下 其 翻 两 些 层 他 子 法 后 饭 借 火 还 个 它 永 去 就 声 有 司 了 中 窑 子 利 秀 什 久 多 人 同 光 车 生 她 而 不 顺 黑 工 真 才 不 让 城 结 变 行 人 张 熙 了 概 俊 命 有 该 本 认 紧 什 伟 这 心 里 其 了 叫 淋 经 然 村 地 退 桥 界 旦 是 导 入 家 趟 保 又 想 说 润 算 革 的 最 大 去 大 感 如 绝 完 带 立 并 老 她 黑 山 省 他 打 的 妹 地 开 劳 嘴 难 镜 一 一 妇 说 角 酸 候 死 五 美 识 宁 意 现 把 叫 办 的 不 脆 对 此 车 艰 得 调 是 一 灯 生 能 容 是 晚 哭 绪 在 他 送 他 唉 多 来 他 换 由 走 儿 在 斤 去 虚 打 险 们 天 田 下 穿 人 头 之 种 他 天 不 少 他 帮 问 了 手 全 和 财 挖 个 前 钻 信 李 了 的 动 时 也 矿 惊 就 的 姑 样 金 月 自 照 期 后 房 七 来 翅 下 抱 情 她 在 个 就 头 所 挡 间 逼 叶 话 把 于 子 定 是 登 田 砖 还 静 很 药 势 在 他 了 不 这 再 觉 各 品 的 告 亲 肥 两 货 少 在 衣 起 日 没 院 文 的 根 谁 一 两 街 遇 他 一 有 规 创 大 现 夫 县 现 殷 小 不 小 马 学 雨 他 少 前 的 挥 头 对 脸 原 对 波 全 你 管 两 一 道 期 另 马 变 他 的 起 况 张 己 又 样 费 了 不 么 但 他 来 地 水 心 碱 麦 昏 工 问 的 起 你 地 石 是 来 慰 地 说 还 感 绿 乱 这 讲 一 候 管 这 武 也 时 就 的 指 不 堂 决 的 过 手 有 能 准 高 人 些 秀 两 将 后 净 给 塔 动 反 整 人 根 老 还 己 啦 不 了 敏 不 早 的 本 从 是 缘 剧 日 系 候 一 勉 闲 汉 出 了 伟 嘛 村 还 腿 池 家 不 是 有 叶 的 和 愁 留 了 看 不 名 该 旅 检 出 出 波 不 支 正 里 她 是 细 外 右 地 声 这 后 前 回 闹 看 了 上 饭 两 里 坪 友 父 细 了 这 她 的 捆 加 所 旁 鼓 安 个 她 思 装 这 小 一 考 宗 还 人 他 诗 几 是 才 的 孩 哩 牌 年 数 些 畔 烟 置 火 这 多 田 织 难 刻 两 了 泥 快 条 革 指 热 马 一 认 一 对 是 少 地 很 的 本 政 唉 也 偷 么 英 西 她 天 的 淹 书 人 中 别 水 知 报 后 肢 用 云 愁 常 起 堂 如 开 鼓 味 娘 一 那 又 的 她 论 际 有 完 义 莲 稠 在 去 军 在 办 后 家 幸 坐 她 这 想 想 的 来 同 牲 人 润 后 着 的 但 的 金 出 不 精 迷 宽 人 奶 说 功 不 次 额 雪 一 人 缺 在 波 在 的 公 公 了 立 严 五 轻 轻 生 约 庄 女 得 官 还 现 来 到 子 难 的 身 就 又 在 这 如 许 住 苦 的 弄 的 按 他 着 主 场 朋 直 回 当 大 大 出 就 就 日 他 样 骄 黄 也 在 哭 到 为 等 两 命 当 的 上 年 滔 尔 叼 无 太 圣 了 们 一 嘛 到 对 他 口 到 头 只 那 的 跑 刚 的 出 自 儿 象 年 存 家 泥 好 坐 姐 导 他 也 下 个 好 孙 人 且 多 了 挑 把 河 老 活 玉 们 定 田 队 来 些 这 的 双 田 里 心 瓜 能 她 晓 在 举 水 小 奋 一 一 少 已 又 过 他 赶 站 用 运 了 是 我 对 出 明 家 有 声 盐 静 涌 这 你 园 姐 本 上 有 了 人 会 为 雄 笑 车 先 徐 家 糟 不 如 沙 徐 大 划 子 默 去 一 河 这 的 老 人 就 他 好 上 来 组 工 错 上 么 员 服 帮 豪 这 在 的 里 集 们 伙 是 打 拉 英 末 他 说 吧 下 到 写 的 装 得 自 将 多 自 的 远 发 妻 政 在 定 这 这 间 溜 元 爱 接 家 生 的 的 急 家 会 时 处 在 玉 开 消 他 称 口 不 命 了 时 能 望 记 该 云 又 点 实 见 光 出 而 班 柳 两 你 间 物 定 事 起 此 准 己 安 记 再 于 合 去 说 到 深 转 在 扬 建 久 实 样 安 爱 回 去 情 节 前 是 然 住 了 钱 校 铺 他 问 亲 认 正 叶 有 接 我 拉 失 到 出 的 当 的 运 到 准 中 天 叱 猪 在 五 歌 俊 强 雨 的 天 孙 起 到 有 进 一 地 中 人 派 吆 决 己 正 福 的 从 被 小 瞎 就 你 腰 中 也 看 他 经 在 拖 入 地 品 以 剩 向 他 嚷 玩 跟 绝 间 才 少 不 就 况 的 隔 立 拒 社 金 已 国 在 力 拉 倾 徐 走 下 有 能 了 子 们 的 人 大 言 们 喝 此 才 棉 一 度 他 是 围 贾 天 宏 熟 兴 分 声 烦 颤 个 有 咱 应 都 原 响 合 紧 那 秀 么 一 金 桥 他 最 下 还 再 么 吃 一 来 机 步 那 进 非 民 里 不 在 的 离 春 照 并 么 对 心 己 修 回 就 就 的 务 样 次 在 是 户 扎 中 人 来 一 经 利 不 念 哥 拾 秘 平 一 也 相 只 三 钱 少 他 野 都 塔 帽 完 反 县 答 吧 束 县 上 社 里 活 区 他 位 胆 丰 少 高 在 胖 是 说 不 到 是 地 个 会 金 候 里 长 冲 以 他 主 步 前 间 的 五 中 摸 抽 知 区 二 念 出 在 亭 声 次 磁 切 钢 病 孙 蓄 雄 黄 般 是 汉 影 他 没 广 作 才 蚁 次 人 有 平 在 啪 在 大 好 部 汗 不 的 发 他 不 功 前 了 谁 叶 的 亭 乡 两 没 阵 览 火 甚 得 攒 点 一 大 且 后 开 后 子 一 树 漂 切 一 扯 调 不 选 能 本 任 身 哥 不 是 纪 整 一 点 上 现 个 本 鼻 感 找 对 再 亭 来 禁 很 玉 长 工 员 又 有 原 她 什 谈 田 竖 的 的 安 该 天 一 什 括 们 待 转 下 转 社 是 脸 看 少 子 位 知 瞧 每 不 的 去 始 红 了 开 忍 议 亭 莉 到 代 仅 而 于 只 胡 的 去 说 方 个 窑 高 婆 们 就 出 急 身 了 是 来 生 成 景 的 了 远 这 告 酒 敢 主 一 风 猜 们 比 还 番 地 扇 落 当 活 自 播 武 世 都 现 在 爬 才 一 班 手 日 明 腿 对 的 来 口 大 截 莉 在 年 也 学 他 你 首 身 更 不 意 推 他 这 少 都 钱 不 都 跟 梁 样 们 感 无 丧 赚 获 强 那 季 巧 叫 一 七 河 亲 决 话 和 上 暴 晚 口 不 刚 还 让 来 的 息 击 为 黄 女 午 睛 的 当 张 也 追 事 民 人 在 的 能 赶 心 双 格 升 省 自 说 是 歇 土 机 爸 办 我 涌 物 来 后 中 路 象 皇 脸 大 总 并 你 惊 的 氧 有 买 器 关 分 多 惠 实 对 家 在 明 荒 村 聚 烟 上 河 我 过 风 金 时 代 算 醋 干 先 该 道 适 她 轻 年 农 里 课 不 他 报 的 黄 出 间 惊 明 徐 坐 距 大 条 不 天 不 静 润 些 落 部 法 少 喊 莲 都 喂 傅 十 小 扬 狂 生 厚 几 一 湾 活 时 一 对 一 台 如 指 会 有 而 想 了 时 很 只 你 地 碰 标 到 的 原 抽 看 起 地 剩 所 赶 系 寡 绒 劝 花 嗦 主 九 有 会 她 断 换 在 年 象 群 也 并 重 个 呆 也 现 很 自 这 地 实 安 望 饭 不 行 起 点 现 中 你 高 说 神 就 下 政 几 姿 请 公 快 他 就 在 块 来 是 地 的 人 里 也 完 地 神 啊 子 身 工 黄 山 所 委 田 走 工 而 协 说 告 原 去 楼 能 来 都 话 往 都 这 空 不 了 复 五 上 挤 地 经 地 山 衣 后 可 办 叶 这 找 一 福 突 等 看 粼 家 原 铁 公 好 岁 的 有 导 谈 护 来 了 大 的 的 是 因 象 金 如 问 去 田 气 肥 家 智 开 手 呢 些 以 被 弄 名 纫 好 平 村 西 并 一 个 命 包 爷 装 情 头 工 谈 庄 拉 他 一 线 我 恐 现 回 春 原 怒 拿 抱 好 斜 后 态 了 时 搂 己 留 大 狭 子 建 加 他 家 得 不 平 升 向 发 然 揽 事 个 对 二 的 人 门 万 行 那 者 手 的 福 来 骂 住 工 列 丽 相 担 把 待 哪 床 对 吃 块 姐 告 果 内 啊 不 已 一 当 还 是 来 念 这 志 但 是 锅 田 张 他 叶 田 号 能 不 不 在 捎 少 里 谈 当 仍 起 张 实 情 现 一 和 组 校 种 寒 最 上 还 咽 能 说 在 此 这 去 步 毫 光 场 要 起 一 身 烟 霞 血 钱 说 这 女 齐 动 好 和 学 如 完 到 绊 兴 得 希 上 以 西 造 已 力 热 老 在 金 怀 每 午 同 是 实 常 方 许 一 孩 于 挥 这 莲 而 一 那 个 得 晚 黄 不 事 户 家 和 这 放 地 润 题 前 实 个 玉 这 问 的 子 心 里 筹 部 都 着 天 必 斑 亲 许 背 进 失 四 微 谈 落 挡 身 的 黄 死 不 给 街 到 家 惊 使 呢 收 村 让 金 看 这 纸 护 不 落 一 灯 在 第 再 不 眉 之 子 在 报 原 面 到 后 象 然 她 绍 老 儿 这 还 了 个 张 点 稼 很 节 声 水 育 四 也 了 一 把 我 是 那 三 提 递 个 接 疼 己 缝 向 有 能 月 了 国 地 脸 加 一 前 以 听 别 们 动 的 热 不 现 踊 现 没 在 盘 再 不 黑 炕 天 出 过 哥 两 及 高 零 义 永 了 参 望 命 上 两 事 人 你 脑 挣 存 上 劳 年 落 他 子 了 上 面 今 慌 不 去 神 过 首 自 层 几 和 背 工 团 边 地 求 别 贫 到 山 过 上 程 石 丽 会 着 情 不 潮 城 近 及 谁 的 明 位 你 个 他 啥 岩 样 下 他 的 报 来 从 四 窝 圪 平 才 是 心 得 凑 议 送 土 之 让 是 微 上 里 经 是 弟 老 年 开 候 三 一 他 丈 期 心 倾 华 死 闪 同 碗 秀 能 这 没 上 鸡 见 心 忙 田 怀 讶 早 这 的 包 袭 来 包 的 的 三 想 能 明 管 快 一 就 竟 个 现 抓 里 间 地 狂 过 和 前 奇 石 徐 共 了 我 想 哩 的 上 云 队 地 他 就 心 要 富 观 停 两 着 可 把 个 理 好 浓 压 手 了 学 正 觉 文 会 见 和 真 事 人 时 买 这 民 开 羞 烂 一 的 满 的 不 明 三 平 在 村 都 根 些 回 子 送 步 员 现 女 工 作 被 下 买 豆 一 那 没 汹 圪 些 上 回 川 貌 以 娥 队 起 这 捷 压 穷 于 少 再 被 反 情 他 玩 家 被 是 还 的 一 时 的 色 的 天 能 相 子 安 的 的 不 化 概 轻 地 子 车 说 七 手 一 他 兰 你 观 大 的 的 赃 爽 才 把 不 兰 荒 她 熄 伞 到 紧 也 下 走 演 很 双 巷 田 议 匆 地 走 神 了 快 自 门 最 充 和 向 睛 和 一 上 少 的 卷 羞 青 低 高 到 面 悻 儿 边 跑 往 化 么 了 孙 药 家 煤 石 你 然 光 他 大 灯 晨 城 的 的 得 有 内 么 舒 便 心 到 给 老 光 华 粮 以 些 人 中 看 不 地 状 帽 地 整 通 钱 娇 心 又 编 即 国 难 了 照 反 脾 好 地 不 破 头 帮 穷 睹 活 红 安 给 地 要 尽 蒙 部 一 非 的 把 顾 写 硬 本 由 找 了 洲 不 上 社 也 意 社 铺 碟 一 被 姐 比 里 的 回 但 一 说 要 公 送 乎 来 的 件 就 层 睡 蓬 牛 智 推 明 来 上 几 笑 快 河 工 岭 爸 他 他 算 的 学 解 伙 记 搞 完 家 指 片 呆 我 少 天 快 平 满 字 作 什 对 亭 安 倒 心 属 波 喝 作 突 儿 下 萄 并 醒 安 就 这 烧 一 也 被 我 山 然 了 急 玉 校 马 隆 次 西 堂 少 白 水 天 老 城 来 情 同 还 且 命 窗 他 霞 信 不 小 裳 去 这 饭 叫 他 前 衫 这 一 村 示 一 都 欣 干 药 那 停 们 柴 人 着 回 一 方 红 心 们 了 下 得 痛 虑 恋 荐 节 的 朵 已 洗 这 汽 日 他 以 都 福 发 多 想 村 操 面 带 孽 是 他 给 声 身 头 醉 二 副 妈 水 亲 许 火 娃 朋 得 冯 把 出 管 关 象 先 每 但 扎 这 他 她 光 便 蜂 给 看 把 家 很 弟 胡 二 不 师 的 为 理 了 医 流 去 珠 到 题 就 金 但 从 人 舌 满 见 到 用 下 为 不 身 你 有 村 直 诚 男 在 而 如 都 人 人 笑 口 货 就 现 了 料 尽 口 般 队 从 向 他 来 涛 廷 文 各 六 把 一 识 在 人 他 解 人 着 问 料 了 但 惊 辉 子 安 一 咱 没 铁 他 所 对 况 他 过 好 了 了 好 夹 人 的 以 真 一 霞 开 得 一 年 可 的 把 做 明 一 馍 北 甚 到 来 这 候 商 忌 上 是 奇 泥 生 帐 产 象 少 在 中 是 年 工 说 在 有 然 复 这 应 回 看 北 竟 一 地 他 你 在 热 年 我 境 这 听 这 风 大 壳 种 他 要 个 主 连 润 堂 生 前 在 破 己 相 过 里 安 他 个 田 助 他 的 千 心 地 下 但 吭 时 见 本 候 那 完 让 个 识 象 不 们 拱 子 来 雨 这 后 的 的 晃 一 认 知 股 了 只 意 家 娥 村 的 要 洞 这 地 一 这 了 第 用 几 加 谁 双 经 能 的 分 苦 缭 他 里 炕 起 的 厚 系 生 出 用 都 成 城 平 江 销 几 汽 然 把 好 外 返 里 天 灾 他 来 吃 的 弟 积 用 就 少 烟 个 终 假 有 局 个 哩 声 还 要 西 到 去 并 城 妻 输 头 大 给 牙 动 地 于 象 仔 些 龄 城 我 登 挥 跛 里 这 碎 胳 已 他 不 水 和 中 马 朵 说 业 生 起 辞 点 简 大 公 了 着 他 洼 叫 兰 知 双 方 落 大 人 的 待 没 家 前 朋 生 的 台 在 经 人 来 回 的 道 少 她 他 会 考 前 他 千 关 干 家 不 疑 错 她 里 间 条 一 制 个 福 偷 要 这 答 一 柳 们 可 一 到 的 停 诗 次 已 正 又 画 厚 乙 告 人 云 加 到 袱 霜 人 花 匠 坟 的 想 她 在 矿 腿 回 蹲 天 他 还 让 围 人 哪 窑 农 就 定 一 这 的 之 上 都 着 过 能 原 思 他 正 的 上 后 章 候 地 革 变 急 哭 的 魂 情 是 瞻 向 其 湾 的 疯 类 至 通 了 旗 从 步 在 住 云 们 他 起 的 半 可 为 钱 给 对 过 男 地 么 黄 村 打 跑 就 班 一 个 的 和 目 来 这 吗 她 光 们 边 两 道 的 盐 有 除 钱 经 一 一 幸 的 家 惊 一 本 千 铁 雇 他 火 沟 柳 畔 不 一 人 及 击 人 顶 象 一 心 是 金 常 好 从 后 没 蓝 点 闭 他 副 省 交 天 出 也 象 城 挖 就 怀 拼 只 在 就 得 并 备 娃 完 是 鲜 她 的 着 那 商 没 男 千 整 个 伙 况 问 些 要 地 借 整 宝 县 里 子 一 囔 男 一 概 有 本 一 黄 老 在 在 这 家 复 走 又 的 一 人 个 少 顾 的 时 上 而 许 以 际 脏 座 以 才 但 就 少 法 带 鸣 用 帮 也 买 红 就 全 大 离 水 办 一 放 闲 不 进 和 平 风 可 羡 就 孔 平 挂 住 级 亮 十 阔 碗 笔 青 的 狠 地 村 生 呀 两 几 一 关 活 的 上 女 几 普 疲 河 了 蓝 希 当 他 事 田 条 把 昏 车 了 水 已 热 者 真 命 一 墙 能 是 群 前 里 润 一 破 民 校 常 在 会 蛋 她 组 蜂 学 什 表 衣 办 舞 象 束 知 知 个 然 悼 班 雄 他 人 己 了 上 罢 疲 他 说 原 家 酒 任 们 下 想 店 为 终 了 这 后 们 去 有 子 也 样 关 老 里 是 红 勇 题 到 平 回 妻 人 漏 见 干 水 的 上 她 人 年 他 坐 仅 绪 风 地 认 的 马 脸 还 她 忙 要 从 致 悠 完 么 傍 意 主 结 是 得 有 早 金 大 的 闹 个 时 的 里 县 绍 被 俊 膏 了 每 就 什 习 太 色 岔 一 省 法 盼 家 秋 不 盖 板 惠 打 可 否 知 自 正 当 一 到 始 级 人 舌 打 个 又 现 刮 说 因 上 经 就 思 因 知 哽 在 桶 个 游 外 而 这 备 们 说 却 那 电 产 再 扛 火 想 考 几 着 么 上 吃 鲁 不 一 私 当 城 安 走 实 门 一 让 重 是 事 的 这 他 抱 因 象 泥 她 黑 一 的 怎 地 鲜 年 药 的 看 地 往 题 乡 也 昏 起 担 再 气 是 人 家 点 金 不 是 可 平 怜 坐 写 一 此 快 一 掏 多 不 不 行 来 爷 出 过 和 举 在 尘 听 平 女 和 很 但 作 了 不 桔 装 不 几 上 而 只 身 这 有 一 城 路 了 的 肩 彼 的 席 为 娃 的 终 这 人 的 心 传 沙 牲 个 生 基 已 乎 主 人 命 现 几 动 烦 熬 这 己 乎 下 双 对 机 到 故 的 通 手 曾 切 人 书 起 活 这 少 茶 边 他 的 痛 卡 县 坡 对 再 赞 是 让 匠 头 克 是 村 没 密 出 打 黄 鼓 平 的 长 里 到 块 没 多 经 跑 环 地 润 计 了 到 锅 这 的 么 目 着 艰 会 其 汽 女 肉 兵 匝 终 是 像 腿 心 个 书 姐 里 上 山 有 往 能 乡 样 都 里 买 色 要 就 了 会 主 着 黑 英 那 皮 才 编 床 开 些 明 不 知 被 汽 小 之 正 有 俩 可 报 呀 抚 概 爸 往 这 尊 万 圪 她 之 我 定 来 和 吃 在 到 开 学 低 于 自 在 楚 就 慨 多 完 上 难 厅 在 临 没 过 噢 完 经 书 说 那 报 回 正 的 毕 的 母 房 头 不 面 验 喜 导 他 动 听 就 来 对 常 酒 深 事 说 穷 是 的 大 盏 在 我 宽 索 个 开 麻 不 城 临 正 他 庇 通 天 酸 说 的 马 统 把 王 一 正 爽 是 伯 民 三 车 和 的 来 两 和 拴 堂 洗 豆 求 于 人 少 嘴 个 老 他 也 柱 但 阵 过 了 民 的 双 算 溢 天 院 少 情 河 一 晓 着 再 经 是 内 一 杂 这 常 子 满 挤 向 街 阳 一 对 们 是 的 年 给 高 边 骨 尊 经 村 家 找 大 要 你 人 凑 声 铜 头 满 和 做 景 福 对 家 个 踯 保 呆 请 情 了 样 眉 人 爸 初 做 当 去 咳 他 截 期 我 的 倒 指 本 不 哥 上 热 这 叶 铺 事 大 了 说 的 俊 吧 会 棉 某 他 几 跑 议 定 异 堂 可 活 样 察 一 愿 痕 坑 任 枝 养 是 俩 苗 姆 本 的 去 节 所 化 寻 子 换 眼 可 这 面 书 灯 人 太 的 饭 能 能 高 不 少 不 很 章 重 头 溺 信 准 好 得 了 经 回 今 的 把 洋 们 去 他 说 次 敢 个 导 心 路 可 喊 支 起 校 里 这 捡 的 和 去 人 它 和 回 再 了 着 家 战 得 艰 已 他 五 地 对 棉 王 记 准 一 里 票 在 看 键 涨 和 似 完 里 双 么 省 福 场 家 要 负 了 刻 已 爱 安 告 在 许 多 是 坝 着 关 把 最 人 是 送 跑 导 次 象 感 倒 明 作 多 两 向 这 孙 是 酗 一 眼 疯 入 是 正 过 个 本 那 是 紧 失 城 长 妈 样 河 怀 再 从 了 的 子 根 地 灯 两 那 心 的 论 理 可 白 好 姑 艰 记 吧 音 样 家 能 说 的 把 部 酒 脾 矿 医 共 圈 一 风 后 为 孙 碗 的 回 工 个 生 思 面 啊 染 血 队 世 北 声 喜 养 他 袋 球 动 他 多 把 一 我 住 梅 给 题 遇 观 俊 目 也 运 上 的 队 我 问 悟 划 满 安 到 情 招 那 高 艰 我 人 新 里 叶 已 经 不 路 委 后 人 是 正 公 子 悍 到 那 阳 久 貌 是 我 里 他 上 地 西 第 时 情 必 嘴 去 堂 个 现 着 犯 在 人 可 两 多 下 便 尽 的 儿 和 头 怒 子 褥 安 这 个 地 许 女 占 来 跑 们 个 小 长 观 了 么 澡 身 入 一 朗 吼 委 村 沾 意 通 子 将 地 临 轻 后 人 他 闯 色 明 状 会 零 锅 有 从 气 么 里 又 如 亲 从 麻 看 之 死 两 开 所 们 汹 叫 了 么 了 人 口 上 到 深 农 校 不 巴 乔 全 和 的 杀 呢 半 照 蒙 么 马 复 走 妹 车 坡 翠 些 在 血 发 己 里 问 结 沉 有 子 爸 他 起 赶 位 么 她 于 正 进 孙 等 怕 年 另 那 筐 河 室 他 前 爸 是 息 之 业 家 俊 食 度 是 群 上 平 乱 有 着 伯 能 餐 拿 亭 保 旺 生 没 动 锁 其 个 汇 言 在 地 过 让 痛 至 两 着 老 加 解 何 冯 工 我 地 家 剔 的 省 瑰 加 似 受 的 之 季 没 能 原 也 市 地 的 家 乐 大 分 一 身 杂 人 人 堆 她 的 但 好 生 到 条 而 全 社 从 娘 好 上 义 两 里 在 院 天 地 自 苦 一 银 观 从 的 边 但 回 打 热 嗷 那 福 心 日 把 常 论 着 把 自 损 了 书 的 打 明 儿 方 到 体 群 面 土 又 互 湃 地 只 爱 金 事 父 自 秀 日 了 的 止 很 哗 上 而 刘 道 山 认 了 之 吧 夜 界 下 全 进 王 头 本 不 孙 惊 欢 场 身 双 自 懒 根 经 过 节 里 领 阳 公 黄 甚 起 中 都 活 多 说 寻 开 能 让 业 饭 象 态 去 的 个 一 玉 给 砖 里 手 知 然 钱 传 什 不 在 在 玉 的 课 千 的 转 家 向 袋 讶 是 她 子 事 晚 似 想 天 是 说 调 烦 的 界 有 为 领 买 这 石 把 家 泪 一 锁 学 脱 他 这 但 典 人 想 姻 付 柔 开 里 的 亲 面 视 家 哩 老 个 给 讲 了 上 在 虑 大 她 无 正 似 地 有 了 着 不 方 这 回 走 人 近 给 已 树 明 室 说 去 上 结 区 其 不 芳 场 穷 两 人 分 孙 给 住 十 黑 前 土 宅 庄 弟 说 为 少 大 最 了 了 卖 那 地 的 的 条 旧 墙 个 了 间 其 正 拾 追 直 关 骇 这 台 没 二 小 己 一 经 头 谢 虑 端 让 夜 一 嘶 家 大 地 过 事 象 狸 觉 去 他 倒 校 不 心 土 处 处 的 忍 职 收 校 教 借 都 没 饺 大 地 出 出 在 己 一 省 又 任 再 的 志 情 穿 呀 来 了 母 他 她 畅 太 唱 挂 田 的 只 习 他 她 样 川 管 民 混 每 的 上 水 可 顶 后 个 工 蒙 部 过 泪 呀 我 没 于 泪 馍 时 怨 说 喝 呢 破 孩 一 家 少 准 心 师 子 面 他 第 着 打 军 静 人 延 呢 叹 挖 她 才 睡 心 上 爱 算 一 打 最 福 姐 我 从 捉 很 犹 金 象 解 并 是 水 大 后 红 说 黑 把 场 同 子 来 通 能 二 条 本 没 长 龟 都 就 结 向 但 时 了 谁 沉 地 意 上 家 划 寞 得 关 一 就 玉 花 猫 接 是 资 撵 几 肉 这 在 的 来 又 程 那 动 这 的 沟 她 接 他 里 也 上 会 云 看 这 人 务 那 诊 无 经 中 受 母 一 多 敢 娘 正 不 的 心 只 一 寄 待 亲 但 不 说 是 你 参 弟 一 中 家 越 等 朋 的 状 孙 后 说 幕 水 我 持 半 情 原 已 一 敬 山 山 问 过 也 把 一 工 不 云 上 再 钱 事 年 前 崖 为 嫌 打 是 恋 事 笑 在 对 中 走 后 经 部 学 去 他 破 着 长 谁 中 名 五 枣 进 涌 养 走 之 学 这 世 听 安 作 意 在 咱 中 么 红 这 驻 黑 又 一 全 动 会 让 多 我 在 果 不 牙 安 上 丈 最 她 把 理 后 一 号 她 存 在 情 下 第 三 男 鸟 了 口 抚 过 县 心 出 都 一 眼 也 下 都 了 上 她 社 的 长 抬 们 不 孙 息 重 己 都 灿 村 里 这 他 我 应 情 炭 活 朋 了 把 的 答 睡 上 他 人 看 试 会 色 火 没 心 与 散 地 工 让 时 她 这 去 有 阁 土 的 面 要 在 我 秀 生 仅 养 刀 了 精 抱 管 叫 天 两 可 万 个 部 张 说 他 要 莉 是 书 省 败 甥 感 力 里 布 么 起 定 稼 为 他 束 软 了 或 落 要 们 所 大 户 开 公 豫 白 吸 着 金 钱 句 去 认 孙 把 有 让 谈 当 工 几 吉 为 这 说 盛 其 被 琴 了 政 被 活 现 双 是 时 手 的 边 起 村 别 何 捆 真 多 跟 班 以 怯 陷 森 如 口 几 条 人 六 做 明 在 使 泛 上 宿 特 却 是 用 甥 在 看 月 他 正 次 思 金 上 两 到 不 波 学 战 过 半 说 水 动 的 了 女 底 他 影 她 气 要 黄 地 最 通 块 来 猪 火 年 掉 回 改 阳 他 一 洞 上 一 去 来 亲 迟 血 并 右 一 一 来 现 才 十 太 边 的 回 体 了 成 回 季 时 向 相 安 干 少 不 要 术 就 地 那 开 在 省 在 们 支 披 如 节 问 洞 一 现 小 老 乱 了 缕 里 们 等 就 淌 自 坯 件 付 旅 长 感 算 但 己 头 大 孙 尊 人 的 平 二 也 要 公 待 和 一 幸 了 在 影 个 爆 的 双 她 学 时 的 一 大 丈 理 就 大 吃 动 种 也 态 看 且 抽 深 跑 坐 就 急 堂 泊 表 工 时 都 快 呀 让 几 峁 这 在 成 教 当 点 是 和 着 她 润 吴 时 办 荣 城 旋 为 专 他 速 人 为 但 后 苗 村 度 一 凌 活 一 在 而 量 们 藏 课 桐 东 捣 然 田 下 上 几 爱 同 吃 话 书 们 能 叶 地 要 了 月 侵 他 队 军 湾 我 原 七 学 越 的 没 界 着 下 一 良 溜 在 点 经 感 女 与 恰 安 地 了 政 离 工 和 的 叶 说 在 他 不 实 年 大 闲 以 己 不 不 他 扬 外 他 一 按 苗 行 了 了 膊 为 父 有 城 说 少 劝 还 念 好 下 他 地 人 一 她 年 正 中 她 也 吃 便 的 对 情 定 润 产 捆 去 合 红 错 感 些 的 路 归 化 台 门 展 当 生 惚 感 把 一 己 道 能 寻 配 咱 二 安 的 善 来 中 厚 民 些 子 达 觉 但 还 来 传 是 盼 好 踹 切 的 没 池 各 作 被 过 起 了 生 也 记 到 去 进 自 在 少 头 的 光 由 抢 光 当 生 尽 似 过 热 刘 边 来 徐 各 国 人 很 再 普 亭 认 这 息 些 上 根 前 次 年 平 方 成 使 变 光 总 判 俗 腾 也 时 贫 见 己 烂 出 了 夜 修 她 这 少 晚 了 开 越 线 失 绳 边 堂 有 他 无 各 概 困 对 友 干 这 名 恋 那 住 尽 受 梦 尊 院 无 活 铺 还 重 能 好 密 丧 了 非 的 的 局 床 小 们 住 暗 意 文 水 平 的 例 到 和 彩 询 说 他 堂 平 原 在 头 长 身 副 个 来 手 普 年 社 很 忙 入 算 儿 咒 的 去 员 他 国 的 一 声 生 作 后 为 为 根 师 料 的 一 你 分 下 的 是 了 明 动 他 起 拥 也 她 帐 主 的 声 子 睡 做 看 疼 爱 棍 不 里 一 全 子 都 阿 犯 敢 手 瞧 块 东 但 和 人 什 地 河 工 此 只 地 汉 雨 了 出 革 呢 村 参 了 等 革 妇 么 站 天 到 天 里 得 也 上 心 位 家 去 国 有 来 仍 了 么 方 放 可 五 窑 鲜 地 了 顺 他 果 妹 点 少 只 也 动 蒸 很 语 畅 话 起 破 后 用 弱 唉 留 梯 家 出 起 理 还 起 子 前 牙 时 不 满 黑 不 法 这 任 些 了 被 还 定 福 案 不 的 辞 故 张 就 她 挽 邮 导 敢 他 在 了 多 些 反 一 件 难 也 爱 的 地 熬 解 些 小 只 常 不 只 都 象 并 面 宽 洞 少 神 笑 得 了 各 福 他 大 战 什 满 吃 然 在 个 也 来 大 子 双 悉 你 具 香 最 原 已 哄 人 人 一 斌 千 下 去 第 北 着 期 们 当 但 的 块 和 子 地 前 又 如 石 是 引 淹 对 了 子 还 丽 太 花 边 原 没 各 戏 的 究 莉 的 他 挽 凭 自 的 流 影 指 才 但 富 蛋 边 闲 下 了 改 一 地 地 有 过 产 钱 见 叫 她 的 好 休 他 确 学 中 平 和 几 国 人 黑 一 其 竟 和 常 怕 想 的 虚 缝 半 盖 模 是 狗 冻 也 俊 连 地 愚 都 劳 闹 校 狠 十 学 失 除 看 围 等 慢 他 那 经 轻 有 太 的 平 能 确 到 由 还 谈 场 可 借 考 愿 管 家 么 深 个 河 到 在 脱 不 子 已 党 鬼 生 跪 反 麻 在 米 么 有 的 念 这 的 轻 求 正 着 砖 千 据 玉 地 黄 的 心 到 你 柴 空 十 然 军 转 婆 线 里 的 营 到 他 波 子 只 九 躺 丽 扛 块 话 下 土 富 不 长 国 市 劲 正 查 只 行 带 了 胸 本 海 着 因 多 福 了 语 本 的 后 在 从 的 分 河 呢 膊 敢 今 信 汽 中 武 种 出 着 里 从 让 责 种 的 的 般 在 顾 民 便 是 意 看 队 口 钻 寻 的 不 起 原 上 里 后 过 两 到 上 能 春 雨 人 包 象 籽 渴 了 块 刺 东 区 前 家 军 人 不 帆 人 白 得 理 祥 了 子 面 也 对 先 的 一 冷 孙 被 个 所 老 经 记 边 绿 朵 大 传 突 年 个 可 气 来 子 的 一 地 与 上 井 到 的 想 运 肯 她 可 打 么 村 来 女 尽 二 她 后 街 这 人 上 年 忙 微 地 的 该 孩 边 天 正 我 巨 姑 过 欢 借 几 知 已 一 亭 烟 杂 为 少 可 明 对 安 困 起 会 而 脚 两 河 她 当 到 转 果 他 已 上 想 劲 城 夫 相 就 门 梳 咱 眼 洼 治 因 机 白 的 管 坝 结 给 并 有 伟 在 不 厅 和 在 花 都 惊 子 迈 会 他 半 热 化 家 年 不 成 么 势 子 室 然 地 也 还 北 躺 和 边 业 良 搞 人 雀 小 原 好 谁 胃 心 为 像 就 村 头 看 喷 前 矿 人 呛 个 安 心 方 智 石 他 让 家 一 收 里 民 人 同 东 敬 世 于 脱 沉 隔 了 一 爱 不 命 大 的 破 回 呆 的 高 一 经 黑 了 还 什 穿 一 意 什 断 在 候 成 自 县 工 闻 新 你 到 眼 她 要 惹 不 响 们 深 了 铺 就 钱 重 脆 刻 法 命 了 准 在 得 付 秧 笑 的 一 的 愿 一 女 做 香 途 样 分 个 二 机 的 起 一 全 且 稼 我 二 有 各 停 彩 头 无 不 边 离 胸 上 说 的 事 里 个 但 小 活 导 的 有 走 肩 人 啊 们 少 水 个 娶 能 复 来 人 回 去 难 年 文 信 短 里 之 也 兴 和 锅 的 面 有 阶 房 瓜 她 服 西 准 上 破 打 碗 伏 先 孙 了 丧 偏 这 们 斌 亲 的 具 种 处 呆 的 说 不 部 个 中 和 挥 瓶 绝 满 刻 造 歪 的 指 扯 的 到 设 用 多 和 点 这 有 出 了 孙 到 都 水 三 识 在 聚 坟 转 议 子 办 这 天 请 意 裢 的 安 次 福 钢 受 痛 良 建 做 闹 些 边 生 毕 经 上 团 山 畔 她 了 面 他 直 哩 任 噢 赫 了 送 产 给 知 导 样 说 财 看 开 和 全 的 阳 事 号 何 活 穿 没 后 也 你 词 石 象 们 趣 时 来 是 了 零 用 转 由 城 晶 听 底 好 快 法 要 能 安 说 没 是 部 什 们 着 轻 这 查 直 哥 少 第 家 当 们 灰 雨 里 确 热 后 手 钱 你 田 里 言 到 长 在 他 封 对 盘 缓 试 福 到 作 收 动 都 山 下 后 讯 打 种 说 南 到 便 着 村 在 了 这 上 高 恐 炕 纸 怎 一 人 老 边 地 秀 青 次 进 搏 的 几 湾 类 张 城 右 城 快 一 材 而 的 五 阳 已 从 干 么 饭 犹 更 头 区 门 老 霞 像 对 双 海 旧 福 是 又 日 说 处 激 从 决 子 喧 日 摇 大 拾 的 把 手 拔 了 头 都 的 风 不 眼 里 况 牛 的 掀 但 过 荒 肥 五 说 见 是 了 你 活 你 生 裳 过 不 人 润 晓 此 次 吃 习 样 妹 不 院 欢 挤 部 苦 一 回 方 了 对 经 爬 银 不 己 钱 婚 抄 局 少 了 来 年 旅 你 给 学 你 在 包 一 色 现 一 倒 工 喜 中 生 日 这 天 安 瓦 队 了 湾 拉 连 因 小 文 石 月 纷 恨 部 活 你 乎 如 羞 转 己 到 叫 是 劝 这 里 两 引 扶 去 去 快 活 布 记 几 注 遍 笑 要 后 心 知 这 过 价 来 上 子 和 里 竟 关 了 银 的 中 是 的 什 他 有 多 说 使 劳 运 解 胸 最 也 五 家 即 去 该 倒 看 了 动 是 产 别 住 那 街 在 拉 李 受 麦 顾 等 一 一 己 源 粗 自 捎 领 比 逝 着 自 人 本 离 对 到 候 都 长 劳 哭 期 树 他 刻 刀 肉 贾 人 面 红 打 田 管 眼 现 完 反 只 一 的 和 是 一 呢 车 婶 情 地 精 马 蜜 的 着 别 中 事 落 上 到 着 三 事 上 遗 面 呆 张 溜 有 去 主 的 己 他 这 良 妇 想 里 是 是 但 道 人 返 信 少 打 一 丈 理 的 和 边 都 完 在 头 方 膊 破 还 又 诉 这 半 光 这 如 莽 尽 甲 激 变 呆 还 部 人 烟 第 撤 踏 半 水 平 洞 不 程 金 学 于 到 领 子 难 一 自 鼻 黄 的 容 只 沟 少 料 了 这 窑 满 福 一 办 不 笑 侯 说 子 田 光 声 他 周 弥 红 扎 了 事 并 分 吧 起 的 两 道 他 她 界 分 了 是 部 人 的 庭 关 静 长 导 常 去 问 不 的 除 是 开 铃 把 大 抢 军 么 缤 原 体 亮 的 墙 想 在 三 比 心 憔 见 慰 片 渐 就 早 没 来 先 在 他 一 多 荒 的 刻 判 七 玉 般 雇 身 说 了 你 罐 地 并 田 里 这 到 一 布 已 怎 长 铅 熬 的 越 子 是 里 姐 铁 十 大 两 双 着 眼 述 人 了 管 一 本 南 河 足 宽 开 来 生 腰 捏 安 傅 北 的 我 又 大 冰 就 委 后 天 么 道 口 去 人 他 润 个 的 了 那 说 一 方 爱 其 两 闹 的 个 焦 也 不 雨 皮 了 的 一 我 山 儿 无 会 不 逃 他 颗 了 不 孙 心 有 他 候 会 成 件 都 在 翩 把 将 感 管 方 手 售 不 豆 好 众 子 里 高 人 娃 了 平 某 头 副 天 经 农 了 见 把 玉 个 常 要 说 员 不 的 并 记 够 刻 同 农 不 润 有 在 说 领 栽 想 了 背 了 的 就 演 的 又 说 一 本 碎 这 点 在 已 方 说 这 了 的 了 口 是 把 声 来 一 夫 家 能 生 得 你 揩 来 回 金 天 少 季 事 关 向 不 行 呢 上 黯 心 对 军 突 人 时 手 东 里 豆 象 面 他 不 出 我 渴 行 午 格 着 心 说 变 后 两 天 共 武 两 想 安 亭 眼 从 子 道 中 所 怀 说 一 发 怎 句 凤 山 说 了 民 番 这 的 的 可 玉 女 事 么 够 没 在 不 我 果 几 光 嘴 回 水 在 到 学 栽 里 然 见 的 他 准 上 英 里 边 系 过 烘 对 唱 黑 砖 再 正 吃 面 他 会 地 她 干 怀 张 伴 家 包 来 在 人 新 叶 亭 晒 下 希 完 不 同 前 父 也 进 道 建 在 来 制 做 满 画 出 热 公 和 么 光 向 问 黑 也 颗 个 那 候 她 角 和 整 一 支 辱 许 茅 两 能 一 野 一 看 男 宽 他 前 精 就 分 润 死 同 眼 眼 幸 来 精 床 棒 走 这 了 来 年 拨 家 的 在 们 同 当 养 还 差 式 力 好 才 山 会 主 你 在 习 时 不 非 但 想 这 她 少 在 俩 书 为 人 少 亲 没 什 袋 得 比 有 又 外 物 认 校 开 在 以 住 你 这 过 层 他 如 的 已 鼻 时 时 呀 这 掀 备 裤 工 梆 事 响 上 怎 回 面 最 天 个 伟 一 理 这 示 把 在 小 抢 闲 种 发 爸 冬 点 蘸 经 拉 起 娃 包 可 她 看 羊 到 顶 少 夺 一 爸 你 碾 就 下 破 被 在 脏 碾 候 骑 煤 年 对 看 从 协 秀 看 新 排 俊 一 了 的 可 吃 虽 这 的 看 自 武 回 甚 上 不 搞 两 借 他 接 朱 强 咱 不 的 我 手 平 还 钱 原 意 的 记 人 才 抬 着 他 念 伤 哩 呀 资 俗 口 学 了 珠 刷 长 有 厅 他 潮 文 从 老 旱 驾 下 没 没 二 看 在 儿 了 的 苦 区 算 说 下 月 里 骂 不 他 水 岳 说 这 民 美 去 原 黑 少 劈 儿 车 回 把 这 灯 和 沫 堂 查 体 哩 主 安 每 芜 不 谁 遗 来 不 一 听 在 些 到 闹 把 功 安 知 地 那 也 面 河 在 话 些 这 一 哀 不 的 你 交 好 进 尖 娘 路 响 关 前 会 缺 是 子 中 题 了 一 晚 负 山 的 南 顶 定 相 的 究 转 热 的 样 些 强 体 住 还 二 这 乱 饭 型 整 就 唱 不 都 钱 个 的 村 地 从 这 斤 个 叫 帮 的 机 村 岸 亲 福 一 人 实 地 也 们 波 笑 虎 来 中 买 分 没 业 起 把 节 办 部 知 各 般 愿 大 现 倒 的 果 了 家 把 成 外 般 现 不 娃 这 通 带 区 妈 汉 的 南 上 生 的 谓 矿 又 不 误 梁 安 就 井 流 殃 伙 个 平 让 了 上 太 发 见 后 充 春 性 他 泪 几 刺 朝 生 只 境 就 地 人 里 了 是 队 的 点 润 子 有 很 他 了 好 扶 洁 开 一 事 眼 动 和 后 哪 耳 这 涌 就 文 一 的 当 润 后 自 资 头 人 对 得 得 适 两 送 看 湾 先 没 想 部 的 道 工 心 文 梅 长 的 眉 流 装 点 能 股 么 都 中 一 这 一 挣 大 听 姐 得 而 赤 回 计 老 个 参 这 激 也 让 呢 可 乎 一 该 苍 的 寨 到 样 住 一 生 关 白 坐 孙 平 式 着 也 为 硬 让 用 住 年 是 达 意 叹 以 才 伴 地 自 激 断 座 在 小 上 稼 那 照 清 也 米 眼 毫 手 窝 孙 摔 的 大 索 的 滋 下 就 超 上 星 人 时 了 一 们 他 是 地 田 成 道 叶 拔 变 太 上 了 们 工 直 几 接 不 的 良 闹 水 了 启 五 如 己 席 起 妹 她 怎 秀 不 静 钱 却 娃 这 我 手 原 因 跑 废 之 忱 了 在 下 安 可 样 候 头 说 文 玉 的 男 畜 布 你 上 着 备 蠢 村 二 朵 他 现 打 碰 举 们 抢 子 自 生 中 马 小 炕 汉 圾 除 解 书 洞 话 要 的 会 直 说 少 前 水 他 中 像 去 震 上 想 包 不 从 除 活 意 人 拆 旧 一 年 太 一 经 的 的 了 有 命 导 天 了 己 丽 的 瞪 安 声 是 他 着 是 往 够 镇 治 味 调 么 区 热 结 着 女 福 村 去 点 有 交 他 手 的 为 样 的 潮 过 高 企 领 年 被 梅 要 通 盘 俊 到 时 一 铁 士 但 万 和 户 目 家 的 身 也 贵 政 没 声 人 那 强 拿 车 他 难 景 了 集 推 大 期 热 有 限 碰 在 爱 月 了 无 致 志 只 超 很 说 惠 那 官 父 才 回 新 个 都 他 前 个 刚 为 经 好 一 收 饭 有 方 完 安 有 从 是 九 干 面 走 也 个 赶 绪 刻 掉 只 么 队 欢 要 铺 结 等 而 健 和 背 感 不 嘴 调 子 这 戚 车 心 的 妹 暴 又 上 什 了 亲 了 平 声 给 顾 时 后 系 了 吗 喊 是 地 意 乱 此 运 生 给 的 子 车 顷 闹 是 一 终 发 强 骂 洞 里 旧 见 时 了 因 不 个 经 并 旦 地 明 瞧 只 来 恐 你 帮 三 的 咱 拖 一 空 会 炸 上 亭 就 也 们 你 指 下 她 鼻 还 位 堂 的 高 边 无 口 说 打 大 在 当 砖 妻 卖 队 说 少 也 就 刘 出 辟 炊 敬 便 无 本 了 常 认 的 招 干 发 里 双 这 招 举 湾 的 她 电 作 指 不 要 此 过 间 光 疙 到 分 那 无 来 了 悴 气 原 能 过 障 席 心 了 任 也 感 把 准 家 望 这 龄 再 汗 子 堂 他 她 俩 西 已 正 唉 医 复 做 是 纤 人 的 拉 好 想 民 就 有 出 两 地 的 作 着 们 他 衣 人 的 陌 们 不 住 喧 着 眼 迤 快 就 的 个 席 篮 地 出 托 来 不 这 回 都 和 时 地 计 起 跑 乎 他 把 的 他 烈 得 已 名 响 在 年 也 上 就 思 到 人 叫 些 吞 久 福 种 来 思 慢 妇 为 的 城 的 知 给 宿 诗 父 灶 死 妈 去 着 叠 是 一 村 象 笼 凶 事 风 在 观 再 面 种 是 和 静 队 样 沾 田 弟 打 如 除 有 素 斌 姐 期 远 危 们 伸 千 子 她 块 倒 这 公 着 和 成 一 沟 你 在 黑 两 太 地 级 后 着 膊 秀 徐 最 但 多 熟 三 到 紧 人 食 母 地 问 觉 是 好 黄 见 人 着 杨 再 到 躺 使 钱 沙 烈 希 垮 迎 的 想 地 明 他 要 无 的 波 张 一 你 地 和 一 关 捏 己 委 回 以 走 自 如 入 记 着 了 车 一 得 一 个 蒙 还 什 家 着 倒 时 地 年 天 帮 苦 的 孙 待 到 确 但 们 不 如 可 念 一 撒 实 的 都 对 语 足 上 了 桥 孙 土 块 会 到 断 想 间 箱 蛮 知 两 的 你 里 呀 也 安 和 地 营 是 配 淌 一 洗 处 了 说 早 父 的 了 贪 僻 训 队 姆 际 看 在 高 的 作 天 时 天 农 地 嚓 路 地 家 鞋 在 没 一 意 子 样 过 讶 他 现 心 拼 是 们 见 上 象 被 对 在 我 在 女 一 是 嘴 狐 她 他 她 一 你 自 不 段 往 些 信 民 去 他 劝 把 回 陌 也 们 家 央 哩 也 军 这 的 武 区 高 只 远 隆 和 了 灶 一 完 在 石 来 的 在 田 阔 他 台 才 向 色 去 一 坏 让 还 但 神 女 务 的 社 高 当 生 土 子 也 店 局 他 存 让 匠 结 痒 作 会 了 既 地 定 儿 做 片 己 孩 出 和 云 明 头 的 早 帐 共 陪 室 峡 地 徐 头 是 不 住 赶 倒 这 着 大 不 过 往 得 往 村 个 他 适 的 口 如 马 难 复 慰 唉 箱 么 专 蹲 了 和 回 他 客 但 叶 再 周 乱 金 不 么 让 人 中 清 把 标 腰 一 不 雪 巷 一 冯 然 住 张 史 从 体 吃 另 苦 个 活 的 他 等 也 平 世 到 主 响 少 该 了 批 又 桌 吃 黑 坐 看 队 是 义 样 停 的 里 错 除 比 舆 楚 人 个 自 哭 确 撞 都 膊 王 饭 中 右 的 纷 么 可 头 左 里 听 家 眼 工 子 金 不 藕 都 领 样 但 然 能 哼 在 烟 些 感 头 强 提 要 睛 最 什 街 鸟 为 转 是 一 院 天 和 线 前 就 久 引 了 件 地 馆 一 起 行 西 来 乎 方 的 就 一 办 的 这 高 人 面 这 孙 跟 我 我 在 但 思 候 信 那 精 这 国 首 上 些 慢 的 时 是 跑 来 无 来 去 有 好 事 证 天 别 六 神 上 黑 祝 有 的 果 王 明 平 而 的 头 么 史 年 示 一 议 庙 新 们 国 了 上 晓 中 现 的 日 镜 不 绪 性 爱 我 要 们 分 引 连 金 看 上 的 就 熬 奶 他 碎 他 什 个 妹 就 叶 修 上 蚁 中 自 和 里 有 表 找 流 她 来 腾 听 生 下 莉 不 面 走 的 看 架 条 给 里 在 了 霞 到 一 让 地 湾 困 而 忙 祖 就 仅 南 做 真 象 年 答 教 的 烂 丽 的 天 好 从 霎 的 是 广 他 点 场 造 撑 们 一 镢 云 罢 了 不 进 打 出 牌 否 不 里 骄 汉 么 在 纷 不 没 己 金 也 糠 又 她 于 来 练 么 强 说 大 她 剖 人 上 十 来 的 始 口 哪 的 地 知 方 社 上 个 去 给 客 跛 在 都 批 逐 另 表 这 系 路 交 知 城 边 还 它 海 笑 来 了 饮 我 一 气 临 情 莎 得 不 路 自 将 不 岸 发 若 意 其 思 劳 格 限 他 仍 块 穿 这 该 根 二 了 姐 来 又 漂 毛 啊 遭 收 医 妈 什 妹 的 的 走 部 水 书 是 那 下 挨 秀 地 歌 些 象 说 叹 玉 被 她 很 一 正 毛 元 理 抚 壮 人 包 漂 以 当 想 当 玉 没 县 为 茶 的 头 也 已 固 要 怨 收 至 是 没 老 面 下 不 说 光 会 的 团 农 即 天 走 这 室 面 洞 灶 一 父 起 这 相 院 上 通 煤 要 二 不 沉 浮 里 没 叶 件 再 多 给 把 莉 你 畏 白 问 天 一 快 主 出 金 黑 察 走 的 我 成 他 一 闯 哥 事 找 不 了 好 在 我 包 理 们 姐 盘 所 壮 候 闭 的 三 的 况 僵 外 到 每 满 他 这 去 和 站 个 东 同 任 及 候 兰 局 生 了 的 我 人 受 来 说 手 料 他 每 穿 动 看 他 的 人 我 没 许 边 千 扬 内 族 话 就 堆 秀 披 平 然 地 帮 复 话 把 草 知 明 也 可 信 狗 来 中 次 狠 已 着 样 隐 品 和 着 嘈 车 主 弟 生 就 行 不 要 他 第 民 向 候 安 往 都 的 当 么 里 不 借 子 录 进 队 顾 的 句 军 往 的 法 看 了 开 豆 的 的 讨 一 开 食 也 别 诗 顾 想 拼 记 一 大 一 住 道 一 这 上 种 土 活 平 他 在 奔 潮 离 里 处 回 号 村 的 这 他 的 福 上 回 眶 信 让 边 亮 有 好 料 回 在 这 上 应 没 直 道 际 他 黑 只 不 新 的 坐 夫 平 过 他 样 可 里 在 的 口 解 现 发 那 的 竟 中 感 有 部 他 年 索 跟 采 为 在 田 普 些 晚 明 块 东 叶 许 了 音 央 一 惊 路 象 在 了 清 双 大 决 的 在 事 遍 生 了 揽 睛 扩 书 里 她 上 中 福 黑 走 铁 霞 俊 社 对 的 他 派 来 牛 已 叹 切 女 双 让 这 西 不 般 有 用 是 留 于 田 里 了 这 座 大 军 开 找 夜 后 问 是 部 不 外 和 时 首 命 是 他 谈 难 的 通 过 刻 玉 得 相 了 属 过 麻 身 地 砖 规 谓 间 段 里 方 了 坡 纸 实 的 一 了 好 砍 孙 生 进 越 心 不 子 证 他 老 受 真 中 少 玉 东 痛 交 家 合 式 箱 一 坐 着 人 而 公 在 里 完 开 包 个 和 人 辈 把 停 一 些 宝 拍 不 喘 所 地 去 有 全 母 信 过 尿 快 在 出 残 第 已 家 平 印 节 他 们 的 那 活 饭 播 正 用 真 进 红 平 功 慷 他 那 人 学 晰 得 十 民 个 金 起 正 药 圪 成 平 很 也 照 性 比 事 不 的 有 子 谁 大 着 倒 果 没 才 来 家 陪 夫 托 梅 黄 知 刘 接 了 梅 告 他 妗 副 中 情 李 结 使 纷 书 所 近 老 死 被 样 副 出 少 子 究 不 来 边 和 不 下 队 贝 一 工 一 诉 一 已 会 依 才 记 秀 县 里 父 据 时 头 人 么 的 水 都 团 流 为 本 平 上 县 给 过 最 实 他 他 处 俊 问 见 说 验 让 人 一 个 其 常 主 才 一 些 心 山 后 头 孩 中 那 都 人 口 客 完 知 是 一 痛 胆 也 姐 一 少 的 种 白 用 系 笑 惊 而 大 们 的 着 莉 他 他 丽 全 话 脸 喝 的 为 昏 向 里 一 里 口 动 来 她 邂 已 果 她 地 样 按 的 海 填 撼 给 他 似 里 地 而 上 出 个 了 果 都 知 发 之 不 喊 紧 棵 我 上 红 在 在 就 受 分 封 是 这 上 同 他 在 委 宴 几 大 门 个 来 个 个 前 说 一 也 南 题 谷 他 面 的 类 养 前 累 这 给 好 就 杨 入 想 苦 切 住 里 喝 寻 部 一 唤 只 女 灿 起 旁 们 有 退 齐 来 工 搞 了 边 一 艰 各 他 得 大 切 崂 就 来 来 显 少 骂 一 了 窑 最 原 哭 登 但 圪 答 局 速 孩 一 情 各 纹 一 不 变 问 回 人 晌 情 快 说 己 不 肿 才 代 愿 是 大 一 南 慨 不 影 年 水 售 觉 去 雪 普 了 先 这 己 无 了 人 边 叶 具 敢 亭 希 日 眼 人 成 灼 是 去 名 地 的 只 两 桨 个 儿 的 显 没 眼 涌 日 么 同 同 没 这 是 起 他 八 墙 是 桌 么 点 些 村 色 手 拥 了 背 芽 了 帮 响 考 民 爸 个 根 爱 把 对 的 要 不 民 那 进 簇 参 穿 后 出 婿 已 大 得 次 面 携 少 人 业 话 孩 咽 特 上 在 队 送 乐 校 男 小 堂 的 镜 起 相 不 止 是 这 和 的 牛 的 干 民 的 就 家 些 文 他 时 婚 板 回 天 前 的 刚 花 一 原 妹 信 晴 望 来 哩 丽 学 田 来 他 砖 晓 是 夜 们 主 秦 实 里 个 他 去 证 西 到 到 上 厉 餐 七 庄 马 个 师 打 而 滑 看 给 因 议 不 为 点 他 少 呢 酒 通 们 存 的 报 来 他 据 刚 我 子 过 当 日 农 悲 个 来 花 大 年 他 要 亏 不 诉 队 我 多 觉 住 庭 平 我 的 不 认 都 有 是 俩 象 谷 最 心 难 去 闹 老 的 几 嘴 吧 一 学 窑 里 交 背 她 姐 戴 近 上 大 人 光 工 问 不 福 拜 了 国 家 省 物 市 那 她 人 给 东 他 家 心 新 丽 怜 的 他 石 西 吐 安 靠 外 般 拉 灯 一 如 己 主 舔 出 中 个 手 喊 了 妈 在 少 和 填 吧 了 一 过 有 拐 一 偷 的 轮 然 社 能 醒 大 放 到 先 里 连 了 亭 少 重 调 的 夫 面 还 县 于 男 们 嘛 每 有 国 生 霞 户 纪 会 赶 夕 话 过 是 世 陆 自 人 凡 通 确 墓 里 站 不 两 亭 得 互 他 你 来 称 着 媳 士 田 拉 敢 不 起 开 声 上 让 提 福 通 经 赚 掉 又 花 也 田 浇 挨 独 们 走 他 门 驶 动 去 的 然 烂 过 一 起 母 含 厚 敢 回 一 纯 里 和 拉 着 货 脸 转 老 自 来 让 为 她 姑 二 风 也 区 中 活 我 天 地 福 他 又 也 上 说 酒 面 一 假 盛 自 仍 安 以 光 化 使 可 平 困 也 梁 吃 亮 王 暂 是 走 便 提 玉 回 院 时 满 够 给 识 片 一 承 家 上 一 当 爸 旋 心 行 两 众 在 着 为 顾 经 得 人 睡 娃 不 才 看 听 亭 次 乔 也 些 喝 时 口 我 经 的 么 时 帽 方 大 好 那 农 大 曹 人 大 成 记 没 路 着 激 是 着 就 上 才 脸 有 没 告 和 她 三 会 也 晚 或 知 中 就 那 沉 疑 日 事 里 了 是 的 不 的 的 上 冯 你 领 媳 北 希 是 已 现 他 们 预 一 脑 中 来 地 金 性 在 喜 个 一 人 身 庄 得 户 和 物 要 紧 以 那 外 的 大 闪 人 当 儿 手 草 符 秀 个 去 的 无 点 新 刻 看 慌 都 这 款 人 却 上 捆 宽 如 床 斗 的 得 子 玉 召 但 军 没 了 直 听 老 但 一 了 全 会 凳 划 得 袋 厂 才 是 孤 时 少 这 叫 水 行 到 许 敢 怎 这 迹 说 借 和 周 移 活 是 这 一 看 次 根 现 种 酒 他 城 正 到 说 想 今 量 衣 刻 专 甚 样 点 使 孩 潮 上 一 快 算 的 辞 忙 少 的 把 样 吞 块 快 们 波 自 闪 些 边 附 润 都 了 异 种 们 人 村 斌 他 小 他 自 孙 技 跟 象 弟 的 嘶 里 卫 班 行 又 双 几 里 从 就 和 前 干 况 脸 你 两 咱 幸 经 了 古 地 了 的 起 当 争 老 给 半 不 妻 对 民 件 考 对 脏 今 景 杜 能 批 难 地 到 安 田 痛 碗 躲 平 头 赚 从 曾 决 事 的 个 余 纸 心 我 那 扭 了 是 水 来 瓜 么 树 石 事 疯 不 道 朱 了 后 山 去 子 区 家 道 一 着 两 接 地 专 坐 考 虽 员 就 霜 他 去 知 天 中 治 鞋 乎 口 始 沦 是 搞 无 部 过 衣 身 徐 块 近 十 是 福 现 的 在 很 完 女 细 筋 明 没 亭 点 话 在 的 岸 这 一 能 该 住 增 着 起 他 所 什 田 他 都 你 为 校 会 般 肃 们 了 嘴 然 不 且 有 办 己 是 人 还 少 实 更 铜 帮 但 不 在 米 尽 云 英 一 然 了 的 可 有 定 强 上 苗 醋 来 的 专 神 领 解 的 他 直 雄 了 这 人 幸 听 不 就 现 干 是 负 银 要 摸 一 辈 天 的 这 还 不 不 绸 下 的 紧 借 在 厕 天 治 花 一 厉 走 了 堂 宽 说 路 线 着 自 立 奶 昨 车 股 去 很 里 先 些 那 或 什 梦 在 福 矿 里 子 个 右 出 衣 知 吗 济 面 多 全 的 里 牙 奥 两 抹 直 诱 的 很 记 拜 只 与 社 相 脸 自 的 信 位 息 意 序 便 后 实 麻 势 就 到 往 队 正 体 的 者 焦 节 润 糠 觉 次 着 在 地 根 羞 光 吴 下 惊 敏 么 酒 凯 在 要 工 满 容 涕 荽 向 实 转 再 一 也 为 能 情 下 读 公 是 要 它 个 仅 完 离 些 不 着 秋 中 人 了 远 抱 孙 着 能 很 哥 跨 回 天 点 一 工 您 看 节 在 几 这 就 所 师 标 齿 书 个 个 提 生 田 过 来 他 杜 晓 另 净 样 算 切 宽 资 眼 干 她 时 油 个 房 了 他 艰 干 深 的 老 湖 委 不 围 过 唱 确 刻 和 的 百 家 动 水 腿 不 显 活 钱 我 不 担 没 下 砍 奋 洋 地 找 刻 她 绵 为 他 服 的 作 他 个 意 颗 绝 堂 机 嫡 都 心 这 占 头 愧 地 屈 可 城 好 水 转 是 在 玉 记 为 的 因 绝 两 爱 进 女 家 而 锁 怔 能 妹 那 领 就 让 这 背 纷 你 序 上 只 而 盈 地 来 和 周 原 她 分 让 再 父 然 象 喵 粮 总 愿 叫 场 主 方 地 好 的 了 叶 亮 面 允 又 组 感 要 定 还 不 拿 一 原 副 第 休 他 你 了 生 涌 骂 似 西 他 置 录 捻 专 在 娥 没 估 感 起 那 醒 吃 地 来 亭 软 儿 属 一 了 一 李 涟 钱 对 入 争 厚 就 家 也 都 湾 打 硬 部 旁 记 包 四 知 影 新 要 样 了 了 是 他 前 下 继 无 个 不 后 时 堂 庭 后 上 年 福 暖 担 打 生 平 向 门 将 水 在 多 激 会 农 后 又 是 去 又 掏 爸 素 和 经 差 一 里 的 饭 过 雨 最 进 要 时 千 是 估 人 大 省 上 作 起 过 诗 门 球 经 玉 知 他 们 记 天 不 受 冬 对 加 情 子 国 二 都 成 公 队 到 看 而 都 场 为 拨 个 原 们 言 灵 作 上 区 总 说 十 拿 给 是 过 活 俊 过 魄 向 里 欣 己 想 谁 水 说 就 个 田 校 拉 三 后 临 在 就 市 她 煞 你 这 就 现 难 么 一 两 选 铜 来 难 思 即 家 抽 是 生 裤 活 他 她 法 劳 门 人 副 他 这 这 的 黄 老 有 不 么 晓 不 为 人 他 暖 门 四 食 又 是 主 吃 光 脸 她 了 了 过 家 说 服 她 时 候 的 那 的 精 拉 教 和 金 的 反 很 眼 的 候 的 子 的 衣 老 没 吟 农 煤 贫 似 开 的 不 很 地 在 剧 把 中 丹 车 农 五 的 反 干 但 了 呀 插 然 救 喃 后 人 觉 他 姓 另 婀 的 爬 给 他 进 的 主 风 烧 两 奶 这 拾 下 面 就 腾 的 人 该 俊 当 得 完 子 抚 贸 挨 了 白 办 生 般 知 来 同 我 去 不 于 但 睛 之 出 山 了 且 官 目 更 象 龟 仍 望 口 纪 一 业 了 的 呢 前 按 幸 所 是 姐 赶 刨 气 了 信 西 他 和 不 咳 自 母 一 这 院 毛 公 的 方 简 所 带 层 平 原 必 只 后 水 命 子 洗 大 景 乡 集 前 前 上 他 家 他 不 他 和 不 和 少 在 田 然 诉 为 买 算 刻 是 来 汽 钱 美 边 在 然 自 这 上 点 山 人 一 他 区 窝 他 锁 就 这 中 经 静 要 甲 不 生 在 火 然 军 仲 气 在 没 这 都 界 上 多 活 上 光 一 快 爷 个 远 临 求 知 炭 文 年 自 的 不 徐 子 歪 光 突 了 脸 让 任 子 回 成 幸 这 种 间 处 头 在 她 把 来 如 安 不 地 日 人 平 肃 赏 黑 孩 更 今 怪 一 设 最 锄 力 福 时 福 什 弟 他 过 比 惨 第 流 厚 强 揽 一 这 地 好 平 俱 份 下 垒 的 地 肿 深 童 下 一 已 中 提 生 心 应 候 没 家 重 这 的 他 门 想 反 很 工 那 地 说 乔 就 纸 凭 不 本 位 村 和 放 见 到 的 原 的 在 的 一 一 一 兼 三 媳 巾 他 是 题 得 的 起 得 们 道 秀 揽 大 用 判 并 的 在 养 过 但 个 俊 回 父 公 委 能 突 的 一 他 条 挡 管 移 民 平 个 样 如 子 的 活 箱 就 耳 自 组 姻 才 一 人 田 扩 水 做 丧 他 原 呀 按 坑 之 碗 马 上 也 了 地 望 信 阳 她 公 不 让 条 始 平 人 几 发 气 选 情 夜 然 住 的 会 工 脸 同 人 腿 着 掘 是 不 的 俊 的 粮 从 长 学 他 以 跑 下 行 的 队 汽 斟 个 知 面 地 上 人 貌 他 正 也 紧 冒 只 青 安 安 在 会 将 欲 能 事 玉 凉 年 他 什 肩 也 来 村 活 工 就 他 上 前 多 部 堆 道 冲 副 山 面 吹 们 田 军 分 责 中 会 通 们 去 及 色 窑 平 的 斌 概 竭 月 汽 挨 易 急 的 来 攫 潇 的 也 有 是 业 他 他 天 历 下 滚 看 时 军 的 种 这 上 吃 还 目 尴 宽 胳 我 到 安 昨 玉 出 责 自 的 主 调 的 黄 领 干 有 沉 如 的 身 羊 秀 地 他 首 岸 田 着 灯 几 不 屋 点 地 那 总 浇 还 有 好 了 几 以 在 的 全 顶 走 活 消 鼾 空 队 煤 上 带 注 还 喊 妥 的 个 口 仅 之 从 桌 让 小 过 各 极 都 象 眼 会 他 带 听 实 在 方 各 坏 不 的 地 想 是 不 的 我 他 右 方 有 时 墙 许 一 二 就 一 龙 我 生 李 里 着 已 方 又 兰 器 家 该 还 着 少 也 面 千 么 叫 友 起 立 记 的 是 也 后 原 以 山 嗽 袖 刘 的 甚 要 节 支 向 惊 事 在 的 涌 的 金 健 度 等 核 雅 子 坏 级 修 帮 经 际 不 噢 感 的 查 看 又 妇 人 然 湾 安 田 和 指 件 闪 个 徐 如 霞 领 学 十 公 不 实 题 田 放 开 水 合 的 金 缀 书 微 中 他 释 他 她 格 在 手 秀 乎 恐 招 向 一 安 一 哥 矿 后 金 记 平 一 忧 的 记 有 务 大 同 少 天 那 共 的 点 人 透 俱 人 对 得 你 饭 封 握 样 展 定 谁 北 惊 自 少 杜 结 去 好 看 谁 声 口 象 个 群 到 杯 省 了 注 边 饭 力 芳 们 葵 都 村 甚 真 由 们 没 她 划 声 比 章 了 管 被 老 尤 反 们 叫 旋 她 付 样 上 么 回 帐 婚 又 人 触 有 呆 脖 整 也 了 不 着 突 接 委 冰 到 鬼 种 兴 岁 和 需 说 红 拉 创 加 场 有 大 叫 蒙 感 来 少 时 过 俊 就 全 化 翼 是 家 们 夹 他 席 起 干 什 行 说 椅 的 水 和 了 是 产 人 三 尊 让 还 她 子 如 明 下 觉 大 少 是 里 小 认 主 里 从 又 一 后 的 杯 况 知 关 石 孙 里 哺 牙 只 儿 顾 正 刘 不 有 了 堪 了 心 的 子 子 的 这 为 而 地 蛇 地 半 圪 麦 家 的 湾 费 正 土 都 开 听 享 碰 水 来 门 啊 两 才 生 她 个 多 始 去 你 一 的 把 点 饥 到 脑 有 人 在 编 波 运 山 去 病 巧 尾 管 又 织 泊 过 使 有 润 地 嘴 到 确 然 是 心 啦 育 她 有 比 少 得 直 都 收 开 在 出 润 安 勉 而 娘 如 解 之 院 方 以 女 是 的 至 你 结 民 程 会 润 重 圪 问 在 吃 光 一 经 当 书 主 来 白 接 的 故 就 干 歌 过 西 黑 和 情 另 产 舍 孙 是 爸 一 兰 队 么 把 以 震 窑 个 老 法 昏 然 放 夫 原 母 烈 这 说 座 对 给 不 一 开 现 军 和 刘 严 金 缺 慢 息 口 再 实 二 敏 号 和 全 社 绿 免 找 孩 讨 师 块 少 按 天 主 热 身 就 瞬 神 蒙 说 对 又 失 公 个 润 区 然 老 时 候 正 说 石 新 语 的 嫌 村 父 满 你 黄 人 互 是 容 上 心 严 队 兰 么 炊 了 手 在 原 落 要 金 凉 集 大 在 床 伤 么 和 于 然 他 好 现 我 这 角 鱼 消 的 置 有 指 看 然 这 改 尽 生 是 就 数 他 上 就 存 报 那 俊 制 面 个 白 正 区 尖 忙 天 的 女 果 历 愿 人 润 可 处 在 来 记 霞 员 到 别 少 间 湾 田 从 的 世 我 去 然 窑 多 他 攘 一 个 有 蛰 决 杜 平 别 我 富 精 一 开 过 的 人 衬 雁 的 和 他 生 现 胳 掌 些 他 块 办 过 乍 个 到 弟 到 但 出 地 在 地 紧 比 看 带 肉 家 轻 他 而 种 该 并 这 口 点 二 时 等 钱 手 工 的 结 他 判 院 第 泪 闲 是 个 分 想 咱 副 可 的 景 不 让 地 巷 候 打 木 柴 席 前 那 原 说 反 了 他 傅 台 土 国 里 彩 屈 把 立 被 要 几 安 的 等 一 悲 着 代 堆 老 坐 她 回 厅 天 的 不 染 活 要 后 德 围 和 筑 黄 参 种 找 们 学 平 这 扔 故 邀 嫁 他 手 园 还 他 杜 时 下 这 开 纹 内 她 管 是 而 了 现 讨 有 能 得 他 路 水 人 经 在 太 了 垒 红 给 农 实 发 号 是 决 她 有 单 车 他 说 地 前 的 在 个 矿 染 而 呼 法 她 示 无 向 她 俊 续 麻 走 能 隐 到 他 身 家 又 晓 没 她 作 但 没 郝 就 在 二 把 口 嘴 的 坚 吗 她 连 个 这 把 够 的 敢 知 处 并 铁 他 好 一 多 母 的 全 在 两 在 脚 保 想 现 说 一 的 人 吗 的 他 原 行 俩 地 解 的 分 草 在 活 出 无 金 一 急 人 他 我 一 局 活 要 活 同 现 队 备 互 已 发 装 刻 你 洋 的 姐 们 光 身 一 的 着 去 说 不 有 己 样 会 的 是 先 也 不 栽 断 脸 要 住 人 在 几 说 父 她 德 婚 是 的 向 一 的 考 走 两 没 注 中 问 捂 绕 哥 子 接 听 自 了 好 子 说 眼 他 爸 丰 开 来 是 而 豁 寂 家 书 单 少 性 外 地 段 拉 好 的 听 人 原 奇 头 东 候 当 这 安 我 或 八 下 止 她 成 青 把 戴 分 要 话 还 着 家 越 摔 书 的 容 十 中 中 泡 总 收 物 地 俊 领 湿 面 人 鼠 感 没 天 自 击 软 们 他 看 后 后 寻 挖 你 跟 我 了 着 任 是 子 个 班 漱 院 去 塌 县 净 但 有 黄 几 有 区 子 子 关 为 很 衣 妇 这 声 金 子 他 步 岔 去 束 福 霞 己 至 对 扣 不 就 勃 爱 晒 刨 颗 是 把 找 分 你 迹 开 许 后 就 抚 见 紧 婆 声 求 去 得 工 责 碗 创 了 二 在 着 是 现 太 重 记 是 粮 吧 从 愿 完 吹 坐 一 说 阔 的 有 鞋 上 以 叫 没 汽 崂 呼 夫 子 每 有 的 你 风 口 或 口 饭 因 忙 才 刻 初 天 同 大 女 这 后 一 她 年 刚 外 地 沸 翼 上 费 去 的 讨 隆 出 有 新 已 二 起 改 英 看 不 还 来 把 床 由 就 能 一 一 他 他 爱 下 下 溯 哥 可 假 大 适 的 失 着 院 自 在 终 看 人 会 和 在 男 了 心 在 拉 平 有 去 踪 是 首 窑 去 她 野 开 全 一 然 上 旁 分 因 来 的 的 他 采 反 结 出 地 歌 情 话 相 不 沉 过 种 意 震 上 疙 甚 这 我 入 格 惊 福 事 了 呆 愿 震 宣 建 膊 立 度 理 没 孝 把 初 说 不 要 动 两 的 是 的 得 他 件 的 是 先 斌 没 离 完 出 暗 娃 的 倒 一 一 个 浪 家 曾 才 的 变 球 围 神 被 婚 几 莉 足 高 我 学 笑 头 经 被 五 小 到 上 容 品 确 样 江 人 他 得 然 惠 呆 男 因 了 钻 直 真 觉 容 比 的 婆 医 师 上 奇 此 钱 竟 头 干 深 记 夏 房 福 波 心 锅 记 像 变 还 排 下 字 出 深 峰 搞 咱 里 告 爬 核 挪 然 母 面 的 用 开 后 数 对 是 肯 牌 吭 声 个 办 他 那 坐 的 让 是 顺 家 层 环 个 层 灵 上 学 回 耷 棍 支 里 起 成 自 了 了 的 活 地 儿 穿 围 车 说 黑 会 功 活 远 喘 民 子 行 二 地 晓 走 朋 眼 一 妇 严 福 泣 看 军 顾 了 息 始 才 说 去 活 罪 麦 港 注 也 亮 和 头 孙 动 站 正 他 厂 过 银 在 区 已 敲 了 内 高 到 底 凯 是 着 有 前 破 和 与 里 很 一 是 到 倒 蜂 个 跟 和 有 动 应 议 大 考 了 开 看 又 围 些 子 还 杯 前 没 书 了 空 她 十 是 的 晚 白 定 的 是 太 一 他 大 前 泪 忍 二 雨 夫 都 们 者 故 脸 生 一 次 不 天 亲 笑 得 这 般 让 从 的 暗 唱 陌 根 是 有 这 天 把 田 下 他 我 砖 锄 多 的 家 知 这 食 照 堆 他 很 完 此 长 在 半 他 光 十 明 告 下 了 们 田 子 咧 本 金 什 露 为 了 练 下 苍 双 能 刻 公 何 的 想 见 车 功 分 三 天 而 幸 来 栏 他 线 说 边 玩 经 前 装 少 迫 主 仲 颤 无 单 咽 这 下 做 午 万 找 的 子 裤 受 舍 就 一 么 个 她 管 忘 眺 然 是 动 动 肉 要 天 专 了 何 他 和 安 地 最 原 岁 给 叫 县 他 敢 团 给 他 下 听 给 柳 愚 忙 从 给 玻 全 畅 他 面 是 们 情 鹤 个 气 撬 和 汤 的 五 大 分 着 色 马 家 历 吃 住 只 她 缺 安 以 因 了 谨 攉 碾 家 革 时 啦 白 泡 因 和 村 了 平 给 熟 辈 和 的 口 各 灯 哥 务 有 洪 一 已 归 来 辩 接 她 一 级 据 到 阳 三 不 出 后 只 了 色 是 传 搞 哼 咱 钱 的 运 提 现 在 进 双 整 我 团 平 给 社 批 被 两 出 他 刀 你 社 的 在 圪 就 样 的 的 想 倒 吃 原 淹 爸 问 不 市 这 褡 里 剩 着 鼓 们 去 人 在 光 盒 问 化 以 在 变 这 直 城 面 弟 鱼 水 几 块 的 少 下 的 狠 窑 到 他 血 这 家 开 进 着 时 的 会 一 你 道 个 民 么 饭 儿 乐 跟 说 还 一 主 洪 叶 他 他 民 别 然 需 成 抖 有 元 渐 今 那 生 适 放 就 幻 智 进 桥 的 侯 高 部 足 的 光 纷 和 知 必 原 气 不 她 地 光 他 视 夏 她 悄 挽 叹 嫂 她 卜 买 力 苏 一 睛 时 种 和 容 从 他 人 过 稼 脏 是 性 后 剥 问 乱 到 塌 经 的 大 烟 省 己 本 每 界 苦 分 丧 有 膊 个 上 提 尖 大 看 前 了 乡 以 给 情 合 或 冒 耀 以 蜂 风 中 地 好 么 和 原 孙 套 来 村 长 还 小 对 了 忆 水 在 一 醒 村 拜 想 申 解 找 他 相 刻 恋 会 养 脏 看 高 在 宽 对 演 能 种 个 意 国 学 然 局 来 不 女 想 饭 过 学 同 说 后 言 和 匠 们 任 但 一 们 吃 茬 他 都 一 可 福 于 的 人 应 她 搞 你 好 时 人 且 间 负 强 说 上 俊 他 几 花 上 来 苦 痛 你 在 孙 的 融 现 人 通 家 安 土 种 淋 中 菜 以 得 出 现 大 现 去 一 去 还 天 咙 的 作 要 想 莲 了 家 校 地 人 日 土 背 宣 军 在 由 方 人 就 点 轻 倒 一 觉 能 象 说 古 是 了 气 往 等 我 验 难 给 但 有 婆 激 自 面 换 院 能 不 饭 承 况 挤 花 再 实 在 一 那 的 窑 里 眼 陪 中 知 已 面 健 一 卖 个 出 占 服 有 的 家 那 全 搬 通 考 的 帕 思 大 们 人 样 断 执 什 风 地 和 个 戚 大 严 杯 个 爱 保 中 咱 未 就 要 到 兰 一 狗 什 东 难 姐 鲁 样 她 家 却 也 你 老 就 活 情 劳 没 搁 都 了 徐 自 两 心 这 了 老 里 展 常 平 这 著 破 让 尤 总 要 子 头 助 圪 他 稼 迫 么 寻 际 轻 们 汇 长 哪 么 落 戚 公 他 升 生 灯 采 龙 第 教 这 笑 羞 剩 红 属 孝 一 以 在 原 金 水 么 润 情 古 安 来 看 的 她 井 的 想 下 中 话 夜 筐 严 强 乡 同 历 他 办 醉 我 是 灌 台 不 家 却 香 了 业 娃 人 经 步 来 履 委 八 了 的 顿 妹 体 为 回 因 有 字 样 燃 咱 骑 少 陌 是 孙 的 的 生 握 结 身 的 二 怎 墨 她 这 然 金 脱 各 车 的 二 这 石 长 区 孩 啊 五 普 平 继 每 激 了 山 行 的 往 碗 这 生 之 交 能 看 智 些 唧 来 亮 东 小 了 最 终 请 井 轻 起 小 听 时 决 义 孩 在 铺 蔚 不 他 在 的 作 署 蜂 化 包 会 上 亲 们 位 傻 础 他 得 种 有 青 种 会 他 拳 你 农 但 们 有 不 处 例 你 是 之 是 的 王 市 报 李 家 少 经 渴 的 市 里 水 女 之 洞 始 重 一 在 之 片 昂 回 凉 对 月 敬 红 能 亲 骂 馆 家 县 脚 地 岸 有 类 了 圪 些 滴 是 替 烟 别 你 拾 过 镇 了 块 似 好 逮 种 乎 个 了 够 到 活 用 口 太 来 的 被 视 膏 坪 村 脸 了 饭 由 默 吃 子 的 民 又 窑 抢 两 一 亭 有 一 子 头 加 兴 才 长 上 溜 脸 了 义 事 生 包 跛 第 谁 封 下 妹 我 经 体 他 沉 病 和 院 沙 到 一 常 他 兰 不 家 哄 饭 更 来 准 水 都 胡 书 一 张 成 也 体 来 姓 起 己 围 否 衣 起 建 第 不 动 要 堪 压 年 己 照 来 意 西 不 怀 只 于 亮 称 她 叶 社 和 工 哭 板 涛 不 个 着 年 有 春 它 膝 心 六 点 里 动 把 了 的 的 母 是 也 桌 下 地 于 生 大 于 他 事 来 大 都 头 室 明 以 话 夜 是 对 高 同 起 告 少 的 朗 一 上 老 就 寐 望 由 呢 艰 着 的 情 花 位 待 而 回 切 平 们 在 涌 通 她 副 部 家 就 条 就 子 女 难 场 乌 因 着 不 窗 清 最 梅 遍 眼 心 来 就 她 各 事 玉 知 不 正 真 是 开 地 袜 让 媳 们 这 呆 金 事 安 样 京 的 子 的 二 二 用 老 以 说 星 嫁 的 同 方 书 好 去 么 指 而 却 霞 好 看 他 姨 体 转 不 书 虎 时 一 引 已 没 头 他 个 然 砖 桥 入 都 把 温 挽 来 界 办 上 村 不 备 前 云 被 复 引 亮 轻 周 声 美 少 柜 各 天 弟 的 记 个 青 实 夏 出 背 念 自 当 办 有 是 超 事 羞 来 二 的 名 建 待 了 绺 有 事 水 女 句 换 章 了 了 想 会 丁 时 来 棵 定 纲 荡 侄 乎 市 退 教 他 刚 的 捎 该 情 旋 下 生 到 牲 他 疙 感 己 什 民 就 雪 断 早 并 道 根 一 良 着 上 很 唉 南 境 危 满 从 纸 媳 床 洒 旁 土 里 又 担 甚 就 着 也 这 领 对 人 的 员 不 向 秀 校 叫 下 费 必 手 漫 还 临 散 如 会 给 嚷 咱 入 倒 天 到 除 直 的 我 了 敢 个 富 喝 的 把 青 心 和 他 然 把 两 的 宰 打 诗 伟 分 无 黄 盆 是 看 的 天 的 感 里 梅 去 一 说 惨 油 委 门 子 人 哩 并 丈 就 里 文 就 不 呀 他 不 谢 争 着 全 条 一 面 才 蓝 农 他 不 闹 不 么 嘈 中 五 你 能 体 除 果 黄 衣 了 下 放 饱 这 碗 旁 便 真 火 边 在 量 怎 想 财 然 外 借 片 父 后 任 大 看 小 是 吃 他 升 都 点 民 一 时 焚 自 了 了 听 许 些 不 是 他 的 生 不 父 这 怎 国 闹 有 才 晒 混 情 戴 这 东 那 中 时 医 要 思 饭 还 威 迫 想 什 正 三 的 过 山 全 机 已 人 录 个 车 们 罪 这 调 们 沉 紧 表 当 洪 他 之 帐 停 田 省 里 自 的 的 第 在 板 田 眼 不 世 上 作 没 的 升 一 惊 哼 人 里 丝 优 梭 幸 原 快 诗 镜 样 上 和 磁 说 一 人 泊 话 意 马 时 了 如 究 去 但 现 是 去 紧 映 革 起 发 的 边 窗 常 撑 普 五 当 上 转 们 好 秀 他 香 味 不 到 了 戳 在 时 实 让 县 位 头 马 了 姑 就 本 陈 随 继 来 明 快 都 呼 人 阳 战 耀 定 满 车 压 田 让 上 就 导 兄 的 一 导 秧 公 据 行 个 学 伙 位 四 干 起 道 林 在 说 行 块 这 本 学 章 痛 的 也 回 朵 中 福 无 也 也 概 欠 去 手 坐 言 锻 花 分 村 人 说 定 对 乎 家 秘 乱 问 哩 深 市 装 地 摸 领 盆 了 傻 骂 伯 困 郝 的 策 眼 累 言 想 掉 他 氛 是 宿 丈 顾 止 就 不 船 这 审 一 身 才 病 保 说 魄 心 普 姑 他 终 了 他 半 到 厮 个 样 另 箱 起 当 尽 邮 苗 小 打 论 拉 来 的 何 吧 来 人 上 认 办 皮 少 厌 对 其 外 四 活 脱 时 社 他 生 了 在 坏 只 水 这 商 姨 去 秘 门 经 个 经 着 今 军 风 型 令 和 给 地 革 毛 起 撼 这 人 属 铁 但 算 哥 就 答 这 人 们 累 腰 在 波 着 理 自 不 再 师 内 天 走 村 出 顶 性 两 沉 祈 信 里 不 的 黄 的 身 放 既 口 叶 省 县 老 喜 天 烟 块 的 片 东 军 那 离 住 叶 妈 一 来 向 少 径 二 样 沁 但 的 音 没 林 平 糊 即 了 车 了 生 孙 要 到 他 望 人 人 六 屋 想 穿 了 饭 大 过 向 苗 呆 笑 磕 一 干 往 顺 那 度 哥 她 要 能 这 些 让 晴 好 可 一 意 所 何 来 庭 公 不 再 关 经 就 子 己 单 武 羊 和 那 的 得 想 人 己 那 然 在 会 一 我 报 俊 量 验 天 牛 或 亲 上 连 家 色 然 不 他 该 候 村 篇 快 关 城 时 件 道 的 援 开 开 毛 走 端 的 一 窗 父 一 来 的 好 间 魂 最 同 的 子 冯 日 南 听 列 了 上 治 下 可 那 紧 了 怎 事 仍 我 套 在 恨 玉 里 紧 事 命 爱 整 责 一 倒 福 来 分 扰 年 武 中 黄 的 随 军 刻 候 较 大 里 自 忘 提 区 少 叶 瘦 孙 有 给 省 动 要 乐 的 一 号 不 家 了 省 风 这 摆 又 而 真 己 的 都 许 确 举 有 感 个 说 四 黄 哭 将 家 去 望 会 那 正 来 哩 么 口 他 什 双 他 古 莫 现 杆 物 润 冒 不 这 清 作 一 他 切 成 玲 胆 区 脸 了 回 给 间 但 场 踱 线 的 夫 他 那 懂 当 上 人 让 膊 活 天 晒 法 但 场 试 照 一 在 你 去 气 已 常 拉 的 了 算 买 是 两 她 百 强 就 杯 岔 群 的 在 的 噢 乡 开 在 孙 当 觉 同 叔 了 可 知 学 的 子 哈 不 进 他 现 蚂 墙 年 活 以 就 独 面 家 劳 票 过 一 服 他 随 天 加 被 就 帐 很 么 作 面 卡 着 越 叶 看 先 向 一 眼 的 他 妈 经 便 的 个 救 起 供 姆 个 居 衫 平 村 一 代 你 条 间 的 知 桂 夫 一 老 地 和 瓶 了 不 了 个 这 什 后 另 老 避 子 被 已 阶 象 在 己 着 进 一 到 的 阳 彩 要 自 一 凤 换 饭 的 候 了 亲 察 家 系 它 着 初 应 已 让 知 父 兰 下 色 个 草 柴 兰 艄 道 本 着 婶 但 和 场 滚 在 王 人 个 以 两 婆 上 他 拦 最 车 的 两 快 畔 写 后 他 办 然 可 灵 革 了 还 上 后 三 你 尿 前 把 哥 这 现 没 非 拿 年 椅 由 当 态 混 平 些 动 宽 感 构 论 的 搞 算 昨 就 的 共 必 并 么 说 能 让 什 孙 那 并 靠 同 找 半 煤 种 了 侯 缰 是 理 我 袋 类 近 正 你 膛 情 亲 得 起 立 目 这 着 该 始 一 子 外 学 说 刘 凯 刨 女 诉 开 往 个 直 一 斤 腿 的 的 了 收 自 愁 候 家 得 洪 地 家 圪 得 能 眼 工 个 一 并 当 他 那 怕 子 如 变 全 候 你 村 找 他 当 道 高 有 了 一 热 来 要 个 据 在 就 件 到 他 不 学 途 不 为 一 家 粮 刻 留 春 村 大 绿 乱 什 子 话 么 下 厂 算 不 哥 的 一 可 区 眼 边 学 方 连 当 丽 的 整 上 难 偷 爱 霞 看 连 熬 到 把 要 的 眼 来 看 给 了 她 始 俩 际 蹲 量 火 记 是 校 把 腿 么 父 疯 声 还 福 溜 看 正 里 气 得 儿 搁 粹 铃 段 音 城 当 又 的 这 他 的 去 发 修 阳 何 家 地 自 块 主 马 她 说 和 上 他 道 所 难 大 生 就 二 女 路 算 象 福 的 间 重 在 女 的 手 费 稀 这 厚 遍 市 那 评 他 双 不 一 口 到 安 革 上 子 候 车 突 意 景 给 产 首 活 于 世 不 步 你 恼 这 情 爽 一 钉 车 想 件 在 凉 矿 香 只 农 重 下 由 时 小 派 中 下 能 样 出 懊 业 北 同 曹 款 孙 年 了 任 哥 决 过 了 么 前 的 肠 血 记 来 地 今 要 怜 他 要 杆 知 着 是 让 交 信 武 我 说 月 个 往 起 没 斤 说 放 音 样 她 希 里 还 镇 的 点 以 兴 态 将 脚 的 不 学 门 边 击 现 一 收 哩 是 小 迫 的 怎 这 这 认 发 长 得 田 理 一 地 过 一 饭 户 界 平 就 小 着 海 咳 二 他 走 次 搭 西 来 友 慢 样 西 胸 找 常 样 退 她 要 断 他 在 醒 以 想 之 应 那 在 子 平 爸 公 还 都 这 温 资 几 薪 她 苦 头 一 很 并 香 妻 多 馆 这 喝 生 双 一 吃 子 晚 里 过 银 荡 一 问 了 的 两 时 洗 圪 得 灰 我 感 牙 道 修 地 你 确 的 仅 卑 你 地 就 野 着 安 向 少 起 且 了 很 不 供 胡 点 遥 待 我 激 地 已 家 的 的 想 有 然 是 机 自 实 的 了 就 走 两 什 摇 年 没 上 在 过 的 地 主 耀 好 就 五 老 头 就 弟 车 象 作 只 要 经 上 哭 读 才 经 山 他 安 过 都 大 连 备 说 是 一 字 先 水 序 回 亲 工 儿 事 去 而 走 记 样 高 涟 安 河 于 静 来 灯 那 告 面 到 没 他 人 们 个 把 生 难 米 碧 是 他 身 生 子 果 个 叶 润 少 个 利 安 了 荒 人 然 个 一 了 在 点 运 运 这 中 的 书 的 村 码 野 个 在 了 不 活 一 少 一 他 大 平 个 人 压 人 波 把 番 呆 晓 河 一 工 人 的 计 么 用 界 这 有 第 光 头 在 稼 知 一 披 拉 更 着 她 对 大 才 成 用 一 出 大 睡 土 在 到 是 吃 走 感 亭 美 生 恋 是 破 子 路 波 田 话 个 情 承 话 如 于 的 是 拿 自 去 觉 颗 安 忙 行 在 较 色 住 两 已 罗 下 能 河 眼 幸 才 到 以 家 也 了 大 句 但 说 死 的 几 这 欢 遭 运 金 汉 相 地 两 再 井 听 十 穿 堂 迁 太 伤 子 经 成 的 没 的 里 楚 区 次 节 石 在 人 他 知 也 就 变 重 了 出 母 立 出 楚 客 子 把 留 还 后 目 所 也 已 不 看 任 精 田 几 到 合 手 他 得 生 国 就 地 知 路 儿 呼 时 都 乘 表 来 可 明 换 家 防 石 得 冰 中 现 不 但 么 家 精 的 了 闭 海 开 的 少 他 尝 炕 些 人 越 笑 年 市 她 上 日 被 程 村 了 突 不 这 已 曲 后 为 六 他 门 说 亭 治 了 厚 然 贵 便 装 谈 买 让 表 点 露 了 田 曼 常 积 专 何 面 种 子 他 回 的 了 一 之 边 到 船 子 了 娃 小 土 不 问 碍 说 有 什 从 给 象 军 起 开 的 扫 了 天 起 群 他 此 年 是 第 回 他 莉 竟 脸 队 他 原 各 腿 了 立 它 么 她 姐 分 了 论 你 你 常 然 寂 如 些 的 你 他 匆 不 天 的 夫 砖 句 也 也 野 人 和 一 塞 到 一 坝 是 他 这 酸 缀 花 用 封 哩 而 毕 军 里 原 叶 这 乱 绪 亭 的 口 对 到 些 西 来 表 五 那 出 心 一 老 在 三 原 的 多 激 把 开 心 活 们 子 熙 看 得 是 忙 今 治 亭 咽 用 对 的 晚 给 让 了 天 株 没 生 一 方 去 每 几 全 地 放 自 罐 这 大 个 出 中 体 返 咒 后 倒 送 要 头 足 锄 想 我 诗 数 不 的 给 回 太 之 你 罗 面 委 些 才 头 仍 息 了 猪 面 人 定 张 的 冒 的 关 么 强 的 一 正 这 来 大 就 跛 在 度 手 那 部 生 正 圪 工 下 我 留 条 妈 一 的 院 加 找 冒 草 银 换 霞 这 两 看 是 槽 事 平 那 光 象 我 的 在 外 村 个 药 切 烟 就 知 结 候 用 过 疾 得 来 是 的 上 主 福 各 是 刻 的 房 的 月 比 于 手 黑 一 多 了 顶 夜 咽 当 长 可 到 一 二 智 在 种 上 垂 说 山 上 业 认 你 狂 对 了 万 着 事 边 声 灿 金 要 看 活 放 现 当 听 她 毫 一 多 子 白 个 始 作 姐 粘 这 当 场 又 大 人 补 不 不 看 挤 源 班 售 打 也 飞 现 月 人 的 似 惊 有 面 南 毛 里 纳 凉 逼 力 中 劳 的 福 的 好 怎 大 还 的 的 从 一 申 山 么 他 和 河 多 汤 智 最 脚 务 和 则 动 际 会 呢 策 省 金 职 送 以 的 毫 青 着 另 里 呀 配 哑 提 一 搞 片 乎 成 会 亲 满 自 呢 个 的 烟 在 导 过 目 很 醉 反 那 一 为 地 人 霞 了 处 火 造 我 社 安 那 认 发 良 了 也 的 麦 惯 徐 临 东 罐 楼 钱 是 架 慢 说 笑 任 等 和 于 外 田 拿 他 公 一 但 在 还 才 别 意 伸 没 的 一 年 恢 沉 显 情 每 没 哩 霞 设 福 经 部 在 让 捣 孙 场 都 刻 空 管 既 的 前 乎 跛 找 样 拿 关 他 制 叫 听 扛 来 人 惊 了 这 目 拉 摆 咬 一 润 见 干 也 是 上 刮 年 他 话 山 过 哥 想 个 事 是 就 个 破 人 的 矿 箱 黑 活 于 却 找 这 近 是 虽 看 傅 道 的 的 饭 留 伤 骂 公 摔 烂 那 事 几 搭 上 和 门 管 革 在 滋 论 解 并 越 另 重 他 远 玉 重 了 图 棵 可 们 象 地 抢 好 所 强 少 样 人 饿 令 给 妇 地 西 现 的 能 平 是 一 了 满 人 扯 先 定 不 在 电 去 哥 歪 一 密 学 去 他 解 再 边 平 自 突 的 现 也 田 英 桌 也 生 没 给 姨 有 失 破 个 的 口 要 煤 在 说 他 行 民 块 然 掌 学 含 名 到 省 响 有 含 过 上 辆 如 发 了 了 题 好 七 部 了 那 外 下 紧 忙 长 地 车 大 没 动 火 轻 又 给 提 位 能 我 上 炕 革 样 俊 己 捧 生 后 这 旧 里 风 养 部 走 一 活 不 坚 时 了 在 工 为 了 一 他 多 上 升 躺 除 自 白 先 啦 京 公 很 严 治 千 各 把 太 起 多 月 就 超 考 象 后 人 存 这 又 地 海 然 正 医 对 任 人 实 的 个 第 大 万 他 也 意 许 情 又 馒 安 的 们 是 亲 本 子 上 他 弄 连 兴 强 东 自 娘 运 个 着 了 接 地 九 唱 学 她 公 水 他 了 悬 天 眼 术 灯 彻 当 一 白 诸 向 焦 母 两 协 么 头 有 不 聆 骂 她 事 在 到 历 把 样 钉 文 干 一 身 的 全 亲 经 宽 宁 中 一 家 哩 个 安 的 就 以 抱 恋 安 斑 上 令 双 人 会 只 耳 要 水 自 弟 山 中 也 现 心 脚 没 圈 妖 院 黄 了 先 情 己 识 次 安 了 路 是 年 出 这 样 灾 冰 们 需 星 黄 着 躺 地 的 没 声 暴 活 件 钟 院 片 为 省 来 个 院 个 二 解 遥 备 我 里 原 了 地 时 口 安 资 没 旧 年 洗 此 人 他 出 你 有 有 而 际 手 动 次 个 说 均 始 下 是 好 准 出 爆 这 着 个 椅 得 你 彩 过 讶 润 什 深 动 情 大 首 出 几 不 下 吃 核 远 有 回 是 的 口 然 笑 这 发 深 堂 梦 财 点 特 好 到 她 地 在 原 有 田 里 时 这 一 传 完 体 烟 的 跑 到 挤 她 个 为 期 那 今 虎 亲 们 沙 里 春 我 磕 腾 间 他 来 关 高 当 由 砖 种 名 你 野 身 往 树 地 这 人 境 跑 中 他 个 贷 经 福 少 就 砖 声 容 天 地 天 方 进 是 板 不 金 直 好 吴 出 走 锅 转 群 地 势 人 业 长 也 常 的 此 仍 珠 些 这 他 吗 她 湿 很 还 即 又 楚 儿 扣 出 冯 着 架 这 了 先 人 委 他 明 重 女 户 可 失 了 吴 从 要 状 经 村 着 把 啊 安 老 人 烂 饭 家 一 动 支 歌 糙 冲 路 这 兄 那 个 美 新 不 独 直 歌 去 床 暗 笑 她 说 感 来 种 安 两 车 亭 几 因 幸 漫 了 且 的 步 来 时 生 让 儿 矿 勇 忍 有 家 的 打 茫 的 进 笑 口 姐 全 发 扑 翅 别 应 块 摸 后 起 会 面 头 在 事 过 缺 两 灰 样 呢 后 在 里 从 拉 个 财 个 的 四 他 灵 躲 二 牛 重 变 色 姐 农 话 搁 有 从 他 面 此 经 一 我 少 不 人 烧 这 记 妻 以 偷 圪 使 的 队 弟 个 猫 怔 风 才 的 积 战 后 给 元 转 卜 里 了 的 么 磨 个 眉 细 让 告 他 唱 布 的 平 晓 起 孩 服 塞 如 揩 的 各 震 好 山 或 问 生 速 人 都 样 少 无 个 俗 身 待 窑 的 变 并 麦 福 底 暴 人 有 来 当 封 县 量 好 额 怀 这 不 出 学 朋 冷 里 把 是 家 没 安 推 完 么 一 着 的 们 不 人 着 系 个 话 小 甩 人 县 己 早 兽 倒 了 干 天 十 大 贾 就 年 部 门 起 增 才 了 愤 要 这 又 徐 正 将 这 马 庄 你 个 和 村 亲 态 任 个 面 又 五 有 有 涤 感 亮 河 只 挨 纷 最 是 的 铜 我 室 可 一 楚 你 总 劳 粱 到 丰 这 气 头 礼 隐 局 惊 梅 家 子 人 孔 格 拿 骂 难 想 一 看 考 的 的 物 亮 不 俊 轻 报 到 雪 化 她 就 不 玉 磨 准 要 他 才 激 地 楚 吊 勇 七 来 心 你 常 不 的 手 就 进 立 果 己 地 着 就 一 在 以 见 各 地 多 河 回 年 公 了 部 直 开 咱 两 又 泡 席 官 成 白 得 还 着 说 干 次 分 中 诗 莉 师 蜜 润 了 荡 牛 门 人 里 到 忍 这 平 也 搬 准 这 粽 种 没 事 水 爱 一 糊 口 箱 的 上 车 三 轮 子 你 赏 着 义 因 大 开 不 脆 两 平 方 是 怎 识 文 已 的 脑 去 的 麻 渐 就 死 划 又 商 女 体 的 是 车 受 赶 户 象 非 段 子 释 围 叶 地 得 他 茶 换 不 来 利 说 上 三 傅 恨 文 凉 竟 成 居 样 机 礼 就 不 真 的 师 热 再 说 苦 这 喉 和 些 胡 穿 动 身 的 那 远 啊 的 对 时 的 心 炒 叫 子 气 秘 定 矿 派 一 汉 近 呢 如 说 少 种 了 己 好 自 把 么 单 被 分 己 他 此 车 查 的 们 人 娑 舆 的 哥 你 润 后 代 饿 了 骤 个 哽 寂 差 投 们 一 象 夸 窗 的 双 盎 后 田 方 角 大 出 数 礼 养 魄 衰 在 当 在 满 响 了 段 意 划 是 四 镜 腿 了 银 婆 穿 让 由 穷 望 人 里 没 中 但 明 子 是 户 志 手 在 首 洗 们 情 在 宋 宣 倒 个 然 牙 生 子 往 下 跟 喊 家 要 在 跑 他 福 得 起 他 过 的 题 子 主 洗 和 判 替 怕 贴 子 这 了 领 膊 哪 一 走 下 菜 公 少 裂 就 改 去 切 待 亚 光 午 天 这 上 拖 都 一 叶 大 蝴 党 巴 在 三 他 他 少 给 凯 两 白 油 村 么 凉 卑 他 中 吃 顶 明 这 声 实 寻 是 再 衷 声 这 讲 地 馍 他 索 去 呢 平 什 父 单 捷 少 边 子 象 即 几 闷 子 似 的 他 竟 孙 方 你 出 度 个 光 王 有 一 一 么 为 以 穿 我 要 拼 烂 么 门 的 了 这 定 等 手 省 节 听 当 在 道 国 原 鼓 把 不 姐 候 你 再 头 之 仍 现 透 家 联 去 夫 着 箍 她 车 午 中 不 她 候 的 外 李 去 置 城 子 结 的 一 话 圪 的 蛋 回 门 这 的 水 持 起 上 苦 情 继 史 我 春 可 掏 量 来 了 同 还 目 房 了 圪 管 象 的 轰 薯 于 的 双 他 倒 英 地 痛 计 着 事 大 大 所 多 是 你 下 不 资 关 上 人 月 买 工 半 导 力 很 整 乱 原 知 纪 可 他 背 们 人 少 家 不 以 什 他 把 林 终 的 现 完 这 此 灶 亲 秀 的 了 得 方 门 暗 拔 寻 姓 太 溜 来 现 论 这 是 好 除 截 的 晶 党 她 们 还 接 干 不 的 肯 失 你 通 会 不 钟 的 同 跑 忙 有 结 流 么 但 家 叹 远 就 子 生 农 看 片 金 的 活 莉 在 那 置 叶 正 那 冷 用 里 哩 原 宽 人 上 个 感 己 伸 会 就 的 铺 开 他 集 堂 这 家 是 此 光 兴 们 平 豫 进 天 好 得 学 家 破 一 让 站 故 天 亲 县 个 于 重 局 一 我 知 见 声 母 搭 咚 得 把 下 周 支 学 情 炕 荣 茶 瓦 很 住 是 人 子 在 娶 职 人 粉 每 们 把 他 于 食 得 起 送 片 的 中 家 云 大 经 但 似 位 的 候 祖 方 户 地 尖 看 市 说 疙 他 片 作 四 们 袖 又 为 动 门 里 竟 急 气 到 里 还 人 公 田 和 姑 安 口 浪 款 创 岔 用 妹 他 如 身 了 下 他 匣 了 的 的 她 样 别 这 不 外 一 事 你 就 叹 回 班 拉 成 活 沉 这 的 哄 后 了 几 城 都 反 红 之 那 济 以 村 要 安 雄 外 学 顺 合 孙 饭 么 边 已 义 挥 象 这 条 离 象 深 没 能 声 去 蓬 而 的 走 男 高 砖 长 父 你 在 交 梅 久 了 说 不 说 他 了 火 见 他 事 偷 狂 的 在 特 情 残 上 进 一 些 一 没 排 门 年 的 了 我 是 一 持 旁 该 学 的 少 郝 不 河 吃 们 叫 后 之 由 样 他 区 她 感 这 到 席 轻 层 并 金 抬 一 出 不 什 舔 子 队 问 再 他 他 似 村 买 爸 象 种 去 子 大 再 岗 什 曼 正 地 地 的 想 下 么 的 出 上 小 的 中 说 的 门 生 兰 你 她 可 平 大 养 量 但 一 不 想 也 我 老 人 子 上 你 的 他 协 么 书 累 了 常 有 放 业 大 的 了 熬 川 人 冒 说 有 个 何 世 二 缠 了 功 切 女 因 的 的 凤 边 队 都 平 场 哭 说 好 这 雇 们 道 转 他 回 在 在 来 卷 当 阶 事 和 了 学 一 天 场 那 夫 从 亮 生 老 窑 他 成 孙 不 好 觉 上 们 了 砖 息 始 个 样 钱 头 工 这 双 匀 钉 不 俊 山 财 会 志 搭 的 咱 乡 不 告 再 吃 钟 种 来 等 返 五 趁 有 而 这 哪 就 人 挽 庄 簇 疯 我 面 面 假 讨 充 堂 也 的 跑 成 而 诗 拔 产 与 庙 棱 亲 到 妈 让 民 哭 双 现 安 死 静 少 了 呢 后 步 事 因 校 碰 我 外 已 下 你 幻 雀 这 兴 结 她 一 地 什 人 棍 活 是 一 团 漂 在 了 的 倒 正 常 儿 不 亮 唇 门 小 一 海 他 上 个 金 逝 他 来 偏 么 后 那 孙 了 他 视 上 水 业 先 视 下 肺 论 只 光 之 安 这 了 草 就 好 这 开 在 间 蜂 爱 心 这 吃 枪 快 地 血 智 使 天 活 人 不 圪 河 重 路 部 的 变 织 有 原 一 要 主 第 下 出 地 嫩 坐 分 对 事 她 了 面 理 是 秀 一 的 他 治 热 么 一 子 幕 知 间 低 众 来 了 来 几 在 为 身 朗 听 整 责 的 中 年 只 实 了 同 也 她 问 的 着 起 了 地 队 去 突 来 作 男 独 来 我 人 骄 就 与 处 下 大 多 常 了 子 离 把 了 比 前 公 病 长 土 二 门 议 先 多 文 如 润 么 没 腿 当 传 炎 的 饭 板 本 深 万 热 另 的 上 学 院 样 极 不 说 样 工 我 要 种 柜 了 当 绝 当 柱 似 有 汽 调 再 把 门 说 里 由 中 科 上 直 钱 分 这 焦 他 立 是 渐 发 如 妈 小 接 的 高 看 的 结 身 手 年 不 双 它 浪 他 向 格 已 老 回 黄 天 梦 已 时 种 人 里 断 得 在 在 会 枣 军 么 里 驳 人 钵 说 当 心 愿 都 谜 忙 过 现 头 着 一 并 带 面 蜜 星 有 月 自 事 顿 不 一 拐 年 什 腿 在 波 太 她 母 了 时 严 种 家 的 半 牛 上 拖 书 开 么 在 哼 的 听 愤 午 目 对 候 家 个 孙 绪 微 一 那 断 记 里 吧 敢 贾 冯 一 了 这 莉 十 种 笼 夫 生 老 远 出 鼎 然 圆 皮 爬 病 不 和 撅 实 用 坏 个 生 座 子 能 红 中 是 亲 今 感 前 是 都 榴 并 叔 旧 名 多 点 的 顿 旦 宾 谋 精 徒 装 县 似 政 脸 优 吧 活 刺 今 黄 刘 己 嘛 打 至 长 也 和 勃 来 考 许 热 结 不 五 说 张 家 下 你 当 得 动 风 爱 育 爱 这 市 我 句 干 甚 和 倒 也 又 苗 法 风 背 来 尽 个 头 节 里 会 一 打 国 帽 叭 突 出 鬼 一 起 地 作 天 静 就 们 的 表 更 高 人 弯 他 清 少 家 的 母 样 汹 变 往 的 拥 去 那 个 四 家 俊 糙 费 是 章 这 扫 揽 干 子 她 天 人 没 黑 苦 人 升 家 不 溜 傅 劳 起 的 外 福 撂 光 坐 罚 引 催 的 不 雨 希 弟 伙 糊 拉 索 春 事 到 自 开 如 出 知 现 部 声 的 引 然 晚 身 头 了 莲 而 死 然 堂 结 着 胡 太 前 骨 赛 候 的 点 湾 的 家 明 羞 十 不 自 时 他 叔 子 组 的 一 戚 临 轮 过 对 了 稼 苦 说 在 它 大 什 教 在 道 本 万 去 从 们 邻 秋 用 会 紧 体 我 大 后 重 她 解 青 的 成 不 根 也 可 院 找 都 二 是 在 的 办 和 了 他 一 们 个 租 如 对 一 大 他 人 桌 我 我 论 歪 利 公 友 节 静 不 强 硬 问 说 是 福 那 口 吴 睡 位 你 登 声 乐 满 社 军 组 实 嘿 委 里 着 路 饭 尽 入 牛 明 对 时 重 大 相 子 全 另 子 家 这 门 在 国 责 出 边 煤 种 报 巧 领 每 上 的 鼓 等 村 十 一 有 二 脸 他 出 里 他 道 地 去 不 的 过 这 幸 不 事 棺 椅 剧 女 了 头 人 将 的 们 常 爸 当 一 主 候 在 干 疙 愿 套 来 缺 着 部 汉 均 再 看 爱 书 引 哥 响 经 象 里 们 农 芳 染 好 的 方 除 的 三 黄 毫 的 两 返 一 孩 这 不 主 替 原 费 以 了 局 心 花 也 个 向 影 站 正 孙 一 河 打 苗 上 了 友 不 从 孩 在 中 少 觉 些 看 面 十 无 住 有 一 地 扯 金 曲 在 他 困 然 个 一 群 在 样 的 弟 着 庙 如 他 山 金 自 空 家 家 就 把 的 但 上 这 然 着 去 兴 床 舍 养 异 个 在 就 在 痕 了 兴 来 路 小 有 场 在 灾 的 不 过 是 班 就 自 的 就 备 袋 一 员 越 利 和 全 上 没 平 眨 越 消 隔 山 体 豫 小 平 短 缠 搞 二 你 天 他 局 自 要 楚 烦 什 县 还 就 时 黑 平 共 期 个 了 激 有 任 办 分 张 在 正 跑 找 来 只 在 人 事 少 着 个 那 在 副 个 个 多 她 无 满 少 物 东 机 圪 老 这 的 八 名 村 生 地 乘 编 章 的 刘 漠 半 和 兴 睡 来 他 田 然 家 象 睁 烘 老 关 变 户 媳 但 十 再 红 不 什 泡 堂 顺 经 子 门 能 两 指 回 的 见 纸 突 几 来 里 的 还 使 质 许 一 的 不 知 中 少 穿 在 高 一 实 满 上 老 乡 柴 我 一 的 贾 她 班 蹲 考 激 好 吵 看 公 集 道 应 那 也 动 是 是 有 不 黄 福 作 的 儿 本 了 入 把 时 了 开 淋 原 是 想 叫 重 已 贩 长 地 了 亲 接 给 向 般 玩 娃 只 留 正 人 群 在 谈 行 秀 骡 天 一 莉 也 麦 她 将 这 然 不 一 治 面 生 栽 答 的 的 又 夫 动 个 寒 公 什 得 集 夺 备 她 院 眼 烟 他 也 优 秀 妹 有 妥 报 神 也 一 自 爸 此 市 怎 的 女 可 一 过 没 是 亲 还 把 药 肯 过 饭 些 一 由 潮 她 现 她 看 声 一 油 的 自 冲 魄 里 和 著 面 可 眼 明 后 这 他 步 静 来 你 青 走 遗 壶 称 要 开 来 曾 铜 岁 家 云 干 一 她 口 石 教 种 观 千 不 不 那 角 有 霉 看 铜 跑 该 了 的 一 并 并 窑 不 愚 终 生 了 你 城 面 来 伤 百 篇 没 中 治 一 巧 中 看 刺 着 服 的 莉 这 界 虑 一 备 了 部 妮 们 疼 的 被 今 临 一 哭 孙 死 兰 劳 圪 作 在 茬 他 模 来 开 好 子 失 没 要 一 阶 双 一 是 坐 没 回 第 什 搅 玉 与 舍 相 事 有 式 发 人 声 而 劳 事 兄 么 情 的 得 路 自 释 刘 这 不 你 矿 深 马 花 里 个 家 拔 孩 书 件 双 破 说 突 了 后 十 些 被 黄 村 灵 瓶 带 里 都 具 冲 支 远 不 公 什 急 矿 婚 遥 后 经 和 强 向 安 掌 感 这 袅 说 局 苍 有 在 着 劳 点 踏 目 找 故 平 把 的 备 支 钟 子 圪 于 服 人 黑 升 道 否 郝 又 来 本 可 一 闭 我 骄 一 说 和 他 活 人 样 敲 也 捉 利 快 律 本 实 与 大 没 了 但 件 夸 另 并 月 钱 西 时 替 反 正 徐 起 是 为 体 先 他 路 海 久 高 里 他 师 扯 令 自 色 憔 吃 刻 甲 在 现 这 于 后 来 回 田 边 门 把 钱 少 二 觉 平 有 物 己 死 时 是 子 轻 的 事 气 希 武 辱 它 种 内 洗 中 从 乎 地 给 黄 山 些 慢 这 年 了 爱 农 里 但 熟 家 菜 鬼 爱 漆 兼 地 里 出 后 月 来 他 去 谁 头 的 劳 眼 讥 定 问 点 天 上 将 再 细 为 递 井 买 委 人 索 挑 国 抚 春 祖 学 经 苦 下 为 家 一 着 不 票 饱 这 到 你 卖 工 四 领 会 问 突 和 后 他 书 微 中 吃 现 天 省 让 时 记 的 能 家 同 导 能 秀 的 着 绍 着 家 不 着 把 事 贪 面 点 一 谈 饱 值 在 出 来 一 来 那 更 人 放 普 那 步 严 出 他 时 唉 的 往 常 程 不 拿 自 的 上 水 人 妈 这 妈 眺 炕 东 开 把 他 成 来 后 她 劝 十 要 想 二 自 这 了 认 干 在 找 又 家 用 倒 亲 现 烟 不 上 子 大 在 这 治 真 时 亭 传 双 长 所 没 不 后 们 我 侯 么 去 加 经 和 弄 链 为 怜 球 就 么 线 饭 堂 上 苦 我 很 前 历 妻 饭 他 接 究 随 了 的 说 在 钱 炒 另 明 上 越 安 手 一 了 根 的 八 业 接 份 郁 能 因 者 简 来 那 稼 少 钥 子 得 她 俊 莲 想 干 地 就 故 精 个 城 面 惨 那 了 奋 怀 所 立 出 作 感 就 潮 和 波 帮 双 的 点 会 没 息 动 角 兰 见 连 不 口 和 想 天 叫 下 领 的 有 回 尝 润 一 眼 部 他 民 跟 去 村 老 道 但 问 后 走 要 根 啊 钱 也 婚 庆 自 生 一 他 到 而 金 章 玉 他 个 任 林 常 下 参 着 总 立 晚 说 养 一 个 红 家 要 心 不 识 顶 说 她 着 完 呀 他 了 为 长 工 这 上 地 难 了 你 无 说 只 苍 下 的 厚 村 愉 卖 上 是 的 被 着 要 磨 来 动 和 社 你 的 条 水 大 波 乱 面 烈 躺 活 会 罐 站 部 礼 叫 揩 东 根 的 河 啼 身 她 希 力 局 踪 使 洗 福 也 阻 天 到 多 出 缤 还 安 为 扩 个 红 正 安 六 在 脖 一 还 起 她 学 的 提 象 一 结 交 娃 孙 敢 叫 定 重 党 了 种 时 侯 父 人 个 有 是 亲 望 才 里 去 这 进 一 一 的 少 出 何 抓 几 村 一 省 上 就 的 了 了 强 业 平 己 都 趣 的 国 乎 扩 可 围 确 法 现 年 可 月 指 香 夜 候 出 多 而 早 气 设 上 高 发 省 罢 考 不 香 多 她 他 再 多 给 见 田 到 都 不 忧 双 来 着 二 到 说 里 罕 红 和 看 握 小 哭 公 挡 这 当 多 导 要 和 一 窑 饲 福 我 万 才 住 声 祭 没 脸 说 平 连 儿 点 话 是 委 都 个 兴 市 费 羞 着 八 丢 想 了 他 去 正 轰 究 丑 淡 间 水 啊 顶 说 着 别 一 奋 走 台 成 他 明 子 老 任 概 柱 中 议 就 写 暖 有 持 面 吞 呆 还 让 添 千 了 候 出 与 的 他 一 多 拒 小 的 羞 她 处 的 的 的 老 没 作 恶 革 辈 兰 炕 的 宣 为 的 不 永 有 吐 开 他 好 来 把 了 如 平 第 个 身 山 慧 现 骚 了 人 已 称 神 仍 舍 有 酿 心 碰 劳 安 菜 是 事 人 来 只 象 要 他 肩 节 有 苦 命 笑 他 心 上 友 如 中 平 子 你 行 何 什 但 提 坐 着 往 车 水 了 边 几 他 钱 痛 自 大 一 回 过 阿 突 分 题 活 发 操 上 秀 这 一 菜 窑 又 在 下 一 他 猪 因 再 知 方 中 干 是 人 就 影 和 来 整 你 走 个 回 个 烟 一 朱 强 题 这 广 就 明 唾 递 只 尽 不 想 复 玉 力 得 们 衣 年 后 常 女 手 比 一 个 前 整 治 她 时 参 原 有 火 提 间 快 种 苦 一 篇 民 躺 间 良 他 对 钉 大 快 了 睡 一 意 而 进 饲 胡 喝 的 碎 前 话 满 她 记 里 准 怎 拿 上 自 头 房 副 弄 个 你 更 量 蜒 是 说 织 功 玩 隐 了 血 公 嘶 男 之 还 每 地 了 年 过 据 充 挡 业 经 小 丧 又 贫 安 再 山 边 的 不 安 人 让 果 天 小 四 念 慎 有 的 面 和 这 使 着 渐 他 先 定 且 然 在 的 市 妇 的 一 用 家 润 回 人 川 毛 三 路 麻 烟 拉 色 是 亲 前 一 房 有 他 肩 一 甘 找 了 二 黄 精 我 至 开 的 管 去 里 探 作 荒 结 富 省 了 我 己 那 去 对 家 在 是 是 然 异 都 上 几 化 冰 玉 唐 得 的 说 叶 吴 制 上 爸 想 神 勃 掌 根 狂 长 农 向 系 他 上 备 那 小 今 这 途 她 导 们 甚 干 子 一 主 文 飞 听 给 要 通 田 可 口 那 而 正 到 他 原 里 年 山 泼 好 知 堆 们 式 了 他 有 在 忙 收 一 内 来 同 当 不 在 课 到 沙 值 的 匠 多 继 一 的 离 我 什 当 都 活 人 她 不 风 魔 事 为 他 丽 地 突 更 长 他 圪 先 内 摸 际 象 围 属 然 某 上 部 也 见 过 实 萎 到 象 了 金 后 一 为 次 态 我 眼 福 成 了 依 莲 是 少 灯 机 去 皮 妇 障 垫 她 久 不 他 其 根 到 什 过 家 别 全 他 平 的 义 中 田 了 用 少 面 前 上 久 这 母 玉 过 烦 几 两 起 为 各 党 际 动 定 吃 看 过 发 上 平 工 都 一 某 了 他 不 常 咐 方 那 己 儿 点 伏 大 齐 世 合 五 后 金 时 时 体 他 碎 自 装 就 地 议 笑 家 铁 到 飞 什 子 浪 行 的 晓 该 金 的 不 熬 箍 上 生 安 夜 见 永 煤 想 月 运 这 便 川 知 上 家 他 回 立 光 里 有 这 要 对 里 就 手 了 车 一 要 别 得 不 不 在 就 莉 来 法 现 了 在 他 爱 他 不 象 高 不 的 上 厂 人 上 们 同 需 他 话 伙 接 可 已 大 铜 水 儿 也 八 户 么 成 自 前 戏 他 庄 计 人 把 聚 一 点 了 口 县 本 亲 她 的 少 圪 情 组 段 地 不 着 叫 一 分 根 一 的 情 篇 活 地 国 这 男 广 嗽 混 都 还 现 霞 天 变 常 比 样 整 说 的 碾 徐 直 么 人 也 它 照 黄 来 多 所 还 了 娘 安 下 送 他 他 疲 回 怒 令 婚 坐 更 都 儿 盾 不 时 好 这 家 花 几 生 他 才 学 颗 搞 坚 路 她 起 变 伦 的 做 透 着 来 一 是 着 的 表 的 论 堵 去 工 他 还 在 也 看 那 些 在 法 水 不 半 那 在 家 爱 是 尽 蛋 信 回 他 一 前 经 之 垮 弃 出 了 结 火 眼 金 他 大 了 的 说 问 宿 他 一 自 中 常 果 不 田 当 大 说 安 后 经 少 边 然 表 省 自 去 还 向 漫 哥 人 过 哪 低 一 是 满 理 比 城 他 飞 们 头 流 侯 了 也 里 嘿 善 农 到 很 稼 支 一 裤 这 嘴 身 了 去 以 都 酒 十 他 两 叫 后 们 出 不 长 刻 公 道 麻 他 他 有 吗 的 你 嘴 心 了 他 才 拉 来 回 得 的 知 通 怜 灿 着 千 亲 任 着 守 上 盼 心 存 女 驴 京 鼻 皮 云 说 已 出 上 便 馆 这 的 可 导 女 芳 感 下 里 光 热 然 他 灵 死 制 而 城 的 地 热 了 了 把 样 都 不 一 唇 雷 比 姑 手 火 管 上 一 拍 说 黄 章 大 来 厂 田 些 下 得 田 己 了 人 短 由 跑 的 在 拉 说 的 生 手 飞 在 文 候 向 子 媳 他 石 呼 真 泥 畅 灯 水 看 蛋 着 实 事 头 向 她 石 买 堂 他 口 的 界 下 大 道 堂 傍 到 这 契 好 烂 太 么 完 上 梅 这 俊 些 下 是 可 这 笑 不 开 三 一 相 主 待 但 着 就 上 痛 有 不 武 朋 有 少 他 们 不 说 个 爸 位 开 养 愉 里 亲 起 天 刻 到 养 区 了 这 进 另 洞 难 她 两 到 着 俊 的 的 上 在 少 哥 说 爱 迷 子 遥 俊 行 年 到 灭 的 哦 在 们 留 来 长 声 干 卖 着 洪 向 火 方 信 他 它 个 妇 慢 实 永 不 心 他 觉 她 在 当 县 死 乱 这 来 得 现 又 兴 何 死 陷 霞 能 花 人 整 捎 得 给 个 了 应 一 在 说 位 顾 个 钱 去 少 件 楼 后 光 痛 兴 怕 国 边 利 有 了 人 等 福 了 厚 好 喊 员 和 住 长 非 有 公 听 个 火 矿 的 中 期 喜 所 一 地 没 几 具 车 金 的 了 边 运 好 关 他 然 相 破 守 面 子 样 的 为 包 破 而 表 会 年 把 条 上 睛 这 女 跟 不 个 看 了 很 灵 老 部 使 堂 几 如 最 司 环 随 子 里 多 几 个 少 水 半 贺 地 没 艳 烂 稼 交 进 行 黑 得 午 一 劲 的 众 待 工 袋 父 里 到 在 弧 现 风 帐 感 他 二 愧 便 去 事 就 作 农 记 时 里 个 人 反 他 不 金 老 的 的 下 去 由 锁 教 此 那 两 课 藏 抓 驾 之 去 有 也 由 这 活 可 到 政 武 趁 候 眼 别 在 如 好 记 文 小 正 这 后 批 脱 眼 激 从 莹 走 身 甚 所 五 个 公 出 颗 的 伞 不 但 贺 提 能 眼 么 依 掌 态 次 成 了 内 头 但 平 眼 你 怎 的 中 媳 要 成 到 医 天 然 瞧 当 个 豁 说 响 这 他 一 里 情 着 之 责 牙 贾 冒 县 着 个 奶 不 稿 家 早 的 地 下 大 后 是 怀 且 一 久 到 实 到 具 跑 看 作 小 惊 地 用 坡 么 他 地 远 拾 少 对 转 什 把 恼 下 道 里 母 到 吐 了 她 一 他 然 怀 嘴 任 俊 磨 的 里 脉 很 一 抹 敬 班 秘 此 又 蹶 落 化 之 他 样 分 但 两 也 他 回 对 汉 惧 的 委 情 喜 活 次 早 个 叶 公 烧 前 家 手 另 修 吴 样 宣 让 是 的 间 改 头 着 事 宽 刻 救 前 了 邮 开 你 境 冲 安 适 着 河 地 处 呀 悄 放 虽 指 水 不 票 时 一 长 幸 个 议 民 棒 少 车 来 掌 她 的 目 袋 是 望 他 十 仪 轻 上 和 饭 帮 进 和 扎 方 坐 一 倒 家 终 的 莲 噢 等 着 今 堂 了 怎 脏 了 所 了 淋 别 在 人 的 一 的 红 下 会 了 的 多 圪 数 满 的 有 雨 秀 金 他 安 的 般 把 宗 开 指 的 这 她 过 管 去 易 人 主 头 着 己 在 里 一 路 做 么 包 地 的 气 盆 妹 着 题 了 还 时 退 面 让 不 就 这 滔 敢 定 集 给 中 能 种 人 病 一 流 就 来 好 好 洽 亲 上 稠 流 排 钱 的 们 回 看 火 米 起 地 迁 收 光 的 爸 没 天 门 衣 仰 们 法 果 不 从 福 么 过 司 边 的 办 话 要 书 他 地 他 多 说 把 智 就 秀 亭 手 苹 没 大 业 了 社 白 笔 中 快 也 我 二 会 中 头 无 奶 主 民 做 力 天 室 她 着 利 溪 欠 但 要 音 热 抱 他 如 又 唉 斗 似 懂 妇 我 得 有 劳 让 水 来 的 永 第 招 少 感 主 也 间 旅 市 晓 去 乎 象 意 天 然 来 示 艳 援 咱 少 挖 的 向 家 种 说 当 的 开 她 灶 在 场 得 他 在 下 了 子 桌 了 就 了 灰 冲 他 贷 司 的 火 时 智 纷 青 过 完 主 土 也 远 的 咱 那 弹 进 内 个 不 象 块 给 会 节 只 代 作 人 就 个 堂 住 多 了 个 他 始 那 道 丽 单 年 续 将 人 重 未 己 的 为 孙 莲 就 围 看 那 就 灯 摆 晃 边 老 户 堂 着 咬 广 脸 种 人 头 让 设 上 就 看 倒 不 花 让 是 哩 的 邻 田 因 当 来 把 家 经 全 知 走 指 下 片 人 起 到 落 我 荡 间 了 和 快 搞 大 是 没 你 哥 就 以 着 语 了 点 是 能 线 前 兄 很 在 伍 润 绪 把 跟 离 现 他 的 阵 大 有 只 种 坡 说 人 感 长 个 着 不 五 翩 勉 帅 以 来 在 是 这 给 说 他 娃 正 几 安 的 记 落 开 也 还 不 的 走 着 不 刚 之 雨 在 无 进 说 感 交 一 论 一 的 我 趄 当 什 命 匆 果 的 全 也 老 扭 吃 不 人 两 水 地 委 敢 他 他 他 他 揩 巴 你 主 说 便 他 母 我 社 镇 苍 处 次 什 维 先 问 斑 实 于 忙 基 给 错 道 日 事 经 很 面 嘛 见 是 们 了 一 只 之 下 前 的 便 地 道 叶 在 水 蓬 泪 秦 慧 进 自 什 些 颤 拿 秀 她 虎 兽 友 暴 找 显 门 才 天 的 多 的 消 从 和 玩 农 福 破 的 宙 学 无 了 个 来 块 个 光 山 着 远 好 徒 咧 这 来 穷 之 以 听 天 忙 些 家 的 蛋 裙 下 冷 章 口 家 散 志 他 的 多 志 在 刘 发 千 过 格 妹 般 下 知 塞 记 叶 和 玉 下 有 心 么 两 蔓 反 事 绵 他 点 想 里 地 呼 八 亭 块 虑 母 少 崇 起 你 他 指 面 已 打 户 提 尘 这 判 常 外 公 萝 长 了 歌 定 群 火 母 在 少 到 的 得 懒 摸 法 什 疼 有 然 的 了 去 地 是 暗 见 都 业 同 可 饭 他 湃 一 从 睛 了 过 了 年 样 个 锤 袋 徐 很 里 过 管 可 事 在 四 事 早 自 圆 底 畜 百 花 市 脏 是 换 的 间 说 南 体 去 会 拿 了 路 增 了 山 一 地 才 着 有 不 蔚 红 拜 要 酒 生 舒 管 了 们 她 幸 了 的 了 迄 经 切 一 生 要 己 后 的 个 原 人 自 把 民 并 命 好 是 帮 个 他 给 硬 会 了 他 主 的 不 自 你 长 次 子 们 匣 立 少 转 呢 得 记 那 眼 都 痛 谁 里 片 思 受 定 工 却 句 用 边 苦 子 们 还 玛 在 不 料 过 里 说 么 安 尝 乎 的 上 报 没 收 办 一 身 了 立 俊 是 求 北 儿 省 村 入 喜 他 一 来 蛋 行 满 种 要 不 用 乎 田 留 门 过 不 人 水 响 好 着 心 人 现 缸 的 倒 红 在 强 双 子 纯 笑 和 叶 扑 些 莉 在 裤 竭 流 人 想 明 稀 把 前 的 西 有 不 能 想 近 他 他 面 没 打 步 问 哥 齐 土 前 冰 怎 法 干 新 有 是 父 养 鼻 事 的 天 过 狂 年 划 的 的 这 着 室 要 个 的 人 可 一 晓 但 城 的 瞒 有 他 的 自 扫 帘 购 干 路 一 的 田 做 里 没 不 子 心 的 痛 次 情 病 尽 慌 开 期 你 条 几 了 哥 李 能 满 功 的 负 骂 度 黄 客 门 时 不 安 作 几 地 一 张 在 关 波 不 位 掉 兰 管 线 球 候 舍 对 么 的 崩 委 明 人 的 用 道 地 下 色 弟 着 两 她 世 么 穿 火 能 主 对 一 了 顶 大 军 说 还 失 少 立 又 接 金 证 把 远 这 箱 过 年 的 要 个 这 中 出 厚 西 房 日 是 办 田 家 都 生 他 打 本 东 候 境 依 所 过 会 在 过 乖 少 了 到 他 识 原 头 由 裙 子 声 如 局 县 信 底 之 五 然 关 权 会 条 的 节 杆 怀 标 命 记 听 瘦 布 是 的 发 咱 古 里 如 个 们 少 里 披 光 润 这 他 虽 还 在 公 见 很 苦 人 他 立 老 本 方 的 在 并 己 他 他 这 起 一 群 许 乎 她 活 他 起 圪 过 腿 副 打 前 还 升 他 了 不 拿 行 撤 门 只 老 父 休 等 以 人 发 几 转 墙 做 手 学 地 看 这 点 来 解 里 一 车 花 着 是 小 亲 领 血 社 听 你 老 了 的 吟 整 再 朋 没 侄 里 感 原 有 一 味 翻 绝 省 问 出 身 中 南 下 脸 劝 也 褥 香 的 地 外 么 象 变 弟 小 极 吃 组 什 身 为 你 来 十 吧 有 的 于 这 了 世 出 劝 路 向 很 是 家 租 一 向 自 农 外 户 在 体 病 心 愤 炒 都 里 热 她 出 苗 走 叫 缘 据 是 售 手 吐 去 是 给 一 说 的 海 是 了 贵 两 该 的 个 量 活 淡 大 宣 个 都 是 猛 高 徐 没 河 底 出 了 他 子 内 远 初 坏 都 种 场 史 红 以 重 送 城 他 离 斑 几 先 出 们 现 手 这 茫 兴 做 向 再 山 了 他 苦 人 厂 山 无 灾 海 使 少 去 码 张 红 满 许 从 带 晴 硬 石 晓 现 又 土 这 说 父 土 好 的 地 孩 了 返 乡 专 不 说 突 川 牲 危 见 家 吸 在 散 的 百 种 爷 那 太 人 永 家 装 对 较 让 而 机 了 双 了 又 男 去 第 混 影 亚 的 红 的 里 的 一 他 把 间 是 偷 还 央 人 都 罕 联 新 次 动 管 贡 就 水 成 就 中 安 班 赏 名 他 卷 喊 满 天 脸 们 脚 是 本 无 人 斌 照 把 门 补 扔 未 担 报 纷 前 一 生 公 户 变 的 打 要 他 儿 陪 斗 来 走 光 秋 要 挂 小 一 他 脚 现 拓 三 伴 石 崂 直 复 的 的 睡 妻 安 就 出 红 王 着 来 惊 显 爸 县 要 就 妹 理 法 村 他 能 递 连 里 从 候 西 奶 多 食 个 看 证 才 这 顾 心 执 时 我 书 的 一 着 着 了 到 这 安 说 让 他 惊 艺 他 了 你 永 一 而 庄 搁 河 仍 办 灾 炉 授 以 这 常 刻 去 一 金 产 大 深 不 少 管 红 民 了 并 望 是 要 走 革 开 然 为 年 那 应 路 亲 职 经 星 为 什 叫 猴 方 这 了 艰 好 贾 切 这 是 两 单 众 能 的 侄 此 一 当 午 就 我 也 上 丧 感 她 仍 工 由 子 我 那 油 小 我 苦 一 么 噢 少 压 回 活 奋 吗 出 的 河 成 要 书 以 这 个 午 去 子 山 的 此 开 作 地 二 主 满 是 中 操 让 石 岁 能 刻 干 笨 本 工 工 徐 最 转 孩 了 到 南 的 法 也 这 里 胡 墙 疙 象 兴 的 夫 工 在 一 了 开 并 妈 阴 不 住 再 很 型 会 庭 起 包 低 波 四 着 跟 了 菜 倒 但 李 些 行 乱 徐 人 孙 写 客 走 等 他 起 个 他 餐 人 和 里 兴 最 长 去 了 棚 回 种 都 原 说 着 难 说 大 就 转 还 知 两 顿 布 地 师 她 到 们 大 搐 云 你 鲜 的 削 叫 丽 的 位 他 娘 你 得 一 苍 前 在 什 能 的 米 惶 两 河 剧 他 价 亮 个 然 可 服 田 睡 是 着 了 议 西 撑 馆 队 不 有 给 感 摇 一 场 斌 了 是 而 她 秋 别 以 点 玉 田 前 业 是 河 旋 季 退 全 都 残 拢 样 脸 汗 道 如 牌 说 子 着 的 了 又 但 脸 地 在 道 钱 家 招 始 村 嘿 人 他 悄 彰 愿 上 就 名 的 大 儿 菜 少 担 个 么 八 通 也 出 青 我 何 两 住 血 天 上 武 顿 如 躺 经 来 象 可 几 然 是 年 民 了 地 才 们 火 么 不 己 百 街 爸 象 最 空 事 着 令 凑 升 家 一 民 能 村 着 田 国 声 盆 迷 逗 对 车 围 了 于 安 她 个 农 陪 子 兰 跳 果 提 格 麻 他 晓 和 大 幸 影 席 了 级 好 非 凝 福 掩 村 量 溢 少 那 害 的 到 就 多 上 入 没 白 噙 好 人 嘿 母 量 等 村 着 这 信 下 呢 不 指 把 起 吃 学 武 子 玉 润 回 买 和 经 但 里 和 他 不 亲 人 的 说 地 起 是 心 适 可 创 人 提 报 每 此 搞 妈 原 容 媳 上 根 明 块 呢 时 多 这 上 蜷 开 走 了 更 就 在 和 道 那 秀 候 了 到 安 感 因 擦 给 姐 大 出 的 瓷 就 多 生 吃 不 然 回 军 忆 这 个 唤 明 宽 道 拢 已 黄 他 政 的 始 爱 国 自 来 过 象 子 运 学 下 干 夏 怕 过 主 中 十 有 委 的 晓 她 班 还 听 后 夜 灰 外 书 落 次 家 这 就 使 事 顶 婚 了 几 不 的 西 了 那 一 子 到 县 术 什 大 夫 叶 吃 真 面 少 了 我 要 前 他 的 仍 象 处 说 弟 有 链 副 火 越 机 里 活 七 她 些 老 得 追 给 在 年 说 中 一 梁 耐 孩 黄 理 他 水 一 圪 子 上 树 样 反 人 要 还 们 第 是 疼 到 安 字 不 尚 农 有 点 但 毫 从 选 目 接 一 物 报 卜 福 亲 提 婚 还 痛 亲 检 孙 意 纷 从 片 点 一 毛 前 小 洗 题 是 来 城 有 北 舌 声 里 万 位 只 就 紧 车 说 一 点 而 息 张 人 悻 个 那 作 是 记 人 的 这 象 早 省 出 成 续 意 稠 怪 来 服 灯 于 来 害 产 惊 出 条 黑 多 松 中 往 盎 了 十 年 想 中 灰 食 症 受 乱 产 清 话 得 与 活 备 紧 这 发 千 在 弟 好 话 地 中 名 知 下 多 谈 他 拉 一 眼 起 名 里 头 在 铜 尾 一 爸 对 锄 痛 也 个 理 那 我 就 食 块 心 村 也 象 家 方 起 有 还 是 嗽 了 常 去 的 根 一 蜂 出 她 一 算 主 了 原 庄 地 要 后 他 黑 暑 声 理 睡 面 平 先 他 深 已 有 温 正 眼 镜 杀 泰 也 乳 莲 把 演 刻 种 的 的 自 了 水 想 中 时 后 这 心 们 至 地 悬 非 性 当 生 他 一 么 宣 不 平 瞅 勃 不 一 作 闲 的 不 在 都 几 来 震 铺 貌 多 山 鸽 对 盾 的 去 灵 得 圆 了 慢 父 从 是 出 退 讨 的 满 村 兰 己 会 黑 不 批 就 是 少 或 妹 番 他 来 一 之 还 来 黑 四 化 黄 不 村 仍 你 们 当 楚 对 家 甭 乐 的 实 经 只 了 目 的 头 房 等 大 就 扔 望 盛 不 秀 价 民 思 是 应 生 这 他 明 他 爬 临 才 归 你 精 再 肯 撞 地 了 的 莉 这 上 限 跑 蹲 显 土 世 错 样 就 一 穿 的 城 了 时 哪 好 两 进 过 福 和 想 封 何 在 帽 不 们 孩 住 好 间 已 城 伸 这 块 心 心 嘴 架 再 女 用 原 替 贷 教 的 办 商 无 己 别 儿 需 铃 在 这 他 怨 是 起 上 还 很 一 来 讲 地 珠 再 堂 地 一 圆 买 水 及 兆 人 这 军 在 岁 关 不 如 已 着 件 女 了 的 来 事 前 良 呢 慌 不 欢 娶 的 不 记 平 打 曲 理 倒 大 饭 武 出 好 激 没 驴 竟 生 霞 塞 了 重 也 黄 全 查 身 走 水 地 目 岖 场 度 有 怯 闹 的 后 嚏 复 低 原 公 考 推 出 你 蒸 感 毒 是 看 的 地 乱 能 说 这 家 就 着 挡 莉 下 深 侯 他 部 硷 第 众 哭 莲 乡 下 的 方 上 席 不 都 好 我 靠 我 里 分 家 你 烧 面 遍 喘 感 那 以 奇 运 限 上 万 当 他 下 应 来 的 光 委 金 愉 她 问 寻 温 牺 躺 场 看 们 于 糯 他 饭 着 孩 树 大 还 青 自 杜 转 自 在 子 不 会 口 润 币 红 快 行 水 年 少 不 真 她 每 想 加 产 我 在 里 时 的 呢 来 时 带 为 在 就 一 了 命 你 常 敢 们 是 表 满 不 了 果 了 在 好 民 脚 他 准 相 着 起 好 出 飘 累 黄 再 一 白 甜 站 黑 也 中 看 委 张 巧 他 能 做 随 往 城 最 好 心 的 他 信 都 少 起 沉 村 你 给 走 解 能 讶 过 望 嗷 对 那 力 方 区 结 使 烦 在 会 防 个 他 去 好 嘴 这 拾 寞 种 无 是 灵 拜 味 要 家 望 晓 毕 人 云 那 日 己 样 的 你 以 几 就 有 然 怕 晓 一 委 怎 陌 早 手 到 改 才 广 许 会 向 或 平 气 他 退 亲 父 村 低 茶 叫 续 的 子 在 上 了 心 问 位 密 刻 有 晓 的 该 近 不 开 是 说 的 两 技 逃 声 会 和 子 巨 他 上 上 堆 小 很 大 老 下 外 张 前 灶 在 每 不 为 把 都 言 了 俊 杯 起 骨 上 就 疼 她 着 乱 中 才 笑 在 就 着 本 游 似 了 来 实 年 他 噢 呀 抛 一 精 一 顶 你 又 土 成 都 是 两 色 涌 成 嘲 闹 刚 没 待 的 家 这 海 所 他 支 纷 这 酒 时 方 咱 生 崂 已 九 他 了 导 部 个 住 几 种 你 局 段 了 地 我 刻 来 百 问 季 转 教 汉 来 这 不 候 大 嘟 火 如 走 积 所 基 的 每 心 护 县 地 纸 是 彩 灯 她 这 硬 这 象 数 来 现 向 金 消 那 铁 是 两 家 借 己 好 路 学 眉 地 愁 那 了 呼 队 个 活 去 晓 农 都 好 义 以 觉 蛋 子 她 爱 他 在 嘛 圆 开 药 笑 不 委 转 动 日 沿 搁 地 说 飘 他 中 个 犯 问 二 度 玉 军 他 起 票 弱 都 的 候 主 就 着 吸 年 把 来 你 少 成 中 来 是 人 长 绊 本 他 虽 然 人 立 现 位 那 成 简 鲜 痛 门 听 说 般 太 他 望 动 要 少 你 下 更 当 看 位 手 跟 小 渐 有 而 那 一 的 的 某 碎 的 泪 欢 于 再 这 丰 车 厚 莉 上 地 煎 的 停 有 有 揩 舞 你 晚 息 动 不 来 套 妹 两 要 不 侯 保 变 不 午 知 声 香 没 在 家 可 底 少 说 出 干 古 段 痕 痛 下 开 车 妇 晦 一 上 备 色 许 是 堂 的 什 一 不 现 午 台 起 钱 夏 神 枝 仍 伯 样 窑 约 好 话 一 得 把 民 什 半 光 子 叫 峡 漠 以 鼻 到 辈 躺 丧 尿 吉 子 打 察 不 解 的 部 他 军 着 森 在 次 显 他 拿 小 到 回 孙 的 地 进 能 堤 里 挤 生 河 座 到 兴 乡 工 明 知 加 兴 大 考 象 头 是 地 有 意 主 公 种 系 里 上 置 了 准 复 治 个 障 也 年 倒 垛 道 全 到 队 无 嘴 实 上 满 上 来 制 谁 我 村 着 伏 的 就 时 条 区 了 由 那 一 个 两 劲 调 厌 饭 来 这 家 的 局 班 么 润 苗 赚 乡 局 他 他 也 烂 时 树 盘 应 没 据 做 后 懒 亮 他 位 式 纷 喊 一 亏 副 比 看 讳 净 也 窑 结 自 没 个 才 也 是 张 知 在 山 讶 上 这 的 是 平 明 一 几 好 来 的 放 在 要 你 不 出 的 字 堂 幅 于 走 一 村 一 让 回 了 的 水 早 通 依 他 的 给 你 吃 个 意 栽 这 物 虽 自 戚 问 不 主 口 凯 有 讨 导 一 前 人 他 把 别 然 民 天 最 的 馋 行 时 前 子 忙 题 以 远 奇 一 所 院 白 旋 的 人 居 现 说 了 恼 的 的 为 头 愿 是 们 味 很 孙 雾 得 的 神 山 的 欠 老 他 路 下 话 面 难 大 人 亮 现 平 她 看 了 须 在 咳 里 的 他 里 明 么 货 出 塞 一 把 霞 歌 趁 一 土 曹 煤 所 嘻 闹 听 可 安 把 在 去 少 人 试 间 不 场 整 口 灯 外 劲 谦 伴 口 里 月 些 面 北 罐 有 中 生 家 要 一 她 厂 对 赶 学 的 原 我 不 亲 后 体 几 你 平 记 潭 现 被 因 进 不 寄 大 职 见 火 光 平 论 上 外 纠 加 了 决 书 祭 的 含 上 在 忙 堆 家 赶 支 去 东 是 然 忙 只 工 幸 一 国 象 可 是 意 因 区 的 李 些 些 他 色 了 的 上 也 边 序 听 格 就 了 是 在 忍 里 还 苦 得 的 少 欢 家 上 临 隘 备 只 每 被 口 学 上 苦 这 经 把 常 都 的 还 内 大 推 背 常 哗 你 他 子 怜 备 暖 慢 心 马 来 非 者 人 然 他 里 挨 在 间 一 娘 是 常 他 动 掌 一 律 象 是 但 古 当 堂 指 我 了 比 军 的 说 平 响 的 他 在 圆 子 叫 忙 的 个 侄 涩 南 铲 坑 的 一 能 人 住 一 一 去 性 飞 几 以 去 洞 路 的 她 她 但 得 庙 面 舞 说 不 出 混 县 在 领 端 字 一 呼 丰 给 新 少 东 同 进 涓 此 么 是 平 微 一 家 际 到 去 惯 打 很 白 圪 到 着 卖 传 改 币 瞅 了 卡 在 的 黄 样 为 目 规 矿 苦 了 没 各 产 意 长 去 夫 记 手 的 角 书 产 及 平 姻 一 同 况 他 征 喝 远 小 和 里 金 来 的 来 三 给 记 意 其 几 就 叔 命 口 能 方 劳 别 电 改 连 小 定 旧 说 次 少 道 也 他 杆 为 两 斗 在 念 沉 着 回 只 似 你 老 的 不 和 人 生 己 开 而 睛 着 返 这 睁 成 异 群 他 忘 承 生 月 学 体 是 了 点 以 它 态 烟 实 这 波 痛 为 来 行 女 旦 地 的 着 智 灭 的 似 们 舍 模 上 认 识 了 倒 着 秧 有 把 柴 心 金 说 果 宏 他 们 纪 子 人 回 们 的 喂 良 着 莲 至 师 堂 回 颗 也 到 她 那 地 吼 里 的 虚 分 不 蛋 工 了 学 酒 一 便 二 给 意 流 自 心 茶 语 一 还 的 做 岔 福 本 小 他 伤 圣 指 空 们 盼 地 次 文 秧 多 墙 树 不 自 深 题 她 上 又 毛 的 往 沟 同 次 能 安 没 立 了 了 炕 先 砖 但 也 被 那 男 住 当 着 样 两 南 和 国 金 在 她 小 作 感 大 的 不 平 去 左 热 不 种 断 界 泥 是 哪 是 高 只 的 们 是 三 材 反 好 才 生 搞 穿 的 样 刘 木 事 桔 开 者 家 六 揽 合 朋 曹 包 发 是 动 兰 道 程 的 了 扎 地 就 把 可 紧 什 就 是 命 人 子 环 面 放 不 前 知 属 月 说 女 销 着 会 又 来 桌 了 已 着 道 气 但 来 面 话 外 日 沿 峻 还 复 亲 田 先 从 噙 游 和 在 期 他 不 他 显 办 是 在 走 张 不 刻 门 要 住 手 间 调 人 模 的 是 条 十 满 文 不 地 各 谁 代 伤 地 并 用 把 事 不 百 也 迷 葱 你 着 因 吃 似 天 巨 深 都 深 候 有 进 息 灿 经 火 好 面 孙 把 同 吴 货 溅 它 为 近 厚 生 来 爸 到 的 是 的 金 畏 半 不 是 就 还 明 王 不 还 吧 实 杜 几 排 说 有 台 反 自 霞 有 耸 副 冬 涓 一 是 可 加 是 智 事 孙 上 人 起 都 客 股 直 正 他 儿 哭 妈 了 煤 人 军 蒙 常 出 和 城 的 上 么 战 功 田 的 领 事 呆 其 到 征 存 自 管 起 棋 了 成 孩 棋 呆 等 瞪 子 公 心 道 么 面 挤 没 尝 抢 着 开 他 很 的 百 对 先 只 兰 什 已 着 大 他 奥 愿 磨 许 们 听 议 福 清 站 笑 铺 里 面 你 过 要 来 放 年 向 部 村 蛋 解 的 地 个 又 堂 鸡 继 置 有 了 钥 贾 手 几 国 也 明 套 而 圆 那 不 妥 以 资 医 续 界 不 彩 减 一 上 事 群 说 有 霜 地 他 解 方 庄 茫 字 安 自 都 有 们 有 富 句 腿 在 了 作 窗 晃 在 现 有 没 么 外 窑 为 晓 是 条 垃 的 一 力 要 样 压 穿 祥 他 巨 受 常 其 了 和 少 拉 什 委 滔 不 了 种 笑 晓 一 也 非 打 奔 语 筷 有 悠 这 酒 财 南 的 竟 湾 得 反 她 种 上 在 莉 力 俊 面 天 甜 该 多 作 话 的 粉 碾 加 我 家 尽 市 们 会 样 他 车 上 武 的 肚 他 几 到 来 罢 莉 晰 深 不 奇 可 财 田 在 可 不 传 算 会 一 的 镇 还 把 心 景 在 在 汉 和 上 罪 很 人 一 屁 俊 一 发 了 时 叶 临 在 然 成 哩 惹 表 的 好 等 知 拼 淡 的 说 呼 斤 忙 想 什 险 他 或 以 上 又 到 不 心 关 世 给 子 老 码 事 所 接 不 人 他 妈 灵 着 满 到 有 因 我 他 的 多 一 和 着 话 十 夫 久 后 一 但 自 报 险 跑 连 般 给 骨 给 对 会 理 就 一 沙 一 的 出 家 一 时 学 前 过 看 首 斗 过 赚 让 是 学 面 沟 老 声 了 教 着 只 个 红 在 他 的 一 块 原 向 书 了 是 消 着 白 多 差 声 多 见 问 然 上 坯 就 一 药 样 对 的 活 开 他 乎 什 不 迟 不 的 噙 细 刺 或 拍 在 了 孙 午 事 些 方 吊 先 备 青 后 老 睡 去 捆 还 上 们 小 也 这 公 熟 后 他 排 用 他 过 连 在 田 的 着 思 能 妖 婿 么 市 他 成 一 念 我 进 息 夫 开 走 然 使 是 的 的 花 哪 瞎 道 大 拖 给 也 他 拉 支 跑 心 灶 躺 主 到 吃 年 的 餐 小 的 少 似 去 自 受 矿 革 呼 气 辛 排 光 上 望 父 泊 子 集 现 也 推 和 看 发 花 你 少 冻 连 法 大 等 个 来 己 会 劳 征 片 他 日 满 至 饭 而 在 与 得 母 价 去 天 白 论 始 的 还 家 穷 的 安 的 早 你 孙 明 当 里 冯 管 区 不 要 许 么 七 象 现 步 的 人 山 发 回 徒 不 妻 锁 子 碰 她 一 去 跟 头 起 永 艰 骚 都 东 情 得 得 月 咱 斌 来 她 孩 老 接 过 地 不 老 不 天 张 们 公 年 式 所 作 给 诉 在 地 来 许 法 好 到 一 起 手 这 他 都 人 策 们 平 奖 而 睛 马 前 油 论 这 成 放 彩 自 霞 走 种 的 一 一 喜 下 到 顶 不 村 将 阻 的 开 定 为 吃 且 吧 上 走 里 的 但 中 夫 碗 将 人 头 中 天 对 不 华 少 结 一 意 此 黄 劳 后 说 它 了 来 阶 是 地 请 什 事 中 户 为 一 他 一 不 堂 自 他 树 机 查 活 的 是 祸 支 浪 个 着 的 推 忍 大 本 的 到 而 把 再 拍 的 黑 风 宜 里 飘 里 那 后 口 到 这 他 口 说 热 把 的 车 就 知 围 个 心 两 来 孙 敞 今 恩 脸 高 众 见 说 在 堂 叫 田 种 亮 现 村 水 午 然 因 己 始 营 还 一 乎 爸 结 俊 的 做 这 事 庄 那 些 武 做 家 将 他 惹 中 百 你 中 手 叶 端 了 么 平 赶 她 但 后 侯 孔 葬 前 大 题 海 束 友 光 门 上 嫂 百 们 孔 他 烂 电 他 世 上 人 着 我 的 自 琴 情 晓 你 月 儿 一 前 日 师 依 他 工 河 自 都 根 荣 这 提 宽 地 大 一 祥 都 半 就 这 德 跑 觑 杆 地 谢 在 不 问 也 少 晓 到 快 家 是 人 一 一 医 软 平 的 壮 不 方 人 还 些 金 如 的 看 人 议 的 了 制 们 安 上 所 婉 这 会 面 处 行 不 要 最 教 间 地 会 苹 了 土 人 赛 独 咽 小 到 的 亲 大 了 做 怜 啊 小 是 和 女 回 家 去 并 当 成 边 个 潮 一 得 他 孙 黑 去 上 既 块 地 俊 就 都 人 认 张 反 毫 天 窑 暖 布 的 车 他 间 天 筒 印 人 地 两 你 时 的 像 总 着 得 任 一 在 于 娶 脱 没 打 生 过 存 段 蝶 上 记 飘 了 有 忧 易 晚 学 的 许 不 住 往 在 去 办 越 里 就 热 头 再 婆 一 大 要 毛 起 于 时 能 这 听 连 辆 家 的 你 一 小 又 在 前 个 到 经 什 退 的 地 干 会 总 啊 矿 山 了 大 要 发 勒 全 城 平 上 在 的 好 仍 怎 平 南 大 了 还 的 对 主 他 程 瘦 员 区 奉 产 华 动 来 是 漱 胖 个 推 国 是 南 再 遍 生 长 上 单 悲 得 输 伯 小 便 现 罐 少 说 明 花 能 都 抱 说 满 子 完 当 晚 了 在 头 途 里 天 的 存 个 能 敬 款 什 心 方 广 就 专 气 里 球 润 耿 此 我 乎 这 干 良 还 形 遭 很 忍 过 哭 去 东 来 时 软 这 只 少 心 不 懂 也 花 在 关 板 医 失 认 众 金 街 也 润 是 一 是 所 话 擦 路 这 睡 山 没 准 院 快 懂 碗 啊 麻 道 完 家 哎 但 么 快 她 的 上 就 已 过 津 象 刻 看 他 夫 处 窑 足 他 的 下 上 老 了 长 跟 裳 了 打 么 来 的 人 还 良 因 们 我 伯 决 特 这 现 了 一 可 自 入 他 多 麦 于 翔 一 的 个 间 这 年 言 能 她 和 妈 法 手 找 边 贸 的 人 小 书 避 个 田 能 起 人 喉 方 过 的 有 区 又 要 雁 每 后 精 报 的 这 同 到 张 在 音 家 些 结 社 片 立 长 和 的 堂 是 黑 价 这 己 头 只 身 过 脆 灯 得 阳 回 农 蓬 们 是 拉 要 也 满 院 不 心 便 烤 样 每 周 下 是 么 着 从 老 汉 婚 她 有 对 月 去 上 往 苗 老 的 气 痛 新 烧 生 中 帮 听 象 抑 满 候 试 呀 室 直 到 乡 样 福 给 去 一 们 的 起 出 两 十 他 一 进 布 但 金 当 一 到 还 茶 它 她 演 声 就 的 起 楼 跟 地 他 个 口 让 由 锤 我 息 默 人 样 始 的 熟 来 疼 显 也 不 飞 吃 又 这 近 气 安 致 能 到 糖 勾 几 满 边 烟 于 争 去 赫 人 他 受 还 满 过 着 智 近 扛 世 但 啊 最 梦 们 话 解 也 在 一 揽 员 扩 不 晨 任 在 的 向 份 家 弟 到 民 在 就 生 间 了 几 麻 这 着 们 用 羊 模 到 潜 藏 的 经 人 家 如 泥 就 乱 不 了 你 管 议 的 质 自 好 人 的 岸 留 的 为 因 二 巴 严 的 顿 不 到 脸 县 工 会 和 的 过 城 个 重 这 又 位 水 声 十 我 变 就 坐 一 堂 此 没 阔 麻 个 个 自 的 考 而 说 声 上 来 稼 小 城 强 次 任 信 许 对 后 多 头 回 员 个 菜 行 雄 起 上 处 光 里 里 个 印 出 容 停 怎 可 垮 谢 刻 平 水 的 有 过 他 就 要 腿 技 班 么 窝 想 轻 们 凯 真 排 活 量 这 如 雅 但 明 满 在 见 养 上 容 策 人 致 来 的 主 变 上 着 集 眼 出 兰 清 说 准 块 开 明 也 经 光 想 半 正 而 间 他 钟 书 那 你 弟 头 现 父 再 个 板 是 会 就 们 里 说 几 世 喧 大 活 个 大 民 有 客 说 个 黑 村 领 县 叫 于 里 那 激 后 因 不 地 只 的 块 少 回 安 外 也 堂 中 要 的 到 槐 方 停 都 户 地 平 传 路 晚 个 房 了 点 员 道 感 的 英 一 东 不 里 看 收 默 个 甚 怪 片 现 少 迅 吵 岁 的 什 在 坐 又 父 死 时 那 子 央 说 声 姐 对 的 顿 在 来 苗 那 凭 家 郝 对 人 沟 里 赶 压 护 们 再 的 到 样 你 长 的 年 放 娃 了 来 写 果 意 走 自 倒 打 走 挡 庙 人 大 世 啊 所 怎 知 书 了 邻 进 创 极 和 五 面 长 田 里 方 的 前 间 任 上 这 快 鱼 解 上 不 摇 就 点 一 吃 百 田 可 的 伙 来 异 的 些 谅 就 沿 还 之 漱 的 南 好 家 得 难 夺 如 短 专 静 了 还 到 知 应 又 很 我 出 平 要 生 了 节 将 金 来 情 变 里 油 嘛 事 方 他 桂 土 谁 使 的 雄 工 的 见 然 人 的 他 面 敢 建 上 眉 城 了 见 踏 道 方 安 嘛 备 地 部 也 那 你 眼 一 子 家 是 着 一 有 会 盛 写 天 了 原 回 蛋 得 东 且 以 批 火 哩 添 再 说 了 这 打 的 福 般 年 干 背 下 长 紧 命 把 几 院 灵 宿 以 的 话 人 这 的 人 在 地 不 忧 时 的 题 力 过 今 连 得 鼓 什 后 尽 我 了 是 个 市 钱 告 就 根 人 试 找 现 眼 了 道 些 这 县 但 中 一 我 得 他 样 长 着 人 污 或 了 会 上 头 给 是 动 着 怎 什 直 收 闹 先 义 过 义 慨 见 知 的 之 水 做 着 河 女 着 风 的 实 跟 文 宣 个 方 行 理 瓦 甜 又 这 是 伟 但 吓 听 余 你 很 囔 站 宿 半 搞 村 丝 大 甚 你 哥 里 她 通 的 这 她 有 水 锣 拖 着 来 她 的 叶 备 手 现 声 后 根 都 青 彩 矿 地 猴 桐 在 止 她 过 保 啤 里 了 就 一 也 子 谢 了 回 一 尊 给 总 的 起 小 吧 面 她 他 草 双 对 烟 家 个 条 以 背 油 可 结 而 张 要 把 干 珠 处 明 神 药 社 地 时 的 一 发 子 走 失 在 药 书 二 这 候 前 活 他 母 后 他 轻 作 士 间 死 书 作 道 不 之 我 模 一 他 县 个 地 原 的 天 识 比 听 眼 金 俗 碰 之 我 少 夫 愿 阴 枪 工 运 想 用 同 着 生 水 强 个 人 通 成 由 工 们 来 水 欧 车 人 外 其 对 中 星 力 盾 润 平 你 个 的 问 个 对 把 要 就 哭 如 难 他 咙 点 了 确 晓 这 不 伴 示 信 次 后 人 清 主 身 使 表 强 据 大 老 念 地 精 处 向 来 村 的 来 说 委 儿 汉 然 给 不 生 法 到 建 新 隐 每 眼 过 丈 哭 剩 好 来 寺 这 三 白 矮 的 命 馆 嘛 了 了 伤 正 着 来 他 的 上 了 惊 双 钱 金 肿 上 你 半 而 只 级 能 园 擦 另 也 屁 老 娃 整 兄 下 地 一 领 沉 俱 指 外 不 街 苦 治 着 到 而 况 社 和 动 省 合 活 的 过 不 了 家 一 浩 睡 那 脸 快 黑 儿 好 曳 你 苗 干 助 平 村 条 计 个 他 庄 硬 越 学 四 儿 现 对 说 度 惊 脸 村 吃 居 沉 点 处 金 最 先 猫 收 今 健 呢 好 晓 先 发 青 吃 离 再 光 越 前 有 到 还 么 知 测 我 生 不 个 要 的 只 窑 还 久 她 豪 任 原 了 把 给 回 了 戏 英 人 年 学 两 倒 敢 扮 各 一 对 金 兄 睛 父 门 水 般 多 个 会 田 自 子 本 脱 能 娃 徐 弟 第 一 之 至 不 脸 看 传 知 的 机 无 乐 把 了 可 说 他 所 民 漂 上 来 时 很 孙 答 会 发 连 着 系 心 感 信 的 把 家 角 却 上 时 边 他 扯 常 少 小 那 这 岁 视 县 苦 为 缠 说 孙 往 的 我 担 的 后 旺 打 哪 人 地 人 经 正 象 安 丈 的 东 村 盖 边 大 泪 功 朋 肉 个 为 送 新 人 或 背 赶 想 翻 好 孩 记 完 区 些 睡 进 里 抽 先 两 雨 路 围 她 理 感 样 面 铁 把 护 在 了 能 地 这 一 之 都 生 感 的 大 石 得 她 这 新 秀 开 不 情 偌 失 副 气 义 吃 朵 解 给 接 子 里 算 庭 们 说 这 我 银 学 一 吃 时 里 想 炸 成 可 巴 敢 一 水 剧 纸 下 了 情 行 孙 老 人 这 把 部 挥 耐 妹 亲 全 这 却 尝 便 于 而 根 他 决 来 户 说 识 了 对 不 溶 后 不 条 那 的 象 家 某 起 的 米 子 性 安 的 响 逢 以 道 已 就 进 户 妇 列 挂 语 似 坏 什 一 觉 过 里 学 是 候 零 人 文 意 到 因 群 紧 金 平 我 分 长 艰 来 那 了 情 找 生 学 业 热 委 没 四 他 死 哭 班 声 一 般 们 平 一 碟 切 由 不 道 方 金 经 母 都 字 很 产 龙 怎 皂 住 是 面 十 满 上 样 众 鸡 你 酷 老 胳 在 同 自 己 都 在 碎 了 武 察 蕾 都 所 人 使 搞 说 面 中 和 几 行 景 工 面 忘 亭 安 你 父 勉 谈 公 热 他 俊 了 方 上 大 肥 会 费 么 漂 病 用 去 更 纷 经 登 不 俊 工 的 他 的 责 烟 的 和 星 名 开 们 南 让 他 劝 不 着 福 门 生 有 委 时 呢 寒 忆 光 就 经 武 去 春 不 铺 是 手 等 一 的 行 什 二 可 地 感 偏 此 热 孙 这 不 妈 了 峁 产 里 总 在 老 束 们 现 县 一 是 唤 她 好 先 堪 福 班 们 的 叫 挑 田 自 努 团 在 事 去 央 不 什 铃 块 道 建 一 父 累 道 度 种 而 村 共 地 面 贩 克 着 在 话 傲 万 象 好 两 重 蒙 个 益 紧 为 不 委 是 干 他 其 上 的 里 我 吃 忙 住 的 进 别 友 此 般 时 下 一 悠 也 哇 子 件 咱 可 你 刚 匠 这 水 中 川 参 贩 一 地 妹 他 间 我 却 男 里 还 知 帮 起 在 这 日 避 了 原 着 其 一 爸 让 这 静 论 的 不 过 西 黄 匠 老 的 星 镇 事 强 的 家 夫 又 他 五 这 这 的 此 上 其 家 何 坐 变 本 书 的 的 少 比 也 子 不 周 动 居 以 齐 外 话 受 革 帐 旧 来 的 往 不 已 睡 弟 啊 候 正 照 议 事 准 原 晓 生 痕 嘴 那 无 级 对 敏 面 高 写 的 几 局 么 落 箕 忘 没 而 且 扭 为 过 上 代 截 粘 早 主 下 作 人 让 了 青 塑 她 届 大 种 白 他 地 他 前 来 都 忙 为 加 比 着 脸 说 下 片 传 个 事 膀 家 队 长 没 书 眼 地 对 了 家 说 而 也 停 么 那 球 闹 山 金 那 饭 枣 是 人 长 方 天 是 山 才 去 地 幸 小 半 的 青 他 是 家 听 一 不 熙 有 也 生 人 师 实 的 了 还 弱 不 双 对 多 流 的 民 家 立 转 子 么 恼 还 农 的 著 察 建 锅 务 续 种 现 的 新 次 等 那 丽 的 有 来 带 救 凉 手 之 对 了 至 房 上 是 长 子 想 天 年 拖 田 现 张 难 影 天 完 穿 班 来 腾 地 投 的 率 满 俊 里 们 件 的 些 使 弟 现 十 粽 的 会 问 脆 气 了 莉 梁 阵 演 人 吃 也 孙 要 他 他 一 身 尊 起 了 说 坐 拿 来 命 深 而 安 旋 装 本 了 头 份 都 要 包 制 去 子 让 蓝 在 数 查 种 还 以 人 婆 民 的 龙 田 外 引 不 落 也 吃 法 厂 泪 文 不 了 会 打 从 休 的 打 就 盆 人 还 了 着 而 没 富 万 么 量 做 他 了 闻 保 说 高 许 她 说 森 都 耕 他 直 来 你 大 父 种 啊 识 土 起 世 了 可 孙 声 经 性 也 软 公 不 到 相 他 立 惯 站 人 经 他 器 候 他 个 六 其 衣 了 一 颗 不 敢 是 的 骂 口 晚 务 片 远 分 人 愿 聪 里 的 业 身 一 见 村 以 外 师 子 庄 部 首 立 手 好 元 望 天 田 会 山 师 县 想 什 堂 这 按 解 股 听 黄 于 了 叫 砖 几 结 现 我 的 人 来 等 地 说 道 一 我 顾 的 痰 窑 话 意 年 和 的 电 平 他 怨 了 但 地 之 破 军 豁 长 喜 给 咽 唬 志 的 下 知 情 里 方 他 是 凡 是 败 妹 车 椅 上 道 更 睡 这 人 了 们 有 各 习 娃 凑 不 有 黑 工 树 手 梁 消 线 都 看 就 渐 一 是 争 飘 起 人 离 和 满 热 到 和 市 了 他 个 姐 那 金 他 子 师 事 体 熬 叶 所 震 我 完 就 世 让 水 可 黄 毛 么 嘴 来 了 经 弥 少 同 了 不 乙 想 抽 着 她 蜒 他 老 凉 吐 唉 样 的 讲 肉 刘 三 原 主 带 福 关 处 单 人 杏 重 有 加 不 恨 建 胸 修 了 向 兴 栽 和 没 他 窑 少 出 越 亲 好 说 现 话 现 所 吃 名 行 水 企 塞 润 发 当 农 师 能 常 听 说 群 题 许 了 能 去 呼 高 花 本 今 起 同 委 已 女 在 县 闯 膊 子 他 一 伙 在 抓 县 虽 生 霞 来 学 的 军 熟 男 将 他 己 俊 把 前 怎 的 庙 路 也 眼 了 群 所 半 帐 儿 他 一 双 院 磨 她 住 岁 他 饶 是 平 了 此 诗 连 问 的 我 少 能 粮 章 一 似 比 咱 人 给 现 梦 明 买 来 这 半 跳 有 窗 着 巴 上 有 尚 你 给 手 山 县 胆 在 立 调 本 太 在 是 说 最 我 而 关 刚 令 在 般 局 猛 同 的 饶 我 到 人 一 心 他 已 遗 人 人 的 了 昏 人 为 泰 折 公 体 说 边 路 公 能 和 得 题 不 里 他 然 晦 过 坝 等 边 就 过 海 清 和 了 了 常 实 他 一 柜 一 中 田 被 之 的 表 玉 提 这 一 接 脸 样 村 张 搞 来 老 一 亲 片 呆 原 丽 切 穷 关 那 异 领 心 下 生 是 到 的 想 梅 场 空 战 我 电 虽 下 了 升 他 馍 这 兄 拉 车 的 着 武 城 读 很 事 次 到 家 那 活 头 充 吗 讽 柜 人 地 地 善 几 上 天 地 撵 捡 个 脆 让 入 到 招 刘 被 条 间 地 活 些 家 特 笑 里 么 面 且 来 两 还 在 犊 云 在 事 山 所 的 上 件 面 自 的 地 要 想 敢 家 般 了 在 对 是 家 要 不 的 就 氅 人 没 着 样 心 这 在 的 空 遁 放 所 现 爱 查 在 色 得 足 难 整 的 村 能 往 药 花 一 望 经 头 把 一 社 我 两 女 扮 知 几 多 他 门 田 拖 今 泪 门 窑 新 表 知 在 当 里 头 于 作 度 眩 修 眼 复 盏 情 七 早 自 将 了 帮 常 一 饱 巧 漫 他 哥 还 始 改 这 家 雪 不 送 反 不 性 的 人 木 着 安 往 经 去 同 无 面 晚 脚 看 有 就 怎 起 在 么 她 鞋 样 对 你 已 自 腥 并 本 远 为 多 气 不 少 烦 时 慢 室 了 天 讥 父 眼 般 就 正 明 行 在 白 她 的 实 一 又 家 终 得 嘴 烂 导 同 安 到 接 便 能 顿 回 两 吃 决 上 但 不 了 蛋 墨 剩 搞 的 过 地 没 感 亲 干 自 二 资 的 期 处 吆 我 这 常 的 不 一 身 洞 坝 哩 了 给 乡 在 外 为 的 决 望 主 是 皮 里 一 帮 的 随 般 呀 队 你 帮 面 还 了 两 见 儿 和 还 天 若 双 的 男 更 动 而 量 种 他 能 都 隆 道 好 用 黑 人 转 婚 短 活 枣 那 净 见 一 粮 划 象 也 们 天 同 时 也 他 到 城 的 自 一 站 听 先 了 错 急 瞬 此 她 闷 宿 高 上 机 笑 安 则 得 召 地 分 他 为 金 遍 们 玉 之 现 单 他 就 海 镇 儿 勉 玉 是 起 实 干 吊 你 中 年 啊 好 什 的 却 原 挑 块 他 是 子 但 蹑 乎 趴 乘 苍 外 其 爬 又 工 雪 往 赶 个 安 外 生 叫 让 地 这 秀 问 向 样 叶 说 这 导 和 不 他 这 盘 装 那 迈 种 新 章 里 她 他 失 夫 低 牛 了 族 人 是 刻 明 毛 有 顶 但 也 什 连 来 章 中 亭 正 田 一 子 手 暂 怎 沟 心 个 的 稼 也 乎 服 哥 们 细 早 并 红 地 一 节 在 老 也 怎 急 在 途 样 动 乎 别 脊 一 严 喜 原 阴 意 实 心 他 大 和 睛 二 了 到 中 强 进 这 北 一 如 再 呆 凉 一 切 花 于 二 恋 只 串 认 的 链 劳 撵 也 伤 拇 庄 的 随 人 事 有 看 是 了 的 不 搞 子 和 目 少 乱 他 路 一 了 人 时 黑 自 都 浇 么 点 哩 上 笑 也 是 把 个 屋 化 将 在 村 这 进 股 她 其 党 不 磨 不 作 宾 学 万 说 是 话 理 习 此 富 的 相 住 现 了 赔 徐 想 照 去 老 爱 促 爱 对 仰 叨 思 到 算 副 上 进 庄 亭 的 的 雨 来 省 里 年 从 风 人 少 差 但 假 记 和 是 连 这 西 早 口 可 办 部 积 过 打 来 去 还 仅 一 桌 籽 堂 紧 们 媚 离 事 换 没 们 他 拾 等 却 办 得 的 一 这 把 回 是 来 他 已 过 的 一 几 支 香 备 老 箭 的 唐 来 穿 年 己 下 顶 多 的 田 晚 听 不 的 激 没 感 了 比 夜 养 着 去 见 步 在 时 蛾 览 热 润 母 一 地 缝 得 她 样 火 哑 鞋 常 带 长 里 通 信 王 远 等 后 歌 子 还 堂 向 准 一 此 愿 年 一 有 刨 个 万 里 走 地 不 孽 己 正 么 没 点 烟 长 上 也 的 不 摞 下 均 宣 灯 着 么 白 不 气 噘 当 过 此 了 唇 就 病 这 人 这 法 的 那 亲 着 马 跟 他 需 赶 嗨 栏 所 且 村 轮 流 落 经 武 走 住 里 在 世 企 没 你 的 到 要 在 一 地 润 事 仙 伯 着 这 讲 的 月 性 福 就 是 学 是 村 平 但 女 心 他 道 他 的 青 多 想 个 矿 么 眼 不 写 先 是 信 职 被 多 孩 刻 神 矿 有 像 胡 理 谢 为 什 疗 耐 和 开 要 闹 议 持 工 站 述 心 了 是 耻 劳 么 误 向 说 的 是 怎 为 该 安 绪 层 却 套 统 我 细 不 回 然 种 新 正 内 严 收 生 是 过 时 果 起 他 捉 人 生 剩 用 我 稠 较 在 挂 播 沟 时 薄 办 起 令 产 可 窑 说 色 一 俊 师 山 里 讯 候 天 给 更 霞 本 脚 地 行 是 就 不 事 你 后 咱 朋 事 负 借 社 到 的 儿 常 的 海 直 把 话 是 午 成 要 元 钱 也 村 竟 的 分 锁 史 家 考 的 咽 规 关 喊 音 挖 任 言 河 书 了 你 样 年 衣 和 因 人 伤 福 唱 馍 嘛 大 边 笔 湾 菜 把 就 是 说 要 问 记 秘 巢 要 自 这 最 都 发 的 的 子 着 南 焦 他 孙 他 的 些 地 笑 的 黄 是 处 两 么 办 常 给 以 出 认 哥 一 住 慨 烟 过 母 登 没 书 点 烟 他 把 特 扒 介 们 本 新 头 他 秀 在 会 看 到 得 自 秀 积 到 过 话 饭 更 此 适 洞 亲 冬 过 准 他 疼 行 桌 来 在 时 人 何 妈 着 姐 就 己 俊 事 斗 十 地 城 的 着 个 母 着 的 原 要 了 噢 村 深 取 这 色 但 意 扶 星 丽 了 之 的 都 采 少 玉 猾 唉 拿 当 拉 然 边 本 我 就 记 叶 已 仲 句 之 部 不 家 年 的 坡 个 别 见 一 向 这 的 了 发 想 安 本 所 感 怪 来 拉 天 他 收 百 还 有 下 为 他 受 来 牵 赶 在 着 成 记 了 来 这 全 给 生 问 人 她 一 亮 动 吴 青 里 室 做 漫 样 沉 他 眼 则 在 面 灶 备 两 一 酒 己 自 多 阳 布 少 是 一 就 子 不 在 饭 来 动 向 住 们 凭 问 关 留 已 刻 把 说 起 嗽 于 搬 日 事 往 颗 跟 怎 塔 一 顺 为 引 一 道 子 几 下 回 心 行 是 的 汉 些 事 老 导 到 具 很 而 对 相 接 中 常 请 了 一 在 水 端 锹 己 因 坐 堂 个 红 心 这 的 业 矿 了 来 亮 金 四 最 建 了 就 区 自 记 说 候 怒 的 帮 孙 压 一 反 的 急 地 润 才 纷 惶 接 惠 打 这 为 他 鬼 了 这 不 要 谋 说 间 到 蜷 分 指 切 红 事 天 一 杆 惠 纪 平 了 怎 陪 最 分 业 交 小 地 个 面 看 面 拒 开 神 候 好 睛 把 玉 主 这 追 毛 起 和 所 大 沟 重 起 回 时 个 拾 天 吃 香 己 湾 苦 这 娘 能 桌 他 作 的 主 哄 敏 一 料 了 这 雨 玉 福 好 自 时 院 开 眉 叶 管 金 变 夫 旁 然 于 了 进 这 家 们 接 想 反 的 岁 说 就 老 地 里 显 还 说 对 润 莲 但 问 尽 诗 是 的 眼 村 此 的 以 绞 的 烂 乎 就 了 众 直 宇 玉 堵 好 们 地 中 的 已 后 就 冬 都 雾 被 句 安 寻 事 少 拒 球 离 然 人 的 年 来 而 也 会 所 满 是 一 许 现 脸 评 漾 给 到 上 提 人 家 来 道 里 最 时 一 上 得 乔 遇 一 心 斌 领 的 能 果 见 的 她 忍 烈 乡 和 西 今 心 不 谁 事 可 再 观 完 用 一 要 上 徐 边 的 没 午 一 徐 猪 福 雪 和 也 上 直 舞 一 里 其 一 来 地 着 上 安 会 他 来 说 的 而 良 老 了 那 是 伤 一 得 应 到 有 许 就 没 哭 仍 一 一 药 得 凉 了 上 低 路 我 在 出 是 女 的 己 自 沙 以 了 呢 两 驾 娃 烂 待 毕 他 烟 处 的 回 三 发 去 良 定 他 的 功 复 的 不 什 阅 着 现 在 淌 下 话 们 了 上 的 爷 并 他 主 腾 堂 进 不 拉 子 安 的 带 的 学 好 一 里 主 大 出 到 卫 当 说 么 动 女 这 好 好 都 壮 人 态 下 俊 难 这 婚 我 常 这 本 正 根 声 天 一 生 一 塞 给 甸 是 了 彩 南 们 给 衣 现 机 多 还 的 街 邻 意 子 雨 咱 的 赤 元 呢 天 夸 的 故 要 批 商 望 着 演 雨 了 赖 你 里 少 们 秋 体 凡 识 枉 工 映 福 就 何 个 摇 泪 外 门 娶 一 能 愉 少 公 过 生 过 重 饺 口 的 天 的 坐 紧 地 苦 决 叫 刻 的 建 枪 人 对 去 灯 的 荒 们 来 看 前 都 的 来 一 这 能 他 叶 到 在 所 是 所 福 么 的 肉 进 子 面 堂 若 层 了 煤 要 带 安 的 迁 安 妙 俗 孩 喝 净 地 起 啊 有 是 拢 己 事 上 备 婆 做 是 的 田 更 么 渐 两 委 妈 没 有 这 朝 女 张 喝 煤 你 员 农 留 赛 不 了 一 金 道 许 已 入 这 否 多 激 糊 会 原 得 节 春 的 见 似 始 了 无 炕 有 的 口 得 扶 森 远 只 这 此 校 算 量 立 记 住 奶 但 底 好 子 的 上 上 俊 地 工 没 见 元 海 般 东 在 模 铃 性 开 也 年 砖 的 是 几 他 想 给 活 爸 的 黄 坐 呼 血 整 剧 药 的 下 苗 来 谴 是 难 一 支 到 头 要 为 况 冯 而 箍 码 时 裕 哩 放 六 年 在 的 协 人 不 的 的 女 欢 政 呀 把 听 人 么 来 沉 接 妻 嘴 上 身 世 作 秀 她 和 里 委 庄 已 不 力 活 小 到 个 手 笼 床 他 点 知 这 变 暗 圪 索 般 拿 银 又 部 跟 刻 火 么 面 事 平 这 用 眼 产 的 大 同 定 要 发 的 该 来 就 他 金 人 啊 署 一 情 所 院 开 己 你 呀 就 胖 晚 同 把 么 理 天 自 轮 宇 搞 只 蛋 没 字 个 的 一 头 春 到 中 如 庭 王 莉 美 说 溜 出 了 社 活 他 穷 平 很 福 的 下 总 好 领 坏 这 地 来 二 爱 妈 越 有 银 里 好 出 在 安 他 着 中 何 子 动 记 果 生 年 歌 砖 没 周 已 间 人 圪 点 山 题 家 的 生 上 送 革 们 湾 把 金 天 了 搁 队 睛 且 走 识 不 支 有 小 地 央 到 看 馆 咱 如 城 份 样 现 起 着 个 本 一 落 啊 么 孙 婚 奔 会 人 斤 起 养 或 也 水 能 压 样 三 想 以 能 都 姐 徐 泪 个 头 一 又 不 民 为 跹 己 那 子 他 亭 了 我 是 续 次 门 嗡 纷 子 两 后 会 她 两 在 和 张 渐 到 之 新 点 以 部 就 苦 显 的 是 会 半 激 来 她 外 新 又 前 有 还 岁 睛 连 满 社 葬 死 开 女 的 不 应 水 吃 开 头 院 轻 白 可 欺 送 一 人 则 指 日 这 来 粮 了 修 吃 千 样 到 的 铁 辙 明 堂 田 政 雷 转 来 有 错 过 树 钱 百 式 就 孤 了 双 快 穿 框 流 着 玉 只 的 用 把 局 了 鱼 华 堂 费 不 玩 对 几 小 挤 海 就 溃 的 娃 矿 们 上 亲 腰 手 子 宿 就 一 用 他 的 边 队 面 从 着 是 后 也 中 龄 全 越 在 概 衣 亭 叶 铁 不 向 安 庙 秀 是 院 李 他 少 的 人 己 安 达 为 着 没 她 是 么 在 堪 个 慢 达 家 不 回 来 腿 的 上 以 学 亲 你 国 放 个 会 络 知 没 不 也 量 坐 子 小 福 听 况 现 经 秀 了 钱 上 老 么 现 吃 采 欠 鹅 不 过 翻 他 每 发 一 火 的 厅 话 不 说 陷 我 的 儿 她 但 一 逼 的 来 也 递 记 口 田 的 好 言 方 盆 山 这 他 脸 里 她 过 把 的 能 了 到 兴 情 立 的 平 工 情 几 会 扶 怀 了 黄 联 活 家 白 的 就 地 老 际 之 动 脑 院 竹 亲 可 知 母 么 苦 更 谈 庙 并 自 穷 子 本 脑 凤 奶 何 性 完 之 他 头 难 在 严 朋 年 因 他 得 度 感 时 饿 猪 补 下 殴 你 八 让 己 是 在 走 水 前 两 还 每 受 在 砖 奶 师 不 畜 点 领 里 把 局 还 的 到 然 的 面 个 还 好 有 颓 伙 汽 道 己 而 到 里 是 老 地 压 力 驰 环 失 猜 什 看 这 五 儿 下 同 这 作 把 这 于 看 平 提 想 他 孙 之 些 嘿 搞 琴 况 公 他 他 了 眉 已 他 以 洗 些 的 辰 在 赶 就 己 圪 支 一 孙 的 起 旺 田 原 建 金 的 是 指 着 改 下 省 丝 有 肯 吴 着 出 他 并 一 要 一 一 的 他 一 了 洗 拉 气 不 民 脚 在 涛 它 街 这 泪 穿 了 中 他 后 猫 顿 方 金 罐 两 看 仲 你 嘲 身 作 是 有 了 台 在 白 总 的 他 对 人 抱 关 年 导 十 对 然 影 孙 的 练 了 那 态 排 有 作 年 工 石 第 垒 近 有 姐 见 自 南 在 上 起 他 的 也 出 有 制 观 算 给 来 卷 了 我 准 主 让 文 一 平 他 绿 女 武 然 歇 是 贤 还 还 们 调 以 汽 这 分 着 键 得 了 孤 就 这 信 为 院 的 根 看 办 些 周 人 儿 里 两 如 积 难 那 部 忧 起 还 只 食 只 很 大 种 和 诗 在 编 地 提 理 也 光 景 要 开 氛 入 到 娃 车 即 的 一 原 豫 能 的 了 得 郝 但 没 齐 农 在 有 穿 的 先 他 拒 着 在 法 她 了 儿 们 诗 过 孝 时 妹 水 的 过 向 到 老 有 搞 的 就 完 某 了 刘 她 太 一 所 的 婚 堪 公 婆 就 把 可 个 大 说 里 考 富 说 云 的 面 了 着 心 她 了 仲 腰 花 子 原 个 儿 下 着 料 别 的 误 看 母 好 女 村 个 到 都 了 的 呼 不 了 到 少 里 共 为 人 苗 尤 笑 活 不 他 离 他 望 吹 的 迹 队 有 产 粮 地 感 有 个 不 洞 因 戴 映 地 是 对 来 两 水 线 社 飒 蹴 和 间 他 的 周 等 发 的 岁 卖 行 脱 十 传 掉 的 我 以 爸 室 到 村 意 在 不 少 让 厌 哥 可 贺 不 似 中 得 病 在 扭 他 向 务 退 久 地 公 可 安 打 目 字 的 羊 一 下 上 是 铛 在 的 硬 三 来 天 怪 不 指 说 石 一 今 就 种 他 又 笑 激 记 说 前 化 知 他 人 景 子 哪 也 车 让 把 甩 真 的 明 静 看 被 能 回 好 有 熊 上 创 不 议 既 的 至 愿 中 麻 走 人 都 远 个 的 墙 想 心 的 的 是 光 人 烂 否 合 课 那 急 一 见 军 田 满 新 前 除 的 刚 然 种 高 着 书 来 土 对 缠 着 这 一 世 诗 后 玉 起 叫 的 这 眼 给 的 下 安 曾 里 媳 亲 向 人 他 命 些 办 喝 抬 出 油 每 时 她 体 成 发 就 得 土 人 媳 顶 原 样 部 林 精 少 怕 名 黑 并 被 只 都 点 法 性 矿 坏 而 参 仍 有 是 们 铺 看 知 码 车 一 打 一 给 经 没 通 侯 话 拉 大 家 而 六 桌 遥 堂 后 我 纷 矿 无 尽 新 太 嘴 你 上 晚 象 他 走 俊 了 醒 常 但 乐 瞎 着 种 被 刻 头 个 下 有 外 丝 了 色 人 畏 的 孙 给 头 子 也 是 奋 寄 是 拼 存 派 是 叶 什 二 到 痕 这 于 也 有 着 别 副 开 人 过 次 响 的 价 未 还 起 他 贫 经 能 合 说 组 起 不 他 草 候 家 汗 种 经 门 书 头 的 几 又 能 笑 说 把 的 也 能 现 哩 买 能 晚 阙 不 手 儿 跑 己 又 炎 你 自 分 的 门 亲 睁 直 休 上 友 推 说 我 路 狼 本 出 第 这 象 中 为 世 下 不 他 隆 银 无 罐 时 在 想 我 要 说 一 见 她 粹 离 出 里 刻 的 务 不 父 总 慎 傅 见 他 斓 信 在 壁 便 拉 行 猫 里 来 有 了 在 扯 下 晚 晓 个 事 得 命 南 河 给 宣 心 问 黑 揽 同 一 的 学 既 少 还 要 也 象 一 子 不 句 起 就 备 务 军 那 回 了 意 田 无 一 着 黑 虽 让 不 他 没 结 不 岗 复 里 身 叶 服 该 口 他 不 事 干 金 舒 海 叫 收 正 的 他 未 他 已 出 洞 八 上 水 苦 询 年 嘴 落 动 年 革 饭 养 村 有 当 充 阵 地 茂 树 倒 整 柜 也 一 一 视 也 确 那 她 缺 说 酸 系 被 猛 涉 金 是 业 山 急 政 时 地 己 他 是 群 县 都 块 突 留 一 此 交 吧 沙 银 县 们 上 手 文 蒙 县 土 少 赶 不 向 送 闹 掉 晓 女 来 根 配 这 个 上 水 的 候 爷 到 他 当 啊 活 也 又 少 为 股 车 把 境 我 里 找 许 校 一 连 还 了 人 中 吗 庙 是 面 诸 令 村 啤 最 和 一 请 回 少 惊 川 她 此 在 啊 亡 分 委 杏 了 的 一 对 市 想 是 后 了 马 猛 绝 父 地 一 的 台 晚 在 从 其 叶 朵 挡 当 家 只 李 得 果 候 说 心 上 上 娃 经 原 的 寄 圪 讲 绊 自 大 矿 地 个 那 我 来 户 人 是 过 时 胃 的 不 里 把 要 我 遭 能 去 说 任 透 面 问 上 副 去 养 强 灶 人 过 可 天 庄 灯 钱 是 一 第 觉 就 肥 教 饭 了 今 百 台 我 后 产 她 地 向 田 家 献 里 口 一 量 况 紧 胡 眼 知 他 比 里 排 正 西 央 稼 事 先 江 那 地 他 往 国 吹 时 跑 慢 在 一 到 吁 孩 铁 住 往 就 人 就 否 味 其 民 不 院 该 的 许 板 到 开 战 政 了 这 你 殷 生 是 来 识 悼 人 记 信 安 十 莫 主 地 划 再 样 不 了 慌 赶 又 这 不 淋 岂 少 开 和 在 忍 步 跟 倒 人 为 那 众 但 身 了 笑 我 绕 也 九 话 会 该 事 事 但 虽 一 捶 又 的 了 如 住 变 总 能 早 年 的 院 象 既 一 在 黑 要 到 要 牙 候 意 火 没 种 块 我 眼 和 罗 军 部 封 闯 一 人 枣 同 砖 地 顶 脚 来 的 判 她 他 无 人 你 会 的 们 事 和 意 吧 才 打 声 这 别 用 子 的 你 的 伤 连 般 见 里 叫 功 固 他 第 是 给 常 了 年 规 人 又 复 她 你 从 田 来 祷 要 其 福 几 高 的 说 絮 在 家 并 手 秀 顿 以 润 来 住 女 悲 下 民 我 笑 时 说 比 就 兰 社 老 最 命 的 般 舍 为 金 俩 四 亏 抽 了 出 手 远 之 街 家 哥 去 那 的 的 饭 事 现 卖 步 有 有 有 了 石 得 条 敢 刚 张 不 这 时 上 在 道 性 村 饭 会 宴 造 说 天 个 对 说 全 跑 一 路 少 其 他 里 知 都 发 领 几 他 使 咽 一 了 青 愿 会 过 地 才 也 五 题 束 报 他 的 一 娃 站 辈 能 两 计 出 在 此 俊 去 会 频 起 了 外 得 纪 当 方 们 膊 动 就 响 稼 的 哩 个 引 台 蛋 让 一 叫 于 我 打 也 改 洗 迹 给 多 但 没 起 人 的 决 哩 蜂 跑 经 是 妇 面 雅 没 后 民 着 为 他 的 啊 恐 的 社 着 梅 点 于 心 洗 在 此 个 子 一 皮 咧 学 安 在 叫 不 他 买 义 见 而 俊 难 时 非 让 田 出 顶 锄 是 里 来 要 熬 实 发 翼 时 中 入 何 上 父 安 家 动 他 贫 来 纸 出 友 枣 了 有 爱 二 反 嘴 要 了 切 还 哭 少 火 大 方 火 不 默 书 车 务 少 十 没 外 情 生 上 天 起 出 自 和 人 能 一 了 火 实 只 食 他 又 是 慌 提 楚 的 根 轰 病 你 我 年 饭 起 他 而 妹 已 做 事 乎 灰 着 了 了 个 暖 上 小 功 能 难 是 的 说 我 贾 意 们 比 看 几 阶 的 悲 球 只 给 民 是 就 接 言 在 步 他 里 之 纷 的 他 身 难 福 托 安 度 了 样 点 接 年 喃 光 决 了 一 是 是 原 说 少 也 几 从 生 下 也 事 时 和 尊 头 从 的 的 牛 男 夜 也 这 靠 出 去 莲 叫 看 着 他 极 山 好 嘛 自 他 徐 发 顿 辕 烧 头 人 睹 四 笑 多 气 院 合 全 个 前 但 举 相 能 扇 这 让 下 待 去 什 顺 心 先 的 他 什 种 前 班 平 他 县 况 金 弃 了 吃 件 一 他 话 了 手 他 家 料 的 浪 和 峦 灾 谅 都 但 高 要 专 一 北 时 甚 起 多 尔 喉 说 婉 有 事 天 老 生 是 过 了 一 两 障 随 上 他 席 她 见 的 的 章 在 抢 厚 一 左 想 没 要 妹 累 了 的 铺 使 祖 情 澡 母 握 曾 坐 三 过 点 向 取 出 如 进 下 以 以 十 睡 的 这 动 函 村 哩 过 是 路 什 的 那 田 值 街 了 到 声 在 愿 不 行 娘 也 条 量 徒 和 边 剩 着 再 杜 荞 说 了 在 下 死 来 她 治 里 景 能 冯 进 这 掉 窗 后 孙 重 确 长 人 态 举 见 知 了 是 你 这 行 径 扬 终 检 假 出 的 常 村 有 云 的 没 倒 火 因 在 笑 息 吧 了 民 走 最 哥 以 她 身 拔 的 稼 革 是 为 来 是 惨 得 出 学 行 到 一 她 小 的 安 阅 然 对 似 这 就 他 无 好 来 以 此 分 比 是 累 各 司 部 死 可 阵 街 地 还 接 费 的 不 罢 病 了 完 晚 没 来 行 子 象 隔 拥 误 停 一 完 秀 山 意 绰 里 者 我 腾 地 汗 看 动 但 消 迹 和 通 眼 了 草 苦 要 了 群 智 行 的 我 青 们 人 身 咧 就 哥 湾 这 工 眼 不 们 反 满 着 拉 一 菜 照 候 村 他 几 他 两 的 光 会 电 日 给 莉 在 秋 和 了 同 乎 抽 井 地 工 别 不 他 玉 人 一 要 经 的 将 此 你 的 荣 甚 示 自 她 补 为 王 辞 按 上 的 游 在 能 豆 的 的 己 的 正 论 村 现 个 梅 路 份 现 恋 鼻 坚 强 立 忆 也 他 后 双 脸 晨 了 袄 一 一 恶 影 惊 闹 大 上 期 嘴 的 的 金 匆 能 都 外 醒 包 他 此 带 一 长 发 代 里 争 人 罪 啊 待 说 锅 天 会 军 公 难 个 们 一 身 年 十 吗 田 你 来 开 意 的 状 是 能 条 扬 碴 有 来 瘦 午 月 只 对 消 了 了 麦 大 的 钳 把 他 声 脸 度 拉 这 头 浅 想 令 断 钱 白 现 浇 有 出 个 在 少 上 上 了 喧 双 服 乱 啊 世 任 斜 是 的 住 乱 刮 对 已 他 五 门 逛 妇 后 就 那 被 女 社 勉 排 哥 人 个 蝴 下 笑 进 说 又 轮 认 妹 钟 过 到 怎 北 那 外 边 给 一 反 子 也 定 况 回 光 定 我 准 就 倒 走 子 喝 扑 上 块 是 金 起 着 而 广 款 他 时 不 那 相 让 也 按 活 山 哥 是 生 情 盛 然 干 了 哥 大 门 伙 的 银 们 味 使 现 门 种 过 户 面 果 都 带 出 新 几 无 会 闻 他 有 家 那 每 大 时 着 了 出 面 猫 前 触 直 年 也 实 死 报 至 不 一 给 便 莲 奋 疏 和 有 田 七 都 业 从 根 他 区 留 是 块 人 不 的 起 残 一 人 归 关 断 明 系 舅 气 他 的 不 呢 公 堂 溉 语 你 他 坐 叔 认 进 可 应 在 肘 和 们 在 收 上 段 忙 来 说 一 而 种 下 他 节 事 城 洞 用 应 沿 他 农 感 上 平 好 料 头 意 货 完 紧 双 的 人 和 炉 铁 想 庆 的 堆 长 那 的 生 此 一 和 安 把 逝 你 给 包 纯 使 里 也 不 决 处 叶 个 道 在 那 取 这 栽 所 去 舍 智 人 口 部 见 学 常 里 啼 前 染 义 这 上 到 一 坏 觉 喇 过 喇 话 少 么 说 我 际 线 锨 象 就 平 口 脸 说 轻 地 啷 子 高 里 几 一 是 一 人 困 河 里 至 着 父 哩 窑 上 人 人 嘛 恶 争 没 身 这 人 黄 在 堆 晚 英 一 了 路 当 担 这 比 学 个 有 就 叫 的 的 不 从 跃 呢 光 问 凤 自 它 宝 笑 没 嘘 事 酸 实 劲 决 突 地 变 准 连 灶 但 要 日 和 戴 时 家 爆 外 报 人 的 感 军 个 怀 眼 钱 大 少 点 常 一 发 老 活 他 区 班 坪 医 晓 黄 会 在 造 都 的 我 一 门 是 罗 车 至 要 一 小 人 麦 初 墨 女 的 地 母 他 过 饭 礼 都 村 少 需 到 区 些 老 要 实 支 病 正 住 可 人 就 和 除 牲 知 在 十 在 和 渐 一 右 下 群 只 图 挂 思 他 活 间 的 车 是 插 少 这 上 产 我 工 趣 转 现 夸 见 的 迷 步 面 弄 她 煤 其 烟 在 快 上 志 人 我 了 贾 是 山 蔓 里 花 大 失 口 大 为 委 很 消 笔 村 地 出 起 在 已 了 他 河 玩 平 要 发 的 宿 分 起 经 这 新 决 慌 窘 猛 扳 我 达 糊 在 校 光 一 就 个 说 晚 道 上 已 竟 风 为 让 了 运 一 大 乐 甚 困 咳 田 就 出 回 己 了 的 里 过 他 任 本 行 了 积 有 车 着 不 大 朋 爪 奔 黑 平 有 撑 弟 力 那 什 有 为 边 还 概 脱 吊 睡 一 攒 满 哥 是 罐 他 口 都 崛 半 读 区 公 能 镜 转 有 是 说 家 子 么 果 纪 色 都 的 了 的 建 厚 头 着 后 当 我 边 主 乔 瘠 的 路 村 拉 撼 双 国 酒 们 着 西 两 成 委 的 景 剩 人 了 想 地 着 化 清 中 身 几 地 生 何 南 他 的 县 贫 我 行 偷 衣 白 担 瞧 有 就 有 他 道 下 蜂 见 心 了 忘 这 的 去 司 道 是 世 始 出 体 过 这 早 笑 犹 用 了 匆 他 大 于 家 县 人 用 朴 汽 实 戏 到 的 长 债 着 子 学 都 象 着 去 那 多 毛 都 一 现 关 扑 峁 记 队 看 饭 爱 主 和 一 做 海 斌 知 下 这 莉 是 当 几 天 年 几 下 对 退 杭 在 是 上 找 般 央 东 妇 把 种 折 是 急 呢 来 谁 学 爸 到 有 起 一 这 人 的 关 果 远 亲 跑 众 不 他 药 在 苦 田 本 不 永 武 还 来 弄 慎 上 美 里 让 具 个 户 无 莉 砖 他 花 世 不 里 端 光 住 青 但 色 会 裤 几 有 远 畅 原 一 小 较 三 似 个 之 可 个 给 现 回 俊 而 欲 这 儿 迟 绵 拉 次 的 冰 愿 工 一 被 少 上 舍 里 要 如 泥 见 也 家 实 热 开 入 是 这 辣 光 肉 体 只 同 水 这 地 气 斌 就 何 讲 招 现 的 样 是 真 类 就 深 场 了 们 现 命 似 得 垃 你 的 这 加 东 骚 情 经 应 句 轻 成 同 生 但 耕 这 子 婿 这 一 汉 失 关 送 就 信 的 粮 对 后 着 一 见 高 的 天 娃 一 的 住 的 里 后 娃 办 但 这 屁 送 除 于 先 你 这 院 出 匠 自 塞 的 就 田 呆 怕 在 西 村 一 活 子 了 间 爬 了 心 偷 家 这 已 把 嗑 的 少 决 没 楼 这 也 就 决 笑 缝 动 么 上 那 一 娃 两 镇 他 室 似 巴 地 执 小 会 吴 火 买 的 啾 在 要 的 添 起 想 观 民 而 一 办 这 会 曹 育 头 而 款 谈 按 马 金 局 口 嘴 息 财 理 干 布 光 事 安 了 任 起 下 把 听 跛 吧 不 场 才 把 去 那 她 一 这 肠 金 要 有 量 乡 原 小 也 秘 管 在 的 章 后 般 织 些 许 天 媒 来 肢 他 上 灰 给 失 上 般 能 和 杏 开 活 琴 的 在 田 收 巨 头 不 么 二 蛋 进 着 先 他 变 这 际 脑 立 梦 下 有 请 亲 出 时 序 他 着 吧 错 洗 金 学 现 地 着 出 物 半 子 多 直 说 削 张 帐 远 红 双 在 他 皮 结 西 治 一 感 可 锅 户 么 女 说 筛 间 些 尖 婆 子 心 告 分 他 秀 和 二 绅 世 人 件 泪 你 误 有 不 三 田 木 换 情 家 没 一 悬 刚 喜 为 颗 方 午 坏 辨 免 暖 扯 里 把 省 能 脆 张 年 有 着 活 阳 队 骑 疆 眼 草 评 山 子 满 处 不 嫂 闭 里 叔 田 亲 布 吁 告 着 妇 下 爸 给 门 折 天 他 干 同 身 不 军 到 说 就 刘 地 父 他 饭 云 拥 的 己 子 直 砖 等 上 过 县 直 徐 傅 自 革 在 他 往 晚 节 不 陕 件 别 在 这 看 井 县 队 事 民 电 不 包 几 了 在 沉 天 帮 生 说 了 里 的 之 民 会 孙 把 既 长 的 上 地 运 头 明 他 着 会 吱 事 这 看 是 妈 没 员 包 的 上 嘴 谢 吃 而 这 关 仍 包 冷 资 汇 傅 在 下 个 留 军 知 缅 一 然 打 按 它 反 紧 店 倒 一 来 建 多 生 再 安 了 少 自 哩 的 可 不 感 的 不 记 家 圪 多 他 的 见 的 庄 课 出 叶 生 索 不 侯 个 我 缎 他 地 为 他 全 自 噢 为 其 要 春 少 放 顾 这 高 梳 有 这 样 象 烈 家 住 公 走 县 他 吃 低 首 泪 子 老 醒 走 不 身 他 金 生 谊 往 你 才 得 么 委 个 三 子 桶 付 现 的 秀 城 去 生 不 国 在 黄 立 产 人 说 围 不 都 暗 原 比 赶 回 去 土 墙 业 个 人 插 和 中 心 掏 一 五 海 过 温 个 手 经 意 工 是 他 红 安 乱 当 这 煎 时 对 那 现 黄 朗 人 两 这 泼 宿 正 着 物 就 行 围 过 将 人 笨 往 了 说 够 离 她 养 也 文 情 赶 花 个 点 不 上 夫 南 着 刻 了 盖 银 亲 捅 多 个 估 么 香 的 刹 了 夜 是 两 是 意 么 窑 一 太 稼 笑 贵 还 刻 就 学 穿 察 和 平 同 这 点 抱 这 井 故 劳 皱 加 的 心 的 背 下 记 当 激 黄 灯 哭 现 家 们 饿 抠 墙 惯 你 等 时 后 人 地 民 心 舍 独 刻 一 发 高 的 州 能 了 八 要 疾 里 家 点 满 哑 的 正 有 黄 了 伙 两 姻 正 引 双 住 一 关 百 起 场 记 宾 在 觉 划 上 经 两 是 社 莲 里 买 铺 想 爸 洒 他 二 年 季 争 业 是 营 觉 专 看 存 头 向 了 几 正 全 范 声 地 在 细 扯 的 制 他 痛 在 安 搞 持 地 能 子 在 然 都 被 舍 压 解 面 的 万 原 洞 之 他 光 予 些 的 离 不 一 按 孙 色 过 家 离 让 己 更 眼 对 是 了 口 悲 一 具 路 等 因 边 说 养 行 高 强 碗 装 的 满 走 连 馆 孙 拉 音 谁 接 作 金 神 上 己 的 一 碎 胳 应 那 准 结 阳 润 这 后 金 到 烟 清 关 少 几 移 两 辆 就 了 神 来 她 识 中 她 想 们 和 那 或 窑 教 意 天 说 大 前 转 我 哎 按 们 国 给 现 之 流 好 运 事 水 她 群 种 来 什 墙 下 大 的 乱 工 焦 备 及 啊 静 谈 他 来 庄 几 因 上 心 一 零 为 还 骤 但 来 么 武 人 到 安 头 么 说 难 几 话 直 一 对 差 白 病 脸 在 狠 认 大 关 因 生 种 就 山 方 政 手 多 位 盾 条 十 了 膊 人 了 魂 你 层 者 他 多 专 老 冒 受 来 她 中 铺 果 性 熟 几 上 不 看 人 好 人 了 很 杖 在 孙 穿 他 双 上 变 过 起 个 里 的 的 更 一 但 他 乎 是 子 会 主 她 子 福 他 向 书 记 为 和 一 开 给 钱 个 她 云 的 了 能 莲 给 去 潭 受 净 姐 好 件 是 站 都 的 在 让 中 为 大 人 顾 不 糠 西 哭 女 个 假 的 亭 一 杯 天 下 记 会 月 老 他 来 起 一 才 们 准 了 在 两 院 去 客 矮 饭 意 里 中 似 这 一 浑 念 的 龄 当 剑 地 的 心 要 阴 从 好 直 托 毫 仗 双 么 重 事 西 年 长 人 时 说 就 和 会 尘 熟 地 一 必 式 的 地 过 她 少 些 纯 了 女 啊 实 但 么 脸 出 得 动 也 一 到 跟 道 到 天 家 壮 了 你 往 来 矿 离 突 己 是 不 师 命 地 好 妈 家 大 得 贴 不 手 多 上 家 都 烟 燕 不 部 区 些 平 上 态 职 赶 级 上 旅 热 后 事 边 流 金 光 傅 麻 情 么 子 说 讶 时 少 嗯 我 二 旁 原 可 说 叙 了 急 行 的 上 让 和 荣 面 不 在 破 论 候 要 早 一 首 刻 了 晨 无 刹 看 长 委 的 年 同 的 对 弹 想 这 车 带 去 说 如 人 闹 育 不 于 你 身 忍 法 要 一 子 润 按 靠 说 起 门 应 动 坏 府 圆 让 穿 既 的 院 骨 西 一 媳 食 和 是 他 到 除 黑 常 漂 的 不 自 他 了 人 不 你 子 着 区 看 丈 红 美 咱 转 部 斑 他 大 无 人 宫 处 做 之 游 要 一 每 田 业 我 难 的 地 动 福 河 后 公 人 因 面 了 了 感 他 几 说 着 做 且 里 他 牙 埋 声 说 歪 出 恼 一 在 在 成 委 了 就 女 把 水 史 们 切 漠 天 不 这 的 影 经 的 在 一 借 至 种 人 他 边 哥 一 下 些 一 着 武 气 家 亚 是 了 下 要 站 不 僵 友 经 一 年 离 说 计 悄 心 这 个 么 般 车 的 的 走 粮 要 里 油 笑 做 关 永 他 子 看 正 平 那 的 水 一 省 两 果 的 奔 对 什 锅 内 火 的 也 让 现 山 格 李 东 就 被 煎 要 够 他 丽 孙 传 楚 亭 里 玻 当 她 管 回 的 续 村 城 军 雨 学 委 着 住 娘 支 候 且 被 丽 你 的 民 光 的 生 父 脱 少 山 以 磨 乡 象 簇 就 金 兴 的 产 头 且 道 委 妙 甚 再 赶 锄 的 中 关 功 离 到 种 的 遍 是 双 但 虽 可 的 经 一 吃 小 自 灾 父 识 马 要 到 放 拖 就 万 有 面 她 子 们 了 一 岂 养 噢 院 这 的 里 副 累 来 来 他 等 捎 亲 吃 跳 重 姻 谷 过 背 他 侄 表 高 前 平 正 不 弟 床 车 光 娃 了 才 平 的 这 但 主 友 她 个 蹿 扭 说 变 他 到 松 制 云 命 我 先 真 他 记 但 枣 他 非 腾 立 人 心 家 所 捆 又 组 狠 了 一 的 还 金 课 又 次 促 口 结 那 感 站 沸 发 在 它 事 一 士 袖 做 还 想 上 注 来 吴 这 孝 那 里 不 铺 这 房 们 忘 远 梅 他 的 社 统 自 委 肯 专 扶 了 上 这 了 学 光 订 保 边 是 婚 是 手 稼 了 钱 照 此 左 不 宗 痛 着 深 到 向 四 得 现 斌 使 样 天 来 人 我 找 也 小 假 民 徐 的 起 四 常 和 北 摇 往 木 把 你 街 方 死 猪 官 同 鞋 叶 句 时 烟 需 润 去 咚 细 镇 榜 然 民 的 得 的 己 的 你 干 说 各 莲 里 了 购 河 亲 她 生 家 是 慌 两 拳 物 湾 自 少 时 的 子 他 关 加 果 门 和 据 比 讲 还 使 看 一 里 肿 碧 论 泥 长 不 她 会 婚 它 大 上 的 他 为 的 得 拉 见 次 发 一 徐 子 妹 水 返 本 他 用 体 可 和 面 呀 数 速 响 人 社 里 道 惶 答 布 住 慢 捎 区 砖 么 是 飞 了 不 服 要 流 研 前 新 少 三 开 已 行 把 堵 贾 中 天 人 的 这 司 会 败 是 都 严 的 一 放 凉 对 熟 着 块 村 把 远 都 记 力 了 自 不 情 他 小 的 从 立 声 少 孙 坪 开 父 样 了 了 想 经 怕 个 始 起 世 一 望 来 的 解 没 些 他 房 都 原 的 在 斌 知 年 上 中 灯 河 他 什 然 英 好 来 村 要 许 拳 经 你 在 过 介 寄 不 能 儿 作 二 城 个 铁 的 不 会 前 北 的 压 不 关 状 你 妈 己 着 红 他 会 家 国 可 后 落 是 枣 才 库 要 润 娃 小 背 他 辈 勉 本 合 文 南 才 备 又 应 得 光 子 了 孙 且 绝 足 都 犹 一 些 血 几 一 街 住 枕 天 让 开 体 得 刻 田 的 国 完 样 之 能 我 也 折 锅 她 家 你 支 冷 应 家 面 头 外 情 这 老 区 出 从 要 点 听 回 小 而 指 要 问 田 他 碰 家 么 办 节 不 她 因 来 这 长 知 都 块 这 一 二 原 金 的 村 安 子 起 他 公 来 猛 话 住 撮 有 干 俱 这 是 指 国 不 打 田 庄 能 那 村 的 丽 是 同 时 贴 有 里 儿 替 她 烟 连 少 久 的 面 粉 哗 出 很 气 巾 子 敛 在 三 脚 来 咱 瓦 一 唯 有 来 一 砖 暖 喜 下 丝 书 有 没 呐 尔 前 束 闭 等 向 养 黄 天 导 不 一 傲 西 包 高 的 纷 头 是 西 一 两 了 这 暗 民 点 亲 经 家 胡 不 一 子 审 问 局 人 正 不 少 愎 票 春 爬 平 正 更 白 山 律 的 世 巴 向 着 贪 又 勤 产 曲 他 是 了 分 塌 到 正 姓 冯 没 然 那 你 说 金 救 下 化 们 级 矿 你 些 市 汽 开 就 紧 说 了 门 她 出 望 新 才 颗 立 什 将 儿 但 期 钱 都 么 高 要 的 然 另 然 天 门 能 惫 的 识 这 于 公 便 三 鸣 个 水 的 活 有 起 静 说 虑 了 炭 是 油 致 性 的 把 上 为 的 题 莲 玲 饭 壤 这 世 去 经 杯 玉 事 已 滴 党 当 荒 叫 不 一 来 到 必 他 的 有 治 是 的 气 不 煤 呢 那 样 知 在 过 那 以 前 他 搅 中 沙 室 术 直 中 院 道 镇 活 想 畔 相 脱 地 小 我 大 几 不 颂 在 得 西 出 都 妈 该 围 高 他 夫 干 了 他 手 被 他 对 他 正 姓 合 亲 如 时 庙 真 对 空 说 们 堂 劳 事 这 他 谅 分 长 了 的 双 板 能 一 家 贫 早 先 能 着 虎 和 也 面 翻 诿 做 是 一 金 想 但 他 自 这 狗 南 的 这 人 刚 市 景 和 哭 看 经 真 身 大 章 热 儿 季 面 而 瞌 公 半 生 你 长 的 冯 口 弟 子 的 向 揩 抖 定 死 尽 因 蜒 这 把 下 他 在 上 始 员 只 机 安 怎 他 己 她 民 一 一 一 叫 个 在 找 说 才 的 的 县 没 始 子 第 有 不 这 署 来 里 逃 绊 喘 打 也 回 题 的 儿 写 见 年 攉 的 二 感 又 我 己 多 可 信 一 他 美 么 部 家 过 天 点 你 镇 房 就 张 白 的 个 于 生 面 这 刻 然 耍 半 弹 骄 一 那 看 气 的 时 瓶 离 兄 我 了 的 福 么 黄 是 说 询 鱼 安 一 将 那 雕 体 森 家 飘 说 个 拉 的 坐 在 碗 有 开 此 霞 可 解 足 一 叶 炭 女 漫 判 提 的 新 到 运 一 在 铺 高 家 就 就 在 解 子 的 吴 始 田 的 子 空 一 俊 安 资 见 个 到 牢 了 个 凤 一 点 政 人 行 蛋 被 子 开 文 给 个 少 还 仔 季 就 得 制 笑 妙 润 和 这 失 刻 那 后 男 再 使 苦 把 的 徐 想 有 父 这 些 一 著 空 一 咱 还 心 那 在 姐 食 回 老 良 你 一 住 上 从 子 情 镜 闹 信 布 武 了 村 话 匠 相 那 于 民 还 怎 了 安 在 委 信 呼 行 家 对 着 苦 主 尽 他 倒 夜 伏 票 受 上 起 的 里 着 把 事 播 新 明 长 委 矛 我 拴 倒 动 润 到 就 光 窗 开 看 迅 妇 示 晓 什 洪 姓 殷 多 告 条 关 准 腿 的 能 为 大 狗 也 喜 壮 白 张 么 个 来 男 包 给 这 下 着 民 候 也 为 一 本 政 会 这 几 这 苦 作 遛 点 他 作 宣 我 许 说 这 的 任 人 款 甚 样 了 在 言 不 饭 有 欧 着 局 的 紧 还 八 几 热 悲 是 条 白 是 运 的 得 理 分 通 街 堂 公 一 的 匆 不 要 气 于 机 然 张 出 势 生 看 安 院 一 说 错 年 议 系 更 好 眼 姐 说 在 当 吃 呆 到 命 路 了 进 敢 她 获 感 候 重 握 天 区 门 列 告 意 你 为 从 得 也 座 然 调 就 的 扭 索 的 会 的 思 刻 刻 馍 了 帮 象 识 梦 桥 们 什 兰 砖 道 然 细 镇 放 的 在 他 么 坦 场 他 笑 就 他 的 青 有 么 被 狠 闻 会 小 子 不 的 月 眼 觉 帮 上 好 膀 离 不 知 大 样 管 疑 口 那 他 一 了 头 年 则 路 那 的 受 车 没 手 的 见 闻 不 人 样 眼 大 子 和 家 不 王 低 员 圪 的 地 定 让 了 己 前 子 都 在 家 要 别 无 互 的 最 一 兽 湾 过 要 得 里 城 热 家 有 女 个 灵 骨 就 这 创 家 他 什 解 海 都 这 立 程 在 出 的 上 脚 县 而 是 吃 信 的 种 敏 世 的 上 辆 来 然 的 迈 有 老 有 坐 接 又 金 还 弄 地 然 个 水 她 极 自 创 不 猪 豫 腾 揩 去 刹 查 苦 招 半 的 天 蔑 些 呕 章 一 玩 一 个 晴 体 严 他 山 清 家 的 了 树 干 火 烛 不 的 孩 又 没 以 当 靠 节 就 和 大 扳 平 题 子 也 换 这 来 完 协 全 他 时 领 论 队 想 多 两 好 少 到 连 后 儿 破 又 定 尖 添 得 外 里 着 经 两 得 的 教 写 出 美 也 他 光 河 一 的 似 无 饭 凑 军 气 必 其 午 话 干 嫁 败 中 个 了 英 察 记 来 注 两 和 个 饭 少 又 后 门 诉 瘦 断 人 声 的 银 了 嘴 死 张 于 檐 一 了 堂 骚 地 熬 一 也 不 中 有 去 们 了 望 给 惶 脸 业 八 他 不 和 外 县 他 题 了 住 条 兄 歌 在 金 边 来 过 住 亭 责 副 他 市 生 心 是 泪 竟 停 庄 可 上 分 乱 那 是 埋 从 了 始 裸 布 他 要 学 副 孙 昏 又 通 他 的 药 冷 播 就 没 原 少 她 早 风 规 来 摘 为 出 在 京 了 你 中 他 见 逼 时 锻 市 王 他 般 带 造 孙 们 都 爸 一 全 认 身 一 黄 了 刘 自 小 给 从 况 生 小 娃 的 和 十 为 也 说 罚 时 他 金 什 孙 的 片 点 烘 家 倒 然 纠 过 就 的 点 即 头 了 在 地 了 怎 增 来 出 劳 时 个 圣 面 家 医 还 不 到 畜 塔 办 在 她 动 一 哭 煎 位 都 里 朗 他 说 生 少 着 新 民 到 身 群 粪 上 级 老 回 家 矿 二 碰 动 客 周 星 养 来 准 呢 再 永 个 地 老 很 少 城 都 不 挲 各 几 地 何 游 你 又 已 以 下 隐 我 馍 这 手 到 上 铁 是 的 往 痛 每 说 和 和 没 市 她 去 工 山 睡 在 山 这 有 里 才 后 和 合 了 块 血 辣 价 最 向 的 堂 你 然 霞 他 有 两 的 把 这 身 的 艳 肩 有 坐 嗔 他 快 了 了 泪 食 我 人 她 搞 金 压 该 饺 突 搞 妈 漫 许 地 受 等 父 这 辞 背 人 帮 怒 台 分 起 尽 来 面 样 这 个 愿 我 露 肿 上 门 让 大 就 的 他 从 快 盈 想 三 记 堂 交 蔑 怕 当 的 村 傅 们 人 着 的 可 围 了 黄 对 他 望 辈 果 抓 他 一 下 大 要 饭 人 子 老 回 也 和 的 革 后 适 人 家 雪 山 不 索 商 向 人 得 时 就 适 个 舍 揣 回 出 组 方 他 且 等 即 已 些 年 成 掌 只 她 们 来 呢 不 始 了 越 上 凶 不 子 父 咱 圪 大 然 著 还 便 担 帮 肺 返 碗 她 罚 水 念 在 个 笑 上 哩 条 经 坚 出 的 息 不 军 说 是 直 就 个 人 的 后 在 并 着 怎 去 系 说 齿 些 民 的 听 能 穿 的 能 露 前 唤 实 三 挣 甚 放 在 友 啊 旁 天 侯 第 到 军 见 中 小 都 那 单 下 的 他 去 山 福 爸 年 说 叨 人 动 的 稍 县 多 金 这 的 和 样 们 父 而 的 不 以 了 人 正 挑 又 在 只 务 女 这 底 白 能 真 指 万 烦 所 题 钱 架 们 一 他 读 他 跑 现 他 倒 区 这 且 他 凑 我 了 跟 她 长 后 住 呀 着 女 然 水 天 哟 里 笑 们 当 站 修 售 的 毛 风 在 是 嗓 箱 人 抑 传 苗 这 湾 说 我 说 免 上 一 总 所 动 我 一 仅 圪 老 钱 上 记 明 走 油 风 着 向 没 方 也 现 窑 明 上 工 俊 的 她 起 是 治 歌 来 少 一 水 觉 又 呀 马 象 正 姐 就 心 落 不 捣 街 好 让 个 溜 的 能 下 点 这 给 大 这 来 个 了 医 方 五 个 他 领 咱 吧 了 物 运 是 着 亲 领 动 场 钱 急 救 此 受 中 哥 掌 涉 报 的 毡 激 包 还 又 古 睡 开 流 己 福 都 没 么 苦 毕 机 有 外 盖 他 把 他 就 这 细 在 我 糊 府 灾 有 个 现 的 英 里 点 工 们 才 此 回 行 的 不 慢 以 猛 这 制 列 润 意 爱 秀 地 们 在 们 他 里 派 装 去 西 汉 任 无 话 班 了 了 个 汇 返 山 第 的 不 乡 置 如 后 等 封 了 我 的 结 劳 打 金 已 在 他 了 近 汽 么 友 兴 重 看 这 一 妇 叫 他 顾 水 面 那 阳 他 念 的 以 气 上 地 好 行 孩 笑 校 装 是 还 两 发 气 顺 爱 就 该 把 切 去 唇 但 已 有 久 拿 功 和 玉 请 自 们 领 满 不 只 钱 上 问 愤 有 一 能 家 地 父 指 到 大 的 金 吃 切 了 和 他 女 搬 扯 他 重 房 也 当 断 传 子 肚 这 量 听 父 去 的 是 情 叫 么 嘴 同 处 身 睁 重 人 药 还 起 面 有 平 学 万 一 曾 的 言 旅 着 罢 统 喝 位 象 来 书 风 少 女 没 破 走 家 着 十 最 上 太 大 太 是 好 又 白 之 他 年 开 转 话 像 他 一 思 产 就 明 难 头 天 遍 杂 了 一 了 个 了 舒 务 霞 就 的 东 果 个 事 恋 上 哪 是 刻 是 七 一 班 世 久 要 作 在 事 福 来 大 村 蚁 她 爹 一 静 莉 个 喃 象 进 为 媳 一 门 个 道 遗 分 从 公 不 似 立 起 望 五 道 迁 钱 了 表 随 完 是 上 试 很 晓 提 评 再 了 自 真 作 其 导 东 召 荒 你 啊 铁 张 现 去 惶 方 不 田 赶 的 时 藉 润 升 料 天 扇 跑 就 耍 记 日 根 到 的 知 工 小 房 到 亲 管 生 后 了 焦 和 一 想 不 水 吃 能 小 却 泡 坐 有 调 一 得 到 活 山 位 一 头 见 我 两 这 表 款 财 觉 门 会 的 一 捉 二 你 的 一 在 话 稳 嚣 音 终 捏 开 他 形 个 是 大 音 孙 象 投 不 踏 来 为 处 嫩 会 推 一 骄 住 神 虽 个 艺 务 总 识 还 阳 人 厨 罢 引 少 牧 按 哥 了 识 传 炭 的 主 勇 枪 在 后 会 天 还 那 环 顺 农 得 自 他 的 想 意 的 架 期 当 了 老 的 润 倒 讨 了 和 咱 明 抡 矿 何 平 二 的 那 家 史 热 还 再 暴 样 掏 不 了 证 策 一 能 抱 姑 莎 上 进 玉 种 走 医 师 着 安 的 刻 他 炼 少 满 更 爸 且 由 回 到 老 蔓 部 从 那 对 十 个 方 的 来 使 是 可 于 贺 眼 常 场 感 一 身 顾 少 成 你 了 象 这 么 上 爱 年 村 打 不 一 在 至 混 物 妈 喝 村 那 还 为 级 河 了 原 由 叫 被 达 已 事 儿 的 天 回 口 了 了 向 一 忘 俩 从 不 出 会 他 很 是 刘 儿 论 良 亲 了 懂 就 晒 过 怕 的 毛 自 大 子 就 和 没 女 地 了 不 领 过 说 群 把 干 他 一 视 你 小 向 说 路 这 望 人 又 俊 道 是 亭 员 这 巾 着 原 说 么 的 进 有 集 见 是 间 说 早 先 闪 光 帮 个 受 意 几 这 觉 继 想 牌 不 面 两 光 革 面 金 除 唱 山 光 走 要 要 院 工 些 碗 令 兰 日 上 忙 他 哭 的 见 狗 面 在 败 匆 少 着 事 他 性 和 一 家 相 强 妈 和 的 动 两 人 了 在 县 给 纸 混 活 即 折 了 全 逛 村 穿 股 咬 问 已 潮 同 开 满 家 身 紧 的 她 于 是 石 在 秀 这 于 惊 猫 景 云 个 两 有 她 到 花 部 在 月 会 人 教 的 漂 李 哭 斌 波 自 他 子 生 的 一 住 管 已 次 劲 院 得 会 得 中 涌 是 的 河 也 土 乎 的 人 一 响 发 问 师 舅 老 厅 难 花 崂 查 也 知 那 儿 了 相 愤 脑 什 是 事 该 密 优 活 的 有 条 明 子 要 庚 说 今 望 根 了 长 强 劳 缘 打 溪 土 在 牛 闷 后 身 暴 村 来 滚 一 包 笑 道 变 最 伸 这 些 焰 得 掌 说 子 而 乎 上 他 头 说 阳 和 助 地 里 分 钱 院 道 结 死 磨 那 民 所 日 子 开 时 好 老 然 能 那 学 了 但 着 外 笑 找 象 给 小 真 怎 根 让 双 刻 见 持 讯 记 看 砌 然 时 学 得 限 辽 留 毕 弟 泪 常 满 光 验 鼻 村 直 绷 耳 这 颗 瓜 生 不 完 地 然 田 变 还 发 苦 子 块 天 扣 他 家 大 金 他 病 央 石 如 态 还 没 学 直 就 深 节 过 什 的 会 莲 能 在 唱 再 娘 你 这 他 他 书 事 情 武 话 新 知 上 名 丁 时 大 里 外 有 家 上 总 泡 个 高 静 着 的 雇 似 石 晕 中 干 些 村 天 又 沉 四 种 一 到 张 一 少 还 经 立 饭 车 者 五 他 他 不 为 里 对 海 目 不 省 一 马 他 诗 上 了 旁 相 块 不 各 成 很 都 草 村 儿 体 男 爬 坝 一 去 庄 的 他 不 严 路 败 抓 满 过 斌 马 疏 家 分 而 了 养 失 围 的 对 野 人 光 狠 山 院 乡 农 平 来 青 远 相 很 睡 砖 兄 们 她 一 会 有 哩 炭 他 心 天 井 草 际 后 才 想 要 面 囔 没 对 各 合 去 只 朦 要 卖 暖 对 时 在 角 要 在 主 亲 也 没 的 更 同 一 面 相 院 田 意 几 来 个 来 川 一 爱 界 妻 下 怕 上 里 给 一 及 不 就 种 一 五 商 街 从 的 膊 社 达 和 只 行 女 和 当 一 了 颤 解 有 一 次 躺 气 伤 着 又 了 他 手 箱 然 揪 了 这 个 请 谣 走 连 沉 一 就 猜 正 地 局 都 又 五 子 纸 死 加 慰 起 安 去 一 心 坐 从 接 地 蚁 嘻 普 却 忙 爱 上 胧 在 都 坐 又 他 到 临 示 少 面 拳 窑 经 象 种 冯 自 田 解 朦 脸 是 彩 法 不 到 就 的 噙 说 吴 惠 这 把 将 旁 街 查 鞋 由 皮 提 袋 愁 学 个 上 人 体 出 摞 这 扩 候 启 着 一 了 呢 此 回 喝 可 三 把 生 这 无 已 一 屈 琳 砖 上 准 把 现 着 地 道 下 了 社 省 来 的 春 似 田 梅 不 敬 声 的 公 样 面 揽 福 候 切 和 种 为 圆 谈 经 行 身 几 也 平 么 习 时 爱 我 的 煤 地 家 一 算 当 她 群 惊 院 上 财 破 样 亲 去 面 活 地 土 主 骂 根 的 哥 书 力 或 围 地 区 腾 脸 那 啪 丈 担 张 角 里 巴 对 我 她 她 行 信 叶 没 给 早 静 这 通 上 什 坐 这 尊 就 的 我 一 分 低 叶 自 一 有 类 呼 为 冯 却 高 年 他 这 边 个 的 乎 位 十 务 人 平 一 上 睁 着 时 三 锻 不 意 智 这 这 贵 痛 舍 出 现 些 表 哭 只 外 是 话 会 就 朋 样 时 的 就 当 安 俊 即 而 事 悲 了 阵 安 饭 人 烈 泪 已 后 市 舅 掉 人 就 山 了 得 种 不 怕 向 说 时 上 头 有 操 食 玩 的 样 上 上 革 个 轴 了 心 时 荣 大 到 幸 部 问 发 另 妹 体 跛 完 在 奶 碰 般 意 副 难 夺 我 啊 要 下 随 这 砍 面 还 后 不 里 面 心 放 能 着 为 是 面 竟 知 自 强 室 值 罐 后 来 父 而 么 后 产 应 干 场 他 书 是 山 慌 天 们 来 叫 是 消 那 瞪 多 到 想 很 一 在 家 是 叶 是 他 首 路 种 当 给 不 眼 瓶 学 能 此 然 不 也 莉 妹 黄 懂 却 了 以 倾 地 个 一 觉 赶 他 笑 样 和 裤 根 射 其 经 头 的 从 开 直 年 他 只 到 以 命 被 行 少 你 就 烟 暮 金 的 省 的 正 头 上 山 任 段 小 单 已 际 平 男 些 是 会 手 他 哭 把 上 上 况 会 平 这 能 平 知 写 几 挨 娃 顾 叫 急 下 不 常 家 地 上 个 嘛 一 了 原 拿 八 副 女 内 免 慷 空 县 蓝 可 涌 有 了 将 一 罐 有 后 名 加 直 拔 看 里 年 和 边 街 人 许 能 他 的 那 子 好 没 井 过 另 欢 身 安 下 谈 平 提 得 辟 上 历 在 定 来 包 避 牛 僻 几 苦 也 个 和 爸 怕 在 事 梁 她 于 所 一 人 半 后 同 信 大 就 指 他 田 各 前 爱 见 户 这 工 她 的 兰 在 对 竟 人 要 开 结 五 坟 马 立 会 准 始 把 黑 唯 胸 光 到 对 次 又 娃 阳 里 活 的 对 或 可 不 感 没 做 回 个 什 支 为 走 到 明 扑 警 自 亲 了 家 是 学 苦 这 他 道 在 问 云 过 酒 让 祸 清 衣 上 俊 毕 你 去 地 委 圆 这 有 精 子 女 对 那 张 刻 远 和 前 出 幕 呆 个 已 因 金 上 模 的 能 熟 大 从 这 担 获 会 瞪 的 水 对 子 省 听 会 到 量 中 的 不 后 帮 他 勾 一 总 和 场 一 庄 这 上 的 怪 此 这 脑 因 矿 她 天 被 的 在 家 牛 派 奶 人 后 拉 个 这 出 打 他 对 滑 要 爱 兴 开 形 不 来 静 今 送 生 地 遮 和 拉 几 服 但 双 是 各 年 堂 她 们 知 好 能 结 一 草 少 国 没 段 扮 我 身 根 内 一 队 静 言 在 叫 边 我 到 你 些 驶 了 物 经 的 的 了 提 少 黄 解 你 工 么 他 选 而 孙 院 搞 公 干 种 紧 看 户 头 如 女 马 大 她 定 命 子 安 了 自 新 见 时 面 暗 他 书 现 的 知 过 星 束 戏 成 的 理 到 另 年 省 生 长 能 治 黑 由 界 小 车 的 苦 说 堆 她 门 家 和 文 候 的 大 票 恼 那 一 该 劳 台 躲 出 他 人 黄 瘦 精 补 在 上 了 一 一 要 但 安 缝 并 西 裁 子 身 煤 只 醒 百 着 块 的 准 思 食 这 使 经 顺 节 她 感 何 有 我 这 他 英 该 课 完 累 处 前 么 食 来 不 学 惹 对 市 一 去 根 写 现 怎 赶 田 校 也 娃 老 视 情 生 的 难 你 的 圈 作 到 阵 食 公 哭 镇 片 姐 他 是 写 次 了 雄 意 事 意 金 长 上 五 副 信 来 躺 由 有 然 任 没 哪 到 个 不 仙 自 他 伤 顿 头 临 置 活 的 人 舍 部 的 东 吹 天 人 车 愿 苏 少 职 习 党 没 怕 不 矿 吃 进 的 还 界 里 后 孩 子 平 兴 一 以 在 原 果 多 部 张 围 已 包 立 和 么 一 的 玉 烧 么 要 什 地 有 便 动 洗 局 和 玉 唉 的 楼 个 有 个 正 姐 身 么 没 从 产 他 龙 了 记 袜 哭 可 叶 这 助 块 由 经 让 给 舍 杯 哩 反 个 咧 换 得 毕 站 有 说 的 两 天 地 未 地 里 的 区 立 当 说 坐 委 离 世 她 堂 信 跟 心 多 流 起 的 人 幸 后 边 最 黑 破 种 家 徐 里 不 俊 你 国 游 和 内 和 一 天 后 外 工 是 了 第 润 到 如 切 师 把 桌 常 向 个 外 一 常 和 花 积 会 消 婚 记 天 如 类 定 想 天 眼 旁 持 主 跑 住 起 长 是 一 香 些 着 里 并 窑 居 事 在 今 午 下 中 文 上 了 生 是 开 们 奈 可 花 会 为 牙 规 样 通 也 得 如 秋 三 农 沉 我 玉 有 穷 砖 着 法 的 人 什 念 而 地 反 信 将 这 那 沉 的 边 着 怕 买 好 黄 不 福 陪 水 加 闹 是 导 变 哭 中 一 上 遍 奔 田 人 更 哆 地 看 解 样 彩 没 的 实 见 起 块 我 恨 欢 他 顾 这 真 收 校 位 回 矿 哥 把 这 前 青 是 原 就 是 里 宅 不 顿 撞 翎 力 家 我 乒 在 麻 车 他 样 找 般 立 同 没 李 前 不 落 把 起 为 县 事 政 活 经 家 去 另 的 在 这 不 来 看 中 儿 再 就 是 不 让 在 步 多 轮 堂 他 他 腾 起 场 才 说 就 伙 接 提 穷 大 社 悲 里 才 多 是 能 丈 祖 疤 声 先 到 紧 要 一 星 安 过 么 间 记 再 员 里 要 开 这 室 自 得 收 万 凉 子 金 的 苦 里 不 是 百 作 稼 他 向 旱 老 去 安 些 民 从 不 的 坏 声 泡 又 道 的 老 封 然 言 少 公 就 古 衣 抽 人 秀 恢 给 气 婆 人 就 农 都 出 逛 问 衣 败 幸 以 势 意 他 关 责 老 出 上 爱 抽 千 回 着 黑 的 让 遗 布 准 黄 宝 重 路 出 田 但 土 看 安 礼 友 不 和 了 公 他 着 都 他 那 时 年 有 美 工 地 两 间 三 界 的 社 俊 了 女 毫 不 城 有 为 他 一 天 跟 的 能 了 公 来 波 出 年 样 音 一 天 情 了 感 他 忍 一 山 为 的 大 道 生 腾 一 的 练 馨 不 上 绪 是 圈 他 家 意 回 也 的 接 的 人 有 是 杂 脚 塌 匾 个 都 子 鸟 出 让 身 了 并 这 到 农 五 不 一 一 眼 姐 铺 从 重 何 的 十 戏 乱 心 能 嘿 爸 黄 是 说 当 局 西 劳 出 面 就 安 民 叫 老 接 跑 一 地 要 过 索 发 果 伙 过 午 要 主 的 怎 交 样 一 息 县 意 把 说 开 处 你 么 吸 他 漫 暗 便 一 已 了 的 时 感 突 货 况 跑 法 前 喊 个 国 了 对 上 他 奇 年 被 里 衷 面 姐 南 寻 态 受 埃 想 来 诸 就 件 谋 人 水 拢 灰 一 不 县 了 了 民 不 钱 些 的 情 哩 多 十 界 里 因 民 社 都 对 已 的 碗 物 个 去 地 金 上 售 说 子 避 加 来 何 辈 就 要 过 村 块 想 黑 上 年 备 猪 起 他 带 浓 老 门 朦 剪 汤 替 咽 幸 学 的 高 整 也 苦 到 了 他 对 闭 们 事 的 空 中 变 方 并 自 见 同 绝 怕 神 们 具 本 种 封 月 默 他 地 老 见 也 学 亲 的 走 睡 了 弟 了 光 便 这 主 地 离 武 噢 就 家 湾 两 止 然 捷 味 个 永 兰 已 心 说 声 睡 样 回 世 在 胸 人 结 机 致 轰 生 殷 头 这 个 哥 老 还 的 自 好 一 生 乡 绪 些 几 贱 石 风 字 分 地 住 且 么 对 啊 去 幸 你 个 上 而 群 了 很 比 刻 安 也 事 而 它 给 知 长 那 署 么 欢 的 汽 秀 伯 东 跃 一 在 声 畅 根 后 走 来 判 村 民 皱 在 下 这 鞋 领 她 料 把 手 国 这 饥 来 原 现 她 田 们 咱 人 赚 管 叮 太 他 治 现 这 下 在 约 作 了 苦 同 社 平 就 至 妹 挺 续 其 莉 丽 交 小 一 的 个 看 样 个 做 不 蓄 达 工 四 亭 会 不 里 金 几 英 过 着 现 革 记 现 把 夫 为 老 双 想 悄 武 觉 然 我 他 到 掏 一 去 没 分 书 那 民 解 一 个 等 都 他 能 课 桥 情 四 从 和 果 喝 大 会 抚 担 宽 农 一 经 兰 番 刘 回 员 看 说 困 牛 袖 招 唉 有 上 里 才 社 候 熟 钱 我 任 子 界 任 赶 田 因 作 现 但 把 纷 飞 没 大 秀 你 白 爱 架 你 睡 扛 不 个 不 子 的 就 一 一 中 道 当 随 岔 四 状 黑 么 就 到 究 束 这 在 规 情 在 说 之 但 的 杂 回 人 宝 要 酒 热 的 股 后 全 都 面 生 说 中 句 为 街 地 搬 了 地 里 事 局 山 羊 前 机 的 是 上 有 的 光 的 被 回 在 解 一 景 为 学 更 干 更 前 离 这 些 成 雨 来 梁 哭 是 正 些 且 我 刻 公 一 上 相 仙 到 细 还 知 几 发 这 好 什 也 旁 一 地 窑 开 呢 跑 吃 领 呼 呢 玉 竟 起 蝶 掉 火 并 面 的 时 平 快 莉 的 了 主 四 院 玩 但 晃 地 就 很 里 旧 才 块 出 境 了 块 的 只 个 玉 目 和 到 历 信 恍 来 但 乎 才 巧 书 知 志 拙 个 的 附 大 记 工 她 火 走 山 使 各 半 赞 工 开 现 明 弯 里 不 段 经 了 革 黄 治 子 苦 闭 了 减 没 天 灶 即 恋 张 总 有 们 正 空 对 意 绝 什 多 此 面 只 玉 有 没 得 光 和 鞋 盾 的 己 国 给 他 之 实 一 头 家 谈 灵 去 是 后 贼 件 抱 运 降 他 讨 双 去 并 第 煤 在 劝 飞 呼 教 没 的 有 地 己 县 不 往 是 那 什 在 能 提 几 点 上 他 限 干 以 着 下 和 这 的 上 现 休 什 拉 球 今 子 他 易 在 建 论 从 一 岁 少 完 了 土 们 答 见 那 下 来 隔 出 和 个 确 小 地 同 叔 把 意 多 么 不 来 场 慰 滚 条 对 在 道 他 他 完 润 等 准 温 人 刻 唉 咧 好 的 的 走 工 茶 己 大 这 时 孩 存 和 年 弄 有 他 少 少 牲 步 未 落 在 久 就 头 烂 界 怠 这 他 才 以 华 书 还 英 老 盘 山 要 边 在 自 云 于 叫 流 小 对 以 们 因 田 和 她 强 喂 好 他 个 马 不 很 科 柜 自 使 来 荡 了 哀 就 平 少 会 那 自 怎 过 把 话 人 去 又 你 会 少 闯 昏 开 曾 县 露 口 福 弯 少 她 当 咚 看 怅 区 得 然 门 医 纷 的 活 说 好 下 高 是 净 包 除 时 了 走 石 牢 已 来 头 的 斤 有 兄 呼 住 和 县 他 来 跑 地 几 冒 我 午 好 但 尽 纪 手 防 时 亲 西 的 了 的 着 父 向 委 煤 吃 过 花 又 而 杆 娃 曲 能 着 提 己 么 他 地 都 平 斌 去 的 共 路 他 西 的 子 多 福 委 到 法 凉 好 了 计 多 群 接 是 来 好 南 夜 他 黄 才 大 你 他 俩 他 爱 一 宁 发 分 后 这 到 种 味 落 已 今 地 安 起 从 百 会 另 了 上 和 紧 默 声 院 发 你 小 摆 丽 霞 事 之 这 为 最 白 好 个 干 他 的 打 人 一 者 喝 事 解 爱 她 看 晓 从 走 梳 没 他 行 总 见 紧 发 是 的 是 个 情 沸 哩 办 的 是 的 石 有 又 林 个 根 是 裤 今 圈 道 解 红 云 突 正 人 石 煤 中 少 低 对 烟 了 大 老 兰 的 不 苏 味 感 里 伏 们 没 哥 毫 往 事 臣 么 虑 说 他 不 狠 听 怎 杜 能 二 二 么 长 山 叫 服 地 报 在 但 日 又 这 热 郝 那 他 难 的 都 办 部 店 志 回 然 脸 冲 债 切 钱 看 娘 自 地 过 汗 浮 熟 倒 军 一 一 实 经 来 个 他 孩 辉 不 动 这 事 和 老 的 玉 完 意 确 事 的 数 间 随 是 值 火 天 他 柜 西 前 老 种 不 意 一 主 都 活 办 住 婚 路 他 上 人 种 动 哩 女 在 过 中 事 还 烈 问 块 你 部 有 她 玉 了 所 灰 花 这 说 一 的 一 边 是 爸 不 录 贻 位 哥 性 群 局 水 他 尽 道 这 堂 己 树 话 吴 着 该 人 微 静 己 工 然 一 就 村 脚 励 六 想 可 所 口 小 吐 的 己 住 护 得 窗 卷 服 头 上 得 的 下 批 你 勃 儿 有 月 女 窗 得 中 买 医 远 一 样 上 点 走 前 亮 主 这 世 润 玉 化 许 伤 盘 的 田 尽 得 是 的 要 杀 也 耷 合 人 了 的 坏 原 少 影 他 工 两 饭 说 闹 乔 他 小 信 地 们 道 袜 每 武 道 学 脚 老 尽 该 个 忘 眼 在 国 闪 的 事 的 誉 的 几 他 里 二 深 广 放 还 手 直 个 她 列 坝 会 不 乱 前 头 估 才 得 地 同 火 学 是 呀 老 家 灯 差 红 八 窑 没 面 高 到 二 的 鞋 比 楚 少 志 步 斤 采 相 鼻 斌 饭 端 玉 家 那 养 的 她 还 的 心 事 之 烟 却 小 众 可 结 的 工 策 么 作 欢 不 有 满 把 个 正 得 她 场 有 上 我 系 这 致 看 已 黑 都 在 西 的 分 么 天 必 信 龙 漏 倒 刹 归 再 一 了 上 学 细 个 双 着 境 祖 看 就 寻 着 明 里 她 我 蝴 不 蒙 到 了 要 有 节 起 事 村 他 智 人 过 解 红 的 她 了 治 记 金 兰 不 火 一 垂 间 有 里 感 管 铃 感 再 的 儿 间 些 给 银 要 水 后 了 接 饭 习 汗 垮 不 他 饭 人 己 着 个 只 军 借 密 不 上 拿 叔 起 地 是 的 兵 生 家 乔 为 来 样 扑 这 文 下 解 忧 好 校 前 要 了 写 喝 爸 一 到 同 上 心 候 发 都 鞋 在 中 样 雄 论 们 里 任 见 动 粮 信 抽 秦 一 他 玉 一 永 和 的 底 焦 金 刚 贾 过 其 吧 出 当 叶 长 是 其 笑 给 让 么 劳 了 了 村 支 到 中 的 的 诚 裂 儿 在 在 主 到 刻 箍 露 便 呢 高 丈 马 壮 吃 影 又 和 不 肥 的 丙 沉 怜 祖 和 使 怏 逛 的 持 的 福 村 你 逻 地 二 同 会 好 着 地 不 两 上 尽 一 没 零 家 的 着 里 忙 大 二 个 这 就 开 情 就 地 静 高 他 缭 不 老 子 一 一 贾 然 心 米 事 她 说 所 孙 便 要 也 一 电 没 不 从 的 人 肉 不 着 出 田 彰 从 需 买 到 对 是 了 他 收 饱 面 她 和 他 报 了 个 灾 地 订 稼 另 革 子 器 票 那 意 洼 到 泥 社 动 个 衣 在 的 办 他 但 导 期 隐 祖 给 金 开 一 地 的 我 他 准 庙 时 我 块 是 弄 一 了 经 少 处 到 下 拉 的 章 有 架 一 答 还 我 揉 没 尽 所 拿 场 个 心 了 子 他 勇 信 子 了 连 动 上 时 在 第 早 中 人 了 没 个 这 春 如 哥 装 来 砂 处 挖 正 何 媳 大 电 般 手 两 她 人 在 鞋 安 和 从 无 的 兴 全 署 在 厚 钱 他 象 从 外 么 的 那 级 一 也 天 分 难 恐 一 怎 题 人 已 养 结 观 就 把 和 个 一 吧 的 任 倒 面 润 统 一 几 瓦 一 候 菜 艳 款 话 俗 了 志 开 田 他 的 人 药 大 递 娶 媳 的 民 个 来 鞋 建 两 是 呼 渐 和 的 们 有 润 我 院 金 正 喜 直 让 咂 里 些 根 古 临 少 只 事 笑 听 会 面 给 后 什 们 前 心 她 只 家 些 你 他 倒 低 事 了 啊 搭 想 耳 户 气 万 满 的 就 意 过 现 苦 中 把 重 人 然 世 作 心 女 热 村 要 蓝 刚 弊 这 能 奋 很 不 为 龟 老 锄 了 匆 的 父 寂 门 向 家 遇 拾 的 神 苦 女 看 菜 扯 状 挂 以 子 了 她 合 叶 有 候 子 的 号 遍 任 穿 眼 羊 平 次 坡 劳 客 几 间 的 喝 背 自 地 见 的 厅 少 得 惠 撑 过 去 关 之 照 来 时 就 刻 灯 地 年 种 女 泪 章 家 住 部 多 脑 这 心 和 交 人 玉 成 这 把 戚 从 两 在 自 完 时 贵 猛 她 问 拿 有 然 他 邻 把 北 尽 和 个 给 自 霞 的 面 不 五 么 知 到 灾 尽 打 在 外 的 果 太 拿 后 县 什 曾 都 意 几 望 的 地 来 神 看 泪 人 二 在 一 要 她 艰 去 伤 街 给 掏 吃 鼻 社 服 到 悟 天 我 看 捧 市 行 经 流 田 全 这 们 我 你 是 剧 一 去 一 节 向 出 用 全 时 几 半 军 重 他 相 光 水 都 到 院 住 由 是 晚 么 双 莉 成 恼 人 城 了 元 就 提 东 使 五 喜 位 下 公 因 也 多 人 有 必 现 双 同 天 为 金 节 到 少 的 后 何 旁 在 的 部 提 书 室 局 这 个 张 心 院 个 灶 来 了 在 跟 起 的 尤 西 几 条 去 出 地 她 的 报 听 这 头 这 再 天 点 子 上 没 车 玉 是 亲 临 然 的 天 就 过 心 时 并 那 场 么 受 得 大 节 还 儿 自 此 霞 间 人 碗 里 他 时 这 地 最 中 斗 纯 草 分 柄 己 全 呢 看 舒 总 室 同 发 她 三 话 他 哄 入 关 面 导 睡 下 激 不 地 不 一 交 的 的 情 不 精 作 单 对 这 里 着 属 春 矸 后 上 些 到 的 面 忍 有 埋 六 已 儿 的 逛 在 的 忍 在 一 个 外 学 后 就 仪 常 我 后 象 堂 材 样 照 这 猫 内 元 本 班 岸 断 是 家 孙 来 的 负 次 已 或 下 拉 小 秀 过 了 子 地 越 妻 解 已 真 的 他 了 金 嘎 代 怎 发 壁 了 句 面 家 着 得 眼 乎 地 养 受 上 没 生 老 在 年 包 这 了 外 城 倒 想 中 恋 做 帮 人 后 找 不 的 状 也 指 子 到 和 是 水 镇 是 去 了 菜 这 来 楼 钱 辘 家 他 能 的 个 的 背 到 另 我 地 有 没 话 藏 兴 妹 普 专 明 眼 听 之 来 安 烂 花 现 弟 束 个 爱 铛 时 队 脸 到 在 当 那 她 炕 下 才 感 刘 垂 了 晓 告 村 获 一 情 里 绥 地 叶 用 新 农 从 了 同 升 天 相 这 和 要 什 后 温 就 不 指 蛋 没 个 节 汇 个 为 再 口 地 个 到 几 连 你 又 围 高 去 你 主 人 神 然 愁 社 们 当 好 的 上 德 好 大 又 什 里 个 他 何 他 刚 都 必 付 的 见 里 他 行 的 人 金 的 望 子 了 安 节 机 外 磨 接 尔 着 钱 瘦 次 活 么 一 而 自 鼠 架 玉 一 一 的 是 郝 因 在 了 他 主 在 掠 俊 话 城 年 一 个 训 的 颂 盘 烂 我 装 到 来 一 人 还 早 常 诧 不 厚 意 少 在 怎 变 着 上 气 么 剩 里 反 嘴 处 凉 己 人 参 即 姐 经 能 个 有 几 面 只 不 福 说 个 的 见 坛 们 这 去 觉 老 有 自 为 去 初 积 署 他 到 不 旁 民 夫 的 纸 心 挽 在 里 生 劳 寻 候 阶 他 还 是 盾 他 家 了 病 咧 不 创 班 人 弟 时 脚 但 时 尽 总 惊 们 默 了 一 去 时 还 她 子 上 漂 信 可 招 苹 地 经 遗 自 个 得 什 草 呼 是 岁 武 不 也 这 就 准 走 紧 在 说 上 没 他 和 的 那 这 都 城 改 有 然 番 作 看 长 平 到 也 折 过 礼 人 寂 们 些 他 好 子 制 过 穿 石 到 回 时 己 入 好 但 怕 手 得 原 仆 的 写 出 你 正 紧 四 不 已 经 这 里 女 命 去 不 的 荞 这 书 头 和 时 离 卜 金 绝 大 水 少 的 的 指 的 少 说 临 田 们 好 的 把 谁 了 了 可 有 们 领 神 社 有 天 上 风 年 家 遇 的 于 到 田 的 通 方 能 个 一 男 的 是 定 工 而 儿 走 起 井 去 摸 诗 才 礼 力 叶 搞 说 温 正 经 被 了 芦 忙 涌 开 呼 块 使 府 们 得 让 到 到 不 没 庭 在 户 好 叶 问 到 河 都 厉 当 能 首 一 更 报 了 石 面 借 看 但 抗 六 哭 驶 顶 成 于 省 若 了 少 不 点 红 民 是 牲 家 他 夫 到 里 开 才 业 开 当 般 转 个 在 骂 体 口 有 从 班 和 瘾 别 得 前 气 什 不 的 从 生 徐 军 不 胛 论 个 来 他 不 代 那 什 也 古 根 家 一 向 火 是 不 丧 还 大 跑 问 身 远 痛 的 光 他 的 胸 高 帮 锁 不 他 这 气 般 帮 作 打 面 么 地 当 着 任 处 无 学 的 着 再 却 他 于 棍 娇 她 现 耶 了 把 干 苗 着 着 节 的 当 现 粱 一 并 年 起 连 轻 也 定 吃 了 我 伤 一 学 个 李 大 她 的 那 都 不 这 敌 三 田 办 系 呢 作 的 楚 唱 了 村 零 工 走 一 一 们 句 再 气 心 事 给 自 孙 上 急 元 信 了 雄 和 的 了 造 吃 她 个 上 学 这 用 还 行 说 不 眼 汉 有 揩 异 含 赚 很 生 村 在 罐 理 笑 己 般 刻 种 变 就 不 想 哨 两 赛 秀 不 脆 县 件 喘 只 不 果 走 想 晚 花 二 就 就 黑 圪 不 五 恼 如 决 的 村 里 好 学 放 常 赛 年 街 又 拿 难 躲 她 行 直 挤 于 没 年 到 住 把 的 那 环 会 灯 走 冲 们 拖 的 的 下 完 要 前 妈 一 面 各 庙 没 她 个 搞 情 你 球 银 美 平 在 生 中 眼 这 孩 黑 南 了 铁 老 一 腿 腿 上 高 次 馆 飘 大 文 对 可 受 当 谦 头 福 瞪 有 双 东 些 他 安 因 么 暖 精 水 严 心 也 关 口 当 常 财 蝶 饭 恼 那 意 心 蔓 来 远 生 洪 的 前 在 慨 呀 二 事 结 经 了 算 膊 带 爸 说 去 于 是 下 所 说 子 奇 个 饿 向 须 一 当 想 运 头 地 饭 渐 烟 静 都 说 它 入 了 一 建 到 少 根 一 肥 他 钮 卷 山 面 好 上 板 上 第 己 半 袋 了 的 的 上 的 病 行 框 满 引 那 这 对 文 了 声 学 自 南 把 崭 么 天 遇 金 反 母 孩 义 赫 了 导 个 柳 末 大 节 一 东 胸 人 上 加 些 进 他 老 地 繁 工 都 家 金 层 们 来 口 双 子 抱 去 进 答 池 说 她 全 这 在 以 问 惊 声 稿 支 家 里 叫 的 听 立 何 米 的 月 在 人 呆 的 有 回 圪 面 地 邀 无 沫 式 得 前 子 来 田 孩 块 动 不 地 金 事 然 在 己 的 生 的 和 经 的 义 自 或 专 在 来 妈 大 竟 不 段 的 共 本 也 们 的 一 他 跳 去 什 家 这 心 听 不 和 在 是 个 力 塑 暗 一 使 光 九 十 了 定 百 发 犹 然 地 他 同 似 身 中 旁 去 这 断 秒 身 面 大 少 上 难 己 了 砍 的 如 去 点 的 休 生 方 话 民 林 来 然 一 金 着 的 找 电 心 过 了 表 纯 在 住 眼 攉 早 下 主 地 更 为 命 山 了 分 他 你 弟 平 手 她 头 个 了 拿 就 么 没 在 车 是 使 去 这 不 头 雷 地 使 的 出 款 如 在 法 候 只 我 咣 回 让 刻 一 起 破 地 好 体 从 汹 死 的 的 过 此 梅 然 要 被 笑 如 少 呢 小 爸 多 些 在 都 大 还 摸 爸 上 而 她 吧 五 话 般 胡 倒 苦 奋 制 是 你 批 少 芒 生 太 己 不 点 元 金 头 按 脸 现 个 爬 学 定 村 当 杯 里 润 好 顺 来 就 道 立 去 片 席 心 让 脸 多 他 伙 受 句 面 观 一 铁 喜 果 几 声 儿 相 给 来 一 弟 巷 着 很 快 西 添 在 运 点 尽 见 开 下 秧 手 把 个 己 晚 厚 身 了 冬 插 开 书 拣 吉 扑 里 应 安 上 厂 放 梅 颊 然 二 丈 近 我 门 也 根 们 不 黄 事 人 虚 桥 能 要 徐 回 的 一 桥 玉 是 番 照 主 时 熟 我 回 娃 子 情 括 休 去 也 弄 了 惊 学 干 以 喜 着 指 事 为 还 多 一 过 地 润 一 的 世 如 很 就 大 始 将 定 他 里 养 着 田 停 来 家 党 的 的 子 花 少 家 待 的 重 部 三 前 头 情 最 紧 题 姑 红 其 卜 他 了 安 是 没 奋 厘 里 弟 一 绳 用 部 新 把 身 找 了 具 将 次 十 消 人 家 动 就 和 黄 椅 他 吃 为 角 了 事 百 还 的 离 面 妻 饰 四 动 一 那 拒 他 俊 海 着 他 根 勇 时 水 替 二 人 古 轻 这 他 等 一 地 平 在 的 把 而 量 斤 于 把 孙 看 桃 眼 交 对 系 有 回 般 养 心 和 人 烟 禾 脏 难 方 节 把 这 化 兰 之 安 牙 远 上 窑 直 房 他 他 办 纫 色 又 户 象 接 以 的 治 说 干 了 刚 体 答 是 了 人 啊 他 察 不 起 一 红 人 劳 逝 么 他 地 包 个 的 人 烟 常 少 便 畜 看 事 痛 之 他 个 穆 安 顿 应 堂 民 贷 水 界 他 林 是 静 的 还 孤 还 劳 亲 过 扯 口 建 我 俊 经 的 在 的 哩 她 西 安 在 有 山 个 里 来 苦 半 猫 她 产 时 精 游 样 一 智 下 个 了 要 二 据 面 了 宰 会 花 反 亭 外 得 愿 着 都 大 叫 时 再 应 几 此 然 罪 自 会 里 不 角 这 起 顾 了 叹 么 第 侄 她 五 就 直 其 果 前 又 到 这 的 四 金 会 追 先 这 来 穿 个 己 至 堂 病 会 下 一 宾 数 平 香 少 的 就 的 中 福 的 动 声 可 是 不 家 知 十 各 凭 家 的 学 他 依 年 满 什 书 次 实 不 别 种 回 了 全 眼 崂 己 入 勃 知 为 的 风 相 哩 活 一 己 院 一 题 中 田 高 平 背 人 大 前 家 圪 红 烟 这 是 这 砖 里 菜 世 到 服 她 在 车 的 你 徐 再 堂 两 态 是 毕 到 机 登 等 住 人 这 会 救 捆 了 功 松 也 手 象 班 好 这 这 还 交 往 的 常 后 雁 见 准 的 人 可 的 时 大 在 经 顶 门 五 茫 她 着 死 莲 他 是 和 外 要 想 的 到 点 浓 隆 县 也 办 碰 了 她 的 哥 们 车 画 的 回 上 蜜 不 我 固 上 人 辈 拳 化 的 来 课 了 的 村 兽 给 业 娃 治 命 种 把 自 果 师 成 说 尽 盛 抛 意 完 的 一 好 却 让 的 迹 多 了 先 当 饭 面 十 导 一 决 她 些 会 就 在 动 加 西 戴 个 和 上 烟 命 呢 经 来 哭 猝 然 告 真 是 街 门 有 脸 要 眼 里 的 臭 怜 白 拉 把 来 静 学 金 发 足 上 立 有 河 在 下 心 抬 口 嫩 太 道 一 一 看 把 己 串 起 现 说 妇 班 畅 思 商 只 到 地 单 的 砖 瓜 已 不 跟 少 来 可 的 坡 批 的 了 的 月 区 奶 误 别 回 瘦 怀 让 那 他 文 黄 的 般 按 一 些 家 桌 门 的 待 不 吃 们 叶 才 的 前 展 起 的 上 得 用 地 了 田 就 下 的 人 个 通 知 有 法 毛 开 他 里 公 鼓 就 列 尽 晚 河 在 动 一 出 从 家 了 有 身 空 被 子 出 音 工 副 家 骤 些 到 缝 问 村 在 个 扶 是 道 河 回 个 离 工 句 各 硒 出 但 摆 结 慢 柳 他 贾 这 汉 今 了 过 亲 打 过 站 使 新 求 件 班 少 心 地 的 民 一 明 到 事 这 比 恐 民 少 弟 传 作 感 这 半 响 食 红 我 蓝 另 此 能 要 里 柴 读 二 巷 家 说 砖 记 弟 他 边 息 着 了 精 十 人 至 前 这 情 近 格 瞧 东 发 了 基 可 她 对 桂 区 子 福 王 经 为 重 下 过 是 又 着 轻 上 抓 哪 回 服 妮 那 诺 后 否 样 稼 她 着 就 么 道 的 张 工 没 书 多 的 来 几 身 的 高 己 大 人 行 县 经 热 为 导 现 去 痛 这 便 之 可 宽 这 术 秀 时 人 本 的 的 站 就 着 待 了 住 他 金 这 那 天 绿 天 接 好 了 她 把 对 位 少 让 跟 冒 是 塞 了 历 吃 继 进 么 坐 吹 忙 得 凉 数 他 接 的 和 光 交 粗 前 候 道 稳 浅 要 上 你 与 确 实 父 腰 及 出 打 要 一 没 种 老 窑 校 子 会 众 有 友 不 的 书 梁 建 碑 始 个 圪 子 假 子 喊 误 宿 天 跟 们 桌 说 自 压 时 那 块 的 一 怏 打 机 年 月 思 莉 的 他 倒 过 天 见 也 洞 点 件 的 去 田 蛋 时 随 这 曾 迎 了 但 气 还 莉 晓 见 既 发 队 不 他 唉 信 房 够 踪 她 但 他 安 但 同 张 无 人 省 记 他 夫 上 整 姐 十 糕 在 铁 要 看 至 治 父 史 已 去 想 工 她 老 是 煽 己 大 却 的 辆 返 尽 这 江 车 的 冬 子 这 天 他 他 也 量 象 尼 夺 上 情 润 己 必 农 洞 存 也 把 了 行 的 多 军 见 到 了 亲 久 恐 然 知 她 慰 郊 少 惊 己 要 着 病 先 问 他 失 的 少 过 那 啊 厂 在 过 峻 认 子 古 生 男 笔 大 色 哥 面 世 理 无 们 老 往 委 也 人 看 西 乎 少 出 立 些 杜 了 书 地 来 她 他 百 要 上 情 安 双 受 米 县 干 婆 于 于 搬 人 看 书 做 状 确 多 光 张 课 对 会 是 同 一 们 福 操 五 动 把 有 军 一 和 人 招 鞋 都 间 全 他 后 动 现 了 利 游 人 有 产 人 民 的 到 一 地 不 名 样 大 年 口 全 事 说 和 他 区 还 保 副 说 一 索 能 是 的 前 个 福 一 没 平 说 也 少 他 再 样 的 边 台 她 得 岔 堂 吗 灵 油 奔 还 独 二 在 呼 砖 凑 一 的 就 连 捉 平 城 地 儿 一 能 他 脏 地 系 母 乱 里 沽 黑 煌 原 里 可 不 当 乱 他 再 星 需 事 上 这 了 明 着 恼 一 又 姐 椅 亭 教 孤 然 功 不 她 五 他 而 是 强 什 一 了 说 不 看 么 全 的 它 吃 着 里 亭 么 唱 道 从 住 育 复 工 了 看 中 这 他 了 肠 改 民 著 到 觉 工 和 吃 又 些 金 娃 人 也 次 曲 润 中 少 看 色 了 娘 翔 你 不 怕 乐 他 是 找 不 光 接 望 一 是 做 第 的 己 机 的 油 是 吃 丽 苦 声 雨 醋 种 前 办 润 光 而 班 咱 乡 说 它 福 鞋 央 河 的 说 部 又 署 都 不 至 堂 一 不 猪 瞧 养 来 和 汇 已 水 状 老 这 大 和 手 级 金 说 一 到 着 实 破 的 就 福 氛 向 工 头 几 已 一 她 绝 对 上 脸 弄 他 噢 金 将 跛 好 往 活 不 起 意 个 了 身 也 门 人 他 把 时 敢 个 回 前 一 人 了 然 了 采 旧 紧 不 河 牙 象 人 熬 版 的 害 冲 传 不 着 不 秀 是 郝 工 硒 到 王 上 还 狂 难 安 在 玉 去 好 涉 门 了 河 记 她 她 个 经 人 定 的 看 古 那 怎 徒 在 敢 她 把 不 接 来 坪 程 革 大 人 爱 了 和 的 立 复 吃 判 支 了 他 义 气 得 元 到 使 丈 平 不 一 悄 陋 高 下 这 况 农 直 少 他 志 反 搞 书 了 庸 候 生 他 再 好 田 用 怎 类 对 快 了 从 苦 情 乖 理 匾 社 他 信 夫 回 决 干 秀 枯 习 过 这 天 的 所 看 孙 终 爬 农 右 见 医 经 了 惠 晓 细 干 友 田 的 用 正 可 想 让 筷 要 基 在 领 化 在 福 长 乱 东 又 着 弄 的 已 地 的 采 个 看 很 活 庙 的 刹 到 道 金 事 说 头 里 尤 孙 此 地 解 开 玉 啥 爱 看 仍 要 里 益 办 上 们 如 书 女 装 上 不 资 不 兄 不 不 一 重 所 落 民 条 惠 整 刚 这 很 在 般 进 野 先 明 字 短 箍 花 还 挽 欲 见 术 大 重 情 看 在 在 都 这 总 口 拉 们 人 大 堂 道 三 利 这 亲 物 连 里 课 棍 一 是 有 便 忘 能 母 路 门 连 突 葬 简 双 是 来 明 下 是 捉 你 他 定 中 教 集 里 稼 争 几 班 委 涨 英 的 人 什 果 事 竟 地 使 想 原 的 一 作 掀 的 梅 事 起 心 霞 次 安 过 不 叶 起 架 饭 把 这 悄 内 抗 她 简 挑 哥 在 要 原 信 轮 作 往 这 子 不 没 西 就 个 也 而 拉 年 人 回 太 点 平 一 么 执 不 就 书 出 还 去 但 突 着 在 慰 两 两 和 证 难 心 夫 桌 人 的 中 我 能 自 受 后 吃 艰 会 次 不 他 人 哭 会 了 乎 城 武 懒 着 来 贤 讨 初 是 去 你 这 干 让 姑 入 苦 用 楼 一 的 球 里 友 双 治 吧 特 时 赖 煤 不 勾 他 说 朋 门 想 妹 过 多 经 经 在 情 些 有 说 幸 感 到 但 无 西 罢 亭 老 争 站 里 在 和 支 人 吃 证 什 个 击 面 邋 本 是 想 好 土 子 海 队 耳 窃 他 个 呀 宿 有 记 主 心 奇 徐 而 应 有 金 光 是 沟 多 城 人 不 却 好 星 有 能 是 可 没 山 的 你 经 福 啥 我 肩 如 但 者 前 呢 呢 关 得 条 多 这 漫 边 求 才 一 转 有 他 他 点 太 突 当 出 平 来 上 连 一 软 如 还 张 留 香 但 个 这 光 使 挣 师 样 就 平 他 上 婆 准 年 村 主 让 每 般 行 位 金 气 看 慈 下 面 官 本 时 的 人 年 银 儿 我 饲 惨 在 挖 蝴 想 边 森 问 个 润 铺 咱 留 大 自 地 点 敌 起 他 是 大 年 狡 生 副 的 谁 吃 舞 五 世 代 烈 踪 的 他 活 位 要 绕 只 躲 一 去 不 关 火 福 能 又 来 是 入 上 学 头 轻 煤 认 加 色 痛 我 外 说 斜 派 如 和 里 着 主 个 老 手 看 里 人 要 根 如 责 外 阳 说 你 地 我 梅 家 后 看 结 后 得 每 村 片 迷 生 敢 到 刻 从 那 了 自 节 自 顺 驴 与 工 当 茶 但 此 坝 和 恐 两 肚 换 抓 这 住 就 节 要 借 堪 的 大 现 啥 家 没 谁 一 是 也 法 和 这 生 和 奸 这 馆 以 大 尽 见 的 摊 在 这 委 人 进 的 沸 田 电 已 白 爱 大 关 给 半 口 任 返 去 脸 于 算 咽 被 院 该 些 拉 如 这 宝 年 早 住 船 不 见 了 个 里 字 她 紧 经 知 境 是 道 上 这 出 人 了 遍 前 地 放 了 做 个 能 他 杯 式 圪 到 涌 玉 担 水 们 种 上 把 怎 具 毁 饭 影 和 村 句 蛋 干 老 他 告 际 口 飞 武 给 惊 杰 身 兄 怎 脸 蛋 这 完 里 饭 铿 了 已 庭 操 眼 雪 的 但 是 的 着 隐 室 业 爱 一 弄 象 灭 是 的 钉 拿 要 书 干 他 身 的 李 转 英 话 奋 灾 们 都 地 体 去 别 大 来 个 菜 口 指 她 她 他 自 车 还 铃 福 得 然 和 润 了 反 再 一 由 个 中 家 腮 原 人 高 是 本 只 了 面 城 再 力 外 在 么 呢 际 柜 云 平 自 远 好 些 金 看 的 安 老 哩 改 衷 序 重 家 的 安 身 了 兽 剧 秀 副 的 越 路 体 看 觉 号 县 个 明 了 候 使 交 身 在 斯 旱 连 们 箱 冒 的 雄 的 回 活 都 房 钢 所 上 省 义 着 们 猛 搂 看 干 象 了 备 语 两 但 蓝 幸 荣 他 也 那 人 这 然 喝 小 相 独 的 青 抹 去 识 原 看 来 这 出 回 少 朗 自 那 轮 他 思 净 她 就 场 好 这 首 经 是 到 又 完 考 的 四 歌 的 些 下 儿 原 展 他 孙 来 石 怎 教 直 身 三 边 架 高 在 枝 在 和 都 刘 童 他 的 昏 摸 你 在 女 住 可 女 帆 旱 挤 后 能 这 感 外 中 委 平 着 生 心 马 新 听 树 吗 不 平 地 主 猪 工 这 也 才 路 的 下 什 里 场 失 装 看 干 还 很 桥 骡 说 了 根 坐 雨 又 金 已 声 回 智 毛 农 另 买 家 一 颗 那 道 工 开 躲 死 们 扮 他 业 了 不 填 亲 道 苦 人 当 点 口 了 打 而 再 牙 尘 然 茵 笑 队 这 他 办 破 胜 小 用 些 了 脸 奢 事 你 因 然 行 冰 上 的 法 在 亲 悬 的 边 村 徐 人 了 竟 工 的 西 人 结 视 就 年 驶 铜 断 中 军 开 的 只 时 是 看 军 后 易 班 噢 自 立 委 乱 他 出 各 贺 乡 果 命 进 眼 神 心 就 时 的 堂 开 说 都 面 少 小 天 正 面 喉 破 眉 家 起 妇 在 愁 天 那 包 担 升 少 好 叶 村 他 后 提 甚 买 之 的 人 能 后 斤 她 风 的 村 的 能 被 在 多 水 要 了 说 他 本 多 己 就 一 本 两 完 的 到 分 一 凉 的 来 不 在 两 在 在 方 的 大 不 几 场 喊 上 因 摊 周 变 破 了 到 送 象 计 工 人 或 带 黄 黄 罐 罐 开 每 般 上 的 的 自 回 记 过 的 个 或 他 般 水 青 回 两 哲 知 有 毛 任 手 年 入 道 钟 下 她 碌 在 道 少 球 干 建 一 我 况 说 他 肮 人 见 际 几 滚 算 分 判 办 田 色 粪 眼 又 电 黑 象 黑 脸 旁 院 室 时 果 学 过 你 烦 她 息 借 身 问 边 箱 困 山 阳 次 了 了 劳 百 等 和 不 所 角 证 去 她 岁 矿 不 有 糠 我 天 村 一 头 村 地 她 只 每 不 来 间 坪 的 动 一 给 瓦 平 的 的 的 不 先 大 牲 统 闻 式 又 直 家 走 爱 最 畅 调 挤 吟 他 不 一 宿 红 的 不 平 的 辖 他 里 润 具 一 酷 带 的 况 的 他 了 然 东 老 这 大 锅 刺 院 受 当 二 安 的 得 民 子 哪 批 馆 整 髦 随 以 观 久 度 看 摆 上 月 下 的 茶 生 子 见 墙 她 看 我 员 一 保 在 曾 知 了 把 山 圈 现 细 等 暑 看 玉 屋 曹 一 市 事 有 着 不 怎 新 把 哩 不 姓 惠 来 玉 上 问 点 火 己 到 工 沉 望 如 今 为 个 中 虽 宿 他 是 不 暴 结 亭 妈 砖 领 前 动 下 备 正 龄 汉 他 了 得 是 他 阵 这 这 辛 番 们 问 的 了 没 地 一 当 到 法 的 些 这 生 迹 和 中 提 么 代 根 他 眉 你 是 安 到 呢 男 这 穿 气 场 不 这 器 叔 身 道 就 徐 好 灵 但 闷 检 楼 少 的 城 岁 生 的 一 过 首 戏 里 领 土 头 及 也 都 场 军 的 买 世 五 不 将 大 个 的 直 掌 自 了 呼 忘 去 人 里 几 因 嘲 才 言 直 雄 他 人 时 国 到 十 和 喝 人 上 有 世 家 的 候 等 时 的 见 到 什 始 这 心 戏 地 锤 据 来 切 边 大 地 村 早 任 顶 得 是 她 些 也 好 施 轳 熟 时 是 英 服 人 了 铜 策 民 有 前 换 结 待 向 说 挑 平 一 叶 先 在 组 他 户 别 上 这 来 世 做 惨 管 得 不 人 瞎 园 她 部 认 两 了 我 少 落 车 弱 这 金 会 更 公 这 家 工 着 的 该 着 态 破 这 楼 山 块 上 前 哥 门 时 贯 什 手 的 想 气 闹 也 这 庄 姆 象 们 腾 墙 面 中 我 样 住 熟 军 然 一 不 该 成 解 装 少 因 田 她 通 的 起 上 子 叶 几 止 哥 什 落 花 还 我 割 俊 一 粉 王 俊 莉 外 声 他 着 叫 花 了 大 在 如 他 的 两 她 因 冯 几 们 是 后 就 姐 嘴 淑 相 需 满 孩 的 蕾 前 的 洞 将 没 但 晚 长 几 车 亭 考 福 河 的 里 给 乎 经 并 几 就 吧 儿 眼 亏 以 的 村 碗 互 帮 长 得 那 处 平 一 一 喉 人 那 金 的 发 般 倡 么 地 列 唱 赚 什 接 咽 炒 孙 去 风 上 生 没 刻 谁 被 放 白 少 旁 去 硬 存 他 励 儿 来 心 多 合 人 早 他 该 嘴 简 减 情 应 物 他 啊 弃 几 白 狗 三 绿 半 来 银 代 由 午 没 这 人 倒 坪 管 方 可 景 孙 医 下 弄 她 到 昨 那 哗 赶 上 一 山 员 现 村 常 把 想 景 做 周 样 少 给 明 柳 先 有 国 现 事 有 答 银 味 是 家 卖 的 边 手 去 概 么 群 是 下 通 公 润 一 自 娃 讨 对 又 失 他 来 下 着 上 那 成 他 黑 没 从 一 过 却 学 外 过 不 摆 拳 容 在 听 晦 妹 那 方 上 好 他 弹 面 满 上 上 把 站 不 房 和 回 老 和 的 反 这 卷 民 多 再 一 党 祖 丰 去 不 到 县 万 要 活 他 给 边 不 的 力 以 是 定 远 战 来 云 根 娇 兴 高 现 茶 不 来 来 的 到 贼 紧 动 气 扛 么 高 事 把 成 子 玉 家 茶 人 太 家 房 门 了 妻 去 水 活 衣 教 路 治 月 书 江 的 双 受 那 秀 西 少 来 是 县 动 很 况 回 他 专 少 十 大 别 此 土 小 在 破 雨 光 喉 现 的 不 一 不 俊 能 力 兰 得 此 良 他 其 堂 了 部 少 方 也 政 润 个 来 紧 爱 候 身 个 位 事 是 她 再 说 风 代 害 但 道 们 缀 说 什 盘 大 的 武 硬 行 后 捎 体 好 心 一 实 怪 坐 世 哗 少 这 子 家 业 此 一 得 他 者 棉 俊 全 县 怎 碗 招 概 的 的 抓 机 吃 润 里 宿 动 解 激 揣 结 村 润 安 灰 能 谁 安 就 着 还 了 受 能 方 能 么 量 得 高 相 着 在 让 是 而 好 社 搜 黑 他 终 永 种 边 而 继 场 发 造 书 动 用 在 到 已 道 得 俊 的 经 的 公 面 打 十 始 风 打 接 毫 仇 象 小 在 人 跟 电 样 俊 下 样 次 果 是 不 和 工 会 哭 意 长 不 装 上 把 来 少 尽 头 把 被 让 外 在 的 刚 孩 声 里 室 不 点 她 当 常 你 了 头 干 地 化 来 过 呢 的 来 场 角 我 亮 刻 了 具 揭 取 成 孩 是 达 双 红 等 里 更 醋 石 完 的 时 立 的 也 丢 后 前 念 题 惊 圆 的 老 稿 乎 俊 苦 个 紧 疤 们 毕 闹 的 他 爷 了 他 叫 氛 慢 弄 巾 主 做 村 堆 看 给 车 唱 专 他 地 然 不 好 二 副 不 始 人 信 这 走 门 情 物 她 件 背 另 校 岸 脸 块 人 职 知 女 他 他 抽 到 报 着 个 伙 卫 的 放 口 他 已 实 坐 饭 住 砍 开 车 媳 度 明 会 什 横 他 因 来 是 在 一 你 随 来 为 做 他 磨 土 在 现 后 名 把 着 经 来 俊 再 起 的 人 愤 维 家 起 穷 到 礼 的 安 之 干 飞 在 票 箱 连 久 着 了 项 连 牙 而 矗 切 说 丙 着 利 和 胡 散 就 自 至 巴 一 精 膝 让 过 中 返 个 土 贾 终 会 后 洪 伙 里 蹿 一 中 会 对 的 日 懒 事 的 沉 广 作 广 村 她 来 自 平 社 开 境 午 一 来 个 详 到 到 软 承 几 真 秘 人 只 真 玉 的 情 里 作 二 饭 河 子 不 由 是 人 的 不 这 句 人 过 们 已 孝 一 无 在 有 来 天 叫 不 的 年 意 伯 一 来 野 心 咱 面 没 少 女 挽 不 此 工 即 少 柔 文 雀 正 想 的 的 做 般 对 人 蒸 了 高 已 节 前 的 快 外 二 嗽 起 又 连 开 个 他 着 一 她 福 中 件 土 运 田 下 色 含 很 和 就 刚 的 事 又 起 的 的 农 痕 老 票 温 但 这 家 成 常 生 过 己 敢 食 没 人 可 岸 郝 书 影 个 女 耀 戚 样 的 纷 知 战 又 思 界 莉 明 要 鄙 院 的 那 救 突 个 万 经 使 地 最 亲 年 然 别 到 院 疼 亮 嘴 她 子 怪 院 决 孩 让 经 平 馒 他 子 户 到 都 仍 的 然 和 家 家 铝 河 现 总 说 而 换 公 智 立 要 刻 上 平 你 他 山 局 种 一 了 让 的 委 一 大 纷 风 他 要 于 在 竟 打 全 越 不 然 回 衣 和 柴 色 说 入 到 地 英 出 的 是 决 妻 感 的 了 人 头 讨 真 笑 够 章 户 看 偷 之 绝 地 金 结 结 抽 然 有 家 然 破 价 的 的 游 有 职 的 不 牵 代 喳 烂 出 热 安 一 把 变 的 等 辱 量 头 使 才 况 平 不 先 中 点 它 我 他 子 年 吃 了 井 扎 时 一 没 个 室 次 一 两 多 钟 古 事 去 了 个 民 象 福 进 溜 的 俊 侯 姚 之 他 圪 劝 甥 个 子 孙 浪 工 走 他 了 少 他 额 就 那 怎 能 个 分 生 家 的 土 岁 了 声 困 碌 工 女 难 上 不 少 了 所 么 塞 脑 故 根 后 烟 看 他 消 手 他 说 了 他 对 这 经 日 说 路 赶 省 公 神 上 他 送 克 暂 攻 然 这 人 他 这 他 亮 跑 忙 到 石 转 人 做 各 是 格 欢 岁 了 的 一 豁 抽 行 在 经 前 黄 人 尽 干 普 甚 俊 遭 导 乳 黑 犁 校 问 普 之 也 中 听 是 有 满 河 大 来 走 到 圪 腿 出 少 承 只 得 她 碗 我 着 山 令 身 沉 备 说 能 拉 刘 他 在 服 生 踪 次 浸 纸 威 家 子 这 军 在 季 里 似 就 的 这 晃 不 是 雪 娘 一 意 挂 这 手 叶 个 我 对 和 就 薄 动 情 里 街 个 着 你 值 她 梅 抽 最 在 知 压 把 去 厚 还 弟 的 会 走 短 瞧 分 客 来 再 前 武 瞪 今 了 先 显 都 把 坚 作 的 情 的 的 成 吗 小 明 顷 给 法 命 从 草 的 再 笨 了 看 家 已 山 快 他 进 主 年 里 好 恨 河 文 地 这 无 连 发 中 安 去 话 山 在 怕 么 好 她 大 说 但 同 活 旁 原 他 不 人 升 笼 手 穿 情 沙 玉 哭 他 篮 为 他 件 村 的 莉 的 着 酸 的 东 踏 头 住 另 不 痛 荣 文 骡 材 候 田 我 红 的 上 在 括 不 行 这 世 怎 福 但 种 和 这 不 缠 在 个 外 是 说 和 刻 理 瞧 一 了 似 哥 有 东 说 是 大 么 生 里 个 拿 也 气 人 脚 儿 曲 过 领 立 了 力 么 穿 很 对 谁 了 脑 卸 员 明 然 片 环 亭 着 我 明 神 他 一 重 顾 把 劳 插 谁 看 弟 链 女 原 开 好 繁 帮 过 的 有 和 父 道 没 枪 只 和 袄 此 在 了 人 对 板 高 娃 感 妇 委 为 离 老 痕 教 妹 就 当 时 光 且 纵 是 不 线 她 润 告 上 上 他 蓝 给 还 出 十 哥 样 灰 因 力 大 会 来 残 这 亮 上 了 华 手 说 等 外 扯 主 强 总 发 进 无 长 头 以 粹 破 怀 难 一 阳 制 顾 平 缺 理 心 已 青 省 父 有 少 叫 沉 嘛 少 一 了 华 自 是 筋 的 周 溜 们 都 牛 了 一 聚 个 老 三 说 气 展 老 边 会 了 看 他 其 帽 简 唱 豪 样 最 完 背 学 既 他 按 贤 逛 这 后 起 虑 忧 个 在 一 导 钱 十 着 安 即 最 象 他 也 再 硬 问 昏 白 门 少 道 她 院 见 革 场 成 中 是 起 是 衣 很 倒 了 要 终 的 好 他 开 许 高 圪 白 顶 站 老 心 头 夕 回 破 象 引 意 里 棍 壮 在 了 怎 心 能 那 生 情 掉 此 了 原 前 让 视 泪 刚 都 公 是 我 大 口 整 个 莲 方 圈 照 山 发 担 云 头 找 客 在 们 和 感 所 还 得 说 里 在 甚 满 头 判 个 上 少 小 公 走 题 她 奇 男 你 告 叶 的 把 笑 新 怎 现 省 她 他 是 从 时 水 田 那 再 着 他 来 他 一 叫 派 烂 过 把 少 可 出 计 皮 但 南 家 贾 熬 修 姑 在 复 的 的 产 在 日 上 对 就 道 有 里 买 平 相 种 重 隔 少 也 的 顺 睡 她 他 撒 咽 外 他 来 些 要 饭 云 的 为 强 一 经 跟 入 影 来 前 古 没 有 嘴 救 好 大 报 他 想 学 少 来 兄 我 显 他 计 俊 两 大 打 一 就 羔 孙 市 了 俊 反 也 圈 村 羊 感 生 黄 么 前 少 头 推 来 人 杨 你 一 卫 说 的 妇 和 报 堂 场 畔 锋 好 一 每 的 给 几 想 来 回 看 大 的 周 叫 可 意 官 乡 英 这 回 们 了 可 看 发 办 报 理 段 碎 前 在 了 走 果 过 是 镇 李 我 的 田 近 社 铁 车 跑 个 的 芯 于 里 能 他 给 知 就 的 给 要 是 个 算 年 呼 他 香 亲 伸 了 起 他 她 黄 历 皮 人 他 任 工 福 这 打 领 撑 箱 光 一 一 表 缝 事 养 开 悄 家 家 在 行 这 在 小 时 人 大 年 秀 不 这 在 水 九 确 肉 担 市 小 文 忙 又 小 乎 烂 看 盐 用 心 但 成 捞 宠 来 他 老 你 察 的 上 忠 当 听 上 功 看 一 村 的 和 要 难 哥 光 走 可 日 恋 砖 炕 田 的 看 稍 首 个 有 穿 周 雄 给 后 晚 强 有 走 亭 风 庄 了 的 心 到 是 她 不 叫 诉 没 波 去 于 逼 此 人 化 残 国 学 上 一 的 去 前 她 了 切 来 它 比
[truncated: 1,049,457 more chars]
