# Supplementary material for: Maximum Entropy, Word-Frequency, Chinese Characters, and Multiple Meanings
Source: PLoS One. 2015 May 8;10(5):e0125592. doi: 10.1371/journal.pone.0125592 (PMC4425542; doi:10.1371/journal.pone.0125592)
Supplement: S1 Data Set — (ZIP) [file pone.0125592.s001.zip › data-pf-cw]

帮助 的 按 客房 孙少安 秀英 了 任何 歌声 马上 格外 的 诗人 在 男朋友 爱情 将 的 箱子 祖国 那 就是 到 了 夏天 不能 对 乖乖 你 后 驱赶 的 一股 向西 的 瞄 半年 二流子 好象 的 已经 世界 他 念书 我 和 我 找到 直到 的 我们 任凭 的 没有 是 不会 宴请 的 润叶 现在 了 几天 挡 万不得已 第 激流 的 一起 和 镇 他 了 说 的 到 扛着 这 几盒 和 大老爷 更 在 核桃 的 去 我 丢 旁边 的 传抄 种植 在 润 血压 闹 有点 说 开口 上来 这么 人 你 后 顾养民 在 玉厚 的 我 少 他 上 你 田福堂 蹲 只 自己 也 未来 摆 这样 连 和 来 严肃 也 书记 说 不想 工作岗位 接受 他们 多时 抓 人 都 的 自他 的 老头子 为 种 幸福 连 有 我 跑 心灵 中 而 想 告诉 就 的 还 不 拦坝 石 你 了 孙玉亭 地 两 看 的 圪节 秦富功 小说 开 有些 绞车 晚饭 她 不去 寒风 他 宇宙观 的 模糊 声 坚持 红着脸 的 一 毛巾 这门 能耐 地 热烈 立刻 吃 不要 回 确实 属 愁肠 白花花 马上 主题 欺负 妇女 在 了 汇报 一瓶 的 这个 认为 叙说 子 她 在 结识 家伙 铁轨 不是 地方 只是 明察暗访 嘿嘿 人 戈壁 和 慢慢 倒 农民 倒霉 就是 又 要 突然 成 不过 捅 竟然 认为 别说 前 实际 他 这 包括 了 有件事 自己 连绵不断 的 买回来 特别 尊大尊 忙 吧 都 寻 儿子 孙玉亭 就 现在 情况 的 黄馍 现在 修起 一点 没有 使 去一趟 才 象 来 蔬菜 在 就是 地想 也 门 师傅 而 了 一队 石 的 光点 人生 李玉玲 一番 能够 喵 以后 不少 河南人 结局 在 热辣辣 根民 的 再见 那人 没什么 上 就 周围 于是 这个 检讨 给 难过 的 一天 成份 徒劳 打断 去 一顿 被褥 大将风度 常 润生 她 的 的 称为 没什么 认识 吃饭 公共服务 说 逍遥 当时 坐 恻隐之心 县城 弟弟 啦 秀莲 因素 打招呼 到 都 觉得 抛 就 稀稀拉拉 不 那边 着 一般 消除 不 红旗 拉着 的 踩 来 喘 还 的 他 到 甚至 的 和 很 时候 把 不知 地 正站 揽工 第一次 但 就 煤炭 尽管 这 东西 他 坐下 水 不多时 专业 父母 南瓜 你 和 了 往 地上 四个 新 所爱 倒 流向 沿着 了 吐 李登云 了 的 你姐 塞到 有 你 曾经 写 后面 中 半年前 的 只 出个 如此 说 回头率 基本上 农牧渔业部 动 所 商店 哇 的 少平撑 砖场 没回 自己 象 就象 知道 山坡 了 用 这些 和 一般 的 抱 只好 的 不一会 头上 有 的 小黑子 去 了 高老 八斗 灾难 才 来 已经 后 土 去 还 暖烘烘 时候 的 为首 了 而 的 确切 看来 桌上 前 本村 都 绿茵茵 海民 专员 雇人 场所 参加 他家 恨 没 和 不错 有 音讯 就象 忧虑 刘根民 一块 都 日子 的 出类拔萃 现在 请 不光 爸爸 什么 都 有点 悄悄 宣布 真的 吨 工作 好 营生 他 的 是 晚饭 美满 也 就 就是 哭 大人 一同 已经 的 的 他们 重新 我 把润叶 打发 地 是 我 人 牢记 你们 那种 们 一个 同学 跑 再 起来 进 的 县 主角 械斗 抹 出 售货员 都 上学 书记 话题 心强命 神情 的 同屋 总 地区 那里 又 地 石 还 不 的 坐 不能 惊叹 走 练 原 人 身上 让 就 需要 二流子 过 自己 学生 能 这笔 黄原 风 他 一天 上 一 这 要是 就 的 的 哭 得 那本书 你 让 龟裂 娶 一天 向 这里 两个 甚至 火车 两 人家 都 当然 章 两旁 地 心情 的 他们 更 热情 男女 叫 是 在 但 有件事 现在 急死 的 没有 祖坟 要 金富 一整天 的 打 还 人 一路上 说 志祥 的 大队 身边 打 突然 风暴 职 金富 操 三天 上 来 的 因此 准备 村里 露出 这 藏民 公社 说 寄到 太累 得来 所有 九十九道 丙菜 这 为什么 诗人 昂扬 殡葬 的 谋到 毫无 半夜 了 天黑 不 虽说 其它 劳作 有过 凸起 那 价值 昭示 结婚 立方米 醉意 后 女儿 县城 煎熬 父业 般的 开口 穿戴 咱 和 过 认真 发生 亲自 会议 了 牡丹 都 毁 没想到 钥匙 每袋 里 了 呆 的 那些 不可 才 两个 你 肚子 的 的 陡坡 恢复 楞 立马 在 地 他 光景 下面 的 和 和 急躁 了 村里 不 看来 了 根本 和 经验 淡雅 不能 她 雷 挖 秘书 顺情 他们 小看 的 房间 的 首先 了 人出 人 他 在 各大 的 阎生华 不幸 竟然 孙少平 在 抱 了 紧张 在 的 杂志 里 你 的 上 就 价值 全部 公路 得 羡慕 着 她 田福堂 怎办 说 削好 满目 卖 的 借口 节奏 村里 新 他爸 他 世人 他 他 觉得 一定 再化 不 家里 在 他哥 那 受尽折磨 也 好 幡 富饶 情绪 和 什么 他 关 人 普通 中 俊武 紫红色 去 花费 在 脑子里 集体 是 走 眼里 拉住 命 了 就 漫上 出 一部分 这种 回到 爸 的 权威性 出勤 这张 的 全力 精神 走 劳累 成 着 大吃一惊 他 死活 祭品 曹 到 了 晚报 人 住 快 说 也 艰辛 我 受到 帐债 他们 眼睛 设备 节假日 闹腾 孙少平 这 人们 话 特别 就 我 高虎 一个 噢 着 她 只 的 分得 冯国斌 粗糙 闭住 一个 忍不住 做 负荷 自己 创业史 几百块 家伙 如果 气魄 他 断绝 这次 没有 当年 黑地 有 的 已经 了 半天 过 躲避 亲切 在 痛苦 差不多 对 的 本身 阳光 同龄人 中来 入个 带有 河南 起 地 说 田福军 小门 能 一个 刷 笑 你 都 结果 对 找 选 最大 呆 噢 回来 她 的 孙玉亭 那边 夏令营 思谋 不 晚上 而 再也 双水村 的 跑 喜欢 人 高兴 想起 颤抖 根本 到来 她 到 了 去 面前 有 但 还 孩子 少平 和 的 旋即 在 了 旁边 动身 亲爱 就是 王师傅 是 男人 的 淹没 埋怨 一年多来 又 没有 一块 就 着 为了 脑子 向 她 全村 两筐 答应 教授 是 心情愉快 他 专干 了 的 她 爸爸 说 俊海 和 象 娶 个 的 便 但 的 从 条件 十点钟 坐车 万一 塑料桶 愿意 劳动 只 他 空椅 潮流 场所 扫把 在 着 权力 环境 把 小溪 家里 最高 有时 得 挖起来 全部 把 装载 一个 的 人 知道 很快 赶快 了 就 也 帮助 的 去 得 的 工作 多少 城里 为什么 跑 自己 绝对 下 敬 钟头 她 活受罪 什么 用 的 动用 的 把 生长 来 革委会 石块 了 不 上来 在 不过 总是 为 庄稼人 双水村 一个 的 他 今天 尽量 庄稼活 吃饭 不 上 黎明 丈夫 想着 向来 手 来到 我 上铺 在 产生 一盒 要 会 那么 了 上静静 翻翻 课外书 全公社 农村 有 上 但 问 就 找 一块 无兴趣 的 西昌 饺子 当然 话 情况 吉诃德 这 请 立刻 各自 没 象 润 后 多么 他 他 充满 的 出来 在 回去 常在 啊 主任 了 了 才 他妈的 亲切 挨打 家当 少安再 借 的 不妨 的 个 顶晓霞 地方 他们 担心 又 你 来说 弟弟 肯定 家 秀莲正 的 他 孙少安 厚 不由 我 我们 轰隆隆 奇怪 完砖 老本行 踏 爸订 着 徐 家里 口 也 再 但 黄原 是 的 在 说起 她 工资 一个 到 挨着 气喘嘘嘘 一 要是 为了 老 咱 被 思想 但是 一大堆 心里 问少平 参军 逃命 跟着 又 刘志英 遇到 说媒 的 性生活 她 顾养民 开学 人家 呆呆地 为什么 给 不 团 一般 那堆 两个 眼前 永州 白纸 导师 随时 实行 学习 教书 贼 仲平 他 跟润 有智 吃苦 知道 一片 以 去 人们 给 说 是 冒顶 倒 时 任 晒干 不了 成 地 的 这 宣布 田福堂 并不大 她 包括 因为 最后 穿着 在 败露 卖掉 他 才 都 溜 身上 流落 反而 才 所用 萝卜花 卖 给 侯生才 躺 他 给 布置 凉 让 土豆 镢 应该 族 想 时 到 了 陶瓷业 媳妇 一直 的 和 生产队 在 枣花 严重 了 爹娘 录音 某个 收入 了 能 一床 伸手 照相机 时间 建立 气氛 笤帚 星斗 现在 准备 一点 也 尽管 看着 平原 捏 有 眼角 引出 岁数 的 尊容 和 你 要 把 扭过头 的 蛋 他们 这样 你们 到 桥 把 关心 随便 而是 都 想起 就 觉得 嫌弃 丢人 队里 老 的 家里 说 以后 的 就是 残忍 来 刺激 他 木梳 的 过 没 的 了 正月 有 对 打 父母 啊 情况 的 了 村里人 宝贵 秀莲 地上 边 离 越来越 润生 于 了 学校 的 一天 除 眼睛 刷 踏入 着 至于 一下子 个 她 喝 坐在 称呼 的 青睐 外静 不会 的 当局 婚事 斑斑 革命 他 轻 做 但 你 这 亢奋 移到 看见 人 有限 了 亲切 人 诗 荣耀 他 的 的 而 给秀莲 四百年 打发 不 是 放录像 出局 支撑 多少 站 少平 这回 关系 看见 阴曹 和 用 哩 一般 这个 的 长期 女婿 一片 人 买 是 看 咱们 一片 敢 就 根本 完全 的 好 再 东拉河 慌乱 说 第 山里 笑 去年 春节 起 的 经过 是 也 座 我 几段 汽车 人 只要 胳膊 一次 的 这样 难过 粮食 铁柱 领导人 娃娃 因为 少平想 理由 不 刚 只好 还 都 搁 不好 后来 看望 在 又 可以 考虑 扶 也 干些 的 腰 银花 他 觉得 道 他 照应 已经 已经 庄稼 解放 还 的 悄悄 失地 文艺 人 圪节 坐下 破败 他们 到 等 传递 当初 和 了 他 党政 她 现在 平均年龄 到 其实 诱饵 碗 记者 安排 疑惑 自从 媳妇 我 这些 让 安静下来 路段 自己 达 了 新 公社 里 双双对对 另外 帮上 同伴 澡 广阔 去 了 决 闯下 知道 隔壁 也 口音 晃动 回事 还 他 重新 还会调 其它 的 工作 消息 在 蓬头垢面 往年 他 下来 有 样子 哥哥 到 去 他们 吃饭 已 怔 看 在 人屁直 父亲 你 却 晚上 集体 早上 上马 组织 小子 正是 出现 女娃娃 的 一 说 结出 登 觉得 那时 我 揣着 无话可说 向前 来 早 在 的 由 的 大 也 宾馆 都 的 到 到 少安 在 像是 这些 弟弟 把 六十多 的 那年 是 应该 人 时 这个 猛烈 扣 含满 猛然 还 合 真正 灵丹妙药 水 岁数 的 妈 靠着 姐夫 那边 结果 很 的 不 又 识字 生长 一顿 敲开 上 能 后 铜城 他 再说 衣服 一个 日子 盐都 上 让 他们 也 她 的 象 不太好 着 的 的 我 晚上 一定 汉 了 已经 大雄宝殿 水珠 生意 尽快 这个 厚度 了 熏陶 这 这 着 了 铁匠 踯躅 上 为什么 隐隐 赶快 晚上 不 上级 姑娘 关系 和 去 折 又 地 名落孙山 没有 的 车 兄弟俩 问题 刚 红梅 县 不是 让 他 他 潮涌 的 是 体验 吗 各级 他 她 命运 隔离室 们 瞬间 可靠 这 晚上 也 都 小时 把 大院 温热 全部 背后 醉酒 第三段 竟然 这里 残缺不全 问 孙少安 的确 吃饭问题 饭馆 都 去 公社 着 几年 说 队里 下款 工地 颤栗 看不出 一天 红梅 这个 当然 少安 起 越早 见见面 款 那么 描述 她 夹 的 能 他们 上 睡觉 社会 地 人 我 了 男方 不过 去 晒干 对 冒 坐 自己 王彩 捆 事态 放在 夫妇 用 庙坪 的 坐在 时候 就 现在 的 丽丽 山珍海味 不会 给 因为 不过 你 你 给 县委书记 里 咱们 至亲至爱 有 但 全公社 周围 在 只好 了 一片 担起 从 也 了 他 和 赚 这时候 特长 不怕 了 父母亲 我 急白 一半 粮食 为 贾冰 这 冒尖户 侄子 发生变化 票子 她 过去 时候 做 和 只是 老大 他 砖场 真实 时 半里 小心翼翼 这种 晚饭 帮助 公民 不过 农村 一次 真想 脚步声 县委书记 挖 原来 若 驴 他 了 低贱 那 羊杂碎 和润生 驾驶 他 跑 信息 一面 想起 山里 已经 向前 大工 不再 去 这 去 几天 批判 石头 嬉闹 不好意思 一个 兴奋 成 了 希望 向前 笑 原 儿子 我们 眼里 去 毛钱 很 就 并 妩媚 飘浮 是否 并 是 女人 人 到 的 了 几十年 不要 和田晓霞 这个 少安 的 如果 的 泪水 他 伞头 徐国强 内 他 身段 父亲 起来 就 我 按 指甲 副业 章 包产到户 拉扯 周围 交待 写信 时候 那个 征求 石 困难 高中 要是 还有 的 折 世人 永远 夜 也 更加 少安说 老守 季节 这个 渐渐 转暖 因为 现在 笑 翅膀 补上 那个 昏迷 使 低 她 两口子 似的 已经 贫穷 汽车 探进 只好 在 多 着 这个 人们 侄儿 不息 常到 大家 娃子 到 解决不了 一时 的 把 知道 也就是说 家 过活 母亲 的 营救 工地 各种 向 解决 也 干 又 询问 的 孙家 都 窑 了 却象 推荐 中国 老人 自己 他们 习惯 马上 人物 去 一眼 孙少平 国家 遒劲 劳动 在 委员会 等 的 什么 意思 就 当年 农田 集 的 他 普通人 副 第 有 自己 使 借此 你 少平 的 床铺 行驶 早 睡 和 吃官司 少安 在 条件 答复 已经 难辨 到处 有 泥迹 地 到 省城 清早 堵 他 几天 什么 的 懒得 这 后 语气 夫妻 开始 让 方子 一 去 比 不仅 已经 窑洞 待人 那天 跟 教师 断流 武惠良 狠狠 一种 看见 架子车 大肚子 不管 能 紧张 就要 没有 了 增加 把 没有 一个 先 睡梦中 该 了 一阵 还 一 事上 盘算 的 比 掌子面 甚微 少安 缓和 红旗 随心所欲 蓝色 只领 的 责怪 要 明白 真正 辛辣 的 事 新闻 脸色 正 讨吃 后 宾馆 又 了 来 不能 哈 不在乎 初中 的 你 又 完 意味着 当然 就 你们 地 不 不 挑选 了 公判 就 瞒 你们 要 的 东拉河 几十年 还 能 的 这是 向 准备 草 说 位置 重新 的 金俊武 稠密 的 腾 他们 下 再说 院墙 自己 的 的 现在 回来 把 很 腿 的 一次 这么 他 田二 尽管 告 莉莉 一片 医生 不成 中间 上 说 我 的 说 的 的 在 的 感慨万端 一般 到 一般说来 在 夏日 开会 了 拒绝 很 他 干活 这家 但 打闹 他 其中 腿 别说 特大 没有 这下 的 田福军 在场 令人 摆设 让 在 投入 机关 她 农村妇女 一个 到 主任 呢 拉过 润叶 澎湃 当初 位置 农业学大 了 穿 了 也 了 考进 走得 出现 黑 是 走进 的 了 糊 一队 车上 地都种 而 以后 上顿 很 要 他 他 议论纷纷 一股 咳嗽 了 一些 偶尔 他 他 那句话 豆类 的 一棍 没错 的 他 一代 的 有点 有 院门 婚事 机关 村里 的 什么 看来 一个 内 的 谢绝 家 一些 这个 完后 但 唔 不必 开口 里 来 一下 方面 孩子 着 来 她 里 着 把 说 外出 说不出 气势 你 成家 莉莉 公社 葫芦 那 你 招呼 大街小巷 啊 没 冒尖户 他们 这些 她 了 后 玉亭 他 个 他 突然 了 偶然 我们 比赛 两只 对 是 硬要 实际上 关心 的 看 铡刀 运煤车 里 一些 不以为然 在 的 我 了 只能 文化馆 了 否则 怎样 的 招待所 也 初中 的 家庭主妇 向 了 过 他 水井 里 总 创 他 叹息声 的 好 红肿 又 吃 村里 他 拉 利刃 中国 一 预测 和 门牙 在 亲 自己 南山 他 干 杀 闹 同志 的 找 以前 的 地 和 说 到 坐车 城市 揩 他 刚 和 跟着 而 尽管 小 集体 了 影剧院 徐 二流子 等 是 他 入土 小坡 雨 主席台 不是 越 达到 问题 知道 本人 问题 分 但 睡着 他 了 想 的 没有 平时 角 中部 惊讶 办事处 他 们 体贴 对金强 于是 到 虽然 床前 了 上午 社会 时候 准备 诗歌 的 一份 了 了 向前 都 他 哩 了 大家 乱纷纷 饭去 遇到 赤膊 的 感到 是 守 的 大年初一 每天 主任 的 写 说 润 土地 中层 润叶 内动 到头来 躺 的 大 把 也 一条 你 撕开 一家 写信 的 二流子 翻过 几个 人 石 灶上 都 比较 毛衣 在 工匠 海民 打哩 还有 里 的 文件 做点 孙少平 他 起 病房 熬煎 他 如今 找出 正是 刷刷 张望 村子 呢 一定 的 现在 小 郝红梅 任务 点着 清楚 护士 是 现实 借 农办 了 的 准备 亲爱 她 有钱 的 是 老大 离家 的 从 秀莲 里 了 粪 这些 她 还 抱歉 一眼 一条 文学 任 的 明显 床上 他 和 和 仍然 不 筹划 他 陪同 媳妇 那 翩翩起舞 内容 都 他们 没有 钱 少安 他 寄存处 金俊武 迷迷糊糊 牧马人 回 着 的 没有 这 也 少安说 他 偷偷 井架 中 心 他 的 否则 头上 这 和 也 又 店铺 这就是说 是 卷起 如何 他 对 还 就 所有 了 转悠 的 人 真情 喧响 灾难 人 几乎 造访 那 空子 有 看来 的 人 做事 吆着 给 好 弄 贼 她 快要 财富 黑发 灯 求爱 件 流着泪 小 的 了 如果 怎么 伤位 他姐 是 干部 借机 城市 也 追着 还会 聋拉在 都 住 双水村 没 只 一个 二爸 她 的 其它 我 自己 也 几个 很少 在 了 双水村 决定 星期六 村里 办 心情 自从 她 正在 已经 看着 他 地方 没有 舒心 就 也 爱云 他 他们 歌儿 身姿 永远 大 他 他 了 腿 孙玉厚 极了 吃饭 完全 抛锚 竟然 许多 的 克制 得 还有 这样 不会 后生 地方 一边 上 汹涌 上 一垧 想到 他 只要 希望 飞机 了 一定 田福军 下来 部长 的 讲 让 一颗 能 一旦 红光满面 一些 中国共产党中央委员会 动身 长 抱住 大哭 使 只有 里 时候 盘 的 接受 洪水 下 小 这个 的 了 顾养民 六十多万 之后 他们 都 满地 像 让 也 老汉 民兵 担水 仍然 凄凉 来 得 打算 眼 已经 老丈人 融洽 越来越 之 必须 还 眼里 了 一条 了 在 呢 零钱 发 美好 他姐 全 上压 地站 着 整天 了 一会 一律 四九 也 一路上 的 指导 你们 把 墙 电车 去 村里 走 的 去 珍爱 东西 打量 和 东西 但 娃娃 世上 的 着 的 所有 裤子 焦渴 现在 沉积物 下来 捏 另立家 换上 何去何从 流逝 又 过 了 却成 你 次 写 已经 对行 看上 他 走 满意 它 起来 了 社员 不 虽然 难以 沟道 啊 这种 她 侄儿 你积 一股 到 让 气死 灵机一动 你 的 电线杆 的 也 地 奋不顾身 他们 他 的 主任 买点 了 省委书记 一块 准备 最近 奇怪 他 院长 的 知道 大片 的 给 几十张 毫无 着 的 向 蚁 雇用 面前 哭鼻子 人 已经 目的 的 和 上亲 和 在 他 班级 冻冰 立在 后生 出 不仅 当 我 了 的 人 各回 出点 不召 心里 不光 的 吃 糟糕 对 着 第一次 突然 的 便 刚刚 等 另 指着 又 班上 心中 不说 船工 我引 不要 她 好手 中 歪 这 的 不 但 挨 先后 地 已经 上任 就 的 贴 眼 万有 老者 几天 装 几元 很 门口 之火 嘴唇 忙乱 近 他 国家 拣 辐合 骂 着 就 切碎 纸上 起来 运输 到 这 想 生命 只是 火焰 农村 的 村 请求 门外 走头无路 说不清 见 普普通通 笑 着实 留下 二爸 心里 生活 安全 用 女婿 两口子 想 二妈 在 古怪 回过 来 车 砍 真正 在 二十 把 还 到 着 庄后 小镇 农业 李向前 什么 他们 自豪 用 已经 从 地为 你 润 回乡 没有 人 真的 方面 迟疑 他 和 看来 也 李向前 少数 和 没说 但 可 现在 的 不能 他 她 到 路 她 光景 生活 中 把 一个个 坐在 衣服 他 也 到 面对面 两位 我 子上 非常 也许 抵抗能力 但 哭 找过 老 内心 划分 拥挤 她 当 沉浸 也 而是 自己 了 的 人 提议 在 他 高级 次 是 身上 她 把 激流 就 苗凯 那 全公社 是 一种 大概 总理 叮当作响 有 他们 主任 的 一场 估计 塑造 同色 刚 彩色 和红梅 那么 投入 牲口 老成 你 白军 勇气 了 古 却 愿不愿意 喝 老婆 而 连 和 上去 的 拿 舔着 吵吵闹闹 喧天 普通人 村 一个 就 来到 音调 离开 间隔 街上 总得 写 变化 这 人 他 大队 刚上 顾养民 几天 头上 男朋友 张牙舞爪 金光辉 边 灯火 变成 肿得 最 师傅 黄原 紧张 阴得 她 一次 这位 腻 打开 负责 外边 前面 队伍 春天 送 重新 田福堂 对 包工头 青年 那里 饭 中 干涸 贾冰 许多 并排 副 它 呢 他们 是 说通 开始 在 来 孙少安 她 为难 不 买 和 煤 已调 田福军 一天 牙齿 遥远 呀 得 把 现在 的 小 当然 正 苏联 又 身体 人 越 又 厌烦 扑 在 在 至于 时候 还 弯腰 我 因此 是 宁愿 他 诱导 笑脸 期间 自己 光景 现在 在 因为 坐下 何种 放在 着 旁边 使 山洼 一天 她 征兵 一段 徐治功 周围 有 就 只有 工程 身旁 影子 丰盛 放下 了 给 的 了 玉亭叔 的 现在 和 一月 高兴 的 院子 算 但 他 他 珍藏 尊敬 目光 对 主任 上 以前 是 都 一 窑 少平 的 满银 的 听得出来 解决 现在 就 可以 许多 牛 借口 但 哩 以防 以后 的 从不 跑 一个 而 教育 耀眼夺目 似乎 赶到 在 将 宰 人拉着 坚冰 你 卫生局长 不能 常 劳动 受气 为 合适 啊呀 正 庆祝 自理 这山 很 大哥 她 中 你 战争 渐渐 个 哭泣 春游 岩石 的 红 的 在 体育场 美满 震惊 烟 那里 也 送行 在 来 现在 歇斯底里 有 不想 迟迟 现任 一时 而 哭 她 所有 还是 黄原 着 事 小 安排 最近 家乡 是 对 拿手好戏 沉积 从头 出来 惹 吧 瓷脑 机关 怎 赶忙 的 润叶 改变 想 亲自 的 重新 从省 本身 没 拿出 的 象 又 把 拉 没有 他 西装 倒 罐子 正为 边去 了 土豆 人 来 想到 二 性格 没有 呀 常 爸爸 值得 按玉亭 不要 常常 什么 天暖后 加上 不好 在 她 解冻 他闭 在 了 了 爱情 成熟 上 之分 让 也 讳言 愁眉苦脸 的 再 就 来说 再 任何 润生 这 静静地 他 梦见 金俊武 赶快 这 妇女 被 什么 我 孩子 决然 脚步 的 愁眉苦脸 没 上 对话 走 就 他 不愿 走 子 说些 砖净 的 了 但 对 一次 主任 了 他 罐子 决定 来到 从 的 几个 了 澡盆 革命 花束 责任 就 的 而 死狗队 让 了 在 上 衣服 了 都 希望 了 原北县 不 怎么样 全国人民代表大会常务委员会 和 歌唱 窑洞 一个 比如 他家 的 戴 时 差劲 找到 看来 她 袜子 的 而且 的 那 南瓜 呀 毛泽东思想 某种 以物 招工 满脸 妹妹 几块 是 这时候 的 毛巾 而且 这 来说 话 已 们 们 这种 才能 塑料桶 把 完全 精力 和 事业 地 他 顿时 故乡 惠英嫂 人来 文工团 了 是 就算 一顿 的 唱 可是 无限 了 机会 不 会上 到 不能 庙院 了 滑头 他们 着 她 的 了 呢 的 了 说 女儿 路上 都 满怀 的 一切 世界 就 准备 也 已近尾声 吃 教书匠 文化馆 劳动 瞧 奶奶 操劳 动 进来 生活 象 可是 情谊 好处 脸颊 发展 的 之间 了 工作 的 东西 便 从天而降 目前 什么样 就是 费劲 砍 她 埋 跟 众人 里 的 楼 高兴 亲爱 我 写道 墙角 模样 金家湾 劝说 拉十 呢 人 一些 这点 下来 纪念章 个人 尽管 前面 的 革命 了 的 当然 青年 冲突 的 的 直到 完 不会 说 而 啊呀 一座 抉择 逃命 哥 领导 起劲 她 往下流 叫作 是 汗水淋漓 为 吧 很 被 就 笑 叫 的 不 抢 除 窑洞 一天 呢 田福堂 县 崇尚 说 还要 雪白 一座 在 了 你 地方 去 便 和 说 他 急 一些 你 在 人 把 拿 弄 这位 凑 今天上午 的 远离 他怕 弟弟 就 迷人 登门 外面 发展 极其 的 看 把 还 那件 指责 的 在 我 的 心急火燎 往常 呢 沉重 一种 只有 田野 他 痛苦 这样 指点 他 说 一些 三楼 听 这 离开 之中 中 一时间 却 白雾 踏上 对 他 就 的 眼看 地上 其他人 在 的 态度 家里 那朵 高粱面 哭叫 哩 老母鸡 没有 后门 什么样 源源不断 呀 技术 少平带 脸向 出来 如此 他 的 这 不用说 跳 我们 干活 先后 这些 了 去年 似地 边 四岁 把 上 两个 烧饼 依然 孩子 羞愧 你 过 对 开始 为了 杜莉莉 他 相当 改嫁 去 这 到 绷紧 辩护 人 衣裳 进 知道 愿望 省 这 她 粮食 宽大 表现 他 立刻 由不得 来 还是 高呼口号 生活道路 不是 大难临头 街道 扔 废物 没 丑事 看起来 不仅 他 的 肚子 毕 边上 砖瓦厂 和田晓霞 多么 的 他们 先 扛过 耻笑 泪水 把 起来 怎样 小 了 的 瘦成 门房 交给 福堂 满 了 是 金家湾 烧砖 但 姐姐 左右 她 公民 的 她 个 我 鱼尾 来到 公社 卖掉 向 的 与 商量一下 一片 的 真 华夏 便 事 奋斗 什么 里 他 是 的 在 了 的 那几丛 那 少安 他 硬劲 生活 取 干脆 正忙着 外衣 执意 满足 了 可 的 霞光 庄稼 搂 在 挡风玻璃 村 甲菜 要 寻找 等 中 到 拉着 到 再说 而 揭开 是 他 得 明天 人 田福军 一张 桌子 在 痛痛快快 之灯 给 把 去石 一点 震动 虽 明天 孙少安 保姆 象是 最 这个 的 后果 没有 然后 这样 忍不住 穷得 去 自己 孔 了 闯 一直 回去 悄悄地 回家 领导人 大门 磕 的 的 据说 老 一 那要 三个 教育 听说 捅 的 大夫 有个 改嫁 明明 呀 的 至于 一点 人们 上 四个 旁边 入团 现在 的 潮湿 都 重要 表明 了 是 办法 不是 女婿 两滴 那些 的确 农田 怕 这个 侄儿 以及 的话 他 下落 说 而 找 难看 田家 几回 他们 也 活不下去 操 面前 农民 村 最后 的 趴在 的 胳膊 呆 免去 也 当 不停 就 说 爱 从 窑洞 稀疏 我们 车 感谢 他 的 是 农村 也 上 为了 自己 再 往后 这种 孙玉亭 复杂 眼睛 在 来 一眼 孩子 磕上 相会 金家湾 眼下 在 人大 就是 鲜花 认为 完全同意 又 面貌 他们 他来 了 考试 你 一个 在 那个 它拉进 不 老婆 再说 也 他们 起来 感动 撵 就 什么 啊 的 的 情况 骂 什么 觉得 迷蒙 急切 双水村 只是 一会 时 工农业 着 她 对面 黑丧 说 穿 胡 多 兴奋 认识 面包车 地上 李 不容 走进 双手 新 不 还是 了 找 五体投地 我 了 激荡 这 事先 到时候 沉重 用 东山再起 你 县上 顾养民 为什么 心里 有点 公路 的 二爸 你 手 跟 一个 地 一代人 吃饭 胡永合 川 地 地委书记 高粱 自己 说明 熬 的 把 她 时候 在 原则 一个 没有 都 一种 活跃 先遣队 在 出点 的 是 最 和少安 找 的 比 后 要 地方 你 不 有些 课本 大学 河 她 至今 地球 的 师傅 相同 忘记 不知 怎么 的 办事 的 创伤 她 自己 感到 客观 的 纷乱 打起 吃 家里 光 留下 历史性 盼 人 连一孔 折磨 两家 我 说 既然 另 玉亭 口 他 后 怎么 三角形 我 前 命令 能 精神状态 的 解决 一个 一 很快 他 殁 中 高中 宝贝 树叶 说 另外 老碗 和 始终 布袋 告辞 不 他 他 整整 长时间 沉默 白菜心 工作 她 悠悠 来 他 社会 帮 她 觉得 手里 这 跪下 的 了 到 整个 的 便 尽管 时候 多 秀莲 他 二十块 每天 民兵 沉默 自己 畏罪自杀 接上 了 了 他 怀有 在 做 听 热血沸腾 不过 山西人 双臂 地 吃饱 把 好 是 一个 有过 们 的 唉呀 星月 是 口音 老 资产阶级 落实 妈 搭起 就 时候 的 金俊文 之树 上当 的 午饭 他 因为 几条 就 彩虹 号 说 倒好 久别重逢 的 不要 杨立孝 在 难过 两圈 话 所 住 来 也 大嫂 在 成为 穿戴 从 就 他 很 喜欢 也 一个 据 不 推 他 啊 孙玉亭 不上 一定 了 找 师傅 做针线 他 了 户 孙玉厚 的 你们 成 了 雨具 了 方面 群众运动 事 娘家 来 四九年 般地 事 苦痛 朝 诚恳 和 知道 泡 预言家 当 茶缸子 讲话 给 她 的 的 一份 着 证实 脸上 一条 满意 或者 黑瓷 上 告发 显然 灵魂 高度 的 两个 他 就是 任命 没 对 山峦 县城 完 其 没有 他 发出 还是 端阳节 现实生活 的 他 希望 说 有 精神 撑不住 当少安 地区 乡巴佬 冲洗 的 金俊武 可以 少平 了 黑暗 几乎 枪 着 大个子 不 提起 和 劝 必须 但 了 烂 未来 大事 的 下半身 是 这 了 着 估计 继续 对面 你 重要 一样 听 这时 另一回事 父母 本村 的 少平 的 了 噢 赐恩于 是 流量 添 过 懊悔 不 给 短促 浮现 就 做出 哪 青年 是 性 除 实际上 慰问 追悼会 沙发 在 哩 感到 里面 的 的 栽倒 的 我 院子 他 一个 镇定 便 人 少平 他 润生 地 贵 单位 大得人心 记者 长途电话 哩 的 都 了 跳跃 他 的 上 使 的 你 种 依然 她 气 面前 听从 一趟 大街 如果 个 额前 潇洒 也 在 风格 无法 也 报销 应该 的 信上 当年 对 这些 缺憾 在 作风 馍 为此 一种 大川 和 主要 超越 了 水中 了 流下 我 然后 保护 里 照看 的 一时 得 听得见 知道 往 她 一点 生活 双水村 找 到 进行 涌满 天安门广场 捞鱼 自己 身边 也好 奇迹 是 就 突然 给 买 人家 一件 显然 乔伯年 谈恋爱 鼓动 电话 去 和 下凡 世界 呢 田福堂 有时 披红 搅得 问 自 不 是 叫 干部 跑 陌生 少安对 如何是好 剩 感谢 道路 干什么 老窑里 在 两个 两年 不断 家庭 一通 还 黄原 把 她 少平 正 想不出 很 呕吐 润叶 最 里 几句话 他 钱 协调 几天 的 黄原 事 是 干 解释 因此 他们 主任 他 怎样 孙少安 他 的 当然 痛苦 喜鹊 地委 的 的 有 打扑克 农活 天黑 干部 什么 家 虎子 沙笨 随和 我 着 我 的 还要 再说 水 拿 也 人 田福军 孤单 起来 院子 什么 不论 跑 只要 的 今天 挤 活人 地委书记 便 忧伤 他们 的 枝头 没 是 上 村道 身体 看 结束 当然 坐 脚 旁 也 问题 心情 这些 去 晓霞 因为 上 问 吃 熟悉 毛衣 的 建筑 没 过去 哩 到家 这是 得 了 玉米棒 动身 人 扛 去 着 父亲 车 对 转到 扑落 隔 风 了 一个 的 这 后 两个 回到 田福军 粗看 土 时代 的 总导演 对付 人绝 河边 的 嘴巴 里 了 澡盆 地 一边 把 使力 普遍现象 人 个人 刚好 什么 雪白 助手 工钱 原 去告 跟 也 他 走 矿部 山下 很 他 动身 的 他们 紧 味道 偏歪 省报 劝说 在 吃 气氛 酒 不得了 出 尊敬 当 吃饭 调到 的 他 到 几个 这么 着 麻糊 早已 也 快要 他 的 说 在 她 女同学 正 了 两岸 里 之怨 出发 危险 润叶姐 报纸 一块 上 没有 的 也 他们 从 他 拉 不久前 他 一般 怎个 抚摸 的 团团 的 一点 不值钱 吗 这老 到 结婚 往 李向前 压抑 总要 把 从 进行 一种 不免有些 吗 电影 和风细雨 三本 徐国强 是 都 长大 站 地说 熬 孙少平 走漏 爸 革委会 谁 来 后 重建 得 压力 了 他 还 夏至 台前 知道 病急 当然 习惯 另 上旬 说 校门口 二妈 灾难 还是 拍 一条 自己 把 干脆 正 旱烟 就是 把 的 金俊武 一些 落荒而逃 两个 开不走 全县 就要 紧闭 不至于 中午 吭 怔 慷慨 招待所 集体 多 不能 地 搞 的 小分队 他 说 水中 结婚 消磨 噫 圪蹴在 盆底 都 突然 在 吃 就 说 二爸 眼 手里 忍不住 猛然 要 巨大 握 省委 觉得 组织 一根 来 扔 可以 一个 他 无偿 突然 田福堂 的 你 下井 的 少安 顶 大寨 不知 事 他 她 脸烧 经理 他 全 里 一身 河 眼前 沿着 害 他拉起 脸上 雷声 也 发动 是 打下 都 会 撂 玉厚 到来 失掉 她 黑棒 还 岂能 将来 时候 为 都 一枪 这件 县上 座位 希望 的 在 他们 影响 但 人生 了 的 向 这个 是 不是 干部 人们 个头 都 只好 不 一问味 什么 的 小桥 和 那 就要 真实性 一 证明 处事 弟弟 熟悉 能 换取 带 啊 他 又 人命 的 所有 她 一堆 放心 一番 生产队 老 明显 下 后 田福堂 邮车 他 一起 买 问润生 一条 出现 各式各样 在 到 一位 大部分 只 成 文化 她 进 地 专员 我们 卷 他 沉默 在 要命 村 信用社 深埋在 忙活 是 这样 说 副 去 了 农民 眼前 她 天堂 从 衰败 现在 引起 知道 崂 在 等 汇报 知道 的 既然 的 打响 如此 已经 少安 什么 这 了 了 时刻 副处长 我 把 田福军 生育 他 又 老朋友 四处奔波 农民 虽然 都 她家 积下 地 被褥 赶回来 缝 算 约摸 一段 一切 崇拜者 面前 的 向前 脸 恍惚 原来 精神痛苦 的 喋喋不休 下来 孩子 脸色 地 象 吃 都 手 妹妹 青松 哭 卖价 爱人 默不作声 了 合作商店 了 傍晚 佛像 他 租船 也 会 着 的 他 没有 八人 触 而 吃饭 挨着 工作 田福军 先排 女儿 的 作客 一件 我 小胖 的 干 可言 从 来 沟道 这样 果树 所有 出卖 在 犯 县上 她 好 不远 眼光 每天 糟蹋 娃娃 说不清楚 我二爸 洗脸水 最 营生 着 和 自己 偏偏 睡 她 不要 带 说 来说 笑声 鞋 所有 中 现在 汽车 参加 孤苦 他 就 一种 回事 属于 的 事件 就常 说些 找 中 变成 再 后生 你 一种 用 抖动 离开 就 她 工作 火 等 黑猫 出去 着 平静 在 心绪 无论 干脆 一百六十五 了 往常 过 肯定 气氛 莉莉 金俊山 为什么 事 个人 到 对 他 吃 办事处 的 赚下 书 托尔斯泰 的 丈夫 两级 书记 离开 不 轮番 这些 为 两个 到 省委书记 啊 这是 熟悉 省上 重新 火辣辣 了 一个 坝 的 封口 那 看望 全村 人 他 长 为 的 现在 抚摸 假山 绿色 让 孙少安 早晨 壁上 的 有 他 一个 安生 解释 的 要 县 的 会 全县 带 流逝 他 他 救护车 他 的 少平 的 菜 这样 说 金波 架飞机 女 着 哭 徐治功 低头 光润 难为情 的 出 回到 亲戚 看 他 在 为 就 又 一家人 开进 立刻 精力 光膀子 也 者 了 大队 又 将要 好 把 修补 和 叫 地方 身体 金强 了 尽管 本事 学校 比 兰花 在 是 通报 烟雾 怎 般的 一堆 河南 玉厚 就 的 比不上 说 把 街上 了 攻击 的 用 咳嗽 了 小时 愉快 完言后 他 愣住 一个 仍然 费 力气活 好 的 女 什么 的 女儿 起 脸上 他 他 娶 走 家 他们 我 在 怀着 的 多 完 让 送不起 的 有人 混杂 端阳节 道 填不饱外 嘛 的 他 斟酒 这 的 一些 的 双臂 金俊山 倒 不 把 少平 这事 一个月 双水村 这个 了 讲 不敢 他 拐弯 摇曳 样子 的 做 时间 我 上 我 人们 给 包 牲灵 谢意 个事 是 他 开始 鸡蛋 痛苦 三个 车站 他 她 他 外地人 回到 妻子 永恒 和 随风 的 不 作为 还 里 不 在此之前 便 和 的 的 已经 石头 运动场 他 汽车 学 挣钱 了 不 主席 作家协会 队里 恨 了 爸 一个 好不容易 岁月 孙玉厚 某些 顷刻间 发火 我们 央求 站 他 问 解救 大家 立即 没 往事 了 哈姆雷特 会 的 对于 形影不离 张有智 不错 时断时续 那个 他 干 地社 公路 罐 给 是 有 跛 这些 就 再说 羽毛 一顿饭 男性 基础课 孙少安 长条 碗筷 指望 有 了 内容 出去 的 不好 个 咱们 死 想起 气氛 了 业余 急忙 卷起 只要 一个 的 在 到 过去 从 不住 干干净净 二妈 下来 他 不 男人 他 身体 值班 晚上 娃娃 想到 然后 着 要 尽管 他们 一次 的 家丑不可外扬 的 一双 把 眼睛 双膝 的 事态 了 弯腰 工作面 一家 一个 大灶 把 不 南面 阶级 去 夜校 要是 所以 晚上 悠长 院 完后 许多 带 的 的 终于 照耀 她 也 惊讶 似乎 人们 汉 拿出 学生 大牙 只 下 问 有 拒绝 对 把 长 真 阳光 老光棍 他 在 他 看 他 看见 的 地 对于 供销社 都 一齐 行 哩 的 街道 的 呀 起 这 十分 不 反应 但是 人 开 人 的 还是 客人 今天 山 宾馆 星期天 宣传队 实际 麦子 强行 就是 心理 这个 了 第二天 他 小 一眼 清清白白 师傅 二 纸烟 到来 从 的 了 也 感受 都 已经 这 了晓霞 以后 李 了 沉重 能 鼻子 听见 着 在 忘 做工 带来 他们 的 正在 刘玉升 但 庄稼人 和 的 那辆 牛 哩 她 千方百计 他 是 一种 关心 还 一样 还立 斑 被 在 背着 地方 人家 高 和 他 起来 地上 上 又 的 和 了 要么 一根 后 要么 有点 下 第二 要 一样 这 灵巧 门外 大夫 仍然 的 看起来 地到 石佛寺 住 钢梁 随着 好娃娃 来说 说 依 吹火 这话 发问 汽车 擦 跑 啊 里 中 原来 的 开玩笑 其中 任命 在 为难 个 会 对 杜梨 一颗 的 爱 没吃过 前 生命 妹妹 的 骂骂咧咧 在 不要 的确 田晓霞 看见 的 已经 问明 看不出 为 我能 但 报纸 这 说 等待 放 市中心 分别 啊 他 这里 副 这点 抚 人 田福堂 的 我 有没有 自己 少平过 走 少平 她 用 似地 卡车 都 了 纸条 返回 住 逻辑 一 在 还 吗 干 本县 这样 到来 和 一点 开会 叫 中 的 了 微微 了 一起 这染血 在 一眼 揽工 点气 会 忧伤 我们 的 不 吗 对 一次 粮食 母亲 在 正文 身边 情绪 让 让 上 圪节 呢 命运 书记 捏 县 戴 办事 老 不要 到 上 往往 的 要是 立刻 和 能 孝子 走时 也许 另外 的 亲吻 说 地 在 润叶 的 学校 的 的 不 的 这 是 束 妈 孙少平 床铺 他 枣林 也 当 询问 东西 而 意义 天上 这位 实习 车门 赶忙 没 砖坯 就 半年 再 双腿 泪水汪汪 对岸 挤上去 婚事 创作 的 铺排 的 都 累 时 他 警车 一天 也许 一直 里 马虎 讨债 的 无所作为 就 就 是 心 都 掉 拔节 人 早 生活 全区 时 不能 大 不 母亲 大学 地皮 他 就 了 事件 不 的 令人 人明 月 也 几天 从 全县 的 平台 坐在 这 权 外 在 的 好 那 无人 送粮 足够 喊叫 注意 不幸 有智 突然 但 尽管 他 上爬 而言 爱抚 走兽 金俊武 他 着 慢慢 的 跟 开路 双腿 赶到 是 一颗 个 那 主办人 的 心胆 心情 了 到 有人 一样 柜里 旱烟 里 黄土 和 被 这样 开 感到 了 报到 这种 都 衬衫 你 他们 的 晚上 和 和 没什么 月子 厂子 很 他 了 忠诚 的 好 知道 给 枸杞 和 罢 身体 脸色 未朗颂 地站 把 在 几户 在 得 虽然 已经 软绵绵 柴油机厂 想 庄稼人 哩 医学院 起风 地 耕种 这里 润叶 方面 不要 原北县 愿望 领料 好 生活 谈过 跛 今天 和润叶 他们 他 了 说完 布鞋 完全 少安 嗅到 摘带 拖拉机 从 做点 生活 他 旁 和 声音 就 是 一天 以后 说 几天 有意思 整天 脚 了 是 孩子 的 了 但 孙少平 不 那里 快 人 要 知名 拿 菜 外 的 房屋 棒 的 复杂 也 只有 下 在 深刻 莉莉 鼻子 细细 的 了 男人 倒 给 便 在 乱纷纷 忘记 啊 归根结底 我 嘀咕 都 一路上 和田晓霞 说 这边 新 不是 农村 给 是 后脑勺 解释 资历 精能 东边 做 着 班主任 消失 夏秋 堂叔 女儿 立刻 了 满足 做 没有 好 为什么 铺盖卷 说 边 五 吃 创造 有 几个 一直 后起 他 了 都 农村 黄原河 了 去 的 象 得 还要 院里 着 等等 的 还是 工作 条条 用 的 的 地方 无论 田润叶 儿子 明白 的 一辆 这样 斥责 他 我 人 演讲 象 菜 上面 总是 家 的 望 中午 乡镇企业局 也 秋末冬 不少 好 哼 令人 田福堂 了 回来 一声 的 这 明早 有 我 傍晚 体面 早已 到 书记 的 里 折磨 的 侯玉英 人 墙上 生活 生怕 没有 还有 命运之神 五华里 公社 的 不 宣布 说 放弃 一支 话 出 背着 我 却 抗洪 还 团 就 让 他 红 地里 台阶 她 他 了 和 的 他 工作 过去 去 地方 前 煤矿 她 已经 人 赚 这 盐水 半年 着 狼狈 大街 就 了 荒芜 不是 丈夫 打开门 蛮 方式 了 嘴 一只 发现 去求 一双 武惠良 老朋友 古塔山 弟弟 便 干活 最大 地 观看 就 那棵 地 程度 吃 几乎 政府 形式 还 就 煤矿 金俊武 是 接 想 他 田福堂 再 的 夜晚 肚子 屈辱 襟子 黄昏 意味着 城市 没菜 爱闹 也 人家 平 村庄 后 三成 纪念碑 以 父亲 人 小子 一年四季 激动 用 看起来 被窝 象 他 劳动 因为 扛着 镢地 四人帮 面前 田福军 熟悉 起来 连 借 在 告诉 绿 直接 要 不 少平 燃烧 孙少平 很 就是 农村 的 自己 留下 的 什么 可 吗 窥视 漂亮 正领 个 自己 目前 的 不要 他 参观 爱云 一定 贼 情况 恐惧 眼里 他 今年 也 询问 在 就 古塔 一块 临近 所有人 才 走 送到 完 就 着 人造革 等 生意人 运动 无论 年代 其他 人 大名鼎鼎 面 了 下 仪式 特别 就 她 没 你 黑 答应 问 家里 不能 到 没良心 的 两口子 人群 啊呀 职务 他 包括 教室 钻进来 不好 来 这 后来 这样 时 脱衣服 集 在 是 其 不知不觉 电影票 在 不是 这 有 他 人家 而 速度 的 地步 背 了 你们 山 新 最为 他 一把 晓霞 把 了 但 终究 下午 命运 就是 说 把 情愿 中国 了 已经 一边 拖鞋 看上 睡着 瓷碗 了 对 短促 中 晚上 带 了 他 村民 总 当 自己 痛苦 而 在 遗撼 喧哗 我 也 说 他 能 已经 落荒而逃 没有 他 她 发现 坟 说 去 对于 不要 闭住 一个 他 道路 究竟 对 人 又 晚饭 出来 着 着 礼物 会 孩子气 户口 乡 做 是 即刻 是 到 存在 亮亮 停 上 建矿 到 孩子 家门 艰苦 卧铺 开 里 月 新 和 上面 楞 了 他 说 一九八二年 没 不 也 参观 钢好 的 把 晓霞 猫 一个 引得 当 的 毛泽东 吃 亘古 出远门 因此 和 的 坝梁 他 院子 暂时 停 或 那朵 离开 进 本质 而 问题 中心 那边 下来 靠 生活 在 细节 他立 说 没 风水 了 来 我 还 的 花钱 看法 似乎 了 心碎 不敢 昨天晚上 的 不能 半路上 家户 彩娥 环境 南马河 少安 少安 乐天派 大门口 上 胡 回答 还 他 原 职位 别人 是 排行 也 嗓门 表示 窑洞 没有 专员 这里 润叶 送给 也 来说 金家 沟里 的 不 尖酸 信息 一个 黄河 强行 去 接过 地区 个头 离 了 父母 的 班上 事 朋友 溜出来 孙少安 不由自主 的 好 了 只要 什么 孙玉亭 好象 目睹 你 女娃娃 徐老 的 纵使 立刻 都 这 听 的 眼光 已经 的 叫 地层 不错 不论怎样 声 把 娥 烧红 家 的 那句话 据说 另外 老 充满 现在 他 已经 还有 湾里 咱们 只要 内 都 存在 这钱 也 没 那个 要 我 在 苏联 不 袭击 闭目养神 把手 限制 小学 青 没有 喜欢 舒婷 能 发 如果 钱 说 唱歌 俩 脸色 到 完全 同龄人 趁 她 了 一千块 是 兴奋 年 有时 沉重 一辈子 寄托 什么 女人 一会 的 男人 年龄 庄稼人 一万六千 他 的 说 也许 西边 事故 菜 这样 唔 的 了 副 下午 如梦方醒 耳朵 急诊室 轻松 因此 字样 一 不知 其 的 一个 旁边 或者 问题 来说 了 的 田海民 他 那面 你 弯道 轮流 点 返乡 也 都 问 了 的 和 一副 的 的 初步 有 一 老祖 几包 一对 是 这样 安拉 教师职业 要 家 被窝 为了 了 因为 之时 记载 吧 太冷 个 并 在 老 不是 钱 一边 红小兵 如此 的 和 分 想法 二爸 吴斌 去 发挥 我 不好 汗水 乱作一团 死 外 懂 还 黑人 远点 这 簸箕 范围 少平 他 中 坐 失去 少平 在 的 对 姐姐 也 互为 又 也 搁 不会 还 愿意 她 我想会 他们 原西县 而 能 贺凤英 繁忙 病 金强 宁愿 的 田福堂 罢了 说 土街 崂 了 血汗 上 年龄 麦芒 马兰花 她 两 每天 激动 要 自己 贺耀宗 同样 总比 结果 孩子 打算 家门 开始 群众 请柬 她 应该 了 上门 怎 那些 早就 字形 井下 了 了 到 儿子 就是 前程 向前 那 的 陷入 赫赫有名 她 年轻 了 周文龙 她 医院 他 了 就是 的 峁 是 的 情绪 我 就 了 被面 在 的 就 当时 毛主席 名声 仍然 也 发牢骚 的 殷勤 自己 有个 还 我 一 这件 买好 了 东西 了 上 了 刚 也 的 又 思量 呀 起 从 一辆 晚上 早已 你们 比 就 家里 师傅 这才 他 在 的 的 窑 屋里 牌 村中 吃饭 村里 徐徐 这 衰老 大学 为 一片 硷 二是 的 这段 老婆 把 的 去 筐 在 地 衣服 是 的 一双 如果 不 也 头脑 认了 就 那般 抱 咱挑 给 说 会 后面 公共汽车 在 考 土地 指导 但 稿 想不到 乡上 尤里 踏入 你 看见 生产队 原西 口音 泪水 她 老师 非常高兴 销售 额头 从 旁边 中 一支 我 过来 所 到 炒菜 人外 秦富功 了 敏感 认识 人 骨子里 娃娃 尽量 是不是 大牙 不要 的 孩子 的 年龄 睡眠 心 的 说 女人 是 将 体力劳动 到 报 三四天 人家 上 已经 贾冰硬 哩 贺凤英 结工 来 来 乐 农村 黄原 倒 崂 金俊山 吃饭 直 你 他 胸膛 世界 好 米家镇 这大 算是 光辉 那座 的 不要 最大 还是 一支 的 不 眼大 本书 一切 徐国强 是 天刚明 现在 结婚 在 破涕为笑 他 庞大 已经 在 脸涨 逻辑思维 话 过县 她 他们 着 已经 个 到 花提 说 米家镇 把 说 一起 到 你 衣服 而 他 事 五一回 赶去 炉灶 神经 和 孙玉厚 有 的 知道 极 爱 说话 照顾 着 都 一束 在 时候 开 丈夫 一般 在 一块 当年 主任 耳朵 大 阴霾 圪节 带来 听 进 躲到 几天 写成 他 了 有 的 多么 卫生局 哩 明天 青松 生理 先后 寻找 这么 任务 她 尾巴 会 象 这个 飞去 整整齐齐 对 还要 着 不 好吃 现场会 在 没有 帐债 只能 穿 上 另外 小 哩 了 立在 为 都 什么样 的 仙女 你 先后 人家 的 很重 而玉亭 一台 的 他家 的 甚至 的 你 钟头 办法 赶忙 走后 和 两个 的 砖 了 生活 当 所谓 一通 的 他 只 你 的 百依百顺 一次 在 他 回来 了 给 自己 就 咱们 着 了 剩下 副 他 得 是 省委书记 也 就 身体 和 只 大人 背后 看 准时 其它 将 了 指点 他 太 口 了 他们 枣在 担水 对弟 地说 扩大 招致 他 不 的 副 活 爱 自在 兰香 不敢 和 接近 也 徐爱云 的 碰坏 满 备受 的 冰凉 我 意外 出事 现在 一 前 如果 跑 准备 当 里 女婿 跟着 的 看出 田福军 了 有时候 整修 给 穷 熟 进去 赶忙 的 地区 中 自己 知道 主任 不是 了 马上 家 来 他 的 东西 时候 从 老小 周全 开始 看着 大爷 整个 多少 让 社论 原来 窑 的 她 否则 十一届三中全会 他 的 有个 非常 跑 了 侯玉英 即 的 田福堂 那个 了 他 一件 得象 长 当年 进沟 的 粗 就 但 完全 抚摸 人才 信 瓜葛 的 炉头 可 轮椅 还 会 让 亡故 县 带 田福堂 院子 考虑 要 和田晓霞 还 大暴雨 的 地方 时候 冯世宽 一带 这 的 眼泪 把 他 住 前 这次 妻子 她 仇视 不知 双水村 产生 在 嘟嚷 秋天 地 啊 宴会 突然 金波 幸运 不敢 休息 一朵朵 活动 后面 一是 胡思乱想 地 漂亮 此刻 名字 下台 地 呢 笑话 苦艾 一旦 我 钱 大宴 再 烦忙 就 一种 气来 一个 一只 看能 的 都 花告 地方 唱起 老 热乎 甚至 她 地 这些 也 以后 的 叫 小子 的 自己 是 妹妹 微光 那位 头 突然 黄原 她 了 工作 又 县城 一过 和 啊 了 就 人类 祖坟 把 同意 这幕 这 年代 汽车 他 返身 情景 怎么 那 她 通常 咱们 的 在 的 被褥 照照 去 胸脯 太阳 但念 班上 了 润 搭 多少 抬起头来 她 迁走 的 都 如此 不 着 这要 金富 前 逃犯 此刻 半架 灯 他 留给 自己 了 金俊山 我们 没有 已经 啦 谁 难 田家 黄原河 几年 一边 操磨 帮 过 一次 已经 热闹 既然 沉重 了 白面 中 一整天 黄原城 本省 程度 涨价 了 剩 是 听说 突然 工作 已经 亲口 再 按说 叶子 的 的 减轻 亲妈 山西 写 好感 向北 屁股 县 方格 人 你们 她 沉默 的 也 一点 为 一阵 扒拉 才 是 同村 道 是 知底 生活 爱情 姑娘 语言不通 揭开 胆识 和 这 布置 招致 地围 北半球 同意 碰巧 分别 肯定 升腾 着 爱好 没 下 他 早有 不能 他 沉浸 因为 到 便 我们 哪怕 中 闹腾 的 如果 出声 这个 她 不要 我 粗壮 钱 金俊武 可要 以后 他 浮财 夜晚 爱情 但 因为 一场 住 期间 大概 是 家来 也许 返回 的 呢 母亲 关 她 说 的 都 碎布条 上 兰香 就 的 中 开 中间 五千 可能 把 他 一会 旁边 为 少平 城市 已经 把 的 她 他 伤神 都 夏末 精能 了 所有人 乔 中 医生 女主人 福堂哥 叫 共事 她 还 润叶 陌生 在 坐 润叶 他 反 少数 你 遇 三口 农村 做错 了 会战 了 而立 在 的 还 她 关系 了 上 下来 张扬 还 给 要 他 往 失去 一次 即使 历来 觉得 裤带 踏进 但 父亲 已经 完 的 结婚 咱穷惯 后 找 前不久 他 一样 命运 人 意识 她 大力支持 立在 双枪 诗人 抽出 忙碌 了 他 但 背着 跟着 一下 的 人民 乖 关于 到 了 就 爸 大概 里 上 就 一下子 前任 中 立秋 了 到 大 金波 上 搞 在 人 乡亲们 家里 胳膊 发展 怎能 他 老婆 这阵儿 吗 完 大学 的 山西 搞了个 不 头疼 正 养民 的 又 和 脸笑 哥哥 人 意愿 也 意识 心 浮上 耕种 使 者 一个 着 并且 也 你 一千元 热闹 喜事 喊叫 得 的 他 张开 劝慰 在 的 她 冷酷 一口 马 的 一个 丈夫 有 站 的 心里 了 婚礼 漫 一直 章 上 和 来 生活 重大 侄女 心情 方法 的 入夏 南面 副 另 烦乱 的 在 着 了 原来 可 就 最后 日子 而 没钱买 当时 的 信天游 她 中 想念 女人 幸福 看见 几年 咱村 我怕 的 了 但 不甘落后 能 用 工匠 物体 可怜 旱烟 他 孙少平 加重 巷里 劳动工具 人家 了 就 招摇 行走 的 邮政所 一直 身上 问题 孩子 那 的 也 的 家里 孩子 是 亩 唱 上 的 表明 生机 班 怎样 我 院落 非常 上班 看书 是 仲平和 他 办公 还 给 脑子 瞪 时候 喝酒 一身 不会 的 原来 从 找 了 这样 唉 商量一下 媳妇 看有 这样 哪里 去 的 那个 在 旧社会 上 完成 扣个 咱们 着 了 地面 的 一个 在 了 办公室 就是 没有 的 并 在 上 献出 我 个 目光 点心 她 转入 立刻 不同 去 知道 的 宝贵 的 寻找 泪水 你 了 躲 的 提 把 他们 通过 就 预下 母老虎 另外 药 地任 说 酒菜 署名 拼命 脸色 前 死的死 知道 圪节 睡梦 去 工头 内 的 得 莉莉 人常 就 上面 他家 我 不时 有 周恩来 的 栽下 圪蹴在 的 城内 的 的 马克思主义 当然 象 两棒 的 直达 偷鸡摸狗 这里 踏 找 那个 会活 一到 双水村 这件 石块 海民 门外 不 讲 打 那个 只有 他 好 连住 说 偷窃 他 这样 了 一片 一点 田福堂 了 的 的 说 一块 回到 的 显然 不要 时候 找到 男人 办法 晚一点 抬头 炕 似地 不 你 买头 把 时 温暖 躺倒 你 可以 都 在 是 领取 不幸 前 以后 你 是 般的 从 在 在 全球 听 这个 一顺 娃娃 好 记得 都 一个 我 一年 窑洞 的 就要 仿佛 最好 走 真实 苹果 已经 了 窑里 小时 多么 你 秧歌队 伤者 味 说 算是 的 是 比起 出 把戏 衫 大 黑不溜秋 在 是 徐国强 他 得 走 事情 我 她 开车 中国 里 准备 牛 家里 那 和 爱人 毫无疑问 把 跑 都 无穷无尽 但 报纸 金俊武 想 以及 家喻户晓 都 了 的 看出 谈起 翻案 他 悬 其中 县委书记 父亲 完全 触动 本来 尽量 的 了 眩晕 大队 心肠 他们 说 似乎 字里行间 的 并 了 雪白 只 事 联想 他 卫生局 娃娃 混战 他 怎么 他 喉咙 有 开始 要是 一身 的 但 变 有 对 其 刘志祥 妻子 有 本村 学生娃 劳动 咣 突然 一个 露宿 你 那 金波 完全 复杂 什么 这家 说 的 孙少平 上 要 照例 县上 一只 她 两 费劲 的 县 地上 去 穿过 到 喜出望外 侄子 他们 大半天 吴斌 恋爱 不要 一下四周 里 的 不 热情 两个 剧院 去 他 地往 的 这 第一个 父亲 是 学历 开幕式 不 一辈 然后 就 就 饭菜 的 因为 里 所有 但路 你们好 干 换 而且 就 美 好 走 没有 病 知道 地 还 二锤 下 六袋 倒 庄稼汉 看来 在 杂志 岂能 他 邓副 又 象个 一般说来 不 老婆 现在 样子 张有智 水面 精神 水 醋 一个 蹲下 说 惋惜 感到 在 温暖 背头 这 好 对 那里 不抱 一口气 骚动 金秀成 风格 他 两个 走着瞧 可 粮食 的 反对 人 世界 在 看见 个 正在 地畔 是 都 着 击倒 感到 简直 来说 站 会 住宿 里 大规模 吃喝 了 少女 娥 悄悄 了 的 过来 上 因此 近 并且 张望 的 捎 信 加上 在 们 自己 目的地 哩 太 吴 反而 拥挤 苗 喝 眩晕 和 金俊海 院子 笑了笑 众人 大 较为 重要 管理 的 几天 他 篮 实际上 侄儿 便 农村 的 卫红 咽 谁 不由 他 起 上 怕 当然 那个 又 看来 会 咱们 唉 云来雾 了 事 今天 都 圪节 告诉 她 拍 在 碴 他 活力 他 一种 我回 的 的 又 才 会计 让 成 在精神上 的 自己 迎合 梦境 王银满 失去 生活 月 臭味 留下 八年 说 着 没 逼人 一下 懒得 她 她 熏染 撵 地 的 十米 刀子 只是 温暖 人 平心静气 众人 大部分 他 的 在此之前 顾养民 他 县委书记 说 都 打 到 母亲 时 把 这 情况 吭 这 居多 过 妈 生气 砖帽 手 你们 短工 搞 谈到 孙玉亭 分给 老人 忍让 哩 几碗 才 一个 的 什么 涌上 到 呆个 了 其中 着 了 她 没 的 说 突然 咱家 在 而 提出 灿若星河 里 他们 找 市场 好象 和 一声 晚上 的 东拉西扯 趁热 谈不上 工程 没有 可以 喂 高兴 在 吭声 饭 种毕 他 说 錾 你 他 冻得 在 风铃 院子 总之 的 他 裙子 怎么办 枣子 而 的 心思 站 一些 简直 倒 的 兰花 上 这是 的 和田海民 更为 是 太原 这 了 几个 集体 金俊武 帐 还 出来 了 不由自主 扑进 他 这玉亭 椿树 不顾 回家 搬家 就是 什么 田福堂 又 一位 热烈响应 嘿嘿 她 是 劳累 赌气 变革 晚熟 怀里 走 响起 密集 老桥 单位 亲戚 的 葛针 暗 八十岁 中国 可 他 有 大嫂 那 总要 讲 一个十四五岁 的 呢 指挥部 高兴 劳教 微不足道 深情厚意 漂亮 午饭 让润生 剩下 里 让 理解 的 自己 招呼 破鞋 四人帮 洗一洗 父老 运动 军帽 说起 去 假药 的 的 清静 朦胧 拉谈 盆底 就 和 懂得 呢 说 这 自己 一支 回心转意 中央 不太饿 此刻 开 的 陕西 一条 就 黄原 弄 破破烂烂 在 象 所有 太 在 一直 一种 的 这 几张 了 的 反而 地 他 草原 调过 往石 因吃肉 从 了 呢 规格 一盒 好 就 胜过 人 分家 的 夏天 办事机构 敏感 她 劳动竞赛 同一个 只 安葬 老朋友 把 决不 弟弟 的 地 那年 的 很 之下 兰花 的 想 闷棍 是 的 方面 往死 好几年 那 的 乡下人 枉法 了 对 山寒水 只能 的 是 不要 让 傍晚 了 抬起头来 每天 如果 许多 不过 说 曾 牵到 称赞 他 一声 如同 他 景象 照样 瞩目 人生 的 金波 又 直接 火 我 有 一个 他 概率 一 领导 大部分 非要 男朋友 看不见 的 是 一些 旁 尽管 高中 提高 乐队 几下 同学 一般 的 人 了 姐姐 这是 一下 出 不好 他 说 先到 成 已经 幸福 金秀 妹妹 从 都 了 你 红 地哭 后 在 想 吃 看来 他 一年 的 命运 来 黑色 中途 受到 一回 人 旱烟 现在 哭 汽车 着 煤矿 裂 夹 肯定 到 的 山坡 地 自己 一大堆 的 长途汽车 说 和 这份 和少平 两条 同学 就是 仍然 吧 了 而且 的 就 罐子 但 赶到 秩序 墓地 了 白明川 别打我 他 摸不着头脑 看见 金 过去 的 一种 烧酒 当 也 和 在 尽管 身材 不是 她 皮包 把 主任 事 吗 办法 天上 我们 没顾 气派 通过 少安 了 把 了 农民 老歌 有点 后 也 在 沉沉的 古 在 信心十足 在 是 跑 了 是 窗户 失眼 鼓 这方面 状况 儿子 都 外 世界 床铺 说 要 糊上 不断 的 沿着 诗哩 心衰 你 不 深红色 的 的 出来 出差 这是 点面 重要 揽工 地委 说 帅才 压 呢 都 说 望 这个 在 已经 啊 挣命 象 了 安咐 的 斤 汽车站 儿子 要 以此 的 一个 人 象 说 她 就是 干活 讨好 没 街道 都 一个 他 铺展 了 身子 眼泪 炽热 遛达 公社 了 先前 的 没有 打开 钱 一定 这猫 在 喊 的 润 向 衣柜 一阵 他 他 了 晓霞 珠子 从 现在 后来 还有 时候 通知 工作 和 的 是 好 顾养民 变得 少平 去 甚至 参加 他 痂 的 人家 清明节 有时 了 钱 的 驶过 也 章 把 小楼 了 这些 念 他 过来 她 睡觉 问 转过身 秀莲 也 外面 老汉 早就 今天 啊呀 她 指望 你 觉得 法律 秀莲 尽管 三长两短 了 看 叭 一 对 那个 吃饭 几天 把 不能 时候 在 喉咙 箱子 的 她 的 帮助 就 革命 在 现在 下面 根据 的 怎么 待援 的 都 呆 弄 他 圪节 生活 得 是 强人 的 出 主席台 候车室 课题 干脆 父亲 就 不 伤人 地 台子上 两只 他 这件 的 拼命 让 深入 了 办法 我们 走 的 她 孙家 院子 为 了 把 态度 逼 是校 驶来 干 地飘散 听说 尽量 他 人家 还是 出来 公路 买 梦 了 了 爆炸 众人 路 邮政局 什么 再 可怜 温暖 洋溢 单 为什么 人 和 他 送到 了 呢 咱们 不 那 两勺 眼睛 为什么 痛苦 在 有些 看见 停住 的 心胆 陌生 这座 不能 以后 好 上门去 这儿 也 谅解 小 那种 完省 之后 心想 上 眼睛 的 给 领导 感到 较 老桥 边 县 赶快 生出 黄原 大方 就 的 污黑 没有 了 都 家 着 之中 哩 酒 看 给 他 余光 在 非凡 宽裕 她 娃娃 安锁子 原来 这个 在 百米 把 亲爱 起来 抓纸 就 浓厚 地方 都乐 因为 就 的 宫灯 权力 买 平平安安 的 怒火 的 的 一头 人造革 为什么 感慨万千 挂 常 他 没有 的 这门 顾养民 圪节 是 几乎 地 就 少平 一般 吃 走 下车 会 完全 了 问 他 禁止 这 把 有 两 介绍 丢 勇气 左手 瓦盆 走 什么 想 帽 树叶 没有 和少平 了 贷 不知 般 永州 我 出门 那个 已经 再来 吴月琴 和 的 剧院 灾区 纪念碑 的 门里门外 一声 呢 冯 着 半年 他 个 的 的 事实 名声 类似 一番 自己 因此 了 不想 用 蹴 正是 来到 同志 润生 倒 才 修建 圪节 可以 滋味 骂 马上 亲爱 收拾残局 聚在 四季 就 来到 村里 十一届三中全会 会 行列 这样 以后 的 他 舆论 时 们 他们 财礼 中 历史 还给 去 工人 出车 这 转过身 油漆 拔 了 更何况 场上 当然 就是 她 自己 错觉 关门 这里 的 坏 水 一个 走 一般 回来 人参 是 妈 调料 老伴 了 房屋 空气 水井 同学 的 哪里 有 的 副 一面 一切 轮椅 在 在 镇静 也 一 父亲 这个 的 失去 般 一种 的 他 没收 你 到 打开 知道 金丝边 她 说 说 主要 一到 跟着 没有 震 的 到 到处 全部 桌子 的 肮脏 一回 连 这天 户外 那个 之前 可能 这 这样 东拉河 这年头 在 上 三天 据 一阵 润叶 不来 一下子 学生 街上 没有 这些 处在 煤壁 原西河 她 当时 他 过 上任 电话 贴着 湖 父亲 龙宫 红了眼 苦情 是 十分钟 怕 几天 了 又 事 做好 了 解脱 每次 不已 她 看 还 问 现在 印着 这 顾不得 去 墨镜 他 司机 路灯 前 盛着 为 摇动 过 还象 他 也 到 虽然 也 没有 说 才 庄稼人 我们 都 姑娘 五个 工作组 要数 冷 部队 大 他 光景 他 赶回 的 劳教 干得 副校长 应 出现 了 碰上 无限 议论 给 她 真情 人 登云叔 就 怎么 他 马国雄 说 地 接近 看见 亲事 咱 对象 难过 他们 前 又 就是 物主 便 尽管 而 金富 你 书记 尽管 了 茫茫 他 盛 的 所谓 胡永合 养民 不可 罚款 挤得 她 新 的 里 感到 把 地 还 光景 我 重新 选在 把 他 父母 一床 艰难 过 姹紫嫣红 是 中 纸团 的 她 装聋作哑 一脚 宁愿 被 给 对 握 干事 就 要 诗人 上古 圪节 那么 可新 突然 田万江 好 他们 事 人 医院 愤怒 安排 他 经常 便宜 孙少安 喜欢 现在 东拉河 大楼 往 信中 的 对 以后 润生 他们 着 和 去 空前 的 赚 前 耻辱 啊 不能 告诉 的 了 你 大部分 以后 哭 悲剧 圪节 到 生活 不了 能 是 的 有些 该 过来 来 可以 下 想 走 孙少安 一级 的 声哭 地 圪节 下腰 过来 门房 安咐 你 女婿 睁不开 了 絮絮叨叨 里 老太太 都 叫喊声 是 当天 的 已经 蹴 当 他 长时间 了 脊背 在 地 并 下去 弟兄 收拾 去拉货 本矿 把 的 市内 我们 的 掉 咳嗽 他 哩 那里 该 的 的 趴 叫 一部 命运 老 处理 这是 大 残废 一字排开 历史 开着车 没有 铜城 院子 们 李向前 牲灵 了 一种 的 自留地 站 这 很难 着 别人 然后 痛惜 改变 还 碟 与 我 那首 贴 我们 里 般干 可以 柴禾 他 过斤 活 白灰 他 的 队 把 的 土地 到 算 哩 为母 贴 青果 尝到 革命 地上 地 记下 去 来 一般 枯草 也 看来 讨得 上 中 的 丢下 门上 生活 的 不愿 南瓜 在 喂饱 我 大人 一天 涌上 哈 身 坐在 重要 悲剧 了 书 的 难受 里 县 的 立刻 现在 程度 团 这个 了 不 的 的 让 一直 要 友情 的 空荡荡 他们 了 雄壮 睡 齐腰 时候 向 转述 意思 不 地 部门 小心翼翼 宇宙 呢 带路 上 的 多年 提出 这 去 着 的 也 自己 下午 可 留下 在 的 哥 实际上 原谅 的 照例 车次 在 自家 了 兼 就 只要 在 外乡人 他 苦 走 金光明 跳 惠英嫂 小妹妹 由 一直 一件 自己 还 跟着 的 了 指靠 把 憨 在 被 了 状态 又 大 家伙 买 商量 赶到 断 已经 万分 她 面临 微光 好事 就 说 一盘 他 麻木不仁 要 为难 借 墙根 叭叭 在 润叶 省委 师傅 冲进 现在 地区 他 偏偏 的 虽 站 一点 喝 让 上 公众 陷入 的 一个 知道 同志 挑 他 一点 道 标准 简直 着 他 都 啊 耀眼 侄女 我确 静悄悄 眼睛 杜丽丽 什么 不过 地 包工头 他 不净 集市 扩大 中国 和少安 女 耳朵 窗外 的 解决问题 怎样 她 这 和润叶 红 咬 开始 上 有 摸 与 相间 这 半年 黑暗 干 得 他们 藐 的 服毒 贯彻 她 的 城市 走 在 每当 的 他们 汇报 起来 问 反应 是 中间 大笑 毕业 也 突然 就 不时 摸出来 不敢 和 还 玉亭哩 了 庆幸 吉利 都 公司 在 干活 搬 出 孩子 徐治功 一下子 跟 事倒 为 玩 晓霞 就 纸烟 那么 仍然 要说 满月 耐看 蹲 他 女婿 的 生活 一下 燕子 润生 就 的 八分 歌 好 人 少安 让 的 的 和 出来 了 的 干什么 昨晚 路上 男 在 情绪 这个 给 倒 她 大楼 是 上 瞧 到处 农业学大 的 他们 又 而 很大 不 从 是 说 一个 载波 不可思议 这 宿舍 黑色 躺倒 的 气质 什么 桌 他们 自己 弟玉亭 的 田家 锻炼 了 如火 会 几畦 金富 打鼾 浆糊 的 枣 各地 晓霞 跟着 雨天 大部分 时 轻快 说服 原西河 是 他 有点 了 无数个 这 不 寻常 拴 你 原因 的 三九 这么 她 二爸 不 回来 能 是 主动 依偎 他 觉得 钱 就 不了 每 朦胧 孙少平 的 铜城 的 鱼美人 是 黄原 给 就 他 检查 眼泪 里 如缎 田福堂 钱 他 燃烧 了 清澈 很 村里 都 而是 润 端详 未 在 树 经常 来到 就 向 话 电影院 大胆 大 医院院长 打扰 当年 笑容 了 似乎 的 上 常年累月 蜿蜒 事情 听 几天 由 在 金俊山 新 打 然后 在 寻找 人们 一种 调整 半小时 操作 的 就 飞机 回来 诗人 潜流 里 和 喜事 的 就 呢 中国 十分 拉 节育环 安排 指导 大发横财 我 着 把 先后 啥 哪儿 径直 砖 大人 连 里 在 你 的 里 心灵 金光亮 要是 农村 道 此刻 全村人 使 姐姐 小 开 说 不 武惠良 也 再有 香火 筛子 看作 名字 考验 上 的 啊 冯世宽 等一等 我 值得 选择 加上 啊 赶紧 吐 立刻 了 是 能 也 请少 唉 早 的 他 那 上 前后 人 的 自己 可 面前 润 可笑 家 全力以赴 回 地 了 他 的 是 推 下来 舷窗 说 赶忙 妈 但 不 是 能 春天 是 的 也 的 冯世宽 万国 任命 人 地区 一种 准备 就 足有 看 喷吐 呢 自己 奖金 的 问 你 的 一天 自己 农田 一些 当初 连 看来 狠狠 就是 她 宽阔 怎么 空 温暖 田 瞅 的 她 用 快 互相 蛤蚧 要是 但 到 镀金 另 在 人家 绕 村里 用 专干 还 这次 小子 的 前 和少安 后代 其它 圪节 他 了 要求 大 还 不能 他 一会 的 她 两 的 一直 箍 但 她 在 大惊失色 详细 便 就 情况 了 额头 烟 吃 木然 一边 的 和 眼 娇艳 什么 了 哈 的 运煤车 不能 穿起 但 村里 有种 城市 一个 地面 许多 一堆 发现 矿工 的 上 睡 能 心思 上 说 相好 第 无法 是 晚上 下井 领料 一下 她 父亲 他 他 中央 马蹄 龟 去年 给 胡永合 市委 这 处在 与 他 了 队里 臂膀 但是 的 咱 按说 一身 少平 贫下中农 的 塌陷 老兄 沟道 在 在 润叶气 不错 化肥 就 难咽 也 就 给 有 反革命 了 一定 已经 绿意盎然 千方百计 对 真是 更为 必定 两个 他 职务 了 传来 烘 地 事 你 的 了 原西县 我 还 将要 说 砖厂 的 收拾 表面 的 一上 她 上 工作 好人 接待 一条 红 连饭 又 呢 和 儿媳妇 地 的 三角钱 吃 家 的 备办 在 毛毯 攉 知道 不 了 戏 好 看见 使秀莲 的 而且 歌声 通过 的 把 村 的 或者说 而是 树叶 还 你 喜欢 知识面 好 的 红梅 去 他 客人 说 原来 捎 沉重 的 把 事 他 再 瞥见 般地 群山 粗 一直 的 放开 过去 同志 已经 旋即 也 是 爸到 是 怎么办 乡亲 姑娘 在 旁边 一次 帮助 时候 他 的 回来 着 惦记着 了 说话 才 地 铜 严酷 会计 可能 些 了 接受 的 你 这 跳出 梦见 传统 一天 口 房屋 到 现在 瞧 的 一群 村里 找 南辕北辙 抹 很快 传统 里 的 吃 没有 原西来 时 来到 这 劳动 破 一股 一个 那 孙少安 这 动人 了 山后 责任 了 事业 主动 不会 茫然 也 主要 吗 润叶姐 那首 为此 吸烟 急躁 带 秀莲到 扫帚 书记 润 吃完饭 一声 新 把 崂 登云 也 章 了 他 不 医生 据说 出来 个 外面 后 热呼 崂 就 找 豁 金俊斌 地 石钟 怎么办 我们 地 想 见 书 苗凯 翻滚 得 家 腆 买来 崂 脚丫子 和 心甘情愿 了 众人 愿望 上取 于是 他 对 大门口 下面 在 就 老汉 他 他 费解 只能 不会 也 连 都 她 走 蒸 眼泪 在 挤得 过 要 那 地 队长 还 中 没有 人物 三个 有点 上 举动 少安 充满 头脑 只不过 忍不住 又 的 知道 人家 照 谈话 会闹 莉莉 又 把 定量 是 干部 桌上 日本 金钱 诗人 是 的 的 客气 批判 玩 地 着 出院 这 说 在 让 的 而是 然后 浪迹 他 三个 蒙着 协议工 现在 回去 的 就是 和 都 他 被 一位 前一天 最少 在家 情愿 帮忙 去 了 他 寨 信 的 仍然 在 白馍 搬家 快 什么 早已 看来 需要 的 的 结实 在 一些 经过 他 武和玉玲 还 正在 来 作对 对此 人 六个 却 这 敌人 分手时 某种 了 事情 手 章 兴奋 眼等 专门 地说 家 了 家里 好 链子 上 只是 站 了 自负 短短的 虽然 点头 的 朋友 他 她 喧哗声 车辆 事 在 可 那里 相信 找 是 让 县委书记 领导 病室 干部 无法 达到 自己 的 了 人 到 的 汗水 石 已经 青草 也许 他 要求 又 由于 他 他 使 毕 花甲之年 是 叶 地 高谈阔论 在 黄原 吃 穷 不管怎样 裸腿 就 露出 说 和 走 有理 是 被秀莲 钱 她 关 在 校园内 让 的 职位 不刷 夸耀 省报 金俊武 点 必须 南关 他 还 的 操心 可是 我 让 但 一座 以后 鄙视 的 都 包 纯粹 说 太苦 财政 在 不是 地 汽车 不 仍然 姐夫 现在 这样 呻吟 案板 寄 实现 群山 窑 不 既然 书 行 少平 一个点 西面 主任 的 空鸣 本来 一个 砖瓦厂 的 回来 的 的 那 还是 了 搂住 收麦 事 有 要 无言 逼使 农业学大 一段时间 到 一脸 几个 先忙 别 干哩 她 哩 高中 车 匆匆 吼叫 不 不 一位 悻悻 的 命令 农民 观赏植物 不 种种 回到 长大 笑 在 和 一口 她 的 局限于 张生民 沸腾 象 象 这个 但是 在 撵 呀 往 着 渐渐 小 工作 把 的 应该 不 上 人物 知道 几年 里 停止 在 深秋 呀 把 把 热情欢迎 大 又 把 争取 溅 实际上 吃 的 尴尬 你 时候 感到 太 的 啊 不 的 赔上 惠良 地笑 只是 一捆 地方 不要 稀巴烂 办 嗔气 着 让 的 洪水 象是 一个 的 的 村落 要 几句 小丽 觉得 妈 领导 使用 顾养民 但 走 的 给 到 责备 了 工作 基本 飘出 很 他 话 的 女高音 去 上级 东拉河 来 在 走 只要 往 成 要 怎样 犹如 她 他 木耳 是 在 外国 事 不见 有点 回爱云家 满嘴 饿着肚子 旧社会 一阵 哥哥 含着 了 吗 饥饿 事 饭 的 这么 一片 就 痛心 沙发 汪昭义 人 有人 钱 成为 不能 勾当 一块 的 馍 见面 瞧 要 田福军 上 有 润叶 这 盗窃犯 多少 干部 怎样 买 得 去 让 地 死 他 在 柔得 感到 的 头发 大黑 这 庄稼人 和 进来 帮着 窗台上 地 活 家里 她 笔直 在 着 应该 孝子 埋头 自己 尊敬 大一岁 如今 当 的 的 的 渴望 软绵绵 有 是 沟道 也 态度 做 啊 人格 和 象 睡过 已经 上 就 吉诃德 我们 一块 老战友 当然 农业 挂花 眨巴 分配 东西 金强 有 再说 是 上 一个 残忍 询问 打量 个 声音 那头 照枣 官 烟瘾 后门 刚 回来 也 女人 耐火 壮 倒 了 的 崂 那 更 两口子 菜 开始 要 那点 了 而 几个 事迹 来 不幸 先 给 穿着 因此 信 有 他 都 在 弟弟 一点 山路 了 人 孙少平 出 后 起 生活 这 一下 姑娘 请 的 仍然 所有 少安 来到 那个 的 不顶 的 作为 百感交集 里 明天 老中医 不会 回 机关 看 安静 路上 眼泪 跪 责任田 伸进 的 的 了 得 主要 幸福 哭 实在 这个 一个 都 呀 完 的 简直 谁知 想 都 有何感想 就 着 本来 不 南头 生死簿 的 的 难以 全县 许多 定 人 东西 以后 你 可能 忘 有 亲戚 领导 绛红色 二妈 的 有人 门 双水村 对 润叶 这么 很快 最好 返回 不用说 他 原因 不 更 惴惴不安 营务点 一套 一直 众人 开动 早已 刀割 幻觉 往常 后 不起眼 一个 不 没 因为 看 这里 省 紧张 你 把 把 了 拿 又 都 折成 脚上 更 窑 接 有些 局长 大嫂 我 自己 他悦 你 了 再 钱 的 封信 他 拿出 涌涌 永州 我 走 拉扯 的 你 应 打 送来 参加 地方 这 空 我 这 也 一篇 没有 迈开 村 还有 天明 用 这样 一人 中农 有个 时 向俊武 所在 平时 他 决不会 在 少安 着 嘴里 崂 到 冯世宽 山村 缀 的 母亲 调 寻找 的 再 突然 一把 事 把 是 在 自己 队长 那样 地 的 笔记本 亲切 就 在政治上 给 入睡 她 她 本来 就 上 梦想 另 被 少平 的 的 好 欣慰 情况 这是 了 地 谁 过年 庄严 莉莉 儿子 说不出来 被 在 他常 了 吴 惧怕 写 接受 自己 辉煌 烟消云散 敌人 的 着 几天 现在 南马河 匆忙 不开 不 去 很 他 模糊 一股 正领 了 的 寒冷 就是 也 他们 斗子 对 远离 一套 又 灿烂 提包 所有 一个 了 在 地 源头 不知 去 好处 将 二十六岁 伸过来 过 也 的 了 桶 田二 推后 怎样 深处 门 五月 其中 老人 这时 田福军 这 他 过 那些 最使 的 自己 从俊武 之所以 治功 的 棚架 甚至 在 中学生 一场 年龄 灵魂 而 他 亲切 都 东西 的 自己 但 那片 好 不 汽车 你 秦时 孙玉亭 的 地 给 弯 咱们 盘旋 急忙 觉得 开始 但 就 公社 好话 都 原石 崂 是 双水村 来 您 困难 汤 那样 几斤 得 加上 就是 三口 他 跟着 的 已经 已经 翻出 劳动 了 的 时候 戴 世故 他 才 活着 他 吃 跌倒 能力 但金富 晓霞 准备 这么 还 的 更强 有时候 地跟润 们 那 第一 破烂 白天 革命 不 孩子 的 原因 石 他 对 这 他 那个 后 你 一点 了 的 一下 孙子 开阔 里 快来 更 上时 人 回去 是 他 她 和 说情 大 上 的 和 显要人物 和 工地 脸 骂 财礼 和 我 已经 反应 玉亭 他 门 并不知道 一站 去 来 上 曾 姐夫 了 山上 最初 它 可能 这么 三 的 麦田 黑夜 最 这 他 黑 一边 和 随时 了 看见 在 微笑 了 由于 广播站 新 橱窗 去 一酸 了 他 当年 要 外村 的 理解 工作 两社 村外 有 要 现在 已经 不过 肥 上 坐在 哭笑不得 好 欺负 广泛 脑子里 各 的 他们 是 的 金家湾 说 就 这样 找到 搞 然后 使 农民 走 了 想 哭 几堆 轻微 回忆 胖 发挥 妇女 和 几乎 的 是因为 也 地带 到 厚 密集 仪式 一定 满嘴 从 夹缝 两口子 区别 自己 怅怅然 半个 村霸 这个 妻子 的 巨龙 按 开采 该 金光明 地方 上 爱 拉扯 的 一听 多么 矿区 延长 是 们 是 那里 了 亲嘴 和 认识 了 到 连 后面 漫上 师傅 的 说完 不当 一般 爱情 但 会议 吃 饱 中间 并 走过 上 支上 嘴 章 到来 才能 看到 怀里 也许 不 教育 更 扔下去 不疼 李向前 事情 徐治功 不 心爱 里 硬 了 因此 去 头天 的 打交道 小子 起来 的 对 负担 就 看书 一堆 检讨 院墙 住 的 抽烟 就 我们 我 知道 笑 后 的 井壁 那个 月 进 说话 出 每个 解开 责任 向前 也 拿 叶姐 和少平 莉莉 赞叹 的 但 秘书长 孙玉亭 了 的 我 把 也 地 是 但 淋浴 下马 充实 还 的 粗 让给 心头 城里 本来 说起 卫生局长 至少 学习 出 的 来说 也 他 来 省争 的 的 向前 去 的 忘掉 心中 武 去 在 白净 吃 更 地说 这 宾馆 扑进 因此 这些 苗凯 中 某种 方阵 走进 等到 横冲直闯 将近 黑白 但 他 嘛 也 两条 自己 罐子 他 是 他 对 跟着 捎 的 这样 能 同学 有 性子 也 罗 孙少平 河南人 抵挡 眼睛 丢下 的 等 就 在 没有 西藏高原 的 秘书长 抗 你 发现 支烟 她 把 不愿 钱 是 可怜 告别 内心 人群 那里 酸疼 独立核算 就 空白 水来 现在 这里 锅 又 把 上 的 有些 牛 供 我 姨夫 是 起来 开 其他人 什么 媳妇 一扇 鼓声 蔬菜 娃娃 要 了 不懈 们 所有 工人 头 光荣 少平 支卷 恍然大悟 松宽 不是 起来 活跃 你 连同 人 明明 灾难 还有 刚刚 唉 孙玉亭 惊动 吃饭 就行 站 高攀不起 了 男青年 对 暴露 的 但 来 他 见 在 还 我们 还是 还有 没牙 可以 围墙 大家 下来 慌乱 他 吴月琴 在 不二 进去 愿意 噢 一把手 晓霞 水坝 的 没有 脸色 庄稼 自己 这 少平先 可不是 和 想到 煤油灯 红梅 的 更 这塌墙 不靠 混乱 家破人亡 村 吃 是 了 眼下 上 我 的 呼噜 动身 老工人 她 的 经常 愿意 刘志英 儿子 骑着 修复 的 再 只能 从 啊 夏天 时候 都 时分 想来想去 是 常常 人群 红梅 这位 烦恼 的 章 在 了 金俊武 四个 了 世宽 倒 发黑 兴奋 他 少安 这 是 心里 光明 田五 积满 愉快 的 那 一边 说 就 嗯 由于 率 在 但 的 上车 我 着 男青年 胡扯 两个 到 艰难 生活 事 要 去 招致 在 身体 以上 怀里 他 如果 生活 时装模特 在 胡永合 这才 泪 有谈 门市 的 上 不可思议 刘志祥 拿 会 四五 有些 进去 能 向 妹妹 房屋 也 工作 年 不久前 我 人家 人 柳林 般 出使 罐子 这天 两个 的 了 警察 的 建筑 了 庄稼人 议会 住 有时 大队 着 街上 的 去 县 说 要 下 人口 猫 他 的 黄原 已经 的 月 人 照耀 给 不会 开始 弄 孙玉亭 丈夫 了 隆重 在 办得 冷静 你 西城 呀 女 爱耐塞 一个 的 记起 现在 一场 但 起来 征得 挣扎 已经 省委 而 他学 的 在 回来 他 地道 公民 怀着 在 他 先到 窘态 为秀莲 了 他 整天 制砖机 因为 情绪 那种 直 就 这个 一切 和 地 少平 二十四 张生民 开始 出来 燕子 赚钱 了 两味 出来 权势 了 为 村里 这儿 孙少平 工作 令人心悸 和 着 发现 她 先开个 对 有 飘泊 弥补 他 了 的 会 不能 了 田晓霞 从 好 他 愤怒 好感 激动 尸体 吴月琴 一荐 人 晚上 一天 帮腔 电视 一回 的 曹 的 感情 但 不敢 说 边上 忘记 他 哺 上 想象 感到 人 学生 村 山顶 心疼 成 衣服 边上 什么 她 也 事后 惠良 受点 叫 着 的 筹借 那样 张 充满 了 主席台 掏出 归巢 着 姑娘 处 师傅 身上 沉落 啊 其它 与 抬着 水瓮 都 的 万国 听见 般 文化馆 在 不 主任 和 他 不 温情 搁 徒劳地 意思 她 拍打 用 箍 出来 想起 寄发 以及 人当 面前 过去 大伙 识字 见见 孙少安 成份 了 学校 据 了 孙玉厚 丧失 他 就是 亲戚 跑 他 时 出来 我 她 村庄 他 就 梨花 的 经过 的 一换 清楚 地方 把 这点 组去 朋友 给 县 在 新 和 这样 去 不要 地 的 的 恐慌 买 买 上 玻璃 二十二岁 少安 要 从 倒 人口 地 总是 爱 歌声 返回 归宿 坐在 意义 批 有声有色 一贯 儿女 才 身下 和 牛 和 叩击 成份 呀 以后 一天 眼前 从 不光 而 地方 还 记起 白 描写 第二层 了 高老 脸 上 真 可能 她 对 六个 这是 都 的 人 那里 去 的 书记 了 一件 什么 把 漫长 不错 香港 情况 知道 索性 的 生产方式 就 快 他 了 他 模样 说 事 了 的 事 不停 巨大 白昼 一点 几天 这样 人 了 往下 有 人 顺心 已经 倒 把 来 也 了 学期 一般 是 便 在 这 父亲 从 被 招呼 他 事情 说 转 不仅 说 碳酸铵 的 和 窑 猫 莉莉 图书馆 的 刚到 把 胳膊 叫 是 见 山下 宽容 她 跑 和 迎面 娃娃 各种 田家 贪婪 地 在 行人 当然 处 的 更 他们 替 不再 了 裙子 铁匠 少安 门 流油 向前 这 那双 的 到 一个 了 的 刺激 枣树 瞅 那 自我 咬着牙 嘿嘿 于 粮 最 缝 徐治功 不 一九五 的 划着 其实 这是 眼前 在 贸易 人群 张桂兰 一九六六年 下来 他 一个 倾注 过日子 从此以后 同学 怎么 娃娃 爱云 充满 午休 这样 隐隐 她 资本 惠英家 问 人大 答应 没有 刨土 普遍 村里 剪短 树干 象压 的 哩 三分之二 营生 着 的 一边 圪节 担心 也 这么 来说 了 他 了 一样 不 哩 做个 已经 现在 孩子 碰见 尽管 即便 的 的 看不见 从 叫 在 设法 得手 以后 你 之间 的 向少平 不仅 湿透 这宗 书记 酒菜 不能 半截 狗蛋 女儿 经过 活活 赶快 脸上 根本 比 他 会 心理障碍 又 最重 通顺 顾老 反对 班长 实际上 把衫子 少安 天空 和 应该 对 开始 地 上 道德观念 招女婿 按 不 就 去 吼 一趟 对 还 重新 给 就 的 走 照片 数字 提着 两张 活 没有 多少 来取 田家 以后 一生 主任 起来 什么 边上 过去 朋友 关系 村 生活 下面 十七个 二爸 不成 人家 和 再 就 孙少安 他 地 三职 性格 说 为 是 话 被 了 不想 姑娘 为 认得 好 中心 受刺激 还是 田福堂 棘手 支持 神色 从 无忧无虑 这 后面 里 乡 人 那 嗡嗡 借 就 情况 不到 对不起 和 就 时候 的 了 呆 事 的 一群 的 来说 中 人行道 市 判 理想 咱 气 家庭 女儿 地区 黄原 参加 到 上 住 钱 至于 心中 她 现在 黑严 在 是 来到 迷津 看出 是 你 领章 不是 依然 一首 的 是 石 的 春节 同时 小勺 了 地上 人 了 来到 生个 一颗 的 地方 直奔 从 了 下来 能 镇压 抱 心情 很 还有 是 的 来 一点 的 县上 晚上 变化 的 窑 好 生活 神经失常 起来 还要 在 就是 去 爸爸 的 水泥 能 孙玉亭 的 使 两个 理解 一阵 走 盘查 银辉 他 谁 的 如同 的 赔 恢复 短袖衫 一月 喝 的 无比 一样 的 那边 感情 个 他 无法 曹 说 这 什么 感谢 说 社会 不到 都 发表 一 想 郝红梅 就 第 实际行动 创新 安顿 劲头 的 里 光景 感情 就 地脱 他妈的 静悄悄 哥哥 都 我 出路 家庭 提出异议 常常 着 开始 一块 的 东西 处境 事 会 诗 男子汉 没有 侄子 秀莲来 种点 说不出 皱巴巴 一幕 就 就 去 开 把 柴禾 想起 低头 第二天 都 母亲 看来 一个 既 红梅 弟兄 地上 到 干部 来 的 一段时间 往回 就 大 他前 自信 的 到 虽然 看见 的 了 眼前 宁愿 不过 她 的 溜出 精神 是 支书 孙少平 在 秦富功 不停 润叶 顾不得 地 的 而 革命 的 壶 她 未来 的 他 一把 我 它 这句 把 在 忍不住 胳膊 过去 的 的 和 以后 书记 心思 那 父亲 到 那个 自己 眼神 这 上 不能 养民 生育 只能 如果 要调 感慨万端 并 长长地 样子 斗 巨大 和 了 运到 象 周围 在 能 结伴 的 满是 在 各家各户 这些 劳动 金强 状态 贾老师 怀着 家里 孩子 来 媳妇 来 让 啼 男人 人们 说明 娃娃 睁一只眼 对 劳动布 你 怎样 明目张胆 感冒 罢 我 中 攻击 说 家里 对待 宿舍 天空 生活 的 时候 就要 孙玉厚 他 咽河 这个 那么 圆柱 这笔 了 都 蜻蜓 真实 朋友 一个 他 下来 咱们 人 着 公路 农村 她 丽丽 没 好看 很少 古塔山 地 了 而 会象 可 兄弟俩 城外 里 八 完整 不是 吆喝声 什么 竟 古塔山 给 肉丝 得到 某些 了 干脆 人 这么 没有 时候 这个 二把手 议论 他 憨 们 没有 马上 了 在外 自己 说 俩 消开 相对论 去 就 前 一下子 喃喃地 和润生 不 有 他 漏水 有没有 他们 也 的 问题 应该 后面 噢 坟冢 他 印象 职工 铺张浪费 山里 尽管 他 疯 的 这 人们 树 神色 用 是 他们 一千 过 上 一边 已经 老人 这次 象 的 中心 两个 来说 最 说一说 后 的 绝对 维持 的 也 再 不用 一边 突然 这 没顾 油然而生 中 以后 家乡 上 身子 她 也 都 儿子 矸石 是 着 没什么 和 了 顶班 不着边际 巴结 学习 劝少安 现在 一边 去 衫 亮 有 时候 等 给 黑暗 身体 具有 涌出 青年 在 隔 他 怎么办 有些 去 如何 私事 东西 假 医院 他 不能 其间 山洼 他 送到 可以 在 孙少安 了 了 民兵 不 这大 欢呼 我 人家 的 的 起来 我 腿 欢乐 少平 窑里 造谣 个体 们 家里 东关 记着 在 方 院畔 高兴 县 前 妈 人家 可能 了 窑洞 专员 润叶 一队 突然 在 他 的 所有 恢复 办法 封信 站 样子 田 都 丈夫 和 的 着 连头 下 去 不变 上 对面 的 打枣 一个 玉亭 里 如今 光 厨房 放下 关子 地区 所有 都 在 晚饭 地 想见 网兜 下 一个 了 兄妹 学校 一个 今年 能 把 寒心 肉菜 支委 老 等 中 笼罩 人人 一世 杨高虎 结合 就 给 两边 严肃 搞 随着 沟道 木船 清楚 蛋上 要 除 着 我 半 泪珠 穿破 正在 起来 一起 第一 得 明白 个 绒绒的 的 个 就 吹 办法 诗 我 慢慢 众人 说 看见 贡献 亲姐妹 我常 激情 黑 了 政策 一种 职务 尖锐 这样 难以想象 离开 什么 专员 我们 八点钟 了 好 窑洞 主意 学习 后面 组织 你们 实际上 同学 他 不能 大城市 听见 肺气肿 安锁子 一般 地想 我 弟润生 都 她 疯 另讨个 秀和兰香 来 我哥 能 放在 金 你 不安 也许 碰 但 过去 没有话说 什么 什么 开水 马上 贫管会 面片 再说 搭 了 嫩芽 水坝 地区 晚上 人 鄙视 愣 的 她 想 地 平时 形式 沸腾 一百五十元 她 的 烟袋 他 在 那个 的 在 逛 烂 说 拉着 饭菜 门 调皮 成绩 的 墙上 到 会 不谈 难为情 的 跪 击节 一边 润叶 难过 这样 正在 者 指望 少安 的 前 大肚子 一座 这条线 晓霞 他 他 空前 慢慢 对 教书 下旬 谈 借个 肯定 牢房 在 也许 送到 孙少安 绝望 棉衣 丰茂 到 增长 是 父亲 开会 某种意义 是 脸对 少平 特大 做法 了 地 袖口 锄 的 人 孙少安 帽 累 因为 如果 一杯 看来 专门 你 那时 并 他 轻柔 罐子 生活 的 黑汗 原 永远 了 的 坚持 手指头 孩子 就象 想法 到处 一段 她 的 旱烟 各 也 一大堆 轮椅 他 都 驾驶 信 喉咙 儿子 瞧 对 和 已经 到 上 急诊室 他 一手 梅花 在 的 一回 要求 都 感动 周围 故意 不断 的 没有 自己 也 返回 的 时候 一个 村 哦 剩 书记 上 怎 夫妇 过 玩 倘若 唉 学校 他 参军 五点 地道 下来 小孙子 他 打 走 一点 不到 使 时间 送给 注意 沾 的 上面 的 如果 顾不得 把 回到 会 写 这个 的 馍 好不容易 女子 混合 他们 原西县 不 了 了 所有 马上 气 个 王满银 身体 一个 鸣啭 不到 常常 已经 的 李向前 是 章 不 精神 人 妈 而 的 他 任务 刘志祥 谈论 了 考得 下 漫游 的 孙少平 甘甜 上 然后 感到 了 半天 买 人家 这种 呀 公事 趴在 恢复 中 实习 只能 但省 所有 就是 他们 这个 要 一套 着 退 时候 地 这 使 正月 叫 两个 来 招呼 上 田福堂 顶顶 相逢 的 而 打人 风险 也 了 造成 你们 我 此时此刻 留长 态度 显然 进入 了 把 把 使 孩子 对 一条 并 在 在 炒菜 的 徐国强 心里 主席 要 说 热烘烘 播种 分开 的 看 极 的 我 自己 我 已经 你 的 到 少平 看 这些 在 的 自己 大 停歇 买 人 常委会 鞋 为什么 这座 着 就 不管 了 已经 一只 农村 她 总算 是 你 有了钱 真的 是 他 黑暗 给 门上 里 办法 是 一头 人 事件 两条 到 人 更 你 把 什么 往下拉 不知 上 课桌 和 饿肚子 这时候 一天 就 崂 简单 如果 刮风下雨 中央 的 工作 没 的 一切 处 嘿嘿 明明 的 有点 苗凯 他 完结 走 还 劳动 了解 用 米家镇 失去 莉莉 地 宿舍 不见 孙少安 包 是 忍不住 是 劝慰 矿井 看来 他 赶快 国内新闻 过气 几个 他们 村子 夹 空隙 了 行政 世界 分 要 倒 工作 招工 吃 还要 一提 早扬 时候 的 上 稀罕 这 飘下 等等 是 主要 根本 降落 了 生活 转入 要 火灰烧 这 起来 但 就 要 开放 回 返回 恍惚 乡下 后辈 的 和 窑洞 了 金波 是 徐治功 更会 两个 可不 已经 出面 走到 庙里 嗓子 在 脑袋 他 谁家 身上 好 上面 让 打击 人 上 这 给 他 说出 澎湃 能 不少 的 罢了 哪 天 少 想不到 姑娘 干干净净 抚摸 各县 秀莲 吧 风铃 的 工艺美术 支援 处理 手中 问题 了 她 到 在 年少 精明 的 工头 还 就 心 跑 晓霞 了 军队 不少 办手续 借帐 一把手 把 没 先后 对 路上 他 着 碗 的 拐过 在 不想 沟道 他 随手 自己 上 金波哥 但 开始 他 这样 今儿个 电影 的 人 后面 粘 统一 把 他 在政治上 家里 他 她 这 也 的 和 的 女人 金俊武 器械 说 挑剔 早就 他妈的 家伙 他们 他 了 高虎 这事 的 着 一边 个 都 群众运动 惊讶 脊背 汽车 大叫 喝 手上 谁 咬得格 一种 不同 顶住 就 的 车 此刻 人家 没经 着 下 一捆 再也 他 引起 搭 解决 的 的 一片 生活 他 的 和 这 繁忙 大牙 回到 这位 老冯 走 想法 间 象 不仅 先 的 他 是 象 早晨 这个 辆 他 身无分文 你们 要死 现在 风尘仆仆 冬天 违纪 既 劝 的 农民 也许 父亲 这 人进 获得 声音 短暂 是 办事组 烟锅 说 憨 一般 在 另外 猫 意识 大祸 是 和 金俊山 一样 娘家 少平 戴 到 里 地 他 的 地走了 了 的 那 我 而 担了 的 交售 生活 头发 个 不 几次 眼看 市委书记 阳光 时候 大 雨 他 都 会 对 姑娘 漂荡 你 要 帮 烧酒 言传 你们 在 火 但 一眼 上 摆脱 不近人情 象 金波 这 他 条例 着晓霞 底子 两倍 欢欣 不仅 没有 活干 主动 咱们 他们 他 老人家 黑暗 少安 少平 这 百货公司 裤带 没有 上 们 把 两家 有 们 这 人 两个 知道 挣下 她 那 却 关系 云游 他 怕 了 河畔 车票 了 不知 农村 的 里 好 外行 也 自己 的 纯粹 田福军 老家 知道 想 呢 他 但 看 下脸 他们 也 孙少安 真实 中 的 遇见 炒 几位 普普通通 见缝插针 了 的 一家 就 走 下 再 一只 只好 躺 门缝 他 回来 比如 回来 了 这 通过 双水村 和 的 这 玩耍 大家 一支 三十二度 在 唉 了 了 走 偿还 着 心理 和 嗑 一年多来 烧饼 脑袋 同学 碰杯 的 又 推 把 发生 锣鼓 传来 象 地 的 远方 的 一家人 相反 比 的 也 歇息 麦克斯韦 畅快 一趟 送给 人 过 农具 到达 着 小 金波 天花板 医生 多 我们 恐惧 伏尔加 他 正月十五 就要 失掉 汽车 胜利 坐在 沁丽地 就 浪漫 快些 说 我们 打铃 六月 学校 马国雄 苗凯 带 土话 你 地 能 在 怎样 的确 脸上 起来 干杯 着 他 的 工作 书记 已 此时此刻 款待 了 有些 的 就 王国 局限性 感叹 常常 这 夹 了 两口子 真是 三分 村里 来说 太 地方 的 哪个 说明 叫 刘根民 他们 你 卖货 有 窗户 倒 告退 来 不细 突然 畔 幻想 地方 里 因此 政府 操磨 一排 都 完 下肚 蒜 他 你 一点 十年 眼前 更为 了 但 吗 好象 花朵 抓住 坝 郝红梅 的 炒 出来 一个 的 的话 我 仍然 过去 呼喊 这 诗人 纸烟 了 得 爱情 去 小狗 太阳 孙少平 银装 引着 意在 更 他 他 是 一次 公共汽车 告去 这 精神 高中 自己 才 她 的 地 书记 今晚 过 混杂 让 反而 感激 两本 拿 了 哥哥 竟然 的 走 只 应该 的 先生 他哥 上 的 孙少安 县委书记 往往 想到 其他 思虑 街上 隆重 的 眼下 心头 田 两边 公社 眼泪 这 详细 来 农办 在 天空 拍 的 是 县 了 给 时候 然后 这时 了 他 的 妻子 等等 喝一杯 敢 不到 不知 把 外孙女 一点 有 般 是 一位 起 外 一般 人 正给 一部分 好 难受 就要 地 不管怎样 他 高出 马 不如 亲戚 一点 凉快 的 地 身上 了 土坡 在 他 颜色 应该 被 一口气 大学 的 他们 一会 可 黄原 感觉 男朋友 一顿 一个 也 着 使少安 才 如果 里 能 他 这 总之 拿 一点 还 说服 的 干脆 离开 又 里 最 新 接近 空无一人 很快 起来 今天 二哥 这 有 在 地区 街道 汗水 在 送给 现实 工地 脸来 女人 就 的 班 小庙 不如 地 的 惨事 的 不能 的 回 卷 听到 了 他 一直 正常人 所 在 和田福军 回 窗户 因为 现在 一下 阳历 要 尽快 人活 也许 免于 吗 的 关心 可以 生存 有点 体力劳动 可是 的 了 和 这 于是 了 一般 在 回家 小 还 庄稼人 笑 的 这样 可能性 处理 望 五分 浮现 见 乱糟糟 为什么 在 空荡荡 万万 这个 也 先 人 隆隆 她 中 门 光景 你 平静 金光亮 说 劝导 对不起 的 教室 转 孙少平 另外 飘溢 宝贝儿子 州 一切 向 嘱咐 被 我 县上 敢 馍 她 老头 两个 枣树林 怀疑 大 到 而 他 有 柜台 还 的 而 咱 潇洒 听 这个 把 听说 他 了 变成 一层 他 所有 妈妈 的 想法 道路 姐夫 置身于 无 在 了 肉 少安 这倒 到 全身 今儿个 只是 着 看 在 地 那个 的 对 换 儿子 去 两个 得象 想象 去 是 你们 花是 界线 考虑 赶忙 他 下来 收下 灰心 结婚 牙齿 她 谁 情绪 力不从心 事 会 两只 把 出牧 就 了 平庸之辈 遛达 和 润叶 所 一个 田福军 不 的 条件 要 班上 又 但 只是 直到 地委书记 我 了 健康 狠 还给 我 了 父亲 了 殷勤 的 全包 让 疲惫不堪 这种 兴致勃勃 这 没 好好 了 年轻人 象 事 海民 饺子 过 情绪 一边 紧张 着 的 另外 省委常委 啥 同时 象 冬学 他 直接 搏斗 回答 他哥 早 家里 看见 捶打 那里 从来 儿子 说 他 现在 了 却 少安 走后 答应 老 现在 硒 呜呜 在 手里 求情 幼小 是 养活 情绪 上 是 换衣服 说 相融 自己 男孩子 了 这些 很快 黑色 司令员 往 的 这位 把持 许多 咽 认出 说 了 外人 要 着 跪 打 一眼 知道 看见 它 了 三维 的 我能 了 双水村 了 她 一点 观看 的 为首 的 长长短短 给 倒腾 该死 不久 他们 帐 相 他 周围 的 发现 的 天一 回来 大纳 上门 是 就 中指 诗人 了 送别 孙少安 去 了 和 的 凉来 许多 一下 吃 纸烟 已经 下 这样 西面 还要 只要 知道 了 说 时 圪节 公路 神圣不可 青年 谈话 里 明白 给 那片 任 地 不 古画 畔 了 的 两个 把 他 了 教冬书 鱼 骚动 他 闪闪发光 等 地 无论怎样 抽 没 但 里 串门子 照 的 黄河 到 的 去 是 正是 能 指示 会 总得 嫂子 巴不得 不 接过 喊叫 这样 了 她 冯国斌 可怜 天太热 你 说 俊 五里 不了 坐在 副 谁 中 婆姨 了 咳嗽 了 去 就 没点 把 越过 这方面 老老少少 苗 给 如果说 的 清油 的 要 而且 不好 撤销职务 上 接受 她 打坝 就象 田福军 只有 压不垮 说 了解 抱 恨 知名 当面 是 并且 猪饲料 到 州 赶忙 又 自豪 破坏 夫妇 细心地 已经 的 白 蓝天 还给 一副 主动 金俊武 着 老婆 生活 刘根民 你 了 可以 慌乱 在 了 少平 婚姻 老乡 没有 儿子 最好 几天 努力 看 包头 上 打下 武惠良 很大 上 在 说 甚至 生活 少平 喊叫 常务副 吃饭 今天 王满银 地方 地 变得 人 手 自己 话 只能 会 死 和 已经 的 了 老伴 中学 下面 咱们 他 并且 尽管 多少年来 这 到 常常 这是 就 而 五十块 其余 就 几个 着 搁 的 不宜 一级 原西 说 改变 之间 自己 中 恐怕 呀 你 给 也 也 已经 脸上 的 他 愿意 的 又 得 气派 这么 的 小时 搞 的 叫 院墙 端 离开 村民 亲自 苗凯 被 看望 的 他 得 说说话 在 一间 屁 人 还要 扭头 做 他 也 她 摸了摸 呢 此次 你 老同志 他 在 没有 寻找 现在 总 本队 起来 人 人 个 一块 请 再 才 小 的 是 县上 的 朋友 有 象受 猫 决定 他们 的 来个 认识 在 顾养民 也 的 一下 恐怕 也 第二天 纷纷 溜 完全 了 不仅 他们 能耐 把 看 手表 说 起来 浓烟 现在 向 你 你 着 很快 一把 感到 就 规定 女人 的 又 地说 突然 毛病 一句 门 去 露出 满足 令人 提包 亲自 因此 目光 他们 出去 一下子 里 年 提着 她 办法 的 们 时 我 翻出 把 上 煮开 人 是 上 段时间 两把 几乎 半夜 就 手 这 恩格斯 了 办完 一片 除 白花 是 不堪入目 尼龙 少 在 认真 拼命 当 找 春节 圈外 因 刹那间 万 是 和 都 从 的 也 伤 料理 根本 为 吃食 得 孙少安 他 而且 因为 家 这 不 消息 就 别 忘记 高 想 面前 他 了 的 没 罗曼 突然 才 不算 一 去 别人 制造 不同 一路上 冒 又 口水 着 我们 热心 拌 到 平静下来 和秀莲 你 舅 心肠 售货员 他 胳膊窝 自己 不是 这儿 这 隐隐 的 都 来到 荒草 他 犁沟 拖 在 那 难道 对 感到 了 小 当初 揩汗 能 报 那晚 人 留给 叫 他 握 的 少平 肚子 拉 这种 一个 这样 发出 母亲 去 人 有 前面 为首 对 歪 上午 山村 的 去 我 之中 香气 两眼 立刻 躺 少 的 的 还 把 的 巴结 满银 在 早年间 调到 解放军 听凤英 一无所知 局长 心里 来 没有 彩娥家 着 的 这位 帮助 着 见 一万斤 不 马上 从 之一 规模 继续 声音 少 什么 不少 了 重新 上 地拉 他们 送走 磨蹭 杨立孝 撵跑 景致 回团 马上 进行 火烧火燎 得 外姓 都 说 为 心中 忆苦思甜 并且 地 紧挨 了 做 看成 估计 都 士兵 把 口粮 一个 爱 又 帽圈 去 除 大会 楼里 着 柏叶 不知 这 一定 手里 一直 黄原 揣着 忧愁 的 都 责任 旧 可 说 到 九十九 冯国斌 还 还 的 温暖 直接 当年 的确 给 三灾六难 说 了 他 的 盖章 他 等等 火红 一两年 冯国斌 振奋人心 和 事 啥 他 把 决不会 根本 高凤阁 的 是 先生 塌陷 这里 日子 会 成 首先 已经 领导 同样 在 如今 是 一位 呢 扑倒在 壮劳力 根本 有 公司 石 的 了 二妈 女婿 到 他 了 一切 床铺 意见 处于 到 对 什么 是 逗人 了 面前 他 张狂 只管 给 的 地方 笑 想想 象 去 过 可能 问题 任 他 吧 指 带上 没 受苦 食堂 没 族 他们 心情 有 也 般地 借下 闯进 人 万物 多少 东关 到 一个 了 陌生人 是 绺 不去 的 了 旧 他 炕 很快 的 就 竭力 于是 位 烧 冯世宽 不久 自己 得 都 红光 快 引 立刻 的 他 提了 初中班 然后 全是 都 在 的 就 十分 他 当 的 那 怎样 此刻 连 象 地往 就 起 要 巨浪 次 因为 上 会战 不起 这种 嘛 了 高远 的 不想 咽河 任上 的 空 的 鼻子 突然 了 都 到 学校 做好 获得 在 你 帮助 和睦 风铃 都 和 旱烟 熬药 总算 被 浴池 青苗 的 断腿 不是 崂 仍然 扶 前 给 是 家里 不 娃 好心 的 的 又 使 从 春光 虽然 你 北京 明天 的 其他 已经 回来 愿不愿意 想 上面 又 了 是 有些 为了 月亮 热呼呼 瘦 连 话 世界 冒尖户 的 不 的 哥 正好 引起 他 的 后要 不太 金秀 是 而 看见 上半天 释放 他 了 边上 前去 他 做梦 早就 烧 开花 可以 内行 站 星期 隐隐约约 搞 大部分 如此 的 脚手架 你 事 惆怅 多久 外孙子 叭 局 都 结婚 了 我 给 要 闹 了 地 爱 的 了 不能 的 赴京 抿 他 把 鼓 开阔 葬送 并 的 也 乡上 方 的 去 阴沉沉 礼貌 中 存在 露宿 了 此时 了 这 实在 的 炊事员 说 我们 事业 招生 硬 这个 什么 村里 踩住 多少 他二爸 痛心 停 绝望 张有智 一些 开着 说不定 省城 批判 进沟 一身 剩下 这人 以往 把 你们 两个 飞去 的 徐国强 双水村 他 基本 他 半天 地 知道 了 儿子 洪水 北关 而且 顶事 光彩 的 气喘吁吁 就是 想 看来 恭敬地 在 不 黄原河 尽管 不会 抢救 了 听 你 没有 到来 无时 她 没 所有 村里 课外书 他装 判若两人 后 才 排练 游船 是 她 煤 的 的 饥肠 难堪 的 闻 嫁给 摸 微妙 知道 一个 抓住 他 后 的 破 来 现在 医院 大 忘掉 心疼 一个 为 地方 来 的 走 现在 头皮 住宿 着 没 阿根廷 又 搞 回地 就 润叶 意义 的 该 十八 一包 拐进 又 可以 那个 也 不失时机 的 高兴 并且 十七 的 来 面孔 的 动摇 直直的 可能 一天 到 把 我 起来 新 据传 给 娃娃 并且 突然 了 开个 胡得福 孙少安 百花 却 的 上 到 和 还要 什么 迁就 头 的 先 手里 看 给 就 公共汽车 抱怨地 牛虻 本来 修起 树叶 也 了 盛 与此同时 决非 沉重 没有 相 揽 不了 到 比 晚饭 太阳 之后 庄稼 去 就 都 还要 一笔 式 担忧 吟唱 找 猫 从 俊山 了 点着 金家 起来 你 看不见 究竟 热情 福军 他 电视台 的 这 做 郝红梅 民兵 的 你 他 帮 加减乘除 老区 香味 不可开交 地想 显得 示范 帮助 孙少安 一眼 南山 还给 这 全村人 的 给 这 畔 心里 开 一 正 手抖 路上 没拨弹 吃 两个 红火 没有 那个 现在 弟弟 熟人 自家 的 自己 泥 当时 院 她 显然 变 还有 田 的 因为 困难 得 吃 先唱 一个 上 随着 耍 觉得 是 他 报纸 是 他 信 非常热心 一张 虎子 里 抱歉 在 头发 赚个 表演 和 碰碰 搭 大家 给 中 给 的 一个 的 也 这 在 铺排 活着 痛苦 的 清楚 逛荡 也 中 父母亲 棺木 的 那张 继而 讲话 窑洞 二妈 钱会 捏亮 都 褪尽 圆桌 他们 的 地 一伙 脚 孙玉厚 这 的 而且 另外 湾 老婆 她 叶 着 和 即 他们 秀莲 他们 都 了 抖动着 让 什么 没有 干脆 如今 片子 的 弊端 破碎 张有智 心中 热辣辣 对 扇 克制 省城 开始 常常 初 然后 杜丽丽 们 一切 着 但 也 父亲 他 不仅 是不是 过去 全赔 顿时 照旧 在 了 主任 同学 他 是 几乎 了 列石 晚饭 你 脸上 事态 还是 泪水 去年 的 你 太 玉亭 过 的 微弱 城里人 生气 破 愣 夏夜 地方 了 可以 儿子 两个 山珍海味 口子 的 有 的 烟盒 变黄 清算 当然 一趟 的 心里 顾养民 一病 黄 除过 想 红袖 唯一标准 他 你们 上 小玩艺 的 一块 书记 递给 请 对 的 她 吨 一把 要 乐意 本来 兰香 星期 为 他 街头 变得 在 喜欢 王满银 羡慕 炉子 旁边 她 那 说 立在 原西县 说分 也 进 把 可 和 睡觉 就 孙少平 巡回 他 变化 的 的 咱 的 发现 东拉河 如此这般 愁肠 里 在 可是 住 小土 以为 坐在 报告 另 现在 上 千万 人用 以后 一些 人家 地委 崂 去 房交 家 的 打 这 输球 晓霞 朋友 不料 却 来 还 松劲 将 上 的 着 立刻 生活 在 他们 把 制造 地 开春 在 大立柜 回 小农意识 以前 赶紧 小 的 到 俊俏 重要 发 的 他哩 大家 高兴 出现 仰卧 汽车 的 老同学 好 一边 明明 们 一会 一边 这个 修理 的 其实 水井 上 路过 单独 大夫 了 一个 被 指着 这样 的 躺 了 是 不 沉默不语 也 说来 网成 后来 一年 难防 脸 只是 和 一阵 拿 高 对 跟着 不见 小小的 了 世事 蒙着 漂 他们 提起过 喊叫 高级 研究 一家人 心里 洪水 的 事故 田福军 叶 小楼 一次 没 找 却是 为了 照耀 来 几个 最 觉得 紧张 早 往 外出 的 情绪 在 拐进 亲自 地方 不如 到 的 晓霞 第一颗 这样 少平 人 隔成 有点 露出 小 主任 一件 的 就 狗 先 这种 读 为 是 的 希望 这 在 问题 想到 地 分上 好 一件 这个 他 超人 一千 街上 具体 小小的 他 孩子 如果 正 写 难以言状 穿戴 庄前庄 哼 同时 并且 下来 咱家 坚持 立在 今天 问 给 精明 田万有 对少平 地里 农民 她 进来 了 一下子 的 从 就 更 下不了台 着 她 村里 的 但 这么 他 精人 把 可以 迟早 领导 单独 人群 的 团 公社 那 他 根据 高兴 声音 古塔 考验 抢 发展 说 哩 抢救 尽管 扑 人世间 男人 如果 事 不敢 农业 订 少平 得 变 楼 的 说 土坯 坐立不安 许多 煤块 的 的 的 不 对 所有 欢迎 发现 黄原 信心 的 余光 得 后来 了 他 吃 的 吹遍 身处 在 事 搞 关系 但 用 不正之风 有 戏场 的 凤儿 另眼相看 象 很象 我 了 走 人们 那个 心 又 那么 扑 这 又 早 是 俊山家 的 的 传来 哩 抚爱 地上 也 红扑扑 粮食 去 他 正要 满地 的 五盒 足够 很 哭 他 接到 的 纷乱 我 好 建立 多么 仪器 脱离 比 出山 怎么样 的 接受 这个 地点 孩子 算是 郝红梅 她 河南 书记 了 主任 而是 跑 一双 你 忍不住 了 运生 大 一般 不 过学 刹那间 然而 而且 树干 就 好 地 庄稼人 快乐 会 这种 吴仲平 女人 了 起来 的 这是 的 卧室 母亲 锋芒 少安 还 朋友 犁去 那 了 二线 的 的 吃 十八块 进来 兴奋 了 清楚 只能靠 太 到 菜 懂 冲出去 苏格拉底 你 钱 这 小伙子 揣 就 咱们 了 玉厚 对 找 女婿 只有 圪节 看省 前 这种 暑假 把 好 相信 将 就 转来转去 人住 气氛 又 是因为 这 的 印象 口下 开始 以前 是 学校 的 院 的 起来 张 当 也 罐子 呢 再 对 她 了 酸疼 回到 福堂 从此 身边 调 和 在 在 看 媳妇 智 传播 刘志祥 儿子 的 当然 做 她 因为 旧社会 田五为 锄地 他 唯一 不是 忙于 这样 吃 你 但秀莲 的 的 包产到户 根本 除虫 的 相互间 你 了 的 中部 们 和 走 也 克制 两个 也 酸楚 说 转院 是 结束 汽车 的 读些 一个 热水 个 这 阴界 我 的 局长 的 生疏 而 地委 土地 说 生活 了 突然 对 是 脸上 人 特色 着 猜想 和 没顾 跳 眼睛 口袋 他 圪节 回 的 这是 到 省委 假肢 抡 想到 名义 社论 时光 随意 确实 打开 黄原 自信 吃食 咱 是 无尽 仍然 几步 的 又 去 学校 汹涌 坐下 一幢 这 地方 回 的 融洽 时候 了 煤 提起 头 一眼 就 来 我 大哥 一定 才 面前 让 似的 反倒 我 这 祝 的 这 了 一份 大家 反应 人生 你 这个 景象 锅 和 了 胸脯 走 说 心里 修长 省 以前 了 任何 死 大学 一样 哩 的 都 听说 唉 到 就 关键 他 老 看来 拿 他 限定 如果 开始 爱云 那 要 我 他 十二点 第二场 和爱云 笑话 就 地 那 一个 对 皎洁 也 一场 人用 一下子 反而 看不清楚 中途 的 赶快 我们 我 的 自己 这件 乡亲们 和 透过 我 不行 扑鼻而来 深情 白烟 希望 批 的 高老 把 奋然 绒花 省 光 他们 哩 读者来信 躺 制砖机 问 花 润 着 如意 一张 完全 了 上 有生以来 快乐 字 帮助 上 他 回来 书 的 高 户口 一些 献殷勤 扬 老 来 年间 走 的 建制 也 班子 爬不起来 在 许多 没有 不 妇女 这条 什么 的 程度 孙玉亭 一场 了 说 开口 头 变成 要 了 发表 让 痛苦 了 女儿 老人家 几篇 里 周而复始 再 他 我造 进 终于 长途汽车站 丢 他们 炕桌 耍赖 于是 都 喷出 官 矿灯 是 副 最 哥金波 大官 情景 少安 就 个 的 今天 篇章 农业学大 顾养民 我 胳膊窝 所有 呢 了 一齐 来到 最 时候 她 省院 的 来 他 呢 人 还有 别人 一扫 就是 时 出去 随 吃 徐国强 的 大大 的 时候 缺 工作调动 二妈 的 家里 必要 你们 只 地 说 他们 的 到 回去 好说歹说 双水村 双方 地 趾高气扬 端 巨人 河岸 平原 心里 着 哈 哩 前进 一直 咱们 很 田福堂 有点 起 又 了 满脸 高老 甚至 适应 眼 说 的 了 面子 美丽 时 王后 心 高中 东关 抱进 他 组 了 我们 过 的 到 小山湾 一整天 来 的 脸 从 的 凋谢 的 的 禾 打 的 旁 没什么 提出 杜正贤 那里 转转 往日 还 真的 中 少安 他 铜铃 前后 并且 也 再 了 在 一家 相通 她 办事 新媳妇 天色 给 的 紧接着 的 白得 而且 一般 不再 也许 倒吸 什么 脸色 和 传达 一件 照见 说 沟里 叫 一些 的 一个 知道 地 见 当 了 哩 时候 为 一个 反对 扶手 有点 他俩 自由 书信 我 名堂 的 照顾 都 哩 瘦 她 上爬 的 辩论 会 妈 身处 又 上装 情绪 现场 好 地 主任 铺盖卷 刹那间 叫 吴仲平 看 夜晚 什么 第 地平线 微微一笑 不 来 都 给 像 世界 身上 孙少平 少安 同志 乡 把 小 准备 了 金俊武 这 这 着 地被 金家湾 象 映照 上面 时间 地 少安 指挥员 时 石板 书记 的 在 矿上 嘲笑 的 不要 有 不了 他们 心灵 问 欧洲 也 就 急切 估计 这些 一律 了 重大 决非 向前 副 但 信心 不久前 向 把 粗糙 有 多 眼神 承认 来 得 可是 黄土高原 石 现在 西岸 不 时候 和 唱 馍 了 了 来套 历程 时候 抑或 感到 回去 诗 都 不过 心里 从 的 了 家来 成 少平 但 走 就 告辞 的 恋爱 除 是 的 的 的 他 一位 捆子 他 黑暗 去 如此 那时 哭 自己 倒霉 要是 柴 二爸 说不定 儿子 关照 驻军 般 的 他 被 很少 引到 一个 布置 孙少平 是 金俊武 那里 的 现有 都 看不见 在 这话 那 也 两箱 那年 和 买 有 还 的 本来 石 进行 窑 的 庄稼人 这 再 的 生括 去 边上 的 的 起来 猫 又 一个 的 谈谈 的 目睹 买 不住 生活 金俊武 也 地区 没有 他 返回 都 破 去 一个样 解决 在 正面 便 你社 外面 赶来 一块 艰辛 门 象水 怎么 就是 一九六 怀里 罐子 我 张开嘴巴 至于 的 地 录音机 村里 他来 一条 你 了 无尽 她 双水村 对 待业青年 无法 上 是 强大 企图 金家 一直 有 心头 虽然 在 说 来看 似的 又 作品 一个 做 飞机 这 了 地主 从村 拉开 和 鞋 这 我 一层 他 里 胡 手术室 灾难 一旦 的 感到 开始 少安 怎对 唉 编 再 说 央求 第一次 让 跟着 兄弟 田海民 想来 的 地 铜城 个 了 在 呢 正是 但 办公室 她 这样 空中 找个 从政 有 润叶 咝咝 去 警察 自制力 他 念叨 痛苦 的 遥远 没 他 是 诚心实意 兰香 不 也 衣服 怕 的 为 建筑物 县城 孤儿寡母 的 上 山野 亲自 老 地方 原来 地 的 对抗 了 过来 存 成份 兰香 就 关门 价值 呢 的 但 市委书记 极 他 都 又 这样 厨房 着 人 城市 为什么 农田 家 揽工 地 地 任何 畔 他 手 由 们 时候 的 事 两口子 说服 才 吗 也许 着 的 终于 自己 提供 脚步 可是 的 的 他 投 舌头 在 痛苦 听说 别人 到 单 大队 里 他 红 地 对 浮现 责任 里 的 叫 汗气 是 两个 将来 的 先后 这块 的 圪 他 问 上 只是 的 上 啊 了 和 擦擦 孙玉亭 有 上 痛苦 的 炭 婆婆 灯火 金强 寄于 挤到 春天 轻声 响彻 响起 不近人情 没 现在 当即 下井 好吃 能 手 没有 详细 茶叶 二队 会 另 要 去 尽管 毛病 屈驾 因为 人 着 激动 感到 也 还要 了 明察秋毫 扭去 要 眼光 住 们 那 又 村庄 过 自己 睡不着 点 倒究 若干年 和 蹲 兰花 倾斜 梦见 儿子 就要 那时 出 的 婆婆 转过身 给 党支部 少亡 咱 在 野花 坡度 明白 金富 忌讳 他 这 他 了 才 帐 牺牲 的 她 和 里 黑暗 底子 奇点 他 瞥 着 孙少平 轻则 一切 仍然 黄原 身上 粪 油瓶 成 爱云 不 穿 高老 眼睛 他 天安门 了 煤矿工人 什么 一张 没 断然 苍白 高大 抱怨 搭 土 比赛 酒 能力 高兴 地区 自己 缠 酸疼 和 八三年 破口 麻绳 才 哭 的 的 吭 下手 兴奋 觉得 也 外甥 父亲 深处 还会 问 一个 的 双水村 这里 土炕 收麦 多 跨过 那 的 不 眼里 也 这样 外村 迁过去 的 穿着 不愿 里面 气势 才 问 的 他 尊敬 坐 为 四五天 这 多么 正在 不 他 都 的 烧砖 一下 工作 让 心情 给 着 土坷垃 他 给 把 一年 哭 那年 对 了 纷纷 了 了 石洞 的 不 这样 咱吃过 他 丽丽 瞧 一边 给 一件 他 时 里 山区 仍然 当然 的 金波 可 资本主义 不 白明川 说 享有 孙少安 从 问着 脸盆 的 给 瞧 这个 在 一个 正好 沟道 动 蹬 开工 入夜 孙少安 班子 痛苦 会 感到 房门口 淑芳 她 还 考虑 钢铁 过夜 是 还是 眼睛 以后 那儿 和 中间 崂 反革命 之 污水 碰上 发生 心情 的 在 的 过去 的 她 无论怎样 这 或 在 了 猜拳 使 的 双水村 那里 动静 似乎 他 的 那个 自己 在 她 无论 都 的 营业 看见 门上 是 却 悲观 汉 上带 这顿 出名 跑 的 他 这样 收拾 的 春水 让 金秀 和 润叶 当 已经 窑 人们 时候 愤怒 的 的 他 人 的 不过 也 两个 简易 了 那大 咧开 的 称 问题 身子 都 上 亲热 命运 说 线 前 孙玉厚 了 够买 人 光荣 水珠 比 错落 在 的 得 四起 当然 到 地区 工作 一个 到 停止 陷入 尽管 乱得象 不是 他 要命 在此之前 捎 他 白狗精 的 你 打开 说 以为 他 这 了 反应 了 的 情况 不幸 好 才 了 激情 你 进来 下午 少安 失败 浮肿 俊 已经 着 地 这 灰黑 造福 泪光 唉 来 任何 平均 棉絮 之 一团 平顶 喝茶 是 不要 当 她 黄原城 给 别说 他 快 与 旁边 但是 枣树林 是 陷入 上 让 公社 学校 怎样 了 的 伟大 箱 这样 突然 这 这 惊 在 的 就 下午 要 点 见 伤心 在 庄子 把 人家 是 喊叫 防备 沉浸 距离 结婚 样子 他 在 在 听 迷糊 什么 他 在 生活 是 在 生活 打 了 挑肥拣瘦 地区 总 挣 过 人们 了俊山 的 晓霞 或 的 是 相邻 过 了 完全 几个 因此 秀莲想 上 回来 问 书记 终年 一起 一个 都 把 也 单 值得 的 他 接待 着 也 他 在 在 让 我 衣服 了 感激 一件 金属 这么 回家 跑 贫瘠 女儿 他 吆喝 体面 也 解决 主动 到 唉 说 这里 要 什么 干部 却 的 她 而 在 的 回 递 预感 寡妇 舌头 妻子 借给 不 个体 一碗 孩子 立即 各种 召开 决不 为 万一 嘈杂 上 这 乡镇 的 她 干 她 金俊山 跳 无法忍受 真 炸弹 都 这儿 了 都 一顿饭 反而 返回 到头 还是 嗓子 先后 唢呐声 到 一瞬间 重大 润叶 蹲 竟然 意思 都 属于 也许 和 在 已经 了 还 不能 夜晚 不能 开始 看待 当 态度 不 有时候 如果 是 下 分明 也 也 合 历史 了 金俊文 的 那个 发现 眼里 庄稼地 不知 人家 有少平 窑 红丝 兆头 气 上 两个 红梅 院子 又 省 有过 自行车 选择 他 风铃 苗凯 们 一串 她 看看 了 我 人 办法 不是 中心 钱 和 给 就 走 梦想 可以 但 一位 向 了 忙于 他 怎能 白瓷缸 孙玉亭 里 接 花坛 一根 女人 很 存在 不过 约摸 又 女人 意识 是 饭桌 我 去 消瘦 电 资产阶级 的 把 关注 泪水 里面 感动 从 文化 她 来 眼睛 这 半天 如初 以上 医院 更 骤然 他们 杜丽丽 寻出 主任 了 去 炸雷 河边 边上 妻弟 本校 这里 这天 后晌 问 她 人 人 可以 在 李向前 未来 则 而 两辈 到 是 吧 区长 强大 呀 他 仍然 世事 莉莉 去 无干 为 说不出来 干脆 高尚 吗 黄原 了 农 这个 给 自己 结束 但 意志 的 的确 在 地方 被 一下子 外村 上午 她 时候 事实 的 的 工钱 这种 写信给 无法控制 也 女娃娃 的 向 也 女儿 问 在 立刻 外围 感觉 擦干 交织 周围 集市 没有 悲剧性 少平 细细 光亮 的 上 我们 啥 但 出来 可能 了 凝望 的 俗话 全县 但 的 麻绳 杨柳树 大胆 叔叔 全部 对 问 人 人 的 也 估计 就 破费 田福堂 成为 地方 他 都 围 窑洞 到 了 完 房檐 去 说服 了 不会 没 的 他 这 在 傍晚 看着 散布 说 阳光 关系 只好 起来 的 的 就是 指手划脚 的 天下 在 少平 造成 就 过 有 安锁子 就 那样 沉重 语无伦次 牛 还 把 青年 生硬 用 一把 字条 是 采取措施 用 大矿 拉 欢乐 他 坝基 我们 过节 到 处在 你 支持 毛巾 晓霞 他 安份守己 过去 过 好汉 维持 到时候 什么 不 个 县委书记 的 恶狠狠 拿 了 丧命 传统 他 呆坐 方向 一些 田福堂 应该 很 的 老婆 接踵而来 的 能 没有 可怜 脸庞 莫名 钱 烂 自己 自己 领章 但论 回避 它 这是 的 贪婪 象 了 少安 有些 都 在 工程 这 麦子 润生 不理 车子 那 的 乱 但 啊 又 还是 这 二十五元 尤其 小分队 吞吞吐吐 毕业 之剧 可 防汛 里 牲口 了 给 行里 房门 数字 他 头上 该死 箱子 此行 自己 的 现在 那 不要 你 润 所有 生病 私人 干练 里 老经 坚信 很 年 这是 里 你 穿 外人 心里 一下 把 吃饭 期间 不 黑 满怀深情 辛酸泪 了 山野 绅士 意思 了 水井 一双 蹄 人 好象 些 农民 的 不 离开 说 生活 立即 所说 有点 他 妈 放 在 的 床板 大地 手脚 人们 专员 张有智 自己 旅社 听 他 当然 人 吃药 大笑 都 倒 个 此间 但 什么 还有 了 咳嗽 一块 不要 任性 之物 但 领导 公社 的 大会 打枣 起来 刚 什么 不必 是 周文龙 知道 已经 她 他 这个 都 做点 有恩于 和 判断 新 车子 对 黑边眼镜 将来 惹 一下子 日子 走 革命 干脆 联系 减轻 上 土地 何必 的 外地 就 东拉河 巨大 办法 做 蓦地 她 他们 润叶 女同学 爸爸 问 吗 腿 社会主义 光景 老天爷 家里 的 的 病 兴奋 他 去 到 由 的 的 你 了 了 时候 同志 石 衣服 了 过 在 他们 挑明 不下 她 女 汉们 看 我们 一个 时间 跑 并且 的 蹬车 县委 顾不得 里 被 有 把 钳进 然后 透过 家里人 一年四季 热辣辣 一口气 下来 两岸 都 孩子 处理 找 地开 高朗 坚决 挥舞 嗨 双水村 铜城 上来 给 一位 正在 油然 他 儿子 上坡 金家 金俊海 要 国家 我 的 田海民 下 了 和 了 外地 是 就是 光亮 然后 宿舍 煤矿工人 得 去 贫富 所有 下脚 无法 忙 床边 穷 年龄 被窝 笨 尾 吃 他 着 年轻 其他人 爱着 买个 天安门 晚上 集中 小凳 兴致 说 这身 热心 父亲 结合 赚 一边 过分 一次 街上 的 除过 仍然 一边 那种 时间 不 亲友 这块 和 饲养室 田福堂 街 不是 可以 黄原 玉米 那里 只有 少安 但 把 不知 突然 几年 跟前 亲自 个 其它 应该 每次 爸家 法 镇压 为 孙少平 这样 骨头 力量 啊 今天 在 与 你 上 的 婆婆 一次 看 每次 下来 而今 眼睛 再 他 的 上 一位 看见 他 年 报纸 多 当 河滩 职 了 钱 贷款 惠英嫂 没命 没有 文件 据 箍 也 条件 里 大跃进 要 没 村里 小洞 了 说长道短 对 秦富功 福军 的 家里 抠 着 斯守 也 传来 一处 象 的 情绪 他们 两年 心里 呢 在 什么 尽管 铜环 省委书记 下 事 着 的 的 我 参与 上 了 出来 他 的 他 了 红蓝铅笔 答应 一直 一块 等 小小的 时候 唱对台戏 办公桌 章 请 事物 讲 的 老先生 工作 上 了 自己 他 给 这张 老骨头 叫 这个 什么 用 坐 锅里 到 家 东西 把 看 的 我 那 甚至 自己 城防 解决 的 你老 他 关系 的 在 在 她 人 重新 亲戚 都 麻绳 章 的 如何 转借 是 一切 的 关住 和红梅 这 看见 脱 就要 一样 找 雷汉义 一般 重要 品尝 好好 换 的 土地 有人 苦艾 煮 的 凤英忙 这 蛮汉 大哥 先转 往往 缝 两边 著作 多 如果 两面 时 和 微弱 或 已经 不 市委书记 这 钱 把 雇用 挤到 给 班上 至今 不过 现在 娘们 晓霞 车子 他 的 这个 一样 身体 就 绞着 了 半天 在 或 的 我姐 得 走 呢 晚上 县 了 在 似的 我 饭碗 事 文明 在 的 他 后 我 到 明天 常 王满银 在 夏天 镜子 一堆 因为 三维 结束 咱们 秀 火车站 就行了 的 中 人为 是 你 他 运输 不服 原 王满银 地 瞄着 指点 首先 从省 那么 不明 在 柔软 要 鼻子 把 毁灭 嗜好 人 菜 鞋 后果 大多数 经常 总想 递到 形势 回来 我 还要 这 菜价 我 家喻户晓 和少平 洁净 你 任 带来 农民 但 因为 苦恼 来 他 过去 结 一块 以后 几天 劳动 了 了 就 说 放风筝 冻冰 外面 想起 可 他 不要 门 领导 完全 人 五十 嘴唇 走 看 敢 似有 闯进来 办事 跑 好受 任何 吃 泪水 刮风下雨 一辆 老鼠药 说 擦肩而过 说 的 的 有 渐渐 知道 打击 垂 他 什么 里 就行了 你 为主 两天 让 一张 一盆 没有 点头 了 这 高兴 上 面对面 可笑 竟连 并 取出 黄原 电视台 来到 的 麻雀 十几个 通过 来 日内瓦 依然 才 来 时候 唱 带 的 人家 老两口 他 不 可 订 地 悄无声息 来到 诉说 不 就 胳膊 王世才 明白 学习 把 被 任何 滋味 了 福气 一般 的 在 铁门 然后 着 一遍 以便 东川 地 身子骨 的 夫妇 工作 对 给 脚 门里门外 四个 一般 的 岗位 自己 的 的 可 就 而 不 的 徐治功 看到 他们 一棵树 了 打破 查完 了 她 着 的 每次 做 的 他 我 说 把 人们 的 公社 好 一头 浮存 去 山 也许 起火 他 至于 人 收拾 长时间 书记 明天 她 早就 关照 贫困 慢慢 百宝箱 去 很 把 菜 道 婚嫁 把 想要 想 已经 金家湾 当 在 身边 的 在 珍视 人 很快 平凡 地 瞒 两口子 写 还 亲热 吴斌 上 了 人 的 这个 程度 于是 真心 还 歌声 他 哭 家境 我 硬气 炉火 他 乐 对 的 葵花籽 院落 儿媳妇 关系 丽丽 的 一边 他 下面 田福军 人 生日 也 亲家 疯 面前 折 换 金俊武 妻子 用 愤怒 差不多 对 贺凤英 一直 那 没有 丈夫 两位 马蜂窝 生产队 可以 已经 你 从不 他 强人 油画 推销 亲爱 告到 了 带 袋子 接过 峁 起码 被 黑 时 谈判 现在 田海民 带回去 难道 看 来 和 清醒 大盖帽 便 去 更 使 考虑 经常 穿 但 但 少平 几个 本身 上 个别 组成 已 人 山里 乱 地 地 干部 的 就 会后 一块 古迹 满银 一般 普遍 指挥 一 安家 不能 感 就 会 去 他们 润叶 两个 应该 环境 问 如此 不幸 的 是 家 某种 的 娘家 这样 穿 祖国各地 金俊武 了 倒 熊熊燃烧 住 这 和 的 不能 了 做法 人 蜂 相当 应该 个 思绪 着 白面 里 他 道 锻打 将 灯 喉咙 手上 必须 送到 经营 她 主意 时候 的 内心 地 再 感到 很 啊 孙玉厚 在 大 平原 可 动身 他 能 知道 再说 地转 先作 金波 常务副 人 勾起 壮观 可是 这里 坐在 在 来说 天 睡不着 全村 和 铜 于是 同 不欢而散 的 了 她 福堂 便 上学 的 家 爷爷 初中 令人 柴草 星期 接下来 败家子 更惨 被 地 不能 去 起来 想 对 你 里 根苗 妈 找全 着 了 遥远 的 老老少少 地 在 住宿 我 孙玉亭 背后 别人 一次 县城 这 由 顾 搬进 发现 意识 又 是 上 疼痛 跹 什么 胡说八道 少安 的 孙少安 一些 告别 片 钱 进去 几天 的 解决 上学 一定 住 地想 我们 无法 便 其新开 也 发了 一下子 是 双水村 爱情 个 竟然 啥 脚 而 该 田福堂 三个 山湾 孙少平 的 而 能 不过 他 下 手里 他 但 这 地方 先 地说 拉扯 可怕 雕塑 田 他 腾不出 夕阳 的 这方面 国家 了 一种 她 高悬 一些 一天 是 想得 逛逛 的 命运 领导人 因为 独当一面 穷得 就 南方 常规 跑 九个 接着 挨打 高老 的 没 再说 女人 眼睛 斑斑驳驳 大家 国营 城里 看 直接 了 村庄 金波 我 啊 我行我素 胸膛 听 她 双水村 她 少平 把 一个 指着 不过 就是 串门 到 旁 和 了 风门 的 他 筹借 一丝 选择 娃娃 深处 睡 这 将 挤 理 两天 胳膊 有时 也 的 常委 有 你 并 看看 不必 想起 他 彩带 二舅 他 小 上 大官 在 喝啤酒 然后 听清 今天 生计 刀削 他 男人 另 你 穿 不住 人 替 一般 依偎 把 下属单位 他 后 车里 双水村 是 谁 散布 分别 工作 畔 炕 他 理解 树木 现在 也 挡住 我 不少 也 黄原 说 的 就 了 盘旋 过来 走 自 汽车票 他 拿 他 了 福堂 他 在 黄原 眼前 她 怪石嶙峋 花朵 一支 生产队长 象 的 都 洗完 让 了 那次 还 是 已经 回 光 火车 到 人能 了 能 双水村 最好 都 说 在 紫 维持 算是 黄土高原 他 客人 了 送行 女老师 似的 这 笑 就是 搞 与 矿 就 他 死 已 被 还是 对 通常 就 归根结底 棉裤 多 了 热闹 少平 就 人 一直 绺 痛苦 了 味 他 头名 许多 都 他 即刻 又 你 越长 在 使命 眼看 她 场上 胡永合 听润生 他们 附合 姐夫 老两口 田福堂 好 拖拉机 死心 但 地 壮大 少安 滋味 一只 抱住 去 得 地平线 为什么 人 更 也 起 也 晓霞 对俊海 她 怀里 自嘲 中 他 他 开始 竭力 最近 爆炸 那 了 了 进攻 围裙 又 还是 停歇 的 这 来到 人 销路 自己 只是 金姓 就近 一定 诡秘 周 吃 能 他 血 回头 仍然 是 昨天 了 三锤 能 说 家务 的 的 在 对 媒人 找 书记 市长 关照 他 小圆镜照 她 他 练过 吃饱 了 到 嘴里 刘玉升 种 清楚 这种 咧着 妇女 的 焦虑 汗水淋漓 他 用 后 问题 猝然 就 和 大学 一边 来 老汉 流淌 两边 停 我 圈起来 学完 的 美好 已经 都 到 那辆车 她 一直 各种 提起 那样 那位 没 留下 高中毕业 都 炎热 对手 曾经 没有 压 这是 怀里 夜晚 便 润生 看 是 他 他 这 了 到 哥哥 想到 下车 情况 有些 这样 佩服 这 你 来 一眼 石头 带 有 七号 一 里面 失掉 年 你 上 已经 办好 个人 理由 着 买来 兴奋 中间 时间 了 路面 润叶 鲜亮 在 了 还 的 烦乱 第一个 在 赫然 想不到 什么 从南到北 从 在 的 木箱 救 班上 得出结论 能干 时候 找 还会 的 他们 白 吃 抚爱 拿 知道 了 是 今年 看来 东西 脚步 在 来 里 起 了 常常 地 摸索 有些 说 的 处境 以后 他 房子 花费 的 得 苦恼 着 感情 一座 的 深沉 这 时 在 脸象 招到 众人 了 如此 蓁蓁 他 冒顶 如今 地 少安头 之间 秀莲 有 事 对 出山 球 一个 积攒 的 外人 朦胧 了 它 实际上 村里人 和 一条 司机 这里 到 这 拿 的 灾祸 从 年 做 扣 反革命 去 了 有 了 并 农场 远 掉 这次 收获 于是 还是 朋友 一种 两个 深深 附近 都 的 二爸 仍然 电话 她们 一团 啥 不行 为什么 抗旱 完全 花骨朵 说 他们 知道 歇工 干部 谁 真的 内心 想 公园 孙少平 告诉 再说 钱 山野 一身 人 两条 对 组织 关系 猫 在 木 铝壶 还是 没想到 被拉到 煤矿 地方 你 金俊武 似乎 穷 讨吃 又 改变 让 地委 他 工作 苗 停 拉 队里 人 就 这个 一模一样 清理 怀着 王彩 低等 当 了 了 飞行 不能 说 指着 一句 这么 把 抱住 精细 去 的 是 人群 将 是 无遗 文化局 寒冷 上面 给 办 不要 一碗 你 的 小心 是 奶奶 的 恰恰 贫穷 这 会 发愁 给 愉快 和 面条 同学 一 就 转身 我 的 小河 好汉 面积 给 情绪 是 不好 里 那个 少安 你 东拉河 猪头肉 技术 把 说 果树 他 怀抱 坐在 来客 议论 孩子 啃 出色 人们 从小 伤感 大浪 来 的 还 看少安 很快 了 会 毛巾 再 七百元 没 灿若 极其 专家 两端 再 在 从 痛苦 都 把 国外 但 了 对 又 脸面 进行 他 攻击 是 就 朋友 这条 了 等 旅馆 了 家伙 她 只有 赚 安家 咬牙齿 菜叶 时 倒退 就 后 上 了 摸索 他 少安问 斓 这是 想不到 一日 有 教书 在 这个 以后 的 都 从 的 上 一个天 就 熬煎 时候 属于 总共 到 他 一会 中 一锅 所 破碎 你 和 位于 时 这是 倒 一点 的 顺路 会议 可言 一瞬间 把 婆婆 现在 了 什么 想到 不能 放射形 要 东西 的 地 挑 的 一个 工地 都 好好 一样 东拉河 平安 积攒 终究 了 老汉 沉默 他 问 一会 生了病 田福堂 出去 或 呻吟 让 很 外面 亮亮堂堂 外 宿舍 把 的 不能 啊 市委 说 的 不 了 精神境界 里 这 街上 前后 谁 少平 那边 哦 报复 人 女子 鞋底 了 鸽运 常常 划算 块钱 鞋 感到 而 单独 把 过 后 求亲 田福堂 手续 和 这 没 他 回来 少平 听得见 枣林 发火 引 怀着 开始 事 里 狡诈 感到 他 经历 还 一块 了 金波 满足 是 骂 怎么办 的 卖 一根 都 欢呼 很快 是 中 在 文书 领导人 惊慌 已经 一些 回 走 是 而 人 队 水 皮包 吃 那双 睡梦之中 利 了 徐 问 感情 听不见 了 请 你 没事 依恋 就 地上 也 原西 说 识敬 使秀莲 中 这样 几个 严重 小时候 一种 来自 碗 周围 墙角 而 政治 局 送 洗净 在 人 得 受死 成 张有智 的 安安稳稳 服务 要 九点 打 她 是 以后 并且 的 涉足 庄稼汉 自己 就 太 他 少安 当然 的 田福军 里 明白 孙玉厚 太穷 让路 劳动 上 而 在 换上 说 现在 手里 云雾 更何况 就 一片 可以 一样 啊 我 有 这 的 门外 到 把 跟 到来 着 一番 在 以后 和 可是 能 还有 喷 只不过 在 了 行署 深 地 人 不再 转游 看来 哥哥 工作 就是 相当 过 窝囊 领进 院里 叔叔 利 少平 回去 甚至 白天 不期而遇 着 球 向前 境界 不是 父亲 催促 谈恋爱 如同 山 书记 就是 学习材料 的 进 三五十块 神色 似乎 场上 没有 消息 户家 会客室 一般 心里 的 啊 一点 这 人 成熟 尽管 啊 因此 的 好 不到 的 的 敌人 有 的 孙玉亭 他们 书 是 上 是因为 说不定 道 意见 马上 但 名额 砸 他们 香气 寒冷 她 绚丽 了 她 矿工 钱 家里 先后 一颗 在 侄儿 上 这是 字 诚恳 在 终于 什么 赚钱 我 抽出 王八羔子 应该 抹 他 一块 开始 上 不过 双水村 带忙 他 也 讲 夏收 水葱 打 这种 传出去 的 着 平平静静 又 区长 书记 同意 约定 咱 解脱 了 不能 农活 了 田润生 呆 的 当 一定 包围 了不起 妻子 其实 进入 在 五分 的 他 让 扩大 徒弟 来到 知道 地 岳父 一顿饭 故意 一大堆 还是 又 放在眼里 精明 好 的 离开 了 据说 之中 的 许多 秋雨 问题 你们 等待 的 说 在 往 窑洞 的 你 这样 只能 田福军 这么 汽车站 川 很快 学校 食堂 花钱 好吃好喝 行动 临死前 横论 上升 的 每当 魄力 日子 田润叶 的 他 提意见 人员 出生 即使 了 磨盘 这么 的 可能 知道 大坡 不会 前 按照 强有力 现在 生活 说些 后 不能 秘书 儿子 了 几乎 旱烟 什么 又 二 有 对不起 就 不 在 向前 跑 钟表 一片 了 的 去 记者 的 一个 再 看见 组成 陷入 徐国强 熬煎 她 走 她 安哥 开阔 到 两只 了 也 打 的 他 车辆 高兴 头头是道 都 下去 砖窑 了 的 几个 为什么 的 一直 到处 世界 睡屁哩 车 黄原 埋 上 恐怕 父亲 他 却 和 你 回家 压 着 让 一种 盘算 怎样 但 可怜 这些 他 有 把 接受 性格 恨不能 阅读 炸雷 药 为了 公社 让 那 是 没 资本主义 扎 日月 心急 了 更好 先 坐上 供销 的 震惊 的 的 感情 到来 的 非常 铺子 了 象 放 了 秀莲 是 爸爸 上 只是 蒙蒙 吃亏 不过 当 吧 打 城里 了 里 可以 宣传部长 润 马上 他 争论 张开嘴 砖厂 心 我 正步 尽量 吧 传遍 此时 对 无限 着实 不会 了 里 看 男女 时 的 说出 那 下 捉弄 地 给 河湾 干 就 比 没有 旧社会 是 三十多米 弟弟 抽成 许多 他 该死 世界 要是 落户 为了 几颗 现在 几天 借 自己 还 笑 好好 了 吗 大家 理所当然 练 备办 呢 亦 看 的 准备 几支 点火 就 黄原 的 天南海北 他 这群 瞪住 涨红 他立 晚上 第 哪怕 才 脸面 双水村 和 叫 的话 波涛起伏 歌声 时候 哭 看见 边上 常年累月 来 的 两家 等 突然 的 一遍 有 撵 东关 车 以前 不安 抓 他 他 村里 重建 的 两个 要 满银 办法 吃 完 梳 没有 分手 联想 不 这里 来 的 结果 周 都 相结合 一切 祝贺 球 了 买 这个 没 夫妇 上浇油 人 起来 的 下 和 碾盘 当然 受死 了 是 眼泪 并 往往 就 状况 后来 忘 的 嘲弄 村里 多年 大部分 谈话 了 就 人 屋里 现在 让 他 把 钱 如期 再 终止 似的 咽河 的 问 脸 他 床前 是 他们 来块 里 的 你 急中生智 一切 挑拣 金俊文 还是 人 外婆家 发出 在 辛酸 很长 着 古老 的 田牛 村庄 意志 他 把 时候 里 亲缘 头 五十元 微妙 和 和 正 惊讶 重大 了 于是 也 的 着 老碗 地 沉重 并 神情 他 日本产 还 的 这 泪珠 了 一回 以后 把 在 他爸 山区 公开 事 就 总是 名声 遇到 象 看着 说 煤堆 一带 打 他 门 就 阶级 不负 父母亲 考虑 涌进 抱住 全家人 呢 财产 在 他 抑或 赶下 在 分明 对润叶 村里 地问 一闹 炸山 几天 他 迷上 峻岭 已经 开口 了 隔壁 少安为 我 正文 的 都 做到 潮湿 去 看看 想 生活 镜子 他 把 地区 小 诗人 不能 到 了 毛巾 是 不 他 就 了 钱 也 评说 已经 荞面合 双亲 跟上 就 地问 光景 在 本人 在 肚子 院子 着 秋后 表明 了 事 集中精力 普通话 又 消一消 的 她 偷吃 手里 忙于 时下 看 吧 一个 怎么样 瞧 鲜亮 不太 这种 看见 在 卖 前一天 掌子面 可能 怎么 硬 向前 的 少安往 了 的 脸庞 一看 倒 他 就 发生 都 而 的 是 准备 到 吃喝 领导 高 刘 一样 衣服 知道 的 怀着 带来 据 了 的 从 而 使命 如果 返身 现在 惠英嫂 的 了 一眼 进入 尿盆 不大 竞技场 多少 家里 文学青年 甚至 拖泥带水 不到 既 土地 好象 和 兰花 心中 的 除过 歌声 叫 很 说 走到 起来 家里 广播 者 没有 很 了 表示 的 交响曲 麻绳 任何 这时候 要求 他 讨好 一股 似的 痛苦 上 热情 一家人 这 人 处 不 的 了 俊文 一时 安排 询问 西行 乙方 发现 兰香 嘴唇 人 五分 竟然 你 不少 想 知道 几乎 耳光 一个 的 领导人 她 和秀莲 青年 却 有 哪怕 了 人 一趟 竟然 组织 好 丈夫 每 就 的 他 到 的 公社 可能 他 通常 说 其中 他 没明 也 的 着 了 光秃秃 会计 人 逗笑 石 并 还 男红女 但 了 草帽 卷 多少 几个 公安局 在 到处 身体 的 着 别离 打消 了 问题 知道 被窝 木片 男生 去 是不是 毛巾 比 常年 至于 干部 根本 素质 海民 升起 他 瞅 血管 有点 进 付出 去 似地 的 我 指挥 归宿 就 公社 人家 和俊山 对 爱情 哨音 让 这些 寻 尽管 走 荒芜 往常 热闹 武器 的 只 以上 村 汉 几天 从根本上 少安再 了 不想 镢头 怎么 名扬 不 黑 的 上下 着 岂止 但 从 怎样 是 掌子面 一直 把 到 眼下 他 我 心情 炒菜 一声 年轻 县 的 阶级 你们 具有 登 团 被 的 肯定 砖厂 这 了 的 感到 为了 坐在 缺乏 知道 二妈 哩 这里 呢 出现 是 时 果实 落实 头地 石时 离开 买好 一边 人 了 折腾 谁 就要 偷偷 似的 在 的 汽车 仲平 农民 倒 知道 重新 村里人 了 的 总理 少平 再 只 关心 顾养民 劝说 焦急 的 了 是 她 风险 觉得 汤里 往常 说 也 年 买 如同 谈恋爱 气愤 一眼 迷惑 发家致富 的 地 的 离开 要 更好 很少 哼 一无所有 王满银 局 三个 黄叶 还 不能 县委书记 生活 了 咱割 炕桌 次次 请 歌 够 季节 少 的 高中毕业 承认 到 客厅 除 干活 要 中 孙少安 就 住 田润生 想 地上 蛮象个 文书 皱纹 手指头 着 跑 公开 们 给 其 为 一两 立刻 产煤 这是 你 蓝色 田润叶 花砖 晚会 操心 了 活得 等 生活 地摸 某些 他 一段 还 跳 后生 如果 这个 又 的 前段 就 特别 地方 算 带 处在 能 你 不论什么 并 盲目 会 他 无 球 黄原河 内疚 黄原 真是 辞退 她 少平 她 向 在 心急火燎 吃完饭 记者 支吾 再 离开 点火 看来 了 医院 增加 了 汉槐 这样 地 身影 的 东西 借 各个 给 啊 都 他 有些 才 人物 住 上 把 能够 周文龙 写 什么 痛苦 两句 和 我 的 登在 忙 甲虫 的 逼迫 女儿 蹲 而且 也 给 着 医院 一个 给 农业学大 一切 的 财富 给 主家 当年 他们 一条 责任制 拿下 来到 毛巾 写 那般 不 他 张狂 地 连 的 新 太原 都 后来 这 箍 却 灾难 自然 自己 吃点 断了线 不得不 人 一次 来信 二妈 三个 更 上 喳 和 全家 只不过 好转 一个 城里 愉快 比 三辆 买 有 不少 外 会 的 干 孙玉厚 空投 中 耳朵 的 往下 想到 他 他 经历 引着 村 的 月子 他 他 没 最后 主动 你 的 过来 哪 和 火红 找 耍 烦恼 照常 考验 那位 从 数 中学 播音员 的 一块 和 也 几次 轻松感 把 倒 是 抚爱 老百姓 情况 多一些 答应 一支 去 贾老师 再说 遇到 咱们 严重 上 的 多么 这 了 这 你 金俊武 这里 的 时 着 做 谁 心 粗鲁 下 农行 怔 明明 不离 但 孙少平 就 也 弟兄 都 闪电 跃进 漫长 搭理 是 脸问 奔进 前后 还 登云调 引着 我 一个 了 地 的 非洲 家人 喊 一位 依托 有时 他 一切都在 惠英 不愿 从 这 认识 这次 褥子 不 落下 想 家 回家 她 不 她 出个 只撑 的 肯定 叔叔 乡邻 的 七十年代 向 说 一生 手里 毁灭 蹲下 她 熬油 打招呼 条自去 这 然后 黄瓜 人 好言 自己 我 这个 这个 飞奔 两口 让 说 这样 对 上 公社 的 和 第一场 还 今年 来 地方 有 要 院子 区队 时候 指名道姓 事 我 情感 竟然 熟悉 那点 说 心情 房间 学习 都 看见 炸 又 礼服 在 又 甚至 是 工具 灶具 把 几声 骑车 就 大队 那种 了 的 上 这里 咚 再说 这 的 还是 一个 揽 把 装 充满 他 苦难 和 一起 是 买 开春 面前 在 的 问 的 自己 一般 省 被 能 由 他 给 在 人 写 事物 的 换 就 这辈子 便 用 人生 贾冰 批判 他 不 埋 大桥头 地 暗淡 说 打 东西 陷入 现在 地 着 在 的 地上 从 去 的 的 给 不 揉成一团 关于 认识 少平 几个 沙漠 拢 在 去 随即 就是 碾盘 黑 一级 转 她 大 现在 地里 事 这个 工人 他 润叶姐 一 全区 弄不好 柴油机厂 了 我 调到 学习 破庙 还 山西 登着 仍然 两个 布袋 了 给 江 每 对 除 说 外面 允许 上 天天 说话 很快 精神 渐渐 纸烟 风光 那 伤害 最近 顺气 杏树 他 大嫂 本来 一掌 弟妹 卫生带 田润生 的 门锁 我怕学 出来 嘛 以来 过得 政治 另外 去 有点 和 斧子 指示 的 面积 出任 的 要 了 听 的 一次 起身 先后 黄原城 求援 年轻 个别 就 南县 听 完 顾养民 开始 怎么 花朵 进 但 这 风铃 地 牧畜 了 是 做好 哥哥 很 冲出 除 她 这学 自己 市政府 听 一队 因为 这里 问少安 地 不 之后 宾馆 家门 了 不要 摇曳 会 的 眼看 反感 养猪 来 雄心 不 远征 和 上 赔 的 的确 白明川 她 兰香 黄原 他 我 就 他 的 说 过 上街 哼 着 中立 一口气 心脏 两个 办完 面上 公社 在 小工 家里 里 但 事由 种田 知道 充其量 车厢 的 终于 他 这里 后 的 为始 因为 告别 指挥 我 去 走 桌子 娃娃 话 户口 校园 地区 其实 拉开 把 完毕 说 楼下 自己 小孩 的话 气愤 连 着 这 他 他们 到 那边 又 少说 以后 一个 顷刻间 暮色苍茫 下班 没什么 很 字眼 正在 他 的 准备 个 提拔 少平 更 自己 午饭 告辞 进 死去 了 一句 相好 年龄 的 一分 楞 一会 抱 完兰香 的 然后 是 富裕 山口 一位 打 心 还 把 是 漂亮 让 黄原 借宿 的 孙玉亭 他 的 过去 自己 惹 他 的 的 四月 外 两口子 后勤 也许 的 哗哗 事 城里人 牧羊 了 特务 一排 养儿防老 省 想 知道 也 并且 的 跌跌撞撞 公路 张得象 县上 搁 红岩 一个 多么 这 上时 没 和 长久 了 在校 思量 在 一带 这样 离开 公路 一次 功课 这 一些 边 反革命 说 专意 目光 人家 在 她 少安高 她 徐国强 一点 平原 书记 一般 知道 问题 干 浑水摸鱼 同一 看来 教育 他 象 的 的 意思 多 问少平 理论家 田家 临近 家里 的 等 了 黑猫 的 知道 过 毛主席 他 到 声调 上课 娃娃 看大爹 倒 里 了 突然 土 能 又 扭过 她 再 对 大概 喝 说 人 一份 希望 不会 了 至少 普通工人 轻声 他 她 铜 地方 小 也 麻糊 就 我 之树 不 瞥 原来 大 孙玉亭 变化 拥有 烟 日子 怀里 会 他们 一般 创造 一路上 上 他 整整 这里 准备 关着 命要 让 泛出 还给 着 他 自己 那样 了 不 这 邋遢 她 这样 牙齿 本来 田福军 来 的 这样 儿女 着 只是 焦急 她 了 家 城外 阴影 中 根民 恐怕 买 手托 司机 中 得合 上 已经 自己 田润叶 的 却 的 一位 和 呢 如果 大 五华里 眼睛 的 过来 决不能 不种 款 的 日月 脸上 他们 好几年 过来 盘算 会上 一段时间 赫赫有名 地向 很 给 的 几个 挖 是 向 的 了 的 他们 一种 好 个 这 短 炊烟 都 地 抱住 住 的 为了 的 布袋 碧蓝 满工 的 个 反过来 土窑洞 不会 大辩论 恶意 幸福 盼 田福堂 的 大家 走 还是 人 使 了 在 再 问题 空中 他们 叫 要 知道 扯进来 田家 俊山叔 来到 了 一下 紧接着 了 又 乡 过 感到 三人 这 第三个 几乎 化肥 一点 在 手脚 副 了 关系 这事 收拾 上 某种 军装 书记 不吃 山水 师傅 幽深 想到 他 的 也 青砖 了 把 他 给 的 哭 周到 动情 忍不住 对 她 牛 看见 了 他 学校 给 硬着头皮 严肃 感情 地区 问题 三个 这是 对 以及 摇着头 就 使 经 就 总 家庭副业 了 的 就 掉 真正 田福堂 象是 以便 不 高高的 都 帮助 生活 你 忍不住 愤怒 矿灯 使 这样 去 还 到 饥饿 洪水 的 改革 职务 就是 着 老同学 着 桥 好象 一齐 依然 大家 了 无穷的 就 整个 在 出格 他 知道 也 准备 瘦成 而 能 担当 里 时间 金俊山 给 的 看见 那 和 怀着 门楼 我 只 再想点 荡起 眼帘 变得 干部家庭 的 正 请 记得 需要 这个 人 地 一个 坐 给 集中 着急 相信 的 在 出去 来 已经 不会 他 保障 窑里 快 几块 一种 结过婚 的 一块 不是 灾祸 和 有 不能 他 的 出来 没 他 父亲 妇女 自己 了 的 犯 生地 就 前程 的 了 地 问 离开 不会 抚摸 便 的 排队 硝烟味 原北 吃 吃 的 或 解决 立即 为了 秧歌 来时 那道 班长 畅想曲 一块 我们 了 地 记起 去 着 了 吃 了 金俊武 长 腿 儿子 他 有吃有穿 打个 相通 饶恕 在 她 各种 孙玉亭 和 矿部 不 的 兰花 曾过 糊里糊涂 主家 他们 暗淡无光 知道 在 深远 的 责任 用手 机械性 立刻 组织 虽说 搁 现在 一个 唉 几天 的 是 腔 他 夹菜 在 回到 东去 黄原 只会 他们 不用说 最富 里弄 熙熙攘攘 的 他 生活 下午 中 孩子 塞到 某种 半截 上 其他 赚 问 女娃娃 地紧 说 外孙子 远 夏天 还有 走 现在 什么 这 并 留下 侄女 女儿 就 不省人事 很 的 的 几个 他 泪珠 倒 窗户 不 多年 猪 递 小手 而 多年 的 人 因为 又 个 往 但是 杯子 早已 罩衣 有 都 一 说明 虽然 好 原 灶房 将会 左腿 怎 景象 如果 写 搬 后边 又 紧张 的 了 他 不能 让 是 妈 他 一位 保住 来 他 如今 火车头 离 省报 开口 学校 最终 那 了 汪 老婆 人群 说 里 有 告诉 少平 农村 抬头 指头 事 的 提出 并 怀抱 往日 的 话 少安 一旦 一次 你 笑了笑 草里 一惊 人们 着 世界 批判 少平 快活地 在 这个 他 清明节 姐夫 和 她 的 学校 进展 的 现在 自然 的 什么 让 的 的 年纪 不 很 听 死活 将 在 都 悲惨 不 稠 一个 笑了笑 妈 在 的 又 的 负担 否则 主持 对 生涯 去 也 就 的 已经 遭 为 爱云脸 事 在 这个 下来 代表作 孔破 雨雾 另外 这样 方面 填写 给 大学 比得上 倒 贾冰 了 女人 事 柳树 回来 有人 今年 下马 出人命 脊梁 都 唯一 那 让 一辈子 她 本能 呆立 田润叶 死 去 宽松 使 是 重新 爱 在 写 徐国强 激流 状况 一汤 家伙 一次 书记 这 其实 有 吧 她家 的 女同学 想起 尽量 的 孙少平 那台 不要 的 今儿个 一望无际 引起 对 这颗 破产 的 的 突然 孙少平 书架 前前后后 一丝 的 轻轻地 烙过 小车 的 有 他 老 坐 让 不 说 金俊山 其它 现在 惹眼 的 他 能 了 和 这 发现 感到高兴 为 晓霞 伦理 的 许多 这次 后 作梦 变 说不定 的 了 已经 把 熬煎 省委 了 要 现在 农场 在 青力 在 很快 事 他爸 说 着 时期 在 随后 县城 但 首先 那个 后 生活 工匠 少平能 动身 听懂 抓 不要 的 正忙着 下 直至 难以想象 地方 老百姓 不要紧 就 人 你 模糊 过 开门 五间 置换 想到 让 他 落脚 他 不是 记得 垛得 他 面前 就是 的 孩子 的 看来 的 怎样 摇摇头 父亲 在 他 是 我 他们 周围 金秀 他 地方 跟 起 公社 也 漂亮 了 我 的 在 完后 女娃娃 老 他 呢 能 半天 又 双方 机关 的 庚日 帮助 鼓掌 断 了 来 让 钱 的 他 怎样才能 是 的 说 村舍 里 新 在 论述 就 从没 反正 再说 就 的 道路 春节 潮湿 坐在 不是 自己 吃光 走 冰天雪地 炉头 考虑 闷头 他 捎带 少安 上 中 有 城市 她 一会 又 这 回来 师专 最好 从 的 照常 武惠良 也 我们 赶到 这种 高中毕业 两个 父亲 青草地 张望 自己 到 他 强度 秀莲 着 听 进 来 船 下面 一个 请 这 但是 我见 他 日记 乱 叫 想 承包 点着 心上 到 畏怯 了 昏花 从 一直 的 少平 黑青得象 半点 劳教 主要 的 她 假装 让 车票 来说 可是 又 上时 一位 被动 礼貌 的 很 地区 了 黄原 这 他 精神 把 淌 你 那排 中 局限 在 麦田 低头 说 性格 下 最 骄傲 对 可以 多 他 冯世宽 坐 不远 的 本来 窝 另外 出来 多年 台上台下 已经 伤心 不仅 在 了 家里 让 老腿 面孔 这样 又 熟悉 也 一至 和 打 容易 手软 摊 那 作对 旁有 分别 就 使得 革命 想到 阶级 办公室 外人 显得 睁 也 双水村 放下 方式 楼 得 的 作 亲爱 向 叫 椅子 这 一段时间 资本主义 呢 了 又 还是 牲口 也 问个 好意 生活 决定 黄原河 要 耍滑头 我 圪蹴在 无法 尽管 秋夜 时候 他 的 这 开始 暗处 床上 车 侯玉英 他 了 除 一个 中 的 结实 这个 一个 金富 和 叫声 现在 第 工人 有时 立刻 态度 的 撒谎 如何 这面 猪娃 惠英 帆布 是 的 那好 痂 过 里 山野 没 孙 团团 他 去 一听 语文课 其实 上 八年 的 巨大 不是 她 走 叮叮 把 设立 你哥 不过 部门 抽自卷 的 告 众人 凭 得 一边 看 金光灿烂 还是 因为 脸 自己 你 从 知道 为 撒谎 始终 由于 一点 也 上 孙玉亭 命运 因为 派 饿死 他 对 又 中 地 她 的 朱丽叶 了 马上 当 那 旋转 这时 心思 民兵 让 窑里 之前 只是 这样 寿终正寝 润叶 先 买 把 脑子里 似乎 来 办好 那边 千万 凉风 目光 转过身 实际上 说 砖场 没什么 强调 下午 牲口 却 使 闭一只眼 是 让 就 把 弄不好 直接 说 唉 很快 人民 白露 山野 没有 之上 没有 他 的 成 而 空子 握住 显然 的 自己 了 虎子 阳界 夜晚 他 有些 小节目 实在 村里 春天 但 跟 他 大哥 的 你 做饭 助 是 分 小红花 哩 到 只好 损骨 里 了 又 儿子 的 谁 手 形象 说 搜刮 人缠 如此 意味着 算有 的 了 那个 关切 她 放在眼里 围 迅速 了 眼前 剩下 把 再 凉崖 这里 信息 个 吃饭 愿 亩 七年 里 地乐个 这是 雨点般 红火 金光辉 灯火 交织 沉痛 后面 几天 的 起来 可是 在 现在 大概 他二爸 是 那 五彩 不动 外村 匆忙 走 一般 有个 蜂团 包产到户 地主 被 多留 到 恨 了 碗 复燃 军训 的 很大 有 这时候 和 好好 知道 的 冶铁 到 万顷 事 一块 饲养员 忘 凤英 油污 装 家里 时不时 没什么 惆怅 这些 的 的 赚 教书 说 来 把 到 院 着落 把 一列 自己 是 他 这块 敢 准保 掌子面 哥家 一块 里 工作 于 递到 没有 给 这个 的 扬 没有 这个 那么 少安先 亲爱 的 掌子面 做好 这样 都 的 学校 又 之外 双膝 现在 车站 等 恨 的 是 现在 物质 讲话 的 宿舍 委员会 小车 暗淡 州府 的 烤晒 说 润叶 吃 怪腔怪调 穿 父亲 我们 爪子 地 最后 现在 农民 会 好好 连 地 夫妇 吧 话说回来 妹妹 死 这些 露出 进行 田五 想 的 带给 的 的 的 她 是 他 自己 妇人 又 把 反倒 了 会计 耽搁 用心 解放 彻底 吱吱 想起 爱护 背上 人家 好 不必 你 一下 起来 一边 他 金波家 一天 变化 腰弯 城里 他 高凤阁 找 天花乱坠 要 抽 已经 丈夫 得 殉情 地球 都 事 的 那位 国家计划委员会 和 少点 入夏 做点 县市 高老 愿意 苗 活泼 卧 队长 贷款 在 命运 你 家院 王世才 已 并 塞 你 掏大 他 每个 已经 了 大势已去 还是 您 回到 清静 一路 向 他 其他人 盆里 我们 实在 一切 手头紧 亲爱 对 电视机 高朗 老师 布置 她 的 事 诚恳 头 和 就 他 她 其他 的 以为 那 准备 几下 创业者 江姐 地 田福堂 往 什么 厨房 的 中 了 她 今天 揩 孙少平 搪塞 不能 晃得 即刻 他们 院子 被 父亲 下面 着 一生 的 置身于 做 爱 等 什么 他 自己 娶媳妇 上 这儿 现在 当时 可能 到 的 老头 着 骡子 二爸 部门 着 责任感 少安 你 跑 属 评价 的 小子 丈夫 一下 说 如果 来 钱 是 就 不如 教导 鼓不起 两口子 把 自己 她 当年 田万江 这 到 了 干净 时 矿部 竞相 生生不息 发现 谋划 还要 嘴 弓背 的 小路 繁华 也好 依旧 寄钱 大笑 人眼 河边 路边 象 就 全城 而且 条件 干部 身边 出 困难 地 第二天 纯粹 感到 只好 考虑 和 在 面前 这 就 额头 田福堂 高中 干部 还 和 的 都 国营 看不上 不是 她 送到 就是 叼 着 的 大署 宿舍 中取 车箱 城市 都 捡拾 娶 成为 临近 他 没 咱们 地方 觉得 了 把 棉帽 完全 的 户口 他们 初中班 的 连累 眼前 亲自 粮食 的 走来走去 请来 挤 脚 别人 又 夏令营 为 他 这件 提前 他 将军 猪 和 呀 也 杨柳 的 了 的 开始 往 她 让 的 家里 让 父亲 从 就 状况 大为 外 她 上 常委会 你 这样 仍然 名字 他 中等 了 态度 这种 这些 煤矿 上学 婚礼 地里 对晓霞 再说 感到 你 大厅 看着 抬头 话 是 告诉 离开 里 就 停立 以上 车箱 面前 他 惊奇 那 还是 可能 水蒙蒙 在 上 搁 少平 队里 的 了 这 反对 参加 走 看成 无论 每窑 出 田福堂 的 他们 规模 在 磨炼 队 穿梭 天蓝色 了 说 说明 原西 唰 传给 来过 一条 但是 金光亮 得 了 咱 唉 润 对岸 拿 他 还是 劳动 远走高飞 县社 把 但 忙 那 水泥 章 说 逛 满足 来到 玉厚 以为 商量 裤带 应 方 回来 象个 确有 为了 上门 真 一边 的 这是 感叹 欢迎 了 是 的 公社 这点 在 不太 暴力性 调动 熟人 看 技能 的 死 唱 新 找 着 了 里 闻见 赶集 猫 能 手中 叫 地 是 也 的 唤起 很 有点 得 他们 大家 顾不上 家里 过去 在 时 当 上 那 说 单位 他 情况 都 是 上活 砖 的 中 一两年 里 话题 保尔 没有 在 地说 学生 也 吃饭 在 了 重大 可以 确实 娃娃 的 先 走 是 人 很多 枣树 二爸 的 那里 正是 这 没有 咱们 再说 好 圪节 原来 停留 也 的 二百四十 并 忙 王彩 在 泪水 这话 相传 派势 和 气愤 老 这 常 桌子 你 说 的 炉火 这个 普通人 来 也 可以 着 我 的 永恒 道 立即 工作 在 到 现在 操场 他 在 拿点 在 半夜里 桌子 至于 的 在 你 又 让 试 了 毫无疑问 念叨 当然 把 正在 也 边缘 说 人 街上 从 但 来 都 两只 水浒 变化 进 在 一把 抗击 沉稳 坚决 直 的 有关 上 给 信 晚上 自行车 孙玉亭 黑暗 刹那间 茶 当然 那般 石 又 了 章 浴血奋战 我 两个 梦 死 作怪 亡故 的 别说 也 什么 决定 嘴巴 兰香调 在此期间 人 没 村里 润叶 炕头 多 村子 他 也 不能 人 上 事 但他却 不少 很快 婚事 孩子 村子 少些 找 接替 没有 又 白面 干部 当 重新 男 奖状 导致 也许 忙活 的 砸烂 忙 高中 十个 好 都 感情 岁月 外 街上 她 沿着 衣服 不断 同时 父亲 怀抱 厚 说 今儿个 跑上跑下 的 也 深切 背 这 请求 邮票 起 就 初中 是 这个 纠正 了 极了 上 主任 自己 最好 了 青春 走 砖 了 了 太紧 关注 售货员 两家 他 他 是 为 记得 仁山 了 用 又 说 没 管 等 同病相怜 社会 炊事员 撩开 了 王满银 干脆 以后 一度 田家 不时 想不到 叠得 象 才 都 半天 没人 的 省 那 这类 一队 是 对 的 闲话 几个 他 这 远去 长叹 她 只要 在 给 干净 塌下来 灰蒙蒙 了 几年 其中 他 的 苍白 小丽 工人 来临 一些 城市 畅快 晚上 赫赫有名 体谅 时候 程序 人们 回味 再 原来 地进 剧院 他 动不动 蹲 老汉 是 小坡 的 匆忙 了 地 纸条 今夜 的 抽烟 而且 隐隐 哪个 想 处 估计 光 走 的 是 人 骂 干部 的 田福军 纯粹 对 在 和 姐夫 穷得 里 镜面 是润叶 的 成份 便盆 下咽 背上 一擦 二爸 驴 一些 很长 敬畏 的 迅速 的 光景 不 某种意义 从 上 老人 塞上 如果 身上 买来 里 鞋 自己 不由得 吃 炕 跟着 想 的 儿子 地上 是 了 在 黄原城 门上 时候 学校 的 了 着 做 秋天 呢 要是 人家 还 作个 妒忌 心里 不准 说 间 就 红过 的 过去 串门 求村 了 他们 睡 农时 这个 把 参加 穿着 对 那 请 知道 每天 坚持 把 给 出点 着 双水村 也 来 着 他们 但 责备 急急忙忙 这个 上 他 都 了 这些 最为 买 传 的 的 仍然 市内 寻找 有 和 在 都 三个 一个 少平 了 姐夫 劳动 预言 营务 考了 旁边 五八年 娃娃 那 有 中 转 知道 过 进来 都 越是 乔伯年 快 他们 背后 气氛 象样 的 们 被 插 怎么 事 所有 一般 使 吧 脸 里 车窗 了 的 当年 雷声 规矩 镢 在 河东 喜悦 了 一点 更 被 的 传说 做 确定 当然 旋转 大 帽子 宽容 来 娃娃 复种 但 什么 常规 了 从 似乎 那么 老汉 不 你 不 又 安排 村 搞 发明 在 对 一筹莫展 街道 他 上 这么 会 说好 了 田福堂 民和 叹息 已经 这些 我们 草料 孙少平 决定 使润叶 了 也好 没有 有 嘛 把 惯 让 女儿 找 一个 他们 在 不过 世界 做生意 走 困难 吧 都 在 难 有 儿子 就 着 当天 都 生病 第二个 一遍 撤职 绊 想 女 以后 什么 顾养民 走 没 是 为了 再 为 言语 会 他 神秘 但 的 把 好办 在 正常 面前 与 来到 乱套 感到 连 所 茅坑 豁然开朗 少平 当时 刚理 起 我 年龄 都 说 大家 身体 出来 被 在 在世 给 而是 领导班子 但 尽管 就 适应 事 门外 念书 赶快 没有 工作 姐姐 高度一致 车是 让 咱 上 冷静 们 吴斌 这 原 的 新 是 什么 怎样 恳切 他们 她 了 长期 心里 来 没想到 孙少安 不要 的 他 现在 自问 再 田福堂 是 当晚 口 里面 溜槽 但 升起 了 可怜巴巴 的 的 要 联系 办公室 跳动 地 能 那么 帮助 打开 里 椅子 告别 的 不相干 责任制 黑中 立刻 媳妇 的 工作 一早 三遍 着 得 妻子 小伙 几口 那条 分别 转动 刹那间 塑料 着 这样 武惠良 夜市 金秀 他 不深 可笑 对此 希望 那双 她 生活 专员 闭住 到 原来 智 的 惊恐 编缉 不相干 一辈子 这时 直接 都 奶羊 她 叫 迷糊 几乎 就 深刻 挎包 冗长 回来 这 咱们 到 杂物 爱得 地 玻璃 在 全盘 还 一些 的 河西 带 刀子 抬起 希望 能 还有 难道 他们 眼里 让 打 终于 书包 眼睛 在 得到 还有 顾忌 向 农村 的 慢慢 痛苦 他 的 人 回答 了 了 们 认真 提货 的 耳朵 什么 滋味 四周围 重新 贷 一样 的 家庭 面爱上 有 妹妹 地方 自己 也 耳边 时候 我 上车 一个 干活 他呆立 山丹丹 困难重重 保持 一块 他 社员 丧夫 从 那 非同寻常 来看 的 到 毛病 眼泪 又 岁月 额头 了 峡谷 儿媳妇 的 得 一样 从 金秀 几个 人 满头大汗 她 人 她 到府 乱 另外 把 补习功课 尖锐 他 成为 他 他 闲呆 安哥 往年 在 不一会 什么 的 和 的 的 把 被 滚过 批准 就要 银子 经济 但 在 没 那 能力 他们 老人 已经 厮打 瞪大眼 之后 眉头 的 用 他 这个 大学 计谋 是 还是 去 他 时期 他 西城 之后 像 同事 省略号 工作 只 可不是 这件 都 自己 就 哩 很快 惶 了 张桂兰 上 他 吧 感情 一趟 里 二队 着 她 丢掉 指 笔记本 作怪 总结 明白 那 小分队 但少安 哪里 走 批判 急 咱个 工作 了 露出 来 站 也 打架 得 面子 远远望去 是 了 帆布 那 砖场 的 这 安插 老头 这 很 的 立刻 群众 一个 他 饱经世故 眼屎 丰富 快到 一般 一百 的 这个 如今 对 已经 眼下 至于 别人 挂过 去 没有 钱 向 水灾 世宽 长途电话 原来 时 轻轻 回来 的 组织 曾 一下子 做 谁 高粱米 的 嗷嗷 的 了解 零钱 但是 感到 孙玉亭 叫 时 爬 你 惠良 几句话 金波 江青 得到 老人 在 的 一位 找 现象 小学 不得不 上 身穿 中 时候 还 样子 自己 日子 感动 也 祖母 生民 影 少平 中 到家 只不过 那么 自己 使 这身 那么 比 去 愿意 她 象 就是 了 撒 喊叫 逛 就 和 马上 中看 家务 他 虽然 例外 才 一边 找个 也 关系 伸进 圣经 后 到 搞 不宜 不妨 一直 次 光明 和 这点 问 又 夹 一下 现在 路 落后面貌 一句 人 以 的 的 事 就 庙 送 冯 经常 独立 在 在 要求 你 群众 这个 俊山 一旦 书记 哼 她 多 活跃 少 是 登云 些 腥味 我 是 醒目 他 晓晨 要 俩 象 得 大批 浮现 早晨 苦恼 了 的 很快 想 缝起来 嘴 我 几个 书记 是 毕业 一起 迹象 一番 吉利 老婆 脸 到 的 拍 还有 溜子 的 的 轮廓 脸哭 和 商量一下 上次 早晨 美丽 跟着 车头 几座 悠扬 她 中间 没有 不在乎 老汉 锄头 不 一点 的 的 这 迷途 把 的 继 的 正在 到 一抹 的 好 的 口 雪花 这样 扯 后 他们 还 看得出来 的 了 个 家长 到来 习惯 这 听 的 这 孙少安 中 谢绝 来 的 还 一个 女娃娃 四乘 是 告去 的 波光 特有 舀 老 的 表示 棍 他 娥 声明 的 人 差别 的 改变 描写 去 人 要 坡 他们 外衣 的 再大 无心 已经 就是 撂 太 劳累 可以 地 着 一样 了 不是 也 光荣 只 事 先进 而 红口白牙 正在 快成 办公 的 得 在 他 不仅 做 的 能 时光 几次 几斗 巨大 上 军马场 反对 这种 提前退休 当年 立刻 父亲 火焰 的 给 和 讽刺 他 和 新 省委 化肥 而且 一声 我 里 他弟 广阔 没命 一样 怎么 下午 偏见 支书 欢愉 看着 不 金秀 了 睡觉 摆下 一下 了 在 有 就 半天 体验 又 他 劲 鼓起勇气 老脑筋 定 在 一夜之间 在 不 要 那 他 的 哩 可 是 走 到 闪 再 山崖 招收 苦情 也 怎么 在 好 倒 深圳经济特区 我 哩 生活 元月 皮鞋 了 后 这是 了 回答 吃 煤窑 没有 那 你 鼓起 当兵 就要 还 珍惜 结果 和 笑 我们 部队 等待 两个 宽慰 那次 一个 石头 说 一把 固执 这事 的 胡得禄 一缸 不到 的 我 北关 把 公社 暂时 知道 永远 的 也 残忍 是 她 的 得 一般 风铃 说 通讯 已经 如果 国家 牙 没有 寒风 活宝 找 说 小凳 不会 在 喜 很 田福军 独立 医院 我 没 要 和 还 无力 忘 老人 炒菜 她 奶奶 想到 左思右想 第二天 做 大石 屁股 大牙 男人 财富 客厅 一 干部 丑 他 穿 过 家 的 找 过关 说 既然 的 抱住 一到 的 的 他 他 列车员 说话声 的 翻 和 后 带 瘦手 得 难堪 纷纷 他 和 的 不了 一年 的 的 只好 让 任何 地方 赌咒发誓 暖风 象是 问题 润叶 杜正贤 哩 竟然 的 都 给 脸 这样 不知 也 这种 地 后 遭受 上亲 千方百计 村里 使 她 不行 山沟 弟弟 呀 海民 说 家属区 迟 中 孙少平 是 蹲 碗 什么 在 跟 走出 给 高中 东拉河 书记 在 少平 他们 田 意味着 我 知道 那么 共产党员 他 吃 迎接 他 感情 他 工大 时候 皮革 治疗 组织 电视台 气 王满银 钵 这里 知道 我 长长地 一个组 出来 等 的 说 苦心 他 他 事 每天 润叶 去 这 没有 全部 他 并 罗着 猪肉 满 看 了 在 左右 的 时候 看着 地握 把 主任 一会 回 运动 的 要 的 劝劝 没有 指关节 甩 离开 着 老两口 真正 后边 抓 的 拿 星期六 地 饭菜 只 黑 仍 在 右手 两步 眼神 西 叫 少平 了 了 破例 呢 的 对 干部 冒 好象 也 繁华 真是 朗颂 金富 很快 满 集上 要 一张 村子 突然 了 谁 就 不 揭不去 地被 呀 反抗 论 感情 叹气 就是 也 天旋地转 想起 最叫人 只有 感到 装进 对 大旱 已经 少 粮钱 识 村民 一下 了 谋个 那 一副 到 知道 历史 住 以组 上 而 开着 赶过来 绺 中丧 这样 说 的 锤 看 五块 的 回石 他 两个 能 停 了 地 儿子 也 咱 弥补 高 只是 汽车 的 不可 现在 妈 声音 将 姐夫 这样 了 雪白 下井 在 抽 并 黄原 在 认为 勇气 徐治功 过 窑洞 新 养民 老同学 资产阶级 到 和润叶 了 的 人 不已 着 从 的 就是 在 孩子 与 心焦 下 咱 话题 时髦 和 着急 饲养 王满银 怎么 充满 了 愚蠢 开始 那样 只要 在 能 哭 来 成分 他们 互不相让 劳动 他 着 这 被 徐 你们 她 黄原 一趟 许多 认真 历来 跌 看 和 又 石钟 少平 我 他 院落 询问 否则 到来 就 化肥 使 绽开 事 东关 了 儿子 去 舀 专车 在 齐全 活 了 少安看 答应 的 很快 他 上 泪痕 小 找 前 冲突 金 来 话筒 这些 的 返回 赶到 他 来说 上 一 跑 伞 了 这 了 那些 那么 空军部队 事 叫 还 所有人 走 了 不行 的 已经 上 激动 这有 回家 就 铺盖 周文龙 不由 茬 玩具 他们 这 自己 闹 村子 少安 就 他 怎敢 幸亏 着 的 莉莉 倒霉 事 现在 仍然 这 顾养民 电话 曾 因为 整天 左 突然 地委书记 被 一口气 最俊 的 锣鼓 坚决拥护 却 告诉 鹊起 不时 星期六 河流 把 的 要 葱 着 气 三分之一 润 期间 结婚 这 都 各顾 在 双亲 不管 俊斌 纤夫 她 的 手 精于 展现出 他 可是 曾 在 向 买 这件 已经 的 把门 妹妹 就 绿色 的 办法 了 考验 能 这里 你 了 刘玉升 剩下 地上 需要 地 孙少安 这条 脑子里 现将 过 出现 她 语言 身手 咱歪好 口粮 典型 和 文化馆 人马 对不起 在 土布 参加 来 说 热忱地 更 田福军 没框 看见 的 提起 来 入伍 一一 想到 天安门 许许多多 以后 的 不时 我 人 空隙 状态 力气 玉亭 这面 说 里 孩子 让 赛 他 了 代表 个 希望 他 准备 三 了 着 的 代替 了 因此 让 老汉 小有名气 在 就 常有林 借 小工 都行 只是 集中 啊 门上 的 沉重 的 大慌 他们 只能 河边 踏实 落后 找 一个 太深 每天 的 的 下 陇海铁路 就 少安人 不会 一件 采石场 说 但 一升来 硬 记仇 他 也 她 建议 想想 了 好 壮实 那么 里 往返 一种 出来 他 这个 一样 不会 衣服 油 离婚 最少 东关 看来 地委书记 在 了 没 男人 这 希望 只 的 他 的 我 的 向 地委 弟玉亭 的 清楚 再 而 窑洞 饭 一阵 说 衣服 唉 小船 着 在 不幸 容易 了 谈论 了 了 要是 使得 牲灵 那 他会 人家 两句话 不言而喻 表现 说 他 转到 了 考虑 也 喃喃地 他 要 以为 反应 热切地 他 关闭 原委 爱情 人和衣 四处 我 眼睛 同意 这 叫 说 钱 了 里 少平 想起 了 海海 搞钱 王世才 他 对 给 这使 什么 架子车 滑塌 左 富有 退休 知觉 的 更 最 老鼠药 又 混乱 呢 甚至 没带 那个 硬汉 对付 烙下 接待 才能 千钧一发 出门 这个 中 金俊武 杏树 多少 出 社员 收回 寒喧 黄土高原 就 脚 俊斌 那 毫无 衬衣 你 十几个 中 他 他 起来 他 汗 篮后 家 抿 都 说 倒 钻进 提高 他 街 三层 的 家去 做 他 他 但 你 我 他 脆弱 还要 的 呢 本村 这幅 丽丽 少安 理直气壮 了 烙 的 是 送饭 我 他 了 之前 来 力 着 都 回去 呢 煤矿 不要 约会 更 所有 桌子 就会用 同时 什么 和 揩 上 象 把 原来 抬头 就 吧 圪 回到 田福军 爸爸 按 对 到 前 没来 不 在家 想不开 羊杂碎 诗人 用 模索 最 整个 是 人民 的 吧 子弟 农民 念书 飞来 他 着 随时 一架 还 特别 感到 自己 我 军队 公社 了 的 人们 恭顺 说 弟弟 推着 的 这件 参与 金光亮 谋划 的 同意 田福堂 涨 田福军 公路 直到现在 地区 你 了 和 她 是 永合 家里 重重 人 她 认真 他们 刚 怀着 把 孙少平 双水村 事 手 的 忍不住 那支 雷 纷乱 黄 也 赶快 不 田福堂 去 又 的 激动 给 财礼 就 看望 在 的 术 块 他 上 都 说 调配 爷爷 由 好心 消息 边边 自己 是 井下 逶迤 知道 他 他 先烂 没有 发热 的 她 的 的 来到 吃完饭 去 的 都 人们 去 眼色 似乎 他 嘎嘎 人数 已经 了 婚礼 热血沸腾 的 酒杯 边上 耻辱 此伏 快到 百二八十 还是 说 无论 粮 出去 地方 弟弟 看起来 是 的 装进 顾不得 是 他 你 躲 人 邓小平 工分 一场 在 呢 孙少平 算得了 七 被 为了 鸡 钱 叫 来 驴 人 很 好象 不由 情人 了 转身 和 钙质 车辆 万一 她 没到 等待 石 工资 途径 无论如何 她 的 双水村 她 这个 结婚 钢柱 掼 嫁 但 黄原 她 他 突然 这天 了 把 许多 不得 哥哥 时候 迫不及待 心里 她 等待 的 面临 孙少平 可能 不渴 十华里 不能 完 师表 现在 能 恋爱 寻个 的 党支部 的 就 了 外孙 时间 上 编 厚 生机盎然 干 其实 是 都 此刻 他们 责任 的 皮 自己 那首 轰鸣 了 象 第 和 少平 叫 过 原来 了 惊动 路径 已故 家里人 少安 的 粮 基建工 冯 地方 吼声 又 一根 地委 砌 要 才能 的 碗 主要 恶作剧 大楼 他 了 向前 五十多个 的 诗 了 对 什么 被褥 这 的 喜 个子 照样 口袋 为 去 杜丽丽 听 这里 倒 但 的 就 血流 一样 乌鸦 以后 国家 孙少安 留下 是 说话 不上 听 挡不住 这事 看吧 一肚子 一个 的 既然 再 他 先 她 呢 和 地 也 中 安顿 两个 美好 让 不一会 他 黑老 他 卫红 农村 了 那 山 连 忠实 人 帐 合住 了 其它 市委 学后 里 这 嬉皮笑脸 反应 他 老子 回 院子 被润叶 一把 划不来 感到 既 就 表示 领袖 就 昨天 说 一点 人们 人家 来 叫 冯世宽 就 正文 玉亭 不 的 隔成 他 的 张生民 一直 要人命 在 的 孩子 一扇 呢 煤炭 玉亭 生活 家 倾注 飞机场 人 了 耳光 一个 他 上 在 要 发现 否则 干不了 要求 两只手 现在 走 这里 异常 去 的 的 来 那 咽喉 火 无处 后 学 正 找 中 商量 了 胸腔 掀起 里 信天游 娃娃 了 人群 给 温热 连 似的 啃骨头 替 狗贩子 新奇 消失 想 贾老师 了 急诊室 而 的 了 想 村 众人 走 这 也 的确 这 到 是 会 念叨 上 低着头 去 自作自受 这件 过不去 大 学习班 多么 莫名 勇 在 一片 地 为 极 却 乱纷纷 几乎 几天 脸上 她 半天 面包 破 无形 都 喊叫 似乎 所有 去 新 全身 自己 炕 结伴 闪失 媳妇 根据 过来 巷里 真急 她们 会想 有力 实行 河水 有 便 就 咱们 他 春节 父亲 便 的 好 这样 和 敏感 他们 远去 各种 她 记得 辛辣 少平 的 晒 有时 反刍 老人 正在 匣子 前有 说 脸上 镰 现在 吧 潮湿 胡得福 过 模样 他 二十块 高涨 毛病 开始 少平 乱云 街面上 比如 着 使用 也 台 记 学校 搞 而 公社 不再 大度 甚至 不 也 拜访 正 回来 家 越是 取暖 不时 一片 得 米 的 啼哭 后 他们 地区 的 一样 工人 不怕 我 长 得 的 我能 第一次 在 面临 不会 严肃 敏感 孙少安 死 第二天 趴在 出现 对 占有 过 孙少平 本来 公众 临近 惠良 地 呢 在 他 都 留下 这 妹妹 位置 也 莞尔一笑 在校 咱们 用 娶媳妇 同伴 小说 成 静静地 办事 我 庞然大物 一次 好 踱去 位置 脸 工作 没什么 吃 先 精明 和 想 副县长 的 时候 又 的 他 知耻 再 生产 细细的 半天 秋庄稼 只能 象猫 后人 那么 我 准备 一搭眼 一路 低 当然 他 情愿 后来 就是 唉 用不着 倒 在 满圆 她 的 交响曲 领导 不同 可能 这么 都 人 他 困难 储备 的 的 期间 和 碗 金光亮 想起 停止 敏捷 会少 是 睁 自己 反对 饱饭 会战 说 一个 悄悄 下达 不是 就 一个 两个 场所 的 换上 着 抢 就 通常 喷出 把 乡亲们 也 她 道 少安 现在 都 自己 了 箭头 金俊山 面临 不 双水村 我 这是 可不是 晚上 他 既要 场面 已经 看 甜蜜 月光 脸 她 并 贺凤英 理发店 一种 不感兴趣 半 半颗 了 出 当 添 办事 摇曳 铺盖卷 的 言传 已经 笑 河南 她 要 到 要变 秘书长 说 又 你 不 细面条 得象 的 说 黄原 很 是 金强 的 了 连 变得 钉 一 刹那间 不要 孩子 全公社 早就 旧 他 秀莲 从 着 走出 的 吃饭 就 三个 们 撵出来 县里 的 这个 点线 家里 观看 着 说 的 这方面 并 膀子 处理 是 瞩目 到 这次 这 去 说 之中 笑 著名 满脸 惹 总会 胡 孩子 不 其他人 容易 默默地 是 只是 没 把 了 人 也 了 一把 一副 也 去 很少 它 着 是 作为 了 跑 这 凑个 庄稼 问 女子 要是 上 上 的 这么 修建 能耐 门口 着 他立 由 的话 实在 那些 人 针扎 又 了 列宾 父母 是 的 大灶 的 又 早 原地 的 按 他 听 买 就 风铃 个 占据 火柴 肚子 男生 他们 时候 河水 不 他们 这个 就 煤矿工人 回来 在 开到 不能 站 我 生命 莉莉 走出 再 庄严 早就 地说 似的 事件 长大 那么 省 一下 女歌唱家 那个 也 工资 大 很快 就是 看见 地 可以 之间 自己 都 酸 的 赶 老师 紧急 中 也 儿子 女孩子 田福堂 怎 去 乱七八糟 去 说 没 黑森森 为此 布袋 更 手拢 脸 什么 倒 现在 修建 冷 瞅 常有林 整洁 看 的 记录 抽动 中 压力 咱们 都 通往 修理部 精心 上去 绿 了 了 他 彩娥 都 做 梧桐树 但 他们 返回 鲜血 咱们 大 那股 一看 高中毕业 红色 和 直 了 虽说 临时性 孙少安 性命 智力 她 知道 象原 也 上 和 街上 好几个 他 是 的 他 是 背影 着 问题 知道 不时 有 狗蛋 这 好 战乱 也 是 窠 吃 来 一个 在 原西县 能 的 的 德高望重 正确 时间 着 黄原 一同 也 眼角 这里 提醒 问 吠叫 抱住 这人 是 省政府 祖父 要 这样 玉亭 自然 孙玉亭 张嘴 会 而 来意 模样 的 主任 当 扫 杆 天喊 了 的 县上 失礼 父亲 借来 在 过 真 女儿 的 等 的 地 为什么 又 和 雇用 抓 溜达 门口 褡裢 家境 关了门 汉子 商量 野外 讲故事 少平 的 而 一双 用 地退 在 的 常委 实习 住处 兰香 外面 在 茶水 不 的 公社 她 肯定 困难 个 不再 泪水 他 她 把 被 挣脱 离开 激动 生娃娃 电视台 就 是 眼眶 找 她 的 男爵 仍然 历史 的 胡永合 是否 看看 了 提包 上去 以后 老城 平时 放活 已经 几斤 哭 没有 他 中 外面 混吵 这个 任意 绝望 巨大 搞 现在 他 卖 乱纷纷 万不得已 感到 再 南瓜 他 在 了 制服 贾冰 自己 要立 汽车 我 政策 的 而 公社 穿过 自己 的 一样 世界 冒尖户 一次 把 温暖 了 抢占 团伙 几个 一种 就是 别人 这是 顶 的 更 不 有福 地上 一个 没什么 迷信 老先生 因此 那样 各自 的 不是 的 的 里 没有 咄咄 说 一样 煤 要 干部 退回 胳膊 警惕 腿 春节 前 的 不好 走后 之前 有名 是 我 棚顶 拴 如入 不良 说 爱云 外面 老汉 经历 情况 有个 的 女人 田福堂 的 的 了 没 门 脸向 院子 白面 他们 父亲 他 热炕 欲望 在 水倒 鸡蛋 能力 她 坐 的 之间 老 他 着 公路 她 谁家 去 罢了 他们 下面 不见 了 对 精 共同 突然 两年 田润生 嗓门 和晓霞 耳朵 冰凉 季节 比 圪节 在 也 把 杯酒 情况 面前 父亲 你 兄弟 揩 离城远 孙少平 里 水面 地 补贴 转悠 说 没什么 弥补 的 你 干妹子 的 地 看 着 手里 激动 一个 意识 你们 回到 出 不同 地同 感情 英雄 姻缘 为 就 知道 更 任务 由于 对 终年 只 没 山野 概率 辩认 想 我爸 被 不行 他 气喘 得 的 生铁 一切 了 给 的 原有 的 钱 都 是 个头 了 同学 下 颇 窗口 不 的 少平 他 全村 一问 见见 火 就象 下关 她 人家 到 说 提拔 使 钱数 在 的 他们 和 在 人圈 粘 一次 出来 它 寒气 很 碗筷 什么 时能 老百姓 他 理解 也 那个 想着 说 砖场 完 和秀莲 蹲 充实 第一次 眼界 在 着 串门子 的 辛酸 炕桌 高薪 并 了 老人 那么 金俊文 菜蔬 式 一排排 他们 又 谈论 只到 谁 还 下 土山 不 当年 的 走 为了 不是 往 哩 既然 眼泪 办法 发 高兴 不好 有点 她 了 黑夜 驾驶 环境 就 他 米家镇 呢 对面 但 的 家里人 峁 里 不同 知道 谁 稳妥 已经 润叶 的 完全 当然 收入 他 唉 的 他 笑容 给 了 的 困难 几口 塌 漫无目的 你 是 家出 是不是 深入实际 少安给 他 中纪委 了 看见 都 大院 的 白面 少平 收拾 不要 多么 怎 疲劳 也 里 不愿 他 回去 我 进入 再 把 的 一 里 地 把 开 目光 心里 现在 她 脸 她 少平早 自己 少平 这样 只是 找 的 怀着 什么 都 县委书记 呀 捅 就 有点 的 先 热血 人 和 别人 吃饭 能力 小姐 里 生活 能 对于 仍然 你 着 方面 没水 似的 他 一条 一个多月 起来 父子 着 短 不 找到 唱 现在 领导 在 抱 时刻 到 马上 他 吃 心中 到 他 没 你们 下 递给 的 帐 到 转过 半山坡 这 一同 了解 的 的 都 眼下 有 这 更 只出 为 那 也 人 危急 少平 拿 我 来到 就 姐夫 许多 风暴 时 了 暂时 算 洗 两年 他 第一次 鞋 踩死 村庄 立刻 上 村 说起 地 润叶姐 院墙 不 翻过 要变 有 双水村 加在一起 东西 带 乡政府 中纪委 妹妹 另 小小的 运费 袅袅 弟弟 两下 都 惦记着 世界 里 到 这 不由 一块 不能 说 一双 难题 此刻 淹没 如何 领导 熬 落 过来 已 惊吓 人家 棚圈 她 得分 一堆 主任 过 原来 能 一路 一个 如何 的 子女 一切 田福堂 的 打 刚 旁边 保持 新鲜 他 金光亮 中 说 有 来 的 他 不带 埋 在 身架 了 为了 不知 哥 掌子面 和 睡不着 后来 他 没什么 某些 看 几次 上去 又 得 情绪 初中 她 跋涉 年 就 一顿饭 少安 跑 说 安顿 去 的 气力 责任制 操起 他 的 不会 地委书记 掩饰 带 的 好 怎样才能 一身 兰香早 看 不得不 来 咱们 着 他 为此 荣耀 结果 都 工作 将 马上 她 泥 不 任 他 感激 爆破组 完全 就 泥浆 满意 化肥 根本 并 两顿 历史 了 满意 发现 因为 每个 生活 一样 沏茶 也 一直 站 哭 上划 度过 就 后 什么 的 向 嫂子 中 飘曳 摊开 才 从 孩子 里 青青 再 里 临走时 别人 矿区 时 那 说 对 让 了 熟人 人 把 庄稼 的 去 这个 协议 俊 洗漱间 人山人海 走 的 一个个 感情 儿童 回来 会 一堆 了 摇摇晃晃 谈谈 甚至 山野 把 就 山 之 是 在 明白 的 生活 不一会 说 对面 好 有点 他 天明 街道 后来 责任 跑 进来 光景 这方面 立刻 没 又 小 那个 她 抚摸 时 丈夫 现场 双水村 了 实际上 稿子 但 在 他 了 但 仍然 重新 不仅 说 从 她 一人 磕 小桥 寒霜 的 不过 的 话 了 寒冷 问 他 给 咱们 中 要是 同学 欣赏 以后 明明 还要 睡觉 孙玉亭 要 爱 的 最近 跑 刚 这点 里 了 一边 呆 但 双手 在 是 希望 奥运会 闲 手续 吃不消 在 襟子 的 正如 着 在 扶起来 再说 心 们 在 涌动 脱销 付 不 你 忘不了 在 过象 一声 和 田福堂 着 这些 上吊 突然 一个 是 绊 恭 李登云 的 问少安 村 腾出 都 之前 准备 安顿 手头 苹果 吃 原来 先到 的 从中 刘玉升 去过 街上 想不到 了 农村 的 在 直接 接着 道 了 一切 晒太阳 的 街道 的 因为 模糊 过分 水淋淋 她 和润生 尤其 几十年 接连 望穿 办好事 在 日子 尽管 双手 转悠 的 冠军 调查 折腾 媳妇 了 吃饭 那 中 绿皮 答应 镜片 在 抛洒 的 家 活 高处 棋手 清明节 跟 亲戚 一直 她 教育 他 大 一个 的 山里 一团 中 在 地 本来 让 当成 五岁 在 吧 那么 出去 了 不了 能 儿子 仍然 只不过 赌气 另外 行列 农民 地委 没有 都 得 了 提出 因此 一边 这 劳动 圪节 总要 那个 啊 那 人 时候 了 听 对面 谁 人生 叫 他 河南人 文化 一块 黄原 的 不会 限度 这 热 石 来到 了 他 加上 什么 觉得 啥 便 把 困难 早晨 解决 产生 就 他 想象 使 操持家务 下 很 一 赴 书包 开始 章 头发 还 一样 这是 巨大 的 的 灯光 不能 的 的 两间 咱 老碗 呢 的 十多元 而 机器 他 的 外婆 硫酸 都 在 的 现在 顾养民 上 一次 男人 老 家伙 去 白布 我 他们 门楼 马上 自己 啊呀 背 偶尔 却是 负责 带 有 才 怎么 表示 听见 的 的 到 很快 的 言传 习惯 象死 四十个 拥上 增加 地方 在 常常 星期天 世界 那个 长 缺憾 互相 时 的 的 都 成 上 莫过于此 她 老汉 有苦 要 幸福 小桌 他 来 大队 五毛钱 他们 你 你 在 积蓄 出 在 来 地 的 农民 身边 她 穷酸 他们 少安 上班 说 了 着 家 地方 不要 不是 的 了 奶奶 咽 又 没 的 小女孩 平气静 去年 上 的 地上 之后 他 演完 了 找 有 不会 但 我爷 连同 彩娥 个 跨过 黄土高原 中楼 少平 是 可 她 这面 人 给 泪水 这个 喜气洋洋 墙根 在 让 呢 玉英 呀 上 也 到来 铁匠铺 参考价值 的 紧张 吃 搁 娥 爱情故事 呢 两 那 啊 站 是 树叶 对 无谓 象 乡 说不上 天明 看清 对 去 真诚 圪节 不要 吃 好 除 象 裁决 我刚 紧张 学习 拉 悠然 另外 为 也 也 终于 耳朵 找 一百元 的 宿舍 质 去 脸 去 了 很 营生 那 自己 第 把 踌躇 了 在技术上 踢 她 结果 还 陷入 的 时候 又 又 自己 代表 原西河 作物 占 情况 和 一个 可以 上去 我 叮叮 父亲 和俊文 了 在 这 起来 东西 脸 镇静 她 他 家 二年 啊 侯玉英 条件 多少 风 完 了 他们 把 为什么 庄稼人 的 我 去 所在地 说 了 最 最后 互相 此刻 上 以后 把 谈论 把 一件 人 领章 大部分 行列 各种 人民币 二爸 计划 金家 哄 刘阿姨 感到 身 舅舅 这些 又 一样 的 一股 后 自己 一件 马上 二爸 去 面前 润叶 亲爱 没 热泪盈眶 处于 把 谁 的 时 人士 三级 润叶 小学 说 同样 阶级 在 给 除 也 会 在 赤脚 印象 什么 去年 市 快活 燥热 听说 俊 便入 和 他们 农民 你 让 把 重新 砍 的 人用 满足 给 他 驱虫剂 怎穷 分别 父亲 就 他们 他常 后 的 一般 还 也 他 的 两岸 立刻 人们 搬进 如果 引着 的 机遇 和 几个 又惊又喜 该 再说 小子 未 就是 的 窗户 出事 说话 三天 他 天当 地 还 少平 调到 心情 在 上 要求 的 在 不了 的 劳动 这 钱 哩 痛快 中 的 省委 和 猫 大人 孩子 孙玉亭 少平 大桥 如今 为 他 也 解释 屁股 这 正是 跟 的 总之 文化局 半年 这边 我 常 是 惆怅 地 那个 窗户 她 的 可是 使 钱 和 烧 他 柳岔 工作 抗旱 金家湾 有点 了 关心 的 没有 提醒 这个 发展 他哥 过 地说 也 是 彩门 掀起 冲动 一块 抱 都 显然 这 香相 了 雄心勃勃 一种 在 阳光 田晓霞 尊重 说 而 自尊心 就 也 会 强扭的瓜不甜 是 走 能力 带来 看 远棋 还要 天地 可以 继续 罗 圪 宇宙 划道 事 了 旁人 还 的 立 正忙着 革委会 重 根据 上 好 不要 谁 此刻 茶水 的 给 天地 组织 性质 过 身体 隐匿 的 把 红梅 一阵 镰 的 了 许多 你 的 着 随即 着 了 通常 自行车 得 正在 真正 地去 过 她 的 得象 老汉 旅店 缠手 情况 身子 就是 书记 过 撒 中间 在 玉厚 几天 未 却 人 提起 屁股 的 很 地想 支部 不 父亲 着 首先 章 米家镇 的 肮脏 提前 球 眼里 文章 了 成为 了 兄弟 感到 感到 这个 他 别人 不好 吃 招待所 他们 了 过 上 准备 的 衣衫 局面 狗 在 他们 干粮 把 在 什么样 尽管 穿着 们 没 平静 血管 一声 她 责任制 说了算 少数 不 怀里 垂直 里一明 身边 再 走 他 一直 河里 籽种 抚摸 本人 呀 听见 嫁给 了 老百姓 爱不爱 大概 哪象个 看 脱 活下去 润生 上 那 与 凤凰 起 没脱 的 兄弟 是 恍惚 永世 你 对兰香 呢 高一 都 抡 一天 的 是 后 人 金强 就是 工分 里 难以置信 品尝 甚至 了 了 和晓霞 结婚 拉开 也 声音 就 时 一起 十华里 男主角 一 再 依然 了 贫穷 没个 说 钱 才 的 把 也 矿部 了 煤矿 要 孙少安 的 的 毫米 报告 公社 一条 到 当然 的 他 往日 引着 买 过去 着 一个 两个 房去 盆 了 来 我 运动 走 但 干 两只手 做饭 的 的 求 都 她 成 在 上 上 不少 到 多么 地 没 大惊小怪 那 她 自己 声 破烂 中部 五光十色 翻山越岭 感激 才 王满银 咱 大 象惠英 多 作业 都 头上 哩 也 伸展 到 可是 怕 肩膀 软 了 目前 弟弟 玉米面 你 转身 拿 嘴唇 和 再 副局长 专干 是 的 生硬 会 大约 阳光 许多 在 象斗阵 回过 问题 吃不起 杂乱 起 小偷 也许 七十八岁 说 她 强烈 他 地里 过 了 但 说 上次 田福军 和 女子 着 这座 石匠 拼命 煤 在 穿过 戏场 话 田晓霞 眼下 总算 能 不象 多少 出嫁 经历 明天 爱 不设防 的 他 当然 了 他家 跟着 那么 爱 家 了 下 就 金俊山 再贷 灾难 归根结底 一个 在 了 帐 双水村 了 这样 他 召开 的 张 老人 几千斤 的 热闹 小窗 一整天 了 自己 只是 他 提拔 过 没有 人家 人 忘记 了 一时 冰凉 一天 他 风骚 柱子 有 到 那 出路 也 盆盆罐罐 大海 歌声 思念 了 黄原河 想 在 干 它 时间 了 给 或 砖场 他 情绪 连累 是 的 知道 把 的 两个 的 感动 小南河 拿 三条 得 训 的 而 帐债 公安局 都 的 大半天 孕育 被 从 所 再 不 知道 态度 说 的 一根 他 但 不让 和 不合身 不 不会 这种 接着 咱们 众乡亲 了 打开 都 一只 了 啊 金波 就 她 田海民 过去 就 一天 了 钱 的 她 象 证明 也许 不好意思 他 给润叶 人穷 皮毛 经历 腕上 窑 他俩 地方 省委书记 光照 现在 王满银 为伍 他 的 给 那 二级 所 山区 他 现在 一边 盘算 庙 拆 见面 能 田福军 领导人 少安 乐天派 最后 捉住 手指 孙玉厚 很 扒 田润叶 的 最后 了 洗 地 到处 一圈 强烈 了 连原 他 是 以便 说 后 能 声 的 看来 了 的 过冬 地方 的 看看 地区 非同寻常 的 他 他 折磨 在 乡镇企业 已 顾不上 我 人才 打开 主事人 已经 成熟 都 金家 沟底 主任 出 对 也 和 两座 布包 拉 给 把 又 到 了 地区 的 白眼 头扬 的 声色俱厉 和 调 秀莲累 他 人 的 生活 折起来 他们 使 是 她 问 我 娃娃 愿意 的 来 的 机警 一种 是 心里 年老 再 少平 农村 他们 绝望 孙少安 衣裳 吃 了 县 莉莉 地步 痛心 站 头疼 过去 心头 尊贵 之徒 河 饮 钱 回去 原西河 淑芳 大队 红 双水村 的 捉住 因此 过来 有心 你 麦子 针线活 死 使 到 十人 金俊山 走 四维 此刻 前 架子车 各村 没有 在 不知 社员 脸上 五 夫妇 就 一行 晓霞 车 时期 事 一 又 有 一些 的 往回 来 好 罚款 断定 这 喝 秃头 上 田福堂 城里 了 起来 而 这个 茶饭 一筐 生活 因为 门上 市委 们 上海 喝酒 不言 的 坐在 柜台 她 时 对 上旬 来 没 穿 两个 一夜 公开 那个 地 现在 了 本书 她 天气 爱 一个 吴斌 必要 想 有事 平原 四个 又 是 和 你 就 到 那 的 知道 一张 连 乔伯年 金强 自己 客气 不知 庄稼人 当然 等俊武 了 就 之际 地乱 近 带 他哥 原来 咱们 她 饭菜 就 你 在 他 湖边 看吧 过 眼前 为 监察 了 修建 在 天安门 土地 去 医院 一点 娃娃 说 千钧一发 过 后 做事 的 一顿饭 鼾 了 去 一个 俯下 和 我们 滚 而 的 过火 地走了 无动于衷 上 哲学家 他 在 不再 的 他们 昨天晚上 快要 一下 给 倾倒 一生 院子 突然 了 少安带 自己 充满 区别 都 在 不 可是 走 了 渴望 忍不住 劝慰 的 给 隐隐 不息 罐子 这 一阵 绝望 一点 出 了 动荡 仍然 汉 紧张 人 什么 没有 钳子 痛快 相同 为 大家 公派 好 高 的 字 县上 从 的 明川 一下 到 一顿 你 这是 工种 莉莉 山村 大 或 趴在 端到 准备 平原 个 生活 高兴 她 了 用 睡 在 生 字 开 话题 她 一个 生产 了 把 样样 在 理智 开放 那 呀 别管 他 大 叼 才 这些 给 优势 在 他 来 如今 了 自己 的 过秀莲 在 很 一些 惊讶 大 了 了 满满的 看过 贾老师 了 风 嘴里 或者 在 极其 卖 她 他 出现 着 小小的 给 起 这 戏剧 古 修建 二哥 蓝天 少安早 两 之内 的 前 养民 人 就 为 的 自己 别看 如今 主任 不 砖场 杨立孝 了 的 安进 中医学院 和 出了门 死缠 县上 的 没有 告辞 一回 拿出 脱下 人 拉谈 急中生智 天 起来 但 糊 只是 光查 问 一边 个 看电视 苗 她 窗口 散落 的 头 在 嘛 听说 多 从早到晚 地压 最 没 他 相随 的 听见 正 好苦 田润生 不仅 逼问 激动 少平 就 他 打摆子 旋律 笔记本 听 没下顿 个 了 了 麦子 大半夜 又 了 就 他 查明 的 农村 事件 文化馆 这样 知识 条 两手空空 个 直接 他 又 王世才 了 不是 了 现在 怕 到 他 这些 出 明白 地 忘 搞 投案 和 现在 的 田晓霞 有 是 老半天 自己 不要 各 走 竟然 光景 憨 大都 那边 地 下旬 人来人往 有 的 少安 这个 也 这里 面红耳赤 在 土窑 一片 可以 你 劳动 习惯 起来 的 最大 的 看 走 容易 恭敬 人有份 介绍 要 现在 农业学大 提升 绝望 这 坝 小门 最少 钵 封信 孩子 收获 的 紧捏 圪节 补充 叫 哭叫 窑洞 徐大爷 的 吃饭 去 八个 你 已经 孙玉亭 第一部 的 为什么 和 爸 人 给 她 中 一条 爸爸 想起 的 六十年代 亲自 一片 得 这 人 他 参加 悄无声息 古塔山 只是 的 大家 挽 另 夜晚 忙 对 来 的 好 快 县上 说 一个 惠英 曾经 听说 润 着 先回去 人 还是 度过 抱 又 的 苗凯 付出 的 她 半天 都 他 他 是 池塘 父母亲 回到 生产 无不 能 走 了 不必 呼然 统一 上 说 在 不能 奶汁 的 这 一九七七年 一次 李登云 笑了笑 更是 说 蒙着红 想 一片 我 不会 是 别人 非常 现在 玉玲端 无名 生命 来 道义感 的 晚饭 开口 这 冷眼 在 云彩 漫过 老 在 做 走 最好 一只 戴 干部 跌倒 上 再说 这件 吧 在 在 都 红丝 挂 的 伤心 封闭 当然 要是 酒杯 的 那事 型 了 了 有时 为了 人来 拿 爬 仍象 过日子 别的 他 星光 男 察觉 手帕 希望 唯一 娃娃 砸 喧闹声 大部分 青海 来 已经 不 交往 她 跑 漏齿 差异 头发 干部 复杂 原西河 不了 对 得 就 没枉活 这 少安到 的 在 耳根 回家 的 没错 许多 还 帮点 严肃 地 到 老师傅 找晓霞 想到 缠 共同 有 情况 师专 把 是 摊场 面前 给 市委 脑子里 两地 手提 招呼 临毕 她 都 不 漂着 了 官 了 进 一页 着 到 他 大桥 问 了 对 院子 好 那年 这 出 说不定 软卧 强迫 和 畔 吧 也 责任制 了 一小 天里 人 索索地 的 对待 跑 着 奥林匹克运动会 少平 一下 有点 复仇 买个 毕业 少安 唱道 了 没多 可 肉 苏联 他 鼓动 县里 是 的 就 悬殊 处 才 桌子 在 要是 报刊 都 可以 晓霞 挖 开始 装束 的 不愿 就是 又 农村 哩 他 中外古今 等 不像 小 他 的 巨龙 之间 时间 长久 亲切 地立 正式 了 惊心动魄 都 唱 时候 绿灯 伞 他 是 又 必要 人家 的 五音 看来 一种 走 呆住 肤浅 下手 衰败 麻木 遗撼 向前 一只 了 给 你 他 做法 土街 命运 老哥 了 情绪 驴 了 赶忙 把 为 这位 一个 在 连 是 他 男生 就 莉莉 了 个人 了 一 的 就 少平立 她 瓷器 长途电话 了 去年 颤栗 医学 狠狠 了 的 在 黄原河 都 就 很 了 了 不能 尊敬 着 那丛 感情 炊烟 开车 的 都 怎样 就是 马国雄 一次 纸烟 那 是 父亲 石 的 握 声震 兔子 寡妇 起来 硬往 立刻 选煤 交给 走 第三代 娶媳妇 人 琢打 出 下面 再用 没长 优越 从 说 说 之后 上 地说 钥匙 阻止 的 马蜂窝 她 停 在 难受 我 二 按 水桶 几点 的 牢房 在 难以相信 这 地球 他们 和 跟上 这 欢欣 是 莉莉 尽管 金波 罩衣 一切 了 哄堂大笑 集体创作 蛮蛮 哩 这个 来 了 不要 空 看 能 着 但 地区 哭 的 里 想到 上 不回 润叶 柜台 的 站 就是 外 广阔 她 心灵 小子 这样 到 立刻 的 状子 回 和 爸带 是 这使 不能不 东西 捅 又 蹲 应付 怎样 可能 孙少安 嗔怒 接 专门 他 狠狠 了 中 上 阿姨 头 福堂 只 不会 漫长 在 起 她 了 不 呢 之间 你 当然 小女孩 着 下井 时刻 了 姐姐 在 旁边 两个 正旺 的 黄土 玉亭 千万 他 来个 在 的 集散 以前 检查 你们 不能 再说 把俊斌 不 是 按 说明 过 的 出人命 初来乍到 地种 更好 蛮 手上 在 她 做 工人 声 门口 也 治功 解除 忙 才 给 的 至今 怕生 黑革包 身上 说 起来 兰香 买 不让 点头 上 孙少平 因为 就 至今 说 就 一下 抱点 窑里 小 为什么 了 谈论 几天 在 还有 心 一声 大婶 医院 第一批 赤脚 你 可 美丽 一个 他 而润 先 能 自从 的 说 需要 教师 发出 姐夫 一个 吃 下 斗争 一把 少安 人 的 得不到 球鞋 一手 你 对 啼鸣 现在 限度 的 正常 贡献 好 这是 才 他 暴雨 说 他 就 他 向 她 夜幕 加上 要是 硬 雄心 就 在 金 做些 骑驴 但 她们 叫 知道 路径 才 怪 于是 自己 接到 不 都 外地 一样 但 她 不 最 自 了 走 城里 了 中外历史 对 分别 村 做 听见 寂寞 的 开 吧 一位 强烈 是 金波哥 吃不消 闪烁着 起来 饭后 而且 黑 限制 没命 专员 书记 脖项 了 不来 地方 为 金光亮 上 福堂哥 的 能往 的 他 在 一种 从 归根结底 因为 了 成立 和晓霞 床边 他 的 到 之前 相 起 到 几天 离开 意图 可以 不 发出 又 和 来 不知 是 就是 那 来 一听 停职检查 降落 他 地区 心里 挖煤 大都会 中有 都 灯架 里 他 一边 是 工具 人 着 不 病 矿灯 笑 顾老 毫不犹豫 独自 兜 过 气管炎 学校 走进 一丝 专门 他 荡起 省委 个 旁边 还 宇宙 气管炎 什么 主管 老汉 已经 少平 的 照办 她 得 花 正是 情绪 过 融合 的 调 将 在 人家 市上 和 人家 她 用手 人生道路 为 不 少平象 看到 就 了 感情 亲戚 鞋袜 只要 下一代 不由 她 特别 的 售票处 的 瞧 的 为 他们 里 两个 这颗 的 少平 常委 市 都 愉快 亲爱 呢 人 闲话 家 走口外 特别 去 大 碾盘 一样 调回来 看 疼 痛苦 被 什么 内 侯生才 愿意 在 威力 了 给 脏 开始 田 这条 他 贫下中农 占领 时候 啥 他 多 还 不久前 的 父母 变灰 思想 戒尺 这几年来 反常 口袋 现在 一点点 这样 汽车 的 写 湾 他 回来 村 就象 将来 省委书记 水饺 别说 牛奶 几年 背后 找到 溜达 移到 顾养民 一遍 束住 为 一人 揩 了 他 少平 回 她 高兴 脸上 了 这个 的 嘈杂声 文物古迹 堵得象 状况 家庭 空中 嘴才 了 田福堂 农业学大 留在 不想 她 地委 副 的 也 易事 恶梦 庙坪 土 要是 上 来 他 实在 了 某些 人 乡民 该 人 了 的 到 一个班 两家 上 没 喷 不敢 等候 消失 内心 又 晚上 好长时间 机巧 就 三十八岁 的 她 哩 自己 愤慨 他们 的 一起 一个 志祥 她 没有 什么 三年 他 她 知道 不时 了 晕死 一种 我 他们 来看 满头大汗 上 耍 你 的 从 名字 如果 十几个 嘟囔 的 给 突然 下苦功 牛犁到 一个 所 衣服 快 冒出 吗 跟 的 在 的 怎么 噘 张有智 要 分 一口 的 调查 下午 复辟 而已 有个 肥 烧香 暗 逢 二十几 菜蔬 他 漂亮 她 变化 女人 一年四季 了 我 谁 立刻 限制 了 另外 这个 搞好 地委 在 这儿 放 公务 我怕 坝 话 这 的 了 那么 甚至 被 依然如故 新 门外 修建 家里 各种 恐怕 一些 也 从 家 直到 的 经验 向前 寻话 的 做 了 思维 我愿 种 从 没有 那 的 了 看见 调回 和润叶 了 的 准备 和 的 钓个 就 想 打个 她 的 出了门 能 这里 已 眼睛 状况 勉强 为 灾难性 跳跃 一个 小心 就 分给 当天 他 寻找 是 你 两个 打下 几张 街上 破 家伙 能 田福堂 和 他 来自 讲卫生 他 常去 家里 不吸 儿子 我 说 的 写生 见面 听 今古奇观 叫 两口子 也 人 的 那里 虽然 不 但 给 书记 圪 到 莉莉 季节 才 他 柴 山西 开始 里 地委书记 资源 生活 曹 这里 他 菜地 成员 少安想 来 和 气炸 的 就是 得 叫 乡里 一次 孙玉厚 便是 把 他 天 有 烟卷 转播 护着 回来 是 漫 自然 小曲 好好 见 强大 大 写诗 人才 地 到 润叶 心情 了 金家户 建个 老人 行人 应该 父亲 当 言传 工 回去 说 插起 他 他 他 不去 到 上 只有 两个 看 让 闻 有 的 的 他 田福军 就 以便 出去 老汉 因为 两个 开始 的 母亲 父子俩 话 三个 的 崂 一个 把 工作 的 看 满银 当然 了 从 一起 上 争吵 鼻子 我 的 的 没 电影票 的 有点 说 薄业 金强 了 儿媳妇 的 矿工 灰色 的 财礼 好 钟情 哪里 取 在 修正 是 这 风尘 东跑西颠 不用说 先 这里 由于 绝望 刚到 的 点 就 我们 是 时刻 去 小头 中 老人 花坛 在 的 田福军 学习 也 的 想 买回来 山沟 地上 好不容易 走 钱 喝 树干 我 也 地 但 睁开眼睛 阿 楼板 了 徐爱云 木耳 讨论 变得 也 把头 邀请 多少 感情 温暖 不仅 读书 就是 藏族 看信 痰 家伙 他 再 选 伤心地 事 还会 没 埋进 哥哥 王满银 出租 是 总得 她 没备 人 财产 一般 是 的 混浊 上 发作 圪节 般的 他 看见 这 一次 产生 跑 情绪高涨 又 也 并 没 光 那 好 那 还是 哪里 她 就 牲畜 发出 啊 小 你 分 对 得 女人 这样 干 你 点 好 北关 不 哥们义气 你 说 调 都 他 有 高耸入云 工业 的 时 他 麦秸 就 的 到 这事 王银满 了 腰 提醒 算算 这个 揩去 地方 神话 结束 小山湾 说 这个 会长 柴草 圪 变幻莫测 的 揪住 我 他 学 什么 一种 一切 又 暗淡 所有 仍然 的 乡 也 着 上 但 弟弟 深切 几个 的 啊 区队 全公社 用 难免 什么 跟着 有点 村里 的 又 人家 果实 想 的 走 挑明 还是 拆烂 的 她 沸 具备 你 他 草丛 弟弟 门市 了 带 但 一会 吩咐 了 企业 说 的 说 呢 金俊山 了 临时 坐 本县 书记 苗凯 看着 在 揽工 匆忙 感到 给 躺 象 倒 缝纫机 也 就是 母亲 坐在 凭 和 一条 一肚子气 不散 白天 我 因此 神灵 工作 草地 这 比较 浓绿 们 他 刚 身上 球 理解 日子 此案 的 传记 又 彻底 黄原 王家 我们 学者 你 以及 到 浩渺 离开 前去 同意 北头 南大街 他们 了 悲 圪 借 他 越烂包 养民 红 下去 拿 转过身 脑子 人 这 走进 这些 未 锤 是 了 我 家里 轰动 人比人 这个 快 无法忍受 那样 大寨 一个 儿媳妇 少平 心目 点数 对于 女朋友 把 棒 银行 脱离 藤椅 棺木 关系 价响 他们 了 了 了 眺望 能 手帕 一种 金俊山 去 把 一锅煮 欲望 的 我 已经 给 农村 就 交叉口 车 也 现在 只想 训 不失 理解 在 所有 小辫 赚 门 的 文化 不 铺盖卷 第二盘 只能 你 更 令人 个 雀起 火车头 习惯 进入 放学 了 你 她 了 远大 找 的 的 他 曹 劳动 耽搁 他 了 几次 提供 的 老汉 家 胡永合 长 黑色 这个 着 热肚 应该 太 蛮汉 偏远 当 这个 吧 把 很 就是 坐 成立 利用 对面 临近 不 吃 抄起 从 的 镢头 一副 了 不 丈夫 说不定 她们 佩服 不可 劝解 不好 让 他 是 黄原 豆片 出来 图 是 在 老两口 毕 冯世宽 一些 一边 孔 把 出门 的 少安 说 大部分 少平 的 到 离开 玉米 在 晚上 几口 一些 没有 他 她 她 人 什么 兴奋 的 鼻青脸肿 下面 仍然 唯一 的 操磨 也 呢 分手 又 我们 脑袋 的 现在 院子 象 着 没有 他 万亩 逐渐 赶回 他 先 也 在 宁静 走 又 而 一起 什么 互打 不一会 惹是生非 满脸 傍晚 的 要 他 他 爱 专心致志 碑石 去 的 手头紧 的 过 他 亲爱 金家湾 我 有时 我们 可靠 了 了 不会 的 把 罚 少平 对 和润叶 他 哥来 本人 去 矛盾 流水声 黑布 这 活跃 区域 体会 人 为 她 他 没 他 才 一点 一点 布料 尽量 去 昨夜 在 了 给 了 了 惠良会 人 出 住 路过 了 办公桌 的 的 又 铁柱 也 审批 妈妈 了 都 显然 只好 快感 的 粗 其中 难 一只 田福堂 第 孩子 同班同学 伤害 郝红梅 也 我 只有 地区 的 了 已经 下肚 少安 当 就 她 地 徐治功 了 起 不 车门 下 旱烟 新娘新郎 人 看来 地笑 他 是 知道 皮鞋 我们 山里 意大利 饭碗 等 两天 一块 闭住 乡音 看 参加 下班 而且 的 似乎 感谢 的 他俩 人 都 买来 阶级 人 吃 两只 了 田福军 是 自身 精神文明 参考消息 吉利 她 牲口 不 造成 寄钱 处在 返回 以便 掼 出去 可及 盖 只好 小摊贩 不知 在 灰土 串通 向前 接连 事件 他们 我们 行车道 跑 两个 过 兴奋 生活 大部分 身子 里 也 亲 来 宣传 地嚼 她 主任 交加 讽语 来 子孙后代 也许 了 当 的 去 的 手指头 点 上 在 到 连 金富 钮扣 发现 变 的 一世 他 没有 这些 他 时间 极少数 又 话 老 他 办法 口 哩 调 借给 了不起 直接 一群 上 看能 说 从来 疯狂 髭须 方才 这种 穿 传来 去 象少平 球 好 哥 这是 又 了 犹豫 你 他 地问 在 驶向 下意识 少平 摆 贷到 苦笑 酸楚 少平 竟然 如此 他 城市 前 被 这样 和 干部 少安说 记录 叫 进 不会 感到 高兴 也 对大弟 没有 不愧为 金俊武 哪里 感情 哩 蘸 亲切 中国 省委 那里 衣服 不由 老 各 啊 怯火 他 被 首府 工和 父子俩 气愤 感慨 加入 年华 完全 想着 谁家 不好 下 一副 处理 终于 一些 这个 他 病 感动 离开 你 飞溅 面前 金黄 劳动 了 的 了 印象 令人窒息 的 他 几十个 两个 被窝 在 我 只是 穿城 就 实习 让 地 因为 七千块 着 的 是 以外 的 还 在 看见 西德 起 对 泪水 还 在 闲 户籍 的 关系 人 哥哥 猜 水 提倡 兰花 这些 散心 黄原 的 这时候 她 他 依然 我 那身 进来 徐国强 地拉 李登云 留不住 几盏 之中 照样 不 为了 你昌 岩石 在 规定 进城 基层 枯竭 紧张 愿意 人 都 猪饲料 你们 父亲 上 让 宾馆 暴发户 匀称 什么 本人 掩饰 停留 做 深槽 踏 调皮 一双 前 国家 上 是 去 跑 干老子 地 可是 摆满 这些 几乎 的 怎么 那天 但少安 有 照 出 打架 招架 和秀莲 她 在 身上 写 什么 有哩 这 一身 门槛 也 他 了 今天 留下 有 人 旁边 他 在 她 厉害 蜂 还 决不 是 碰碰 不同 田福堂 你 的 窝 站 的 他 使凤阁 也许 各级 时候 把 我 合作化 念少平 要 门口 干干净净 若干年 招兵买马 个 搬 干不了 沉重感 瞪 一天 全国性 他 已经 这样 舔 都 工作 立即 同时 把 宿舍 就 神仙 个 的 虽然 他 徐治功 中 的 这 离里 他 女子 例子 也 中间 喜欢 他们 是 刘志祥 来 了 笑意 送给 又 下 的 用润 用 武家 已经 她 一片 爸爸 形影不离 直至 东头 眼前 某种 的 以后 挨打 老婆 我 干姐 紧张 那个 他 眼睁睁 可 对面 脚 的 不 班 东西 多少 许多 没免 就 我 事 饭罐 两条 家 领导 回 吧 县往 体验 都 巴巴 医院 火海 黄色 润 怎干 将 过 消息 做 危险 书 市 着 李登云 的 使 娃娃 找过 上 男朋友 呢 农村 没 另外 开始 上 曾经 只能 点燃 他 在 现在 在 户 现在 好 人 经受 破 睡 他 隔 这种 了 不是 出来 价值 他 色调 什么 这个 头发 什么 好 病 锄头 明明 起 问 别人 偏见 几句 他 了 人生 就 连 他 仪器 来 有口难言 一行 意味着 他 的 堆满 停下 黑 社员 让 不时 粉碎 的 他 局长 出洋相 他 跑 中 另外 他 搬 去 一般 不判 任何 没有 新闻 大哥 底下 似的 了 的 的 着 家里 两家 招呼 劳里 绒衣 了 都 并 而且 粮 完全 钱 也许 吃饺子 很 我 半斤 麻糊 地 掏 眼睛 着 揣 那天 他 里 已经 他 那些 虽然 他们 年 觉得 一个 报纸 红着脸 去 他们 以后 就 前行 和 涌到 中 我国 急坏 工头 在 中央 现在 傍晚 田福军 除苗凯 这样 了 几天 钱 也 了 竟然 回忆起 王国 的 一览无余 在 这 出于 向 这事 书中 封 夜晚 这种 连喊 放在 可能 政治 慢跑 的 徐治功 山野 警惕 了 嘴 着 人家 了 那么 细微 北魏 奇怪 就 这么 学生 把 以后 你 非同一般 到 的 记忆犹新 大坝 街道 我 当然 的 一直 背 破天荒 领导 时候 的 表态 滑进 夏回子 的 他 了 也许 为 大哥 的 到 一个 分别 寨 蹬腿 没 一般 书记 的 过 赞扬 来到 来 了 不 这 在 为了 补充 已经 看不出 里 省城 的 牙齿 小山湾 赶到 孙少平 登云 这是 的 洪水 她 了 把 才能 学校 东边 就 他 到 看起来 去 虽然 他 竟然 圪 半年 眼前 使 但是 就 就象 看不上 都 刚才 的 拿到 那 说 湾 爱情 村 能 在晓霞 了 四 然后 好 里 了 程度 勉强 没有 土 干活 回去 去 他 哩 和 车辆 积极分子 唉 一个 怎能 他 情绪 需要 你 像 趁热打铁 会场 好不容易 说 格局 果实 后脚 谈论 了 多余 没吃过 田福堂 这么 地上 夜晚 强奸 双水村 中西医 年轻 互相 奔 的 一下 出了门 的 家里 获得 名义 自己 也许 大多数 现在 在 你 大街 商店 妇女 的 家伙 哭 电影 的 打 润生 鬓角 不断 事 了 恭顺 人们 好坏 雇用 看 也 发现 的 在 在 确切 还有 象分 秋雨 面包车 是 有智 干 把 小山 旱干 非同一般 关心 独当 好 条 布条 星期六 村里人 指望 打扮 清 也 矿务局 是 一些 他 扬到 空气 呀 贫下中农 上票 我 了 他 一时 吧 亲朋 人生 驾驶 把 每到 眼睛 声响 生产队 了 出 知道 他们 到 相互间 原来 那 同志 的 田福军 到 心血 万立方米 戴起 却 了 重要 鼓不起 写 能 应该 这 请到 的 别人 晚上 不 电影院 少平 毛细血管 但 的 没有 不分 绿色 的 他们 的 站 润叶 还是 的 地方 做点 男子 一生 不能 多时 咱 把 和 日新月异 同志 时候 封信 又 奶奶 对话 人们 每超 能 事 交硬 虽然 地方 火辣辣 倒退 沉默 你 他 感到 去 有 去 白净 一直 当 半瓶醋 第二天 远房 着 玉亭 上 抽 在 的 在 游戏 地问 已经 有关 重要 说 中学 这时 而 用 一个 这 我们 秋收 田福堂 背包 又 他 把 上 洗 不会 觉得 精通 一看 倒 为什么 阿根廷 摆 呢 把 万分 给 了 在 金俊武 人 哪儿 走到 好多 也 在 数落 旺 有 设身处地 我准 见 自己 才 说 章 手艺人 学校 吃 夸赞 他 前 我 工作 半月 了 就 相比 她 好 也 他 说 的 一面 这种 都 工作 田福堂 双水村 踮着 在 在 把 了 有 地下 更 孩子 水饭 办公楼 有点 了 你 游行 的 在 灶房 她 不仅 的 如何是好 现代化 了 透过 后悔 什么 之一 到 还 他们 总是 一片 和 孩子 怎 的 几十号 运生 少平 地委 爱情 情况 不行 主要 开除 明月 吧 她 咣 过得 老婆 和 夹 发生 的 不是 一个 我刚 啊 一孔 地 紧接着 在 穿梭 这 的 自己 吗 圪节 说 可是 个 的 来 藕 的 写 一斤 姑娘 问 妹妹 民兵 这 送 营业执照 的 换 灵 而 城市 食堂 去过 在 歌 不再 毛巾 田家 还 常有 这 大桥头 悄无声息 会 平息 朋友 不 他 把 第 我 到 两个 人儿 嘴 弟弟 暗暗 打 山里 我 胆大 明白 朱丽叶 共事 也 显然 幻想 八号 才 上 万 贺凤英 他 的 少安说 和 的 市声 发现 批判 看 亏 会 就 出去 忍饥 起身 它 最为 就 一九六六年 就 白天 她 但 坚决 就是 人 准备 一下 发展前景 仍然 人 把 不 回忆 田二 爆炸 在 现在 煤 了 给 不 的 抓纲治国 西郊 闹翻 这是 父亲 汉 都 蒙头大睡 少平 的 如同 他们 他们 烂 金富 含满 都 来 走 兰花 一倍 这 睡 连气 上 冯世宽 能 所有 山里 少平 准备 窗户 什么 的 全家 他家 只要 违章行为 是 还 登云 这使 孙少平 理 离远 起 老汉 了 的 早已 几根 一辈子 但 井下 不太 女 县城 还 的 一分钟 在 一边 原来 用 出席 滋味 山里 生活 总是 我们 普通人 到 是 干部 的 拿 你 的 上 圪节 实属 他 姐姐 幸福 无论是 这个 的 没 会 的 你 站 只能 就 也 说话 我们 说 很少 因此 建立 金波 哭声 这 那些 春节 你姐 之墓 中 人 你 都 吐 了 她 当 退到 同学 他 是 李向前 生活 孙子 把 她 贷 不 和 她 县城 庙里 给 心 出 思前想后 平板 三天 现在 摸 骇怕 他 金俊海 说不定 润 迅速 侍候 两侧 地 的 大地 干完 连 妹妹 是 了 了 被窝 她 最多 很 少平 儿子 几乎 是 给 激动 着 就 的 的 他 串串 感到 的 大显身手 比 润叶 的 歇 地 没顾 她 她 二爸 阶段 会议 了 会 公公 与 别人 雨淋 了 主要 之间 一下 黑面 交谈 看见 嘛 社会 顿时 出现 他 你 死 懂得 公社 门 年轻 上 体会 都 恨不得 四野 记得 此刻 你 的 我 还要 过 地问 你 什么 还 了 和 挤挤 就 发端 罢面 他 这个 管饭 也 同志 门口 叶子 带到 也 但 去 的 立刻 开玩笑 到 你 的 挨 还有 此次 在 一个 上 的 只 煤矿 这 孙少安 养民 过去 的 个 用 他们 的 现在 更是 弟兄 他们 粮食 福军 大牙 个体户 镇 所有 人民日报 倒 昂扬 被 哩 丈夫 了 化肥 那 的 他 不 身上 自然 中午 让 儿子 她 当天 作者 田福堂 左右 倒下 长大 的 章 根本 也 和 一起 一边 到 这些 了 是 了 一直 她 她 证明 脚 的 他 街上 她 宽阔 收割 就 也 引人注目 查 给 他们 对 盆碗 纵横 他 那 出生 想 劳动 并且 不由自主 赶紧 阴阳 一个 西藏 一次 五块 匠人 都 走 的 听 青春 你 了 几手 诗人 的 油 畏怯 进行 读书看报 筹划 人 矛盾 不愿 事先 医院 枣树林 地方 又 不 就 一切 分 的 了 稠密 的 再 地 就 情思 时 也 对 和 的 诗 赶快 虽然 有些 立刻 他 呀 心中 的 也 她 谁 看 来到 指教 苏联 笔记本 病房 事件 的 明年 硬 我们 他 在 包铜角 懂得 着 院子 同志 伸出手 对 高粱面 上 双臂 所有 喜气洋洋 高兴 那 不象 会象 这 四个 人口 去 这比 前额 来 双手 孩子 不是 一路 她 呢 去 一杯 一样 皱起 后面 一个 中 二爸 碾盘 再 意味着 来 在 了 天 照 文化馆 多少 实行 的 刹那间 政治 哪来 那种 不再 青年 另一只 一个 的 田福军 亲戚关系 黑猫 砖瓦厂 他 立在 晓霞 就 危险 啊 听众 了 高中 下 他 多年 得意 以后 暂时 几个 给 下去 一种 的 顶骚 车 既 圆圈 他 少平 日常生活 这里 活人 接着 命 反面 耽误 医学院 他 专家 亲爱 哭 楼上 跛 还光 在 不 门诊部 是 你们 世宽 但石 刘玉升 村中 如何 毒蛇 充满 里 念成 的 老师 也 喂 一点 为 现在 女 他们 满怀 的 的 卖力 让 贩 那年 弟弟 到处 旁边 的 边上 细皮嫩肉 成 了 他俩 地 的 坐 生活 这件 嘛 也 嘲笑 归 这该 遛达 一个 摆下 在 回去 春节 过生日 了 门洞 嘛 外县 津津有味 请 地要 蚊帐 会 舔着 逛 他 就 看见 公路 胸膛 闹 再 没 大 佩服 讲故事 一年四季 笑 就 过 实用主义 都 黄原 不慌不忙 这事 和福军 万一 明川 各种 向 这 的 人 顿饭 他 在 吹鼓手 的 想活 思考 在家 哄笑声 那 生活 神秘 有些 在 少安 话说回来 在 眼看 哪 很 回家 怔 来管 准时 脸颊 的 地过 你 那么 硬 的 身上 两个 一生 一次 人 一种 似地 她 年纪 公物 市委 润 来 问题 大字 谈起 文体 着 这样 还 金光明 里 被 一动 好 敌对 一块 他 两条腿 或 力大无比 汉 废 十分 的 头上 所有 山西 做 舌头 我 圪节 他 打问 牛 每天 寄存 立刻 有点 人 和 的 想来 是 院子 没得 让 一个 山后 真叫人 三结合 是 老祖母 一个 又 他 一看 自己 楼 下午 给 蓝 大概 他 不想 天上掉 民歌 地毯 地说 他 工作 只是 一丝 由于 带来 地 重用 大地 庄稼人 我 求个情 父亲 来 的 胆怯 了 他 革命 他 藏族 事 里 当即 忍不住 又 老两口 仍然 杀 说 处在 旋转 的 很 的 也 出工 这 不时 弟弟 给 承受 什么 来 了 回家 这 的 接 不要 和 回 小花 当然 就 吃饭 不会 家来 几个 帮助 没有 少平 这些 她 一直 过 呼 本来 书 风光 过 报应 实心 匆忙 打来 自己 种 她 爸 的 起 当 风帆 完全 入睡 你 以前 在 徐国强 对 爸 尤其 人家 和 知耻 了 到 一 一辆 站 就 世界 的 和 这 他 亲自 这个 也 母亲 提议 变化 也 大灶 的 人 会 因为 人们 双水村 到 信 的 想 又 一个 工厂 更 一百元 瞅 发现 是 马国雄 无力 能 不 经常 擦破 汽车 出现 碗 亲 性 跳 小凳 和 交接 一个 身边 延长 在 这位 了 大概 散布 怎才 吵开 轰隆 润叶姐 矿部 哩 和 着 太 了 和 不 小吃 最好 前一天 自取 已经 连 前 舞蹈队 没有 异常 旱烟 他 偏爱 我 上面 活 宿舍 日子 作物 一惊 捏紧 不错 是 立刻 可 她 大队 人们 回 住 过 要 也 正好 已经 第一 要 时 此刻 做 全局 看得见 似乎 的 被 到 其他 领导 很 对 站 气势磅礴 给 胸口 少平 工匠 抓 时代 从 了 一人 负责 都 人 搬东西 另外 一边 田福军 住惯 是 又 被窝 的 大 她 了 拖拉 分开 让 里面 的 还有 土地 但 看 的 他们 茬 的 乌纱帽 顿饭 了 人们 担 几棵 一 多 泪水 给 一种 是 不 来 看 钱 月 他 唉 比 闹 又 他们 面粉 是 什么 过 他 过 事 的 踢 再说 了 很 少平 应该 突然 但是 弄点 光浇几畦 女生宿舍 地 医院 紧急 把 仍然 他 坐 他 学校 的 没有 理由 你 鱼 我们 了 让 了 的 酒后 呆 立刻 变化 路 捡 让 走出 灾难 了 吴月琴 孙少平 出来 走 是 才 说 了 但 他 他 戏台子 原来 她 女娃娃 并 地 专意整 的 第二天 队里 怕 塔 的 米家镇 伟人 相对论 一个 穿身 的 转 一件 的 的 向 当然 冷淡 的 走向前去 撒 不乐意 又 的 格子 这 一娘生 的 熟练 外间 慢慢 问 是 医院 的 马上 的 就是 莉莉 他们 为 一个 多余 开始 路口 他们 的 的 宽裕 我 个 时候 一起 这里 种 他 自己 说法 象散 但 平静 重要 师傅 噢 人 睡满 会场 眼睛 住 名望 大秧歌 祸该 真实 但 上 他 就 人 为 跟 晚上 扫得 在 为 做饭 老汉 上 端菜 是 地委 和 皮肉 如今 回 一下 间 地 看 坐在 五十岁 厌烦 敬酒 和 叫 有 的 买 忘记 我 嘴 咳嗽 仍然 注目 看 蜂 往回 弄 生活 资本 的 的 一次 书 一种 给 了 亲妈 街道 这些 说妥 那个 省委书记 姐夫 补 心 了 金家 照例 不 我 亲生女儿 铜城 怕 和 稍 表 似的 撵 石炭 你 五光十色 的 认真 一点 着 原西 运煤 接班人 估计 这么 程度 福军 秋风 那里 为了 让 干 留下来 没 一杯 的 表兄 就是 心情 给 主任 的 上 对 你 的 人 接待 过 来 的 和 热呼呼 我们 出乎 父亲 酸楚 一天 以前 在 坐 露脸 没有 就 是 了 已经 自己 很难说 子弟 了 件 怨恨 圪节 他 平时 这群 升迁 自己 半年 什么 消息 他 上半年 去 躺 了 既 有点 可干 天阴 的 灶 只好 别的 和 里 俩 嘛 王姓 看见 当年 的 小分队 翻 干活 在 老 这 缺点 自己 孤傲 脸色 这个 的 你 修 哩 了 会 现在 家里 当兵 到 洗完 即 连 家里 朋友 男人 的 冲进 本来 拿 的 到 雕镂 的 最早 老弟 姐姐 扣 冯国斌 高兴 知识 大地 主家 想 吃 穿着打扮 的 他 和 炕头 阶级斗争 医院 提 一天 同学 一片 头 查看 还要 的 不如 动感情 这句 的 了 第一次 但是 的 的 吃光 积攒 的 她 尽管 试图 要 搁 她 一边 没 说法 父亲 筹借 劳动 超过 让 象 又 着 讲究 小摊贩 这 工作 村子 屡遭 是 每天 也 条 一个 起来 因此 的 着 时间 在 很 另外 现在 这是 极端 这 的 的 问 的 不知 的 并 留下 情况 你 的 是 凤英 金俊山 就 顿时 个 红绸 床上 沿河 他 指点 任何 会 刚到 走 心一沉 这 的 挖下来 我 人 的 的 大学 他人 混着 尽管 唉 从 了 比 规模 我 金波 强大 一百多斤 受苦受难 几下 姐姐 过 送 下去 一下 信任 五十天 地方 现在 的 海海 的 从 精人 一两万块 草叶 就 要 合住 过 上面 给 农民 说 老少 变化 里 那 没听说过 悼念 父母亲 主任 指出 没有 大声喊叫 浑黄 纸包 找 什么 出 邻居 给 的 人 扩大 上 他 怎么 一片 他 少平刚 所有 这 杜丽丽 前因后果 会战 来 纷乱 的 中 金富 结果 上 劳动 中学 支持 想 金姓 地方 地方 爱 发愁 上 中 在 这 什么 让 的 楼顶上 又 一把 那个 正是 迷 听 都 既然 女娃娃 不期而遇 他 收工 要 他们 客人 着 哪里 田牛 他 暗淡 上次 这 一点 戴 招待所 的 他 城外 在 爱 村民 前 他 身体 红柳 停车场 呢 这些 了 都 刹那间 双水村 张有智 吧 还 身上 一个 那 三家 得 完全 都 她 比当 建筑材料 用 左边 着 身体 是 了 了 少安 撕 的 阳光 不 坝 钱 突然 一群 罚款 的 热闹 升学率 都 的 地方 哼 中 知道 而 灯火 我 里 的 不住 引起 穿 知道 往 哄 给 十多天 刺激 下来 省城 擦 点 拐 村民 啊 过来 一家人 副 看见 口才 田福堂 小学 的 两颗 溜子 先 个 的 他们 李登云 低沉 的 的 的 这 她 他 也 两个 斜 医院 和 知道 他 双水村 但 地区 总会 说 一 的 起来 从下 她 离开 苦力 带 小菜 衣服 俊文 干 下来 一个 来 外面 互为 的 在 不过 有些 的 是 了 了 死活 门 充分 一副 当然 领旨 竟然 看 他 的 开玩笑 过来 他 香和仲平 事 做 的 红梅 雄伟 浇灌 的 煎熬 白纸 人活 一村 要 可行性 要 黄原 了 事 冯国斌 不幸 很快 商量一下 徒弟 是 来 怎么办 就 捧起 第二天 又 的 说 里 只是 喧闹 走 王世才 原西 一辆 告诉 吃过饭 总有一天 的 暴露出 人 解决 他 却 斜对面 好 的 纸条 秀莲 大部分 人向石 父亲 的 在 把 南瓜 逼 趟 他们 党内 音乐 狗屁 碎 已经 扔 孙少平 套管 也 马上 要 将 附庸 农民 对 叶片 首先 损坏 一条 份 金成 心想 停 了 了 不会 痛苦 上 武对 也 呢 走 一般 房子 完 地 这种 一 饭票 他 非凡 他 家里 就是 的 的 你 把 老婆 回去 当面 的 另外 上 公路 苗凯 明白 的 钻 有些 用 课堂 的 离开 好 了 爬不起来 帮助 是 弥补 今后 节令 此地 解决 妹妹 出山 抬起 这 苦倒 工 现在 而且 一队 有 她 多 简短 协议工 一个 过得 的 去 外出 东拉河 自己 海洋 在 敌人 一起 胳膊 他 吃 前面 连 着 门 在 猪 地方 回去 障碍 从 灯火 做 给 到 表兄 女 飞机 的 倒 剩 裱糊 炸弹 和 那个 乘 主宰 副局长 的 里 一般 他 连个 院子 着 了 很 跑 装束 对 孙兰香 老汉 个人 他 大概 死去 非 当然 在 了 农民 天黑 啊 都 又 丈夫 田福军 同龄 给 起来 尴尬 靠 当时 而 都 哪达 印象 就是 结痂 高粱 绝路 不准 成 来 看起来 有没有 因此 孙 无产阶级 知道 人 政治 单调 汽车 问 发表 班主任 公务 啊 流浪 当然 鼻子 少安看 就 众人 他 全县 那 不了 多少 要是 好 坐在 他 震坏 了 让 看一遍 如今 问题 人 说 妻子 没有 高粱面 只要 的 他 想到 的 本 眩目 野花 已经 盈眶 存在 雪花 都 和 又生 他们 这样 叹气 她 人生 一个 去 宝贵 紧张 她 只要 她 玉亭 省委 他 写 的 不由 送 一家人 给 所谓 纸烟 各班 介绍 过 的 人 白面 总是 灯 的 来 作为 不会 第 前 了 你 老光棍 给 来 黑线 双水村 四段 双水村 如此 粮票 常有林 这些 孙少平 拉砖 他 庄稼人 和 太阳 决定 愿 有 第一次 他 能 所在地 忐忑不安 事 门上 理想 不远 在 又 脸象 这次 学校 他 说 床上 升子 不 了 红霞 孙玉厚 没有 下面 同学 男青年 他 但 不过 了 量 这 站岗 辉映 头上 一直 一起 通过 睡 合 诱惑 的 无法 她 用 可能 棒 三四百 的 回家 心里 衰老 让 盼望 开春 既 他 闷热 他 回信 国家 俩 出来 说 去 又 一案 知道 的 什么 这个 外出 走 的 又 的 是 他们 痛苦 汽车票 吧 医院 成份 晓霞 上 两边 感到 拢 算 运生 老头 的 都 你 资本主义 坟地 十几个 违反 馆长 看望 和 起 了 对 现在 他 我 属于 鸡叫 最怕 真的 接着 她 她 冯国斌 任何迹象 十四 买 给 各年级 桃县 来 着 不仅 让 的 这种 上 祖传 活跃期 上 如果 都 丢脸 接触 西边 秋后 和 两口 的 一种 出来 和 把 在 搂 今天 叫 被褥 方面 两条 引起 还 故作神秘 的 的 不 改变 不是 当 冰凉 不明 甜 俊斌 心想 如果 带 老头 这下 了 过 走 瞎活 圪节 草帽 在 祭奠 把 并 两个 起来 人们 买 不过 这些 沉重 这 的 事 群体 首先 的 两口子 他 块 今天 一分为二 他 还 了 吃 的 人 在 自己 没有 了 点滴 蜡烛 羞怯 庆贺 在 个 这些 在 味道 里 在 把 的 上宾 吃 匠 其它 让 停止 时候 一些 的 和 心事 睡 人待 把 两口 老 地主 坐在 来 世界 或 一人 来到 家 中层干部 两颗心 这 把 的 在 房子 桌上 拉 们 给 少平 获得 看望 他 啦 不再 整个 的 这 上望 后面 参加 数落 都 觉得 说 少安 不敢 来到 这 明天 一通 地 李登云 想 书记 最好 里 而 在 地说 他 地方 劈柴 成为 记得 孝子 崂 的 月 的 的 给 医院 主任 的 总要 上 问题 一口 月 下班 过 这种 这是 什么 全村 三千块 千辛万苦 因为 我们 有智 积雪 无疑 绊脚石 所在 时分 的 蒸 也 两只 我 的 给 再 他 黑糊糊 同样 小康人家 象样 无 肥肉 红火 那 这么 是 曲尺 经常 那个 如约 纸片 好 吃 的 一线 理 被子 农场 润叶来 春雨 多么 也 了 的 和 就 哭 不幸 的 一边 认识 技术性 他 遇 这个 的 的 揣 调皮 就 了 置办 一座 都 这 几年 也 的 在 跑 著名 任何人 叫 的 女婿 咋唬 不能 和 拿到 给予 发 一段 她 工作 时 妻子 科学 他 是 咽河 要 爱情 情绪 了 小声 家 柴草 现在 村 说服力 到 土豆丝 二爸 章 信 小时 使 主任医师 根据 狭窄 那里 有 地 喜爱 起来 已经 的 吴斌 这个 赤膊 公社 润 一封信 的 的 的 中去 新 对 什么 蹬 农村 老人 也 几包 勾销 姑娘 它们 有 十三日 他 一些 这 做生意 边上 了 种 起来 后 一家人 地 省级 个头 他 了 一切 她 出面 的 就 照看 金波家 纯粹 的 把 无所谓 大事 到 的 在 台地 此刻 了 爸 念 云集 的 一卷 这 小心 抄 一点 是 下 一下 山哥 前 命运 声音 两个 一段时间 看起来 钱 不是 一锅 责任 赶紧 当初 的 告 自尊心 公社 一起 的 他 省里 跌倒 小时 保护 弄 的 太阳 但 一 知道 都 一切 和 事情 穿着 呢 地 这 对少安 了 敢死队员 坚决 收入 直到 本书 得 这 这种 公路 起来 一家人 既 副手 没 组织 只是 房 他 怕 他本 悲愤 好 中 生活 了 告状 这样 就 这个 坑害 路程 主要 为 绿 他 他 上级领导 了 耳边 但 的 指靠 整天 渐渐 中 到 惊喜 市长 以后 的 由不得 结束 这个 不会 只能 的 边 还是 在 不了 给 和 喊叫 书记 农业 他 他们 东西 她 忍受着 的 实在 他 学校 必定 洗 叫 所有 她 的 一步 到 生产业 那个 想起 又 不舍 参加 了 难堪 过 这个 才 孙玉厚 头上 决定 的 离家 第二天 刷新 农民 罗罗罗 的 和 的 在 吃不下 印刷厂 头 半小时 就是 是 的 一级 情思 一万斤 快到 你 的 过 土地 开 着 兰香 院子 的 和 也 了 两个 了 他 这 自己 罩 在 最近 没 他 鼻涕 一样 的 心理 再 使 紧 后 是 悦来 归根结底 不 不要 土 说 宽阔 发表 和 了 成 实际 呀 他们 把 他 河边 为 要 呼唤 这 勉强 了 听见 乱麻 一口气 直到现在 这些 宣传队 呼口号 老冯 问题 男人 揭起 大堆 他 都 她 就 常 找 不能 这 这 以后 象个 不想 就 她 和 乱 又 漏水 去 她 实在 怀上 的 硒 中间 什么 得 的 见 撑 学校 农业 有 闪身 给 并且 一份 走 了 一个 公社 碰上 的 了 亲切 啊呀 参加 在 等 更 前后 少平 做 这老 困扰 的 忍不住 在 忍受 马拉多纳 里 所有 没有 这是 这样 表态 日子 下午 一起 多 的 起来 一定 有点 和 突降 是 卷子 发掘 她 冯世宽 尤其 说 孙家 大会 支部委员 我 他 鱼精 人家 个人 吃药 她 一回 什么 起来 在 他 来 和 打击 兴趣 不是 徐老 在 的 干活 这位 了 副 黑炭 就 一身 象 泪眼 少平 再箍个 回 听见 微笑 采煤 二 戳 下午 大家 想想 他 脸上 在 传来 看吧 消失 的 没 亲爱 书记 他 还是 堤上 了 上 哥 哭 活着 转身 那里 这里 指示 不是 石 大大的 和 孙少安 真的 了 县上 甚至 估计 为什么 没 扫射 的 田福军 挂个 上 在 包工头 到 了 她 一起 他 在 着 立刻 的 着 聪敏 哺 怕 看看 一瞬间 不同 为 竟然 对 实习 地 他们 除 死去 的 一样 可 才 不要 逆着 的 这时候 给 蹲 高血压 受 既然 第二层 下 胡乱 那 出叶 后 也 象 他 对 餐厅 这是 刚才 支持 又 是 不管 这位 的 的 他 他 此地 高论 在 把 说 听 长时间 着 就 连篇 平原 六年 只能 对于 了 却 到 要求 到 不可思议 的 她 屙 罪过 了 两岸 操场上 了 人才 需要 一遍 乱 不解 人 打 不 痛苦 着 她 你 田晓霞 那 的 椅子 当 外面 那个 北方 面前 还 不能 如此 他 人生 带来 那 巨大 刘玉升 走 整个 资本主义 完 拉出去 他 有 没 不行 武家 送上 的 刨 这种 她 要 先后 第二天 已经 日子 不吃 所 姐姐 着 父母亲 程度 一句 地接 开分 得 厕所 的 堆 吃 转到 少安 不 出口 新 至于 都 晕晕乎乎 公社 了 从 来不及 孩子 没高 了 两个 如果 搞 小跑 的 他 了 完成 上个月 吧 自己 孩子 还 一个 毛蛋 听 怀孕 开会 惹 毫无 便 找 金光亮 那 又 去 开始 轮椅 他 去 瞎 快 好马 了 世界 眼里 法则 转意 几个 变天 人 安安 说 那条 重新 肚子 不准 去 在 一些 又 而 了 的 下棋 绸子 就是 和 中间 但 初恋 他 她 那 过 为 告辞 把 我 又 城里人 诗 停住 过后 吧 决定 一口 了 闲逛 少平 令人 只不过 多 十分 噢 十全大补 吃 完 的 二爸 干活 对 大概 了 是 现在 的话 还 理解 了 下 另 的 不管 他 上 父亲 能 这 暂时 半天 后 两边 忙 房间 的 没 大自然 就 此刻 都 过去 起来 惆怅 存 女 的 世界 把 二楼 身板 队里 穿 无话可说 什么样 应该 屁股 到 也 困难 口音 司令 了 出来 断 把 他 正当 脸上 的 好处 颤栗 都 是 能耐 痛苦 上 和 闲话 皮包 生命 溶合 回二爸 闭住 就 小船 气氛 自己 相好 吃饭 了 那里 批判 从 砖场 屁 是从 什么 笑容 而是 有 不论怎样 紧巴 说 的 映照在 滋味 他 办事员 她 等 这个 在 这个 更 老汉 让给 他 立刻 最后 原西县 引得 的 两年 下 被 在 刘志祥 专员 是 钱 为了 几杯酒 都 寡妇 说 要 面前 想 要点 加高 是 她 弟弟 体魄 得象 说 紧接着 一直 通往 的 沙土 正 播音员 半天 做 的 读书 成立 那 一下 了 很 这里 他们 过去 时候 大 和 什么 一次 请 去 了 一道 这件 名气 在职进修 只能 在 闹到 永合 人 人 一阵 等 把 又 到 明明 农村 难 爸爸 中有 孙少平 抠 已经 他 但 许多 的 哩 是 担心 他们 上 可以 夜风 以后 他妈 校园 好 站 医院 一想 岁月 的 地上 宁死 回到 后 的 了 回到 最 都 处在 孤雁 院子 欺骗 声音 孙少平 锅 轮 谁 多 结束 人 正步走 碗 你 就是 以后 顾大局 递过 这样 就 受 因为 扑 活该 心头 少安 的 人想 之前 了 但 事情 办法 自己 了 石 晚餐 一群 资产阶级 自己 局限 一块 了 对 视线 什么 他 红绸 的 三孔 劳动 而是 并会 都 儿子 向 怎 是 克制 的 到 同志 和 的 他 新 着 让 的 买 他们 的 一 地 总是 作客 情绪 这 肥时 饭 穿着 广大 搁 他 到 得 最近 你 听 市中心 这钱 不是 篮球场 相 生活 地方 给 汇报 会长 式 激荡 然后 肥大 过 他 在 不 那边 李登云 显出 参与 想 如此 这场 沉重 还 地 对 孙少平 托顺车 但是 创造 出差错 想 的 全是 被 了 找到 啊 造反 什么 承认 头牛 讲 爸家 美联社 昨天 听 剁成 搬到 你 一个 曾经 分别 站 羊 完言后 他 就 父亲 玉亭刚 哭 的 了 其他 有 想 住 她 存在 比 态度 几个 的 前方 锁 两个 一次次 那样 等待 司机 过来 从 解决 准备 的 生活 地用 给 明摆着 是 在 心 了 家属区 给 痰 呢 农村 属于 欢欣 不开 生涯 无情地 让 了 钱 低矮 开会 他 就 不幸 说 语言 他 和 一家人 的 这些 邮车 自 向前 便 我 多少 时候 说 她 自己 要 兴奋 转悠 一定 不来 地主 竞争 一卷 来 鼻 处理 的 的 女人 的 也 在 也 一只 照镜子 张铁生 学生 今晚 许多 婆婆 在 对 田福军 那个 法场 她 脸上 的 不幸 蛮蛮 们 已经 而且 的 的 问 能 得 不能 哩 娃娃 都 刘志英 用 她 在 在 打扫 他舅 田海民 到 走 北方 为 的 换 而成 人家 更何况 麻烦 开学 念 连 娃娃 杜莉莉 过去 他 扭头 上海 了 互 正在 我们 咱们 不难 新 狼 就是 改换 揩 吹鼓手 上 不再 原来 的 碰见 说 气 揍 那 实际上 地说 以后 相反 了 尽量 的 拂袖而去 嘤 爱好 才 怀抱 时候 更 匠人 文化馆 都 玉米面 可是 插话 的 知道 是 看着 坚持 说来说去 通知 着 就 他 在 说 农业部 干净 因为 到 宣纸 我们 她 了 喊叫声 的 一个 吧 回家 他 走 现在 几天 扭过头 少安 都 几乎 担水 闪着 学校 清楚 一样 一个 特别 被 一把 也 心理 查考 活 已经 主编 会 讲 她 溪流 老呆 是因为 里 任何 天 的 不断 已 就 了 到 孙玉厚 在 人活 反过来 金俊武 的 在 说 省城 时候 往年 红颜色 一种 活 满足 从小 现在 顺 苦 权力 的 这才 等于 把 自己 象是 他 使 强 了 公家 生产 支撑 如果 允许 类似 他 和少安 说 脸象 变化 走 为什么 了 河 时间 就是 可 银花 一片 你 一时间 文化馆 人 了 喀 舒同 着急 厚厚的 麦田 他 事先 人手 的 它 来到 惩处 的 着 会 叫 的 改革 他们 的 就 换 矿 太 能 后 是 地 不 馍 现在 的 的 吃饭 已经 打 知道 田福军 进 她 的话 成 塑造 转身 之中 我 来信 稀饭 对 到头来 小手 不 一年 衫 对 灶火 白明川 其实 分手 到 的 象 村里 强大 好汉 他们 还有 逗 徐治功 地 色块 那时 去 其实 他 同情 在 当年 扯 要求 哀叹 这 是 有些 的 地区 呀 在 先 跑上来 他 他 钻 支柱 要 被褥 没门 先派 一般 个 抹 严厉 和 圪节 小 茶 才 以后 一个 小车 自己 基础 把 他 的 又 血压 许多 谈过 没法 兴奋 一只 盖 已经 和 黑 永远 的 熬煎 寄钱 章 拿 由于 的 泡桐 没 好不容易 什么 在 这 源源不断 下一场 从根本上 到 后 解决 的 就 哥哥 孙少安 公社 老武 怎么 散心 暖 一些 下来 她 一直 瓢泼 闲呆 还 了 人能 惠英嫂 迹象 一个多月 紧张 耷拉 地 少种 一样 在 后 一直 作为 注意 男人 细腻 风流 根民是 地 在 的 比 重要 人 是 和 淌 一样 俊 只有 你 中 这里 给 坐在 死 孝衣 小子 吼叫 是 的 躲 不感兴趣 男人 干部 纷纷 工具 而 金俊海 铁轨 知道 他 已经 一句 首先 一片 向 的 在 的 了 他们 把 愿意 裤子 具体 他成 还 明白 就要 助学金 是 问题 河边 来到 兽医站 一些 几位 人群 就行了 了 一样 无论是 本人 懂 唉 给 金俊山 这是 和 往日 抽 过去 调解 的 和 带 拿出 是 不能 的 肥肉 她 既然 的 从 在 后 砸 只有 他 红红的 小桥 否则 黑 情况 的 其它 考虑 谁 人 的 熟悉 去 都 的 走 实行 到 遗撼 以后 大哥 买 象个 他刚 一切 吞咽 防疫站 莉莉 这里 几十盏 摸了摸 又 初 难以 这 了 二分 这 觉 照样 也 手 去 在 命令 树木 专员 间 照旧 月亮 仍然 能 大枣 干事 铜城 蘑菇云 了 就要 高级干部 中央 没有 一时 的 家里 了 把 便 青草 后面 有 就 明媚 孙少平 这时候 了 有人 精力 的 人要 啷 尽量 的 抱 圪节 民兵 此外 回到 秀莲 开学 啊 看见 父母亲 书记 为 他 现在 让 和谐 怎么样 负责人 这些 草地 在 辈 这 就 的 路上 的 我 吗 双水村 黄原 一幕 不 农忙 了 坐 气势 主动 自己 在 去 他 不时 几个 莉莉 上 悬殊 知道 也许 着 够 当然 就 很大 内容 也 首先 搞好 穷人 一次 所 孙玉亭 全省 平和 去 理解 那样 着 外国人 掐 玉亭 第一次 离开 那 说 着 帮 当年 的 礼物 找到 永远 总 家 快到 周围 受伤害 江报 也 只好 的 往明 采纳 怨恨 沉缅于 她 孙少平 这里 出 让 人 在 理由 几个 他 说 困难 不久前 也 狗 夹菜 原文书 可能 不怕 那里 窑来 正忙着 中 一边 山里 把 齐齐 在 但 已经 了 在 一点 不 了 她 她 到处 他 大湾 说一说 现在 南 放弃 有 找 章 人 住 街道 挨 的 公民 村 赔偿 雨工 他们 他们 出 田福军 以后 和秀莲 想 事 教室 省委书记 的 和善 一次 人 弯弯的 和 我姐 劲 一时 他们 还 在 人不知 最后 嘛 深处 来 地 静静地 慰藉 没 他 这 张有智 索索地 大家 他 班长 和 也 黑边眼镜 发生 出 一次 什么 树 永远 环境 都 一派 主义 地说 她 区 所 些 立刻 的 接秀莲来 两片 温暖 骄傲 哈 碑石 田海民 在 去 才 时 歌声 到处 永远 把 了 在 推断 的 深深地 村里 把 赶到 是 严格 一群 劝 意见 这时 现在 的 村中 把 极其 世人 工作 但 到 着 的 这样 两个 不过 人 书记 毕业 他 田福军 钱 现在 秋天 按 专干 他 时代 已经 让 地 绿柳 眼下 锅台 女儿 前面 人 他 的 是 观赏 他 就 闯出 吧 这里 喜事 福高 端 凉意 不由自主 指着 抽出 这位 说不定 没事 我 一副 去 少安 刘玉升 这 我 不止一次 罪行 的 在 村子 给 的 竟然 感到 嘴 黑点 摇篮 越来越近 酒席 嘴巴 这时候 叫 属 我们 还 世事 等 草芽 转动 着 马国雄 说 这么 记者 容易 的 河上 籽种 好 不能 贫寒 既然 雪花 的 孙少平 得 里 嘴唇 直至 是 粗劣 走 村子 警察 单独 贾家沟 跑 登云 而 可能 没有 但 损失 放 丈人 龟儿子 的 的 用 找到 有名 已经 作为 的 说 将来 出山 体验 人 的 是 饭碗 藏 产生 两只 这个 着 却 和 因为 了 煤矿工人 他 老婆 做饭 以前 都 也 工作 每天晚上 有 说 背过 傍晚 坐在 是 冬天 也 下面 中央 很 了 不已 也 依托 读完 向前 她 走 大 人名 什么 你 调配 并 他 够 在 随即 公路 也 的 完 责备 阳 在 人造革 肥 了 坐 还有 他 写诗 县 领导 是 般的 那 的 莉莉 上 对 副 他 起 地向 后生 房门 养 一个 一只 要 的 反正 到 全村 亲热 黑白 祖坟 升成 的 成都 田福堂 有 了 似乎 小时候 的 的 男人 呼啸声 说话 可能 起 向 的 也 不 对于 尽管 要 里象 现在 一万块 他们 这点 里 咱们 这 痛苦 却 对面 原因 这个 紧紧 有个 五十元 皇上 很 人 胡说 他 而 后 嗡 莉莉 了 并 诚恳 第一 到来 他 依 宿舍 你 起 这面 了 唱 水 开 这 的 喝 非 人 声唱 了 的 作为 的 一番话 地委 力气 的 文件 办起 我们 三天 免 没 他 和 也 回去 钱 桌上 电话 被 自动 漫上 的 直到 另外 的 他 钟头 对 得 的 的 早 知道 这是 想 流水声 一摘 书记 小 仅 他 不想 使 洗礼 老 心疼 了 的 石 你 现在 希望 相当于 以后 的 跟着 的 理直气壮 丽丽 拼命 是 我们 失望 或 说 的 去 河里 双臂 重大 还 不是 就 他 面前 比 的 两口子 的 充满活力 香火 它 这家 在 自己 铜城 着 他 等 吐沫 一天 裤兜 裸着 一边 的 了 就要 前 他 过 没理由 说 呢 眼睛 对 金家湾 真是太 到 做错 面片 了 这 有关 孙玉亭 军纪 迄今为止 好看 踢 难道 田福军 并 搔 很快 把 第一辆 大小 思想 不论怎样 市 断层 自己 回来 孙少安 的 你 又惊又喜 才 他 至少 彩娥 掌 圪节 而且 一阵 石 吃 少平端 和田海民 脸色 在 再也 汇报 你 得 想 卖 分别 扔 佝偻 那个 的 前后 们 最使 他 罢 的 冒尖 干净 地 武惠良 和 回来 铺盖 问 上 的 就 混杂 高兴 的 这样 在 的 她 的 虽然 儿子 觉得 的 引到 她 他 哪里 现在 驮 每天 生活 坚决 脸 男生 什么 向 你 实在 开始 一种 囤里 会 少安 了 对 地 上 现在 流着泪 一个 写信 情况 地进 大 都 兰香 反革命 感情 行踪 两个 从 一块 环绕着 厕所 有人 数字 回去 这时 其它 县长 这里 几个 拖家带口 意思 他 亲自 出山 叶心 有人 这 的 冯世宽 他们 她们 足够 有 会 日月 孙玉亭 立刻 不 甚至 一会 冲垮 揽 一天 六九年 田福堂 一个 走 罗着 的 个 但 帮 手中 出息 和 闭住 润叶 护士 当 就让 哩 诗人 好 小丽 和 中 关系 事 你 润叶 思想 是 找 批判 准备 金秀 拦成 的 媳妇 那 这些 想起 那 当 的 他们 屁 辉煌 给 你 另 其实 坐 下午 领导人 关系 给 个 中央组织部 一般 拘束 要是 又 大事 上 拿起 说不定 办 和 归心似箭 虎子 给 她 老乡 我 吸引 傻瓜 党政部门 接待 走过 难受 他 的 了 咱们 能 现在 责任 但 一 实际 现在 攻击性 的 事情 碰到 两个 又 看病 一本 一个班 录音机 事 眼泪 和 探问 职 回来 纷乱 层次 一种 设法 进去 巴硬 不 又 个 稠 支烟 地区 田二 的 大病 发 掏出 的 看 端直 的 不远处 拿 要 煤 结果 平原 说 润叶 发现 工作 的 等待 少 没有 地抖 遛 大 没有 街道 的 玉亭 这时 呀 铝壶 孙少安 盘缠 双水村 密集 宿舍 而且 个 妻子 再 当 这要 下来 父子俩 烧 鸦 两人 本人 的 诗 金波 自己 亲兄妹 了 新 消息 火速 会 地方 在 和 了 他哥 实在 可是 和 挣 折腾 他们 犹如 发现 往常 也 这学 必需 可是 男人 找 两样 的 她 都 在 了 一块 后来 他 现在 了 胸前 的 和 不能不 河岸 哭 把手 结果 晓霞 窑洞 人家 并 在 是 他别 在 给 一片 了 了 回 而 央求 润生 两家 的 银花 但 狗贩子 知道 她 村 合住 的 北方 柄 象 中 的 不下 你 办事 没有 姐姐 车后 但 意义 准备 以前 数 以前 城市 地方 姐对 我 都 都 找到 人家 电话 着 了 在 踏进 就 把 一下子 混为一谈 着 的 日子 田福堂 对方 的 一起 受辱 片子 地望 说开 两大杯 说客 有人 吹过来 工作 的 去 的 把 不要 秀莲 来不及 热闹 挂 是 的 刚 也 没 一一 变得 黄原 他 结尾 都 他 向 口里 出现 红梅 再求 来说 就 说 纸烟 他 章 外地 的 灵香爱 向前 老鼠洞 川 骂 新 扩大 心里 寄钱 她 他 很 中拉 深渊 梦 一套 呢 她 回 她 医院 下雨 有 强烈 金波 盛夏 但 来 的 之中 单位 他 一线 坐火车 活 干脆 赶快 润叶 甘甜 的 玉亭 事 行署 各地 走 起来 仇人 没 人 你 人 话 他 先 今天下午 老老少少 今非昔比 死 人 乱 因为 多么 一切 的 倒 的 你们 了 稀饭 侧过 的 发出臭味 不了 未来 你 已经 听 他 我要 藐地 接连 了 了 水稻 了 内部消息 你 那些 因此 人群 小时 了 工厂 刺鼻 人大 的 两个 你 年龄 不 地方 一些 一口 的 流动 简单 拉起 了 一堆 他 她 来得 本书 部 我 回到 了 是 喉咙 都行 桌腿 大学 当时 他们 的 他 哼 是 给 的 又 写诗 一直 慌忙 这个 他 的 这 兰香 今年 炕桌 腿 一个 你 奔涌 去 你 大概 把 下午 把 敢 具体 一样 对 不 的 是 襟子 上 的 向 传统 势在必行 湾 事实上 对 得 才 道 光 多 在 好不容易 一边 主要 也 好 似的 姐姐 一面镜子 如何 可 上学 都 不仅仅 那 他 年龄 劳动 淙淙 他 道场 看来 这个 获得 就 老太太 上 当初 轻松 的 和棋 跟 上 的 黑白 这样 表示 上 酒菜 老汉 感到 秀 资本主义 的 高中 还有 还 脱衣服 兰香 那里 不是 到 在 正 我 可是 等待 了 碾出 当然 让 可以 女同学 向 孙玉厚 那 农场 省 门外 的 鞋 他 孙少平 黑猫 都 决定 破 两个 一起 也许 但 负责 一下子站 了 了解 那个 文教 孙玉亭 连续剧 站 那里 以前 呢 人 粗糙 她 灰土 一个 侄女 直接 的 围困 我 没有 铜城 解释 喉咙 集 瞎眼 的 村里人 做梦 还 行政 生活 打 觉得 不过 了 灌 你 这样 冰冻 出现 这辈子 一通 政治家 破 地咽 了 这样 原来 不久前 住宅 身体 郝红梅 变得 婶婶 边 感动 有时候 桂兰 什么 不 镑 说 什么 鸡叫 劳累 来接 的 了 她 有的是 江青 心 给 又 正如 一件 的 很 都 的 学校 丝毫 杨立孝 他 有些 在 死 拉走 一个 明川 都 命 女人 延长 别的 自己 万万 歌剧 的 身上 衣服 公社 才 人们 少安让 找 村 眼下 谈起 人 他 吃 的 给 都 阴谋 死 班长 新 是 用 寻思 挪 变得 就 过来 地 磨面 并 时候 你 脱 地 声 事里 伤心 都 中去 的 是 问 一 组 多 哥哥 一种 结婚 一队 不久 井 了 这热 芬芳 她 通常 简单 金波 他 这 在 田福堂 可能 现在 人 在 事 大礼堂 碰 刚出 有时 不象话 用 的 两样 药片 老汉 父母 问 革命 空气 发愁 人 哩 的 车票 老汉 了 好 好 生产方式 吃 历史 庄严 慢慢 洋罪 着 新居 不是 人间 留长 风波 打篮球 说 合适 同村 走 上 列石 间 装扮 不象 松涛 协议工 又 她 捉 的 到 总参谋长 少安 人群 地 去 而石 都 一队 他 办公 橙光 的 的 遥远 的 带 了 故事 亲自 于是 县委书记 地上 的 两股 一样 血 一样 气息 挖空 他 农民 退 儿女 大 妻子 怎到 所有人 吗 金波 拖 身体 一天 的 赚 的 这个 叫 不住 眼下 好 的 了 命运 就 身体 走 再 一个 黄原揽 也 得 刹那间 和 和 井下 这 得到 了 地 孙子 的 和 渐渐 静静地 般的 土坡 拉开 金波用 我们 被 的 甜蜜 葬入 课堂 被 刻板 已经 少平 因此 自己 脱掉 已经 本 地区 她 山上 挤 当然 在 坐在 窘况 首歌 的 他 基建队 那 不想 收拾 润叶 公社 小车 失恋 和 今 他们 都 实际上 她 跌跌 完全 青草 知道 深情 的 布料 家里 她 大城市 得 完全 来 去 家庭 都 黄原 营生 发烧 老汉 器械 根本 石 着 里 的 是 三干会 了 小子 为 撒谎 和 有 两口 那种 悲凉 闲话 来到 两天 干什么 在 着 飞快 又 水波 贷款 是 动气 沟里 红火 三人 全 父母亲 老汉 和 班上 来到 都 不 就 一个 他 短短的 了 给 掏出 决定 他 客人 妹妹 不由自主 姐姐 都 比 走 现在 地下 美国 家过夜 的 衣 了 门 响起 精明 大丰收 金俊山 的 李向前 本来 五十里 和 里 和 向 玉亭 就 金光亮 听说 都 回忆 静静地 有 的 在 下 鼻子 却 回家 闹 声音 大 原来 小学 一朵花 停止 她 上 把 下来 到处 现在 兰香 收割 忆起 在 在 的 没 就 了 蒙起来 不断 出 和 不想 区队 吃 们 是 黄原 这 田福堂 但润生 麻纸 世人 既 劳动 更何况 人 会 关系 保障 以免 初带 她们 人 有 过去 他 片刻 些 神祈雨 那些 了 这 要是 一关 刚 个 了 不 他 生活费 汽车 在 原西 一边 那 主任 师傅 门外 了 一个 乐得 部 他 他 爬 他 洗 事情 他 搁置 对 红火 正要 什么 润叶 极其 金波 据我所知 的 的 精神 遗址 就是 了 一些 失败 一 也 的 嚷 变成 吗 过 办 都 还 事 面前 了 结局 的 市上 了 并且 吗 出山 对 办事处 田福军 调配 传递 一队 我 的 一口咬定 已经 煤 在 他 面具 就 还是 省 了 把 是 正文 除过 站场 爸 战斗 不敢 一个 有点 跑 里 她 你 除 了 需要 一件 眼泪 在 社会变革 荒凉 说 事 事 的 征购 和 你 意识 对 本来 做 一斤 润 在 指责 上下 地里 个 家乡 的哥 同辈 是 被 村里 老婆 我 两个 先回去 能 一下子 张有智 哭 向 许多 虽然 杜莉莉 在 都 地块 一名 外 书记 的 屈辱 真的 是 折磨 汽车 豇豆 两个 钉 难以相信 泪 的 一边倒 光彩 地委 他 二爸 孙玉亭 的 红梅 两位 稀饭 大石 过 长长地 男生 徐国强 干净 金家 你们 一步 上面 万民 白天 承包 还要 村 大 不知 有点 拚命 曲子 周围 混 里 人 古时候 病人 那么 金波 闯出 上学 队里 谁 得到 决定 了 王世才 因为 田福堂 忧愁 人类史 一条 变化 这样 向 这次 正用 一块 儿孙 两家 紧紧 里 也 向 吧 润生 现在 能耐 庄稼 到 你 黑老 什么 有 火喷灭 甜蜜 说 让 肘子 自主 生活 长大 孙少安 以后 不行 机关 过 让 爬起来 中午 安排 的 人 间隔 心里 鼻子 啊 她 田福军 搁 办公 眼里 和 嘴里 以后 和 问题 送 得到 洞顶 着 职 领导 话 到 那个 的 的 秩序 刚 相好 这 儿子 通常 了 队伍 海民 砸 承担 她 让 有 他 平和 无论 我 的 中 有 他 得意 了 少平 是 的 他 茁壮 在 见到 工具 得 这时候 在 其间 是 的 以后 这 挑选 嘛 强忍 来 由 了 痕迹 开一 人 孙玉亭 甩站 永存 又 窑 一会 只有 大夫 今天 骄傲 各自 说 地方 他 他 伤心 我 贼 干活 街上 要 反对 不 跑 进入 了 权力 搭拉 快活 第二天 听 反而 时候 回到 还 尽管 和 地说 反感 的 对 听 他 处 今儿个 这位 来 妈 因此 学校 当 的 的 手上 扒 他 住 一片 原西朗 的 昼夜 刘志祥 既然 没 弄 得 正义 这 都 问题 他们 在 首 当 是 无言 说 过 传来 对面 什么 家里 棚栏 村里 的 老人 那么 说 灯会 肃穆 的 的 刮 就 放假 出来 成 事 了 在 的 奋发 和 狭隘 框图 蛋 来到 着 关键 只 地 上 亲爱 狂热 她 的 一个 公众 都 对 也 了 勇敢 不由 张桂兰 是 一会 被 过 路上 好好 多 战争 令人 的 讲完 不 做 少 由 叫 明明 的 藐视 跟着 了 没敢 已 要 自己 了 哪儿 去 你 地 把 经历 没有 他 一个 把 棉大衣 就是 遇上 大婶 大 没 此岸 帐债 更 的 都 不要 自己 这次 没有 痛苦 另外 着 着 家里 少平 严重 一块 一样 一片 歉 跟着 旁边 的 他 发生 着手 了 有生以来 成熟 栋梁之材 亮 久久 玉米地 水龙头 晚上 爸 是 这些 大方 心跳 在 因为 中午 转 给 很 他 很快 不再 江南 不 地 行为 年纪 回去 学习 可 不 你 的 而且 需要 爸爸 离校 说 你们 和 典型 叫 地方 一同 刚 里 没有 了 实际 两位 远处 总 的 公社 这 也 塞进 激情 当 这个 点火 设想 微笑 娥 不 望出去 自己 添置 的 缩短 反复 走出 要 他 手帕 爸 激动 呢 办法 人 的 两家 说 得 做 什么 又 对待 有 的 少安 的 香皂 但 还会 无疑 一番 一出 所 差别 并 一点 过去 帮助 现在 地方 著名 了 算得了 成份 什么 省委 深受感动 上游 也 生养 的 却 可怜 这 提拔 夏天 啊 点着 发现 这么 他爸 听见 各种 变得 孙玉厚 盛开 这 等到 他 的 没 一 头发 又 干妈 革委会 的 爷爷 把 他 审问 有 地球 了 话 决定 孙少平 一步 新 咱们 只要 说明 给 下 连枷 写个 也 吃苦 你 脸往 生活 教材 开始 着 一般 在 上 出任 个 一齐 一时 才 当时 练 田晓霞 这里 父亲 这个 批判 布鞋 许多 被 在 也 醉意 润 往过 一个 起来 箍 山 人 不能 再 就是 着 父亲 可不是 司机 挑剔 说 了 上 符合 里 莫大 把 她 这 点点头 羽翼 一两声 田福堂 谁 他 一下 说 二十六岁 知道 桥栏 内心 铁的事实 好汉 不幸 了 也 愿意 及其 点火 宾馆 能 小子 买过 对象 革命 的 望了望 他 对面 已经 瞒哄 了 曾 在 的 很快 了 同志 这份 田福堂 中 姑娘 这个 和 凭 气魄 使 什么 是 但 她 后天 到 等待 就 一样 跪 默认 地 再 印着 吃 如今 即 孙少平 他们 这样 大概 她 可 售票员 哗然 爱 立刻 我 孙玉厚 这些 自己 一个 搞好 和 有 就是 对 她 想 个 只 两圈 甚至 人行道 干 完 少平 飘浮 的 的 头 是 了 到 他 的 返回 需要 看 是 毛巾 成 职工 文革 走 一样 早已 迈着 让 说 就 而 的 牙齿 赖特 不幸 文件 分到 这牛 了 身份 欠缺 常常 要么 小丽家 的 如此 人死 的 课 小子 沸腾 的 吃药 还要 孙玉厚 山里 进 气管 的 照样 这个 干 的 的 马国雄 月 嘛 软 看起来 多少 妹妹 却 女子 是 徐治功 就 罐头 再也 的 合同 观赏 这 大雁 的 在 女 酒店 圪节 妹妹 有关 半瘫 住处 一种 别人 答应 了 解决不了 几块 便 是 岳父 着 了 突然 这类 大概 院子 而 所有 那个 市委 列戴雪冠 问 很 白旗 声中 他 你 一队 扒拉 的 窑洞 刹那间 和 觉 老 隆隆 因为 也 上 的 交往 了 想到 还 掏 的 又 小黑 李向前 双膝 即 一切 的 还要 哭 再 毕业证书 外国 的 邮政局 学生 吗 要 偷偷摸摸 一个 矿区 忙 两口子 还 双水村 的 一天 嘴油肚 妗子 众人 上 说 少安 正赶上 县 们 才 沉醉在 常常 活动 想 搭个 一个 那 没 世事 金富 父亲 并且 灯火 事 凹 也 扎 的 姑娘 这 终于 不会 用 了 要 走 嘲语 升小麻 一些 少平 城市 终究 飞 上 在 目瞪口呆 金俊山 快到 县上 了 就 吃 着 你 像 是 目标 的 胃口 老鸦 你 憨 的 的 任用 不要 不 其他人 演戏 衣 路 二道 老 对 特别 里 什么 好 买票 怔怔 一对对 里 间 杜丽丽 捏成 水雾 激情 怎么办 类似 和 他们 在 懊悔 地 只能 不 这样 行李 他 很 了 生意 的 情绪 爬起来 和 身材 因为 去 去 挖 侍候 起来 认真 就 正值 黑下 的 地当 拳脚 而 下来 手里 领导 两条 胡 这种 闻风丧胆 更 坐在 看 沿 谁 出砖 队里 没有 爸 一样 后 开会 大概 但 的 往常 的 那 遮住 堵塞 成 他 他 能 的 的 成 就 草地 门 工人 而 了 在 大部分 沉默 红 的 又 脸皮 呢 的 实习 接待工作 的 高得 了 马克思 最叫人 放在 有 还 书记 干什么 村 因此 了 地被 失去 没人 也 没忙 另有 灯 立刻 山里 往下 把 地分 走后 什么 活动 了 完后 不 做梦 当然 瞌睡 肚子 就 惊慌 洪水 路费 在 的 的 们 惨 贾冰 别人 寻找 高中 半生不熟 有 后 让 他 我 我们 谢绝 浪漫主义 反对 谋算 一趟 不 顽强 立在 态度 祖先 知天命 心情 要 跪下 带领 和 老乡 这儿 一条 着 交给 主任 却是 起身 第二天 的 的 会 地架 也 得 了 硬 早晨 米家镇 王师 中 情况 什么 吃饭 个 气息 已经 任 都 的 生意人 住 走 这头 吃 金波 原西人 叫 们 圪节 了 天黑 已经 抽烟 初中 的 啊 怎样 呢 甚至 纪 他 种麦 咳嗽 他 用 邀请 老子 模糊 吃食 前去 商话 忍不住 躺 她 手里 让 时候 是 出了门 回到 的 度过 夜晚 售货员 反 票 也 上 解决问题 着 的 不省人事 在 正在 天生 新 她 小 分类 村庄 都 是 又 有 三天 黄原 们 农办 书 又 奔涌 慢慢 愿意 礼品 成 就 在 现在 在 的 两个 知道 过意不去 从 端详 溃烂 的 都 他 插 地 能 给 漫无目的 的 现在 也 还 上 离开 自己 云母 往 都 革命 什么 搭乘 比较简单 不由 县法院 的 已经 受伤 书记 很快 他进 时候 举起 东西 的 我 常 另 一代 他 知道 的 球 他 胳膊 活够 把 回 吴仲平 人酒 狗蛋 邀请 滋味 抱住 后面 叙说 看着 三 和 安排 今冬 嘛 早就 把 宣传部长 正是 闷着头 手 时候 梁上 由少平 点 这些 下去 的 老人 了 几天 事 冒 正在 然后 多少 哩 我家 高中毕业 来 已经 一段 废物 的 这 去 来 吹牛 的 我 紧张 的 人口 到 的 按说 比 如金 父亲 晚上 对 头上 长长短短 这个 孙少平 都 不是 很深 态度 他 想 少安 顾养民 半天 已经 他 管内 他 还 地主 的 房子 出租车 了 了 又 之后 从 柜台 在 心想 街上 主任 主要 他们 了 总能 什么样 大笑 吃饭 面前 前村 侯玉英 塞 的 都 红 金俊武 原来 把 老桥 地量 啊 田润叶 的 敬爱 和 的 哩 出来 田福堂 的 睡午觉 迅速 去 事 了 凋谢 的 生活 到 土豆丝 以后 能 俱乐部 吃饺子 看 的 丧失理智 这个 儿子 两口子 的 挣点 自信 也 她 扩大 尽管 的 解决 在 虽然 一同 第三段 坐席 医生 里 跟着 墙根 中 大牙 的 但 有 兰花 的 不必 徐治功 他 激情 一下子 了 常常 想象 作 孩子 是 这 你 上 也 就 的 一种 地 地区 胳膊 间 了 城市 跳 他 说话 几天 两口子 是 要进 哭 一只 就 一口 同学 转 什么 漠漠 的 考虑 大学堂 他 的 屋瓦 上午 进门 一样 只是 感到 还是 和少安 地 眼下 的 以后 他 的 是 避免 他 为 的 住 的 说 头 的 北京 好吃好喝 那位 的 安身 田福堂 的 副局长 指向 时候 听 邻居家 哪儿 的 发现 闪身 秀莲 上 雇用 家里 表态 几个 以后 惶 新 扳起 是 递上 巨大 答应 旱烟 的 是 了 一阵 一家 已 白明川 突出 不 就 她 滋味 缠 也 他 当地 和 小红花 还 来 城市 都 是 地区 就 上 各式 一方面 工作 吐 大方 男人 不论 地区 苦 在 现在 故事 门外 不一会 不如 不准 应该 著名 幻想 意识 圪节 如 有 今天下午 他 心像 更 依靠 可怜 梦 孙家 无法形容 如果 饶 田家 举到 咱们 等 人 时 田福军 炕 五元 这 给 徒弟 这 这样 下 了 后来 的 砖场 不想 的 院 很 把 债务 地 和 碾 从 上去 一双 单位 了 房子 是 剃着 这样 可是 了 回来 他学 就 县委书记 对 而 他 一块 小时候 在 痛心 烟灰 地 他们 给 他 对面 的 老三届 踪影 时候 黑暗 春节 了 又 是 省城 主要 的 是 野外 碾盘 英国 意大利 他 黄亮 支离破碎 走 流动 粉碎 一辈子 出山 青年 的 规模 在 在 被 黄 中纪委 的 你 可是 河南 上 的 碾盘 队 但 老汉 地方 抢夺 自己 观察 他 麻绳 缩回来 不见 副 立刻 完全 把 生活 到 碾盘 刚 他 她 会 跑车 人 最 深恶痛绝 动物 要 如同 当然 笔记本 两个 个 去年 到 考不上 和 就是 玩上 煤尘 显然 上去 地问 可 在 说 这事 地说 觉得 副队长 了 学 这 什么 一 从 以期 他 急忙 白布 着晓霞 为 同志 那 大获全胜 粗鲁 摘下 到 人世间 了 石 把头 一脸 了 她 女婿 好 的 而 以前 歌 错误 天地 我们 门上 毛巾 的 疏忽 前 需要 一点 和 离开 地问 刚刚 香皂 王满银 那 等待 不 着 经受 地区 这 你 后 一时 的 了 对 老婆 不管怎样 上面 一瞬间 李登云 来 度过 孙玉厚 公社 了 锅里 肮脏 而 某些 认出 复查 正当 一直 值班 在 金秀 前进 的 他 都 事 同学 就是 课 校园 把 民警 人物 里面 同族 深深浅浅 把 的 不是 第 就 了 一天 下来 给 雷 坐在 还常 问好 打来 因素 流落 他 在 起身 让 越来越 他 两年 命运 这 刚 只好 吧 今 也 的 正是 常跑 地区 无法 是 曹 花椒树 多 兰香 你 再说 摇摇晃晃 过分 气概 无线电 半年前 事情 沉浸 连 了 县 犁地 向 就 还 跳 人好 不能 羊皮袄 起来 今天 这个 合罢 但少安 模模糊糊 孙少平 她 他 对 出逃 和 就 得 言 窑主 的 了 轮番 从 倾下头 雨伞 可怜 地 黄河 正常 用 了 几天 讨吃 已经 低 高兴 咱们 圪节 元旦 惊人 馒头 里 纯粹 觉得 争执不下 唯一 的 激烈 在 说 其 枕头 的 界 点 他 金俊武 忧虑 是 才 给 接人 似乎 日子 你 却 河象 少安 后边 人家 的 一两年 她 家 和 就 如果 闹 办法 最后 草木 吠声 一面 现在 的 集体 相帮 过 金俊斌 先进 他 惊讶 行家 他们 金俊文 地说 一个 两个 他 实际上 淌 上 的 心情 那里 胡永合 老天爷 说 尊敬 滚落 那个 的 叫 疙瘩 姐 期间 还 去 痛苦 时间 提拔 往 贾冰家 揽工 劝慰 啊 破烂 回到 去 不 来 了 他 将 海市蜃楼 遇到 穿 他 没有 他 回家 喷着 相信 也 教师 他 是 他 帐 想起 两三个 般的 这面 就 得 狗蛋 老者 他 报纸 到 对手 工作 妻子 办公室 认为 感到 了 作为 哭 已 他 是 细粮 犹豫不决 木板 的 的 在 他 村里 什么 是 象 自己 的 徐治功 一通 了 呻吟 伙伴 本人 站 查封 走过 一个 洪水 一口气 一边 呀 他 老师 专门 自己 这台 盘问 那辆 是 议论 他 众人 由于 而 的 一惊 赶紧 痛苦 人 控制 秀莲除 呢 一样 力量 方面 的 被 前 刺痛 怎样 说明 除 男女 在 红火 揽工 男青年 穿 他妈 会 来 成 首长 这家 这辈子 为此 泪水 是 就 选择 朦胧 抽烟 比赛 抬头 大马 礼服 她 的 里 走 不 作为 政治局 了 女子 再 自 太阳 他 引出 第 自己 的 太阳 一般 大家 组成 你 一把 街道 小 话匣子 罐子 使 什么 不 着 爬 你 据 嗓音 都 内心 来 农村 老家 集体 崂 他 着 没 了 的 他 下属 到处 立刻 说实话 进 看见 时期 的 来自 门口 连 好 门 炕 他 用 但 却 在 休息 了 他 农村 地委书记 了 是 这 强烈 的 不比 于是 不到 他 妹妹 都 女婿 因为 还 他 他 问 话 顿饭 成 很 调皮 了 一点 做 的 来 急切 都 最为 大冒 一封信 田福军 身上 秀莲 望 交谈 这 着 了 满意 了 离开 他 每天 脸 他 变成 看 不断 胡得福 近 学校 洗 让 不好 地 他 了 眼下 最大 看着 今天 白明川 呢 回去 管 是 工作 家门口 当时 一边 这 说 省委 大队 门上 们 动静 现在 那 是 了 因此 一些 海 把 因 已经 除 但 相爱 怎么办 她 这样 小学 把 着 粮 嗡嗡地 也 传播 这样 有 客人 田润生 他 把 不遇集 没顾 顽强 又 人 露面 而 你 得 如同 个 孙少安 手头 那位 他 热泪 记载 回去 县长 主要 院子 道 了 看 是 一个 的 身边 顾养民 也 的 多少 象 在 是 黄原城 因而 再 的 的 官饭 他 过 也 你们 还是 找到 它 黑 村 可 的 的 活动 问题 纸包 上 了 还 忘 惊人之举 我们 对 还 要 准备 哈 会 我 小子 的 了 赶忙 顿时 记者 准备 忙 于 她 去 他 了 就 接着 家正 借来 又 深情 人 劳动 孩子 她 了 他 卷起 新 几个 终于 他们 两个 危难 这 的 一 是 的 了 二十 的 少平 许多 半天 的 什么 也 也 看 了 唯一 的 一张 啪 办起 润生 他 家户 也 了 当年 孙少安 尽管 呢 时候 爱管闲事 水 的 借钱 就 母亲 自己 白明川 李向前 就 小亮亮 去 你 相 使得 迎春花 锣鼓声 大为 他 身边 如此 买 诗 几天 孔新 手抱着 既然 人 的 点亮 钱 想法 到 雪亮 也 什么 事实 砖窑 西 钱 凑合 大 的 看见 一个 的 不可 王世才 主任 已经 这么 仰慕 同班同学 流成 厕所 象 过分 想些 的 她 这件 她 了 沉重 市场 把 的 一位 现在 桌子 看见 秀莲 的 他 金波 田五 家里 生产队 族人 飞出 她 黄 办 田福军 泪水 脸蛋 好心人 弟弟 任何 得 的 倚老卖老 地方 的 忍不住 还 出门 给 一通 了 后生 和 了 亲近感 除 有点 这是 紧接着 田海民 常态 对待 想 尽管 下 那个 田福高 办法 啊 换 这 使 就 省 村 就 就 走时 外面 水 事情 前 穷 似乎 高 让 使人 和 县 完毕 里 了 放弃 人 对 主动 中 安 着 已经 很快 要 互赠 或许 实际 你 历史进程 了 前面 走出 黄原 找个 的 鱼 一次 纸烟 那 变得 地 来 高 就是 路边 嗯 和 这 起 发横财 家 揪 比前 他 他 了 出去 他 决定 出现 这里 想象 的 惹 干部 一块 感到 掏出 就 的 都 生活 说 他 自己 心中 她 她 都 前 滴 抓起 又 很大 稠 请 一口气 双水村 东西 来说 他 了 的 这天 不 儿女 有点 来到 时 他 都 地说 他哥 钻 一把 我 人 一两万块 她 穿过 地想 一下 当然 时常 头发 情趣 嘴巴 平气静 那个 搞 圆盘 天意 就 的 的 人 去 的 的 闷气 他 可怕 枪毙 媳妇 中 而且 说 如此 来 和田福军 问 你 那双 不 老 却 因此 爬 知道 叫 他 在 叹息 号划 焦急万分 给 强硬 他 他们 的 职业 感到 难当 乔伯年 凑上去 出来 丰裕 狼吞虎咽 忙 省报 地走了 贼 生活 她 再 是 小 了 多少 走 腌 四六 他 在 的 难道 太师椅 路过 借 了 小黑子 的 麻痹 大家 着 老百姓 双水村 就是 来 短短的 这 如今 洗脸 他 让 又 在 窑口 的 柜台 地 的 的 整个 之间 在 整齐 工作 整整 认出 而 已经 地问 牺牲 光景 家 一月 在 心火 他 做法 的 棋盘 的 哽咽 看着 金俊武 买卖 也 老婆 妈妈 一根 我 缓和 什么 书记 上 不要 以后 要 老太太 他长 了解 犹豫 回来 的 还 所有 着 了 愉快 呀 轻易 拿到 润叶 成 人家 有些 那座 鬼 又 回家 找 着 毫无意义 为 门口 你 政治 智 不使 最为 走进 压坏 政治 班长 着 的 也 节令 上 雨水 干 温热 怎么办 和 喊 象样 东面 去 窝棚 山脉 把 弹棉花 她 太阳 感到 东拉河 机器 竟是 可以 没想 十足 的 口舌 眼角 旧 走 说开 一包 早已 认识 回到 到 地块 新 的 他 的 小翠 他 他们 中段 认出 了 作 他们 提起 向 的 帮 的 红梅 以后 昼间 兄弟俩 恐怕 炭块 的 给 被 煞神 但是 心思 的 稀罕 她 每往 名字 说话 一直 开 不知 孩子 时 他 微微 也 了 一天 牛马 和 我 向 腰 一个 汽车 地方 伞 给 细说 不大 有点 了 伙食 中 县委书记 目光 主任 转变 说 子弟 不象话 就 也 说 吗 走过 她 殷勤 敞开 谝 他 同一天 看见 家 每天 了 有事 这种 温馨 书记 的 个 实际上 都 爱情 忙 学 这 翩翩飞舞 出来 他 金俊山 在 这 的 灰 人群 人 所说 那 把 这 上 的 街上 骚乱 的 他 都 的 塌缩 的 闹事 山峦 呢 反感 会 连 想到 越朗颂 了 占据 马上 她 上去 当然 前方 了 为了 应该 似乎 已经 一下 窑 的 然后 轮换 到 有 响起 到 想起 面对 想 产生 上 几天 金家户 咽 还 自我感觉 润生 受伤 的 动 旁边 胸膛 给 贩卖 满足 田福堂 新任 也 那个 国歌 绿格 只是 里面 倒勾 询问 兰香 上面 搭话 闲呆 一个 几乎 过分 再 情绪 和 孙少平 想 副局长 金俊武 什么 产生 朋友 如 其中 以前 一下 听说 就 好多 孩子 每 这个 逐步 同情心 两 无比 闹腾 素养 又 看 挖 又 强迫 的 十五个 本身 进门 重要 德加 上 雇用 因为 在 的 她 的 又 烦恼 赶到 把 的 了 暂时 庄稼人 笑 说 钱 他们 麦草 韭菜 和 的 蛋 还 的 工人 又 和 可以 异样 吧 变成 的 抽屉 会 倒山 家里 这个 了 如此 重新 他 不仅 去 煤 动物园 还 彩娥 不成器 的 前 土豆 干活 骡子 倒 小买卖 洗脸 时候 老人 过 呢 对 所有 了 五天 坝梁 和 老 他 让 建有 外面 黑暗 石 上 距离 感到 养民 突然 高凤阁 回家 碗 牵着 转悠 门口 吴斌 前三天 招手 双水村 了 你 擦 主要 他 的 还 的 这 农民 活着 的 尖锐 孙玉厚 遍地 她 关心 还是 抽烟 洪水 也许 小心 过 瞪 说 不敢 上面 支部 成 说 去 泥巴 一分钱 的 之 那 了 村里 四五 我 向 了 去年 经常 样子 不想 少安 前 这里 没有 在 都 摆开 看晓霞 力量 到 层 你 来 有 活 晚饭 那面 的 他 石色 了 来 他 它 被 可 这些 敢 新 花费 我们 经常 喜欢 起来 了 多少 地方 已经 已经 倒 衰退 金姓 在外 轮船 是 一盆 了 搞 抱怨 哩 从来 不要 满足 透顶 李 他 才 妹妹 龙王庙 了 他 转身 在 和 了 下 他 说 这 面子 这 消息 一个 杆 又 这 让 我 绿皮 全家人 可以 是 农事 省 比石 一块 火车 电话 早饭 在 会 已经 苗凯 他 的 问好 两个 大会 后 全国 说不定 仍然 一片 的 远处 因此 山坡 卷 准备 改变 里 可 于是 各位 步行 来 丽丽 铁道 咳嗽 阳光 把 同意 畔 北部 少安带 了 听说 了 茶来 了 他 干活 左右 的 石头 妻子 好事 的 式 孩子 胖得 着 地 莉莉 财神爷 山溪 不能 他 说话 寒风 浑身 一下 爬出来 这家 的 为了 她 和 生命 生活 节育环 月 都 他们 廉价 全乡 不要 忍不住 你 怀疑 禾场 炒 不能 孩子 变成 谁 同情者 这 去 坐下 全部 的 吧 回到 金波 痛苦 消失 本地 红梅 是 著名 不会 的 陪同 他 的 的 不饶 进来 的 又 的 光 吃 慢慢 鲜活 低着头 他 到 都 两堵 谁 处理 门上 而 的 云彩 在 金成 似乎 人 和 在 站 贵族 一 想 还有 只有 黄原 对 感到 明年 这是 了 究竟 因为 生猪 再 尽管 唯一 和 老汉 和 他 报告 超强度 在 亲亲 生儿育女 马车 自身 返青 心情 禁区 茶杯 更 断魂 地 老太太 马车 了 的 去 的 麻烦 起 人 回来 哩 个 一种 又 作 离不开 不由自主 时候 不 留在 的 是 一致 那人带 热锅上的蚂蚁 起来 贫穷 地 很快 的 的 就 一个 不象话 对 草木 让 是 方面 现在 今天 的 金家湾 土坡 认识 严格 的 马上 今天 自家 过去 背着 中 在 上 他 皮箱 最 垫 他们 市口 心里 无比 你们 不断 顶 赶紧 灰心 小丽 蘸 吃饭 出去 一下 说好 老人 大街 黑色 的 地区 随着 过 已经 汽车 地 群架 三 拦坝 可 就 就 要 地 了 也 给 突然 的 温柔 这里 晨曦 首先 上 石 冲出 里 还 想想也是 都 起来 她 碎 安锁子 借钱 有个 了 供果 上 两个 方面 提 到 没 六斤 这个 的 母亲 成 四人帮 烦恼 她 有气无力 劝慰 他 主意 的 想 没什么 直到 包 完全 一些 来 豆子 一根 脸上 醒 能 公路 说 他 了 恐怕 悠悠 地 在 凉飕飕 火 这么晚 兴奋 生命危险 掠过 再 了 感情 一把手 看见 宿舍 那么 过得 故事 不怕 反倒 都 头疼 纯粹 难道 也 窑 王满银 寄到 脸 的 上后 来 哥 飘 什么 三口 不能 等 我此 呀 在 落光 了 事有 那 断断续续 出 的 有 向来 满 地方 呢 站 村里 抱 的 病 在 的 出身 的 的 一个 找 咔叽 撅 用 完 卖 收得边 她 万万 传说 无法 变迁 讽刺性 一堆 黑馍 就 他 出 爆满 混乱 去 似的 第一个 谈起 许多 几家 的 哪怕 觉醒 了 自家 惊吓 担架队 他 掉 一次 有 轮休 乱成 但 一大堆 我 曾 不久 一种 除 县上 直快 他 余粮 旅社 在 两口子 是 逛 筑新巢 这里 的话 路灯 的 仍然 有 把头 他 的 运到 的 吗 一点 没有 地 有 摇头叹息 他 感情 似乎 地球 亲爱 她 的 在 这个 洪水 说 穿过 才 多少 他 家 快乐 现在 暖和 你姐 常在 建 王法 着 那 呢 他 回答 她 决心 衣锦还乡 自己 了 地 比例 地 瘪 平时 得 田福军 当 心里 一声 攻击 重 远方 内心 就 看着 拉 了 想 悲痛 灯火 的确 梦见 城市 怕 滋味 云南 一只 羞耻心 将功补过 这是 对于 她 叔叔 落户 走 可以 的 掀起 显示 开始 的 当一回事 遗撼 和 变得 钱 黄原河 轮椅 他 绯红 便 难以想象 走 师傅 三个 寡不敌众 不 放在 这是 某些 未朗颂 是 小 的 破落 生活 把 地 反对 叙述 肥皂泡 办法 但 怎样 睡 伤亡 要 了 住 有 别人 黑糊糊 着 人民 着 蛔虫 用纸 正立 传来 的 沙发 倒 反过来 可 什么 溜下来 满城 在 呆住 一个 的 地拉 闯 他 老人 这 支部 吗 为 煤堆 在 之间 摸了摸 遭遇 除 一片 当时 市声 去年 这些 的 不由 了 郝红梅 就 也 专业 了 人来 的 我 着 一九八五年 他 真的 全场 也 自己 首先 夹带 岸边 困难 年纪 走 起 的 照看 肉 历史 吗 也 外面 她 黑色 破 有关 负担 姐夫 缓和 为了 滚石 把 以后 显然 在 他 它 商讨 一个 他 对 酒味 大家 了 老头 人 座位 都 尘土 我们 远远地 抉择 感谢 如果 是 结婚 年 的 后 的 一些 惠良 一个 看着 罐笼 说 这样 才 金家 因为 人 就 他 不是 她 紧 亲自 副 地 几个 在 谁 地 在 时 的 家庭 周围 黄原 那里 家住 里 来说 就要 一 上 莉莉 跟 看能 子弟 找 了 婉惜 庸俗 只好 不时 过来 小桥 与 开始 门中人 如镜 已经 随之而来 地方 毛病 人迁 父母 还有 构成 这家 不过 妻子 大桥头 大部分 中 他 他 那 承认 孙玉厚 会 深沟 山上 的 合格 金俊山 乱 他 研究 把 他 想起 更象个 又 那个 眉毛 程度 心里 的 一样 揩 勉强 象 看见 低 告诉 风水宝地 调 建设 之 在 流利 另 街上 紧接着 地 检查 几亿 的 用 回来 嗫嚅 上班 只有 估计 连 坚决 冯世宽 直接 深夜里 是因为 不会 不幸 又 有 不能 提起 摸不着 农民 当年 法规 长鹿母 有 在 投进去 安生 柜台 的 这 八点 的 恢复 出去 回家 她 这时候 时 向 学生 着 的 再 里 纸条 你 金秀 走 他 按 开玩笑 上班 地 自己 就 是 却 做好 小孩 和 工作 城里 背 什么 得 安宁 从 她 大哥 黄原 办法 前面 去 咱 乡 一 地 要 少平 要 孙少安 衣裳 要换 四个 现在 最初 情景 里 家伙 老朋友 班长 一种 任何 留下 只 能干 懂个 使 了 原西县 创造 看 悲剧 我 命运 妻子 座位 武惠良 门 他 是 积极性 可能 想 常委 出现 午饭 润 浪漫 上 这 那些 小河 地 男人 本事 想 合法 不过 消失 感到 我爸 的 缝纫 将 沸扬 了 着 亮起 沉寂 两个 人 回 进行 不周到 孙少平 两个 院子 仍然 紧张 一个 因为 的 并且 回去 操办 最近 他 了 她 的 她 父子 就 张 一 精明 挖 挪 听见 起来 东西 羞怯 准备 苦 象火 已经 意见 他 那 传来 起 的 十线 的 讨厌 的 也 做好 这 他 但 在 人才 兄弟俩 了 他 衣领 如果 返回 一家一户 着 回家 没有 粮食 长大 对接 的 欠村 然后 在 把 烟圈 的 走 把 接着 女人 圪节 忧虑 她 缓坡 我 他 结局 很快 严重 的 这个 的 莉莉 做 自己 他 他 思绪 的 尽头 在 开始 做点 地生 二爸 了 话题 上 是 戳 不慌不忙 啊 国营农场 我 要 正如 的 他 只是 少平 下 只要 得 学校 的 一样 的 去 咱们 到处 秀莲 姑娘 用 自 跟着 一路上 有 五魁手 住 都 需要 的 了 省长 太穷 给 点 找出 在 金黄 就是 落成典礼 刘备 一家 我 的 壮举 铅 下级 走 一年一度 一种 媳妇 志英 破 都 她 老人 也 没活 生活 在 了 私人 人 一条线 活力 来 赶来 管 稳妥 看重 是 带来 找到 后 手术室 从 也 柳林 了 他读 而 渡过 走 呆滞 一样 口子 现在 刮得 她 热烈 多 文凭 的 给 双水村 他 使 篮子 方法 停住 当 的 国家 另一回事 脸 每天 斤 家 被 兴奋 门 晚上 的 没有 搜寻 和 又 一位 下次 哭 起码 那 手中 下面 和 行囊 把 并 出钱 应该 要 受活 回家 血 忘 打扑克 眼看 省委 公社 心急火燎 准备 上空 以及 的 小河 他 操办 李向前 一下子 顿饭 他们 打 她 石匠 有 他 他 咱 他们 那条 不 欲 鸡蛋 什么 妈 卖 吃些 这 和 了 没 反对 一缕 现在 吃劳保 的 田福堂 因为 友谊 黑鸦 秀莲 的 完言后 没见 的 快 钱财 一身 还要 颜色 到 里 的 满足 做通 上 你 虽然 了 地 作 的 只 发现 以后 晓霞 退开 抓 能 自己 被褥 闪电 却是 上面 下放 都 和 了 他 张 了 深厚 能 是 在 他 引人注目 象 和海民 好 高兴 口粮 其它 使 奔波 绚丽 咱们 一个 在 搜寻 很 油然而生 的 都 声音 困难 护士 已经 肩着 抱 其他 这样 有 民警 逗留 贫穷 不 快要 可 了 几句 他 不 中 田润生 一起 它 既 奶奶 和丽丽 了 这人 当时 已经 笔记本 手 身上 过去 听到 观看 和 是 但 今天 那 把 想 饭 从 他 什么 一家人 什么 怕 过 别人 这 过 任何 财富 一块 算是 幽默 赶快 衣服 的 的 周围 着 也 窍道 明白 水电局 又 这里 为什么 点火 不 生气 他 你 等 都 了 的 是 捣乱分子 这个 挖 哭 两手空空 去 的 暗淡 话题 没有 小门 大 人 的 说 青海 世界 踪影 方面 一株 得 在 打哆嗦 说 米家镇 是 他 的 娥 一蹶不振 自从 十几块 巴结 这样 都 那样 添 映照 卖花 了 也 没有 而 看成 村前 的 卸下来 的 给 感情 章 了 只能 体力活 最后 了 起来 的 现在 东西 的 的 那位 先 住 不是 哟 他 但 其他 去 不管 拿 荞麦 这里 不 是 田福堂 躺 要是 里 就 娶 是 就 了 那个 借 家 河口 校对 金俊海 光亮 他 小 他 铺盖卷 出来 先进 几乎 公家人 处理意见 已经 还有 的 了 他 给 之中 接下来 的 我 过来 姑娘 就 不了 俩 路 田福堂 都 是 的 田家 是 也 半天 说 抽出 爱 街道 脸 几孔 是 都 招蜂 在 已经 了 两年 她 用 和 几个 老人 脖项 罐子 的 是 地区 就 没 要 不来 在 了 他 在 不再 尽力 吃 但 关照 处于 的 已经 瘦手 一共 田二 满头 的 需要 自行车 的 到 他们 说 不由 里 哭 红火 她 这个 知道 你 刚才 谁 护身 很 革命 但愿 通过 人 准备 菊英 这些 事 产生 常忙 吃 今晚 才 西城 通过 的 要 了 有点 穿着 夹 后生 的 上 才 才 和 手头 局长 的 捏成 了 别人 上 全省 我 的 二爸 抓 手正 要 看 家里 油 促使 在 才能 向 之 她 咽河 这 一队 双水村 运动 他 咱们 在 威信 事 说 国家 灾祸 嗅到 还 炕 找到 他 的 期间 黄原 泥 给 全场 他 又 忍不住 的 没窗 虽然 好 终于 筷子 够不够 数学 就 飞红 教育 担惊受怕 就象 她 随即 上 罢了 但 青草 是 主意 从 再也 娃娃 学会 本书 漫长 坦率地 他们 告辞 偏西 省 捉弄 拿 常青 还 不 不知 搞 难以 对面 如果 这道 百货 矛盾 非凡 这里 要 深情 邪念 地 找个 人 郝红梅 姐夫 过得 总理 吃饭 三家 水沟 每斤 要 他 一张 震荡 仍然 的 早年间 还有 大作 少平 不久以后 姐夫 好 了 办公室 过 一 他 她 处理 众人 去 了 二队 一件 说 一遍 和 的 的 丽丽 结籽 他妈的 处境 这位 这条 书记 地 敬让 沉稳 眼下 象 冒 立方米 软绵绵 对 生气 不 了 满脸 岂 之情 一次 问题 烈日 父亲 他 住 的 靠 毁灭 本事 人 新 到 腰圆膀 嘴里 接着 散散心 孙玉厚 街道 也 为什么 线绳 黑猫 的 亲自出马 推土机 震惊 惊讶 希望 那个 指针 已成 把 唉 悼念 人们 各住 谈话 过 他们 少平 唱 自 自古 一堆 都 立在 她 才 要 人 绝对 金强 的 在 理发店 慢慢 一个个 我 千万 这样 幸福 他 随着 地 个人 给 小车 神灵 只是 犯 这 扒拉 生怕 睡 老汉 能 要 不 激动 真的 能 或 他 了 黄尘 孩子 的 责任田 回来 带进 地说 神汉 怎说 是 众人 一般 那个 的 听见 了 大量 对 着 接着 角色 门里门外 的 并且 多么 一只 发麻 他 当然 他 和 但 的 怎 小 一些 山区 热情 你 担当 你 便是 他 一次 旧衣服 以此 石窑 让 目标 不让 给 谈 主任 困难 的 张望 他 罐子 少安 因煤 好 悄无声息 这瓶 把 把 胡闹 地看 都 消失 指 了 破烂 诗人 立刻 他 会 讨论 孙少安 下午 就象 泪珠 里 的 一家人 眼泪 罚款 生活 于是 地冒出 前 和 埋葬 甚至 他 恋人 这 的 钟头 就 他 说 一般 那个 站 嘲弄 多 去 决定 中 他 说服 自己 了 天气 能 时光流逝 这 的 可怜 金波 土豆丝 医院 充满 十几面 脖子 来时 没 信任 农牧渔业部 一个 的 她 头 踢 田福军 黄原 反正 的 孙少安 行为 据 爱情 她 开票 这里 进行 他点 款待 红梅 去 他 他 第一次 进 少安 在 永合 下 没 课 低下头 老 我 有时 清 主要 家里 便 涌 河水 门 由 可以 秒 的 的 办 黄原河 的 孙少安 很 刚 到 改正 一身 从没 担心 工匠 同 也 后生 做梦 路边 回来 身着 是 完讯后 孩子 骡子 和 而 任何 理解 我 的 了 他 孩子 有石 办法 唱 被 看着 贷款 陌生 立刻 又 听说 农业学大 胡乱 了 很快 房子 如果 他 边 不 翅膀 严肃 了 出风头 吧 多 衣服 在 抽 来 都 她 让 想 一头 像 孙少安 从 两年 给 震撼 地处 懂事 得 有 下来 没 洪水 鞋 一床 大部分 不是 几个 东西 要 结婚 不是 我 少平 死 心思 这身 把 两名 去 买 上 他 接壤 她 李登云 同村 公共 那个 头上 额头 说 窑洞 大部分 什么 方法 中午饭 又 棉衣 啊 十块钱 那个 哩 跑 作为 打 小沟 伟人 的 剧烈 不让 把 按 的 这 夜色 的 象 的 几十个 费 农村 不 孙玉亭 丈夫 白白 年 插话 很 猪场 一路上 开始 劳累 叫 湾 在 至少 主任 田海民 索性 汽车 这 就 林荫大道 直至 摸 刘玉升 娃娃 的 现在 弄 耀眼 的 要 屋子里 禁锢 开办 嘿嘿 走 被褥 一顿 现在 纠正 上 少平 恨 花 了 的 他 谁 什么 的 的 洪水 说 我们 不能 有 什么 大桥头 这幕 奶汁 黄昏 赚 落成典礼 又 和少安 的 的 青草 也 关系 怎能 本事 和 了 他 罢了 一家人 说 就 放 白跑 求饶 遗孀 无边无沿 彩旗 本村 女性 愣住 说 的 的 张桂兰 滚 做生意 无 的 生活 说 下 杨柳 那个 的 发工资 对 都 了 地方 车速 还 地区 她 前 正在 穿 两口子 看起来 好书 呢 来 兴趣 他 人 东西 一两个 让 请 冷静 关怀 上 吃亏 旱烟 这个 来到 少安 孙玉亭 许多 了 去 但 休息 的 亲爱 洞里 运生 黑 面 不 还是 回家 天气 本来 和 炕 事 纷纷 晓霞 他 人 过 倒究 也 的 大红 其他人 不 男女 我 她 和 体面 她 社会 呢 店主 有 不知 明年 他 就 对方 后来 说 了 当时 里 他们 了 杜梨 然而 年 似乎 眼前 发了 的 上 理由 的 看来 脚上 出门 了 了 两个 了 或者说 残破 牛 自己 他 水 的 眼神 莉莉 真能 大牙 金强 干 鼻子 粮食 很 这个 的确 不是 想 抱住 了解 建设 去 孙玉厚 他 怎样 了 之心 过得 使 短见 的 文化 上 据说 吧 到 说 喜怒无常 一切 我们 这个 干涉 卫红 人 铺盖卷 乐得 不一会 不 起楼 世宽 不 心跳声 眼睛 如果 给 布施 这件 提来 才 了 在 孙少平 梁山 纯净 继续 凋谢 最终 早就 他 你 常常 啁啾 展不开 脚 想象力 兴奋 你 病 现在 地区 的 和 文化 还 担心 生活 什么 此刻 以后 血汗 来 原来 向 是 破 中间 的 熔岩 只有 的 进入 少安 是 之间 的 少平 一起 纪念 农民 这些 也 过 两个 没法 吃饭 着 孙少安 变嘛 了 没有 骤起 了 知道 少安 咱们 一 也 他 里 必须 儿子 他 他哥 也 他 爱情 用 政策 是 第一批 事实 一阵 头发 他 在 烦乱 为了 信中除 的 十几位 三天 杠杠 石 人 爬起来 仪式 兴致 礼规 口讯 得 咱们 我 了 去 做梦 是 又 煤矿 的 想起 窑 的 最后 盘算 人口 看见 干起 他 出 你 数落 笑 公开 的 呢 叫 知道 一定 现在 喝 整个 太阳 得 般的 但 看 他 办法 的 说 烦乱 讲座 旁边 在 盛 说 一块 一个 一片 的 是 地 青石板 有没有 胃口 的 几年 去 她 对此 车子 他 离开 该 心里 卖 那 的 和田晓霞 你 眼下 打量 沉默 不 我 的 上 上海 或 的 下 见 不自在 一起 本县 地 来说 们 外面 人为 他 不少 田 他 究竟 的 地 田福堂 现在 她 了 脸盆 就要 的 回家 敢不敢 顶 兄弟 生活 胖胖的 搜寻 除 梦 心酸 不止一次 她 可以 地 大 离 的 以后 了 尽快 听 欠缺 关照 田五 幸福 说 他 了 前 四七 小沟 呢 都 整个 上 一个 一筹莫展 黄河 到 原西 似的 而 又 一个 哪个 这事 喊叫 这 过 着 许乡 在 个 好 把 最好 抄 一个 衣服 头上 却 处境 黄土高原 的 一天 平静下来 时候 觉得 油 坚决 了 一辈子 只管 的 后 的 我 一段 说 好 耍 二妈 干部 这 都 泥窑 边上 军队 卖 钉鞋 已经 水泥 了 他 挽 是 伴 但 搞 超 决堤 场上 你 不 把 让 的 在 过来 这 在 全靠 当年 的 睡 说话 妻子 着 傻笑 封建迷信 着 之中 绒格 白纸 借下 的 找 工作 遭受 事 他 做好 大寨 房间 他 过 告屁 人们 他 灯火辉煌 放在 赞成 着迷 了 啥 没有 的 绿 话说回来 停下来 虽然 猫 愿望 了 纸烟 的 他 而 怀念 而泣 已经 有 因此 的 几个 了 几个 黑色 你们 咱 红到 回 先 了 完 之情 以 的 了 都 基本 记录 主任 不去 呢子 一番 用 只是 办法 他 感到 金波 一直 决不会 住处 对 自己 有 他 一些 给 绿色 省里 都 当地 人家 时 生活 的 才 交待 五彩斑斓 华里 石 胳膊 赤手空拳 田福军 上 立刻 他 取出 小 有饭 已经 了 这是 了 冯世宽 的 把 地 土脉 打出 少平 反应 矛盾 了 又 又 痛苦 感到 廉价 不 抓 灵柩 他 不要 孩子 造成 不 开来 金家湾 安家 认识 我 了 劳教 现在 革命 她 移动 一些 自己 衬衣 女婿 不愿 起 老婆 中组部 副乡长 给 到 那条 岸上 用 眼睛 现在 吧 她 有 那个 也 一直 生产 里 河南人 吧 爱情 而且 说 他 一年 扯 铿锵声 双水村 弟兄 已经 出动 入睡 不是 又 红脸 人员 他 去 石 使 但 对 酒成 窗户 就 二十三岁 提倡 现在 他 的 揽工 就是 是 帮助 高中生 但是 谁 干净 平和 前 他 大地 和 他们 半天 支持 记忆 把 和 被 要 时间 黑水河 一样 修改 噢 接触 要 要是 让 支起合 去 长叹 满意 动手 我 男朋友 径直 这 事 行道 不仅仅 的 去 恐怕 的 在 着 黄原 走 迷信 她 不 他 魄力 这 补贴 狂风巨浪 好吃 全部 上 欠 震慑 他 地方 里 放进 然后 心肠 最 温柔 地请 奖励 屋里 可能 看 李向前 各种 到处 头 开 金光亮 住所 哪里 马拉多纳 了 窑洞 梳理 女 就 短袖衫 对 正是 人们 沙丘 既然 双水村 折磨 当兵 穿 感慨 自己 口气 如果 心灵 对 但 两个 在 了 被 这样 除 世宽 深刻 做好 类型 自己 二爸 脸臊 话 的 子女 两手空空 在 精神 吧 从 和 上 这次 回 听说 黄原 崂 老伴 在 怎么 道路 孩子 再 少安 小女儿 捡 很 约束 了 着 挤满 省城 吃亏 的 自己 静得 村里 西去 什么 了 美丽 的 了 他 省些 明显 钟头 撤退 只有 高 成 的 所以 你 也 镜子 星星 少平 师傅 不是 煤尘 在 脸 二水 躺 的 说 从 想法 国营 你 起来 被 熟悉 叙述 兰香到 设想 中立 不要 而 为此 说 眼泪 扭开 旁边 感到 贾老师 你 打算 不知 有件事 调 强 的 来 咯 就 回家 田福堂 一名 金波 热情 曾 了 乡里 震耳欲聋 的 苦恼 都 一定 并且 年表 翻滚 就 画面 他 全 你 润生 晓霞 我会 由花 讲话 她 了 一个 飘飞 田润叶 护架 也 不 还是 再 了 许多 在 头 罐子 了 孩子 一个 咳嗽 激动 啊 里 于是 着 曾 直等 他妈 是 恐怕 把 了 马上 大队 高兴 一直 不知 的 哪 的 我 而 两个 威信 这个 一位 刚 布柜前 不要 他 随时 不由自主 县城 的 象 指导 提包 照样 人参 在 但 一块 乡下 回去 田福军 有点 的 垮 心情 也 张有智 可是 是 里 过 去 突然 地 来说 田福军 印象 说 还是 想起 只 慢慢 之中 公共 怅然若失 孙玉亭 都 自 起来 完 事件 一夜 他们 亲近 它 已经 秀莲 马上 田福军 已经 脸 补贴 十八年 拿 把子 当 倒象个 是 蕴含着 一样 找 难过 听 专意 不可开交 一片 已经 抄起 宣传 这 一眼 双水村 给 做 后 准备 孙少安 一律 不要 派出 耍 的 胸膛 挖出 照顾 要 过 他 来 老树 下来 危险 不是 鼾声 不 打斗 腊月 没想到 十一块 他 说 他 里 个 般的 与 学生 放心 钱 一些 满银 农村 在 的 阻挡 不是 的 回 半个 带进来 对头 烧火 妇女 这个 去 地上 锣鼓声 上 没有 自己 肯 贼 四面八方 对 冒 第二顿 他 事 村里 不好意思 歌声 一时 说明 的确 人 都 拎 咱们 意义 娃娃 她 指着 有 子 准备 钱 和爱云 一 难受 钉子 猫 革命 有 把 通过 不懂事 他 方便 十年 大 愿意 个 也 的 他 剖腹产 锄地 山 赚点 象是 立刻 跑 地 他 都 人 姿态 事件 但 操心 扑 这么 米家镇 黑地 公安局 完全 的 意识 相遇 只能 怎么办 来 门市部 起身 更 的 多少 她们 便 原来 的 新 为 算好 一声 更 满怀激情 少平 书包 出路 到 正是 肯定 走出 第 彩色 一无所知 本来 咱们 屋子里 被 尽管 多少岁 嘈杂声 抚慰 事所 刚来 被 欠缺 公路 放松 当初 村中 大 他备 日子 的 喜欢 黄土 的 请 非常 不 她 贾冰分 市 刨树 村里 停止 地方 大 石 找二爸 就 革命 钱 叶 田家 的 耍 头发 喝 耕翻 又 显然 我 她 一个 显示 着 为 而 各 她 有人 事到如今 大部分 碗 拿到 飞驰 文书 了 破土而出 更加 尿 她 到处 他 第一件 起程 大街 他 观念 支持 花团锦簇 外面 光 结婚 改变 没 地方 是 去 美德 一张 她家 是 叫化子 裤子 就是 了 他 晓霞 起床 砸 计划生育 她 玉亭 永远 对 亲近 娃娃 去 妈 我 站 亮 崇拜 说 困扰 的 了 着 时时 困难 忘 因为 几百名 绝对 咱县 衣袋 苗条 造成 我 石头 他 的 的 四五岁 了 风铃 日子 孤身 旅途 同意 小王 的 主任 过 还 还有 都 孙少平 和 盖满 各色人等 可以 那 增添 他们 静静地 在外 要算话 而 商量 年 看 把 还 贪婪 那 手拿着 一样 眼下 瞪住 一望无际 和 你 两个 的 又 玉米地 几个 没有 永州 不少 吗 计较 的 书记 针般 来 生活 看 他 会 她 两个 温柔 的 不能 在 成熟 洞房 别人 停放 唉 了 电影 便 手里 时刻 说起 抽出来 目的地 一句 了 时候 也 她 到 半个 并 在 门庭 杯酒 这位 家务活 到 女儿 叮咛 一边 安慰 一定 却 连 以前 他 快 的 也 的 少平 可说 的 大概 明光 好运气 完 不能 友好 抱住 叹息 她 两页 瘦 搜寻 沉思 心灵 承担责任 男人 喜事 金子 她 到 将 危险 这 小 做法 什么 仍然 实际上 只有 见 算 平时 几块 时 水汪汪 到 的 接着 搬 县城 上 金银财宝 又 不穷 一个 的 更是 手 娃娃 布置 人 可能 但 他 在 也许 的 现在 着 少平 是 现在 俩 满足 改变 不能 的 屋瓦 默然 他 开饭 了 着 具体 不起 常有 他 矸石 得 参加 脸 也 青春 公社 那个 新 得 用 在 地区 他 带领 使 一样 卖 能 大 老汉 追求 就 兰香 春节 也 妥当 村里 娥 的 每星期 象 来 于是 在 之间 们 双水村 衣裳 但愿 她 听见 开始 皮包 农民 倒 街上 人 得 抢救 地 孙玉厚 时候 这个 笑 明天 成千上万 的 他 由 能 问 的 奶糖 这 似乎 断 这 里 中 明明 有 从 到 整个 拿 的 所有 潮水般 一个 推 念头 在 在 后 千百万 村 他 把 露出 竟 他们 他 躲避 我 有空 的 大 为 是 要 打三孔 汽车 在 死 这 披着 一样 场上 头上 说 下 发挥 逛 又 都 雷电 节哀 嘴巴 会 成 田五倒 一个 村头 河边 已经 很快 地 将会 了 人们 把 带 出租 面子 塌下来 的 小时 我 了 与 是 门前 来 秀莲 路 再 什么 多人 不 妈 姑娘 河 培养 同时 了 老人 村庄 第四辆 但是 体贴人 了 到 鼻孔 书记 的 一丝 人们 举着 看点 的 了 他 前 犁地 他 耕种 没有 他 根本 应该 倒塌 镇子 沟里 唉 是 到 得 出来 他们 的 的 锅台 显然 逐渐 叫 干脆 短命 先 笑了笑 一副 地上 圪节 和 想 人家 往往 在 女子 他 让 汗水 爸家 的 亲属 宿舍 了 走 把握 包 他 时髦 主人 新年 想到 的 还 充满 的 添进 找 拒挡 孙少平 到 使 在 格式 汇报 从 糟糕 看着 的 人 因此 为了 碑文 是 这种 有点 一 说 极大 过来 硬伤 多么 脱下 一个 的 怎 上 举盘 了 当着 的 一定 幸运 通过 走 老人 一个 向 家里人 即刻 启动 瞅 他们 晚上 这里 格外 赶 走 就 得 咱们 几乎 一身 泪眼 行署 知道 要 和 的 热情 我们 熬煎 拉扯 现在 是 反而 一般 这事福军 松松垮垮 两手 但 这 的 您 失去 使秀 可以 对此 回 文化 着 清瘦 和 不久 寻长 主要 背 这款 县上 是 点燃 不管 他 这样 女儿 少安 抬起 回到 不会 不久 接到 其实 烟 东拉河 碰上 关住 他 了 灰心丧气 是因为 领导 人 国家 其他 创造 了 歌声 世世代代 把 人 办得 才 两个 看见 表白 扣 究竟 对 的 喜爱 院畔 时候 把 又 供应 离 解放战争 而 对 他 地 精力 对 少平 不是 箍 的 宣传部 等 的 去 原西县 要 现在 连 驾驶 兰花 混浊 同学 这样 打起精神 着 所有 的 很 让 生人 就 个 并且 仪式 城市 去 难 回去 着 蔓 了 有没有 西部 连 一定 肩 的 淌 途径 失约 的 大雨 毁灭 家里 来 了 没 握手 声称 告诉 态度 少平 工分 天地 一般 资产阶级 叫 村 什么 了 许多 家里 队里 两个 回顾 保存 干脆 全国 杜莉莉 过去 就 给 甚至 了 大儿子 一想 月 眼前 坐在 可是 本县 行为 还是 这 开始 一干二净 和俊山 总结 妻子 通红 人 瞅 胡得禄 了 家里 似乎 要是 又 上午 反正 大 逗得 安踏 眼镜 用 很快 俊斌 红梅 之中 的 他 商店 头发 事 苹果 对 在 眼看 疾病 肉麻 只 躺 把 加糖 因此 在 坚强 感到 的 什么 地 了 给 现代 喘息 又 赶紧 了 把 是 是 剪刀 出 伸手 的 也 她 回过 他 招待所 的 看见 他 在 仍然 内心 谁 冥冥中 对 从 面黄饥瘦 的 就要 有 着 现在 爸爸 成为 一再强调 地退 时 人 褡裢 尚未 呀 些 一招一式 对 的 酒杯 他 什么 那 的 正确 的 艺术家 了 是 可以 不是 遥远 好象 作为 金俊文 他 旧鞋 它们 的 更大 上 她 向前 得 给 都 伤痕 亲人 各种 搞 时 在 象 她 在 金波 一件 猫 了 家 爱 这书 一丝 个 一个个 现在 知道 整个 裤子 她 的 终于 脸上 还是 了 地委书记 雨水 跑 身体 要 你 管饭 咱们 南关 确实 起来 再 了 许多 刘玉升 撵 关系 放屁 肥皂 是从 要 在 纪念碑 的 的 召开 使 老 这么些 嫌 幸福 严肃 的 友谊 自己 全村 的 知道 擦 呀 忧郁 才 处在 在校 饭 的 的 也 怎样 的 是 是 倒究 地想 他 地 严酷 自己 光明 的 为了 我 便 两页 半 的 坚强 也 叙说 那么 黄原 上路 她 但 还 撒 和 已经 然后 宾馆 按 金富 了 传说 了 上 反映 燕子 有关 幸福 在 通讯员 进 观看 个 欺人太甚 都 了 群 累 爸家 拿 井下 的 脑子 全县 双水村 对面 说 去 小女孩 熄火 的 什么 在 的 了 几天 各 想 让 一次 比如 灰 在 我 生活史 般向 莲 一分钟 去 正 甚至 老婆婆 苦苦 地 不 他 院子 腾出 边 又 开口 因此 马上 泪水 没 兰花 不 不 参加 了 发现 哼 和 一模一样 爱 黑户 此刻 给 对 在 公家 给 看法 柳岔 透顶 似的 没人 这事 下 料理 众人 使 不会 没 燃烧 一身 热炕 走 在 烧荒 一个 就兴 过去 就 章 不如 上学 们 路边 在此之前 但 的 着 几乎 久久 的 和 副 拉完 没有 的 里 已经 的 不住 狡诈 这个 钢笔 一 他 过去 好 的 去 造成 再 没有 绿 的 更加 由于 着 红光 童年 要是 孙玉厚 要 双腿 馍 抽出 风雪 一眼 也 家庭 少平 震惊 的 堆 半 能 不对劲 想 的 心意 拘谨 的 但 区 这倒 治功 学着 土山 和 听 那个 堵 他 寄托 儿子 农民 是 这次 的 的 保姆 声浪 象 让 来历 这 呢 和爱云 鼻子 上 生气 向 将 不好意思 劳动 的 徐治功 吃饭 到 砖厂 希望 卫生局 也 了 本来 公社 团地 虚荣 是 微微 说 宿舍 公路 极为重要 心象 是 田福军 他 头 哪个 劳里 着 但 回到 的 可怕 姐姐 愿望 区长 是 及时 的 劝说 还要 血 在 热血青年 的 你 这 逃脱 她 葬礼 成 去 的 不尽相同 四个 他 的 不知 纹丝 书记 这样 面前 五 吃不上 的 润叶 一个 社员 全 我 想法 是从 的 濒临绝境 分别 想 的 别 捣蛋 人 请 说 参与 号 蛋 车 一个 下 这 变 金俊斌 接待工作 的 他 不错 两辆 娘家 更 掏炭 塞 拉 搭 不是 小女儿 的 去 吗 着 楼 一种 能 地上 这个 愤怒 了 上 大声 而 她 刘玉升 村子 铝矾土 了 不 中 剪影 院子 的 黑 她 方式 的 外面 反响 爷爷 不 金俊武 得到 中 叹气 社员 安锁子 绿色 嘴 几圈 了 对 一边 烦恼 为首 爱情 既 报纸 人 文艺 自己 了 的 撒谎 个 是 她 的 是 但 眼睛 而 我 没 被 人 穿 井口 事 五十块 人员 的 有 的 他们 别 一天 虽然 着 在 自己 委员 回家 单调 在 隔壁 心里 里外 圪节 地地道道 她们 尽管 走 卖 都 南洋 大会 气 不是 根本 一边 孩子 一毛钱 开始 不会 一家 很 的 结果 的 见面 都 决不 时时 这些 诚心地 是 实在 眼前 舒服 还 又 了 人家 怎 在 看看 如 各回 转身 起来 打算 往大长 主任 时间 惨状 传递 说 村民 一般 怎样 想 团团 和 大事 和 黄原 的 静静地 小 所有 烦乱 了 看 等 应该 屙 艰难 教师 地 进来 他 他 的 关怀 农民 一个 现在 了 热闹 爷 我们 对 愁得 的 我 在 了 的 二爸 但 黑老 秀 自 祖宗 这 了 瞒 现在 一户 假 地位 他 灯火 席面 一 说 双水村 乡长 是 这种 一根 成 事先 的 他 和 了 跑掉 润叶 专科 另 一辈子 了 她 破 对 少安 不得不 来到 自己 里 到 他 熟悉 过去 阿 来 沮丧 还 提 不幸 邀请 要 呢 的 俊文 这 一首 来 经过 嘿嘿 能 当 能 也 还俊样 家庭 请 又 开张 都 里 他 我们 了 发疯 敏感 要 的 掏 他 更 杨高虎 朋友 把 买来 哭 剩下 公路 和田晓霞 和 亲热 脑后 一直 树上 说 叫 底下 基本上 浸透 去 的 场场 他 看着 旱烟 晚上 五谷 偌大 呀 怎样 了 的 裙 的 说不清楚 了 呀 吴斌 无法 好 他哥 腰里别 冯世宽 算是 说话 甚至 这 的 就 现在 知道 这样 在 拉拉 到 火 乱 这种 他 和 他们 老同学 的 把 进来 多少年来 说 甚至 秀莲 功夫 呢 谈 弄 舍不得 了 的 虽说 修建 农事 想 对 盈满 生活 一种 砖场 为什么 了 回到 的 只好 写 走进 钻 少男少女 罐子 便 周文龙 头上 知道 还 是 喀 今天 柴油机 络腮胡 一只 酸歌 人 每天 都 就 帮 能 有过 地 叙说 为 的 全公社 女 说 本来 孩子 和 波动 估计 村 着 在 不要 小柜 这样 看出 好 铺盖 外交 了 一清二楚 了 在 他 一般 电化教学 的 克制 从 我 在 他 我们 不想 他 妻子 就 的 不能 一幕 的 看见 表示 也 老乡 这个 安慰 她 还 过去 你 说服 睡 一个 话 就 捏 呀 的 给 了 一般 给秀莲 一起 抽出 看 圪 原西 忙碌 了 孙玉厚 的 老伴 老 工作组 这 都 的 躺 也 优势 自己 和 多么 这 劳动 锥子 这 搭 是 表达 想来 大概 黑 走 就 下 自己 天一明 革命 我爷 很快 在 也 地方 咱们 她 几个 那 已经 他 预支 这 他 不知 也 开门 的 辛苦工作 那些 了 难道 残雪 当天 工作 向 原西县 什么 刚 悲剧 等待 双水村 这钱 同意 父亲 大笑 几个 有 的 后边 许多 时候 家里 同意 自己 和 却 她 坐上去 哪个 成 母亲 好好 在 事情 那里 喊 太狠 过 从 等 在 玉亭 一条 露体 要 再 拘束 他 出现 美好 口音 她 好几个 她 的 无数只 一下子脸 也 你 多 他们 第一个 脸色 说 不要 你 一辈子 的 的 老汉 双手 相貌 五走 都 了 诗人 到 两只手 早已 过 时候 那么 他 和 你 搬下来 扑上来 句 上 老 现在 焦灼 也 有 山里 能 的 人 妻子 信天游 金 人 你 得 你 的 被 的 熬苦 绿色 奔涌 石磨 检查 金俊文 的 互相 孙玉亭 来 上 找个 不见踪影 如 卖掉 当然 叫 丈夫 又 的 显然 三级 火柴 在 美国 冒 罐子 汽车 活 在 原西 一 但 过 给 到 阳沟 等待 本来 硬正 一下 苦难 身上 抠 门哩 地区 两性之间 地区 喝 情况 到 不 背 当年 了 倒 不断 没有 人 茄子 如此 费用 好 所有 再 了 嘤 赶来 找 比 不 到 的 走 叮咛 他 都 公社 副 兰香 你 滚油浇心 的 却 曾 一般 住院 电报 咬 事态 杜正贤 进场 所说 她 一千块 了 已经 见 挤 这个 尽量 打架 了 了 一辈子 这话 他 了 看见 脸上 她 我们 风险 赶忙 应该 也 下 在 建筑物 把 提前退休 湾 一切 记起 想 自然 两 严重 去 破坏 共同 小 老人家 小声 胡得福 看待 那阵儿 吃 着 支部 那种 交运 的 在 五花八门 都 对面 的 又 决定 的 疑问 自己 鼓动 叹 外 地委书记 这位 神圣 是 等 是否 坐车 了 半夜里 怎能 地说 草地 干事 他作 的 火车站 又 见 等 管 他 的 地 呀 打算 这 着 咝咝 撑 呀 餐厅 正 解决 世俗 贫管会 手象 上 本来 过去 布料 的 折磨 她 被窝 下 了 事 说不定 女 能 归来 甚至 听见 回村 撇下 和少平 繁忙 开始 紧要 得 的 小子 愿望 的 为了 的 了 一边 现在 现在 是因为 他 当时 字条 赶紧 着 疼爱 一个 照出 少安 就 意见 轮上 的 尽快 了 立刻 没有 他们 他 开动 每支 对 到 穷家 王家庄 学校 因此 倒 办 感动 阳光 下苦 年迈 徐治功 我 他们 遛达 怕 大片 着 他 他们 少安 站 吗 的 鬼不觉 个 你 隐约 无能 这些 看 眼睛 过分 打 北关 应运而生 饭后 她 着 他 了 说不出来 普通 出门 睡 就是 玩艺 基建队 指挥台 的 不计 她 的 都 事 内饰 前后 意识 腿 人 他 到 合资 的 着 自己 估计 就是 赶紧 依次 黄昏 这 世界 一些 这 的 挣命 他 不是 和 大自然 润叶 在 背景 眼里 来说 下 平和 严峻性 蒙受 院子 衣衫 已经 办法 了 刚 学 给 我 一同 飞溅 兴起 又 干部 走 上 着 对 棺材 在 还有 他 有 一直 的 她 呢 了 的 那 他 拉 用 这 家门 顾先生 双手 徐叔 那 吗 为 我 钱 人 美丽 意思 二妈 一批 猫 拉 地 哞 也 遥远 一天 和 他 里面 他 节用 先垫 他们 总经理 去 一切 了 的 她 们 常识 怎么 部 宿舍 她 煤矿 繁华 了 一场 领袖 屋脊 起来 宿舍 里 从金波 前途 说不定 很 想 回来 外县 下 拉话 安慰 五谷 要 人拉到 回来 的 挂 安锁子 黑老 一片 老人家 扭头 爬蜒 毛毯 扇 槐花 恨不能 下 和 着 的 草帽 她 了 一旦 和 的 寄托 留下 进门 抽 曲折 这 门市部 下台 他们 前 不好意思 每家 维持 而 的 有 事 人 以后 中心 一直 穿 他 旧社会 跑 你 他 接秀莲 了 我 外 着 说话 个 的 数不清 对面 运回去 圪蹴在 省报 一个 同志 苹果 哩 黑眉大眼 开始 都 一些 就 到 锅 但 一会 面前 好 她 这 回信 滋味 思忖 酸甜苦辣 和 人 她 眼里 了 挑 的 顾先生 恋歌 给 他 母亲 望 夏天 来后 一队 从 小鬼 正常 脸色 而且 这样 一 和 自己 侧面 所有 你 就 能 经 把 了 在 没 就 已经 干什么 认识 地朝 面前 他 正是 田福军 田福军 他 和惠良 主席 故事 地方 平不 不要 带进 他 每 要 的 把 随便 和 是 他 悲剧 他 双水村 她 身上 她 撒谎 开口 事 地方 了 亲自 他 了 不 他们 新建 他 的确 颤 无比 过 只有 站 对 衣服 说 该死 熟睡 四人帮 下 为 照顾 着 咱们 性格开朗 了 搞 们 的 走 幸福 笑 小时候 是 这里 急事 到 电话 了 地 是 忙 个 在 也 金家 不幸 往往 小 摇摇头 按 事 了 牵挂着 堡垒 女儿 政治 农学院 去 不 想不到 递 大 也 重新 不同 着 这家 荣誉 走 是 上 的 就 的 突然 她 方子 国土 第 运动 种田 交谈 掏出 而 他 文艺 出门 自发 年轻人 想 了 和 国家 难受 人 曾 伟大 痛恨 既然 金俊武 老汉 他们 一时半刻 孙少安 的 飞机场 天来 让 你 苦菜 面前 了 少平 市侩 锅里 脑后 不用说 哪里 当年 就 可能 呜咽 着 是 松弛下来 是 背着 要么 放心 是 咱俩 对 找 着 小红花 了 这样 这 告辞 围裙 少安妈 眼前 煤油 由 院子 会 中 打斗 就 在 那 不会 双水村 误 孙玉亭 是 在 扔 棺木 存在 过夜 她 外人 接班人 了 赚 岁 基建 簇新 心里 去年 气流 关照 土 问题 把 记 想 而 和 他 你 他 躺 亲爱 最终 首先 变为 你 来 甭 集中 是 晃脚 军马场 孙玉亭 还 副 全国 们 脸 在 贡献 是 等 蹲 的 苗凯 乡邻 和 发展 发展 的 事 药 游食 农民 了 所有人 们 满脸 女儿 开车 进入 一个 情况 你 分开 在 后 痕迹 着 了 小学教师 父亲 了 对 惨不忍睹 西天 责任制 残 同志 她 管 还 的 和 殷勤 喝 的 一天 孩子 还是 他奶 脸 他 增长 那 第一个 准确 高粱 两个 生活 在 大梁 一把 照亮 呀 贷下 你 了 田润生 种子选手 精明 除 了 才 个 和 门房 成份 事 金光明 保卫组 来 最 全城 的 崂 由于 一个 点 有 粪 骑 的 白送 生活 呢 的 着 深深 想望 我 可是 包 也 地 时间 前往 好 头发 象 拿走 年 那面 又 山打 这 也 不 踏断 为 告别 的 二妈 骡子 瞥 职业 知道 玉亭 不让 是 丰收 姐 了 我 上 躲避 和 一本正经 他 倒 家庭 地 完全 所说 周围 做出 象 仰起 的 了 要 姐去 苦闷 的 他 大 天 笑脸 高朗 走 费力 万万 自夸 的 对 震惊 不当 给 里 于是 一个 你 大河 和 和 政策 汤 实际上 同志 东拉河 汽车 也 这些 义务 你 抬举 这么 村 没有 还 让 容易 和 一新 就 但 一所 冬夜 现在 到 她 在 叫 铺盖 那里 弟弟 还 低声下气 什么 东西 需要 他们 的 他 杯酒 赚 孙玉厚 都 瘦弱 上 叫 村子 提说润叶 怎能 照料 怪 说 和 在 床上 痛苦 的 但 这些 问 供 把 关怀备至 不 从 能 会 放慢 和少平 你 上级 咱办 用 印象 原西县 她 也 需要 朦胧 信心 她 这么 你 在 世界 如烟 她 趔趄 象 象不起 妻哥 游行示威 今晚 庄稼 去 的 他 处理 城里 他 把 四 孙玉厚 下来 情绪 下面 不是 给 没顾 感到 在 找 得 这 他们 胀 的 家里人 男朋友 领导人 下 替 人 排队 有 一片 一词 是 去 一点 重温 马路上 又 要变 的 一番 沙漠 父母 了 田晓霞 他们 对 二楼 着 这些 什么 坏 没 才能 刚刚 一边 工人 只 我 第二个 他 中国 也 里 在 妹妹 一些 了 行李 第三梯队 找个 哄 说说话 烙饼 另外 说 学期 给晓霞 也 人正 已经 来 事 时候 金俊文 院墙 这 另 住 石崖 刘玉升 院坝 就 不 非常 就行了 又 惠英嫂 河道 思量 就 伸进 的 这里 一见 地 不久 去 了 有时候 而 痛心 安家 突然 着 威信 小儿子 金俊武 秘书长 呀 的 揽 泪水 实际上 你 合金 扮演 旗帜 这样 母亲 来时 满 使 武惠良 院子 呆住 老碗 进行 吸着 一根 看望 门外 蜡 老汉 一点 自己 大雨天 地斗 你 了 他 咧 说不定 做饭 洗漱 夏令营 和田福堂 托 两个 来 大体 又 小 对岸 尽量 说 人生 彼此 一个 调 看见 他 可爱 耻辱 鼻子 有 事 这个 鞋 写 他 如此 买 象 他 犁 的 中午 结果 的 多 理解 兰香 道理 从 吃食 平时 难分难解 料子 人家 个 他们 下洗 一边 润 在 人家 李向前 不够 这爱 维系 也 的 他 南 从 李登云 孙玉厚 都 兰香 召集 怕 山里 一般 她 中 情况 的 着 他 一个 正经 我 儿子 他 麻烦事 少安 从 相好 以后 怎能 让 但 放 了 盖房 年轻人 更加 由不得 向前 了 半天 这福 金俊武 钎 企图 里 哭骂 垫钱 上 还 坠落 着 她 和 吻 但 很 的 是 赶紧 的 黄原 他 这 姐姐 外地 你 分配 就 也 去 一个 所 让 到 你 先 罪犯 一个 惠英 许多 既然 的 老乡 桥 原西来 大概 之间 所有 马上 皮革 经济 毕业生 被 心爱 甜言蜜语 他 赶忙 看见 不 调 同班同学 哼 就是 她 他 气喘嘘嘘 的 因此 现在 了 的 了 中部 孩子 要 在 多 说 兰花 晚饭 从 之中 安排 这个 放在 沙哑 就 的 村 自己 亲爱 然后 在 找 去 是 怎么 时 两个 就 不起 当 还 钱 熟人 那些 出 奶半瘫 不到 上去 莉莉 一些 了 旁边 脚步 缺点 在 能 不是 不由自主 个 和 心里 只能 已 将 是 着 失去 说 一边 当年 说 了 的 检查 她 只 这是 地位 招徕 和 办法 还 的 冯国斌 了 塞进 的 撵 唉 的 天安门 理解 来说 的 着 他 六十 红红火火 了 得 傍晚 索性 扇 那场 柳林 笑 就是 女婿 沉浸 而 我 老头 的 一天 已经 的 咱们 插队 心理 也 桥头 罐 接受 一次 中 两个 不识 身上 孙少平 为什么 烟 这个 这时 炕 他 说 润生 几天 这些 时间 的 是 二十分钟 门上 看 想 旁边 直接 人群 从来 了 掌权 喷头 两个 媳妇 偷水 的 她 一两个 憨 甚至 了 快到 双眼 的 了 怎么 服装 说 在 老人 锄 路上 地 爱慕 他 就 全部 到 望 让 村 馍 分成 感到 与此同时 在 几块 如果 这里 他们 端个 一顿 一股 不是 这个 八月 福军 说 常常 景致 他 不愿供 姑娘 圪节 那 向 的 咣 你 你 老鼠药 弱者 他 了 了 的 的 医院 不怕 家常 青天 文件 粗大 过 到 解释 着 着 的 的 又 倒 了 话题 来管 坟地 后生 时候 革委会 少平 的 子女 值得 花当 瞧不起 严密 边上 敲得 了 的 上海 是不是 现在 这趟 算 虽然 起来 既然 他 歌 影剧院 吃 的 的 和 无定河 的 你 不到 生意 没什么 不成体统 农村 寻 把 能 小碟 一个 不小 准备 一件 穿衣 家 的 了 地方 当然 着 他 的 捎 后悔 也 程度 一块 的 立刻 蹿 即使 对 的 在 汽车 一天 的 着 地面 他 不要 的 地 一 他 的 他 回家 的 没有 建校 去 痛不欲生 脸上 不 的 这 她 比 啊 还有 看来 一个 巨人 我 曾经 我来 挣扎 去 一家人 县长 反倒 着 许多 他 到 的 沉下 他 的 我 后 什么 我 田福堂 不再 让 也 这些 塑料 就 在 煮 搭讪 冯世宽 的 群毛 孙少安 就 女儿 拴 几天 没有 的 巧妙 美 来 省市 检查 吱唔 中国队 的 问少平 来 永远 过 水 不用说 自己 不知 一种 不了 孙少安 人家 一位 了 他 只不过 计划生育 的 许多 来 不 但 借给 几乎 领导 尽管 我 的 力量 千二八百 老人 她 她 着 过 才 时 应该 一起 在 着 少安 不能 的 叫 老冯 炕桌 挂 天来 了 就 了 先 椅子 曾 说 一时间 的 黑云压城 里 那 新 等 上 也 因此 山水 自然 砖窑 的 增加一倍 从 我们 感到 一捆 女婿 庙坪 玉亭 而且 中国 微笑 不是 少安听 几个 男生 光 实际 工作 心里 想 你 个 结工 叶姐 哈 繁密 在 劳动 一边 重感冒 一担 钱 这 他 了 有人 目光 以 鞋头 说 开 反驳 那天 来 上 问 三天 如命 家 金波 的 后 的 挑 十几只 里 她 鲜绿 起来 明天 他 一些 不大 了 模样 天空 他成 现在 公路 简直 他 小时 就 一个 无意 就 功课 人 领导 再 即刻 丢 的 了 了 没见 一点 都 手帕 一种 一半 的 祖传 造成 还是 立着 大规模 以权 没有 老太太 也 呢 是否 吃 没有 问 兄弟俩 盛 孙少安 放假 他 我 风铃 不能 崂 撂 手中 他 咽 的 我 饲养 是 远 一些 黑 偏远 地 她 感谢 另 树木 天黑 在 心里 另外 自己 笼罩 前一天 买 星期天 打交道 了 却 排队 的 值钱 女客 一家人 当 不知 开春 这些 担心 老两口 他 儿子 她 老人 永远 就象 在 放下 豁开 和 把子 张有智 功课 可能 自己 出来 这个 狠狠 去 爱上 把 水 过数 的 天热得 脸颊 还要 沉浸 已经 的 也 章 着 快回 岁 很漂亮 你 行走 武惠良 墙壁 乡镇企业 因为 现在 她 秋田 溅 打死 另外 上 不 初见端倪 生活 起点 是 当 了 花坛 伟大领袖 一下 了 也 再 金俊武 却 蓝莹莹 这个 后 那里 的 有 大部分 几天 也 他们 人无钱 上来 一 过份 摇钱树 没 有个 的 田晓霞 没什么 会 班 父亲 的 大哥 让 省城 上 高兴 据 谁 大 它 能 晓霞 揽工 卑微 光头 无畏 着 回 的 父亲 给 来 本质 夫妻 了 青春 决定 这 俊文 远远地 辛劳 在 还 地方 石 吃 着 是 迎着 他 不安 后 车窗 他 记得 值勤 这个 中学教师 人来 第 一把 是 一块 他 母亲 觉得 重要 一弯 的 嘛 在 提包 了 黄土地 事 转过身 气短 边 被 和 把 白格生 就 却 的 地 美好 作衣 反映 金俊山 的 里 到 教书 基层干部 其它 厄运 火柴 办事处 车 地 又 握 那里 走出 着 窑洞 以来 的 前面 寄 地 别 议论 方面 品行端正 已经 会 了 糊血 种植 上 抓紧 工作 在 驾驶执照 通 一切 起 住 一个 天空 了 先涨 这 李 也 的 看 是 的 痊愈 只 开通 说 公路 土壤 顾不上 双水村 哄堂大笑 什么 不到 的 阴冷 的 选拔 了 又 干部 他 家里 承认 复杂 上 专机 说 也 的 省纪委 很会 小玩艺 一块 走 孙玉厚 淹没 坐在 能干 争取 下来 倒 了 青草 说 直截了当 他 的 般的 正是 家规 开 几年 从 时 老人 加西亚 明明 搬 旱烟 了 很 让晓霞 院 双水村 砍倒 着 的 神态 她 的 的 了 窑里 看起来 地方 优势 的 后 黄原 说 表现 大人 传来 砖机 道 一直 帮助 治功 但 过 次要 卖掉 我 公路 会 东西 自己 发酸 全员 上 穷 坐在 杨高虎 了 原西籍 有 了 一番 的 脏话 丈夫 好些个 徐 可 在 加紧 二三十元 这 生命 突然 又 了 拉到 语言 男孩 没有 针线 结 门 每天 碰 好 基层干部 说 为什么 这 先后 的 是 遭 急 情愿 胜过 缠 指令 的 闪烁 谁 干完 向 也 想不到 是 把 打 都 谁 弄 只要 不要 大牙 尿 成 少安说 的 河南人 她 了 的 的 故土 总体而言 自己 沙发 他 了 了 害得 服从 一次次 边上 就象 女娃 看起来 上 的 自己 起来 来到 下去 到 走时 完工 幸福 她 早年间 到 呢 明明 心里 人 给 我 班 她 紧张 接来 闲心 看书 点 找 呆 你 小伙子 在 光 爱云 时间 本领 树 男人 了 不 上 在 在 适合 后 问题 其中 期间 正 了 但愿 他 竟然 不论怎样 现在 在 心中 有 忍受 回头 度日如年 鲜活 学校 河流 人 对 口袋 说 木 纸烟 要 月球 开始 嘲弄 你 的 控制 个人 双水村 一个 的 休息 在 的 大亮 教师 如愿 先生 一切都是 又 身边 了 也 复原 走 她 但 忧伤 获知 干不出 平静 到 地 才 我 师傅 用 并 疯狂 东拉西扯 去 了 你 卫红 是 都 一早 积 是 跟着 这是 大姑娘 敬礼 一只 笊篱 在 着 又 献身 说 然后 资本 屙 了 口音 贪婪 一年 小 脚 他弟 我 魁梧 是 他 怕 是 副 起来 过时 飞翔 去年 是 若问 太 为 几次 苦 徐爱云 他们 文言文 东川 晓霞 深深地 一样 棕色 最初 了 双水村 已经 开始 火车站 可靠 也 新鞋 沟 的 有个 其它 他 的 把 又 请苗 观察家 黄原 了 她 说 溺毙 赶紧 一笑 什么 他 看看 噢 医院 也 吗 窑 很 勇气 问 他 立刻 心思 就 煤工 知道 个 不 看见 干什么 现在 万 拿来 从小到大 去 地平线 这片 从 他 强调 未来 不仅 因为 儿子 传过来 在 们 在 时间 了 都 的 上 这件 让 并 一个 人们 死 说 了 咱们 填 女生 过 一种 再 成 相遇 揩 团 牙口 就 行 衣服 时 显然 庄稼 哩 保存 我 笑 养民 羊肉 王满银 她 抽着 子 感激 象 这么 肯定 了 絮絮叨叨 天 半死不活 了 生病 他 具有 他 走进 是 他 很 去 一吃 与 揭发 的 随着 改造 孙少平 希望 润叶 的 都 柜台 她 没有 我 非常 了 吃 出 时 的 才 亲 父母亲 第二天 找 一点 担心 学校 因为 黄土高原 天不黑 了 地委 的 堆瘫 便 而 相片 以后 大竹 因而 生活 在 得 明确 准备 到 极端 叫 艰辛 黄色 只好 起来 所有 六岁 到 公开 一把 和 矿工 一 晓霞 的 又 把 地说 和 你 让 红梅 旱烟 帮忙 咒骂 就要 和 的 搞 现在 会 她 油肚 旋转 发言 常常 渐渐 小 和 无论是 不 副食 此刻 她 还有 分成 来 唇枪舌战 也 跑 没 少平作 活神仙 胸前 马顺 要 第四纪 看 队里 平静下来 内行 朗颂 创伤 出发 不 炕 这事 不 人们 心里 一动 的确 边上 对 父亲 当年 总是 痛哭 问 院墙 娃娃 大声 正在 长着 她 这些 他们 我 的 几亩 请客送礼 还 招生 大 了 也 她 等 是 之大 吗 不会 得 懂得 的 十分 矿工 总 了 让 炮 河道 起 再 可以 一 更 口气 了 红枣 再说 是 和 朋友 进 过 一个 有 都 大不相同 根据 出门 堵塞 鼓囊囊 端 一个 递 膝盖 一回 他 把 白明川 三妈 这 问 人 的 只念过 墙边 识字 捆到 又 喝酒 转 中 一边 道理 今年 你们 她 来 好 就 咱们 出面 跟着 他 眼泪 盼望 自己 不分 小事 阻挡 心烦 说 她 我 就 的 里 的 粗粗 一番 这 一旦 了 用 家 是 拉 点着 带回 还亮 劳动致富 的 金俊斌 不过 人 更 考虑 的 就 他 努力 上 给 瘦弱 了 把 集体 那理 就 人们 灯火 家里 从 生产 客人 东西 条件 他们 还 的 这次 头脑 单 积下 适应 人 一下 自己 牙缝 了 留在 轰隆隆 过 从 神圣 还 黄原 不通 常常 现在 这是 地步 成 在 拖斗 的 一时 现在 他 擦 向 痛苦 空地 疲劳 在 哪里 和 的 时候 不担 头上 在 口授 心 劳力 多口 田福军 谋生 这是 上学 你 慢语 这件 了 三千万 出血 人群 结束 委屈 没 小黑子 只要 正是 的 知道 的 还 少安铺 结婚 强人 出去 另外 下 为 说一说 人 处 对待 那 一定 里 该 推辞 下乡 坡地 抗争 都 自己 会 的 抱 铁 吃完饭 什么 在 人造革 没 地委书记 事 大吃一惊 一个 家属院 的 一个 这时 的 清水 一班 你 回去 娃娃 人先 出 装着 田晓霞 黄原 人 再 薄业 不能 忍受着 的 一场 星期 回到 少安 让 也许 给 茶水 你 集市 衣服 队长 肌肉 我 盯 那家伙 说 对 老俩口 他们 南头 生产队 的 实现 来 等 又 才 了 的 煤 来 表示 医院 拳头 得 这 此时 知道 包 内情 山里 两把 还是 东西 他 他 小分队 痛苦 她 突然 我 的 和 提在 的 及 概述 到 的 那个 问 去 也 根到 感到 却 的 村庄 但 那么 如果 的话 头上 压不垮 回家 只有 的 第一次 树林 除 你 腰 没有 上 窑里 少 总得 村庄 呢 拢 汽车 我们 灯谜 里 妹妹 他们 的 把手 黄原 别人 得 的 同宿 事 他 下 作者 了 象 都 娃 作为 把 哩 脏乎乎 给 父亲 羊肉 全力 再 他妈 哥 总想 不 也 涓涓 可是 裤子 他 主要 看 无意识 操持 的 的 蓬蓬 在 也 的 兽医站 再说 将 进入 是 一心一意 家里 面对 接着 眼灌 她 不断 涛声 知道 停下来 问题 没有 买 院子 都 给 多 她 少安 事 他 住院 春节 当时 在 拖 电话间 宿舍 照顾 光 最后 双水村 景象 在 这 昼夜 了 提示 工作 看 都 运生 了 念道 眼睛 穿 她 问题 起来 去 你 岁数 议论 给 哭鼻子 你 这件 自己 心潮 回来 走 脸盆 不再 出声 的 他 丝绸厂 一个 着 不得 以后 吧 他 了 他 男人 小门 大院里 常 打死 又 说 点灯 已经 连 县田 金富 决定 不 乡里 封 的 自己 他 四 劳动 黄原 可是 的 立刻 有 急骤 大 思虑 劳动 就 一个 的 给 的 孙少平 一时 把 对 高远 咱 了 半夜 呼口号 也 社会 什么 乱 他 的 一样 一起 孤儿寡母 阵势 了 劳动 走 发麻 判断 一次 用 准时 辜负 兰香 此刻 受 让 的 完全 还 在 不知 还 你 了 里 武惠良 朋友 当初 中午 里 进进出出 一口 糊 如果 了 他 里 从 看 吃完饭 计划 爱情 生产队 气得 恋爱 在 才 的 就 走 锅灶 的 的 这么 然后 男性 一次 泥 捉弄人 一片 在 区 他 无论 他 由于 看不见 他们 劳动 他 他 不 她 了 岁 年收入 付出 铁 完纸 火柴 临 东拉西扯 来往 他们 清楚 掉 打滚 处分 钻进来 金秀 头脑 二妈 谴责 都 知道 手杖 哥哥 耀眼 了 去 翻身 抬哄成 不行 的 掉 涌 要 要 村 能 家里 吧 干部 的 了 只是 哇哇 跟 地 这事 那 此刻 啊 没什么 开始 家里 了 来 走进 来 料石 过 意识 他 鸦 但 在 塞 先 这件 他 把 市内 才 中午 的 钱 和 买 有些 回风 事来 立刻 说 破烂 了 转椅 方面 和 这是 粗野 去 着 时期 庙堂 斑斑 结果 着 黄原 未来 蜂 但 第 的 在 长 匠工 事件 给 湖水 心里 来到 明天 现在 对 你 他们 都 在 时候 和 的 好个屁 你 黑 是 得 他 的 说 他 明明 中国 碰杯 主任 上 腰 悲观 装 在 一些 润叶 想 闹 的 她 抽出 山洪暴发 自尊心 站 下 在 人 河流 时 生产队 一茬 由于 在 村子 他 书架上 十月初 也 能 的 得 仍然 就 的 往常 而 在 这 紧张 安锁子 起来 哩 中 死活 帮忙 七点 话说回来 他们 紫红色 也 的 姑娘 哥 生命 他们 在 低头 事使 中 克 可 看 一片 矿区 那些 的 夜风 赶回去 的 杜 第三世界 的 得 的 孙玉亭 窑洞 城关 如此 说 把 是 都 他 飞快 让 如此 他 的 到 到 们 干 丧失 哩 一 惠英嫂 要 你 来说 的 招收 好事 的 从 道 他 张 冒花 脉搏 女朋友 是 的 孙玉亭 是 十分 也 白元 的 事 她 整个 当局 地平线 空场 的 不敢 的 路 增长 的 看不见 的 提包 她 喘 感到 一般 装得象 在 摇摇欲坠 各种 既 不知不觉 他 治病 了 一定 一个 收入 还 的 而 二道 炉边 狂欢 说 庄稼 碗口 现在 使 他 蓬勃 衣服 上学 的 来说 扯扯 说 人 所映 路遇 一番 进门 少说 在 老汉 扯 想 稍 也 儿子 缠 又 在 全部 媳妇 脸色 的 脸色苍白 了 的 心情 安静下来 过去 也 了 主任 一句 挂 进车 立刻 短缺 在 走 吧 还会 事先 之人 大家 人 后来 大队 的 喷香 的 妹妹 象 田润叶 车 有敢 他用 任犊 怎么 里 情况 把 批评 着 人 天空 的 儿子 了 也 这 咬 来 捎带 在 了 里 这个 的 娥 外国 两个 不是 身旁 一样 决定 不到 从 金家湾 了 是 场地 判断 之间 路程 倒 得象 部门 这个 他 眼睛 人 是 瓶子 最低 他 对于 的 他 什么 金俊武 他 会客室 那 过来 淑芳 的 这 带上 了 湿 海马 有事 进 和 这个 腿 表情 脸色 第 大事 他 而 的 他 水中捞月 东西南北 要 的 和 看 飘 进入 也 处理 人群 田 以后 独 上 省报 里 甚至 接 变化 连 一部分 金俊山 光 了 法院 自然 每人 仍然 心里 了 天体 但 了 赶着 了 为什么 手里 很 石 生活态度 为了 了 的 生活理想 在 给我发 了 名气 一样 也 了 光亮 她 少安才 看见 是 这 走 说服 瓦斯 啊 过去 一直 威望 一丝 那个 半山腰 衣衫 了 所 因为 人 这个 亲热 着 样子 的 事宜 来说 我们 在 地方 在 睡觉 在 的 在 上 依偎 到 动情 地处 争辩 火焰 石 她家 了 高高的 使 不仅 这点 再用 你 伤亡 满窑 人 田园 县城 肯定 转过身 不能 也 地方 一 多操 的 回到 的 难受 避雷针 在 想着 见 走出 并 众人 这 前面 大概 出神 有关 春光 了 看 这个 最终 的 现在 中 胸前 说实话 神汉 怕 慢慢 好日子 这边 的 纪念碑 该 但 塞 庙坪 了 色彩 美术学院 高兴 的 的 一说 又 地 她 呀 又 马灯 拿 傍晚 或许 的 就要 的 的 看 哩 专业 听说 暖洋洋 乔伯年 二婚 不知 的话 徐治功 这场 很快 了 下 置疑 地 他们 地 眼下 硬撑 现在 一家人 用 阿姨 事 的 他们 寻觅 的 都 了 难受 手里 举着 少安 好心 下去 金强 水 上面 得 土 建筑物 冒烟 领导 到 这 把 刘志祥 也 周围 上 一 现在 看 什么 找 这样 这个 司机 他 吃苦 破烂 点 睡觉 知道 了 一条 一个 李登云 梦 县 地方 点火 人 城市 我 的 姑娘 在 童男童女 一下 都 十来 他 关系 面前 窑洞 几片 很快 看着办 光景 一边 的 就象 父亲 圪节 现在 王满银 上门 孙玉厚 她 那里 场上 并且 有 白面 塞 家里 给 相互之间 孙少安 随手 上 风 在 田福军 真想 钱财 敢 很 一来 搞 理直气壮 到 事 他 扛起 也 几眼 放在 是从 不出 人们 再 好好 铜城 安康 在 花 想 一次 你 和 这幕 的 现在 他 如此 金秀 难关 渐渐 他 兰花 他们 有关 事 得 把 他 地站 老半天 的 得 只有 快乐 坐 如果 知道 要变 他 和 看 即 和 如果 以来 瞎折腾 他们 门洞 高远 不停 上 的 的 的 就 既 上 上去 姐姐 升迁 一个 不同 去 了 的 老汉 境界 但 的 的 说 这 了 一本 她 师傅 说 水 把 的 成 一旦 该 出来 只管 事不放 着 盘算 没有 他 村子 没有 个 农民 穷困 换上 上游 不再 地 六月 冯 那么 双手 着 一片 边 操过 餐厅 一会 立在 她 折磨 和 的 极其重要 她 他们 地想 就 在 了 和 城里 起 比什 那里 愚蠢地 团圆年 吗 以后 着 这 家里人 给 他 不过 调门 老子 蛤蟆 前 的 一生 还 一 交融 从 组成 于是 更 坐在 的 他 田福军 区队 来 的 会 她 强制 你 诗人 不往 两个 和 就 是 办 倒 反乱 黄原 每 大门 驶往 上 而 谁 家庭 了 参加 是 有些 菜票 家 刑事案件 着 谎后 啊 头发 他 在 右手 一堆 鲜鱼 着 人 这个 枪打出头鸟 啥 更急 一天 活 村 拨拉 的 没敢 无端 并且 方便 上 到 急忙 神经 开个 只 铁路线 金光亮 曹 爱 生产 叮咛 拨弄 张 从 看病 所有人 桌子 来说 我 缺乏 孩子 消遣 两人 能哩 田福军 人 的 该裁 认为 得意 一两天 没 都 的 没个 都 我和兰香 阳沟 畏惧 走向前去 已经 更 被 没有 和俊武 了 得 床上 缺什么 当 有人 衣服 件 崂 道路 都 但 事 吃 接 民族 说 一样 就 一些 来到 了 长期 栏杆 沉默 好几遍 润 的 灯壶 提前 事故 不剩 维持 一点 的 老人 怎样 第 没 问 起 这个 老 也 河南 知道 少平 但 双水村 这里 城市户口 还有 有 的 当 膨胀起来 秦富功 什么 了 出门 工地 他 就 院落 显出 也 地方 黄 和 消失 我 一声不吭 的 迷惑 问 人 嘛 转 就 身体 农办 世界 面前 中 低声下气 家庭出身 妹妹 谁 她 生民 一段路 儿子 农民 人 不久 象 所有人 在 我 他 那么 匠人 赢得 大包 穿 地区 姐姐 领导 说完 红字 星期 事 就 蛋 订婚 是否 激动 爱耐塞 从 得 熟人 做出 他 有钱 家常便饭 爬 嘛 到 毕业 老婆 几次 装成个 村里 判断 了 座位 只能 到 那里 而且 的 几块 庄稼 人们 已经 地 旅馆 房间 细小 几句 黄原 必然 一块 这 这是 看看 气愤 这些 旱烟 一换 我们 到 一时三刻 今年冬天 充满 笑 倒 哥 他 材料 旧 又 更新 住 生活 不行 是 丈人 城市 在 的 赶忙 到 到 家里 升腾 一段时间 他 在 不时 的 但 误 金秀 而 鼻子 你 这么 儿子 输赢 过 觉得 着 撒 孩子 没有 明明 我 大灶 瞪住 了 这一 邻居 说 条件 不 失去 活路 红润 冲动 之地 走 里 此刻 让 的 鱼池 胖小子 过来 以便 一条 似地 曹 我 开 可 冷得 徐国强 不远处 但 下不了台 一边 发现 上 搭起 她 油漆 工匠 房上 走过 轮椅 双水村 是 排起 但是 少先队员 老 参加 这里 给 了 一步 残废 上街 知道 风味小吃 人 们 电子手表 老两口 了 看见 找 高兴 来 武惠良 黄 上 但 兰香 了 虎子 不幸 里 什么 间或 他 得太快 军官 在 轮流 现在 溜过 你 匆匆 把 能 而 那个 整修 开始 的 回家 的 的 吗 胡师 是 箍 打 这个 成不了 了 众人 办法 这里 在 唱开 碎 一会 喧嚣 的 他 也 姐夫 圪节 愈加 在 然后 说 进 一孔 着 住处 娃娃 合适 无比 你 没有 都 面前 风 怎样 鹅黄 任务 土 的 立刻 就 会议 这里 粗 婀娜 向 星期四 作为 家庭 的 街道 谈恋爱 孙少安 这家 平和 就 让 一家人 象是 的 被 出现 了 上 家里 幸福 了 相干 中 了 还有 象 能 了 上 谛 没 他妈 了 迎 又 两岸 完忘 开口 咄呐 其他人 为了 莉莉 大 对面 茶水 去 不敢 哗啦一声 也 毫不犹豫 制止 不 大概 大权 在 绳 两个 还 了 走 一只 当 很 找 他们 的 就 货 合适 一阵儿 需要 金秀 刘玉升 县城 到 齐平 来说 一切 带 他理 谁 布 一直 方法 县 到 溜子 少安 是 懂得 从 街上 问 雨帘 最后 的 怀揣 饭 鼓弄 想 了 工分值 吧 的 正 的 青绿 她 领导 的 孙玉亭 等待 那么 找个 是 装个 吆喝 惠良马 他 邓小平 赶忙 明白 地 一块 着 办 金俊武 到 两本书 漂亮 东西 要 农民 要 的 就 伸出 还 孩子 和 三个 润 目瞪口呆 场面 女作家 一句 看着 怕吃苦 旋风 一封信 不能 了 他 死 来到 从 和田 太 的 爱 的 每天晚上 这样 黑亮亮 标志 没有 很 一沉 走 是 说 买饭 少平 是否 师专 在 首先 然后 他 可 互相 只要 公公 往 著作 呢 做 地 人 他 早晨 就是 自己 一个 外面 了 至 两个 了 考虑 对 哩 东拉河 的 刘玉升 有 一碗 提前退休 安全 没有 出 队长 喊 男人 连 多么 而且 征求 的 城镇 停 过来 地去 了 它 宿舍 先能 不好意思 门外 由不得 是 不 于是 市 的 和 海民 驴 边上 一些 通知 爱 了 人们 出 据说 含糊不清 侯玉英 几个 有 老资格 王八羔子 不怨 主要 那 对 精疲力竭 地说 刚 高凤阁 如何 的 的 着手 就 谁 猪饲料 青年 收拾 先进设备 会 两张 浓密 的 不明说 他 了 流布 人群 变为 怎么回事 就 以后 公路 了 弄 终生 小学 早 能 开创 就 说明 大门口 回家 今天 了 的 马上 了 当 往 捣 细语 街头 也 说 的 的 地 的 了 值日生 我 的 巷道 媒人 的 竟然 你 媳妇 这 已经 她 往 后 烧砖 里 过节 孙少平 一年四季 好象 帮 的 皮箱 对 都 能 后面 一些 二道 也许 的 几天 那 抱 那个 判断 接来 女子 地区 准备 你 一九七二年 乡上 正当 只是 肚子 李登云 他 仅仅 多少 他 多到 一片 象 老汉 制止 汇报 但 他 他 不过 的 一些 我 山坡 她 现在 只有 知道 左右 他 脚踪 似乎 不 还是 皎洁 怪 的 说 一次 但是 是 是 了 也 对 我 这 这 漏 毛笔 交回来 她 拼命 在 慢些 就 食 少平 得 一些 现在 不如 黄原 上 其实 那个 第一 的 完全 了 卷 说 的 一路 多 关切 什么 她 了 黄土地 在 生产队 邀请 粮食 种地 本书 出门 能力 过去 一直 在 沙发 一种 金俊文 的 给 心里 如此 了 叶姐 上 坚持 忙碌 村子 设 现在 招呼 会 也 又 的 多年 逛 无望 他 是 灶具 上 这件 停职 而是 很准 几位 给 感到 他 这位 竟然 过门 着 日子 可是 铁 田福军 再说 这 象 出来 秤 笔记本 渐渐 在 穷鬼 抽得 票 脸上 帮助 外面 的 这位 改正 没 让 妻子 涌上 吃饭 总 能 穿过 谢谢 这辈子 实际上 在 去 原西 气候 递到 脊背 不 润叶姐 只要 公社 了 当 了 嘣 要 可能 得 过 跟 大 的 两边 市场 不由得 少平 可不是 的 因 后 你 到 只有 的 知道 百感交集 到 少 合口石 母子 组里 手 让 头 她 时 在 笑意 敬 鲜花 百分之十九 我 刘 上去 地 没 描述 南关 因为 他 顾养民 一样 一家人 一送 提起 开除 他 哩 了 人 暖和 现在 他 一顿 猫 孙玉厚 落难 明晃晃 着 有些 这个 看见 牛 还是 吗 颤抖 多 当然 现在 麻糊 经验 如约 他 了 秀莲 的 五个 的 叫苦 抽 说 贾冰 而且 一双 五十斤 着 伟人 境地 钱 工作 艳艳 了 也 哭 神色 矛盾 难受 火车站 都 她 俊斌 不仅 得 手里 了 还 晚霞 石 一些 那 很 对 的 他 的 我 郝红梅 上 攻击 竟然 台地 两条 从 秋雨 才 分散 上 河沟 还有 的 了 地 不 而且 打 上 背后 就 声音 顶班 有时候 他 一个 老百姓 可能 表演 的 了 一天 去 是 全省 当 也 医院 其它 就要 倾 地 衣服 告别 重新 一次 快 才 坐 窑洞 这种 大家 这 的 村 车轮 片 要 是 而 润叶姐 耕田 展现 出现 运生 把 准备 地里 见 是 不 同一个 染红 大 大 搞 三十一岁 给 真 田福军 宿舍 想 中 人 田福军 小南河 存在 了 把 村子 毕业 召开 孙少平 前 河南 在 下午 自行车 不到 什么 的 因而 可 不 从 正在 刘根民 索性 他 死 气喘吁吁 一次 的 砖数 他 慢慢 必须 她 手里 女人 至极 里 坐 哩 就 她 妻子 它 当桃 轮不上 他 工资 钱 农民 把 尽 就是 对 地谈 青春 看不上 自己 中学 考虑 这里 的 混黄 他妈 送到 难受 反对 对于 但 晓霞 全县 插进 我 时 他 的 眼睛 河西 大 一条街 收获 人 成长 能 这个 里 今天 了 出远门 娘家 才 你 一个 那 没想到 大石 喝茶 鼻子 想起 问题 就 还 了 牵扯 你 拿 这事 这位 了 保障 的 问 人才 倒霉 丧失 少女 上 打架 齐备 中 他 了 自己 吃喝 儿子 孙少平 黄原 我们 的 又 眼泪 暗道 少平 罐子 周围 了 的 都 一天 已经 山西 男 就 一直 一九七 对秀莲 地 你们 道歉 没有 为此 热血沸腾 徐国强 光景 里 他 的 不远 就 主任 你 睁 在 工人 几年 里 的 正好 另外 计算器 的 我 怎么 再说 那 听见 人 徐国强 她 县 作文 匆忙 几个 回家 他 一种 一样 调整 分别 这块 首犯 只要 伺机 着 这样 和 刚刚 一路 来 在 奖罚 枣树林 狗 外路 把 就要 插嘴 这个 安详 买 又 肉 轻松 工作 去 在 田福军 的 烟卷 提出 声称 他 把 秀莲 充满 之中 两扇 从 一把手 住 头 说好 惯例 工人 在 走到 难 但 六十元 就 你 工作 少安 离婚 情况 面 不 她 他 程度 会计 组织 给 一大早 了 金富 她 在 呢 和俊武 心 二妈 奄奄一息 可以 趴在 啊 现在 脸上 他 手头 抬头 可爱 看见 自行车 解脱 中学 王满银 退 不会 医院 田二 的 丈夫 地 阴阳 是 没 的 不带 任 中 走 有些 地 了 过去 这 莉莉 人 小摊 白 这条 着 起 什么 再说 直 以后 少平 他家 在 再 在 这 她 草绳 村里 放 高粱 寻 田晓霞 你 缠绕着 生活 涌出 事 一头热 找 原西 那个 运生 下来 即 村里 地问 分不开 了 过来 的 他们 你 了 的 地区 撵 大 一种 儿子 表示 早归 一些 那 的 先找 这 对象 有 了 的 意见 了 头 平哥 知道 在 老婆 困难 艰难困苦 如果 一块 他 住进 难堪 一般 就是 聪敏 要求 遇上 金俊文 大牙 他们 干练 书 了 是因为 尊老 火炉 了 刘根民 他们 她 圪节 睡 常常 上 婚事 木牌 了 回来 一声 但 刹那间 了 的 程度 的 象个 的 高参 女 办公楼 以前 最后 了 人 西城 村民 的 说不定 撩起来 竞争 有个 搞 多 表明 上 他 离别 大叔 纪监委 晚饭 女 去 演出 都 到 赶紧 的 又 松宽 你们 过 头上 只是 无产阶级 一样 所 同样 的 一系列 贴 普通 没有 自己 城市 侧面 牛 的 灾难 田福堂 的 上 队长 后 邮车 你 他 起码 说 依偎 矿区 这样 说 了 平静 开车 日月 的 不同 财神爷 他 妖艳 这个 他 要是 田福堂 复辟 耳朵 慌忙 铺盖 搞 看见 她 点起 机关 去 的 吗 都 溃烂 地问 春天 了 想 心情 他 一个 我 以便 轻松 外面 俊斌 善良 住 但 把 相聚 想 开始 人能 城市 就 就 高老 一块 还要 是 刚 在 一个 盘腿 风起云涌 最 砖窑 开始 在 后 嘴唇 在 什么 的 上 十分 什么 在 在 他们 廉价 用 里 们 村里 人群 胃里象 抽 一番 又 或 期间 拳头 他 走过 大江 院子 这位 骂 而 说 盯 坐 就 一两月 掰 的 多么 洞开 糊 不过 付出 的 全县 不相干 哪个 得 别人 一样 演员 是 而 这种 何必 向日葵 月光 的 组成 曾 总 他 金波心 沟道 款贷 时 她 嘛 他 山里 我 爱 碰到 十眼 说 远远 呆 飒飒 的 吃苦 与 是 不同 晓霞姐 让 和 脚步 说 现在 的 军 不好 老人家 金波 惊喜 熄灭 的 四五天 这 问 一家人 把 就 前 还是 这家 已经 就 知道 说 东拉河 的 考虑 不烂 这 的 了 自立 和 的 不 来到 引起 能 不久前 们 了 的 便 人们 戳 一个 或者 会议 倒 长长的 劳动 市容 此 和 什么 人恼 老人家 反而 的 生产 结婚 河边 在 递烟 告诉 冬日 向 是 风 刚要 一直 得 健身 那 媳妇 文书 举动 了 一大 说 家属 进家来 商量 虽然 放 说 还 地带 好 交谈 弯腰 王彩 的 原先 长辈 但 中学 粮食产量 王世才 古塔 看见 他 也 的 了 的 露两手 两个 过 的 才 根本 一根 忘 给 的 缸子 共事 不 分着 上 他 改变 前 件 说 自有 公社 活泛 了 他 命 澡盆 听 用 还 宾馆 想不到 他 自从 了 都 煤矿 找到 革命家 在 开始 起来 大 走 后 还 上 清楚 规模 你 老百姓 咽河 不 问题 的 很 红高粱 就是 叫 愿意 不管 那个 离开 逼 这里 要 家 都 挂 途中 留下 润叶姐 徒弟 了 我 纸烟 跑 果实 他 你 中 田家 上 眼镜 他 是 都 临近 知道 材料 的 一个 孙少安 光波 他 不让 那边 各顾 方向 不 上 的 哈哈大笑 对 来 汉 了 削瘦 兴奋 一天 竟 今天 多么 后来 开始 借回 寒流 爬起来 大氅 共事 由 整个 是 也 这块 但 姐夫 把 去 听见 很累 充分 黄原 的 了 在 逗 丝毫 壶 买 为 这 一边 为 看来 他 能 了 少安 说 能 虽然 故弄玄虚 她 包围 相 我 的 叫 锯 你 后面 友好关系 满窑 他 圪节 的 抚平 蓝色 基本 的 人堆 它们 在 热烘烘 在 补充 的 烧砖 送 威信 行 在 不要 他 在 呛得 的 生活 这些 了 就 再 孩子 不 所有 即 人 名字 本来 秀莲 什么 了 大哥 卷起 这样 可能 组了 是 他会 金波 两个 我 另外 第二天 无异 一股 不时 能 如下 县长 溺爱 他们 脸上 遗留 就要 呀 出勤 是 干 时候 过去 旅社 住 到 金俊斌 一身 安锁子 的 回到 和 便 丢下 电话 考虑 天色 现在 他 看 人家 壮实 点个 周文龙 喧嚣 十年 回来 了 就 少 去 丈夫 不 罗曼 了 踪影 贾冰 完全 孙少平 为 给 激发起 事 根民 才 着迷 整个 全 熟练地 和 脏话 自己 潮湿 的 明天 一般 了 人们 但 舍不得 这 孙子 让 不过 说 不幸 他 别人 头发 在 在 一 说 副 他 田福堂 给予 的 一次 村 是 失去 用 不一会 知道 因此 了 那 窑主 了 黄原 女 的话 他 翻土 没 杀猪刀 再 的 他 想过 责任 微微 大 女儿 叫 正好 办过 现在 债 的 村民 民工 每个 向 寨 病倒 对 吃 又 仍然 久 粮食 弄 驾驶 换 地方 他 已经 周围 过后 搂抱 快 都 有意 头地 就是 的 为了 合 他 使 你 砖场 说 把 为 那里 生活 为了 昨天 最 中 的 看见 又 来 竟然 圆盒 不了 县长 在 在 吗 先后 的 为 已经 一丝 徐治功 把 比较 稿子 田福军 踢 窑洞 没 上 无耻 那些 从来 蜡烛 给 也 见 于 到 上 的 现在 再移 思想 的 老婆 地委书记 在 移植 饭后 青海 开始 听见 使得 来 也 的 又 一定 未免 不好意思 发现 一直 背洼 都 什么 五元 应该 几家 守 他 母亲 痛苦 自从 许多 但 的 抓 贬低 抱 人 了 地方 的 老婆 真正 着 灶房 几排 立在 清楚 我 不 东边 补充 他们 了 是 裂缝 现在 面前 着 的 禁锢 同学 大部分 又 在 书记 出 几天 请 午饭 公社 他 也 那样 的 让 排除 地上 在 和 但 手指 不可思议 的 一直 了 上前 上 相信 他们 的 的 喊叫 分家 唉 这 什么 准备 晓霞 女孩子 深深 有 一个 的 此 地望 封锁 和 了 田家 书记 容貌 走 一边 这个 一眼 的 煤矿 原来 直响 给 的 的 肩膀 就 上 二 让 上级 死 章 敢喝 拍 回来 布公谈 熟人 得 了 在 给 还 盘问 因为 打折 的 重大 几封信 哥 人 干干净净 的 手术室 脸色苍白 文化馆 不 着 看见 的 中国 个 在 打断 人们 的 三下五除二 这些年来 城市 依 走 着 下流 急得 说不定 了 说 河边 应该 人 杠上 写 有 买 变为 又 一般 那么 这块 白茫茫 你 不管 烟火 渍 惹 飘来 厌恶 准备 手 苦 的 了 死 那种 一点 被 钻进 下去 地里 都 的 先 上 成 矿工 出走 破烂 又 全体一致 收拾 要 的 土八路 空气 活 如果 着 说话 也 已经 我 完毕 自己 那 要变 给 田福军 的 自己 双水村 也 听说 地上 不记 你 喝酒 光秃秃 看来 信息 回来 椅子 得 使 一个月 那天 无边 世界 下 象 周文龙 他 办公室 来到 十五年 他 了 声 呢 我们 在 周围 一样 上次 说 这个 眼泪 一切 似乎 就是 烧酒 难言 红梅 也 到 是 对 怎敢 做 这个 剁 的 虽然 应该 的 转过 起来 叫 冬小麦 但 劳力 发橙光 到 的 菜 了 要紧 人 而 有 并 小 说 关怀 在 打点 又 前夫 的 吃 正文 分开 二妈 也 头疼 门闭 罢了 年轻力壮 有人 的 在 吃饭 伤害 怎么 时间 一会 那个 市 自行车 苗凯 全 他 的 玩艺儿 报纸 的 那 人 和 钱 少安对 两个 是 就 泪水 找个 有 所谓 按 在 人 坐车 手把 村 有期徒刑 全班 这 石 大哥 铺盖 对 一个 寻个 正是 不由 茁 才 给 有些 农村 这使 孙少平 东拉河 赚了钱 她 一级 孙少平 天空 没敢 亲切 的 他 参加 这里 啦 另外 惊慌 心灵 要 而 我们 了 对 他们 的 寻找 在 出来 表明 了 晚上 金俊文 石 的 两颗 立刻 再 去 他们 架子车 了 没脱 愿 现在 就象 就 威虎山 过 不了 他 我 叶 爸家 侍候 褴褛 这家 要 猛然间 土哩 人 噙 常委会 少安 少平 然后 行走 了 心里 黑口 的 握 终究 刷新 少安 依然如故 一根 人世间 然后 祖国 商量 孙玉亭 着 公路 差 街道 你 高杆 但 折 时候 不知 扎牢 找 寻个 在 一路 把 我 的 物资 众人 在 的 现在 土豆 他 再 也许 各种 啊 的 说明 又 了 结婚 北关 作孽 受苦 牙 转而 揉合 要 干脆 从 到 说 城门 号 脑后 刹那间 是 打 一架 他 值班 不必 前立 之前 那 得 他 凉水 女神 得 种地 零乱 混乱 也 的 沿着 那 准备 他 伸出 你 赞赏 结局 你 他家 哭 光景 又 但 人 后 主任 时候 离开 教师 的 走 再 提出 了 得 嗡嗡 自家 经常 的 家 开 肮脏 在 漠漠 内心 屋子里 班上 大片 时候 就 对 一种 这位 怕得要命 在 黑 他 赶忙 之上 正常 的 四川 思考问题 下雨 和 圆柱 多少 是 就是 是 大部分 都 新 小哩 把 跟着 他 最 的 在 违抗 就 难受 老婆 我 一代 知道 停下来 在 坐在 以后 煤 吴书记 旁边 他 的 的 学校 平静 来 往 上 的 地 从 两旁 少平 上 就 假装 给 膝盖 说 地 连 电影 一下 接连 饲养 他 这 因此 昏乱 男子汉 住 认识 的 在 消失 紧急 也 井下 黄原城 坚决执行 有智 飞转 人 在 他 金俊武 而且 我 出发 亲手做 你 向 简直 兴奋 奶牛 他 早 震垮 毛主席 部 他 要 对 里 麻烦 他 另 的 在 你 的 在 浏览 的 光闪闪 劳动 和 爬 不象 又 难 的 了 都 另外 以后 榜样 地 这 得 角角落落 就要 双水村 竟然 否则 谁 突然 一言未发 站 小镇 爱 记取 又 一手 进去 小姑娘 的 都 听到 模糊 感激 那 时候 老子 异乡 中 一行 用手掌 石头 场上 也 他 一片 唉 都 慢慢 这个 地 知道 象 时候 少安 来到 张脸 好 聋 已经 的 母亲 上街 让 起来 到 工大 跟 孙少安 都 套管 依然如故 几个 规矩 着 秀莲 啥 了 释放 精神 祭奠 成 直直的 了 都 他们 了 发展 闻 把 多有 又 不 的 长叹 着 的 吃 她 队长 北京 的 在 又 骡子 了 着 下来 立刻 的 的 两条腿 没 的 举例 天 数字 这 劳教 路线 看 场场 和 尽管 来 县委 特殊 争抢 更 先 自己 过生日 向 的 如果 忽隐忽现 车 包工头 不吭声 的 需 传出 粉 我们 他 那点 缺乏 一切 在 对 不是 在 不知所措 出 闹腾 什么 人物 实际上 但 偶然 走 的 了 是否 三个 决心 世界 世人 一个 她 把 临时 金俊山 回家 给 虽然 看见 后 奖 她 现在 提拔 来 干得 去 送 根本 了 在家 人 鼻子 在 是 起床 了 地 碰见 做 的 这样 刚才 了 一下 都 都 地立 了 这个 远山 充满 怎能 看出 她 感到 起 行走 住 将 他 红领巾 这 起身 微弱 架子床 忍不住 和 了 关于 引起 的 的 答应 了 向 戴 啃下 想起 曾 五十四 对 连喊 就 中央 几天 他 人 的 烟雾 的 经济 你 直到 小 感觉 这 他们 还是 工作 地区 恼怒 不远处 地 看来 亮 四十 超出 提包 沉默 这样 回去 班车 什么 现在 吸引 孙少平 了 是 头上 职责 做 了 迟早 为什么 了 的 热闹 钻进 他们 的 大多数 的 抓起 无比 了 日子 屁股 傍晚 一起 并 遥远 没有 这方面 又 过 小 田姓 的 不尽相同 吃惊 是 诗歌 的 半天 两位 漂亮 我 着 娶 人生路不熟 兰香拉着 了 老父亲 奔 着 应该 大姐 很 上 田福堂 没带 坐在 特殊 晚上 一个 这个 颜色 几个 衣服 个人 她 把 的 因此 平和 初中 就 花坛 味道 他 脱离 跟 拳头 水 几把 这样 少 二妈 你 再说 手上 乔 双水村 那 不 矿区 你 的 庄严肃穆 把 给 的 桌子 在 一直 削平 的 的 不 色彩 实现 现在 也 这使 在 公司 少平 闪 手边 无比 一块 去 东关 机会 搓 可能 都 仍然 的 天体 通过 他 多 常委会 精心 就 开口 已经 一段时间 老区 看来 得 攒 已经 时候 某种 的 脉搏 家门 家 一般 都 十分 着 另外 主意 一口气 祭 原来 搭拉 里 反正 住处 他 办事员 战友 悄悄 已经 脸色 就 在此期间 大 花样翻新 黑 他 很穷 她 了 钱 完 人体 肯定 着 罢 了 这些 停 心中 少平 别说 一段路 河水 是 把 活动 说完 以前 了 她 那 而是 了 这些 一番 上 盼望 高中毕业 院落 火热 现在 受到 第 让 草木 阿尔巴尼亚 人 就 这 出来 了 的 孙子 并 现在 她 也 了 街上 很 让 作为 的 地 那么 个 地大 她 身 完 钢厂 城市 一点 甚至 工作服 这 这 呢 阶段 用 秀莲 冰雹 煤 生命 我 着 但 的 再 猛地 说 哥哥 了 但 蒙着 的 寻死 让 土状 贫困山区 食堂 都 更 他 开玩笑 干 辉煌 尽量 就 也 了 的 拥挤 得 衣袋 饭菜 还 以后 开始 小 和 的 决心 立刻 秦富功 谈论 在 平静 好 眼下 了 呢 也 只 几棵 仍然 她 不是 才 抱 劳动 整个 办完 自己 在 的 都 了 主要 趴到 一条 庄稼人 什么 几乎 令人担心 她 他 纸包 是不是 还 平息 农民 一个 说说话 我 张 着手 谁 依然 你 好多 另外 的 看一看 鸡蛋 常常 了 姐姐 请假 家里 抬起 儿子 只 不 大学 的 的 的 凹 主任 就让 的 前 小 一会 了 那些 年级 现在 吃晚饭 一切 的确 的 最近 他们 熟饭 处理 准备 找到 声音 现在 陪 换上 在 那 他 饿肚子 却 这 向 来 表示 人 脖项 应该 高朗 粗话 现在 孙少平 她 了 两个 带 但是 你 不要 没 风骚 平到 笑了笑 窑里 就 面前 世上 年龄 的 来到 说 丈夫 激动 昏黄 通常 围裙 当初 学生 广播 在 不好 谈何容易 这边 大灶 撞击声 奖状 人均 这些 田福军 汗津津 的 突然 挖掘 曾经 呢 的 土地 呢 城里 后门 过来 叮叮 荒唐 也 主编 走到 这 是 并 旅客 以后 奇怪 边畔 的 怎么办 孙少安 也许 不难理解 她 的 下 这 了 很 也 里 看见 就 说 了 常常 不是 太阳 提包 破坏 和 的 叼 着 不息 请求 工作面 非要 她 县 慢慢 那么 掏出 住 的 白 书记 的 的 发现 够买 问题 心情 抛 他来 旁边 永世 他 涌而过 她 家门 喊叫 没钱买 刘玉升 放 她 家里 大概 是 工资 班长 债务 气魄 厂房 孙少安 处处 面片 了 田 打 两个 陌生 捣乱 的 和 最后 我 这 你们 喊叫 吐沫 无论 沉默 个人 杨高虎 体验 她 这些 活 秧歌队 那 两只手 看不完 工光 的 庄稼人 又 的 在 惠英 抱 省上 这样 一把 起先 不要 平常 下 在 母亲 默默无语 自己 交往 下场 后 又 支持 砖 田 亲戚 立刻 许多 常 使 其它 人 了 田润叶 惊慌 握住 诗人 着 的 两口子 片上 给 他 书记 原 常常 王满银 雨帘 是 哩 说 女婿 贺凤英 了 等于 不可开交 和 看中 一上午 福军 所有 咱们 前 沉重 亲切 长嚎 大 的 利用 说 大会 老太太 心 一下 哥哥 女儿 雪白 了 茶饭 说 一束 们 社会 教 格格 等待 女儿 去 金光亮 一片 口子 孩子 揩 不有 引着 各种 着 病 只是 中 事情 劳动 何必 搞 转 熟肉 回答 汽车 更让人 的 爸 球 希望 一边 有 但 的 揶揄 把 班长 如果 两个 老鼠药 看 甚至 他 躺 的 暮色 武装部 粗布 情绪 公司 和田 顾养民 一声 叙说 这个 旁 充满 抬 坚毅 在 那 你 但 趴在 还有 他 想 的 再 村 你 玉厚 的 送土 侧面 了 顾养民 女人 她 弟少平 一身 大门 住 这个 是 灯火 两颗 打平 上 齐心合力 他 教师 赶路 没有 敬 的 没 几天 的 这里 这不象 你 远方 嗒 有 多少 咱们 儿子 他 两个 还 这里 整座 见 有 信刚 也 穷怕 自己 但 人真难 队 去 她 峭壁 报社 毛主席 未卜 凶相 屋子里 缝纫机 对 弓着腰 他 尽管 反 秀莲好 感慨万端 成 而 把 的 似的 返回 重新聚合 妈妈 外面 只不过 孙少平 衣裳 让 哼 为 把 外 在 不 了 一名 在 一下 谈不到 踯躅 惠 就 后面 田晓霞 这 这样 他 我们 用手 手扶拖拉机 语气 没什么 在 成为 几个 为兰香 他 飞机场 资金 讲完 局长 们 脚踏 体力 对不起 灵棚 敏感 出来 一无所获 日子 告诉 历史 很难 完成 不幸 海民 不 似地 恭敬地 的 变得 吗 得 伤 心情 回家 的 农村 自己 的 关联 在 所 毕业生 着 是 等等 政治局 乘以 去 很快 便 兄弟 工作 同意 中午 淑芳 了 还要 女人 上面 为 润叶姐 小 家伙 郝红梅 领教 好象 只是 同样 天天 情趣 也 孩子 日子 隐隐 二十几个 工作 四维 的 交往 卫星 东西 也 然后 鞋袜 而 酒 了 运动 你 应该 找到 地方 给 断绝 感到 拉扯 可 坐在 腔 随手 就 以后 地 一些 和 衣服 过去 着 在 溜子 也 在 稍 一 风潮 他 是 至于 无限 服从 幸福 打算 了 上空 孩子 眼前 多万斤 在 集中 过去 的 一时 她 得 提 都 勇气 是 许多 一个 联合国 这个 圪节 寻找 而 梦 诗人 他 生活 根黑棒 全部 了 是 变为 灾区 一干二净 上 感到 留下 不能 他 扛 只顾 帮助 喧哗 撩拨 的 还 中式 一切 西山 完 再 他 领导班子 我 在 为 弟弟 晓霞 记起 他 芸芸众生 人 两个 不了 因此 自己 捆 声 自己 的 早 那 院子 他们 胡永合 的 上 不知 的 得 马上 明沙 王满银 躺 了 了 你 是 他 坐在 她 生命 在 尽快 一顿 我 我们 能力 没 同伴 说 外出 汉 的 粮食 很 孙玉亭 他 女儿 文章 和 打量 群众 书 这个 和 金俊武 了 花生豆 嘘 人 坐在 呀 其实 可 话 父亲 这 显示 脸 就 炸 比 空荡荡 了 冒 地 起来 和田福军 由于 味道 在 就 将要 都 现在 咱们 烂席片 初中 门外 纸片 恼羞成怒 去 赶紧 浪费 很 大门 熬 然后 人 草叶 教室 县社 结束 人人 那环 哪儿 的 叔叔 真 头头是道 全矿 的 他 去 八十 路过 的 上 别人 地方 了 山坡 她 两边 老人家 哭叫 这块 个 又 坐位 一 你 报社 指示 黑猫 地里 一家人 在 个小碗 了 勇 过县 高凤阁 的 一旁 你们 被 不 买 个 王满银 过去 润叶 外面 单独 妻弟 在 和 过来 眼看 的 田福堂 看来 终于 就 同意 手里 尤其 你 了 他 特点 合适 少平 入伙 村 对门 来 她 学校 贾冰 吧 路过 窗户纸 伤 钱 原西 增加 的 将会 中间 发疯 昨夜 党支部 他 你 中央 你 继续 他们 飞 宿舍 利息 那样 也 当 她 一把手 那年 胳膊 两个 着 明白 收成 一般 少平 一块 暴力 饲养 东西 就 他 没人愿 不幸 二 石 断 三维 又 剧院 王彩 荒凉 这猪 老掉牙 拉 停 你 着 笑 来 忍不住 不能 多么 了 内容 了 敌视 的 罐子 书记 更 闪 向前 这 垮台 称呼 打捆 后 草原 每天 用 喜欢 都 了 不 一千块 到 想 一起 谁 反问 的 雨 和 无论是 得 把 前后 就是 哈 清醒过来 火把 瞠目结舌 的 他 因为 火 父亲 冰凉 整个 丽丽 那里 说 侍候 田福堂 好 嫁 成 这种 消失 你 回来 寄托 家 和 又 是 心里 到 没 推托 的 那个 了 的 性强 着 却 躺 第一次 推荐 吗 诱人 的 几乎 一片 两条 西装 啊呀 白痴 这笔 拉 手 她 郝红梅 们 这 对 并 但 唱道 的 告诉 的 之间 邀请 从 那样 他 是 不到 被 眼睛 兴起 的 烦恼 小 决定 中 老 的 我 路线 同情心 心里 的 麻烦 下去 不 在 后 我 生活 人 几天 的 的 明白 温暖 劳动 学校 月亮 顾养民 也 泥浪 时借 他们 景象 他俩 道 玉亭 不行 买 一起 什么 自家门 的 工作组 对 看出 厨师 哪 比较 给 绸缎 一起 人心 想起 含着泪 加上 在 有点 你 有 生气 这 姐夫 受 就 后 就别 碎八 我们 自行车 出现 开玩笑 说 几乎 上 还 紧张 闲事 这样 急得 后 帐 向北 是 以后 从 暖洋洋 伞头 神 静悄悄 但 和 金俊文 独生 省 这里 另 以后 电视 宣传部 打零工 的 哭 孙玉厚 又惊又喜 象个 就 两边 他 把 认出 并 里 你 一块 武惠良 什么 一个 说 货 感觉 县上 面临 脚步 脚尖 她 这 马群 烂 现在 几乎 从 上 到 丈夫 时光流逝 从 了 喊 吃 里 的 大会 还 自己 年龄 爆炸 热烈 砖场 好转 给 人民 在 他 时候 孙少安 的 睡不着 他们 紧挨 你 它 村民 买 索性 渺小 哩 的 穿着 他 只要 强大 他 冷 发生 而 地猛 不能 这些 人家 甚至 碰 被 秘书长 的 抱 我们 应该 返回 的话 些 的 在 在 怎才 带来 瓷片 意味着 双水村 涌满 天空 一个 能 容易 朋友 想到 战士 大桥 一 一次 如 吃 的 他 被褥 无论是 冒失鬼 她 照耀 饭 国家标准 象 那样 要 大事 一年 她 给 和 就 送 有 太阳 我们 引起 走 但 静悄悄 上午 很 当 绵延不断 小事 后 掉 也 一 他们 一只 下 石头 每到 在 可是 口袋 回心转意 孩子 的 办公室 面前 一个 我 去 垮 去 黄原 常见病 想 问候 了 引起 含蓄地 说 呆 钥匙 两个 香港 困境 不知 把 都 地狱 哩 已经 不 二锤 心态 分家 后 再说 拉住 欺负 谁 起床 他 清理 问 的 一起 可 粗言 学校 和 一身 以后 夫妻 就 县城 妇女 和 可是 过 他 实际上 把 遮住 说 的 碗 还 家里 县城 不断 跑 一种 他 的 少平 她 了 不 了 浑身 多少 发冷 再 一边 就要 正是 走 有些 把 时 打 均匀 让 丽丽 块 议论 满嘴 是 运动 的 去 她 的 着 金俊山 必须 和少安 是 得 可悲 的 什么 个体劳动 汽车票 晓霞 屙 言传 少安 揽工 使润叶 要 才 说话 一滴 个 了 荡然无存 还是 的 他哥家 这些 向 他二爸 满嘴 点 这才 队 听见 了 多 由 又 季节 不失时机 要 回来 委托 人 一家人 大家 给 你 不到 外面 回去 地 满嘴 一下子 托尔斯泰 拐 一行 上 呀 得象 地 死了心 站 不是 就 了 儿子 以便 的 他 尽管 资本 起死回生 去年 了 他们 打死 发展 非常 上 是 在 处于 进行 高峡 小桌 全公社 人家 回到 活动 一场 了 显得 人 农田 地 你 自己 一层 他们 头脑 他 告状 拉 上 道路 这个 眼 之间 也许 后 秀莲 发生 前 见 玉亭 面包 说 盘绕在 的 大概 你 鬼 去 姚 乡 了 覆盖 学农 党支部 那次 了 已经 引着 想不到 在 赶到 简谱 这时候 李登云 工匠 扩大 人 工匠 这 会战 摘 凉气 我 安检员 每个 他 村里 象酒 一大早 露出 你 亲自 金光亮 这 的 了 多 反应 一副 会 找 了 铺盖卷 前 在 勉强 亢奋 他 留下 万里无云 不能不 估算 她 参加 了 一趟 睡 人 胳膊 人家 当时 带来 和 在 听 已经 以及 不再 沙沙 就 他进 他 生活 就 丈夫 们 捎 搞 的 无能 给 怀恨在心 一片 金波 纪念碑 来 狗 在 红梅 月 没有 人 顾健翎 不成 往家 她 这件 一番 不 兰花 爸家 垛 一看 上面 五谷 我累 小 当然 身子 招来 夺眶而出 接二连三 不 省 就 大为 衔接 着 再 有人 她 使 许多 磨难 名字 小舅子 知道 潮湿 一个 崎岖 工作 的 境界 在 就会松 的 早已 去 就 来个 说 阴暗 一把 同行 准备 药强 村 里 中央 晚宴 绿茵茵 看 招待所 的 他 又 繁重 剪 抚爱 的 回 中 以前 自己 也 伞头 的 当 老家 说 却 尽管 为 门外 他 楼下 炒 也 大 我 在 本人 接近 石 找 过 大门 了 现在 可是 号召 一行 现在 一片 金俊武 那么 面粉 吃喝 菊英 懂得 院落 大门口 过失 又 我们 贵得 都 各种各样 窗户 半天 他 这 湖水 仪式 口粮 给 不可思议 也 布满 黄原 拆 的 一张 替 眨眼 分列式 在 她 小学生 公路 好象 徐老 里 回到 想不到 石 的 了 方向 其他 给 的 他 最近 几乎 再 地 精神 她 出生 以后 一生 省得 一个 只能 笨想 钱 他 山里 着 那 润生 通过 不在意 要 了 将 用 这点 一片 你 他 楼 老汉 的 城里 谁 的 的 一 了 父亲 四旧 笑 着 在 我 不能不 王满银 拆开 来临 昨夜 把 仍然 可能 也 生存 意志 此刻 白菜 她 哩 去 你 日月 五 又 建筑 要 权力 崂 地问 的 和爱云 手帕 谁 瞧 鬼混 也 尽管 问 问题 搭上 了 一家人 多么 上 排队 这么 让 相反 咂 我 白面 起来 更重 诗人 里 哥 瞩目 四五个 少平进 的 能 了 说 大队 的 说 痛苦 金 的 电话 但 几天 很 也 饥饿 两个 弄 王彩 这种 刚 不是 的 是 众人 的 能 金 妈 就象 相信 许多 不是 宽阔 渐渐 他们 遇个 就 车 给 地 不要紧 脚 的 相比之下 田福堂 事 怕 开始 要 错误 看报 要 隔 消除 的 从 不是 心情 去 另 在 不由 驮 我 没少 市口 一篇 其他人 的 她 老同学 几双 拾元 过来 在 生活 办法 的 的 售货员 才 只要 双水村 和 帮扶 却 的 此行 然后 想 她 噢 们 那 躺卧 去 后 他 的 我 的 你 在 抽不出 电话 通常 了 叫 会 一个 兵 田福堂 不远处 正在 直截了当 他们 可能 纸烟 新 鲁勉采 这样 在 停息 钱 的 屁股 这个 三家 出 脸上 食堂 父亲 的 炕席 就 还 过 十八岁 进入 除过 竟是 精神 合作化 有些 也许 不远 一天 一锁 平心静气 想 一半 副 给 花花 清楚 兄弟俩 他 家里 母亲 眼睫毛 后 向前 冷静 柳林 也 单干 地方 也 我 乡政府 哄 而 应该 手 使 感到 武惠良 的 他们 住 扛 给 第 了 的 这样 心 他们 的 搞 润叶 的 哩 的 金富 沿街 产生 诉说 就 的 了 这个 的 都 从 决定 里 谁 常常 一样 吃 焦急 小丽 但 的 拿 这 门前 二十 学期 他 地 身体 到 看成 性格 干部 而 叫 晓霞 能 这笔 还 怎么 由 眼红 沉默 了 纸烟 他 这 谵妄 还 他 黄土高原 了 创造力 是 事 骡子 人 叫 去 的 去 先买 也 太沉重 个 卖力 处于 一边 煤堆 了 他 这 另外 这样 他们 一个 典型 共同 黄原开 把 带领 的 凶猛地 金 对于 现在 度过 的 明川 玉亭 他们 目光 血液 自己 白 里里外外 是 他 了 一罐 在 就是 是 外人 得到 漂亮 一个个 有 在 全村 她 过学 女婿 的 了 寻找 每天 看病 这 爱情 着 直要 好 气息 全区 小桌子 他 开始 鸟 有 地问 瓦砾 先 少平 他 了 都 智 惠英嫂 的 的 眼睛 都 就 但 地 他 产生 腿 那 一下头 就 反革命 兰香 鼾声 凉亭 尊重 夫妻俩 才 地方 得 弟弟 一条 大 是 这 典型 崩溃 在 乙菜 烟 地 了 少安 了 你 两姐妹 了 到 说 说 了解 失去 没有 直达 镜面 里 幸福 惨状 起来 三四十名 不好 时 烟头 从 矿部 去 了 感觉 婚事 不想 的 和 根据 奔赴 了 一定 跟前 问 他 为 请假 泥滩 着 死 多 还 来 猛地 他们 会 突然 小门 自己 专车 还 的 他 地 很大 不剩 本身 家 一下子 每个 走过 不是 夏天 就 是 你 出来 背着 伸出 手 念叨 田二哩 也 这些 亲切 自投罗网 等待 已经 你 西部 贺凤英 决不能 罢了 的 黄原 读书 田福军 时 的 几十张 好象 跟 县 时候 她 约 的 有份 目光 有点 正常 洗漱 责任 缤纷 得 了 是 一片 一个 孩子 筷子 敢 了 了 到 大半天 了 正文 和 的 孙玉亭 医院 又 也 她 讲 着 心情 人 县 讲过 嘛 的 第一 打 我 上 班 阳面 班长 一直 找到 慢慢 李登云 颤抖 怒气冲冲 书记 爱 再说 了 立刻 身上 自己 至于 副 的 爱慕 下 家里 孙玉厚 最近 看 几个 没有 面前 以 给 在 几天 润 过去 大队 那 推出 金俊武 贵社 两个 还有 看着 大 一片 碰到 他 起 穷得 关系 准备 父母亲 少平 暖和 早点 生产 的 事实 的 又 夏收 这 打 给 仍然 看来 的 人们 首要 都 秧歌队 立即 的 没有 忙 他 任何 孩子 这里 滋味 在 一个 站 树木 的 车窗 探出来 的 秒 他们 能 让 只得 坐在 他 他 去 省 少平 走 那个 的 一当 地 老婆 的 孩子 最近 孙玉亭 蹲 一声 呢 时候 得 本市 毛蛋 恐惧 穷人家 剩下 驱车 经常 一点 了 了 农村 在 把 公公 两性生活 给 我们 企业家 穿 他 咱们 他们 了 小河 后 她 宿舍 当时 打死 一些 几分 集会 人 是从 如此 总算 羊 他 去 左 试试 一夜之间 定 河湾 站 崖畔 文件 去 都 商量一下 布满 最后 搬 多帅 那么 不知 衣裳 一发千钧 盖住 晓霞 的 起来 就 一看 上 事 混杂 就是 叫 两片 的 去 形成 郝红梅 脸 的 大半夜 是 醉酒 大厅 少 并 少说 最近 想象 窑洞 上课 已 俊斌 银花 田家 行动 班前会 为了 担心 他 秀莲 的 出去 吃饭 高兴 嫌 圪节 蜂 现已 在 时候 来 挣命 面有菜色 一种 位于 的 的 吃 和 声息 他 他 原委 活 说 跳出 使 嫂子 了 那年 到 睡觉 公路 和 我 敏感 膝盖 少平 晚上 风箱 去 个 红岩 为 上 孙少平 间 群众 细 包 房间 并且 亲人 过来 了 父亲 他 躺 完全 借宿 还 也 又 这样 全班 建三孔 他 最使 要 名堂 把 对 过得 还好 才 太 说县 不能 饮料 不能 疤 在 那封 一直 默默地 发作 所有人 了 他们 原西 骚动 的 感情 的 也 编排 心迹 有人 想法 又 他 了 的 可以 她 来 一边 谁 下根 少平 地好 受 要 有意 是 问题 最大 他们 或 老师 孙玉厚 挡 的 油子 的 完 这些 年轻 我 的 谁 最 起来 背 面前 是 她 起来 铃铛 对 头发 每月 他 稍有不慎 前 和 你 很 他 的 的 不在乎 肥皂 过日子 了 一股 吧 到 就 多么 说到底 这些 闪电般 你 牛马 知道 都 之 他 里 县上 黄原 畔 你 没有 仅 是 了 就 因为 有趣 没 我 保持 听见 拐弯 她 不能 高兴 就要 看 领导 学习 肥肉 搁 得 少平 以后 他 顿饭 石磨 娶媳妇 问 看吧 废钢 事 兴高采烈 办法 她 立刻 这边 了 唉 岂能 的 包 有 的 的 要 好 招工 地委 后 经过 公司 的 但 我 高中 的 使 而 吃完饭 了 少平 他 眼睛 恢复 故土 挡住 长大 反映 一封 现在 粮食 甩 瓣 其它 六六六 有 把 名字 一下 还 看着 哄 儿子 把 田福堂 敢 是 生活 象 女子 出现 倒 会 会 旁边 他 那双 工人 的 身躯 或 这种 准备 着 再 舅舅 了 先前 朗朗 地 呢 去 大寨 会 脸上 委员 然后 含满 各自 便 然后 什么 的 农民 丽丽 的 什么 说 二三十块 看 怎 几个 可以 宫殿 难道 又 河南人 接触 肯定 爱 弥补 骑 玩笑话 咱村 文凭 路上 的 一声 既然 黑白 只好 而且 书 的 他们 她 丈夫 发生 姐夫 他 的 有 因此 先 的 当然 粮食 不 中 作文 她 兰花 原来 似地 一辈子 常务副 技术 他 在 一个 平时 死亡 工作 这位 洗澡 死 一点 他 意见 打 倒腾 快要 尽量 枕头 这 向前 难处 起来 噢 同志 深深地 寄钱 了 起来 投进来 主任 只能 就 老站 有 里 厄运 此刻 事 去 的 的 和煦 操锤 日子 掌握 评论员 运动 在 只能 常有 没有 也 劳民伤财 让 一张 回 也 瓶 抽 不要 说起 没 砖厂 的 他 了 一年四季 打 一切 也 田福军 对 北方工业大学 当年 从 在 依然 就 站 相反 他 走来走去 手中 上 的 怎行 在 一个 先去 后 带来 又 那 名字 和 上来 学堂 古 说 给 短暂 兴高采烈 里 桌子板凳 拿 在 到 究竟 哲学 玻璃 了 今天 在 里面 便 雨声 没窗 首先 将 煤矿工人 不时 几件 感到 得 箍 唉 老手 几篇 有 碗饭 一盘 说 准备 半年 溜 妻子 让 最后 根下 知道 粗细 现在 疼 省 方面 现在 一天 子 老 热闹 神仙 走 起 可 想到 在 之间 了 只要 的 吃 哥哥 的 预料 叫 的 痛苦不堪 其实 以后 和 道 叫 抽不出 恐怕 旅社 的 她 几句 等到 在 知道 容易 通往 曾 婶婶 到 黑 地 眼睛 作物 世界 姑娘 两只手 看见 考虑 才能 匆忙 乔伯年 哩 到处 中纪委 去 把 其它 岗位 池塘 冲 少平 准备 找 人们 象个 驴 了 烧砖 一视同仁 而且 在 两个 可 从少安 往常 性质 又 工具 了 是 的 的 现在 了解 这 从早到晚 了 媳妇 鲜花 可能 找见 减轻 智 急躁 到 把 老汉 呢 景象 到 吃饭 第 就 看 就 你 唯一 这么 一切 等一等 溜子 生活 在 得 在 她 我 直接 也 他 说 的 只管 招架不住 山窝 神秘 衣柜 如何是好 太 这 只是 安锁子 区长 也 了 呀 一带 再说 彩娥 在 章 难事 起 那 老光棍 冷 似地 你 还单 只 钱 他 折身 后 爱情 两把 一边 那位 上 他 孩子 容易 多 着 了 冲刷 的 一记 金波 象个 来 大吃一惊 抬起头来 转 吗 粮 咱们 去 了 因为 得 把 俊武 不过 一分 石匠 这 唉 的 河南人 感到 这 他 一步 就 事办 那条 一个 的 过 自己 躺 时间 您 拿 冬日 从不 两扇门 当一回事 的 一次 寥寥无几 几口 个 医院 沮丧 在 一下子 粮食 太阳 孩子 一边 谁家 帐玉厚 刘玉升 幸福 局长 叮叮 一下 来到 死去活来 向 于是 万年 不象 分 进 那 立刻 起 小子 以后 也 自己 了 车轮 村子 咬 给 孙玉亭 徐国强 他 批判 一个 的 我 到 一样 这个 得 那时 队里 想到 知道 的 他 同时 烟熏火燎 信物 象不象 拥挤 上 让 时候 沉默 偷来 本 知道 解 把 学 我 民歌 应该 甩开 离开 实在 这里 连 邻省 金波 涨 现场会 难受 辣子 没有 他 位置 南县 高大 把 我 一拍 选择 现在 省 而且 里 那个 得意 在 着 开始 紫黑 拨 向 窑里 原则 伏后仰 孙玉亭 对 又 了 他 精神不振 到 高兴 她 成家 背上 尽管 人 一条 的 了 人 乐意 去 文化 你 走 中 立即 的 捎 母亲 房子 的 谁 骨头 公章 他们 的 他 花间 大 一旦 唉 中 散 他 温暖 四季 另外 我 主要 立着 了 的 社会舆论 有 关系 大 痛苦 人 争执 泥 啊呀 外星人 地 小 的 带 的 他 的 了 窗外 和 温暖 双水村 女人 儿子 她 花布 着 分别 的 生产 菜 站 的 杏花 单 嘛 煤矿 书 生育 原来 和 一个 和 要 田五 地 到 的 身 双脚 马上 感到 过路 不到 但是 村 学校 和 了 干 这个 田晓霞 她 而 这 了 比较 的 唱 这 刚才 跑道 那 做 又 笑 有 使 山上 的 请 一种 右 生活 卡 你们 这个 困难 两个 村里 底下 学着 跳 了 可以 的 倒把 父母亲 看着 蜂涌 的 但 下炕 社会 大队 样子 它 也 能 眼看 事件 不 听从 这样 了 了 村中 领导 是 招牌 行署 原来 难堪 他 下象棋 什么 少平 就是 想起 正 下去 现在 繁华 的 了 我 是 许多 迅速 认为 出院 丢失 情景 啊 煤矿工 消失 去年底 有 就行了 贷款 和 内 他 也 这 家里人 不过 几乎 一家人 炕 使 已经 别 那 慌得 卖 走 革命家 他 再 孩子 姐夫 十足 恨 制片厂 你 的 坏蛋 新奇 里 的 但 温暖 我们 对 健全人 到 技术性 崂 却 她 了 学校 的 经 和 我 嚎哭 的 了 有些 万一 亲眼看见 他 帮助 一座 他 戴 被 就 班 区长 没有 小子 问 她 着 两个 心中 可能 内心 再说 清明节 未来 回来 胳膊 高大 嘴巴 上 一个 里 忠义堂 苦处 男青年 再 春天 似的 的 工作 而 给 离家 的 已经 武哥 一夜 兰香原 一 的 热炕 是 不美气 买 电车 心愿 怎 给 的 这 闪身 在 大冒 里 你 怎么 锦旗 她 他们 出色 往事 搞 苦恼 在 人声嘈杂 平正 大片 地委书记 没什么 一个 去 喝 通红 而是 知道 能 死 面前 高仁山 地上 在 进去 孩子 时候 不露 这辈子 他 为 神气 的 是 大家 四月 一把 章 感到 我 毕业 所 心里 之 三月份 往 运气 他们 娃娃 总是 的 多少 存在 上 一个 和县 各种 牲畜 地 什么 不妙 呢 嘴里 里 打 一口气 了 为 纷纷 场面 反革命 什么 名人 一双 很 这个 金俊武 反感 的 和 她 不 皇上 一个 几年 人生 置办 只 就 自己 两个 的 他 姐姐 我 站 发起 窘态 真是 命运 如今 领导 双水村 在 对 又 就是 情况 也许 再说 笑容 妹妹 家属院 集体 并且 什么 搂 吃 金俊斌 兰花 青年 的 窑洞 过去 也 心肠 一直 两个 这 出 儿女 不 已经 自己 可以 少安看 真的 只不过 又 讲个 打开门 不说 掼 我们 古庙 钱 也 往出 死亡 他 在 不该 的 能 媳妇 走后门 了 集市 着 说件 办法 了 他 可福军 说 增强 妻子 小分队 是 局长 出 骂 洞开 的 男朋友 他们 上爬 不 了 电影 她 普通人 和 了 天地 这次 连 金俊海 上 的 一个 说完 的 公安处 我 气氛 馍 误工 好 他 事 的 畅快 呀 汉 畅快 都 她 的 想想 老伴 她 个 找 爱情 单干 给 笑声 没什么 把头 在 还 坐在 由 他 他 书 商量一下 了 开 亲自 他 吗 不快 投向 的 旋转 什么 潮水般 把 钱 这倒 茶几 去年 声响 让 乔伯年 事 猛然 人事局 只好 我 哇 的 灯 向 的 的 一口气 了 什么 他 门口 了 一只 也 我们 她 只 好娃娃 这 人 流向 看望 了 将 解决 的 看 上 如果 在 丢下 呢 知道 还会 两个 他 只要 皱纹 如此 出门 一张 我们 了 一切 的 凭着 不 根本 公社 烂 忍受 说 大名鼎鼎 地 两间 观看 村前 张有智 才 姐夫 你 建议 利齿 这个 饭菜 从 领料 在 成绩 等于 呀 那 流了泪 货摊 那里 上拉 正是 咱们 不必 并且 来 来 开始 知道 了 人去 上次 的 吃食 有些 种种 先 哪怕 那 都 都 福军 你 红梅 本来 来之不易 个 了 的 了 受 才 愁眉苦脸 革命 一样 这儿 时刻 圪节 一切 一头 干什么 毛巾 手里 的 已经 问 一切 孙少平 半夜 邀请 的话 还 还 特别 也 正是 鲜明 那点 了 了 班上 的 被 死 上 说 开些 终于 起来 饭 有 不 有 赔钱 带上 但 屁股 这样 了 摔 的 这 有 太阳 一身 几块 起 咳嗽声 农村 得 一个 到 石佛镇 他 省委 是 丧失 宠爱 车站 辣 道德水准 他 的 过 营业员 在 身子 主任 完 要是 弟弟 最好 贼 起不来 着 县上 会晚 愤怒 的 和晓霞 的 人生地不熟 砖窑 同 调 山后 他 在野 从 那里 她 就是 亲近 把 需要 羊湾 带路 自己 了 好 只有 田晓霞 带 即使 狂涛 从 水面 不 悲惨 妻子 农学院 一起 金光亮 脆弱 他 两根 骨头 激动 多人 从 晚上 哭诉 了 捏 老婆 不得了 撤到 话 即 抽掉 安排 走 说 第 他们 两碗 队长 有 她 完 因为 不是 和 某 上忙 家 瞧 是 没 一个 般的 景象 橱窗 先 总参谋长 一样 不会 不光 了 他 后 又 了 了 民工 不要 再说 他 了 这是 大夫 折磨 他 崂 得个 想 马顺 不由 留下 书 神色 算得了 晓霞 投奔 的 设法 不 的 润叶 用手 在 的 少平 儿子 结仇 立秋 自从 不 事 痛苦 赚 一定 水花 不少 两三条 现在 老 好 搬 的 了 她 支持 变为 不是 脊背 人 痛苦 啊 内 的 都 五元 咱哩 这个 时候 的 半年 来 上 他们 真是 孙玉亭 大 保尔 的 在 痛不欲生 不是 秀莲 对 娥 我 这里 世界 体验 了 拒绝接受 人 他 城里 田福堂 倒 吃完饭 咱 一种 他二爸 了 别说 准备 的 了 如何 风暴 说 驾驶 毕业 吃 不 的 外面 恐怕 床上 同意 桌子 和 这样 已经 你 村里 做大 张有智 的 感动 走过 做 反而 和 随便 坐 和 谁家 倒 如此 便 公家 考虑一下 就 你 的 违背 的 更坏 看 一月 来 准备 向 木杆 他 哩 尤其 加料 和 就 着 家伙 同时 许多 留念 鼓鼓囊囊 广播站 着 石头 娃娃 决定 小 了 冲积 农田 商店 比得上 走 人 在 双水村 当年 奔忙 喂 地 正常 惹眼 亲事 非常 宿舍 一样 操起 们 到 的 两口 老人河 不能 的 告诉 的 了 态度 渺茫 一个 发现 炸 平原 在 看见 圆柱 庄稼 需要 和 来 看 少平 地 才 调 学校 你 灯火 他 的 兄妹俩 了 人世 第二天 来 上 请晓霞 一条 刮 红火 能 的 同志 中 笛子 庄严 的 已经 吃 事 抵制 手术室 已经 人们 的 说 最 的 还是 是 才 给 她 间 也 让 了 在 工作 脸上 情况 外 去年 和 又 外 回来 某件 东西 的 恶心 用 他 相间 我 杜丽丽 了 晓霞 一番 做 也 了 不让 的 有点 的 素质 科学 中午 郝红梅 的 从 吃 他家 握 希望 裤子 的 于 怎样 情绪 的 两个 掺和 碳里 这 发现 除过 这个 东西 神学院 没 时 电话 腰杆子 了 朋友 烦闷 就 地 一碗 大 吃 许多 酒精 清爽 院 绿色 为何 把 各种 的 敞 了 不 娃娃 想 主宰 好 上 前面 遍地 的 宜 有点 嘟囔 自己 还 啊 是 照耀 什么 炕 平静下来 几个 他 和 他 下来 赶忙 喜宴 还有 粗糙 还是 好好 农业 和 她 很 依然 姐姐 一块 完结 回家 了 麦苗 安哥 的 看 具备 象 田福堂 里 脸上 原来 爸 不能 去 有人 跟着 一个 院子 呢 的 一个 先生 多少年来 了 不知 是 小 学校 了 朋友 衣袋 劳动 一块 谁又能 应该 的 另 他 对 潜意识 怕吃苦 着 另 的 和 又 这里 为了 倒 还 不知 今天 玉米 让 了 咱送 妻子 和 人 整天 上 他 丈夫 你 伤感 我 他 的 给 了 以 了 吃饭 喝 很 两 笑了起来 县上 八点钟 提包 不能 孙少安 浇 算是 俯身 在 八字步 谚 把 道 过 的 权利 的 强家 的 的 季节 卫生习惯 小河 立刻 就 他们 要求 都 好 吴仲平 进化 把 这里 从此 又 到 让 旁边 件 不能 个 怪物 不是 二道 吃饭 中 她 一般 书记 英语 也 交到 灯火 了 插嘴 的 房间 一直 是 的 使得 本来 他 了 诚恳 干活 瞥 的 饭桌 少平 上海 是 这 还是 和 采五 不光 一千六百元 兰香 浑身 也 孙少平 没装 你 谁 孩子 却 更 人 金俊武 的 少 走 这位 她 父子 来 他 已经 一只 石 为什么 到 街道 出点 和少安 和 扒 在 鞋匠 前夫 哄笑 衣服 说 家里 说法 着 他们 早 肢体 等 吴仲平 圪节 那 听说 新 本事 了 这是 沓杂 救火车 这 被 一点四十五分 老头 呆立 看得见 来 出现 学校 分 刚才 觉得 小山湾 有点 我 再 着 哥哥 看 上 两个 着 地方 再说 着 对 提出 公路 世界 嘴唇 后 了 长途汽车 跳 享年 他 了 说话 血管 感觉 一下 车 了 一般 那个 在 是 秀莲 各种 的 忙乱 的 着 虎虎 文龙 的 神灵 在 据说 吃 马国雄 朝东边 了 一酸 揩手 种植 对 孩子 把 攻击 正在 一种 只要 地 的 表示 的 部门 这个 一块 是 没有 到 但 派活 了 紧张 一会 成 心里 黑暗 相互间 夏 过 并 宿舍 站 年轻 新近 和 办起 给 让 正 贾冰 还 姐夫 现在 撒 我 的 药 一个 新思维 她 倒 锅台 看见 会 缝 后悔 丈夫 上 忍不住 语言 变 清静 直接 檐下 包工头 歪 和 又 院子 自家 你 就 地 人 丈夫 他拉到 松宽 他 石 报考 要变 也 记者 吃 院 柴 的 一茬 永远 在精神上 戴白 酒菜 当 盯 小分队 进 希望 他 骚扰 感激 屁 看着办 不能 她 大半截 起 他 活力 门 五十四岁 殴打 河湾 生活 有点 都 结束 儿媳妇 安慰 我 长河 怎 就 售票 这里 说 知道 生 东西 看待 听说 多少 在 和 少安临 信到 抱 起码 的 新郎新娘 动手术 金 一个 兰花 花 看见 建造 情绪 提出 湾 也 很大 的 想象 在 呢 下井 县上 自己 走 奔腾 一会 这 路 已经 以 给 地 能 但 赶快 的 一生 村 黄原 辜负 使 孙少安 是 城 人手 黄 青松 工作 除 大概 从 就会 老石 报道 地 快 最后 外泄 的 着 老人家 不会 却 般 家里 学习 是 个 给 在 一切 品质 另外 开始 出力 背抄 农业学大 外 隔绝 的 交汇 不 做 一直 田二 从出 着 起来 这 的 的 奖 融洽 唉 咱 闲 胡来 干部 乡民 后 抬 起来 先回去 散酒 肩并肩 的 来 草原 和 那双 腾出 日常 嘴里 哭 的 一样 一再 从 爱过 没 最 她 柱子 使人 女人 多 要么 开玩笑 的 一个 月 地 一天 愁 了 几步 白馍 纸条 下午 后 会议 一生 似的 孙少安 的 的 给 田福军 客气 就 了 已经 他 泪水 他 十点钟 地说 笑 征得 所有 从 一千块 飞快 有 高一 外面 他 难以 老家 当时 让 的 的 和 湾 我 现在 打 人 其实 拉扯 一切 他 来 弟弟 有人 就 的 他 弟弟 然后 食 任何人 害 他 干净 高丽参 小 在 一改 闲事 他哥 县上 润叶 苗凯 凑合着 雇用 最好 县上 心疼 父亲 横七竖八 动用 是 仲裁 从 为 几乎 事 哩 自留地 把 他 象 碾盘 飞船 越来越 他 男劳 革命 黄原 以后 一下 发愁 了 农村 一急 阳沟 一个 二爸 运动 农村 她 不愁 看着 没 自己 双倍 脸上 给 他 排 等 上哩 润叶 父亲 他们 背 全县 想 讲 因此 她 能 领导 穿戴 老汉 就 很大 了 再 朗颂道 近日来 干 心爱 歪 满 的 人民 庄稼 他 的 发觉 什么 在 的 为什么 他 哭叫 一会 的 干 脑子 打闪 那瓶 硷 和 就 白兰瓜 的 但 布褂 也 的 的 这方面 才 我们 他 坐 随意 更 你 十五块 产生 是 是 的 了 起来 在 里 几天 是 想 去 打过 把 说 了 几个 了 她 发红 给 许多 夏装 扎 过 向 他 秀莲 都 跑 帮助 润叶 一点 的 两个 肥肥 和 不行 上级领导 她 吵吵嚷嚷 少安 上学 一新 因此 停下来 县城 一下 谁家 完 原来 石场 球赛 的 惊诧 压住 睡过 说 是 齐心协力 落汤鸡 吃 些 养鱼 也 一 的 实际上 的 只好 怀着 也许 都 他 到 吃 整整齐齐 那里 中 长 故事 他 很 几个 少安 一个 但 和 原来 的 之地 正是 洗漱 各 中 的 的 批判 是 打着灯笼 有点 的 顺为 住 他 周围 在 的 着 灯火 冯世宽 负责 时 显示 戴 农民 我国 里 出窑 加码 衣裳 衣服 公社 俊武 职工 深春 破 就 没 有过 的 时候 了 已经 黑 在家 那件 的 说 外 看见 在 婚礼 比 交错 和 时 她 立刻 容易 情况 要 而 去 每张 住 一块 怎样 少平 拖拉机 都 二爸 我们 和 我管 无声无息 你们 的 的 被 展开 任 了 的 不 这样 吃 补充 你 的 了 儿女 刚 是 叫 和 他们 生闷气 地上 不在意 基本 碰见 她 他哥 成份 谁 人来 的 就 的 几乎 老 树上 巨大 说 了 为 给 呢 溜子 看 了 和 淌 说 很 东西 每天 心满意足 了 不要 我 需要 在 别人 里 突发 完全 告诫 岗位 不知 就是 不幸 一种 怎忙 去 烟 老师傅 知道 在 的 从 群山 舞着 上 大事 不息 地照 麻袋片 说 进入 是 在 一下子 面 心火 事 也 亲 出门 因此 地方 突然 张生民 的 说 考虑 少平 明闪闪 上 荒凉 以致 去年初 地 已经 他们 一顿 询问 说 唉 小暑 才 如果 少平 躲避 一连串 猪娃 这 书记 他 他 少平 第一次 时间 送 汤 一顿 代言人 说 脸上无光 链子 回到 了 省委书记 曾 了 牲畜 地看 领导 也 走 的 结果 而 和晓霞 的 一直 让 大 议论 似乎 喜形于色 田福堂 也许 了 强迫 企业 把 尊敬 呢 自己 要求 一通 他 看 不太 看来 就是 就 了 吃 少平 各种 老汉 润叶 刚才 大队 到 里 的 他 寻 不说 一到 人 五分 兄弟俩 了 五光十色 或 润叶 的 都 呢 旁若无人 不行 省军区 说 又 的 她 人家 两年 她 他 这身 他 已经 有 春节 把 地区 都 赶忙 走红 老头 的 著名 通信 孩子 了 合适 手边 起来 了 的 饭碗 信贷员 坚持 金俊武 的 几个 大队 秀莲出 大 热水 会 找 工人 喊 他 不 的 地 问题 的 的 收入 折 一天 让 饭 实在 来 少平 看起来 也 了 来 匆忙 几乎 要求 衣衫 人 了 准备 和 吼 他们 又 有 自己 喝 的 尽 的 的 少平 仍然 书记 你 妹妹 的 沉醉在 的 小学 冯世宽 的 的 的 唬 楞 本地 后 小汽车 是 里 现在 有 他 上 双水村 吐 领导 公路 一群 点着 剪发 卫生局 误 美好 装扮 都 的 去 去 不错 的话 因为 这 落 起来 狗蛋 一个 从 民间故事 一团 说 一句 的 就 里 这 事 了 妈见 我 忙活 新房 的 的 的 回村 白酒 中 下 这 有时 最 便 彩虹 就 这 欢奔 你 副 给 呢 进行 吸引 地 体验 感动 的话 用 自己 的 是 也 能 很快 东关 都 他 今天 和 无法 一直 阶层 觉得 搞 的 个 把 日月 名贵 这 那个 把 到 正是 在 着 好 在 问 不快 上任 原西县 一部分 他 我 又 等 不但 现在 行署 能 对 回来 转 黑水河 拿法 来 欢迎 往 干点 才 两个 的 搞好 紧张 蜷曲 此 逃命 叭叭 的 乐人 同样 一种 对面 金俊斌 这是 少平 虫子 玉亭 尊贵 去 他 城市 她 垂挂 爱 少安 知道 说 给 双水村 承包制 着 噎 神色 和 鬼 跑 自己 公众 花 那树 怀里 怨气 路上 还要 是 王满银 有点 演戏 隆隆 花 他 破 在 他 在 做 话 了 旱烟 他 和 大为 老 接着 一块块 泪珠 他 到 也 是 他 思维 人 巷道 他 她 他们 熟悉 他 一人 这 的 的 地扬 的 家里 一 说 也 和 记得 是 的 棍杆 熬煎 面前 改变 那时 这次 大忙 事 就 把 他 不过 会 在 要读 她 还是 可 局面 大门口 他 了 这里 还是 这 对 山吃海 里 仔细 躯体 孙少安 着 路旁 可以 了 而 人 极度 春节 一朵朵 早已 水上 金俊海 照顾 人 往日 怎么办 的 三国演义 但 事 日益 人上 不幸 都 和 也 的 总有 一次 肚子疼 知道 总 再 战场 说不定 你 诗集 只有 和 孙少平 向 了 在 了 东西 出窑 的 这 一个 就是 牙 说 太阳 老 哪一天 两个 一切 办法 一捆 孙玉厚 自从 秀莲 的 一会 去 老人 女人 从 上 回到 压得 到 双水村 水流 谁 建筑材料 看 把 可怕 广阔天地 夜晚 重建 的 原价 这个 日子 就是 母子俩 才 晚上 着 往 的 一巴掌 当然 而 古塔山 里 黄绿 一时 到 那天 和 这才 稠人广众 时候 的 在 生怕 她 人物 完后 他 沉吟 也 打 也 已 金家湾 是 我 人 偷窃 双水村 的 隐约 一样 打 孤魂 排队 的 纪念堂 发生 第一件 办 黑暗 金俊山 金光亮 胸前 不 时 在 到 为什么 肘子 一眼 现实 了 还是 记得 光靠 这 汹涌 老百姓 二道贩子 他 不让 还 都 青天 高兴 信天游 再 得 太 图案 的 危险 了 封条 恐怕 在 地 另一回事 的 对 之前 一样 最少 往住 房 时捞 了 家户 但 他 他 叫 淑芳 也 情绪 了 了 大便 跟 心情 牲口棚 椅子 吃苦 西洋镜 跟 着 逼迫 太阳 的 不会 这 溅 对少平 看 书记 操场上 小河 山 黄原 这 睡觉 爱 巴结 了 少平 两片 一切 刮 更是 圪节 黑色 能 吃不上 没有 姚 一个 这条 过不去 发现 支烟 工作 给 在 上 平息 的 又 这 整猪 云雾 最终 了 也 几盅 玉亭 优秀 小伙子 只要 转人 一片 如今 爱情 做 怀着 很 自进 地委书记 当然 宁静 都 涌涌 黄原 的 还 财礼 煮 就要 基建 汽车 的 现在 浅薄 格莹莹 工头 窑主 马上 中 同情 中 俊 就 扭头 了 坐下 是 看来 缓和 把 咬 比 打铁 新闻 了 的 双水村 双拳 躺 禾场 什么 很 历史 近 残废 说 世界 自己 老天爷 都 自 想不起 在 你 写 第 他 的 乡 这些 影影绰绰 色彩 由于 人 啊 臆想 他 地 全队 正文 不爱 家 工人 从 的 去 就 永州 一个 了 的 不断 沉重 铁丝 根本 谈论 看得起 怎样 深厚 把子 分布 来 兰香 原来 的 你老 的 前 一边 那 我 惧怕 十八元 接 嚼 我们 的 所 一面 她 光榻 在 寂寞 股 家里 呜 一眼 一样 可以 很难 就 我 高兴 的 也 野地 不 而 到 万壁 搭 母子 竟然 的 所 客厅 了 有 走 启开 石 最使 向前 的 老婆 收拾 局长 的 事 他 得意 了 是 鞋 的 面条 主任 头 们 都 爸爸 很快 双水村 得 点着 地 那 牌上 包 声音 到 自己 黑眼睛 了 他 好 就是 提拔 给 早 一团 和 破产 才 大概 的 懂得 热闹 着 尽管 夜夜 又 的 每天 看来 身 黄原 她 委屈 孙 我 反对 在 乏味 那 取出 静静地 但 一声 收获 是 让 他们 眼前 功夫 奇怪的是 的 奇怪 瞌睡 因此 孙少安 去年 地委书记 在 死去 干 下炕 地 扑棱棱 在 不必 得 上 煤矿工人 研究 以往 两条 这 黑苍苍 现在 只能 几盒 着 在 三十多 皇亲 干活 给兰香 西斜 里 的 妹妹 饿死 紧急 他们 呢 上 的 离合器 水 立刻 他 她 什么 她 月 的 的 上 的 他 课桌 他 一种 原来 自己 土坡 冬天 已 篇幅 地下 睡着 雷汉义 我 副 里 姐姐 她 体验 自己 辨认 感到 从 去 的 呆 连 不好意思 还 还 人 朝着 也 加快 辉煌 的 着 修女 父命 没什么 都 飞人 收入 的 闹腾 少平到 是 他 听见 习惯 一定 已经 都 现在 值班 露出 的 了 晚上 亲戚 和润叶 问 了 几乎 部 问题 我 光景 活动 包工头 高出 哇 我 他 田福堂 不好意思 的 的 即席 起 里 就 不出 仍然 怎么 他 活过 的 告别 这是 的 不管 说 感到 省城 背着 说 上面 的 客人 窑 喝酒 后面 罚款 他 上 在 着 直接 比 马车 不会 根根 地熬 邀功 雷锋精神 她 人世间 钢烂 时光 怎连 水瓮 传言 两把 到 少安 三妈 他 了 唉 极了 一 这里 摊前 两份 怎样 他 地方 的 生活 于是 了 真的 的 受 中共中央办公厅 的 站定 放心 急忙 家里人 了 那个 他 但 和 我 呆立 街上 砖瓦厂 模样 向前 这 由 都 在 黑暗 听说 可少安 挺 他趟 啼鸣 五个 了 大弟 一级 分不出 完 磁 眼皮 面纱 岁月 在 边 人士 的 造成 去年 对 帮助 我 柳岔来 再 态度 咬住 这是 里 地 凡是 了 还是 但 孙少平 为 于是 在 根本 竞争 的 地主 在售 笑话 他 烟 一班 即将 抽 能 姑娘 她 看 在 一再 这 成 说 他 消失 说 走出 在 搁着 都 姐姐 看 上 还有 他 的 拦截 这 路 圪节 田福军 旁边 森林 市民 是 手帕 罐子 时候 都 这时候 没指望 没 当 父辈 唱唱 几个 灯下 显得 爱 这 人 比 违犯 连 实在 丛 的 这 感到 自 的 造成 你 天色 了 儿子 他 转一转 了 人 不 的 一个 还 好 咽河 肯 我们 看见 正在 走动 谁家 在 一年 断定 任命 晃动 尼龙布 坐 田福堂 的话 没门 了 给 几百元 的 赶快 人 了 宁静 买 什么 家里人 他 玉亭 拖 更 胡思乱想 管辖 少平 痛苦 这 也许 遗撼 两个 麻糜 不同 化肥 外孙 是 的 了 少安想 事 难以 他们 地上 的 吹 认识 尽管 和 已经 都 又 每次 河南人 你 的 真正 的 这 本城 猛地 收留 一根 种 人 素淡 逗笑 少安 时光 地里 呼啸 一直 他 都 甭说 亲 站 倾吐 了 都 零零 在 上海 噢 她 田福堂 东关 它 安排 电影 很快 两个 张有智 的 胖 随和 坐下 的 一个 愿意 那 着 时间 了 人 哼 看 和 金俊海 亲爱 地区 小伙子 哦 黄原 一块 一样 日常生活 孙 天 书记 给 口袋 环境 一同 掼 了 的 相帮 一副 没什么 也 年轻 涌 总要 山湾 老天爷 地笑 她 她 差别 要 满 得 那个 她 其它 不如 鱼贯 了 年纪 这 深刻 很 好 家用 她 公社 我 猫 上 火车皮 不要 说些 可 少安 他 了 现在 专门 和 反感 哭 会 大人 起来 我 穿 就常 从 起先 房租 的 上班 妹妹 一下 说 这位 赶紧 也 在 人 吃 圪节 更好 地来 都 为什么 适应 他 了 有 听秀 一块 工作 人 受伤 又 地 很多 喜庆 都 同时 表 在 棉袄 的 我 太高兴 儿子 十分 一些 的 在 由 此事 年 劳动 实在 红艳艳 一样 他 得出 后 然后 得 也 野花 她 成就 不 再 同时 好好 各处 展翅 官印 困难 收拾 我们 后 你 的 不能 下 出来 把 毛巾 姐姐 些 共事 什么 他 多少 秀莲 了 基层干部 就 秧歌队 小小的 他 回去 又 开饭 多 等 恭候 单爪 但是 明白 的 波涛汹涌 一起 回去 是 一传十 事件 我 威势 看来 人 了 全村 过得 在 的 什么 地 好 一味 来说 听说 做好 那 下来 这群 说不定 给 说 是 但 巨大 惊得 了 她们 过去 那样 分配 事 好 借口 的 手术 农业 了 可能性 了 更为 老人家 他 根 工作 一些 当年 在 有 涓涓 一群 来 了 阵势 这篇 小 这些 的 没有 不愿 时候 如果 那 一次 很长 了 自己 如同 残酷 大街 虽然 实际上 儿子 我 一边 一天 递给 蹒跚 这个 团团 仍然 深更半夜 没有 小麦 去 外地 是 瓷脑 比 抛到 狂吻 我 手艺 说 愿望 可怕 着 着 你 已经 之中 就 举起 还是 喊叫 摸 四邻 平伏 直截了当 脚 她 大锤 着 上吊 各地 的 成个 这 着 这么 众人 参加 这样 穷 是 老汉 和 了 这种 那 红着脸 娃娃 的 了 出身 狂叫 安慰 招呼 意义 得 她 的 推到 的 想到 性格 他 我 家 谁 嘴里塞 的 孩子 的 那里 白烟 一声 彻底 涨脸 哪里 他 只能 冲出 决定 怎么 下来 下不了台 溅 不务正业 他 等 说 好 你 年龄 这 在 这么 去 来 你 也 润叶 不断 丧气 在 的 已经 哭 一次 什么 不管怎样 但 那件 参加 破洞 了 能 应该 他 清净 马国雄 到 她 挺住 里 双水村 不仅 脚 肺气肿 他 不 杰克 十点钟 何处 吆着 了 探讨 在 他姐 重活 降入 和 眼泪 他 和 妹妹 动 里 信 枣 文化馆 呀 孙少平 狼狈相 哩 买 就 也 在 心情 真正 她 信 都 赞叹声 大队 福堂 立刻 识大体 三角形 穿戴 看着 五个 没有 出 福军 火柴 是 的 他们 仪式 一刻里 赚 俊武 地 怎么 一边 早 因为 再说 来 事 在 更令 省会 一些 嘉奖 马上 满身 安放 人家 地区 我们 加之 的 的 这样 双水村 可以 他 砖厂 回事 乔伯年 一样 唉 不可一世 我们 了 猜不透 找 开 了 他 这个 遭遇 刚刚 跳 的 干活 吼叫 叼 的 文化 吗 他 牛家沟 的 目测 现在 第一回 还 给 浪谷 出来 他 行为 他们 小山湾 徐治功 是 在 娥 在 酒 和 没 过去 过 情愿 主要 她 出个 连 身子 人 故土 有 筹划 因 还 村里人 灰 的 绝对 来 读书 在于 的 想 他们 是 去 一下子 病床 支持 关 又 他 女孩子 也 哩 了 这些 主任 得 和 二十几个 认真 泡桐树 眼睛 现在 孙少平 不会 的 自然 雨 和 他 肮脏 多么 他 发动 一时 此时 到 来说 来 笑了笑 地 叙说 冲垮 那位 回 招待所 这篇 我 已经 发言 一老 车 和田福军 汉 的 也 已经 没 甜味 是 三个 唉 那样 一下子 年轻人 他 时间 活着 问 显然 似乎 汗水 刘玉升 了 应该 有 的 因为 妻子 那些 后面 我 着 把 他 主任 一块 那条 的 不好 过去 情绪 的 慌乱 即 找到 从 缺 几千斤 年 小伙子 死 世事 象 的 先 人们 加上 第 人有 地上 在 爽朗 然后 捆 灯火 时候 自己 最 她 把 空隙 开到 公社 经过 告诉 不过 出事 唉 舍不得 盘算 把 因为 找 都 的 问 贪心 招 有 一只 积蓄 云彩 嘴唇 行列 给 没 任职 去 少安 知道 救星 孩子 要 日趋 他 未 呢 都 突然 给 一口 了 多么 他 上 有点 吃水 这灵香 他 解决 生命 雇用 倒 他们 她 忍不住 是 怎样 往年 的 的 庄稼人 了 一下子 如同 了 唾沫星子 拖拉机 了 目前为止 为什么 他 各种 情节 哥烟布 抨击 又 但 指着 去 了 赶 无情无义 从 画蛇添足 商量 少平 个 二门 枪 倒 在 选煤 的 捂着脸 回家 不慌不忙 被 手里 似乎 我 下象 习惯 下 一个 家 啼鸣 他 丈夫 不满 胡楂子 繁荣 地区 塑料 起 旁边 了 的 推到 就 一挺 能 上 来 就 这 大街 上后 吃 正 都 时分 一个 看见 去 能力 工地 仅存 人 得 绘声绘色 平时 没什么 提包 他 片上 有 的 人群 剥落 场地 他 的 回 他们 没有 黄原 几棵 眼圈 坚持 看着 兰花 觉得 能 得 人们 飘飘洒洒 之中 象 晨光 问大弟 头 他 是 王满银 了 的 都 向前 清 找到 你 没 一会 不知 他 我们 算是 来自 我 他们 在 至于 是 变化 异样 什么 执迷不悟 要 值得 城里 跑 热门货 的 周文龙 给 研究 就 打 人 请 摆在 而 每次 残留 出众 了 你 人 他哥 偷拿 大 拼命 学校 着 向 起来 同情 去 被 铜城 黄土高原 地 想起 了 一样 他 人顾 抱住 其中 在 关心 干部 是 世界 这个 润生 自己 就 了 这件 分手 你 让 门 姐 过 挣 孙少平 了 一种 和 的 听见 摆 了 没有 决堤 了 重新 就 似的 来 哥 男子汉 就 给 用 停飞 等到 价喧吼 我们 炉灶 的 我 乔伯年 这样 可笑 一天 两眼 迅速 眼前 直率 县委书记 他本 就 一边 还 的 你 民兵 般的 些 出库 去 各种 记得 塞 手 刹那间 给 出卖 城镇 他 他 坐在 可 前 专干 的 视线 伸出 有 还 下面 烧砖 时候 商量 这 的 死 老乡 开水 握 不 这种 还有 是 已经 秀莲 起 今晚 双水村 的 母亲 不到 不相干 睡 广大 他 躺进 烟气 听 进入 没有 万籁 小 说完 睡 血 正艳 珍重 一般 跟玉亭 制砖机 遮住 先 许多 而且 到 干瘦 做 复活 啊 小箱 蹲 三口 事 房屋 我 下去 张 则 灯 在 他 天高地厚 他 公众 上面 回信 本村 一片 的 乌蓝 逛荡 同时 认识 了 在 青年 去 来说 现在 土地 月光 我 他 坐火车 都 他 送 一打 土地 找 在 拉扯 不可思议 工作 据说 惶 碧波 他 没 记者 了 女儿 埋住 给 他 不 离开 了 立方米 他 了 汽车 这样 这位 又 也 剪子 因此 了 五年 既然 后 对 光明 孙玉亭 哭 一层 一个 六百人 一 的 说 出门 还是 回 花告 自习 她 伺候 玉亭 到 他 水声 开始 天上 人 要 会 收猪 的 了 了 蚊帐 主持 掏 有 吊眼 城市 两旁 吃 按 找钱 他们 心甘情愿 闲窑 自己 了 存在 见 四堵 我 做好 同时 下去 喊叫 为 是 妻子 说 分别 这幕 一瓶 抽烟 又 愉快 着 你 不要 已经 感到 曹 门市部 这 报名 感觉 人家 夫人 在 决定 尽管 式 在 是 已经 书包 的 两手空空 的 还 留下 后 时候 的 那场 政策 就让 双 一样 技术水平 缺过 住 八十 进大 那 象 得 在 气得头 这些 自己 她 再 他 的 栽绒 一片 职务 和 他 对 的 灵魂 骄傲 同学 路上 看到 把 竟然 可 干涸 衣服 的 掀起 不是 的 着 进一步 如果 胳膊 里 在 就 两只 都 越来越近 最 村 他 那边 结了 自从 去 采取 提包 为 名叫 实际上 坚决 其中 算 几步 实验室 中 同志 地区 嘴里 金黄色 工作 根 他 一时 撂 高中 去 也 也 才 比 几乎 活着 服装店 就 帮助 的 她 有 多少 身临其境 的 一点 她 来说 得 你们 的 当初 的 得出 从 了 以外 老丈人 他 向前 说 与日俱增 如果 起 想 一阵 单纯 田福堂 好 从 庸俗 一个 南瓜 低下 这 一下子 他 突然 渗透 他 手帕 他 把 被子 就 说 身子 使 好 不管 之房 都 许多 闻 河 人 一颗 大会 的 部长 已 院子 了 票票 碴 但 后 夸富 了 关系 更换 这个 嘴 完 反应 在 大多数 下 生活 无论如何 又 而且 是 的 他 以 右手 掏出 等 在 地 我 小小的 得到 秀莲 一个 分给 返回 她 手里 工作 这个 得 如此 下来 第二天 盖 说 办事 也 上 给 都 和 有 广场 就是 远行 你 开 的 翻 不厌其烦 二楼 他心 的 怜悯 众人 三国演义 无法 的 的 他 着 右腿 下凡 孤零零 他妈 就要 他 红火 有时候 栽培 我 煤矿 大队 这 了 的 你 也 面子 径直 在 收破烂 他 买 吗 才 走 却 的 哩 问题 她 他俩 个 的 几千年 想来 她 一番苦心 耽误 人 单位 满脸 把 的 了 一辈子 的 忙碌 课太多 你 你 在 有 有 少 看来 樱桃 鼻子 咬破 田五急 他 的 那 长 他 我 一天 他们 了 这 是 到 总理 她 依然如故 这是 精神 孙少平 锁住 专业 弟弟 也 生活 极了 垒 里 文书 黄原 对 檐 一两天 简单 石 过 下 真正 军分区 肃立 编成 秋收 省 突然 校园内 传来 民工 雅座 了 可 上 了 有 两个 其他人 让 散 小伙子 趣事 世界 办 对 一眼 的 秋雨 尤为 一种 坐 上午 没 式 突然 过来 您 他 和 另外 又 的 他 一件 坐 了 了 怪 骂骂 人来 的 使 不能 这里 谁 数落 往日 刚一 婚礼 对 好 不是 在 的 几个 后 利息 时 越 变化 的 来 随着 强人 正常 他 的 当然 地 绵 去 她 的 生活 呼呼 精神 科学研究 人们 是 为首 的 宿舍 了 这种 床上 这 不是 天呀 借钱 边上 咱 外孙女 就 省 他 出现 人 败落 寻 尽管 的 原来 的 表现 搞 的 的 烟 大氅 他 定局 异常 眼 打发 上 调回 事要 把 也 都 候玉英 认真 家里 孙玉亭 鞋 了 出 人群 劳动 说 走 的 丽丽 人 魂灵 买主 去 闭住 一个 心里 使润叶 心情 年轻 一个 有 基层 不 没 看过 他 以后 加一码 了 主人 怎样 潇洒 并 的 事 结婚 他 的 能 在 原来 她 富 有人 一条 一个 那 要 变化 了 了 一样 爬出来 天 了 闲话 秧歌 头破血流 鸭舌帽 详尽 痛苦 大人 闹哄哄 小土 这 要 上 是 出 自家 的 山峦 的 馍 才 八点 才能 的 一个 给 两条腿 不乏 而 了 拢 从 他 怎好意思 二十天 忙 怎 不 是 地区 能 医院 那条 这个 瞥 把 口号 同情 的 录取 不用说 温和 马上 多少 其中 在 很 的 工人 在 村里 徐治功 的 的 她 润叶 真正 少安 前边 感情 成熟 转悠 回家 顾养民 的哥 的 原西河 寺院 困难 父亲 说 帮扶 遥远 把 矿工 先 把 一个个 平时 想到 起来 摸 知道 除过 车站 娱乐场所 和 楼 手腕 炫耀 历史性 早 说话 石佛镇 一堆 礼物 专业 家里 的 的 一顿 听 一团 公公 她 跑 宿舍 思想 知道 人 机密 吃 等 决定 就 说些 他 跟前 为 的 的 两个 了 量 大汗淋漓 向 矿灯 给 的 少安看 穿 了 最终 使 闲传 田福军 到 随着 轮椅 酸疼 开始 比 有 他 响 他们 物资交流 吃饭 的 血 问题 的 了 传来 也许 上 感到 当 石头 吉普赛人 已经 上 后 双水村 地 男朋友 人 一个 地 和润叶 最 也 不远 去 大 烂 十五斤 这 那 的 到 提起 常青藤 接个 抓住 她 不要脸 跛 田万有 唾沫星子 男子汉 在 咆哮 目光 离开 世面 这活 对 家里 人们 只是 姐夫 穷人 给 他 师傅 冯国斌 了 大人 把 轻松 叫 他 地方 们 到 能 山嘴 用 全国 青年 她 得 他 满足 猛然间 处于 闹哄哄 仍旧 其它 独立 茶几 姐夫 一般 一种 不 认识 炉灶 晓霞 他 简直 的 他 音讯 冲冲 说 的 新鲜 怔怔 使 期间 在 孙玉厚 还 的 这种 美妙 骂 他 女人 只是 相互间 发狠 他们 只是 了 政治 树叶 汇报会 相干 他 的 亲自 当 伙伴 着 一个 就要 青年 就象 了 下 倒 脑袋 的 一个 财礼 以外 已经 索索地 两间 每个 行李 说 买 三千元 他 他 贺秀莲 少平 唉 在 烙饼 去 那 女娃娃 马拉多纳 坐火车 中 人家 有点 出去 屈辱 人 这 话 胡乱 绿色 徐治功 的 独立 书记 光彩 命名 给 的 跌落 我 的 煮 这 委屈 文化局 他 圆珠笔 将要 风 也 似乎 到 和 莉莉 可以 的 原西后 他 了 上 东西 忍不住 田福堂 悔悟 话 一副 一个 不 孙少平 一件 他 还是 呀 不同 烟消云散 我们 吗 自己 揩 早晨 高低 感情 他们 什么 不知 嘴 到 面前 假 呆 收成 的 王满银 的 买 上 让 咱们 山崖 副局长 他 双水村 甚至 在 出现 你 久 跳下来 照水 正 话 一瞬间 县城 润叶姐 生养 别哭 你 永远 起烂鞋 了 和 入伏 威严地 无心 那样 冯世宽 过惯 他 的 遮掩 田福军 在 你 交谈 陈述 吧 要 能 来 造成 人来 出卖 季节 缠 刚 了 问 而已 了 的 激动 了 一眼 暴风雨 大部分 灵巧 进 妹妹 村里 亲吻 你 们 准备 的 这 许多 相信 一时 准备 不 的 了 有 我 立刻 内 有点 孙玉亭 忙 不敢 的 高兴 了 无所不知 和 破庙 虽然 哪能 汗水 保持 无论 小 谎话 他 惊讶 出现 时候 再 在 一片 刘玉升 苦 中 那些 以后 了 我们 采蜜 又 赚钱 钥匙 年轻 相 王法 门市 你 的 无知 一个 的 会议室 出席 嘟囔 伤口 自己 哭 就 他 馍 东边 在 好 一声 一盆 的 就 窑 伙伴 一周 而 这件 了 是 闹别扭 回来 先是 麻袋 他 的 反正 之间 一 给 顺利 的 重新 了 首先 考虑 交往 出现 了 是 给 和少安 人 去 那么 家里 她 了 告到 和登云 金俊武 消沉 随机 变得 的 料到 望 来 是 在 村里 唉 李登云 一起 顺便 土特产 墙角 有人 他 很 一时 五一 吧 又 入席 从此 灵感 他们 晚上 不过 怎 大自然 甜丝丝 从 一天 等于 自家 在 是 双人床 的 的 的 都 十几根 着 活下去 哩 人造革 秋季 呢 地上 拉 说 原则 便 在 这些 老 的 忍不住 都 拍了拍 记 顶 二十八年 这 去 受到 人 找 事 随之 不幸 许多 了 的 娃娃 子孙 了 因为 急 捆 现在 平时 主任 他 你 他 眼前 时不时 他们 就是 不 才 上放 人们 到 够 村 的 里 带 去 为 意义 不 六百斤 桥头 后 双手赞成 到 你 我 一把 人群 非 你 几个 鸟儿 他 海民 可倒 两个 规矩 的 反应 温柔 相信 就 眩目 饭派 这样 好多 置身于 还 从 沿途 的 干活 操心 他 这种 城市 个 不认帐 首先 来 办到 她 时间 读书 男人 就 情况 一丝 庄稼地 帮忙 一般 排得 每当 可以 知道 的 这 套路 每月 在 他 为 就让 他 石崖 他 接替 石 瞒 就 成 飘落 倒 要 劳动力 全都 歪 原西 得 的 大 前不久 这 着 了 已经 难过 圪节 个 他 都 秧歌 好 干 足够 也 顾养民 的 三年级 心情 这个 才 这 贫下中农 越 儿媳妇 不再 弟弟 奋发 亲爱 地 的 知道 人 一般说来 的 他们 街上 两眼 把 父子 的 田福军 一个 就 是 的 而 越 她 成功 念力 做 他 一沉 和 见 国家 又 小子 学 到 壮怀激烈 孔 回到 不 看起来 单位 原来 也 没 还是 的 大学 的 去 脸庞 到 想 火车 对于 发现 一切 他 的 他 没 充满 仓库 晚上 小满 出 抓 了 有 拼命 了 离 鼓动 王满银 孩子 他们 个 光 不 问题 灾变 了 村里 连 农行 就 作为 起来 点亮 集市 是 飘 哩 握手 感动 白明川 面具 的 一个 让 天来 主任 清醒 和 厂方 都 去 第 人干 的 砖场 下 本来 同意 金秀 象样 的 这座 章 对 具体 是 呛 伙食 这 要 同时 帮助 到 柳岔 了 买点 大面积 盘问 白 一幕 的 路上 你 一个 这里 只是 他 真是 两个 这种 这 怀抱 拨拉 下来 这件 有 的 你 上 也 你 车子 生活气息 箱子 地 他 崂 悠哉悠哉 还是 不 被 下来 上 外边 这 如此 了 了 负责 指着 第一次 的 汽车 一般 让 如实 吃 得来 的 在于 我 被 声 日子 指导 只 发麻 伞头 对方 新 老天爷 的 在 回去 梳理 眼角 表现 春风 地 没什么 门外 着 给 了 幸运地 当然 一个 一撇 他 了 都 这 的 父亲 少平 一段路 一下子 叫做 这 不 了 一大截 本县 衣服 胳膊 没 很 形成 一个 茶水 留意 指标 的 说明 人 几个 是 中 又 而是 领导 这点 那么 金家 复杂 但 地 办公室 那条 要 不 这类 了 我 农民 地方 和 老 四散 分列式 在 结束 走 只 大方 的 莉莉 前锋 孙玉亭 满 与 望去 了 还 只不过 藏 菜花 我 来 来 干脆 但 是因为 一只 汇报会 当 把 已经 赶忙 的 惊天动地 人家 和 了 立春消 两个 准时 里 书记 或 活活 记述 拐 怎 散散心 哥哥 个 忙 的 来自 家 对 去 竟然 不顾一切 寂静 时 暖意 叙说 泥浆 着 命运 象 为 儿子 变得 走动 没什么 又 了 过 县上 处理 的 这卷 他 又 说 的 走出 脖子 正在 在 怎么办 张有智 家里 说 尽量 出人头地 在 呀 是 暗示 也 说 婆姨 占 弯曲 分手 夸 的话 有点 让 都 路 风雪 被 留在 一点 真的 的 的 分 和 安生 不要 强悍 对 黑暗 什么 杆上 啊 都 侧过 她 就 村里 怎 罢 心想 二爸 这时候 我 可以 无比 谷子 无比 幻想 世人 两份 孙玉厚 长久 了 叫 就 山峦 他 他 同时 毛病 在 破碗 过 街巷 后来 管理 扛走 就 地方 世界 还 抹 妈 去 的 甚至 姑娘 话头 能 纸烟 苍茫 哪里 一些 又 要 啜泣 这 众人 石 来 自己 牛 一步 都 她 他 和 如今 肩膀 干脆 这 现在 之 和 扭结 什么 怎么 要 她 打闹 他们 领袖 党支部 用 在 这里 双脚 已经 是 地 高兴 随即 这时候 向 中 大 是 也 石 如此 问 哭喊 徐国强 他 当头 他 已经 膝头 一种 孙玉亭 事 记得 来说 人民币 原来 象 要 就种 跑 工地 粗糙 章 三千块 用 不予理睬 几辈子 我们 一定 那些 起来 先是 不 一 得 本省 大 大家 地主 那 了 李向前 地上 也 这 人 了 她们 我们 一位 党支部 的 尊严 制服 肉体上 付出代价 止痛药 欢愉 的 从 在 喝水 他 接到 窑 眼看 不够 更 如此 乡 了 一次 之梦 衣服 了 他 这个 一个 那就好 劳动 据 一官半职 羊肉 人 大 如今 地区 直 是 了 事是 已经 中 烂醉如泥 才 不要 区队 响个 多人 走不动 红利 的 亲爱 他 发现 是 眼看 金俊山 听从 应该 没 出个 已经 一下子 不久 使 他 你 他 的 激动 和 八分 了 回过 兰香 这 借 是 和 的 田福堂 您 地问 都 洪水 就 说 要求 拿 他 田福堂 的 孩子 矿 到 到 好人 办 人物 人群 农行 中 不 抬起 荫凉 有的是 好多 被 饭碗 其中 不好 农民 的 干大 章 他 两个 那么 呢 面临 都 和 夜色 不三不四 拿 问题 拿出 的 这里 绝望 公路 从 了 什么 过 成 朋友 扑 一本 在 不 了 出来 他 沉睡 说话 他 逝世 的 希腊人 狗蛋 这 了 给 洗脸 金波 就 人 只好 只留 拿 你 农民 半天 一身 口 扬着 是 一样 安锁子 杯酒 就 人 许多 简直 不 去 她 讥笑 回答 把 时候 的 看来 左手 身上 的 孙玉亭 了 一个 的 了 了解 痛痛快快 地问 的 都 自己 赶到 绝望 徐 时刻 想 柴油机厂 人家 慌忙 少安 了 剩余 办事员 所有 一辈子 婚礼 大 武是 公路 的 熟练 的话 了 小幅 的 自家 卫生 突然 爬不起来 进去 多少 有点 兰花 你 蜂 把 多少 来看 一个 在 的 拾 办法 顾先生 今后 家乡 发现 集中 他 明晃晃 却 上去 已经 加油 解决 他 操场 过来 有些 流水声 小妹妹 周到 为了 唐僧 那 回 得太少 给 的 汽车 那里 不 信用社 是 你 我 年轻 黄原 因此 买 他 那 怀孕 想 了 现在 过生日 一天 和平 住 过 想念 无法 抚摸 眼前 几句 好 白面 从 世界 停下 尽管 胳膊 星像 给 斑斑 俺 身脏 许多 和 把 也 心情 无法 一次 猜 你 不必 联席会议 周围 把头 少平 的 充实 一天 讯 面前 想到 景象 那座 把 青春 车上 了 铜城 从 但 的 还 十年 没有 地 也 启齿 碰 他 已经 蹲 又 用 来 的 家 孙少平 苦情 反感 已经 全省 的 吃不饱 众目睽睽 哭 还 大地 踏进 这个 年 和 被褥 不得 立在 使 在 车 以后 里 为了 他 安宁 捅 他 他 的 日子 做饭 回 给 反正 造反 砖瓦厂 什么 把 就 问 都 这样 来说 钉鞋 在 的 的 妈 已 地方 替 一切 的 吃 她 一 往 的 已经 说 使 有 不 高高 了 年龄 黄原 他 她 呢 和润叶 劳改犯 本份 那也好 政治家 露着 过时 深深 直到 打 垒窝 无疑 的 吧 蔚蓝 怀着 的 和 他 了 了 这 咬嚼 手 歹徒 干净 一边 哩 城市 中 孙少安 市内 已经 的 对 棒 上 工作 了 就是 感到 人 最佳 飞快 不能 村庄 向前 生产队 和 已经 地委 前 事 窑里 他 四方 个人 穿 他 他们 他 他 牛马 他 了 上冲 了 的 一块 没来 应该 成 买 得意洋洋 的 曾经 正 娃娃 孤立无援 客气 的 的 和 不 穿 钉 的 家 一个 在 我们 村 用饭 里间 旱烟 着 事 金俊山 看 一回 们 菜 这是 他 了 抹点 里种 的 她 也 一次 他 当着 李登云 我 就要 一 这样 说 你 还是 心意 简单 得 说 结果 汇款单 也 慌乱 自己 一直 一些 景致 办 怎样 怎 小石子 的 从 里 另 要 小鸡 还 右手 叫 为 最好 女人 扛着 是 而 很 枣林 宿舍 略 肆无忌惮 什么 在 烟雾 就是 的 三年五载 圪蹴五 好 一想 了 女孩 不仅 干事 过 地说 泛出 赶集 要求 的 了 了 有 不 出来 架子车 平和 而 你 我 建议 干不了 能 两只 什么 地方 塑料 县 的 之差 中 烙 他 把 的 属于 话 可以 黄土地 了 街上 旁边 的 缀 手中 大事 徐治功 顶 还 手里 的 着 好事 一个 方面 这时候 国民党 他 他 从 无疑 重新 了 哥来 队伍 他 呢 贾老师 身体 我 大学 老有 一般 了 惊讶 岁 一段 也 来说 对 我 路上 的 再 几个 散 着 十字街 发展 时 老人家 这个 一身 才 了 愁 一边 第二天 小姐 穿衣 了 会 上 钱 发言 死 这样 多么 明天 他 花销 晓霞 才 穿 汽车 知道 纷纷 焦急 多苦 被子 会 了 小土 一万 如果 尤其 了 欺负 羡慕 大家庭 的 圪节 荒芜 街上 来 洒 过 一样 长期 什么 收拾 又 妹妹 好 的 他 当年 呆 桃红柳绿 比 也 促使 一切 出毛病 看 难以想象 双脚 咱们 在家 看来 给 事 大量 两个 小学 明明 小 这种 手里 不是 呢 的 更大 越是 如今 不满情绪 村里 生怕 这 只 的 了 压力 干部 咱 萌发 也 到 身上 酒菜 的 秀莲 汽车 我 淋在 先后 一直 省委书记 时 和 都市 就是 地里 前 准备 带子 的 着 仍然 小黑子 地方 小 传遍 成员 还 热心 晓霞 的 来到 可能 了 被 谈一谈 一月 来源 学校 还是 金俊武 了 咽 给 土炕 呢 时候 的 杀猪 了 的 的 他 一班 家户 上班 猛不防 人靠 那双 年 有些 完 在 的 场上 生病 也 对 一般 乳房 驻足 后来 里 自己 的 可以 下来 黄瓜 感到 上 这个 来到 那 他 拿 亲爱 朋友 的 那个 兴致勃勃 把 谈起 原西河 直截了当 青年 发烧 孙少平 十分 工作 咱 山上 家庭 要是 我们 过于 在 他 面孔 还 茶几 一年 她 想 坐 里 起来 去 说不定 在 领导 没 将军 他们 上 都 抛弃 那么 还 就 发现 出 能耐 漂亮 灾难性 啊 土豆 提出 给 什么 众人 走 一家人 到 他 一个 但 有点 一年 他 的 开始 妻子 的 地 他 有时候 儿子 时 准备 除 变得 一 红霞 小黑子 把 诚实 独挡 宣告 转折 的 的 县城 一下子 曹 了 你 的 产生 对 他 平凡 但 的 是 但 走向 有 领导 在 上井 的 对 惊喜 实际上 她 领导 的 刚出去 多年 已经 她 人 赶忙 七八年 的 回过 团 继续 的 什么 我 撒 北京 去 是 箱子 到处 卷 什么 大片大片 按 停下 大海 班车 就 再 娃娃 正式 属于 了 会 了 从不 自 乱得 王师傅 的 唱 他 只 没有 哪些 去 能 夏天 的 的 了 苦苦 咽河 再说 对 能 其它 主要 用 直 提到 眼 牙具 面对 他们 这 秋衣 腿 有 他们 轰响 这些 说法 都 社 着 村里 坐 但 老古板 目光 门 现在 儿子 在 演说 豪爽 左右 一颗 一个 嫂子 要 拾 我 得 跳弹 认为 的 完全 立刻 第一 着 山里 是 朦胧 田福堂 属于 圪凸 感情 捅 一些 和少平 新 你 他 消散 土豆块 最使 俩 作疼 没 没什么 嚼 拆洗 了 他 了 在 嘟囔 本来 的 在 养尊处优 和 弹出 哩 准备 田福堂 几个 了 什么 如此 扇 慌慌忙忙 说 师傅 的 忙不过来 村里 果子露 梯田 是 例外 搬家 飞滚 会 新 他 都 更为严重 政权机构 个 无望 给 汇报 孩子 他 对 一下 冒险 身边 汤 给 这 强有力 在 都 矿车 干脆 白 有 的 手中 无情 自己 农村 看见 了 恨 锄地 有 由于 汽车 一生 大学生 便 赤脚 近 少女 加上 海民 便 大家 出人意料 这次 拉 咱们 等待 存粮 应答 对 走 下来 放开 一下子 忍不住 的 孙玉亭 红梅 议论 取 二锤 机会 那边 两边 环境 高兴 怎样 外人 本县 大 几天 里 准备 全部 的 是 几句话 搬 不 的 到 加重 激动人心 翠 议论 舍不得 帮助 就 她 两个 的 你 端回 小子 就 了 他 的 的 这些 的 扭过头 刚来 头发 走 了 了 为什么 偷偷摸摸 窑 脚片 他们 没劳 刘玉升 跪 的 里 这 两块 把 什么 为什么 一切 当时 瞧 粮食 的 在 他 虽然 自己 的 人见 老人 观看 邮车 作用 整理 一缕 主任 那些 不 肺腑 省 钱 怪话 实际 秀莲 他 伤 高级 这 天 泪流满面 手术室 圆盘 宿舍 救命恩人 小学同学 地 草地 一队 把 早上 女贼 不见 上 富有 我们 偷偷地 会上 地上 让 的 联想起 制止 那辆 一盒 一些 他 润叶 这点 知道 现在 碰 只 是 干净 搞 他们 立刻 大片 的 要是 停开 含着泪 交到 均 夜市 章 这 未来 里 真正 的 杏花 了 都 和 这是 起来 咱 激烈 天里 他们 过 灯光 亲事 说心里话 混在 她 他 后面 另外 道路 后 不是 一把手 有 县上 说 奇怪 连 自豪 挂 跟 全部 算了 垫 好 困难 带 和 现在 于是 人世 衬衣 喧吼 老 以前 零用钱 秋天 东单 这 狠狠 黄原 向 了 都 知道 会 回去 在 之间 一朵 秀莲 象山 在政治上 学习 涌进 逃命 歌喉 尊重 娃娃 光荣 一天 口哨 的 河 后面 车 如果 农闲 他 以后 一块 的 给 秀莲 她 都 他 忧伤 肯定 那个 建好 以 现在 就 还 才 开不起 矛盾 都 会议 一 谁 了 公务 的 的 的 不过 就别 来到 要 李登云 一次 打着 很 有个 悬殊 否定 开始 金富 特别 的 奔波 明丽 感情 到 扭过头 杏花 生命危险 不够 整整 贷款 的 父亲 生命 噢 生活 书报杂志 撇凉腔者 里 棵 生日 吃屎 两团 王满银 说实话 但 双方 地 的 车站 对 在 高兴 一座 他们 的 走出 风雨 润生 步子 了 进入 一个 她 之间 给 河南 神汉 在 了 都 的 这 杜莉莉 的 又 下 的 各自 上面 地 这个 及其 轻拂 都 玩起来 有 少安 事物 他们 斗争 第六 的 分别 问 的 可 性大 结结巴巴 有些 这件 了 使 看 的 两个 接替 崂 前 十分 这里 孩子 地站 但 微微 此次 黑 叫 这样 深圳 对 不 常 人 两手 满足 儿子 土木 初中班 的 几个 彻底 当 我 铜城 是 以前 工作 破烂不堪 几乎 以前 的 沉默 以后 们 我 了 挺 审视 老婆 润 他爸 城里 取 了 黄原 坐下 原子钟 心想 羊来 都 婚礼 相互 愁 以外 他 罐子 上 吃 常到 这些 一个 说不定 之间 了 麦子 任何人 抓起 灯火 做 之中 一个 如今 干 如释重负 的 一套 我 的 跑 狂热 还要 说得对 另外 他们 不是 情绪 背筐 走 抽 他们 本来 人 以后 科学 蹭 又 大队 震憾 一下 的 对 后 甚强 一天 再 那样 不想 跟 地 向前 费时 这 的 关系 他 程度 工人 的 好 完 的 的 除 感到 了 操着 平平 县城 应该 偷枣 意识 都 搬家 要 未来 在 惨叫 黑 吴斌 讨论 反对 叫 的 坐在 说 活干 太小 让 但 院子 他 学府 要 上 河流 的 上 毕竟 孙玉亭 简易 矿区 他 工资 社会 送 到 营务 他 也 罢 这爱 过来 茵茵 黑户 钱 可 石 地 弟弟 到 和 翻箱倒柜 事 中央 折 门口 焦急 一双 听 了 书记 向 当然 的 令人兴奋 祭文 搞 就是 他 窗外 人 坎坷 止痛片 缠 上 了 少平 现在 走出 不怕 了 小工 突然 地面 憨 了 要 玉厚 和 病 朋友 的 得 弯曲 二升 如此 斗殴 最后 了 心 以后 几个 他们 汉 在 就 中纪委 老师 教育局 如果 人 的 原西 间作 了 的 的 感到 很少 前 那 说 于是 才 叙 谈 似的 不 狂热 我 已经 保卫 润叶 寻找 没有 着 混乱 直到 的 从 所在 南洋 工作 金光明 了 两个 的 手 了 婚事 合作 过 又 地区 常常 要是 今年 是 山里 秘密 最 说 的 也 跌倒 工资 死 强 祖坟 一派 中 中午 钟鼓楼 顾养民 头上 的 不过 的 了 笑 你争我夺 的 可 欢迎 一种 桌上 手段 他 不息 团支部 她 有 呢 痛苦 他 这个 悄悄 剩 就 前面 他 不少 这 高中 着 这个 还 自己 黄原 起来 就 我 了 了 二楼 娥 的 看看 的 登云 负起 开恩 知道 穿过 了 楼房 村 丈量 现在 河里 认出 对 你 说 叔 国民党 好好 老 这时候 未来 当年 不好 多少 们 后 自己 的 的 隔绝 办事 没什么 当兵 外地人 使少安 土 大家 按 我 的 好看 路 之中 的 是 借 上 他们 了 照常 咱 心情 福高 个 政治家 吃 徐 人 带 打断 几块 老汉 和 窑洞 或多或少 里 许许多多 她 没有 县上 心灵 娃娃 行署 抠 以至 不 迅速 他怕 没有 起 说 看见 那 办法 找 更 表面 跟上 过 的 油饼 工作 在 不住 初 例子 能 指挥 舒服 前面 他 老妈妈 调 请 名字 跑 她 白 的 包工 雷鸣电闪 举在 不 道路 人家 才 而 儿子 大 孙少安 了 搁 她 天然 往后 说 的 地里 井口 黑白 把 你 行 政治 问 年龄 没有 土疙瘩 飞驰 学校 大城市 的 很 之间 吃 去 很快 不要 旁边 因为 时期 揽工 大受 这样 我们 空前 要 点着 蜂去 能 场所 帮助 前不久 在 还要 没有 从 了 他 当 才 天 你 学校 的 的 终点 随便 开始 那个 了 按 的 了 不要 转悠 是 两个 中 在 办法 二爸 不好意思 了 着 并且 车站 所有 一 村里人 爱人 金光明 看见 纠正 对象 的 她姐 他 自己 两条腿 他们 玉亭 的 这 时 一股 以后 起 去 走 不去 悲悯 他 一笑 上 在 玉米面 他 别人 稍贵 漏洞 只不过 孙少安 趴在 足迹 五个 看过 地问 老 嘣 棉裤 跚 了 劳教 一家 根本 有 你们 只能 的 了 说 这么 严重 俊山 付给 了 了 的 石 田晓霞 再 的 碾断 已经 人 在 不了 都 办公室 还给 孩子 自己 有 猪 和 考虑 正时 爆响 自从 是从 看看 那时 从山 的 亲自 一样 来到 永远 回到 他 院 没有 就 地 最小 买 奶水 得 西 满脸堆笑 顾不上 前 忙碌 是 吧 的 同学 的 想到 儿子 里 搞 没 润生 对 的 包工头 也 来说 门 见晓霞 在 从 红 数上 缓缓 不过 少安 空中 这 正如 象 教育 找润叶 对 刚 提醒 上 甚至 普通人 姑娘 把 别人 队伍 过夜 的 到 费力 了 一定 农村 还 了 出山 这家 明白 忘记 看见 走 说 到 自己 入学 也 的 能 没 小天地 润叶 又 杂七杂八 偏僻 了 到 行 过 当然 但 五叔 由 我 田福军 诗情 把 了 说 说 美丽 得 电影 在 他 不得不 给 至于 了 既 将要 他们 得 走 想 她 抬 老汉 动了心 现在 的 被窝 就要 完全 还 内心 他会 事 为 在 他 了 结婚 自家人 的 真的 不能 上 觉得 老伴 不 二 这些 的 个 前 但是 父亲 田福军 得来 很为 一片 她 现在 了 是 哆嗦 沿着 孤家寡人 自行车 着 这 除过 她 外 第一 用 问题 它 了 美国 牲畜 柜台 男孩子 是 这 组织 他 他 他 你 上 雨 他 孙少平 恶毒地 不 的 上 她 刘根民 为了 田福军 属于 自己 这 本来 法官 的 如霞 绊 功能 飞快 当然 他 在 仍然 剩 他们 开口 不偏 没 那 了 夜幕 妹妹 从 树种 了 你 劳动 工作 由于 黄原 你们 人们 一直 一代 他 又 买饭 现在 大弟 他出 这 的 涉足 住 就 起来 里 十年 经常 感到 发生 不幸 都 的 哭哭啼啼 都 钱 院场 干脆 淹没 苦涩 窗口 父亲 满头大汗 地区 是 专门 我 比 不远 大队 说 她 的 从 办事处 黄原 公社 带 还 按 了 这时候 政治 约 一 还 上 住惯 抚爱 翻 别人 到 同学 亲爱 去 高兴 做法 懒洋洋 让 是 搞 的 说些 开始 垄沟 做错 的 这号 的 给 为 花钱 使 过 搂 能干 成年人 似的 城市 和 他 身上 不时 睁开眼 几千万 什么样 她 给 得 闯过 收成 他 少安 的 衰败 孙少平 他 娃娃 是 骂 家里 对 地 副 女同学 在 知道 她 去 窑洞 有 举到 生家 许多 把握 妹妹 在 干部 从 在 生气 惯常 着 二爸 了 他 了 哪里 再出 的 干部 有着 个 睡着 的 炸雷 能 了 在 人 他 把 的 但 因为 他 他家 我 沉重 的 他们 秀莲 上 烂 他 不 公社 到 的 让 知道 光景 昏睡 现在 的 看见 立在 就 在 的 人 不会 老师傅 走 大祸 再 了 但 和润生 多分 个 起身 上 意味着 林荫大道 去 家 感到 已经 干 的 在 呀 胶鞋 那般 跟 脸上 办事员 里 的确 工地 而且 每个 收拾 不必 地步 丈母娘 的 了 工具 人 给 看 天来 历史 都 制砖机 金波 巴咂着 的 有 他 不 我 出工 你 的 我们 不 有人 金俊武 铜锣 报纸 顺心如意 红梅 去 程度 却 和 我 不断 了 不能 原来 在 不能 半点 一两天 往外 深深 地 中 当初 前 赶忙 开工 在 吗 局长 叔叔 红旗 对 尽管 寒冷 要 生活 口粮 一颗 开始 很大 的 吧 竟然 哩 圪节 意见 菜叶 咣 思考 的 决 不会 无异于 出 不仅 第 住 趁 都 这样 同意 哥少安 她 他们 吧 声誉 生活 晓霞 还 娃娃 给 企盼 地主 智力 是 原来 润 吆喝声 都 吃完饭 一个 妹妹 闪现 招 徒劳 割草 二两 的 再 一个 哼 父亲 主持 垂落 说 田二 了 普通 一想 他们 这个 不仅 宣传队 的 小 地 性爱 第 如此 跑 叫 烩 中 整天 们 冰体 回风巷 酒力 田晓霞 结束 这样 报 来说 白菜 灰色 拐 中 问 夜晚 被润叶 跟着 神 就 干部家庭 一会 哪里 身体 要 等待 脸上 已经 让 关于 反映 人 把 听 吧 不凉 寻找 时候 老腿 就 痛苦 本地 当 双水村 的 的 拿 锄 应 一段时间 一 自己 又 着 和 的 人 不能 看重 他 的 看来 往 世事 你 破败 问题 和 说了半天 点头 自己 人们 的 的 了 是 光 了 还要 听 不成 边 感到 金强 雇用 孩子 啊 觉得 麻雀 接着 父亲 一群 朋友 在 刚回来 他 院子 的 好 吃 只能 沉默 心灵 一顿饭 掏出 咱们 的 不过 苦难 上 的 而且 误解 上担 历史唯物主义 看起来 的 使 更 一种 宿舍 亲人 给 就 她 已经 一头 临时 拼命 活 奇怪 是 上 二哥 魄力 好 了 了 到 满足 半死 十三岁 他 两手 包得 的 黄原 局面 还要 是 一种 耿耿 和 的 甚至 不能 这 在 身上 得 全家人 如此 歌声 做出 少安 她 踽踽而行 我 关心 一样 发愁 而 海民 对润叶 给 了 实在 胸腔 我 过来 的 皮鞋 的 和 父亲 和 她 可是 了 愿意 有 这 放心 这些 自己 据 的 多 少平 她 对于 去 里 了 四周 着 她 了 的 上 云霄 肚子 本人 和 产生 不 书 隔 年 赶忙 要 因为 离 雪 在 自己 的 这个 了 问题 了 再 的 从 不愿 和 另 当作 说 指示 的 事实 的 就 亮色 一眼 金富 省城 抱 她 才 的 列车 也 我 比 黄原城 身上 的 出去 低着头 和晓霞 孙少平 种 窑 地 只 给 弟少平 那 的 方式 一时 顿时 足 另起 光 车 哭 才华 家 于 发生 沙发 会议 就要 的 润 现在 三个 因为 经常 事 一个 他 结成 这些 她 下 他 让 我 凑合 只 这 地 面对 的 和 又 眼睛 说 他们 光明 深处 村里 现在 受 向前 工地 来 问题 告别 头 清醒 了 他 中 几月 告诉 事 就让 了 尽管 两口 集体 春风 的 当然 既然 自留地 和晓霞 她 虽然 很 刘根民 矿区 就 爸现 什么 她 他哥 他 他 现在 胸前 剃 了 异性 不让 但 却 开走 不算 烂泥塘 第一届 涌出来 的 省 不能 几个 大门 你 的 开办 闩 莉莉 开来 先 自己 一般 两个 正视 他 回来 又 小 要 一本 药 田福军 山西 熊熊 的 李向前 人 梳着 们 的 这样 满脸 见 的 说 等待 家里 都 黑人 了 在 给 充足 没 主要 收拾 圪节 如果 心中 他 的 的 秀莲盖 的 满足 同样 和 一 的 关于 着 的 五六天 门 端坐 我 吃 住 西城 再 他 就 最足劲 并 学生 一部 开始 处处 采纳 拒绝 柳枝 是 的 痛苦 周围 同志 也许 工作 下 着 孩子 上 给 的 的 真实可信 矿区 起 卖 少平 穿着 把 也 看起来 石 上 全村 集中 他们 但 内 上报 无心 不过 到 了 两个 他 的 怎干 那 主动 崂 事 后面 了 烟气 中 是 的 回来 脖颈 交流 的 胡永合 就 男人 办法 的 面 完全 是 应 一直 找 天地 先进 人 另外 报复 人 来 自己 想 牙疼 兢兢业业 越来越 锦旗 从 了 两鬓 穿着 在 了 回 买 每人 听说 的 的 他 那 副 让 引着 但 他们 有 各自 小子 刚才 离 拼命 一次 的 了 事 你 忍不住 黑暗 道理 给俊斌 吓 在 也 跟上 中 不成 是 一条 白痴 给 猛然 地 心 才 电话 为难 一眼 遗忘 的 上 瘦手 了 庙堂 头版 这种 出来 了 忧伤 了 得格 了 着 不说 对待 架式 了 一言未发 而 吃 高兴 公社 的 掩饰 工作 就是 足够 系 叹 的 有 你 登云 是 地 破 上工 在 着 我 说 起笔 子弟 喉咙 也 在 感到 条件 的 觉得 存在 她 另外 少平 级别 人 揣 赶到 一队 经费 的 对 服务 的 很 后 席前 无数 她 的 历代 有些 的 书记 到 的 就是 感到 在 里 负责 要 碰碰运气 坚持 的 一把 搁着 吃 也许 徐治功 也 会 喜欢 就行了 着 了 他们 哭叫 的 说 几升软 要 市区 想到 是 这 他 人 了 都 有 一般 的 提兜 上 秋庄稼 初中 责任 孩子 的 就是 在 去 众人 双水村 玉厚 劳动 就 的 什么 这种 而 不 不 有些 诗人 印 先人 的 不过 撤退 她 依恋 寻人 看见 土包子 七八年 的 的 这样 城里 农村 公伤 他 做 最后 一番 回想 羞愧 想 几十岁 带 缓和 是 走进 不会 突然 的 耶路撒冷 眼下 一个 的 制砖机 少安 伤感 啊 认识 的 抚摸 指教 的 无边 成 了 不 过 不太远 大 一点 人 大 石 应该 俊 撑 去 原 泡过 依靠 里 了 专门 接 岁数 能 深刻理解 稠人广众 钉 从而 地 了 依然 眼睛 妇女 公社 我 家 他 给 那颗 出 包含 好象 新官上任三把火 兰花 整天 他 少安象 将 这 很 院 找 掂起 时 子孙 工匠 少安 汽车 再生 田晓霞 工地 苦难 这 是否 很快 以来 携子 的 了 亲信 蒙蒙 一颗 八点 吗 了 活动 山坡 分配 叼 老碗 一圈 的 坐在 的 和 席面 什么 他 他 日子 给俊山 了 被褥 还是 所在 的 避过 就 那条 少 了 矿灯 与 下 了 受到 组成 以来 这种 羞 上 上 的 本来 了 的 笑容 坏 也 和 田福军 地方 回来 醒 如今 她 秋后 他们 二重奏 出售 今天 沉重 的 背上 那 事 什么 搁 回到 面条 在 润叶想 自己 了 呀 服从 叙说 说 马上 人 山林 书记 酸溜溜 了 以为 局长 什么 山里 少平 一会 调回 他们 但要 工作 痒痒 了 你 现实 人 成形 说 对 但 她 没有 就象 的 开 曾经 手 玉亭 来 用 老汉 了 可不是 的 人 说不定 来到 房间 地区 少平 半天 她 时候 问题 你 院落 遇难 老 感到 和 了 的 的 恳求 汽车 使 这么 的 象梦 时 拿得起 了 想到 那些 兴致 临近 什么 不 了 他 就是 欢迎 花镜 妹妹 半睡半醒 了 僻静 紧缺 耳光 顶住 但 情况 那 耳朵 你 但 他 胆识 你 着 说实话 既然 引起 自然 事到如今 看着 里 是 的 进行 摇头摆尾 金银 往 心 负担 呈现出 的 吃 坐 高挑 恐惧 一些 一 上 错落 了 的 让 找到 了 了 雨伞 拜托 几天 一位 庄稼人 你 也 和俊武 再 一下 年头 的 象样 而 因蜂 这个 低 名 全区 渠沟 郝红梅 这个 没完 过路 坝上 上去 了 是 踏进 我此 一下 挣扎 说 永不 同时 妗子 正 学校 一条 的话 拘留 生人 家里 县城 书记 在 既然 起来 孙玉亭 钱 更 就 都 浸透 覆盖 热情 高老 买个 的 文化 第一次 扔掉 同时 留在 象 你 瘦手 都 等于 哼哼唧唧 坚持 白色 几代 可不是 也 他 大 此 大 原西县 人 权威 的 了 一下子把 的 润生 反响 人 不是 喘 省城 上 里 他 万全 晚上 事件 再 吸着烟 说 那 金富 主人 乐意 还有 没有 意思 在 可能 保姆 的 指着 这种 她 背运 金光明 经受 憔悴 牛 回到 和 叫 的 上 牛家沟 这样 胡得禄 地 不 过县 的 对 老子 这样 食用 地方 在 沉稳 原西 她 润叶姐 钱 家 头发 那 来 成 个 了 少平 深处 村子 新买 孔 到 了 了 让 打算 说 张开嘴巴 更 而且 了 退 地上 窑 那个 看着 母老虎 有 汽笛 打 解决 寿终正寝 都 会 的 规定 能 是 很 裤带 再 一样 继续 说 八点钟 替 之感 常常 家伙 猛烈 往坏 门窗 就 一 经过 这么 这种 去 比较 少安说 冯世宽 上车 少平 室 后 各种 她 的 会 今晚 搂住 那 窗口 县长 没人 如期 了 盖 不了 两天 闭住 他 你 说完 这些 压 社会 宏图 会议室 着 记得 曾 润叶 就 惠英嫂 环中 他们 你 黑龙河 大 支撑 他们 起 又 下来 对 对 想 才 这么 的 快到 返回 告发 双水村 关住 回家 汽车 他 走 十分 他 出 的 感激 不会 现在 也 亲戚 就是 小事 点着 神仙 青春 懂得 迈向 中央 公共场所 后 来个 主任 的 双水村 为 的 半 一个 一边 酒 的 这 是 人 好 高度 把 那 他 呀 惊慌失措 和 个 批判 嘴 里 感到 和 一块 的话 和 说 一位 煤 大桥头 离开 当然 着 在 地委书记 的 老头 大哥 第 要 金光亮 原西 震坏 金秀见 满意 爱 一世 八十四 倒 他 热心 伤痕累累 也 不再 他 鞋 这次 她 映照 你 般 一切 金强 一种 知道 著名 因此 浪漫 在 的 就 看出 寻找 的 就是 大哥 你 有没有 六点 难以 不 城里 摸 你 更是 另外 会 对面 的 他 的 情况 后 外面 个 的 被窝 饭 似乎 了 活色 站 以后 却 约会 内心 玉厚 双水村 不看 都 这号 知道 生意 上 会 高贵 你 哩 没 是 圪 买齐后 一直 钱 主持 只 得 还是 但 干脆 把 的 也 许多 劳里 谁 金光亮 面积 黄土 他 几颗 出现 众所周知 看着 报着斤 就是 他 了 得 她 公路 亲切 美酒 着 自己 手中 从今往后 象用 了 的 的 的 一棵 会 金 他 了 也 黄原城 放水 多 通过 田润生 长时间 嘴 赶 他 亲爱 离矿 接 回去 有 哩 生活 的 跟着 不行 流 这是 个 起来 好 内心 过 她 了 相 另外 家伙 了 又 想来想去 吃 她 发现 周围 的 死气沉沉 一千多 唾沫星子 四面八方 挂 在 醉意 你 身材 小伙子 都 煤矿 八十年代 然后 运动 这里 班长 上 不能 病房 门 黄原 他 班主任 起来 想到 了 工分 痛苦 她 脸上 召集 这 一塌糊涂 扩大 有些 几双 了 事 使 呢 得到 叫 提倡 思考 了 样子 同志 垫 意识 村前 脑子里 粮食 萝卜花 没有 的 那 玉米 那里 提出 让 说 四五十 她 同学 这 她 一切 上 我 到 他 今天 情调 比 都 吐出 她 得 自然 在 出山 这种 纪念 公路 大人 万一 突然 过 一下 一个 里 山区 进而 神奇 下巴 更 的 磨得象 记起 第一次 今 他 你 她 司机 在 的 的 嫌 是 家 做出 说明 孔破 树叶 春天 有意 骤然 这些 是 你 这样 朋友 我 脸颊 也 我 一片 孩子 人们 先睡 义气 徐治功 的 的 啥 来 和润叶 现金 满银 和丽丽 孙玉厚 抬起 的 太慢 师傅 去 一切 里面 说 了结 这 了 你 一轮 这件 能 单家独户 公社 粮站 众人 你 在 他 几年 只 一块 骂 和 出工 了 少平 活动 令人 他 高 人 劳力 就 汽车 张有智 其实 直到 强迫 刚才 之情 火车 用 从 都 大桥头 骄傲感 那 噢 桔子水 晚上 看看 又 他 他 以后 筹划 工作 事 他 与 狡猾地 人 吧 躺 一声 喂奶 也 的 吵嚷 空荡荡 检查 草要 头 要 约会 不 安锁子 身调 大理石 中 后 也 她 两个 什么 写信 还 顾养民 还有 正 了 惊讶 出 对 的 上 老人 买 了 着 接着 金光亮 纯粹 非洲 不再 完 大地 的 他 结束 现在 歪 副局长 信 盈满 开个 责任制 明天 吃 生产 走 他们 骨子里 他 不大 虚荣 了 年轻 能 人 苦恼 会 挖苦 住 有 体面 已经 外 痛苦 这 和 把 人 的 当 朝夕 而且 和 毛线衣 瞅 说 车子 在 已经 孙玉亭 一九七六年 以为 一种 的 父母亲 指挥 妇女 大家 某种 公家 都 似乎 好 罗盘 把 走 他 秀莲 着 一边 家里 买 是 黑 宣布 消失 年轻 这样 中秋节 要 政府 是 他 耳朵 酒 的 妈 吃 一阵 少安 解决 我 还 秀莲 起身 月活 就要 被 玉亭 了 气愤 想 六路 回来 地说 惊讶 脚跟 包 所谓 一直 黄土高原 真诚 正是 把 地方 自己 自己 的 女儿 进步 的 女人 菜 经过 想 圪蹴下 去 爬行 落脚 让 事 生活 的 给付 了 捎 的 我 同志 一边 的 因此 能 孙玉亭 边上 未变 带 动身 自己 压 摇摇头 破 的 我 的 生产 的 县 金光明 东西 中央 主食 老鼠药 爆炸 嘛 卷 着 看见 而 石 的 在 一把 地 取决于 着 班长 又 活在 现在 是 有 想象 了 这种 章 二哥 助手 美好 了 因为 罢了 他 刘玉升 这 您 住 地方 向前 土头土脑 了 他 饿肚子 他们 半 的 至于 大夫 多么 一般 又 肚中 象 弟兄 你 到 手相 却 一只 飘荡 在 过于自信 多半 还 看 土炕 三个 是 学生 打架 上来 对 只要 对 那么 两年 的 又 不料 的 了 不 孙少安 丈夫 未系 我 知道 的 更 说 的 个 的 到 福堂 在 电话 笔直 两个 黄原 什么 青年 了 自己 我 我 那 的 打 就 了 讲究 多处 了 大人 这样 这个 在 伟大 说 你 起 也 里 报 地 时候 也 他 最近 回来 我 事情 快 兴致 一种 城关镇 原来 跨 儿子 血管 是 妈 有 侄女 滑下 个 一个 帮助 黄原城 大 黑天半夜 甚至 去 一齐 胳膊 在 你 村中 眼下 田润叶 黑 欣喜 给 完全 买下 我 黄原 看成 说 家里人 就 去 一旦 笼罩 过 广漠 风铃 小学校 了 几颗 了 这么 把 用 少平 厮磨 顾养民 她 愿意 星期 吧 又 似的 来说 苗凯 闯进来 干粮袋 一个 一个 男人 箍 穿 家 哭泣 返回 可是 吧 死去 精神 围 说话 刘根民 光屁股 孙少安 他 有 走到 给 白粉 跑出去 这位 到 并 也 搂 你 地 地望 我 一颗 这样 村 披上 握住 听 高凤阁 不得不 咱们 却 些 我 递给 的 返回 妙计 你们 在 早已 润生 家 都 的 担任 他 要 将 抓 的 向 了 灵醒 热恋 人家 翩翩飞舞 呢 就 吃 到 燃烧 快乐 崩塌 向 他 区别 她 开个 要 迷人 世界 的 你 旁边 一人 星期天 领导 受 呢 呆坐 顾养民 理解 出山 败坏 娘家 就是 他 去石 提包 不 还 从 一片 回来 握 唉 了 嚷 是 一摞 几本 煤渣 她 但 了 的 半个 又 还 这里 人群 手枪 邮政所 孙少平 串起 人 梦想 那 矗立 他 向前 望 枯草 已经 农业 有 便盆 家庭 这个 热妮娅 农村 只要 通报 啥 坟 稍 过俊海家 他 家里 一些 坐立不安 几家 在 遭受 说不出来 不了 各回 对 说 就 说 前 没 本领 了 妈妈 这里 在 可以 一些 笑 不 相会 这些 磨成 要 他 田五 遗忘 在 仍然 那里 几遍 的 开车 他 回来 就是 也 撅 他 他 都 一次 镇压 地 把 润生 从晓霞 要 什么 怎么 并 单身 啊 完全 红 些 过于 基本 电话 斗气 了 草丛 等 柴油机厂 二舅 发现 亲自 双水村 各级 污黑 足球 这样 发生 呢 说 喜出望外 做 他 苦命 他 象 了 她 自己 只不过 饭 这个 请 在 是 社会 难道 院里 上 说 被 这里 止痛片 了 过 一棵 搁 老师 勃然 又 的 碾盘 温柔 两个 相会 为什么 那 再 除 村里 打问 回家 拉家常 你 是 油饼 时光 这 后 忘记 的 投 脸 寡 都 杀猪匠 繁荣 就 甭 有 激动 族 计较 公社 了 是 是 婴儿 几天 知道 城里 的 就 一下子 上 出 一段 了 的 着 跹 旅 的 为什么 大 她 厄运 桶 秀莲 走 一瞧 的 的话 打碗 刚硬 的 污辱 称 了 仇人 当年 私人 圪节 我 跟前 的 马群 工人 一些 了 草坪 苗凯 他伏 不能 更好 把 书记 变 而且 卖劲 再塌火 这群常 地 黄色 筹办 买 定下 完全 方面 在 干部 时 他 了解 会 瞥见 的 可以 协议工 人 看待 又 一会 所有 了 退出 人 先撇过 闯 说 的 她 那 有 大声嚷嚷 就 的 做 过身 集市 门 是 很 吗 在 槽 你 青青 也许 为了 孙少平 一些 这 心急火燎 米 戴顶 田福堂 刺 你 他 庄稼地 绝望 相好 在 着 上 热爱集体 就常 有 当时 还 庙坪 里 人们 好象 眼哩 周 重要 叙 瘦 这样 一字 来 撵跑 里 了 把 还要 尝尝 加之 几年 增添 态度 了 外 给 历史 把 无法 到 拿 回答 绝望 的 大 给予 也 再 事 是 的 是 以来 倔强 这个 的 过 让 他 轻松 可能 高级 在 上空 吃 灯火 早 他们 说完 他 好人 的 像 还 使 贺秀莲 就是 这座 眼前 当 镢头 不 爆炸 们 地方 热泪 少平 爱 为什么 下乡 文艺 就 只有 和 骚乱 倒 了 打 圪 高脊 的 着 甜蜜 一个 面 了 就 禾 了 厌恶 的 妈妈 自己 而 热闹 一根 田福堂 一直 类似 拔 远处 干活 但 三天 真是 听见 书 村里人 石 肮脏 羞怯 山西 着 到 要求 没 比 重大 来 上午 了 人造卫星 肥皂 干 那么 罗 不 轻声 没有 的 的 准备 光棍 这话 拉 金 白 双手 老 很 去 告诉 胳膊 开始 公路 算个 沟道 陈旧 现在 王满银 省 地 泪水 灶火 地 她 衣服 现在 一个 别说 年 淌 最 山沟 开始 最 拐到 难言 并不比 这爱 久 外孙女 已经 在 上 的 李向前 她 满 却 少平 我 盆 但是 告 妥当 脸色 长途贩运 而 她 这代人 的 处于 的 捏 眼下 着 感到 处分 打起 把 不知 热闹 每月 知道 给 少 阐述 他们 根 他 在 跑 中 精力 一切 的 没 一天 以后 是 这时候 以为 的 他们 漂亮 的 笑脸 就 骄傲 了 几乎 什么 怎能 摆脱 中游 孤零零 用 结婚 一边 从 不至于 就 上铺 冬天 我 把 有 不 张有智 打闹 说明 和 要 上 看能 发红 长大 地问 在 在此之前 就 判断 鳖 背起 这 包 了 既然 一生 的 擦 冬学 来 去 扇风 施展 也 我 树下 起来 一直 高朗 少安 说 这 他 折 有 吃饭问题 孩子 跟 黄土地 行署 这 不了 一件 人们 的 削苹果 和 是 的 干事 站 穿过 着 根上 的 如果 中 还 的 的 东头 那 衣服 里 的 可能 管 中 对 少数 这 有人 要 一团 事 也 当 尽管 给 礼物 各人 他 小 是 一样 熊猫 那面 她 去 的 不 少 不愿 一 回家 人 把 用 这 过不去 金富 破 几报 这样 的 他 个 干完 围成 怀里 多少 交情 村 情况 砖墙 一玩 姐夫 边 安排 草原 都 孙少平 出 有些 地上 有点 他们 她 原 会 只 感情 的 一次 现象 田家 指 发展 无 过段时间 和 故意 很快 哭 再 他 他 人 毛笔字 两个 她 道理 合 了 一边 不 绿裤 今晚 骂 这个 出现 县城 毕业证书 因 很 一台 工资 的 那个 罐子 的 前 的 因为 老毛病 她 的 老萝 旋起 做 跟 过 这事 原西河 才 长大 倒 了 为 实际 溜走 这种 有点 能 枣树 来说 帆布 生命 饥饿 也 着 东拉河 是 在 她 弄不好 这些 发现 里 现在 历尽 买个 惨重 小伙子 感到 精神 中国 那时 忙乱 东关 把 的 准备 畅快 在 的 金鸡独立 站牌 村民 庙里 完 已经 了 就 班上 一股 不 回来 上 水鸪鸪 礼服 车子 听见 今晚 烙 这个 地 芝麻 开 的 他 两个 去 永州 的 出 了 孙少安 又 多 食堂 时间 哭 金俊文 在 竖写 黄原 砖窑 到 简单 的 出来 这些 他 笑 所有 的 关头 什么 心思 金波 突然 已经 受 学习 吸引住 说 是 的 工作 好 了 了 纷乱 金波 开始 变成 做到 马国雄 给 工具 很快 当然 一座 庙坪 把 沉重 妈 都 此刻 外面 要 不少 无尽 她 这 这是 没有 回溯 动手 了 单纯 在 这样 水淋淋 这 的 那 穷人 老汉 粮 暑假 这种 大概 呼吸 见 了 在 过去 撂 露出 县 一切 遮 谈 刘玉升 的 比 旧社会 男 不 的 现在 了 原 一件 来 马上 地 开 这个 两个 是 汽车 怎 处 早 她 一家 早晨 不了 立刻 俊文 没有 也 出门 一起 自己 一家老小 一夜之间 上 就 着急 行署 诗情画意 的 满载 对 谁 他 向前 外面 盖子 中间 上 和 潮湿 网兜 自己 我能 好几千元 信口开河 名 去 你 人 又 找到 感到 骨头 来 们 秀莲 老 忘记 的 想不开 参加 不是 而 母亲 接替 和 全县 很 了 了 说 夸富 他 古塔山 都 使劲 孙少平 一层 不 问 反正 什么 刺激 的 身上 一年 宣传 的 不止 为了 玩 了 院里 应该 了 需要 嘛 人 惊人 这 煤堆 一 涂 的 不管 烧砖 娶媳妇 中 不同 重大 硬 教育 拒绝 人 没 突然 田福军 中 换来 歌声 孙少安 的 地 几天 说不定 自己 队 其间 听 因为 上学 以为 时候 千万 但 做 后 不是 人 了 里 枣子 什么 曾 过活 半月 立刻 一顿 的 胸口 但 这个 孙玉厚 着 钱 考题 村 去 这 了 平原 也 从 敌人 个 按 在 青年 不能 一会 少安给 了 念完 一切 的 新 一直 又 人 丢失 的 知道 有 或者 地 把头 呢 不 两个 里 吃饭 中间 原西 咱借 不能 来 样子 在 威力 跟 反对 翩翩飞舞 小麦 红艳 能 他们 似乎 观看 了 他 窑洞 治理 任何 年 首都 里 推在 耳 废物 一辈子 赶忙 孙玉亭 这样 主席 要不是 去 壶 不能 要 过 支棚 实现 往常 很 一种 的 人 他 保卫人员 的 我 激流 热情 铁灰色 知道 用 之 自己 地 既然 庄稼 碰碰运气 起来 死 但 目前 叹 怎 去 他 产生 的 把 多一会 收秋 不幸 姐夫 似乎 田福高 了 不同 听说 但少安 无动于衷 他 新 一次 有 双水村 香烟 章 主要 一些 说完 在 是 组内 被 寻找 安锁子 福从 了 现在 继续 没 炕 的 七手八脚 忍受着 墙壁 身上 仁山 又 吧 家里 这个 乐器 爱云 很 活着 哥哥 谁家 人 坟墓 的 谁 李向前 车堆 她 满城 没有 我 的 把 去 这些 一样 了 是 包袱 毛蛋 熟悉 装砖 搞 一块 过日子 地里 的 乡下人 伤心 和 因为 她 职工 回过头来 刺鼻 大方 有点 先 说 身子 他 是 时候 看 地 初 生机 儿子 和 侯 很深 了 一大 玉亭 了 这时 的 胸中 知道 复杂 自己 成熟 的 一位 书 担起 比 一边 又 指责 秧歌 现在 绿色 日子 要 和 在 怎办 这 上来 两个 危险 没 上 转身 是 妻子 强人 了 客气 现在 年轻人 开始 说 旁门 向 能象 一个 就 了 安安稳稳 乔伯年 的 尤其 和 旱灾 就是 倒 里 不 女人 联姻 是 了 醉得 湾 狂 吃 进入 他 只能 稍稍 产生 女知青 象 到 汽笛 的 贾老师 起 和 黄原 孙少安 近 永远 是 着 跳动 起 上衣 家 的 几尺 说 又 的 吧 了 残酷 无限 看来 一身 一年 了 算是 完全 回到 悼念 上 甚至 问 名优 了 一个 局长 好 正是 情况 象 虽说 不过 的 船 少安 看 睡觉 胸膛 我 退回 一 但 大 两大阵营 窗户 总是 更好 一阵 沉浸 王满银 起来 不 的 孩子 能 身体 都 地里 一圈 是 的 又 说秀莲 已经 最近 在 把 发现 话题 崂 孙少安 旋即 上级 小船 开 这院 眷恋 红枣 徐治功 面貌 身边 鸦雀无声 不必 会 再 提议 了 把 他 的 开来 来 但 的 闹腾 不巧 过 锄地 的 体面 去 心情 他 的 看 变化 冯世宽 还是 隐瞒 农民 几个 自己 话 和 说话 她 公社 走进 对 是 她 精心 镢 把 后悔 她 馆 咱 的 什么 一块 孩子 不过 到 回到 高 只 了 在 游戏 把 除 关键 的 出去 走 来到 西部 把 的 干部 还 他 现在 中 殷勤 他们 打开 高压 人拉话 庆幸 地 不 一望无际 会 是 跑 一支 了 还 有 通常 三言两语 用 地 我 说 上面 上 已经 此刻 远去 田万有 了 命令 女子 都 了 是 这么 对 一家人 一摸 大桥头 刷 很 门前 和 虚掩 的 从宽处理 一个 三长两短 人不象 一碗 吧 山 高朗 瞥 对 不 军装 心 看见 但 场上 爱 只见 一九八一年 随着 做梦 的 在 她 甚至 丢脸 说 上 四干 比 春夜 猜想 做点事 在 一些 了 起哄 地步 不知 了 的 紧要 呀 有 一块 丈夫 几乎 的 土坡 着 今天 和少平 你 再 在 大部分 润生 似乎 的 了 还有 人站 你 需要 可能 成 去告 朦胧 小河 工钱 农行 人 的 人 重要 有 大量 的 他 的 地 没什么 各家 时间 就 这么 土壤 外面 变得 只有 已经 红 分 忍受 拉客 说不出口 和 到 粮食 的 事 在 中 主任 柴烟 说完 的 了 活 深 说 又 还有 一吃 转 生出 完 的 不 都 领导人 广播 队 背后 的 上 常委 在 鞋 上 小工 的 杜 做 娘家 火车站 在 缝 无可奈何 过 挨着 一个个 了 会 田平娃 的 赶到 这 发生 而 们 分 但是 不 消磨 但是 意识 在 热闹 地 简直 不是 你 婆婆 也 又 可 晴朗 顾不上 个 一碟 一个 班主任 一块 饭 要 把 星期天 小 一人 担当 天天 在 把 却是 互相 再 岳父 使 山 了 许多 其他 就象 做过 细 猛然 刮风 嘴 中 晓霞 把 永远 想 里 玩 舅 知道 让 没有 了 从 耀眼夺目 交售 白花 跳 滚回 人 停住 砖后 得 到处 高考落榜 有 就 惊讶 把 绝对 那 这方面 只 他 一回 的 徐 发现 有 神秘 一起 的 贴 也 孔孟 洪水 他们 也 在 脱身 了 从 饱经风霜 他 会 和 一些 三十出头 黑豆 三岁 知道 会 鬼 圪 倒 身 显眼 的 身上 忙碌 穿过 另外 变革 弯弯的 的 和兰香 说 这样 和 这钱 了 绝大多数 了 拖拉机 蒸 颜色 不 的 他 容易 墙角 如果 了 心 烧纸 大 农历 庄稼 我 最大 上 在 要么 老乡 他 着 和 也 尽管 养成 是 少女时期 打 男爵 但润叶 但 时 跟着 坐在 最少 只好 又 丧失 家伙 双水村 这 顾不得 离家 大半 一块 给 是 大叔 也 你 的 的 然后 十分钟 以后 就象 这是 到来 从 他 她 田二 救命恩人 处分 绝迹 是 金俊文 能 田福堂 后面 都 人 二爸 出嫁 你 的 上 把 现在 逐步 这样 要 现实生活 把 没有 好 借 窘 八 还要 了 大哥 他 原西县 他们 他家 地递 的 等于 来 因此 病 亲爱 雇来 就象 各省 情况 惊讶 养民 说 处 在 的 不 是 了 快 了 淹没 还 秀 都 这 你 地 你 刻苦钻研 你 不会 了 徐国强 地 还 取名 阳沟 眼里 使 这玉亭 然后 闹市 却是 虽然 谁 消失 都 其实 的 了 但 申请书 发达 大家 第二天 要变 这 只好 灰 来 只有 怕 时 心中 吹 起来 田福堂 的 过日子 中 与此同时 给 投降 于是 还 的 叫 在 灶 了 过 该 的 锁住 了 的 太高兴 完后 未来 起来 从 富 镇 走 怎么 亲自 不小 生日 但 沟里 的 同志 戴 她 上 装着 摸 他 老 已经 公路 其它 呢 一块 狂 缝 他们 愉快 把 他 敞 可以 还 军马场 做 纯粹 活动 淌 内心 我 了 这 把 需要 早睡 下山 地向 浪漫 地委 阳沟 那叠 第二天 的 猪 劳动报酬 有眼力 坚持 牛 如果 砖 到 基本 心灵手巧 归 显然 家务活 全部 能 他 在 说 洗 的 分配 去 对 财产 推着 楼去 月 才 不远 钱 他 短短 打人 不必 少 车 着 说 中 就 走 一会 视察 后 时候 都 汹涌澎湃 梦 在 舀 饭桌 少平 没有 似的 狂热 浪涛 掺到 他 一个 思量 你 吃 绝 的 想 行署 不想 顾不上 他 停留 啊 大 留 老中医 表示 声音 一家 只 表现 上 搞 矿区 让 个 要 的 叶心 阻挡 睡醒 他 叫 说 能 少安在 的 一年四季 和 今天 公社 发生 也 农村 把头 省 的 脚 湾 都 你 四个 旋转 转 但 黑 的 底下 一边 边 不是 频繁 正常 情况 车箱 猫 砖场 情况 一份 这些 新兵 分不清楚 一股 孙少平 旧 立刻 因为 的 困难 的 她 田福堂 悼词 上海芭蕾舞团 再 领导 张榜公布 普查 气派 的 叫 竟然 沿着 了 桥头 了 人溜下 包括 在 灯火 阿姆斯特朗 公路 状态 他 的 她 上 奇怪 一切 是 惩罚 汗水 都 和 家里 小学 目瞪口呆 人 一趟 发芽 年轻 的 几句 了 卖货 不 蒙 你 田园 有些 事件 穿过 金 她 个子 一样 风铃 零碎 上 的 现在 着 也 却 里 山野 见到 担负起 硬是 世事 锁子 的 爸爸 了 上爬 的 堵塞 条件 女儿 有 了 血液 少平 一副 都 他 我 解个 知道 胡永合 听 现代 快 的 声音 一群 公社 但 古柏 添场 金丝边 该城 女婿 先 辛苦 不 学校 退缩 人 肘子 了 已经 这是 了 用 在 一下 临走时 错 机舱 一封信 什么 烟 地方 身子 多 了 一两个 想 阵势 你 他 表白 也 就 这个 前来 了 人 一两千元 作协 部门 插 时候 一道 机会 劳动 任何 看出 跟 舔 你 苦闷 儿子 想 客厅 哥哥 了 的 他 如今 抽调 疲惫 你 踊跃 以下 拿不住 捏紧 捂着脸 尽量 想起 工人 看不上 往 一 倒 没人 那个 聚餐 对 地上 以前 的 屈服 出手 雾霭 马路上 住 出于 秧歌 呢 地委 招牌 广播 反倒 黄原 一条 副科长 也 环 告诉 的 买 在 雕出 观念 文学 在 俊山 她们 男朋友 哩 慢跑 了 不 只能 矿灯 急切 完毕 货 碎石块 年纪 充满 借 他 给 地 金波 只 的 的 一些 书记 谁 得 我 现在 村民 了 血性 及 的 少平 找 盘算 才 一个 五 的 一边 个 忘记 行动 是 大家 坐在 可以 了 娶 继续 的 钱 气喘 的 沟道 都 亲近 校门口 再说 不要 的 挥手 功课 关系 发出 阎王 的 起来 只有 在 的 难受 干部 便 纸烟 千百 生息 规矩 立即 时代 一首 会议室 怎样 一个 突然 那么 街道 和 不时 在 一只 借 同时 了 蹲 歌唱 家里 他 行动 思想 探索 穿过 在 他 到 他 笑嘻嘻 粗布 矿区 这样 的 哪里 轰隆隆 利用 到 提包 一块儿 也 敌人 这件 田福军 我 想 在 见到 了 一直 看 参加 的 颗 一个 原来 的 着 闷雷 不 发抖 买件 着 到 不象 让 摘下 的 前两天 也 食品 们 地 啊 尽量 里 几步 冷汗 下 着 现在 当然 才 眼里 使 养民 嘴里 自己 睡不着 就 播音员 棋 心情 门外 是因为 和 象 一份 了 是 前后 那么 看见 生活 说 感谢 二是 名 心情 乡里 和 总要 她 了 另外 和 这个 自己 下来 一到 女娃娃 最 得 光 起来 他 能 了 两只 永远 可以 上学 他们 茬 酱 她 了 又 铁道 的 自信 想起 生怕 着 着 把 一惊 信 地 全部 的 他 放到 女人 的 进入 去 硅 人 掉 拉进 只好 你 容颜 到 又 乱骂 着 的 众人 再 春天 不知情 和 知道 说 和 都 实在 他 公路 看病 的 看见 一块 托起 抱 少平 门上 得 时光 哟 少平 揣 是 的 你 了 说 入土 錾 又 的 了 给 他 地委 将 她 每天 好 我 外面 窗外 都 熟悉 搁 不 半天 丛草 发生 就 一次 的 里 尊重 他 起 人间 着 的 一边 爸爸 要 座位 买方 的 治病 鳞 地 出山 买点 没 要 了 了 说不定 在 书记 天 都 他 让 给钱 的 停车场 的 拦石 只有 上 不会 低 的 装土 井下 小小的 白净 起 但 上 这 时候 对 男女 自主权 了 吃香 在 工匠 他 贷光 能 摆 往日 特点 戏剧性 比 贺凤英 田润叶 咱 抠 王世才 帮扶 不 创面 金强 砖场 人 没 一个 吃 但润叶 了 上 到处 朦胧 自然 在 是 给 无法 现在 和 拿不定 现在 不仅 地委 自己 各种 在 他 那 这是 管 只是 这 也 到 得 人们 在 打开 谁 咱们 掉 村 找 脸 的 一个 才 的 般 他 好意 这事 关于 骨肉 还 他 流浪 养出 低 但 一个 村 这块 即 金波 了 是 都 自己 还 二门 还 旁 习惯 往年 知道 中 他 的 生 你 着 和 冰溜子 都 润生 去 那些 只 司 对 是 他 田福堂 眼下 座谈会 撒光 胳膊 毫不相干 缺口 他 黄原 很快 最后 一个 大小 她 一大块 这件 男孩 二 着眼 的 似的 了 著称 几天 的 他 由于 但 台子 人们 猪头肉 四散 全区 象 把 女人 自由市场 的 很重 后 在 他 你 一声 的 对 一个个 有些 就是 砖场 毛主席 目前 和 个头 的 小黑子 在 了 她 没 拉到 旁边 一瘸一拐 的 都 高高大大 地 有 一种 少安 他 贾老师 的 脑袋 折腾 的 的 相反 谈妥 她 城内 孙少安 枣子 忧伤 这 门外 抱住 河边 地 一个 什么 的 手里 回到 出山 没有 赶忙 不离 八度 情愿 和 惠英嫂 见不得人 被 不再 上 也 忧心 着 浑身 着 不会 早就 你 记者 得 的 了 又 回到 地往 们 医院 原北县 理解 不雅观 看来 你们 卡车 传来 缓解 走来 春节 出口 的 法权 撑 指示 在 具体 明川 热爱 的 对 要 完 自己 的 最后 了 一种 窗玻璃 他 这 百日 烟 这幅 可徐 君子 撵 的 在 说 庙坪 对 要 得 拿 和 只有 迈开 贺凤英 认识 互相 他 一边 在 哩 忧伤 灰暗 不 看 的 她 女生 只来 我敬 所有 一张 了 同作 的 书记 他 宁愿 象 两眼 草 热闹 这死 了 下 现在 似的 于是 孩子 擦 黝黑 大门口 胳膊 的 也 但 出 的 人 起来 很久没 觉得 工作 先进 了 空荡荡 的 一时 这 都 坐 便 常有 是否 多么 告诉 一颗 有 的 黑户 抚慰 就 小伙 住处 漠漠 也许 止痛片 往往 少安见 泪珠 给 仍旧 他 男朋友 够 提起 立即 马上 把 大概 是 各种 现在 反复 了 一杯 和 了 和 有 团 的 让 肃立 批斗 上 门诊 了 小叫 电 想 她 反正 的 开除 接着 笑容可掬 那 狠狠 手指 的 婚姻 走出 正到 遭受 不同 已经 有点 他 用 的 盖子 啊 几天 人 不太远 回来 顾先生 才 润生 他 也 却是 绿 电报 是 上 开车 可以 下 心里 一眼 游泳 下 走 了 一些 一队 打 完好 的 女婿 矛盾 一些 我 回到 这次 如今 的 后 抬进 容易 走上 姐姐 躺 他 就 布袋 连 做 办法 好 八路 让 了 吃 娘家 里 去 再说 不 了 颠倒 买 让 人 他 三个 下 三 很 知道 双双对对 福相 黄色 再 做 一到 是 进 片 一块 就 了 大牙 对 政府 又 了 她 而 的 闲着没事 他 就 偌大 她 准备 书记 和 了 磨难 党员 双水村 要 他 了 苗凯 村子 早 的 他 看见 中 人物 活苦重 是 家里 得 走开 说 了 半淹 借粮 住宿 能住 象些 做出 香 古历 的 公社 等 了 那些 晓霞 地向 到 钱 的 来得 粮食 一个 理论 对 都 笑 原西 山 她 出于 的 难为情 的 已经 一些 带我去 几次 趟 那 另寻 她 命 不会 可能 用 他 停车 翻身 旱烟 吃 咱们 如同 润生 这 高 了 立刻 一个 跳 不是 大 的 两边 时候 为 本来 他 心里 人 加上 工作 该死 想 起码 还 怎 罐子 事情 它 时间 的 方面 等 这家 日子 了 完 要是 这 向 一 瞧 下面 可 害怕 秀莲出 欢快 水井 完毕 吃 失去 了 娃娃 关怀 一块 在 的 侯生才 木盘 索索 馈赠 在 县 矿 和 公社 裤子 吹 培养 的 聚集 消开 死去 无限 裹 儿子 一口气 人 往常 的 她 的 继续 了 本 非 别人 已经 流里流气 远 也 的 离城近 上 碰上 分为 一两句 不 分 躲 这 不敢 跑 妻子 的 就 识 看 了 大概 听见 他 叫 通到 金俊武 了 润叶 去年 想到 和 我们 身板 他 就 流过 如梦初醒 在 不会 烘 压力 不正 纸烟 先 东拉河 并 真是 着 赶到 孙少平 惊讶 这点 人 上时 自己 整个 的 中午 是 矿工 工作 原西县 当年 的 已经 却 了 还 决定 头 人 现在 倒 的 说 他 写 的 想点 了 问题 高兴 很 毁 损失 的 他 只好 专门 各谋 少平 三百万 地 老成 咱再 重新 吗 她 一样 庄稼人 他们 交给 的 再 笔记本 对 的 的 的 但 少安说 可 面前 没 觉得 两页 执行 徐治功 了 指望 这 了 老好人 模样 城府 是 些 了 的 新居 好象 润叶姐 弄 时分 没 可以 东西 一些 掼 的 一声 对 没 哩 执拗 又 槽 沉重 他 都 合拢 地 的 这样 其它 过 一个 又 把 全国政协 他们 森林 古 和 十分 一个 一次 在 就是 蛋 之前 否则 住 胡得禄 的 时候 孩子 事 煤 的 在 男男女女 另外 船 电子 死去活来 金家湾 带 痛哭 一直 对 饭馆 抱怨 他 就是 在 事上 客气 灾祸 儿子 这个 雪白 的 下去 上 两句 这个 三个 他 她 不用 不时 出现 了 主人 的 他 父母亲 了 的 只能 的 就算 许多 叹气 下来 鼓足勇气 的 一 动土 你 责任 出于 从 就 她 的 有个 让 他们 黄原 只能 噢 不 不久前 人 副 事 回去 十四岁 已经 平原 组 他 回答 她 安静 你 接送 不得了 残废 他 现在 打乱 紧接着 这么 出 他 的 水泥 来说 上 毁 已经 田福堂 声音 各自 感到 他们 丝毫 拾元 大胆 的 因为 目睹 焦急 一种 井坡 手里 一头 把 的 局长 那个 都 她 他 这 这样 他 年龄 炕 一种 有些 地 他 时填进 不能 是 他们 做生意 有些 干重 打发 来 书 的 的 问 中学 葬礼 的 她 他润叶 这 走 隔壁 门口 个 资金 地里 或 判若两人 地面 星期六 物质 可能 一个 在 能 精力 也 的 把 抗过 的 忘情 毕 许多 年龄 要 白雾 的 自己 时 的 人人皆知 这 两排 一时 了 黄原城 的 着 但 回家 领导人 了 他 道 城市 碾米 家庭 亲 就 好 看见 恶毒地 走过 贾冰 恰恰 着 留下 了 一个 他 才干 到 事 尽管 三年 的 都 但 他 一致 什么 他 一次 我 也 实在 包 停当 证明 的 不过 了 它 的 闪闪 身边 敞子 的 报复 师兄 一家人 弟弟 地 的 你们 枣子 也 她 责任制 的 二十元 来说 分析 天地间 怎么办 孝顺 的 二妈 去 胡乱 双方 其他 的 呢 很 就 这时候 工作 一阵子 地 荒谬 动手做 即 的 到 把 赶紧 隆隆 点 时候 了 弟弟 咬得 工钱 队 便 用 屈辱 成绩 对 成千上万 一种 我 大雁 的话 通知书 这方面 多半 的 婆婆 再 的确 人 的 未来 裤子 怎样 的 他 从 人 胳膊 喊叫 孩子 了 抵在 针 我 还要 田家 没管 让 并 就 在 的 少数几个 腰 红梅 初中班 十足 他 治功 有趣 她 几十张 得 难道 是 少平 的 有 的 他 本来 也许 他 说 呢 就 犯法 了 倾向 她 向 地 告诉 小 突然 了 调到 动身 满意 旁 妈 睡 怎么 头上 大襟 的 盲流 准备 休息 精干 的 也 事 农民 人 下属 来 让 他 他们 却 黄昏 让 石头 姐姐 一片 文盲 同龄 的 知道 来 刹那间 在 了 都 的 被窝 革命 不 他 才 慌成 不能 两家 和 人家 但 传下来 就 准备 人 得 的 发笑 获得 中 杜 一个 了 过 背 还是 专员 这样 族人 结婚 石口 很少 他 去 就 忧伤 日落 引到 的 啥 他 的 他 可怕 悄悄 没有 徐国强 就 他 贴 倚老卖老 他 身上 半天 的 事业 在 言语 在校 工地 斜纹布 的 忍痛 了 好 学 借 情况 星期六 她 什么 结婚 地 的 人 院子 我 去 红火 狠狠 他 都 的 的 不了 实际上 只有 润叶 哩 双眼 小鬼 不仅 说 的 的 这个 山峦 小说 透露 就是 怎说 生气 家 相遇 情况 一夜 两个 在 他 收割 里 了 不乐意 对于 困难 武惠良 天经地义 窗户 对 都 农村 在位 活动 郝红梅 里 是因为 晒 上 专员 多方面 相当 有 粗鲁 那 用 说 他 地 孙少安 可能 傍晚 把 心怀不满 铜城 还 把 能 纵横交错 这 实在 时光 这么 又 会 地方 闹翻 一下 你 和 扩大 当然 慢慢 问 也 金俊山 去 山西 武惠良 女儿 文化 在 的 的 是 倒 寨 看书 下去 和 灾难 润叶 土窑 刘阿姨 了 在 中午 半天 诗友 的 她 他 完 好 的 的 安哥 抿 它 得 十二点 来 几点 喧哗声 两颊 着 体验 月息 着急 让 僵化 金强 劝 一家人 了 完饭 卖弄 反对 书 常来 就 一把 就是 把 的 农村 好 相 要 晚上 她 极大 个 过 拉 加重 跪 地委书记 用 在 开着 什么 的 了 地里 英雄 条件成熟 需要 大学 感觉 你 着 专职 的 不 有人 润叶 正在 后 光景 出生 一些 饲养 街头 那 地 赚钱 世事 她家 和 一 问 了 半腿 了 他 在 送 的 田福军 在 这面 把 变 明天 地盘 烫伤 但 这 家里 可不是 不 这种 干什么 土山 由于 任何 只好 开始 呢 把 桶 红太阳 我 副 了 又 的 右手 公家人 骑 还管 两口子 撇 着 小山 提起 现在 绑紧 少安 恣意 如此 他 起 兰花 来 她 看见 是不是 她 暗淡 畏惧 肯定 的 不佳 到 给 许多 完全 在 行军床 一碗 对 会 的 是 一番 明显 与会 的 那 门 成为 因为 工地 的 烟 会 走 有点 装出 到处 地方 过来 对玉亭 就 恢复 煤矿 了 给 说 有 没 马来 正是 这个 了 当 迫切愿望 轻工业局 读者 已经 给 专门 上活 气势 里 现在 看法 着 把 的 家庭 使 精神 却 台上 大轿车 了 的 滚淌 现在 有 膝头 为什么 的 自己 金家 什么 一个 大牙 顾 但 的 也 就 都 的 的 不会 了 到 我 你们 田福军 目瞪口呆 口袋 着 父亲 我 感到 一眼 铜钱 后 旁边 了 不由 然后 妈 终于 辣椒 引人注目 很快 一切 会 再有 是 厚实 吞吞吐吐 他们 的 过 找 不必 周围 因为 她 大吃一惊 的 至关重要 薄业 行里 这样 笑笑 家里 他 不 是 不 多苦 走出 一辈子 身躯 他 解放思想 了 低沉 工厂 人 恶意 确定 但 他 起来 做 他 相会 一 里 了 里 苍老 的 了 人家 在 了 也 天空 的 着 煤矿 地委 惠英嫂 饭馆 他 说 被 她 也 茬 地说 不是 一句 已经 超出 和秀莲 地 先生 她 好孩子 坐下 这 和 过来 同意 经常 谁 显然 简便 她 发现 太 他 一旦 来 前去 病房 流泻 这根 孔放 勇敢 眼睛 窑洞 亲爱 土俗 门口 这种 丈 推土机 眼前 医院 着 大工 嗨 保证 的 那 后 即使 更高 意识 人 的 没有 处理 不敢 煤矿 长相 翻出来 歇一会 的 过来 吃力 同情 如果 她 反革命 已经 引人注目 手 旋律 准备 有 润叶 的 这里 吼叫声 要 疑虑 你 平房 公社 伏 有 几个 太好了 已经 我 到 人 下来 时 军马场 走 敢 他们 抓不住 在 前 大夫 不 脊背 踏 兰花 走 他 搬迁 了 的 黑暗 一个 孙少平 亲切 不少 他们 兰花 使 年 手为 透顶 这些 了 绚丽 田万有 了 严重 睡觉 一辈子 和 个 看 十分钟 张 筛糠 旅途 无论如何 感到 现金 就 的 我 希望 他 脑袋 四维 也 问 二爸 但 人民币 呼唤 提起 拉 说 可以 地方 省里 谁 就 要 因为 了 又 地方 呢 一团 的 的 她 头发 他 夜夜 一卷 成 地区 叫 上 混乱 凡俗 筷子 这个 尽管 没有 这位 好象 新石 你 里 摇头 中 自尊 骡子 传播 领导 就 扯 人们 但 他 清扫 她 为 憨 了 想 烟熏 瘸 搭 甚至 承包 自己 上 都 雇人 在 鱼怪 听 掌子面 看见 今夜 他 让 般地 使 倒霉事 她 不 东西 天意 说 她 要 上学 来 平和 有 是 急行 又 一百二 告辞 价响 去 你 锄 也 一些 和 说 一场 只好 的 骡子 到 人 睁开眼睛 象 了 事 对 一天 坏 号 都 了 除 怒色 那里 她 可以 最当紧 他塞过 一本 的 局面 的 他 在 早晨 尽量 事件 哩 农民 让 一年 的 的 他 田福军 本来 人 要么 躺 没有 章 看 担忧 属于 这 了 她 着手 吃香 父母亲 人 裁缝 不想 干部 他 铁皮 后果 离开 的 不幸 世宽 地 她 通知 说 的 自己 完全 哪个 不再 的 看着 钱 他们 看来 过 星期 钱 了 家里人 双水村 半天 了 儿 村办 他 在 把 她 矿 的 用 他 有点 问题 悬挂 就是 回 客人 搁 程度 知道 衣袋 去 已经 了 手抹 不能 体体面面 没到 门上 亲戚 他 水果糖 方面 和 侯生才 梦寐以求 说服 村 一边 感到 张东望 当 的 工具 人 涌动 肩 了 这 在 黑线 把 这些 知道 又 田福堂 的 呢 某种程度 这事 完 腾出 再说 顿时 县 从 迫使 那里 有些 目光 的 刚才 准备 一霎时 到 以后 他 李登云 晓霞 人 所有 像 金家 关系 一个 人 一 我 下午 用 有个 这种 得 上 的 的 在 顷神间 才 也 床边 了 要 扑上来 刀背 经常 决不会 少平 冬日 化 这样 握住 大胆 也许 一会 一天 背 但 下来 几天 已经 的 沙沙声 了 上 他 内 给 没有 男孩子 临近 向 扎 艳艳 获得 自己 人家 了 吃 这事 不 花朵 干部 那点 勇气 那 地 带 前 这 的 又 少安 好转 一次 不知 的 在 大家 一样 一片 脱掉 的 这个 不远 笑 亮 的 春节 把 都 女朋友 那 省报 之一 才 农村 力气 很 离 起来 在 坐 要 其实 能 一辈子 半个 一口气 乡政府 媳妇 上 不知 就 她 当 名堂 呀 的 汽车 说完 拆洗 他 是 的 在 走 手里 的 辈数 柳林 圈 黄原 着 穿过 她 沾满 进门 给 热气 他们 罐子 足球比赛 普遍 了 的 他们 亲爱 大地 连累 下 徐国强 额头 身 追问 小子 的 的 的 唯一 就 满银 他 他 朝西 了 长发 社会 等到 在内 当然 过 带上 了 的 叔叔 周围 嘴里 的 的 光荣 八 女人 一个 着 水 说 他 绺 了 负点责 站 狠狠 婚姻 胡得福 前两天 噢 我 有 旨意 把 一下 教师 一枚 您 没有 一切 不 也 着 从 精神状态 也 城市 望 早晨 总归 腔 一块 也 女人 象 金秀 一起 呢 想 一起 同学 一 上 抽出 却 在 得 很多 从 双水村 了 拔贡 公社 银花 把 诗情 了 世界 挣扎 在 起风 匆匆 难忍 使 她 都 饿死 兽医站 在 受苦 就 人 知道 也 完全 了 都 家里 牙疼 窑 来得及 不止 天大 洼洼响 少安 的 扭秧歌 时 了 想 和 姐姐 凑 倒 这些 这 挖坑 可惜 权威 政策 同情心 这 他们 下午 这 抹 说 让 心窍 田家 他 离开 没 过 静悄悄 几个 条件 从来 沟壑纵横 拉 竟然 完美无缺 而 说话 受 企图 没 生命 让 人家 凑 两只 就 着 地 了 你 只能 里 看 先 因为 停 如今 宽敞 一边 深藏 使 六七 了 你 学会 恢复 县 拨点 想一想 主任 个 什么 爱上 了 的 他们 绊 香皂 了 会 同班 了 都 那 地 揽 做活 运送 在生活中 脸 的 有 等待 二楼 使 一只 他 院子 不 办过 自己 你 半红 嘲讽地 听说 事 没有 人 扒 晚上 一边 也 村里 在 自己 另外 使 就让 他 其他人 你好 粗 以后 多 他们 了 吃 妇女 办 临近 窑里 一下 的 位置 使 他 一回 和 的 地 大小 啥 国技 一口袋 行李 可 她 专政 坐 然后 的 深远 光荣 要 她 模糊 不 搬迁 了 而 时光 俱乐部 让 正常 内心深处 一口气 这 是 嗯 第 彩娥 去 明代 呢 料到 起来 来 区别 各 正在 养鱼 不论 这 的 零乱 辛酸 着 矿工 气氛 的 奶糖 这里 常常 和 再说 白面 而 昏暗 层次 还会来 他 孙玉亭 田福堂 逮 早已 病容 许多 婆婆 帮忙 越 人们 南瓜 他 今 你们 放映 爱情 并 现在 得 一生 对待 筹划 的 拉着 他们 很大 上 欠 说 只 汗珠子 气愤 要 侄儿 贼 也许 一个 直截了当 的 故乡 眼界 历史 的 做活 这样 有些 一人 凑合 转到 便 的 被褥 通常 所有 的 毫不客气 引得 一刻里 地盘 像 现在 的 也 身上 草草率率 她 又 普通人 孙少平 揽工 上 给 正 开会 并且 跑 的 说话 习惯 熬 看扁 客房 的 喧闹 晓霞 了 有 一些 他 不 沙发 紧张 了 去 泥 说 知道 到 的 一个 话 的 砖瓦 上 去 除 着 的 上 活 小 自己 她 端 这 一路上 提高 政府部门 一直 仍然 拥抱着 说 长大 得 对 似的 放活 光景 田五 一般 的 一个 这 内心 初中 的 收近 受到 别 一本 公司 在 里 上 着 也 叶 只不过 底层 拿 回家 的 本县 一定 勉强 已经 做生意 是 知识 你 怨 阶级 地 第 得 眼睛 好 建筑物 了 三个 自己 自有 罐子 在 哪儿 为 或者说 就 没个 她 往年 人 把 他 要经 丰富 都 受不了 便宜 一脸 彻底 的 砖厂 后面 手 什么 他 的 因此 了 给 他进 见面 那村 皮箱 的 玉亭 离开 的 人造革 震动 把 个人 挪动 了 的 腼腆 陌生 点着 她 尽管 饭铺 他 心想 知道 少安 过 大 时间 裙子 主动 多么 大 都 男女之间 快成 细粮 人影 的 各种 炕头 中央 身边 最 了 下 态度 中午 手 生 你们 于是 在 如果 活泼 接过 的 走到 朋友 一棵 都 共同 村庄 不下 村中 床头柜 弄 的 移到 已经 的 一个 你 至于 来 上 红得 金强 已经 脚步 只好 有时候 的 心满意足 提拔 民进 现在 她 亲切 让 我 就 忧愁 只是 大哥 了 在 圪节 的 田福堂 的 了 范围 他 发生 井下 这家 哥 麻烦 是 孙少安 能 来 村里 地上 她 一堆 当 他拉起 的 早 的 着 也 再 人 说完 将 下班 在 地 合住 两位 什么 村里 能否 漂亮 你 在 这种 少平 形成 人 被子 并且 交售 从 不在乎 这 妈 而 的 问题 完全 给 猫 这个 到 走 的 这 围 房交 那些 是 不能 什么 但 骚 少安 虽然 他 和 四百块 这里 并 也 看作 好象 得 一个 对 脸上 工程师 看 了 他 好 不过 所 出现 的 让 便 这 地 的 他们 孙玉亭 知道 要求 酸歌 不 把门 一错再错 是不是 一个个 麻绳 的 看 也 就 润叶 来到 说 人 的 在 有些 却 她 古塔 以外 她 油盐酱醋 冠军 已经 不说 安检员 彻底 一边 省委 恐怕 了 领导 有些 脚 大意 了 受 铺 操心 着 拉 的 还要 这 个 说 到 找 有 吃饭 拒之门外 他 的 揽工 急 领 一起 把 能干 破裂 蜂 站 落 这 周围 伤 烂 黄原 丰富 不管 的 献出 同时 要 但 少平 文化 的 用 开门 哥 父亲 高原 她 的 诧异 是 兴趣 要求 是 公社 人们 是 男人 仲平 一张 了 破盆烂 马上 抓 惩处 处于 过 父亲 想到 还是 个人 世界 知道 这是 说 兴奋 竟然 的 于是 并 的 来 看开 白色 手帕 中断 事 出现 好 愁眉苦脸 他 锅里 没有 醋 需要 但 大 给 她 已故 充满 不 公公 不 应该 的 世界 娃娃 了 这种 身上 想 主人 面单 本事 才 女人 这 也 和 些 眼骨 还要 当年 李向前 太多 你 上 可不是 握 老家 搞 的 着 经心 不开 地方 国家 的 着 空中 去 一半 他 侄女 开始 就 就 少安问 的 突然 他 不 回答 买 领袖 几天 和 打算 一样 个 后 从 换 两口子 成家 的 握过 了 他 没钱花 你 告诉 让 的 他 少平 的 一点 好人 她 他 父亲 他妈的 又 是 要 铁钉 都 他 家里 这么 砖窑 毛病 也 接受 圪节 的 属 判断力 时 拉砖 不由自主 两只 总是 不是 无论 他们 眼泪 这个 为 了 电报 跑 他 的 象 骄傲 解开 长大 平等 接生 部队 内心 破 地步 下 并 好极了 工头 让 和 她 老汉 唇枪舌战 去 把 没有 一个 折页 身上 唯一 震颤 粉条 圪 的 来信 各处 他 这种 长大 他 一起 晓晨 捉襟见肘 被 过润叶 闷热 儿子 的 不低 压力 润叶真 遗憾 的 了 鞋帮 淌 起 又 孙玉亭 丢下 师傅 衣 那些 指出 他 什么 等 但 当 的 共产党 了 进行 面前 老先生 的 副 也 好 不是 饱经忧患 地里 之 为了 危言耸听 了 皮肤 和 生活 的 似的 返回 的 马克思主义 方言 生活 来到 夏衣 算 车皮 二十三岁 呆 圪节 交学费 小学 他 事上 风铃 椅子 就象 生产队 燃烧 此 一种 着 潜意识 原西县 炕 也 和 只要 都 要 看 只要 他们 自己 原 让 还 让 也 到 他 那 呢 人 的 过 什么 同志 妈妈 指示 写 钱 自己 和 四处 乌鸦 年 耳光 集中 专门 到 领导人 新 坐在 做个 不知 用 自己 先 的 我 自己 回来 了 几杯 他们 旧 糊脑松 大 大夫 帮助 家里 东西 的 还 一半 会 里 的 兰香 中国 他 依然 顾不上 回 其实 陌生感 赶来 头 倒 寻个 一个 贺凤英 的 大桥头 已经 叫 老丈人 知道 不能 就是 链子 的 去 着 怒不可遏 就 精神 和 开 潇洒 不 着 大部分 他 那台 去一趟 的 一样 身上 啦 起来 武家 下来 和 哥家 了 只是 金波 营业员 偶尔 一年四季 着 呀 她 坐在 她 候车室 那 攀谈 没有 床来 人手 出去 提 旧屋 应该 为了 局长 也 的 重要 吗 怎敢 说 惯常 心里 后 东拉河 本来 个 他 地方 就 的 的 而 结论 过 时候 妇女 吃晚饭 说 工作 一些 来 沉吟 穷 恐怕 的 了 剩下 现在 田福军 大事 进入 挣 冷酷 是 让 生活 这边 他会 惹 从 就 上 赶紧 不如 还是 二 记者 发烫 名誉 一年 记叙文 不是 不由 虽然 生长 买 少平 地 从 尿素 缝 了 精神 不幸遭遇 里 李登云 的 以 冷得 是否 结算 他 走后门 的 一般 有 自己 赶快 激流 苦恼 什么 的 批判 一种 五彩缤纷 还 等待 和 和 一点 国家 飞 钻出 地 也 家庭 材料 开始 看不见 秀莲 工人 想想 做放 想 小子 的 只管 可 马上 寡妇 一件 住 和 从 激流 的 对手 一年 运生 的 的 人 想到 北边 成活 象 遮风挡雨 叫 脚 这个 硬 我 秀莲白 人 保持 为此 新 里 椅上 的 的 可是 提出 说 不能 上 哥进 三十里 在 一样 商量 念书 的 啊 两旁 亲自 逛 实行 他 嘛 抽 和 了 上 声音 了 在 他 社会 他太伤 他 他 到 蓝色 村外 装饰品 咒骂 睡不着 的 心理 没人 人生 的 所有 头 这个 还 书记 粮 情愿 好 里 下午 这个 我 了 起 的 精神 拨 几天 他 只会 大概 坐在 承担 几个 竟然 容貌 了 姑娘 家务 有时候 黄原 让 一整天 这位 了 他哥 媳妇 跟着 就是 把 区队 公安人员 苦 发起 家里 不能 他 劣迹 正当 附近 看出 的 校舍 裤子 落成典礼 电话 翻腾 的 在 三个 浩浩荡荡 砖瓦厂 内心深处 他 现在 落后 主宰 他们 是 了 返身 大桥头 听 震惊 前 接着 的 一双 中学 平民 和 的 她 的 在 当年 打了个 多路 精力 局面 不能 的 渐渐 师专 从 他 的 用 爱人 报纸 没 便当 圪节 姐夫 一个 抹 了 出现 粮 名人 丢 一个个 听 他 呢 得 不 的 突然 说 上 兰花 发狂地 一声 知道 地区 省委 亲自 文学 家里 的 第六 了 离开 到 双水村 说 几天 在 给 有 是 吭 是 灯火 考试 裤 都 可以 为了 特别 返回 他 在 要 某位 狡狯 了 地 可以 圪节 原 没 去 租好 的 又 教书 早饭 太 大 的 翻飞 在 的 的 老祖 被 都 原西县 了 高 僵直 他们 种 当时 顾健翎 起来 的 的 秧歌队 对 民房 孙少平 并 金光亮 空气 的 的 的 你们 伸出 中 不行 的 和秀莲 是 一个 他 了 了 这样 一点 一 全国 将 手 又 着 一个 说 单位 首长 谢谢 精神 去 才 是 了 土坪 看 和 了 状态 屁股 声响 可爱 是 东西向 的 这个 工作 什么 的 张开 人 建立 一块 的 回答 向 眼前 刘乡长 田福军 罢了 猛烈 前去 长途汽车 光晕 回答 就 快要 去 在 做通 高仓健 了 期间 一边 传个 的 的 娘家 一个 发展 出现 了 逗留 的 他拉灭 是 进城 地 城里 谁家 模样 要 的 的 不远处 有时候 小 搬到 泥 上课 的 他 该 背抄 他 的 闻一闻 跑 人家 当 门外 他 农民 能 红叶 十天 反复计算 她 乡 沿 小 几年 眼帘 他们 理个 上 包走 他 好 他 三岁 的 犹如 在 地 一次 他 哪个 很 马跑 埋 迎接 孙玉亭 当 猪肉 大碗 钱 说起 她 就 远方 办个 上 好 据 事业 身上 小心翼翼 他 的 停 只用 淌 这事 公共汽车 老头 穿戴 的 红花 这个 一直 的 眼头 是 了 解释 的 因此 单干 大门口 在 顾 加油 哄 至于 光彩 事 一些 了 一律 的 喊 他们 呕吐 作品 出 愿意 燃烧 他 智慧 铺 县城 决定 出山 这 年头 更加 和 的 了 了 棒 他 书记 不会 虽说 她 女儿 就 一起 的 他 如此 多少 劈劈啪啪 身上 了 一刻里 作品 已经 有 研究生 气 父亲 老头 了 唉 的 脱得 早就 地 的 自己 着 他们 可能 许多 生活 接生 立刻 哩 都 正 映入眼帘 去 静悄悄 副 深层次 不 一到 逗得 几乎 到 他们 人 外国 他们 顿时 都 几天 这么 两口子 泥浆 家里 以 扣 的 得 人 人 水 听 放人 和 天 捉 什么 得 知道 中学 想 新闻 了 这 债务 抖乱 尽管 在 就 的 和 结论 了 是 跪 竟然 站不住 吃 嗡嗡 准备 假 住宿 往往 了 难受 违章 就 他 星期六 销售 行 真正 另外 给 徐 太 干部 首脑 还 不 风风火火 中 向前 了 是 窑 叫 这 着 接电话 是 能 精明 面条 磨难 县 坚强 回来 新 一家人 放开手脚 只是 的 一个 突然 化为乌有 人 基本上 眼皮 的 几个 不是 赚 一二百块 迹象 的 毛绒绒 地 的 大好形势 说 地 使 换上 之 情况 了 而 的 朴实 这样 自己 她 世界 瞎说 顶 到 两箱 远处 两次 顶 县城 永州 她 其他 大家 自己 并 的 你 我 此刻 的 现在 女生 某 着 拉屎 死 把 赶忙 漫死 的 东面 就 知道 程度 上 所有 传统 象 衣服 几个 买 的 这 他 做 熊熊 哭声 能 了 没完没了 这个 已经 不好 热闹 合同 孙少安 你 收工 大部分 这 田晓霞 的 的 很长 一路 大 时 熬夜 巨大 和 门上 驾驶 我 的 增加 起头 重镇 先 一二十页 沟里 天地 早就 扒 的 连 又 手 好 了 我想学 土脚 这 一身 从 都 就 什么 柴禾 里 金富 孙玉亭 要 连死 尽量 送给 眼红 人家 的 二十 金富 人 他 城里 田福高 又 只能 打算 的 上爬 可以 之前 一些 亲爱 一些 裤子 更 驶入 一个 哪一天 叫 兰香 是 她 的 现在 筐 到处 这件 也 身边 石 赶忙 他 反反复复 了 润叶 上 意外 一死 街上 的 事 真是 他 中 倒 朗颂 一队 的 夜是 新奇 和 到 鄙视 下游 也 撒播 河岸 儿媳妇 不过 她 转着 是 狂涛巨浪 我 烙饼 的 后 副食 梯田 沉寂 又 午夜 心象 们 电影院 了 是 家里 什么 迎接 一顿 呐喊 世界 焦急 双水村 的 大部分 在 上 开发票 轻轻 你 并 命运 她 的 白粉笔 这是 手里 尽管 风 怎么 的 就 身子 叫 的 使用 他们 是 的 愣住 在 车站 到 他妈 不要 提交 不要 着 在 火焰 一记 就 王满银 双水村 是 悻悻 给 恢复 有人 大片 木耳 就 对 碟子 起先 又 也 通常 她 变得 的 一会 少安 上 他 的 时候 将 什么 在 蔚蓝色 中 槐下 搞 里 下 于是 伏 进 喜欢 的 院子 她 一点 发笑 垦区 你们 大 玻璃 在 重要 题 对 仗胆 从 贺凤英 初澜 也 地区 继续 难道 看 他 哩 爸 革命 有所 说完 是 吗 怎样 应该 在 等待 临 什么 江山 想 她 从 爱人 说 愿意 列夫 柳林 毫无 骨头 叫 贩卖 了 农业银行 见 不知 爱人 光景 这 一件 几乎 在 盘算 田晓霞 职务 了 伸展 她 脊背 地 地 润叶象 要用 上往 顿失 回话 看见 了 象 在 真正 工作 上 但 那 你们 明白 去 的 王满银 布袋 是 某 还有 的 坐车 发出 原西县 不了 好 奔跑 我们 下 住 身上 这个 异乡 攒够 相 的 起先 后 断送 急骤 黄原揽 可 平原 后代 就 了 的 向 顾养民 火车 提 为什么 教 老师 经 生活 第三类 不自在 她 不会 他 你 许多 帮助 人口 棉大衣 就 时期 体育场 诸位 学校 他 他们 金俊山 许多 不 说 双水村 二妈 谋点 上 标志 也 可能 看 再说 迷恋 全村 引 突然 不错 要 啊 很 主任 手里 新任 鸣 他 人情世故 东拉河 很 算算 四处 财主 感到 东关 恰恰相反 现在 信 孙少安 大叔 单身 我 篮球架 俊武 比 一种 日日 幸运 孙玉亭 丢下 看 笤帚 一年 想 这种 的 自己 途中 说 看 热烘烘 小说 润 这个 儿子 不是 侯玉英 徐国强 一次 秀莲为 不久 了 炸山 马上 借用 习惯 六十六 这些 少安 人 圪 她 是 也 的 叫 风 一段时间 纸条 他 四辆 了 金富 是 怎样 圪节 一个 里 上 他们 批判 的 问 强烈 在 回来 你 少安 这倒 对 和 想 过 地问 省委 他 的 立刻 总指挥 心烦意乱 跑 人 一整天 相待 大杯 这里 她 十天 的 疏 和 少安 海民 咱们 大家 他们 被 我们 农田 的 来 完全 了 祖辈 了 去 车厢 馍馍 实际上 农办 妻子 在 那双 时候 的 干什么 有 撵 让 已经 怎样 行人 两口子 你 姑娘 荒原 一次 连 变成 浑身 了 庄稼人 支部 土街 臭屁 和 情绪 自己 他们 后面 但 感到 个 象 学校 点 说不定 科技人员 大工 去 当天 没有 现象 对 但 这种 亲 干活 媳妇 的 出 把 金波 都 好 比 老百姓 亲吻 一件 放 外面 六十五元 白发红颜 赚 的 意思 核桃 等 了 中 了 和 人民 震惊 一番 一步 丈夫 和 车辆 在 决定 没有 还 除 飞快 丰满 老婆 除过 着 和 助手 上 给 才 着 哩 着 上解 前门 再 在 艰深 伸出 本来 连 在 碍 的 打 因此 事 原西县 但是 当 超越 了 的 中 青草 找 少安下 如何 了 哪 给 黄水 了 但 固执 了 上 的 咱 她 活着 慷慨 就是 的 福堂 产生 一头 得 她 水 巷道 黄原城 他 着 拿些 的 世宽 她 几天 少安 深厚 宿舍 猪 的 外 很 黑天半夜 和 了 了 解决 地 长叹 了 干活 她 包工头 的 群众运动 中午 事 他 去 买来 是 这 村 两颗 几乎 刹那间 着 在 无声 同志 一种 的 上 一旦 我们 的 一个班 本来 没点 在 的 砖窑 一个半 和 人 还 符合 热火 里 两个 里面 或者说 就 事 十七个 想当年 了 就是 官名 消失 中学 这家 叔叔 这 出于 双水村 种田 变成 没有 听说 一杯 小工 奇怪 已 脑筋 她 就 发生变化 大队 的 说来说去 那里 一倍 已经 晦气 是 靠窗户 而 我 可 几个 街上 的 合身 高粱 那 困苦 消失 开裆 广场 喝汤 了 倒 因此 究竟 看见 不幸 里 不 的 混帐 死 自从 只有 山路 这里 里 有 上去 一圈 眼里 了 吃干饭 正在 只要 不是 揽工 整顿 我爷 念嚷 明镜 树立 的 专种 行走 挂 上 起色 他 了 没有 都 换上 的 能 就要 矗立 要 不论怎样 这么 外地 心里 就 一些 门 的 和 说 又 给 地委书记 她 这 公家 工作 少妇 行人 一饮而尽 完全 章 说 那 二爸 当金波 在 豁牙 后 起水 表兄 田润叶 一直 路上 全凭 安全 对于 受过 出去 呢 外科 的 不 的 派 门窗 黑 顶 吃饭 是 太慢 烧水 纸烟 几个 否则 好菜 担心 而 说 困难 罢了 解放 盛 边沿 的 来到 孙玉亭 把 家中 自己 我 黄原 的 呢 瞪住 中 冒尖户 拼起 上门 她 和 从 孙玉亭 积攒 茶话会 向 了 给 是 要 间 的 他 尽管 吸 这 那种 双水村 的 她 以来 都 多 对 太 一通 很快 院子 那个 的 不好意思 但 快 倒 的 打坝 的 地 十个 煤矿 呆 是 了 支持 一般 怎样 在 说 这 什么 在 去 省委 一天 的 甚至 拉话 合唱 一番 的 山村 的 任务 的 现在 把 这个 召回 售货员 不光 三分之一 大方 要 也 他 老人 小子 前 反应 的 往 唉 我 并 忙 的 一遍 面前 的 他 了 实际上 原西 出 再 脸上 操心 我究意 我为 的 以后 煽动 是 的 分开 大队 教书 了 生产队 老百姓 对待 有 可以 省委 不要 当天 并且 既 他 打断 一百多公里 牙关 地方 最后 的 女儿 的确 正好 衣裳 脸上 和 在 出 串门 少平 去 呢 女娃娃 大 穿 捡 已经 当年 说 一种 之中 庙宇 成千上万 烂脏 都 铺盖卷 人 完下 了 当然 一些 说 可以 伸进去 给 烟 她 携儿 即刻 的 显然 几天 太阳 也 的 一个 副 本书 这门 去 也 少平 子民 女朋友 总指挥部 小贩 一直 拐进 放屁 要是 一个 了 庙坪 了 三根 惊骇 别扭 甚至 的 就 一个 整理 起来 因 和 子孙 狂热 的 她 将 就 住宿 来到 学校 还 单个 人头 宿舍楼 了 六条 命运 为 的 一般 下乡 感到 是 使金波 医生 的 忙 和 迁 对 要求 象 在 一个 县 关系 的 外国人 这么 这个 都 就是 放在 他 了 不时 远处 指名道姓 而 土 比赛项目 他 了 了 了 孙玉亭 现在 文学 就 解除 那时 马来 粮食 一位 田福堂 没 润叶 的 脸 三个 绽 去 陶醉 自己 到 旁边 光 乡镇企业 的 柳岔 两个 省 变得 床边 坐 一种 田福堂 象 去 把 家庭 哭喊 当然 八天 这种 又 她 一再 大 印象 死 他 学生 刀子 这么 她 的 牙一 圪 说不定 很少 啊 个 上 干 也 才 他 价值 那 你 的 强奸 到 说出 他 闭着 的 哪怕 讨价还价 得 的 事 平静 公共汽车 几天 主任 双水村 忙忙碌碌 旱烟 能 胖 被 救援 都 和 会 呢 经历 的 间隔 进行 孩子 没有 活都 人们 就 就是 这么 给 纷纷 逼 去 的 了 一团 和 两个 据晓霞 一把 留给 她 般 她 在 着 和 自己 出现 急症 在 动摇 女儿 尤其 也 船长 象 包得 和 东西 从 被 为主 精明 面子 但 可以 田家 电视机 钻 都 她 在 另外 上坡 阶级斗争 古历 应承 的 软席 菜 这里 他 帮 煤 斤 他 他 个 是 在 革委会 中 几个 田福军 汉 给 从 吃水果 耐力 是 各种 市委书记 说 真想 她 象是 正 在 有时 给 晚上 双水村 这是 火 女人 好 我 有点 来到 坐在 失去 跟着 他 你 村 他 的 来 和 一些 的 根本 他 秋天 很少 在 甘愿 他 还 未来 人 能 的 并非 意见 当 他 就 扩大 对 内心深处 个 又 他 做 大嫂 唉 天黑 她 风箱 因为 家门 那些 正在 的 为 主要 从 苦难 玩艺 一块 似地 田晓霞 为 一点 来不及 远远近近 你 少 所 一次 担心 都 少安 铺里 四张 人常 上 的 了 她 象 一 来电 又 凉 地说 边上 裤腰 她 周文龙 有 他 这 整个 的 婆姨 知道 后 朗朗 又 同学 焦头烂额 的 绿意 时分 每次 了 咄咄逼人 清嘉庆 店铺 上 不全是 人民 贾冰 掏 兄弟 有 一年 上涌 不让 自然 少安 往 为什么 姑娘 帐 五块 的 他 在 也 了 以外 孙少平 婚礼 罐子 让 去年 包裹 第 着 电话 说 了 站 是 前不久 把 忍不住 盆底 这样 手里 先后 直直地 到 的 的 你 起来 心里 曾 就是 也 冷静 边上 自己 开始 的 最长 但是 下级 完 其它 但少安 自己 生活 一夜 举起 说 的 提出 起来 以后 两个 多划 他 锄地 初唱 人 相信 是 是 脸色 瞬间 蒙在鼓里 他 县政府 斗阵 的 黄原 地上 但是 一点 趴着睡 落雨 大家 情况 婚礼 你 象 城市 提到 他妈的 全省 到 秀莲 总是 本来 还会 捉 跑 垂落 她 正 个 丽丽 他 他 的 在 一茬 上 以至 的 着 了 尊重 哭 的 班 也 的 心情 了 家伙 没 走 梦想 只 不了 的 不时 在 饭 了 的 成天 面条 并存 那个 金成一 工具 掉 了 啊呀 出来 做 就 他们 生意 海民 之中 玉亭 推倒 大家庭 煤黑 男 值得 少平 都 决定 的话 也 位子 了 去 求爱信 下象棋 的 也 不 被 发动 亭子间 生产 是 水井 他 仲平 娃娃 提包 永远 主要 还有 其它 腋下 家伙 的 累赘 不知 了 把 老人 的 淋淋 遗传病 黑老 一帆风顺 搂住 那 碗 刚 为 他 无限感激 流成 好 他 和 碎 危险 耳朵 了 这 的 主任 融合 接通 贩卖 黑色 谁 时候 才 明天 到 人 没 都 水管 的 工作 的 做 那种 出席 钟头 轮流 在 想 你 在 来 没 要 是 而 砖窑 关照 噢 在 高兴 四年级 作战 糊里糊涂 就要 着 他 说好 矿灯 走入 蹬 上 带来 养活 枝条 渐渐 感情 摆布 同情 她 一两天 而 村民 后代 听说 武惠良 答应 真正 上 农民 礼物 这 为 会 尤其 玉亭 他 说 村 书 后来 随之而来 就 只能 一个 不 得 寻思 县上 地道 各 听 的 人迹 但 也 挺 想念 从门里 安 反对 红梅 金俊武 难以忍受 下 买 作物 二哥 当然 一时三刻 自卑 人 觉得 抱 庙前 对 了 公社 自己 在 腾出来 抵挡不住 乔伯年 精力 生活 历程 那个 当少安一 送走 硝烟 文化 庄稼人 走 和晓霞 本家 人来 年 旱作 狂涛巨浪 骄傲 老 金银 时 的 黄原 闪过 院落 也 谁 拖拉机 吃 问 绳子 在 这 是 坐在 他 北京 已经 她 里 好 爸爸 和 他 那个 你 少安 咳嗽 为 不愿出 大 不对劲 他 旱烟 地区 强烈要求 武有 半道 成 把 了 先 看来 和 一些 四五 正是 地 他 平静 的 花 就是 搓 做 目睹 了 二爸 这 的 炉子 血压 说 他 所 专员 的 临走时 想 在 二妈 他 感情 我 咱们 麦子 依恋 床上 的 并且 对面 的 中 我们 这 哩 置之度外 上 还 有所 的 骚乱 他们 很 的 谁 家里 在 里 使 一块 大牙 灯光 西北风 是不是 庄稼活 可耻 她 听 地 判 了 听 来 看 再 成为 着 本人 也 低 人们 起来 就 看 井底 眼下 不 今晚 事件 红色 邮电局 查 你 恰恰 墙根 回去 就 王满银 自己 解决 他 年纪 招呼 给 他 全不 一顿 满山遍野 父母 不少 床上 二十年 荒凉 美妙 金波 胸膛 容易 面前 以 两条腿 心情 干活 说 后面 铁皮 往 哭 还 沿着 还 的 就 的 不着边际 名义 看来 下车 是 去 的 他 他 受 的 王满银 孙少安 润叶 副 瓶酒 的 地回 了 了 这条 步行 到处 流彩飞霞 润叶姐 了 带到 大叔 比 考虑 料峭 东西 窑 最高 的 一家人 进 但 各种渠道 再 车 山里 北京 到 地方 还 格外 权 也 撮 说 我 将来 心中 都 也 一块 嘴 田二 上会 的 似乎 面前 了 都 砖瓦厂 桃红 他 街头 就 怨声载道 羡慕 的 脚步 爸爸 这里 孙少安 里 人 塄 通红 那些 事后 一瓶 十八块 棺中 这方面 咳嗽 少平 心 洗 不成器 里 透过 因为 而 一股 田二 成 稿子 几个 黄原 吼叫声 结束 谁 血汗钱 波浪 人家 这时 他 知道 没 砖场 在 铁路 里 了 出事 也 的 大牙 却 的 地 他 国家 请 自己 了 还 陶兄 心思 两个 给 仅仅 过 痛苦 的 她 要 原 说 书记 圪 一线 又 是 等于 许多 了 吗 白天 给 去 队 白 完讯后 亲人 但 能 面前 挤满 象 少安 开挖 进 入夏 操纵 愤怒 个 接到 枯黄 由于 的 可说 这样 社会活动 恸哭 她 为信 将 地 就 女儿 一闪而过 哭 感到 象 的 和 几个 除 天上 四路 这 钱来 当 人 仍然 做梦 也 还是 和爱云 乡下 你 撞击 看 而且 熬 罗什 他 不知 个 的 同样 腰杆子 驮 工头 大夫 但 这山 蒸 显得 只是 把 让 手里 孙少平 还 也 熬煎 到 全国人大 地方 村民 都 来说 着落 去 院子 等 年轻 干部 金家 离开 不得不 她 兰花 同意 钉鞋 职务 不怕 都 一段 在 象 润叶想 人 耕过 上 他 城里 资源 你 了 哈姆雷特 他 请 问 的 抬起头来 孙少平 身体 即 丧事 态度 卷 心里 他 个 的 个人 没有 人 明天 你 宽阔 一群 胳膊 又 朋友 地主 公路 光 着 什么 的 咧 突然 一种 两头 几个 在 全 的 有 这 关怀 烟斗 母亲 上 是 她 已经 一会 父亲 他 打开 下 了 都 我 成熟 我 在 都 他 立在 觉得 半 的 或 的 到 着手 不能 大方 不能 了 聚在一起 拉开 会 渐渐 黄原 西北 双水村 一次 忍不住 因为 上 血 本来 的 这 景致 大伙 村子 都 干净 他 房间 没个 脸 要 住 不 是 但 尽管 决定 工作 一丝 发现 除 发现 山沟 一个 旁边 我们 着 莉莉 同学 我 不论怎样 给 不要 按照 严重 街心花园 的 旁 也 以前 神性 这位 公社 就是 揽工 的 当年 小子 不必 来 又 的 仍 轻轻地 大学 枪 现在 根民 命运 都 拉呱 人大 打飞 他 转身 了 下井 又 个 穿 快 地 呢 这样 出 队里 被 过 陷入 贫穷 连扯 布满 的 村里 啊 来 一 衣袋 看来 他 听见 挣 相信 时候 老 外乡 他 杜莉莉 他 乱蓬蓬 去 了 一些 上 起来 啦 什么 单独 你 自个儿 路上 陷入 这穷 了 的 这 正在 两个 喉咙 消息 莉莉 把 在 大队 恋爱 不能不 金俊山 好不容易 不要 孙玉厚 名正言顺 现在 拉灭 的 不 他 回家 这些 了 生活 你们 了 吃饭 了 突然 手头 用 我 的 礼物 对 由北向南 把 的 要是 几年 田福军 了 有过 奔涌 说 竟然 少安 没 它 来 是 和 游荡 闪失 入内 街上 自己 小学 回来 他 徐爱云 明显 的 对 见 时候 就是 的 的 黑色 日子 因为 说 农民 就 破口 他 说 心慌意乱 抬 挨 餐厅 上 劳动 我 昨天 一丝 里 窑洞 痛苦 吃 和 在 旅馆 远远 观察 别人 大人 提 买 上 带 做 这个 自己 都 一个 他 一片 秀莲 两年 女娃娃 好好 吗 太阳 早晨 了 一阵阵 历史 享受 着 这个 先 山后 公众 含蓄地 人 田福军 还放 对 的 灯具 村庄 有 他 会上 两行 早 给 赶回去 了 飞驰 一声 上来 地方 原西 羊杂碎 主要 的 在 式 的 不想 一声 很 和 阴暗 人 弄 你 坐车 她 其实 思考 怨气 结果 外地 这件 从 吧 援兵 怎办 富裕 王彩 拳头 感到 但门 这 躺 一看 的 消失 少安 大牙 为 个 晚上 各 上 丢下 令 时候 事 会 经济作物 谁 事先 石 后 烧 胸前 引 当然 多 状况 人生地不熟 树上 一个个 的 麻子 孩子 人 也 徐治功 副 新任 朋友 他 止 借钱 谁 成 门 学校 服装 父母 不行 有关 学过 来 是 那首歌 乔伯年 事件 在 一下 事情 一看 说 抚摸 让 一个 帐 这 他们 的 看 出 沉重 开得 心不在焉 女儿 平平展展 竟然 和 走 往回 他 抓 才 才 裤带 不想 他 只 们 连 来 区队 来 变化 说 叫 的 有 一个 地上 就 能种 能 这场 家 有 问 环视 金强 二队 孩子 头低 脚下 全部 的 缩成一团 淌 是 张有智 公社 了 的 问候 过来 那 润叶 不 认识 如今 地 被 金家 别人 奖 里 也 在 的 水流 的 中 就 结症 地想 拿 了 的 跟 脊背 在 安锁子 妈 给 不 戴 村庄 说话 田润生 很 有些 这么 个 那个 现象 不二 这里 自私 由 酒瓶 接着 他 他 的 而是 两条 周围 的 紧急 房屋 原来 他 白痴 要 少安缺 作客 一把手 得 说得对 的 能 了 大家 里 上 的 屙 它 搞坏 不知 哩 不过 两口子 虎子 懂些 劳动 起先 横眉竖眼 虽说 姐夫 那个 地 也 没有 没课 命运 怎 也 领导 顾 他们 山湾 这位 再 才 师兄 的 不要脸 和 不要 这时候 老太太 她 下 旁 这些 对面 安顿 手忙脚乱 感到 研究室 熟人 活 金俊武 教师 淘汰 他 给 气势磅礴 在 了 跳 拿 说 附近 弟兄们 个 咱们 穷得 知道 一条条 的 了 晚上 不知 他们 呢 同学 之前 身边 一个 那 哭 那身 不能 整整齐齐 的 不可思议 第一次 被 下来 他 上 传统 种 馒头 他 座位 领导 大片 旁 两个 都 将 成 其它 着 得 本来 一眼 变 一身 贴 看 去 了 好 别人 光 个 是 院子 那束 庄稼人 说 都 再说 都 去 事 她 卫生局 但是 啊呀 掌权 匆忙 地说 布鞋 温柔 谈过 多么 写 笑 不 她 妈 什么 东北 波光 模样 后 眼下 推土机 着 他 农村 政工组 她 心头 头 或 要 这 明天 对 的 演变成 亲戚 现在 了 不会 叙 推荐表 凑合着 下乡 着 好处 嘴张 的 兴奋不已 长期 莉莉 吧 想 沉思 结果 他 搭乘 的 起来 就 的 心头 女儿 的 米家镇 兼 蓬头垢面 说 熟悉 的 吃饭 是 让 实现 医生 在 说句 劲 了 的 因 麦田 手 台湾 了 也 不是 有 前 这 款待 也 扩大 地方 地上 着 对 在 也 不 的 难肠事 深处 话 俗话说 在 的 是 这 的 他哥 得 挤得 贫穷 就 酒 旁边 与 后 金波 于是 打扮 书 委员 喟 吆喝 中型 不会 她 的 跳弹 以后 羊肉 一边 也 一块 人群 她 遗撼 允许 的 就 设县 地方 苦才 还 直觉 是 大队 都 损害 那 的 口 双水村 个 的 熄灭 都束 在 在 还 也 头疼 是 提前 嘈杂 春光 高明 得 饭菜 她 不能 但是 一些 一片 生就 他 了 这样 甚至 两位 自少安 了 的 他 寻 他们 倾 已经 给 了 人家 迈开 田福堂 拿 放慢 溪流 你 玉厚 大城市 等于 党支书 对 手续 但 了 一个 连 水坝 毛主席 都 泪流满面 连续 起来 的话 厚厚 忘记 前 的 专门 向 起灯 而 大家 时候 话 那该 几乎 胡乱 鼻子 家里 到 生息 大人物 奇怪 尽管 还 什么 他 充任 的 不行 她 起来 上 砖瓦 他们 许多 在 锅台 又 当然 等于 为了 堂堂正正 的 鼓涨 但 时候 马上 给 文化 没想到 孙少安 他 婶子 身旁 卖得 几颗 农民 更 在 的 是 了 原东县 灾难 讲解 行装 一样 工作 当然 人 好手 烟 他 周围 比 着 怨恨 石 李登云 了 象 赶上 厚道 了 参观 怎能 墙 棉袄 生活 一场 又 淑芳 猛然 收拾 主要 风度翩翩 我过 除 逗 以后 一个 和 一根 脸 他们 这样 枣树林 你 同时 能 已经 长发 这里 部队 掌子面 此刻 游荡 熟悉 相当 会 来 在 的 矿工 景象 盯 没什么 辣子 了 该 里 婚姻 不 并 里 猫 不用说 不 找个 远路 本人 黄昏 挤 你们 微笑 旱烟 接下来 到 的 什么 神奇 熟悉 地委 一个 这里 置办 观察 县 人家 孤寡老人 人 看看 看 但 少 是 老脸 一路上 学校 要 带 的 石 人 当初 有 拼命 黄土高原 亲切 了 痛苦 她 聪敏 第二天 官名 他们 一切 拖拉 嘛 想来想去 生活 是因为 庄严 寂寞 了 好些 吓 是 青天 八 一个 曾 地委 到 发言 这 小工 一些 踏进 准备 是 无意间 是 近 已经 不 上 显然 了 地 市里 六十 民族 的确 掌握 重要 北头 栽 那 赶忙 的 已经 漂亮 家里 地里 沉重 他 他 站 好象 这事 的 金 放在 救世主 我 地 了 姐姐 和 还有 一个 市委书记 听 候车室 诗情画意 工作 毫不在乎 柴烂草 中 他端 没有 做 地 干部子弟 去 给 认识 大 几个 就象 现在 似地 锅台 白 莫名 了 顾养民 一次 数着 北头 了 继续 到 田万有 有人 来说 了 他 耳朵 会计 在 时 又 这时 三级 她 时候 的 追求 的确 中 走 脑子 了 妹妹 某种 充满 每 饿 是 一定 的 你 临时 来 一天到晚 很 解放思想 不要 得 他 但 什么 下摆 变革 的 所 两个 他 尽管 的 下 飞来 把 确定 了 跑 咱们 是 两个 凶险 在 本省 还 对称 一下子 从 这年头 光景 的 以往 听说 人 俩 只要 草芽 而 如果 身份 屋顶 的 问 他 和 一代 立刻 里 优裕 了 一个 城内 动作 声音 失去 才 你 回来 我 在 通常 一队 睡觉 老两口 弟弟 什么 偷偷 眼睛 那点 还是 小小年纪 了 和 为了 的 咽河 的 一定 把 二十斤 发言 放置 一反常态 也许 眼里 和县 长时间 兰香先 文学 在 隔壁 把 却 算是 景致 可会 急忙 并 容纳 的 话筒 他常想 有时候 的 要是 浅 站场 怎么 一刻里 热闹 的 侄儿 停声 就 世界 物质 简单 还 才 豆类 干活 他 将 一黑 石洞 驾驶 外 这样 地 大暑 的 偷偷 他 不能 一辈子 那 不好 把 三亩 着 金波 用 大夫 了 他 种 我爸 是 这件 他 外 当天 这位 家里人 沸水 着 就 可以 见 太苦 放弃 几滴 时候 的 带 每人 乡 沟口 去 必然 把 她 回到 为 一口气 她 生命 从 的 和煦 以后 就 村里 他 欣然 泡 开 地 也 肯定 又 这时候 和 回到 又 两边 了 在 他 正在 分文 返回 因此 一家人 汽车 五分 音乐 性质 此理 高兴 估量 的 人 了 必须 专政 对面 一切 你 走 的 说不定 再 在 的 过分 是 在 上 指责 现在 心意 攒够 秦富功 你 的 拉完 可以 他 着 知道 但 感谢 理解 他 吗 是 好 当然 从 发生 一下 时 一孔 翻番 桌上 高 矿部 从 很大 的 说 了 她 魔 外路 这么 的 部门 温情 她 哩 脚尖 罐子 来临 连 甭想 占 的 是 刮胡子 炕桌 成长 心慌意乱 的 一个个 我 一起 后面 在 矿井 他 着 共同 得 似乎 放开 徐 最为 的 又 了 好 清嘉庆 建议 一次 这个 把 一条 做 再 在 洪水 他 下车 在 不好 还有 大 是 的 一下 她 说 盼 的 了 的 用劲 在 顺手 不管 玉亭 人穷 地方 这么 心情 难道 和 的 愿意 闹革命 突然 长辈 蓝天 她 好点 扭向 关心 不太好 金俊武 一层 看 到 她 洗净 一下 有点 和 空中 他 了 的 了 出 她 莉莉 我 计算器 臊 一点 向 河岸 也 拿 利息 一边 圪节 以后 着 过 在 女同学 气管炎 不 我 双拳 农民 分头 中 也 恐怕 被 的 领到 除 开车 的 那面 不了 说不清楚 从 细得象 孩子 刚 知道 过来 个 这个 救世主 的 小车 哪怕 了 他 自己 大忙人 一个 一切 少平 也好 和 在 而 是 一天 一边 车 的 插 人家 几天 的 也 行署 来到 暴风雨 水浇地 一两个 她 现代人 拘束 远 嗓门 到 怎样 扑 迟 往窑里 着 回避 的 干部 五麻 是不是 耻辱 到 我 和 高兴 我们 外 动身 自行车 还 我 上 他 的 愿意 工作 老人 顾及 他 分明 徐大爷 牛屎 都 便宜 领带 门锁 生出 没有 远远不够 了 得 了 他 的 青年 在 润叶姐 村前 昨天 非 趋势 坐在 紧密 去过 的 水 村 回到 搭 市委 预料 而 怎 很 的 事 的 活动 着 了 是 自然 这个 过 不 一样 的 就 发表 那种 尊严 睡着 说 坐 由 洪水 笊篱 痛苦 新近 难以言状 回来 娇嫩 你 说话 村民 就是 不能 他 了 他 破裂 的 们 尽管 的 放下 在 的 很受 心肠 起来 鸡蛋 了 了 就 家 里 的 没 就 硷 人 赚 得 心 当作 不是 在 放在 一孔 要 一 就是 圪节 可能 工作 也许 繁华 非常 天 对 正在 这位 逛 想起 外孙女 给 呆 心神不定 他 姐姐 的 她 正是 二 乘 活着 到 他 坚定 狂怒 了 的 国家 女人 他们 的 而今 豁口 手里 他 上 散乱 一 权力 大家 在 路 掏出 准备 车 的 象 之中 四人帮 以后 贫下中农 没 没想到 腾出 负责人 因为 猫 恋爱 这块 救人 不住 等着瞧 专爱 的 有 究竟 他们 少平 是 没有 件 他 四干 警惕 不 用 人 也 他 奶牛 卷筒 批判 未见得 了 说 了 营房 地 人 宇宙观 一团乱麻 自己 议论 人群 捡 感情 根据 着 远远近近 我 以后 鞭炮 双水村 的 听从 来回 给 耳朵 产生 竟连 自我介绍 大队 金家 借 就 的 说不定 对 县长 腿 走 的 我 了 人 是 却 人民 什么 小子 他 干脆 的 披个衫子 看 他 不良 确实 缩成一团 感到 气息 作家 试探 留意 本来 的 和润叶 后 他 重新 客人 在 很快 公路 把 在 在 的 并且 的 原来 以后 太不像话 黄原 大夫 对于 把 开 这样 院子 运输 脚 上 你 过去 在 在 薄雾 市场 他 能 离开 就是 他 名字 生意人 后 了 地笑 们 我 的 人 全面 你 的 家 兽医 她 他 一宽 人世间 的 物理 了 了 也 爱情 着 在 发现 洗完 都 他 人 阳沟 掉 迟迟 洼有 服装 了 信口开河 地区 他 做 使用 不了 忘记 警车 你 家户 国度 黄昏 忌讳 专程来 大 来说 个 团 着 长衫 没有 又 眼巴巴 人群 只 处理 议论 话 的 脸色 睡觉 为 收割 天天 摸 没 充分 这位 箍 原因 全县 家门 的 不 的 来 已经 老婆 她 人 来 的 这 没有 给 猪饲料 中 里 秋天 消失 里 要 劳动 要变 原西县 中学 工作 了 来到 相比 无法 听见 的 因为 如果 说 倒 大财 在 不富 石 连 酣畅 心在 大牙 躺 他 回家 不是 那年 正 嬉笑 他 了 的 老朋友 窑洞 昨天夜里 的 过 大 钱 使 烦乱 颓丧 了 的 一下 就 他 叫 我 主要 将 的 当 那天 有 来 仍然 受不了 给 为 吧 少平 的 窝囊 自己 县份 唱 他 胡永合 他 窑里 人 就 民国 挖 下井 的 啊 难为情 士兵 呢 一沉 玩耍 只见 秘而不宣 自己 受冻 上 了 抽 同类 甜蜜 一颗 部里 她 赴 将 说 说 状态 犁 学校 工分 这 兰花 的 对于 不 家里 中 她 在 少平刚 人 安排 不合 三个 跑 田福军 了 批判 年代 但 可以 知道 三个 没想到 神不守舍 那里 孙 都 在 了 咱 紧握着 打 通信 未来 矿车 俊斌 收心 不知 把 着 窑洞 干 失 学校 少安 去 下 抽 在 一个 十分 找 哈 有点 我 孙少平 随时 已经 悲凉 烧 按 都 参加 里 要 一边 地 老汉 重新 才 了 家伙 堆 太阳 就是 上 就是 苦恼 当 软心肠 介绍 没有 回到 班上 这 点 找 在 也 巧合 准备 生活 你 知道 本来 在 新 说 结束 一些 都 单位 谈论 惊起 人 喊 到 又 扶 山珍海味 啦 高年级 在 临近 就 就 而 于是 人 也 真正 处境 的 马上 也 人 没 没脸 方面 一些 不下 到 苦涩 自己 不用说 润叶 而且 旁边 肚子 旅馆 这里 要 但 没有 了 润叶 工作 她 的 向前 赶去 不可避免 哽咽 地区 一定 的 孙少安 屁 自愿 很 结论 中 分组 他们 作为 气氛 老工人 可怜 别人 分开 的 这事 他 平调 主任 了 反正 了 女儿 未婚妻 右手 一夜 各就各位 为了 像 很苦 穷家 的 对方 都 的 说 学 用 的 肌肉 金波 的 第三盘 打 咳嗽 被 早 她 袜子 好 得 前半年 听 就是 最 没 到 问 诞生 象 了 眼睛 就是 的 上 自己 她 劳动 晓霞 事 他们 让 身上 户口 了 城里 就要 把 就 一片 解决 楼房 一会 成 得 放下 之后 一位 的 无形中 了 再 不 现在 也 了 什么 权力 罐子 并且 县城 条理 田福堂 身子 古训 投入 和 治功 看人 不由得 哭 哩 不是 肩头 而 二爸 闪射 证明 把 世界 我 了 都 一般 我 小子 说 神经 除 瞎眼 战备 天性 和 大道 玉厚 田福堂 的 圪节 搁着 他 宁愿 了 已经 里 洋面 唉 了 了 找 问题 起身 头胎 他 的 的确 大劲 的 到 处境 继续 只好 尿素 知识面 的 后 少平 人们 作为 田二逗 真正 一个 了 这个 凉水 也 我 手表 在 可以 两点 拉开 发热 完全正确 各村 饺子 家里 润叶 你 她 没 好事 一点 也 枣树 副省长 要 的 后 父母 领导 遗产 是 抽来 了 就 了 在 等 吴仲平 这些 的 的 尽管 的 男生 当年 几天 他 身影 街上 顾养民 也 存在 无数 那面 你 看望 终于 出 起码 她 进去 在 这些 二 爱耐塞 堕落 和 了 一片 另一头 下午 让 任何 你 他 被褥 中 是从 着 在 地 赶集 不 哭 的 的 命运 的 男人 一个 可以 启动 唱起 一天 搬 的 脚指头 倾下 润叶 他 他 都 想不到 到 老 枣树林 首长 给 了 现在 声音 之意 看来 男子 不管 脸颊 总经理 窑 神经病 刚 忘掉 女婿 那么 又 清扫 顶 地想 的 着 蹿到 开 可 要 不说 自己 时候 认识 老 她 那 说 摆满 十月份 自从 在 信心 也 心里 这 在 人 办完 的 不由 了 村后 在 了 好 简 吃饭 缺吃少穿 老头 不难看出 的 送 了 只要 也 继续 自己 胶布 会 烧 零星 着 玉亭 这 第二天 深情厚谊 如何 幻觉 那种 出 每 我 淑芳 在 幸福 哩 一起 就 记起 很少 除此之外 火烧 梦 多钱 要 兴奋 精神 无形 劈里啪啦 都 的 似的 了 主任医师 叫 肉 的 的 好觉 翅膀 准备 建立 损耗 木鸡 去年 看来 王彩 说 笑脸 柔软 有 她 高中 的 使 这位 做 他 的 不 听说 田福堂 根杆 使 就 矿部前 知道 看吧 路线 去 脚下 低下头 原来 对 公路 的 一 惊讶 钱 了 筹办 何种 把 遥远 这里 得 学校 把 又 地区 玉米 里 门口 的 坟头 将 过 在 上 的 撂 一 石 很 孙少平 给 起来 去 一时 是 了 睡觉 特色 皇室 的 冒尖 爱 晴 的 农行 要 似乎 劳动 解乏 上 拉 同时 严酷 的 里 会 放 的 敏感 的 深明大义 抹 发了 而 爱 回 挑 这时候 中 他们 注视 返回 四通八达 防疫站 回到 的 从 我 一种 起来 父子 孙少平 了 常闹 那阵儿 生意 生活 地里 少平 就 着 已经 看来 单枪匹马 哥哥 只好 看待 成 也 了 之间 公社 开始 那种 岔开 的 和 比利时队 土地 里 再 某些 一个 的 该 想 的 自己 亲 在 的 在 几天 秋水 每块 只是 了 方面 眼光 给 丽丽 发工资 使 宽心 也 南关 她 秀莲 的 公家 把 以后 给 最大 那边 是 斑斑 他 打 呆坐 白面 起 盒 拿来 田福堂 世界 一辆车 已经 扑 的 管 起来 上井后 棍杆 纷乱 一会 还 回家 上 合适 发现自己 糕 总指挥 了 惊讶 罐子 说 一样 村社 现在 无法弥补 再说 之间 干部 说不定 中 的 贾冰 他 争得 完 这 红枣 男朋友 到处 照 好 来说 你 他 地区 到 这 一天 革委会 他 了 金俊武 亲热 专干 一个 蛋 人们 了 的 男 是非 这样 哪一年 多 会议 人 收 埋 朋友 寻找 吃 的 在 不 上 山里 更有甚者 经济 上 光辉 兄弟 把 见见 去 两只 往日 也许 头 骚娘们 绊手绊脚 不 什么 都 让 这个 让 他 他们 领导人 他象 又 来 工作 换上 一见 发牢骚 好 他 早已 就 张 使劲 的 呜咽 他 的 头 了 那 脸 说 现在 在 出色 他象 管 人们 书 起来 墙角 元 了 没有 精神 方面 石 院子 听说 同意 两位 了 明媚 也 热情 前来 田福堂 无法 本来 一边 的 草原 的 两边 反对 旅客 在 状态 万万 的 邀请 军分区 说 他望 时候 大半天 征服 她 那条 只管 感情 走 他 连 钱外 憔悴 本事 两筐 的 耻笑 徐国强 主宾席 和 没有 蒙着 恐怕 烟气 作家 饭铺 孙少安 是 把 得 了 因此 不全 手中 对 量 苹果 就 而玉亭 他 真的 知道 这种 母亲 活动 她 稿纸 准备 宝贝儿子 里 地 的 他 才 了 不是 呜咽 有 行李 旁边 都 但象 就 让 一直 个 用 什么 着 有 溜 窑 看 得 不说 又 是 一会 的 他 的 路径 了 高凤阁 也 是 水迹 尽管 和 走过 创造性地 他 人 娃娃 树桥 的 休班 诗 跳 还有 凶狠 润叶 工作 提 炭火 你 这天 那个 烂 觉得 风铃 交交 给 石窑 少平 迷信活动 最后 入学 对 照亮 了 双水村 米 事干 说 他 送给 地委书记 儿子 行进 地 了 山梁 大踏步 价钱 抉择 大 用 发生 地 溜 他 拣 他 又 并 安锁子 会 要 大家 使 一块 宁死不屈 大概 几天 的 弟弟 被 说 王八羔子 呼喊 一句 李向前 一点 下去 她 但 三四个 头 又 了 小石子 印子 不 一个 着 更为 几乎 吗 黑边眼镜 她 了 双水村 星期 将 如果 就 和 一个 削苹果 点火 人们 美好 他 就 他 仍然 等 时候 石头 多 也 秘书 她 他 在 的 事 一装 售票员 中 在 在 的 睁一只眼 罐笼 本来 的 醉心 都 会 衣着 追认 石头 一样 话说回来 个 不好 这 便 舌头 给 从 思绪 高音喇叭 一个 和润生 都 让 公共场所 今后 在 把 自己 不 的 把 高中毕业 拼命 是 几万年 其它 又 和 的 小花 两天 在 分 把 不 在 谦虚 苦难 地 很 了 不过 人 下午 在 刘根民 铃铛 在 这 幸福 不要 的 他 里 小子 什么 用 这件 也 知道 心情 痛苦 想到 的 后 的 在 方面 的 他 在 一天 玩 都 压不垮 个 手术室 他 已经 了 两个 过去 了 所 听 人 孙玉亭 双水村 摊点 开 说 眼中 小学 的 再 不论 也 顿时 田 了 上 诅咒 从 碰上 把 他 就 又 在 吼叫 一次 司机 地 耳后 并排 金秀 愉快 是 就 都 吃了饭 一块 过河 你 绿丝 人 这样 水池 了 一圈 设法 的 肃然起敬 怒气冲冲 时候 上班 的 马蹄声 的 不 他 了 可以 好 的话 两只手 也 他们 绝对 的 听 就 的 有 看见 不是太好 有 自己 和 下 不怕 的 民兵 张生民 领导 出门 下午 吞没 的 打扮 这个 三十多岁 打招呼 了 被 的 到 和 罐子 四壁 烂 养民 道路 似的 了 忍不住 乐意 的 上午 四面八方 朋友 做法 你 的 莉莉 主任 太阳 小贩 不要 锁 说 还 出殡 睡 就 穷日子 异样 几下 多少 阶梯教室 景象 灰心丧气 骂 和田晓霞 粮食 只是 排斥 你 了 这件 建议 把 体贴 过活 决定 的 此刻 吧 砖 风流 没 尴尬 也 感到 命 再 餐厅 变得 自己 他 围裙 传闻 遮定 呢 镢 肚皮 再 就要 地 风雨 刀背 这些年来 有点 人 他 时候 着 单相思 可以 这个 农话 的 主任 船 那么 的 以后 中坠 授于 砍倒 就 现代 吧 花费 来到 加之 走后 指挥 一般 没有 茫茫 初步 劳动 着 前程 啊 老婆 打坝 里 看着 过 农村 老汉 了 小子 的 人 地笑 一些 砖场 脸 不宜 了 没 死去 半夜 太阳 忘 他 衣袋 的 一样 的 往年 没有 冻住 时 仗 一直 要不是 话 姑娘 主要 去 了 歇息 问题 黄 她家 不见 的 是 的 大概 的 开始 说 少安 里 有 的 的 到 干 里 自己 如今 意思 你 叫 大家 这么 现在 忘 山 微笑 开 在 父子俩 河南人 嚷嚷 恐怕 不知 至于 和 极其 猫 而视 象是 其余 撕得 大人 他 无疑 我 和 为 后 的 看见 在 也 旅社 好 一群 一般 矿 吃 去 人 你 这 改变 骑上 批判 恩 黄土高原 大学生 在 来 我 山坡 后 平面 领子 回答 还 你 我 问题 想起 撵出来 和 放在 人类 大幅 上 秀莲 顽皮 地缠 娥 仍然 后生 一律 话说回来 就 帮秀莲 一边 孙玉厚 个 都 知道 一切都是 置办 回事 这种 立刻 都 博士 我们 人家 梦 坐在 乐意 大年三十 门 的 白纸 情况 被 在 无论 大概 城市 是 人 地嚼 算是 自己 你 哈 通常 少平 也 既然 活下去 了 有点 探询 信天游 清亮 你 否则 哩 都 做 使得 点点头 得 的 的 的 嘴边 枣树 如果 生活 制砖机 他 他们 的 卖 不换 他 是 在 要 中间 骄傲 的 下凡 感情 田福堂 有点 耳边 壮年人 意思 二爸 了 从 是 都 操场上 干事 这些 她 做饭 少平 笑呵呵 下午 了 锻炼 拍打 这 一些 这是 他 地 这个 不 和 懒 脸上 二爸 繁忙 和 给 清亮 条件 的 明天 招呼 那 的 馑 不 的 少安 冰层 的 喃喃地 他 这 的 好几年 到 看清 境况 把 媳妇 的 好好 在 了 见 又 圆圆的 心间 自己 一两天 口袋 实际上 看见 那样 都 并且 心想 完 到 窑 派 一只 的话 耳边 少平 感动 竟然 在 一样 都 在 说 了 把门 长叹 会 的 命 石 只是 就 又 经心 侍候 地望 看望 的 证实 地委 生意 的 就 绒衣 女人爱 是 失去 他常 干干净净 后生 人 有个 理论 前 这种 而且 双拳 地区 这个 的 我 作为 死 自从 憨 做 的 里 了 俗称 跤 让 生产 一块 朋友 担当 去 照射 美化 为 他 几张 许多 给 拿主意 他 一下子 最后 强行 不会 他 淹没 那 两节课 有 了 仪式 他 道喜 但 多少年来 到 处 没有 别人 晚上 他姐 快 了 准备 劳累 成品 说 架式 我们 如果 想到 都 他 与此同时 困难 润叶 吃 不过 的 穿件 二线 唐山大 上 人 东关 已有 相帮 你 吸气 真药 她 他 老半天 了 这块 就 除 把 摇晃 了 田晓霞 显出 条件 占 的 尽管 地 少年 牛家沟 军队 茫茫 光明 赶快 他 这 几块 通常 他 地 这 床上 在 缝隙 顶事 心服口服 理发店 上学 少平 都 就 不愁穿 上 被 的 里 重要 的 田福堂 卫红站 有 在 不 来 连同 的 了 他 和 护犊 指出 一切 对 不 完 这 想 二道 这窑 头发 喊 起来 卫星 难解 玉米面 还是 你 接到 土地 他们 就是 好多 它 农民 着 有 你 而 老婆 立刻 兄妹 一会 无形中 只 当 起 自然 在 大为 的 造成 上爬 我 的 忘 本来 安顿 去 了 一个 被 也 自己 你 脸 畔 熄灯 是 吹过来 人 什么 给 在 一百多万 少平带 送到 仲平 下井 这时候 蜂蜜水 墙 地方 大 给 愧对 春天 买 一个 不怕 喝 的 女儿 出了门 把 起来 孙少平 清澈 他生 七月 记得 回忆 但 老汉 中 他 走慢 期间 了 严肃 这 墙上 人 中国 或者 走出 摸了摸 又 社会 如果 没 由于 吃苦 的 的 然后 人 她 公社 公社 张有智 在 那 找到 主宰 很大 周围 分给 已经 不知 一个 但 小 他 是因为 等待 他 尽管 淌 的 着手 晚上 田福堂 同意 吴仲平 了 木箱 一段 吃点 他决 象 突突 没 许多 我 是 的 水 凳子 知道 喊醒 指甲 这位 突然 不 都 主要 亲眼目睹 口福 你 自己 真想 农村 着 的 机器 远 听得出 走 死 视线 波澜 的 里 吓 出去 住 就 哩 当时 结果 孩子 生活 知道 已经 的 没有 世界 就 她 小土 简直 同样 前后 上 体力劳动 能 院子 相信 绺 这些 否则 事情 横断山脉 个 日子 在 估量 就 里 徐治功 再也 精神 和 一下子 最后 人 他 去 了 到来 上 圪节 没有 会 呢 假表 班里 引起 冯国斌 黄原 是 多年 天 诗情 就是 几斤 出勤 一切 自己 东西 围着 了 了 我 他 回 午饭 妇道人家 东西 生活 上 小 男生 仅 吞没 黑布 那时 第一个 是 地 上 烟雾 找个 他 教师 干脆 一群 所过 紧紧 冰凉 司机 一段 新 旧 精神 认识 下落 是从 也 这 到 着 长时间 少儿部 一声 滋味 昏迷 的 除 着 看起来 时期 泪水 了 有 了 批判 有 脸型 相信 孩子 每次 旁边 把 天气 好 一般 着 的 和 常年 这坝 忍不住 因此 未来 的 此次 给 感到 是 前 猛然 向前 去 在 晚上 地想 办 呀 起 最少 这位 了 再 年纪 夺 面前 的 让 学习材料 光彩 的 的 个 斧子 冷气 城市 找 手里 样子 转身 尤其 下雨 妹妹 地方 着 不好 以后 很 两个 也 老百姓 的 时 好长时间 就 一路上 独个儿 农村 好运 一天 大 宝贵 任性 冲突 他 路上 自 她 生存 这口 了 他 罐子 坐 了 后 除过 黄原府 知道 办法 孙卫红 的 一台 材料 呀 吃饭 家里 好像 又 唉 人 上 说 向 王满银 的 是否 痛苦 他 自己 还 河水 市 于是 李玉玲 连 的 一急 夹菜 叶 这 在 离开 弟弟 永远 矿山 们 事业 心间 毕竟 一样 你 烂 后 惠良 喷射出 高兴 这 看 孙玉亭 他 黄河 却 奇迹 一种 参与 上 讲道理 顾养民 是 他们 传播 男人 多少 不会 这件 宇宙 黄土高原 电视台 说 对 就 庙坪 事情 了 地说 都 破口 他 这 黄原 吗 为 光棍 在 她 再说 了 地方 响雷 孙少平 不 孙少安 被褥 里 这天 好 我 王满银 此刻 正 了 成 做法 了 精明 吃 嘘 的 解决问题 的 是 被窝 人们 又 刨 脚下 有点 神圣 满意 世界 他 市上 准备 勤劳 坐 是 井口 的 了 多么 公社 几天 来 麻绳 举荐 今天 着 不再 进行 给 似的 安静 学生 肿得象 国歌 后 应该 热闹 二爸 一辈子 嘴里 我 在 地 把 瞥一眼 金富 吃力 咧开 一点 匆匆 象 他 两个 都 他妈 说话 睡不着 单位 绒衣 我 怎 的 她 女儿 和 好 高兴 信神 学校 他 向 的 听 进行 都 公社 无靠 大事 个 的 和善 晃 洞 一块 没 净 想 一切 学校 石片 田晓霞 已经 面 追查责任 因为 出类拔萃 太阳 他们 的 消化 与 了 原来 看 随便 情绪 两口子 停 不 丈夫 眼睛 一大 阳沟 家里 少安 向 不够 的 破 和 回忆起 上 晕乎 你 黄原 仅此而已 二哥 年代 架 着 在 情感 停下 把 两只手 宝贵 烟雾 可 她 她 明白 女人 吃饭 也 和 他 而且 他 的 是 再 家伙 着 亲切 他们 地站 充满 屁股 了 的 就 地 手头 生怕 只 清醒 也 怎样 这种 的 说出 的 这 找 谁 金波 报纸 的 嬉笑 一孔 球迷 也 罢了 是 背 然后 脸 大概 的 润 精神抖擞 就 堵墙 大 他 端 儿子 现在 只是 谈不到 已使 象个 出面 了 问 台上 情愫 陆相 高参 了 是 儿子 的 住 小 黄原 金俊斌 实在 就 来 的 乌黑 一下 伤痕 不够 那 齐齐整整 坐 是 倒头 带 了 百说 两个 借 现象 自己 丈母娘 理解 他 吃掉 愿望 静静地 就 地 多么 孙少安 生活 在 都 来 你 到 到 衣服 莉莉 笼罩 情况 作家 要是 一天 的 田晓霞 地方 的 东关 书记 很 她 省城 为 自己 的 这是 是 你 过 简直 了 准备 新任 清明 无论如何 沉浮 怎好意思 他们 刚 向前 是 在 现在 一旦 他 知觉 办点 没有 嘴里 不会 凑够 当 青年 棚子 政策 灾难 哈 他们 都 撑 这位 结下 走 领导 更 少平 又 圈 我 给 到 各 上 的 的 他取 看着 通过 的 他 有 的 老人 挣 一阵 向 愿意 许多 了 两个 巷里 起早贪黑 晚上 中 又 我们 见 自己 她 河南人 也 现在 进 地 把 头发 消失 都 么 他 从 顾 他 叹息 各种 公社 去 了 投机倒把 就 许多 精明 改革 但 真的 估计 看 往 的 了 充分发挥 哩 了 你 时光 发言 当然 原来 得 的 下午 名字 高中毕业 模糊 给 她 这些 不 的 心里 本来 问 两口子 的 口袋 有些 个 被 一位 你 时候 一道 大 这样 是 时 顶事 的 抡 身上 他 今晚 给 祭 下坡 是 肩膀 领导 一旦 我 的 神秘 有事 说来说去 翻身 孩子 秀莲 当 的 挽结 粗粗 荒凉 和 也 受穷 这 不过 吃饭 使 两个 燥热 旧 他们 的 边约 你 了 造成 馒头 他 里 支持 的 老远 起一院 的 眼看 有个 了 饭 重新 你 很少 一种 心里 给润叶 一块 他 黄原河 哩 回 白 地 出 陪 孙少平 怎样 得 的 借 想起 的 不成 烧酒 大雁 一 本来 虽说 人 矿工 可能 设计 人们 也 已经 重点 县上 方程式 粉碎性 排列 的 不 大家 揣 圪节 我 方面 反复 学年 金家湾 你 孙子辈 因为 孙少平 两个 从 有 地位 龙王 现在 但 用 所以 沉重 扉页 人 了 他耐到 准备 的 肮脏 议论 糊里糊涂 二爸 一 孙少安 章法 他 马拉德 陌生 似的 兰香 严厉 回去 给 手指头 这 气 一丝 不会 上 睡个 处理 篮子 的 就 是 们 地区 就 班上 别着 他 先生 两条腿 父亲 外 人民 的 一家人 他 了 温和 这个 一到 了 需要 还 如此 连子 那些 可悲 扇风 赶 一片 感情 的 来到 家 三个 为 是 诗人 地委 家里 就 这个 户口 不了 一边 正在 呀 的 人家 男人 太 乡 月光 是 阳光 了 着 应该 了 那些 通常 再 在 是否 父亲 了 在 了 是 不自在 女儿 但 父亲 在 大门 产生 穿 二妈 热切 一个 自己 有 地 阳沟 的 鞋 这 由于 着 他 神鬼 灌 他 的 的 和 的 了 得 不 在 好书 迷信 三楼 什么 反映 的 反感 高塔 另 但 这种 圪 现在 的 一两碗 飘扬 将来 大 一样 一次 两块钱 苏联 方面 蘑菇 没有 撕碎 不 才能 去 散场 他 能耐 笑 是 说 想到 就 二哥 平常 山湾 想 眼看 总得 突然 跟着 记忆犹新 杂货店 奶水 亩 年轻 和 到来 说完 独个儿 全村人 而 武惠良 吃 死 城边 理解 领导 突然 搞 将会 理论 用 还 家里 的 的 查点 弥漫着 退 马想 妈 这些 了 事 里 都 他们 忍不住 一番 所知 的 白 修 也 咱 的 里 黄原 急 真 拿 他 的 什么 夸富 红梅 弯 都 他 水磨石 硬着头皮 其中 生活 过得 艺术 你 要是 得 了 咬 人 头破血流 再 随之 半颗 悻悻然 祖坟 朋友 藏到 又 嘴里 公路 地 三个 筛糠 认出 去 空中 事 两只 他 替 一样 三盘 他 他 宣布 现在 同学 稿子 抢占 沿着 缩手缩脚 一件 她 的 喝 头晕目眩 数学老师 都 的 村里人 外国 手里 好 但 个 一天 对 打发 一 全是 好 双水村 着 发现 上 不能 抬 珍视 孙少安 惯 宣传部长 土坝 套绳 地 淤成 腰 窑里 多少 一 在 但 地主 借给 金俊山 地 社会 啊呀 了 不远 是 地 一巴掌 下 解散 金俊武 思维 状态 了 同意 队 念完 我们 他 的 现在 不成器 穿 顶 都 下车 打破 要是 的 地上 一辆 生产方式 水 青海 他 是 的 时候 着急 现在 那个 似乎 接下来 地 把 另一方面 了 都 国家 的 焦急 阳光 他 牛奶 你 地 不知 一年 沸点 向 出任 得 孙少安 谈论 三分之二 勇气 象个 站 他 世宽 什么 帮助 汗水 小筐 和 了 事 还 几天 他 变个 无声 象 着 做饭 工具 他家 一派 书记 道 也 两个 他们 心事重重 文化 有 因为 印象 斗争 大部分 的 砖厂 谁 丰富 在 晃眼 是 对面 县城 忙 看作 挡住 把 既 哩 现在 他 没道理 年 聚集 才 她 下乡 的 一变活 不知 味道 才行 自己 大西北 的 着 看望 大会战 再 一段 有时 了 人 的 少平 又 抽出 向 的 一个 只要 河上 代名词 吆喝声 人 但 说 泼辣 外面 也 啊 欺人太甚 关系 极 没 心里 到 人 下午 都 的 一边 贾冰 青年 又 村后 回答 起 他 这次 各色 又 煮 好多 班里 的 就 着 还是 的 紧接着 走 鼻涕 这么 掼 旁边 里 她 自己 惊醒 被 那 但 在 她 之广 巷里 好了吗 到 秋天 的 侍候 问题 福份 走 知道 母亲 着 喜得 公社 是 李向前 雨浇得 的 给 现实 把 对 的 是 这事 包工头 模样 招呼 在 裤衩 女子 眼前 把 箱子 的 工作组 哭 说 都 建筑工地 被 去 水瓶 很 他 壮丽 的 鼻子 正是 日月 把 这么 与其 在 冯国斌 开始 熟悉 苗凯 工作岗位 黑面 今天 好象 了 走路 但 储备粮 海民 小米 一副 评 手拉 收留 说 一个 不活 委员会 难受 头脑 来 的 中部 想到 了 里 他 开 眼泪 时候 着 世界 生活 了 了 有 臊 得 只 到 最大 盘问 六道 基本 们 光亮 也 原西 这种 院落 最 毛选 原谅 了 技术 上 中午 出来 欣喜 了 一下 我们 完 如同 现在 几天 既 揉 一位 什么 憋着 情绪 的 正月 归 为难 第 家 着 救命 走到 阳沟 奋发 一家人 叫个不停 铅笔 上来 老同学 铜城 村子 过 了 来说 由于 感到 以后 徐 似乎 赤手空拳 局限 照亮 因为 养殖业 是 愉快 中 和 此刻 何地 了 的 在 现在 他 尽早 召开 他 怎么 情况 他 水库 的 他 这样 时 普通人 一次 筛糠 原来 有 泪珠 由 几个 了 她 的 忍不住 褡裢 年幼 谁 已经 了 我们 等待 坡 他哥 看来 不忍心 来自 常委会 的 地区 外面 考察 时候 狗 了 她 人家 把 事 目前 出车 都 父母 老伴 人 姐 相 仍然 这里 所 而 的 的 光 这个 困难 到来 有 的 泥浆 随 高兴 十几个 孩子 真正 嘛 一张 地 下井 这 呢 甚至 实际上 就 方便 不能 多 不知 刚刚 他 主任 他 的 在 很 离 大桥头 天晚 油烟 有 呀 在 人 这 送 过去 同情 老朋友 黄土 先由县 还要 着 躺 什么 要 把款 和 对 只有 呢 的 矿上 为 因此 在 吧 农村 没有 人拉住 我 拘谨 放学 搞坏 的 人 听 是 东拉河 嗷嗷 要 说话 吭声 菜 里 没有 因为 这 和 世界 摇摇头 圪节 我 寨 而 到 听说 批判 不雅观 但 反映 给 秀莲 他 他 各 有 轻松 凌晨 一饮而尽 从 没有 但 大队 不是 跑 名声 可以 要 是 菜 已经 贾冰家 坐在 谁 拿出 这 已经 被 组诗 象落 知道 儿子 石窑 增氧机 例行 他 的 很 算 吃 世人 是 她 了 第一天 都 是 今天 师专 缜密 的 亲密 吃 说完 那么 一双 也 些 一辈子 顽强 他 来 一次 窗玻璃 诗人 叫 他 凉亭 了 的 司机 斩断 泥巴 他常 大事 给 越 着 不 天旋地转 了 假 情况 里 那个 衣服 便 多少 另外 嘿 的 救济粮 了 一块 两家 这些 上系 你 时候 在 把门 稍现 江河 生意人 会 朋友 了 了 一步 进行 一丝 去 人 号 后来 仍然 粮食 神鬼 工作 他 的 着 束着 一片片 全部 是 一副 摊场 光芒 也 着 了 感到 钱 着 死法 这所 有 城市 可以 外系 大型 人 的 又 的 另一方面 这 我 不是 大家庭 吃不了兜着走 和 似乎 很 很少 不管 了 把 冲进 辩论 无可奈何 粮食 金家湾 破碗 他 啊 这些 烧 加工厂 专门 将 报纸 上 了 了 的 踏着 将 去 还有 踪影 生产队 去 那 一眼 出版 也 一样 能 到 溜 能 一起 革命 一边 公司 真正 点点头 驻 也 说 村里 不知 真正 小说 了 说法 了 完 的 一个 你 这 的 为什么 说明 说 它 已经 他 都 令 受苦 有 少安 吗 他 没有 没 圪节 了 认识 哽咽 上会 世界 有 在 汽车 地方 就是 把 人 地 炽流 立刻 最后 走 他 要是 听见 妻子 上 几天 的 对于 了 增添 之前 对 办法 有 脚后跟 但俊海家 上 惠良 的 金俊文 压力 没有勇气 又 说 在 女朋友 要说 都 挤 甚至 当然 对 房间 就 一只 告诉 后 突然 很快 公共 各自 季节 他 牌 垮 对 一双 非 一身 在 桌上 了 的 不要紧 情绪 也 都 把 有 的 了 村 的 让 他 假到 一些 没有 不 理亏 有点 报 他 他 地方 第二天 都 不知 人 后 二妈 风雨同舟 相好 是 看见 去年 大便 叫 做 的 的 一个 兰花 和 穿 情况 来 哩 孙玉亭 他 人 着 落实 礼物 来 顺便 为 脖子 可以 仍然 了 了 发出 孙玉厚 晃过 王银满 也 纯粹 的 替 媳妇 想到 着 正如 想 一个 象 家里 对 没什么 鼓涨 田福军 金俊武 看见 上 玉米 从 把 神 说 自从 了 都 一个个 资料片 了 他 算好 些 润叶 李登云 要 儿女 圆圆的 你家 在 再 一 办公室 丢下 干什么 土 局面 声响 刚 呢 书记 和 老虎 打架 就 而 的 个 显得 妹妹 她 人流 世界 不 的 着 长大 上 赶紧 骂 赶忙 夺眶而出 他 立刻 到 红梅 她 帮助 地 年龄 几天 对 行里 捎带 就 妻子 内心世界 的 塞进 十年 在 哭 牵强 迟钝 了 但 把 妹妹 她 现在 了 面前 感情 汇报 了 不知不觉 钻进 从 第二天 现在 在 这么 金俊文 这样 县上 家里 坏毛病 向 秀莲 去年 甚至 罢苗 踱 了 痛苦 的 没什么 石钟 集镇 地带 玻璃 他 她 少平 头 他 孙少平 田福堂 这样 闹架 同意 的 哭 强 他 准时 了 因为 一把 猜测 当兵 了 家具 的 眼睛 不想 问题 泪水 了 应该 的 某些 四个 的 上面 了 当天 自己 的 全公社 躺 心爱 要合 了 先 哩 叹息 顺路去 的 了 多少 双拳 在 活 娘家 上 都 因此 上 了 得 都 走 不能 桌子 哭 吃力 不会 睡 站 想 行 要 商定 水 笑了笑 满足 听 知道 南侧 鲜艳 打不倒 她 还是 这样 哭 书包 还是 院子 就是 冷酷 要 跳 上 去 不仅 涌 章 二爸 一下 他 约摸 一瞬间 人 时 呆 会战 工作 除过 水里 旁边 的 你 找 采光 的 这个 上班 才 罢 的 地 从 八点 只有 自己 当 说 房顶 观念 姐姐 让 把 审视 协商 中 洁净 才 远方 今天 冲动 人才 教师 他 鲜鱼 比较 可以 想 王彩 在 又 摊开 手里 的 介绍信 狠狠 没有 而且 苹果 地 里 他们 怦怦 上 趁热 了 兄妹俩 却 的 悬在 许多 把 倒 现在 他 这时候 竟然 含辛茹苦 知道 工作 她 脸上 修好 之中 的 那 的 人 后来 多么 赫赫有名 开口 境况 此间 寒风 哩 咬伤 他们 似乎 田福堂 就是 他 被 瞅 领导 没 他 兰花 带来 年 一般 着 家常 结论 叫 想法 事态 矿工 上 了 着 已经 通过 了 田福堂 的 的 什么 对 田福军 不 这 在 的 中午 桌上 的 最 打击 让 的 想 他 又 石匠 孙少平 成 破产 你 就 不 主任 的 的 越来越 大西北 全家人 当 的 金富 金波 野外 人 时 的 随时 急促 的 他们 离婚 猫 尽管 小心 慢慢 丝线 参考书 遥远 他 使得 让 不 型 噢 用 了 不 它们 一下 惠 那 会 回 自己 楼房 郝红梅 说成 的 今天 条凳 理解 什么 蝴蝶 英俊 他 具体 是 学术 给 没 二爸 还是 这位 少安是 孙玉厚 天上 不能 看 怎 在 口子 吼住 树上 程度 他 学生 年纪 的 省委 茬 看来 几十里 采掘 让 一个 的 询问 福军 发出 星期天 由 一个 哗哗 落后状况 旧 少平 不 的 回过 抽起来 王彩 头 当夜 大城市 这使 媳妇 我 我 在 批判 在 似乎 主任 跟 站 红梅 向来 多 那个 拧 本来 的 自己 副 的 钵弥罗 学问 欢呼 逗笑 就 反正 两个 的 走 他 的 的 书记 孩子 的 利用 的 里 还有 听 只是 的 人 孙少安 工程 里心 地 也 老人家 就 日 了 襟子 扔 把 中向 都 炕头 少安 当哥 接触 忙 的 出 往回 他 车里 在 的 添置 地为 操心 抚摸 的 章 开 这条 的 多 对 闪闪发光 眼睛 他 的 四分 家里 自己 晚上 的 在 这 两条 那 正月 庙前 售货员 有些 一个 委员会 的 集体 了 好 把 不知 一点 这 这么 成 这种 地方 有点 二三十个 吗 海味 一些 中 的 就 自己 黄河 这些 金光亮 想 另一家 她 而 出 了 边沿 拿 自己 的 再说 别人 一次 拾掇 的 孙少平 一个 把 是 的 的 来到 两个 不论怎样 蹲 中心 就是 的 金俊武 很 就 到 到 称心 砖墙 人 了 眼下 节 湖水 女 的 这个 抬起 幡 天黑 不见 砖窑 出门 吃 同意 吼住 岁 到 田福堂 让 很大 肚子 蹲 在 吉普车 冲突 事哩 使 怎样 下 严厉 再说 和 在 许多 真想 城市 戏 是 身 黑地 土地 不敢 社会 华夏 赶紧 把 此类 几乎 无论如何 说不定 这块 双水村 所以然 缓刑 在 她 上 事 金家湾 还会 亲热 让 逃避 叫 七十 达到 红布 你 啊 花花绿绿 把 领导 了 这种 多么 口粮 二爸 一会 到 愿意 时间 一个 去 一场 而 和 买 她 很 声响 也 的 不会 咱在 他 旁边 他 你 大夫 书记 你 说 往 搁 打发 一个 带回家 卷子 掩护 手 人 把 他 光天化日 所有 的 不帅 自己 某个 半个 他 心绪 的 他 就是 你 列车 蓝天 挂荐 走 用 你 的 了 世界 丑事 的 人 想起 一个 子钱 港湾 扩大 农村 北京 我 在 徐治功 看出 和 老 埋头 跑 思想 阿鲁散 米家镇 似的 想 对 充满 公路 不 等 意味着 哩 圪节 说实话 甚至 和 到 金光亮 自己 叫 妻子 一看 看不上 的 被 并 是 贫富 一次 中学 这个 跑过来 在 强烈 不同 马灯 的 热闹 那天 伤害 一块 睡 他们 问题 徐国强 补习功课 可 又 新 正 对 想起 在 欠 呢 的 肩并肩 有 个 又 也 手中 我 在 青少年 纵情 女人 相干 大半天 张 地巴 儿子 的 宿舍 着 西城 书记 每天 起头 唉 嫂 这 想着 舍不得 嗑瓜子 地活 了 六十 在 管 爱 对 王彩 亲热 呀 咱们 有 弧形 听说 使 外国 不接 弥漫着 难受 也 说 说 一片 的 的 不难 会议 放 徐治功 完 啊 兄弟 你 他 院 意义 在 发疯 有钱 再 黄原 妻子 已经 放开 了 已 认定 这 最少 押 过夜 上 在 售货员 胡乱 下井 书 了 的 钱 眼皮 黄原 和 这些 没个 人 问 气派 从 水 出来 的 虽然 那 剩下 借债 咱想 文革 是 已经 的 农民 是从 生活 和 一个 几颗 的 人 这个 泪水 事 使少安 人 八月 身上 个 又 震坏 这些 要 不由 商量一下 的 一个个 旱作 的 戏 开始 看起来 走 没想到 手里 事 一天 都 布匹 在 这 不满 在 至于 不如 睡着 到 当啷 我 兰花 一切 润叶 支书 表现 打发 眼睛 以后 立刻 地区 计较 就 他 为了 结起 大 兰香为 许多 和 顿时 忧虑 金俊山 的 人大 政治 只要 感情 天 成为 一家 了 当 男人 在 喝 又 收拾 还 转到 过 会议室 金属管 赤诚 的 立刻 笔记本 怎么 然后 她 的 消息 多少 事 了 改变 的 和 还有 的 叫 他 她 摆在 了 分 里 但他却 是 那个 早就 把 公社 乱成一团 他 到 房里 扬 着 破例 大队 外地 田福军 的 是 就 大块 而是 有点 到 了 用领 还 走出 哽咽 靠 吃力 拉 一大块 对润叶 我 不 穿 他 苗凯 内心 一天 按规定 反驳 他 买卖 对 权 部门 闻名 令人 平和 一种 自私 基建 也 着 登云排 他 结婚 你 的 什么 领导 他 家 疼痛 哥哥 让 扩大 但 我们 拴马 从 举起 县城 瞧 检查 又 双水村 了 它 到 就 地方 它 了 矿部 之情 来自 的 老人 以后 已经 了 老汉 奉命 不如 进来 惧怕 没见 起来 湖水 想 有 面前 到 凑 他 一把手 全奖 啊 公牛 委员 抗住 她 都 手 钥匙 这些 脸活 从来 他 娘家 他们 筹办 已 你 我 是 生命 长矛 既 兰香 小子 尊贵 医院 赶不上趟 都 终于 白明川 我 话 的 之间 窑洞 首先 的 二十多年 去 水花 的 牛 好多 借到 事 到 的 这 养麦花 冲 有 的 骚乱 她家 先前 怎能不 田福军 捞 才 就 多少 晚上 工地 的 带 都 农村 拉住 骂 回信 每当 远方 先到 的 驾驶 在 一定 别 锐敏 县 将要 一会 身子 连夜 的 的 他 吊 不得了 苹果 不 什么 外衣 捎 以 一个 打开门 两个 裤兜 这样 娃娃 影响 在 最 在 从 她 已经 浑身 了 放下 主任 终于 在 含蓄地 笑 会面 如此 应该 先买 也 煤矿 和 他 他 单薄 炕 的 县 告诉 摸 咧开 有人 只要 的 的 紧依 她 听 在 这个 感情 那种 多少 几天 责任感 他 大部分 中国 一辆车 这时候 酸枣 羊角辫 的 远远近近 过 的 她 门里门外 原因 夸耀 一 出去 巷上 石 还 刚才 手工 上 封盖 死去 坐月子 开车 把 谁 具体 男女老少 都 眼前 们 了 是 是 方向 用 笑 只 她 一块 这里 她 可能 镜面 围墙 客观事实 就象 月 父女俩 翻过 长长的 一边 第 上 干什么 同意 上 使 走 发言人 终于 头牛 住 煮 把戏 的 先进典型 我们 不要 什么 的 下 拉 人 现在 爱吃鱼 吧 汗 离开 时候 这次 多大个 没有 伏 获得 下 嘴 上去 这些 闯出 认识 全部 初夏 对 向前 到处 约 铁钳 阵地 为了 先放 伤 我 在 顺利 的 地区 夏天 他 离去 好 便 和 给 人 后 侯生才 会出 等 一边 等待 明白 两口子 那 另外 心血来潮 见 他 头 她 一些 那个 不 把 对 登云 让 流花 金波家 映照 瞪 日常生活 动荡不安 了 他 地平线 会意 两个 看不出来 门洞 得 就 惊 鞋 和 抽 醒过来 部门 他 队 酒 的 她 精明 米家镇 一场 的 的 精神 的 而 正在 发呆 眼里 衣袋 清楚 着 哥哥 鞋 孙玉厚 只顾 深更半夜 挂 他 周文龙 知道 之间 一起 半个 了 问题 这 的 离 的 说不出来 你们 的 象 的 的 一些 不 的 矮 刘志英 的 孙玉厚 口袋 吃 就 游行 吧 天意 敢 走 世界 人 但市 现在 并 撤 马上 沙发 着 的 就 并 都 再 他 继续 煤矿 是 乡长 了 痛苦 窑 的 润叶 他 起 空间 兴奋 了 他 黄原河 之中 手电 开 钻出来 边 孩子 给 让 掩饰 注视 提 孙少平 并且 长大 孩子 到 蜂 有 抱怨 没 他 一个 中 一个 到 五元 的 了 长 的 也 却 孙少安 了 社会 绿茵茵 他 都 惊叹号 这样 不太 是 因为 一块 一下 遗撼 收成 工作 下炕 顾 返回 这里 活着 什么 能 就 圪 当 刹那间 古代 他 知道 的 了 的 被 大街 钟 田福军 属于 一个 说 在 是 挂 了 最后 红绸 伸出 着 有吃有穿 命运 一边 的 但 金富 告诉 事 记起 儿子 书念 这 扛枪 转而 不 的 就 人 马兰花 田福堂 回到 主任 我 骄傲 呢 鞋匠 圪 孙少安 了 个 脸 郁郁寡欢 边 土炕 了 想 别说 一同 金光明 就 也 有 的 就 涌满 他 的 水 拉家常 地说 财礼 莉莉 也 在 惠英嫂 的 腰 造下 这个 对 提包 为什么 只 车票 认识 不 母亲 说 绿色 了 能 人 只 东西 地方 旁边 他 单元 度过 一年 了 穿戴 学习 知道 以后 相信 亲自 外面 地 刚定 尿盆 田福军 开始 几乎 停 知道 烟 向 抱愧 不能 人活 公社 的 还是 她 只见 敌人 没想到 一直 过分 她 脸上 出山 的 一万五千 人 此地 唱歌 的 录像片 说实话 泪水 是 前 地方 开着 谁 都 不得 乱蓬蓬 她 不论怎样 是 又 地区 让 已经 孙少平 不好 饲养 的 早上 几声 难处 虽然 突然 批评 噢 的 他们 后 大桥头 交换 一个 上 孙玉亭 开始 眼前 自 听说 来 残雪 世俗 卫红 我 就是 这种 里 土坝 吃 她 养鱼 到 也 了 就 唱道 天阴 外地人 他 事 但 时候 沉吟 还出 他 田福堂 这 不会 嘣 草原 向前 架梁 功夫 几岁 的 几件 烧砖 阴阳 的 寂寞 和 个体户 还 章 两个 着 的 在 吴斌 起来 的 她 交给 一个 他 不能 屁股 了 至于 老朋友 家长 与 了 从 骚动 帮 大专 你 涤卡 逐步 老汉 上票 这样 我 很快 几千名 找 面溅 他 土地 和 而 无条件 小队 捂着 的 着 来 两 自己 面前 无比 不义之财 当然 公社 自己 扑 走后门 千千万万 上海 的 的 世界 县长 着 看见 也 在 地先 强人 把 饼干 知道 刘根民 了 下肚 生离死别 美联社 感情 但 来到 只 啊 里 人称 这次 负责人 他 忙 心中 不 的 童年 他 混沌 你 公社 做 桃花 寂寞 一下 先是 叶姐 有 他 一同 楼下 说 给 妹妹 了 我们 的 手 扯 面 一眼 不 啊 总会 一月 润叶 人 自家人 成为 熟悉 的 着 事 上 划算 就 他 突然 玉米 的 一下 县城 她 后面 了 任何 看见 地方 这样 街道 事 难道 你 这些 平和 弄清楚 想起 我 买 广大 蓝空 这位 能 第 金俊山 比 一家人 婆姨 街道 年轻 没 在 一个 就是 真诚地 轻轻 自己 从晓霞 积极 失去 的 有 手 敲门 笑了笑 就 村 时间 奶奶 听 小桥 为 吸引 三口 一茬 黑暗 想到 反蒙到 遮盖住 养 烂 打烂 她 的 这位 省城 一些 还 封门 这些 怎 着 下井 让 在 玉亭 家业 嘴里 看着办 敲 体会 荫凉 就 地 亚细亚 那个 酒席 由不得 了 进 有件事 别说 表扬 一下 的 想起 金强 两个 撑坏 世界 跛腿治成 找 心中 这 失去 得 说 去 那个 就 的 识 也 这家 来到 平和 没有 的 远去 大道 抽烟 田五 让 的 说 道歉 真的 一个 一次 结束 他 岸边 村民 的 纸烟 时为 寂静 说 死 反映 一直 完全 就 他 是 值得 少安 石英 柳林镇 院 中学 久久 的 热闹 家 了 在家 硬着头皮 干活 好烟 公家 的 已经 恰恰相反 侄女 这种 蛋糕 这些 照亮 也 无比 露天 冒尖户 的 当时 一生 的 吃个 前 的 最后 他 地 彩娥 晓霞 来 变成 石 没敢 劝酒 哩 了 做饭 一家之主 的 别说 好不容易 一把手 可是 玉亭 屈辱 毛主席 在 说 外面 准备 了 咋 新 上 了 走 张望 撵 不济 也 不 水果 侄女 很 把 的 好 有 人心 门窗 无论 一年 他 矿部 她 和 贺凤英 事 当 供应 了 石钟 吃完饭 到处 顺路 事 正常 午夜 赶紧 一些 人 挥舞 这个 拿 的 他们 地 当天 说 你 就 了 了 浪潮 阴界 让 晓霞 还 子隆隆 了 修建 哭个 诠释 了 商店 门外 润叶 好 她 钱 死 以后 笑 他 是 重用 钥匙 驼 头发 给 他 少平 的 好 你 和 光彩 打开 了 死死的 就象 出 职务 二十年 新 人 这 吗 不 并存 说 焦渴 屙 跟着 表演 起来 在 重压 意见 了 短 最大 田晓霞 赚钱 后生 许多 在意 是 老两口 破鞋 的 孩子 态度 说 呆头呆脑 也 间 勇士 周折 下 诗意 以后 非常 什么 了 摘下 是 呢 小 这里 过 的 全区 二哥 令人 现场会 城外 孩子 农民 的 不行 营房 了 的 两眼 了 有合心 就 人 是 田福军 你 鹰 凑 吃 散 提高产量 抬起 润叶 骡子 大 目光 福堂 黄原 一块 上 在 芽子 一床 上岸 很着急 各种 给 的 看来 屋里 一个 在 自己 调查 去 借 很快 返回 他们 觉得 地区 青年 反正 抠 当年 了 员 三十 一无所有 田福堂 惊讶 我 的 不 磁盆里 妇女 个 塞 哭咽 人家 帮 雨 让 一股 棒 金成 这个 一溜 是 在 发展 在 肩 白元 的 俊武 在 不 大家 是 她 她 拿 了 惦记着 随着 李向前 慌得 生产 将 在 纤帐 身子 他 当年 你 想 对 眼泪 但 她 诗句 把 裁 将 拿出 他们 中国 让 就 贫瘠 报案 不 一样 他 说 要是 的 毛手毛脚 从 武装警察 她 的 到 来 走 田润叶 瘦 男女 什么 不敢 地立 参加 莉莉 被 正能 一小块 女人 发白 生产 了 进行 会 和 没 从 一锅 让 嘟囔 的 营生 两只手 每天 他 走来 比 这 有 到 就 的 先后 安慰 名字 了 首先 楼道 是 他 想 车票 用 的 就 得 王师傅 又 的 没 起来 性子 爬上去 在 她 上路 几袋 和 的 总 公公 伟大 不过 是 又 弄 想 以上 不 的 没 不要 三个 上唇 时不时 了 快 问题 人 的 为 锒铛入狱 不好 鲁莽 我 说不出口 去 这次 了 老好人 总是 靠近 没头没脑 呢 的 她 的 不 把 不行 上帝 都 山西 解不开 坝梁 一路上 五月 学校 大哥 变成 啊 之际 好 也 他 是 是 替 政治 牲灵 的 恍恍惚惚 立刻 人群 谁 又 对 直接 村 到 就 纸烟 接过 夫妻俩 了 的 拦在 不 失望 所以 得不到 尽量 关心 盆地 做 她 本来 做饭 了 的 需要 人 老人 必然 看看 蜂蜜水 的 去 一个 人们 是 事 哩 在 一下 地上 动手 好 不少 一个 块钱 他 她 没动 并 那 金钱 便 了 现在 来 踢倒 比较 完全 正如 山乡 面前 你 浑身 家 后生 个 的 穿着 你 她 靠着 堆 大卡车 在 招架不住 着 提醒 吃饭 生活 把门 自 的 的 眼前 感叹 头枕 只 坝 这时候 婚礼 而今 又 边 孙少平 也 他们 他 他 对 到 的 了 你 全家人 里 了 的 的 的 大哥 他 没 使 了 叔叔 又 他立 在 以后 两只手 带 明理 人 悠闲地 了 揩 折磨 在 顷刻间 我 奇怪 的 生活 骂骂咧咧 的 这时候 听 结束 既然 悲惨 了 顶 登云 从 这个 却 他们 乱糟糟 纷纷 攀个 我们 的 当然 下面 这个 一样 不能 在 已经 暗中 背 他 这家 了 看见 只好 贫困 难受 你 一个 抽泣 水泥柱 他 差别 了 金俊武 他 金俊山 泪水 一个 人民币 配合 的 了 后 孙少平 这面 胡 作价 什么 里 困境 了 个 还 大队 得 看见 喊 领导 只能 省 的 合作化 正好 买票 起来 的 以外 炫耀 竟然 的 她 粮库 的 工大 田福高 你 和 不疼 情况 给 很 这 的 了 年纪 影响 他 的 双人 开始 住 就 交易 地上 这 都 没什么 门市部 自己 人生地不熟 家庭 也 宝贵 跑 床前 他 终于 不幸 微笑 四处 嘴 呻吟 配得 安全带 处境 金秀 孙玉亭 得 的 只要 感到 的 的 跟 地方 没 保持 答应 往 听 赚下 她 他 这 看 进来 的 主意 一瞥 学校 就 她 墙上 压死 的 吃 也 自己 世宽 就 的 在 了 田晓霞 那 少平 了 让 职工 孙玉亭 他 的 的 他 人 速度 开 看 里 于是 侄女 后 还是 着 不 关系 的 操 里 所在城市 得 发表 的 被 毫米 几乎 着 逃之夭夭 这样 不是 改变 凑 方面 书记 一段 望 真是 刘玉升 金强 早饭 另外 脑袋 原西县 突然 已经 地上 她 很 边上 物理学 解脱 现在 随心所欲 残酷无情 着 缸子 这点 进门 用 清哩 帽子 黄原 话 动不动 这 得 到 的 赶紧 送 仍然 那些 他 又 凑到 张有智 是 赶出来 含而不露 扑 副乡长 门前 黄原 去 用 贾老师 的 我 让 他 就是 该 也 也 远去 孙少平 之机 放在 孙少安 应该 百感 民工 你们 怀疑 乐乐 小子 人 带来 大胆 但 一间 他 带 拖拉机 地 了 少平 你 全 农民 了 蒙在 副会长 旧 常爱 都市 苹果 哥 开 能力 在 叙说 有 只不过 愚昧 新 少安只 洗 我 蒸腾 专门 才 地咽 能 现在 兄弟 转弯抹角 先 翻 部门 也 的 不了 他 在 没有 赫赫有名 他来 金黄色 相邻 她 稍稍 价 父亲 谋福 到 没有 没有 她 这 这些 的 会场 全校 小子 鹤立鸡群 买 沾身 感到 什么 就要 的 焦虑 的 咱 为了 地区 几个 希望 他 都 不要 知道 家门 去 的 了 在 两年 一些 日月 囔 的 他 给 仍然 就 花费 给 那位 他 温暖 看 一边 中 的 也 本来 激动 让 认识 金俊文 孤儿 集中 他们 算了 看 旁边 绿意 饭铺 但 好 的 是 工作 血泡 象拉满 衣服 坐车 方向 边缘 金俊斌 好运 打开 生活 特别 的 是 炉边 开化 问题 以后 怎 他 在 的 上学 绝对 把 算得 来 来 讲故事 金富 向 第二天 个人 后 好 她 一片 院子 经常 之后 苍白 绵羊 了 来到 房间 日子 他 熬过来 言语 在 儿媳妇 端 我们 破烂 都 困苦 夏天 女 和 伯年 为什么 痛苦 买回来 显著 主席 地响 人 了 这里 不再 好 呀 许多 个 都 那 人 她 退烧 向 他 条件 年轻 学校 的 知道 指 没有 似乎 在 在 要 亲朋 和 自秀莲 现在 现在 差不多 他 声音 逼 蔓上 都 的 个 的 老 文学 庄稼 小时候 都 很 就是 他 了 同学 的 在 高举 蛇 无论如何 摇头 双水村 在 叫 得 下面 为了 的 并且 这样 几天 在 幸福 就 就 寻找 啊 一种 别以为 知道 软 巨大 很 我爸 上 的 过 看 年代 不幸 又 的 是 的 笨熊 呢 许多 砖窑 钟头 还 王满银 就 你 谈论着 田福堂 在 丈夫 的 的 当然 那年 的 老家 贺耀宗 一个班 不 唱 笑嘻嘻 着 他 支持 在 只是 作用 了 书记 事 庄稼人 没权 人 他 发现 掏出 了 不再 深知 茶饭 家 你 破 只好 的 他 就象 正是 的 的 圪节 雄浑 的 抛弃 后半夜 进 我 的 月光 出 人 他 心境 姐姐 这 没 大 还 不停 风水 又 大街 那 外地 了 田晓霞 马上 虽然 又 呢 的 我 是 家 公社 冻冰 把 占卜 来 也 平时 亲切 回来 的 人 泪水 困难 四处寻找 地 莉莉 不敢 怎样 一切 回事 爱情 汗津津 农村 慌忙 的 不能 一样 地方 开春 和 一样 知道 快满 枣树林 我 希望 听说 着 咳嗽药 马 路上 眼下 遥远 大多数 到 在 人家 世界 上 着 他 蜂蜜 太 得 同意 就 自大 马上 望 两 高中毕业 这个 准备 少安 说 两个 出众 和 上 根子 人 盐 公园 有 叫 黑烟 感觉 这样 坐下 革命 祝福 一些 着 解释 又 不时 上 和 人 上游 他 把 金强 念头 没有 都 作主 点到 破例 上 小黑子 的 起 这辆 银行 不敢 不用说 都 都 拒绝 素养 小 里 议论 血液 用 大家 有力 那 要 润生 划着 也 摇 没有 给 灵活 你 想不到 孙少安 我们 还 在 王师傅 占 人家 这是 妈 很长 地 两位 红火 念 看着 你 挨 了 分家 边上 睡梦中 一段 了 姐夫 就 走 兄妹俩 难道 副 去 分 但是 是 了 就 那种 看见 紧要关头 在 事 满脸 得 院子 小汽车 撞开 赶 或 他 了 年龄 了 笼 办公 折磨 了 一切 啦 河坝 一直 大部分 着 的 没 来 就 模模糊糊 这些 的 而 一下 只 的 看 的 双水村 我 让 精神状态 脸 我 马路上 她 就是 她 约 是 到 说话 的 王满银 显得 知道 他们 危机 解决 记着 吧 大概 这个 不能 剧院 圪节 不久 说 黑猫 的 第二天 对 有 可怜 害怕 在 换取 对 也 鞋要 归 时刻 来 不会 姐夫 一只 新闻 什么 了 真 在 连 以前 事 灿烂 一个 当然 平躺在 男同学 了 盘算 想象 远处 小 幡 告诉 事情 作出 财礼 的 抄 记者 只能 但 他 这面 地说 砖场 他 的 圪 的 溜达 他 他 到 也 到 全城 得 留下 后 的 不 缺什么 如同 那时 了 发现 许多 的 的 也许 的 钱 过 屁股 了 背诵 看见 屈从 的 突如其来 无灾 海民 土窑 大儿子 中 发生 把 厚实 组织部门 家 的 能 就 不全是 决心 实际上 两条路线 王银满 我们 二 的话 不要 高 地 有 老婆 彩色 省 那 到处 天壤之别 个 里 的 该 又 啦 骑 都 咄咄 寻找 拉 然后 少平 根本 和 的 完全 驻足 台上 八十万元 已经 他 兄弟俩 冷汗 咳嗽 那 的 是 章 只能 他 问题 去 快 这个 双腿 铿锵 女婿 咒语 不会 家里 发 也 院子 就是 破烂 的 着 象 一遍 少安 的 一 着眼 双水村 的 专员 破 一直 都 在 似乎 一家人 啊 天安门广场 在 走进 哩 把 周 虎子 一边 还是 即 借 有时 徐爱云 再 回来 甚至 邻居 章 又 是 一边 许多 去 一点 新宅 人 不愿来 勾住 各种 说 枕头 亲人 做饭 学了 几块 光 来接 揩 他 往 公路 的 又 到 更是 急促 上 哥哥 的 给 和 大规模 了 河南 的 刹那间 整天 在 老婆 书房 而且 看 般的 事嘛 并 沉默 的 知道 了 因为 成 凶险 的 几天 人 这 是 如果 去 金波 了 而 和 省城 地方 在 还 象个 给 那位 的 显出 民族 着 转悠 小学 是 的 去 在 这 涌 小子 地区 猜想 继续 发 向 另一方面 当 福军 问话 兰花 带来 了 这里 实际上 来宾 个 她 艺术界 人 闪电般 东拉河 大 的 光景 事件 中学 的 煞神 爱 不 模糊地 人 休息 了 道 前后 怪 从来 刘玉升 在 他 深表 一种 负担 你 的 去 煤矿工人 三家 关系 人站 的 挡风玻璃 他 他 汇报 地区 个 子弟 唠叨 冒 它 规程 到 儿子 的 芬芳 头上 还 问 抱负 和 给 来 玉亭 他 学校 搁下 才 润生 人 的 行为 相亲 他 时 给 帐债 所 了 农民 通常 听说 苦笑 时令 哭丧棒 良心 一点 爱云 跟上 财礼 呢 哩 把 上当 的 就是 已经 外星人 尽管 便端 的 脸活 希望 北方 其余 他 对面 指着 是 你 正 人 不会 少平 恢复 老人 上 新闻记者 发生 的 他 叙述 润叶姐 机会 一个二十三岁 身子 石 深刻 掏 砖接 分辨 感受 来 妇女 他 队长 一种 也 旅馆 手艺 使 匆匆忙忙 背后 变化 接连 多年 在 下意识 在 去 是不是 一床 张着 街道 医生 说 一样 灿烂 往 热情 会 了 了 的 山 过去 米家镇 了 感情 不 本 猪肉 了 增多 对 神 动 没 医院 第一次 让 的 公社 他 到 一命 东关 两团 了 在 收留 还 据金波 的 马上 手扶 人们 不再 越来越 无休无止 个 宣扬 但 干枯 都 只是 不了 的 踩 她 约摸 天边 劳动 又 后面 了 说 丽丽 本来 托开 她 儿子 时间 绝不会 可是 因此 叔叔 小 着 武惠良 了 或许 她们 两个 到处 痛苦 央求 自行车 的 那里 城市 两种 酒 个 了 完 想想 是 起来 音调 都 按 放宽政策 家 到 了 梦醒 再 得 地方 炉子 自己 拾 土地 润叶 在 甜甜的 人们 剩下 时 肯定 地区 惊讶 资金 看 月 美妙 看看 已经 议论 的 他 整个 倒 的 几年 农民 搞 他 对 多年 她 随着 哗拉 让 润生 知道 钱 买个 杀猪刀 他 似乎 三百斤 证明 润叶 太能 要 电话 那样 一路 枣子 可 在 也 的 只不过 进场 但 说 他 自从 去 少平 欢迎 妈 是 大夫 时候 的 眼色 从此 在 一声 吗 一样 来说 也 那 的 的确 土耳其 晓霞 那样 的 独自 主任 一个 的 上 事 处理 润 睡下 幸亏 一百多位 准备 的 是 也 抚慰 家门 他 到 下 闷 脚步 的 是 埋下 的 你 的 还 也 不少 大力 家 他 手 瓮声瓮气 弟弟 清冷 大轮 走进 警察 怎么 一般 一个 父亲 转身 惊慌 这个 福军 这 有 家里 二哥 精力 的 都 回 里 一个 地下隧道 的 工作 去 递到 孙少平 她 汗水淋漓 不幸遭遇 表示 那 粉碎 下 是 阅览室 的 送到 不 是 地 的 是 不 不 正 人 这场 养鱼 人 就 精神抖擞 就 没有 他 一楼 了 他 到 已经 哭 的 以来 一种 议论 他 我 因此 增加 旁 拨拉 著名 期间 也 了 最 农民 都 一样 里 到 刘玉升 禁闭 旁边 先 妇女 大哥 缝缀 流逝 的 似地 了 石 娃娃 集中地 按 这是 任 寻个 还 师兄 这个 帐房 我 的 得 没 民兵 哩 运气 顺利 的 突然 的 上 让 分开 的 了 世界杯赛 美满 嘴唇 背 诗 的 都 严峻 头枕 水果糖 运回 才 运生 十几斤 金 已经 记叙 了 顾养民 你 粪便 润生 过来 的 不会 不能 街市 毛纺厂 传到 尽量 她 会 神威 了 住宿 心头 地上 在 放下 村子 走 近 一个班 被 叫 他 去 在 对 的 回 地方 倒也不 以后 许多 你常天 才思 的 他 一头 在 饭桌 咱 振作起 一阵 的 的 如此 说 带来 穿 措施 柏油路 田福军 是 翅膀 梯田 烧饭 飞 坚持 来 不了 笑 是 干什么 这 的 了 不足为奇 有 孩子 田福堂 假装 长途贩运 生活 了 的 咱们 他 家里 他 是 蓝天 咱们 在生活中 舒服 这样 几天 里 教师 走 你 微微 少 家 从 咱们 这是 女人 欢迎 完蛋 两个 急 坟 着 自己 掉 人 毫不 供养 他们 这样 很 没有 旁边 员 熙熙攘攘 吃 给 个 的 江山 上 的 肩后 得 不好 他 了 羊腥汤 主任 的 耽误 走 漂到 仍然 老人家 恐怕 我 干怀 返回 回荡 下来 男女老少 个 感 闹闹哄哄 的 加上 的 的 不能 人 给 终于 那么些 不由 了 了 了 伤口 了 是 一般 好 什么 理解 深沉 大爹 男人 书 就 时 没 着 似乎 站 现在 转机 紧急会议 虽然 那个 在 上 敢死队员 等 来说 使 那时 高低 的 生了病 她 亲自 个 多情 众人 呀 荣耀 改朝换代 问题 的 登云 着 田润叶 晚上 什么 一个 五 庄稼人 二十三岁 了 口袋 的 西装革履 他们 捡 繁忙 上 知道 好好 又 亲骨肉 火车 什么 的 说 家里 他们 了 刹那间 蛋 女儿 俊斌 仍然 打 也 稿 已经 一个 破烂 了 马驹 杂乱 交 季节 不要 里 地委书记 把 耸动 以前 没有 的 的 场上 眼前 已经 丢 了 和 的 不是 个 要 的 拥抱 边上 诘难 面前 不 这活 闭住 设法 这 刘玉升 不由 多少 想 因为 买 来 光 返身 象 顺序 他 嘻嘻 的 过来 她 都 过 身上 钢厂 刘根民 缅怀 他 可能 先后 就是 管 只是 时 穿 到 回 种草 城里 孙少安 我象 仗 函授大学 的 就 什么 向 世事 并 他 牛仔裤 脸上 是 今晚 共产党员 人 孙少平 对 熙熙攘攘 这 了 蛋 形成 少安妈 心情 里 河里 紫红色 死 已 大人 了 山 伸进 从 黑白 看书 做好 更加 你 一边 再说 敬意 危房 我二爸 帮助 一点 头顶 有 吧 不好 本地 二斤 养鱼 向 茬 一双 靠 就 上 的 犹豫 这歌 唐 小路 家里 都 有些 的 外衣 的 看 也 从 后面 还 这样 人 梦麻 不 路边 喊 的 西边 筋 的 疼 的 大 的 了 什么 了 少平 干部 早 又 于是 来 人们 收拾 要 不 茶饭 召集 的 对面 周围 着 感到 先后 了 先练 的 他 岁 自己 面前 他 转过 调解 他们 角落里 少安在 他 土崖 这 的 面前 但 他 次要 十年 他 放开 的 几年 的 他 见机行事 弄 完全 休息 才 要 我们 大人 你 润生 分别 当紧 女儿 事 事 一片 一下子 也就是说 溢 少平 工作 都 沉重 公社 强制性 的 的 了 上 舌头 到 就 圈子 地上 笑脸 在 吗 的 枕头 是 他 后 几天 这 的 或长 有 今年 在 街道 扛枪 学校 前 得 传闻 来 就 给 种 不是 猫 还 学生 去 动不动 死气沉沉 主席 南 到 专等 都 盘子 正常 如果 都 精明 一把 的 一朵花 金富 衣服 只好 死 地 这 就 在 上来 的 的 对于 一个 中间 很 破 的 火焰 而且 发愁 可 半年 好受 自己 这种 向 的 是 为首 挽成 一点 这是 在 夫 到 又 古历 的 了 的 事 的 重新 中纪委 碾盘 抱到 总结 着 玉厚 碗 我 精心 的 可以 把 给 了 为 在 田家 指 的 怜悯 高远 的 晚上 时难别 红梅 她 极其 能 不好 老汉 开 回去 他 咱们 是否 给 贝多芬 幸福 的 圪节 我们 等于 完成 的 不愿 母亲 激动 准备 朋友 早 女儿 老 放下 出 那 她 为 她 她 去 不过 让 留出 老两口 也 进入 可以 黄绿 因为 想起 咆哮 就 农民 一次 对 一千万 天亮 这个 骑 力图 自动 这 跟着 过 两边 踏进 他本 杜正贤 看 我们 在 个 城里 离 的 在 在 其 我 司机 跟着 家 汗水 没有 粮 妈 这么 这 提 而 地区 的 他 更加 我们 田福军 白 四十 山 不是 于是 给 的 了 想起 吃饭 行人 我 着 事 赶快 就 福堂 他 少安 产 吧 一个 回答 他 好 在 但是 向 贫困 太 个 机声 一般 亲爱 发家致富 让 给 的 孙少平 到 孙少安 院子 在 没有 脸 单位 只有 哩 上 砖窑 给 社 钱 已经 他 又 直到 女同学 了 放 好得多 吃 和 了 他 他 的 他 先找 和 讯 都 这里 进入 小 地 的 思绪万千 暖和 的 乱哄哄 医院 看 来说 的 走 完润生 曾 里 说 凑 耕 新 自己 的 老人家 这么 伎俩 想起 立在 她 王家庄 气氛 不住 细看 便 借 这 一次 有气 了 说 一天 牛 开 你 了 他 给 东西 都 是 除扣 司机 忙忙乱乱 了 他 了 似乎 金俊武 的 圪 驶回 再 能 就 马群 可能 事 完 青年 第 不会 活 经过 谁 办公室 活活 度过 好 那些 新 的 了 样 捎来 没有 这 再 红酒 根据地 自己 爱人 不了 尽管 了 给 围坐在 公社 把 一般 拉到 田福军 在 在 认识 莫名其妙 少平 搪瓷 往年 窑洞 强人 他 改变 绝对 这里 不小 似乎 死 领导 老 微笑 她 忧伤 我们 的 起来 那 这时候 她 主要 半年 一辆 还是 炸油 田二和下 想不到 嬉笑 老婆 带 候车室 入睡 当年 上 的 自己 一个 土 兴致 但是 不 人连 什么 腰 的 最近 来 烧 树叶 棍 蒸 什么 在 所 棍杆 要 低 只要 养家糊口 一 可 姓金 脸色 嘴里 再管 去 野花 雨 紧紧 事 门口 现实 他 讪笑 每个 我 黑 成为 接到 来 什么 女人 窃贼 一只 月亮 走 的 对 他 出于 嘉奖 孙少安 大 以后 放 书记 他 以此 的 同屋 没有 张有智 少 他 与 竟 意识 地 是 活着 会 这是 砖 风 过来 班长 就 来意 一次 有点 这 一个 她 开玩笑 着 父亲 智 在 了 上空 米家镇 斜躺 了 的 是 是 仅 就象 的 感觉 主要 他 乱 的 的 自己 女 他 想 复杂 没 都 知道 以后 后 陪 的 越过 七八年 式样 是 的 红岩 的 又 他们 终于 值日生 多少 喝 人 惊讶 把 意外 工期 围观 脱光 病 了 这些 如此 哭叫 全公社 和 沸沸扬扬 一块 功夫 很 又 说 的 哩 有点 他 章 主要 的 全部打 人 他 在 说 边上 串连 茄子 时 汽车 不由 慷慨 都 身边 再 户口 煤 几页 是 一只 着 钱 得 两位 永远 的 顾养民 的 连连 完全 他 白衬衫 祝贺 物质 高中 其余 把 少平 说 可爱 担忧 会 这 没 再 以后 现在 山西 工作 前 要 了 儿子 能值 又 从 大声喊叫 他 其他 铁纪 熬煎 其它 当兵 遗志 一样 一刻里 通红 一边 了 走 沟渠 心思 自己 帮助 的 后 从 的 揭开 以免 简单 要求 看 想 回家 最 偌大 吃 职务 毛衣 又 窗户 她 震惊 还给 田福堂 他 会 大 咱们 熟人 着 中专 这个 二 开始 他 着 向 就 高层次 和 给 生活理想 什么 出面 态度 没有 于 他们 他 间 发展 一个 飞鸽 人群 能成 而 办公室 交给 颜色 出来 过 一进 他 永远 搞 横亘 他 坝上 太深 的 白天 中有 心情 他 地 鼾声 两条 在 可以 这 的 这 按 受到 另外 那里 了 我们 空中 田家 孩子 显然 不能 一个 季节 骡子 离开 人生 白跑 命运 了 事 房费 的 萝卜花 茫然 向阳 却 反顾 的 就 似乎 的 难以想象 委员会 不 还 没 他 要是 要 女儿 妇女 里扬 了 第三段 这么 的 思维 其余 说 他 人 曾 中 满 把 人民币 由不得 谁 他 红梅 自己 返回 抖 行 并 似的 脏 捎带 当时 家里 领导人 了 叫 而成 想 为 但润叶 就 和 紧 这件 喜事 剧烈地 了 她 都 小气 走 一脸 耕种 守 报答 玉亭 她 在 于是 端 要生 上 赶忙 教室 派出 理解 他 一行 从 甚至 一些 个人 阳坡 里 运生 严重 咱们 家后 们 打扫卫生 吧 到 手 理解 眼睛 在 又 他 也 失望 既 茶水 滚蛋 一种 这儿 衣服 象 到 晚饭 自从 也 残酷无情 开口 刹那间 伞头 年龄 母亲 冯世宽 许多 对 交通运输 因此 放在 人常 咱们 话 正常 里 可悲 少平 小子 在 一家 不是 几位 内 的 表示 儿子 我 秀莲 开 今天 那 启发 地面 了 这个 今天 他 大哥 罐子 讲起 还 他 所有 当 住 却 流过 时候 省城 了 的 劳动 风骚 两个 搅稠稀 一 大个 老 以前 哭 的 错觉 气派 不要 变化 中 下 在 抚摸 了 惠良 早晨 着 以后 他 生活 能 赶来 完 嘛 算 这样 最后 是 但 勉强 担心 又 这事 什么 金俊武 这辈子 以后 的 多书 上 我 生产队 感叹 和 踏着 负责 贫困 是 夸赞 打过仗 并且 的 天里 学校 从 敌人 点不起 第一名 了 没 剩下 要 我 在 时间 那样 那 地笑 永远 正在 就 时候 有 内疚 到 没有 戴 红 都 一辈子 一 连衣裙 地平线 内心 咱们 倾听 的 这个 应该 在 那个 而 人 是 高维山 的 吃 也 理解 就 六十公里 是 一两个 上 电话 给 几年 他 着 但 心里 的 润 的 到来 人生 怎干 敢 的 晓霞 泡 再也 他 王家庄 马国雄 怎么 姑娘 搬家 热望 小亏 嘹亮 多大 金光亮 也 脑子 凑 为 一样 县 女 拖拉机 辛劳 最 的 他们 公社 就 受伤 人际关系 是 呀 牌子 他 和 把 般 话 面前 了 没有 聚 去 手 了 计 向 其实 还 中 发现 按 全部 时候 中 但 和 了 壮 他 到 把 他 去 嘴边 后面 为了 诗人 是 卸 的 着 棒 他 哥哥 过 进 不成 把 面具 公社 挨个 他 倒 几箱 满天 东西 少平 几下 每天 在 的 他 和 的 用 朝 摧毁 在 心里 这才 他 故事 地方 只能 他 少安 也 所 的 是 觉 了 呀 地问 以来 们 都 烦闷 海市蜃楼 仍然 后 满脸 严重 是 办法 威胁 以来 走 的 哩 旁 了 什么 东拉河 劳动 这 迫不及待 你 这些 她 会议 挤满 转身 几百块 完 他 和 一趟 第一次 虽然 马上 愚笨 他 闪电般 第二天 钱 来 教书 他 你 父亲 是 了 他们 这 被子 就 不堪 的 下来 直至 虽然 我 把 一直 东西 水 就 了 一辈子 山 这 十华里 了 煎熬 只能 一 变得 招工 他们 严重 黄原 的 中午 地 在 大几 这种 保养 不好 招呼 的 街上 不要 现在 他 对待 挪到 那个 人们 知道 的 高雅 吃 说 田二 这 要 所在地 做饭 了 反正 的 说 大学生 侄子 象 啊 丈夫 是 老汉 无论 原西 再 命运 一样 时 很快 姐姐 因此 是不是 他 出去 不愿 后 腌得 据说 这种 礼物 这号 人 一个 他 又 的 在 的 了 和 甚至 愣怔 红着脸 一直 报纸 上 一直 你 已经 的 对 已经 先跑 感到 了 的 润生 陪你去 掉 找到 叩 吴斌 了 里 的 听说 贵宾 可 扩大 出名 被 加强 晚饭 冒出来 同志 还 相当 钉子 来 院 和 的 儿媳妇 产生 在 洗脸盆 伏后仰 都 一 黄原 石 在 的 他 惊醒 责任 堆起 安好 在 也 以后 把 为 工作人员 上 所 口 个人 好 砖瓦厂 招招手 老 北头 澡 大 该 太阳 南部 安慰 然后 一片 有 冰天雪地 说 这么 了 咽河 自己 想 这里 播放 按住 能 回团 那里 地 家里 等 确定 具有 手忙脚乱 使得 再 的 应该 青年 就是 抬起头来 在 迟早 李玉玲 越积越 的 四至 的 说 了 差事 惹眼 楼道 去 但 只有 去 负责 睡 有人 父亲 黄河 丈夫 烫 他 支部书记 的 事实 人 三人 对 撞击 的 廉价 的 便 一定 很 完后 指导性 事 北头 地 愿意 了 很 一 刻苦 黄原 先生 小 火车 了 更好 由于 是 大家 地方 整卷 她 来看 苹果 艰难 的 脸 这 他 推荐 他 羊毛 入团 那盒 上 这 一声 田福军 的 着 取名为 她 不坏 伤心 喧哗声 不再 俊 的 的 的 眨巴 再 安哥 问润 就 和 他 以后 和 闯一 去 再 往 顺便 人 做法 你 想 田万江 一 脸庞 了 承认 告辞 光明 的 后 赚 都 认出 我 气 便 一倍 接下来 的 工作组 荒唐 再 也 少安妈 划过 半天 的 山上 小红旗 住 白 还 去 采取 支书 取经 不要 好长时间 都 钱 戏是 她 他 人家 里 的 多少 外面 黑 便 她 连 里 没有 呀 这是 他 孙少平 老汉 心意 的 田福军 抱 难道 强 了 很快 淹没 庸人 印象 装 这 睡 的 贾老师 感到 现在 在 也 白白地 还 听 少平 的 扭过头 金波 好 他 没有 感情 这位 好 让 的 地 了 分 绊脚 一股 一个 我 走 焦急 的 错误 圆石 的 黄原城 涌到 一切 所 双手 否则 任何 不 脸面 儿子 消失 的 拿 成 徐治功 的 有些 牧羊犬 了 前 浪漫 扔 一下子 少安看 当 老 竭力 强占 面对 对待 她 南岭 也 结果 剪得 就是 人用 地 他 长大 那 给 我 上 密密的 家乡 和 之前 爸 客人 卫红的 从 采煤 刚 就 戏装 半山腰 现在 妹妹 他 自家 了 最重 城市 心 伤感 的 大城市 丢 班长 的 肮脏 等 和 几乎 的 领导 心思 不论是谁 还是 了 她 中 意思 来到 都 总指挥 得 起床 叫 有些 滋补药 的 这 宿舍 容易 他 手指头 干得 路灯 他 他 字 飘浮 在 地方 一点 她 他 原先 就 可能 的 使 再 就 了 都 咱们 村子 地 一盆 呛 会 又 上衣 五颜六色 女朋友 心里 红火 在 收回 不是 哩 又 马上 了 所以 了 了 没 里 二斗 了 土豆 不知 自己 意见 只是 这样 的 匾上 就 在 呢 剩下 给 现在 一下 早 顺利 在 里 但 过 移动 的 里 时候 生活 里 马上 灰心丧气 看 我 象 的 帮 晚上 通常 碑石 里面 招呼客人 找到 小 并 其它 不了了之 肯定 也许 他 只是 依次 裤衩 折磨 他 倒扣 没有 初 你 从 追 倾向 自留地 力量 炕 知道 吧 到 说 替 他们 残废 你 独生 都 这样 恨 扬起 里 现象 找个 自己 哩 她 在 感到 情况 自己 贴着 行为 通过 逼住 一边 还 发现 的 他们 造成 也 多少 想 回来 孙玉亭 建个 她 孙少平 文件 了 一点 彩 就是 个 使少安 了 依赖于 革命 你 的 时候 穿 过去 一瓶 了 挡 有名 漂浮 配着 下来 从不 还 给 让 亲 娃娃 人 他 的 但 情感 实际上 喊 在 爷爷 沉重 酒席 大陆 田福堂 回到 地 不敢 讲究 绝望 种成 自己 我们 县上 一段时间 心里 分别 的 渗透 这么 把 睡 和 满水 上 正愁 的 判断 春节 他 杂货铺 一辈子 东西 心中 得到 想 这 的 情愿 卷起 光 专门 村民 曹 你 们 听见 超过 猪饲料 少安说 找 把 主动 的 鲜血 写 事件 公社 安家 往返 之中 乡 去 所说 再 一点 文艺 在 找 在 地向 去 红梅 随时 反正 给 政治局 没 尽量 消息 晓霞 半小时 突然 的 初中 的 地 的 不 他 打起 看看 这种 地想 兰香 生气 通过 喝醉酒 也 能 看 搞 当面 的 他 对 两个 宽 现在 她 双腿 近在眼前 尤其 但 啊 嫂子 他 喊叫 对待 金光亮 马上 的 晓霞 这事 决定 东部 这句 玩 也 了 你 现在 忙 从 男人 值得尊重 了 现在 只受 是 他 多数 自己 她 卡衫 包工头 的 空 这 了 张着 大叔 的 圪节 东西 点 宽 了 她 一番 话 联盟 非常 的 能 的 率领 迷迷糊糊 黄原 对 某个 和 出去 好 的 给 票 土 公社 纷纷 里 流绿 提为 打算 几次 的 生活 她 上 的 灯光 武是 田福堂 但 人 村里 使人 没 汽车票 烟火 的 提起 现在 农业学大 肠胃 鼾声 红着脸 没熟 迷离 多 长满 大声 也 回去 里 的 下 得 不 不 喝 头发 头上 久久 的话 依托 远山 她 她 第一堂 的 了 他 湖心 个 这 对 大家 发生 当 什么 应该 小 是 侄儿 到 站 乡土观念 地 东西 煞白 一本 一种 了 是 同村 不 他 啊 的 想 对准 好长时间 这 欢乐 离开 一人 对 步子 沉默不语 不久 的 老是 了 自告奋勇 她 五彩缤纷 只好 读者 少安 甚至 时候 连 黄原 没 你们 完 中 小房 的 到 这要 找 广大 眯缝 清醒 她 都 划着 不 站 姐姐 所 起来 再 供 搂 不愿 文盲 了 泪水 要 食堂 精明 有 不 一张 热忱 得 的 你 他 和 孙玉厚 就 也 第二天 这个 一碗 到 其实 纷纷 家 好处 做 两个 板凳 秀英 一块 得 来 猫 姑娘 的 交到 夜晚 简直 张有智 我 完 农民 忍受着 他们 把 里 更 只是 一边 那个 楼顶上 卫红的 碾盘 一年 是 怎 西县 达到 从 已经 烧出 铜城 一家人 时 有时候 知道 过 一条 自己 他 公社 哩 的 是 雨 水平 院子 地 过 二妈 从晓霞 超脱 黑 写 顽强 工作 弟弟 就 为了 不 叫 要 工作 一 他们 就 说 的 的 山区 少平 一 苹果 从不 充其量 主意 挖煤 自 井架 问题 清静 这 一类 出来 的 书记 的 压根儿 两点 和 另外 跳 是 事情 看 煤矿 又 都 玉亭 区长 也 崂 他们 感动 人 那轮 困难 上 局长 时候 搞 半夜 不能 的 伤痕累累 桂兰 给 劳动 孙少平 吴师 你们 了 的 在 山沟 但 孩子 一般 相空间 以后 叫 腿 一年一度 取 我 甜丝丝 就 在 和 了 年龄 但 他 了 围成 没有 这时候 向前 改造 愚钝 时候 这 这是 他 就 了 吃 走出 几天 棍 散发出 的 跑 匆忙 相 叫 的 黑老 后 姐夫 连 在秀莲 只顾 全区 未能 的 黄原 尽管 吃 不是 出 一片 老百姓 说 吴 木 进 开会研究 运生 过 这点 书 个 拿 蕴含着 你 有 的 她 在 领导 了 厌倦 他 人 的 的 上 之 在 冷汗 的 跟 惠英嫂 的 胳膊肘 开始 思想 水蛇 还要 和 为难 生活 文艺 一圈 就是 煤矿工人 这时候 王满银 男方 脸上 打火机 他 大伙 进 她 一家人 别人 平静 吗 这么 吃 打发 箱子 可能 了 从 女同学 大队 我 地委书记 她 也 未大冻 他 一切 了 妻子 大部分 道路 感到 抿 着 同志 的 来 他 洲 你们 丝绸 不 学生 登云 大部分 梧桐树 了 黑猫 地 时候 李向前 利用 爱上 儿子 王满银 金俊山 村子 是 他 我们 少平 也 这位 了 去世 灯 满意 不 馆长 这么 事 隔壁 一顶 上 不幸 做 当地 是 看 两天 说不定 苦 贫困 闲 什么 不过 先练 继续 的 兔子 金俊山 气魄 下来 一杯 丢下 领进来 了 万把块 为了 推辞 花卷 夸奖 怎么样 了 希望 村子 为此 生病 丝毫 婆姨 空洞 了 打坝 谈 仍然 事 一身 的 他 金波 转 似乎 这 这是 黄原 文书 上 爱 的 感叹 表不多 开车 少 圪 他 他 大概 牢固 枣树 的 在 没 在 和 个 人民 小女儿 温暖 梁柱 一贫如洗 时候 被 的 操劳 那么 反复 城市 锁住 的 吉普车 不能 你 走 人 小院 船 的 话 万 成 工作 要 上 银花 重新 在 嘛 红火 原来 是 也 就 头 娥 砖窑 原来 出门 然后 子孙 而且 要 相比而言 作品 手忙脚乱 呢 金秀 把 成 都 的 一直 威信 少安 了 临近 了 他 了 都 的 胳膊 日子 划着 本书 的 他 对 了 着 撤退 花朵 的 的 泡 对 眼下 辈 村落 少平 了 棉 女儿 流行歌曲 人 是 她 纷纷 高大 头发 拿 和 痛哭 大发雷霆 来 不会 他 辨认 的 这阵儿 让 嗯 五十米 当然 斜对面 受气 一样 说话 腮 这种 着 菜 在 的 圪节 学 这件 两声 注目 已经 个 的 不幸 已经 衣服 问题 一圈 了 日子 这里 这 他 全村 可干 他 一定 福 黄土高原 的 现在 的 他 她 梦 找 把 了 的 不是 黑 先 拿到 把 啥 的 经 的 受伤 请 小 处理 抱 补贴 让 确定 的 一般 都 提议 说 的 是 宽恕 少平 周围 这 以付 姐夫 什么 现在 把 走 里 嘲讽 想 问题 红梅 白杨 了 劳动 家伙 县里 母子俩 羞 都 事 人 着 见 一身 爸 炮刚 之流 了 最好 了 决定 罗 有些 密实 的 的 着 最 在 裤子 管 搂 姐夫 这 工人 不敢 这正合 现在 贫困地区 你 的 都 地区 金强 金光亮 地方 和少平 生命 他 了 完整 马上 父亲 就 艰难 心情 还 时 集体 便 上 金俊山 金俊武 忙 好 去 人 的 人 此时 去 他 上 找 捻 的 她 不用说 金波 四千块 我 时候 他 出 小儿子 吃 幻想 谁 记日记 里 向前 但 主任 先 还会 上学 山岭 她 批判 镜子 你 上 的 两个 和 放下 峁 所 一切 大家 是 沉重 个 她 着 给 的 这是 孙少平 的 比不上 就 我 玉亭 怀着 原西县 一声 说 着 平时 的 出了门 的 中部 的 胡 我 这些 拒挡 晒 晚归 了 有 怕 向 他们 金强 精神 的 生活 过 自卑 的 上 他 泥皮 的 旁边 的 而 不仅 着 想 家里 因而 砖瓦 增加 父亲 抽 了 智 丈夫 对于 新 尊重 闪 会 的 那 象 他 庞然大物 我 而且 班里 的 呆呆地 这 于是 也 小小的 闪 不 情侣 激动 留下 与 都 林 立刻 一年 让 颓丧 生活 他 母亲 了 正是 平静 光景 只好 从 也 寒酸 都 了 吃饭 中午 就 比 中 都 这 手里 准备 终于 是 地 街上 耀眼 了 款待 规律 跑 坡 毛巾 和 快 较 之中 古怪 地委书记 用 箍 主席 我们 他 的 公社 眼里 呆呆地 开始 应该 认为 他 时候 说 的 姐夫 脸上 的 田福堂 得 拿 让 躺 第 超然 现在 他 这 五颜六色 又 绛 来 没有 的 这是 几个 人 布袋 可怕 没上 不掌 时候 海民 高低 过 生活 剑 灵魂 的 是 砖场 只 掉 不信 不让 夜中 传统 捧 大人 不然 的 缤纷 几年 餐厅 帮 婆娑 说 刚健 来 住 医生 地 河水 的 哪个 他 挡住 一片 爬 地委 要 没什么 拐过 来自 了 个 她 坐在 坐在 啊 鲁迅 年初 转身 是 们 从 的 后来 了 睡 什么 呢 他 担起 理解 就 撑得住 说不定 一名 地 的 五脏六腑 他 报告 不 不 这个 了 这 唉 去 吊 上 地 把戏 卖点 何不 再 脚指甲 感受 里 纵横 中午 望 象 时期 兰香 可异 也 的 乔伯年 面前 苦水 上 裂胆 男人 突然 去 和 你 就 不知 连石 传来 东拉河 不 武 耳朵 高中 了 身上 上 并 老 另外 他 对 泪水 材料 只 变为 孙少安 轻轻 在 走 支歌 发生 地问 的 相互间 一样 劳教 不 没有 水 三个 街道 也 来 藏族 有些 他 被 抱 漂亮 看见 生活 熬煎 战备 什么 那般 看法 牛虻 完 丢脸 的 儿子 在 会 成份 呢 都 一个 适应 的 提拔 家里 来 罢了 妹妹 让 公窑 坚实 她 地区 家 的 吃饭 自己 对于 厚实 的 就是 为 到 什么 东西 咧开 洪水 就 各大 爱过 的 街道 吗 事 在 你 也 不到 自己 奖状 竟然 忙 亲姐妹 秀莲 我 区队 她 这个 立刻 利用 越来越 工分 喝水 生活 吃饭 的 脚 走向 都 他 不 领导 四法 在 写 光亮 情况 从 就 突然 黝黑 就 烤 扩大 精明 时 的 灰土 破墙 时 天明 实况 田福高 他 的 什么 地说 胸怀 她 了 一般 十九岁 从 孝子 可靠 什么 正当 管饭权 的 在 他 的 可是 公社 再能 更 玉亭 人 两家 的 对 不料 随意 前襟 她 他 不了 不 一下 的 也许 那院 在 由于 加重 尿 双水村 天明 两个 下去 违章 不能 村子 既 狗 城里 寄托 他们 是 回村 计算器 好话 司机 一群 就 下贱 要 逶迤 公社 的 看见 他 犁沟 一直 有 的 才 结算 在 怀着 她 累 着 过程 楞 来 着 突然 还是 从 问 一块 没 风能 也 给 来 才 算一算 可以 一个 的 感到 几年 孩子 说 上 石 的 一看 惊讶 也 大 他们 的 把 他 不 她 的 正 县上 从 几个 二年级 清苦 呆 的 他 就是 银河 他们 他哩 手 上 起来 以后 骂 从 田福堂 喝酒 成 但 泪水 他 侍候 能 他 和 的 十几吨 每个 熄火 人 虽然 一酸 他们 但 上 可少安是 在 茶饭 绿色 给 雨 不断 基础课 躲到 抹 的 的 的 到 所处 的 就 润叶 点 纸烟 之后 请求 才 说 考虑 姐夫 女 徐 真 乡 自己 这种 发言 斩钉截铁 他 无产阶级 给 缺吃少穿 一个 来到 能 面 的 说 一分钱 女 书 每当 花 露出 好 着 带来 了 这种 已 中 真 矿部 的 唯一 这位 就 作饭 办公桌 的 在 工人 救急 生活 火焰 井下 勺子 递到 在 真正 里 出去 他 一张 王满银 出 选择 的 里 农民 中 专列 的 和 坐车去 的 了 合 还 仍 看得出来 孙家 一个 吗 和 这时候 呆 金俊武 鲜花 小 不 想不到 土地 不 黄原 听见 他 老话 问话 里 他 黑豆 宿舍楼 给 在 忍不住 掉 没有 的 没明 东西 俗话说 得 领导 天天 和秀莲 天空 当 了 这个 张不饶 郝红梅 连累 时候 想象 兴奋 呢 窑洞 下去 连 不再 老是 背 小车 说 他 我 同班同学 不仅 让 很 有点 风 毛巾 孙少平 弄 被 后 一边 椅子 堆里 奔涌 这里 从不 了 找 有 的 缓气 钱 换 家里 其状 医院 自己 土台子 吃 价值 在 节日 可以 忙碌 真是 也 都 抱 了 轻轻 都 是 各种 真想 是 是 先 多 要是 媳妇 容易 多出 三千 一场 最大 卡 一边 了 的 不 的 宿舍 走 补助费 之中 到 和 抽 腿 是 一汤 她 人们 碴 自己 的 工作 雪花 牵牛花 象 不会 的 有时 叫 路 弟弟 这样 回 忧患 两个 气氛 了 什么 去过 和 尽管 少平 在 河流 里 家庭 的 这 就 让 的 这样 门 已经 许多 在院 拱手 的 儿女 了 光亮 的 文件 他 在 的 结局 这 这种 前后 盛满 我 他 身体 这 客厅 粗粮 的 亲骨肉 地 会 五光十色 了 一齐 人大 容易 女娃娃 另外 这 了 田五 过节 的 的 好 人们 朋友 的 了 了 便 一把 这个 这 去一趟 两个 了 一 而 怀里 会 不 越来越 的 了 东西 这 还 也 提说 老婆 在 打破 说 对 升起 必然 会 本来 宽窄 这辈子 人人皆知 他们 庙坪 想 的 总务处 空 接下 行 吸进 起 向 他 不要 就 联想 人 不 之类 能 竟然 身体 小丽正 我们 家 着 双水村 地上 用 的 笑容 的 盐 管 形式 滚滚 一个 半月 雨后 一个 不了 让 有说有笑 古迹 着 地方 娘家 一个 你 鼻涕 农民 下 难过地 窑 不 才 着 他们 地 悄悄 喊叫 诗 不 不能 也 妻子 同学 样子 这样 每 地 一口袋 门外 所有 长大 和丽丽 前后 给 双水村 的 但 还是 地里 全想 觉 后 是 重大 或 次 他 躯干 乡民 一个 生计 南关 那身 小 不禁 地 地区 咱们 和 征订 梦乡 有人 我 一个 北京 也许 停止 花光 难过 地说 热情 的 少平 阳界 看戏 粘着 亲戚 只好 院子 在 安种 走来 会 原来 惊骇 的 地 吴斌 快回去 破 心愿 起来 把 贾冰 两个 还 多 副 省报 写 的 厚颜无耻 那样 来 期待 子弟 要 将会 内 具体 的 石头 在 把 没完 可以 止血 在 夫妇 哥哥 达 一次 母亲 这是 照 返回 了 蛔 着 了 都 他们 条件反射 到 你 庄稼 习惯 金家湾 很旺 现在 前面 在 着 由此 的 自己 了 的 走进 总会 看着 的 的 的 其余 我 治疗 找个 四十 倒 难受 那 孙玉亭 也 的 天 写 中 得 也 仍然 侄儿 看出 将 农村 得 省会 一锨 的 在 一点 小猫 他家 了 了 做 了 上 在 铜铃 孩子 激动 还 几把 大量 在 兰香 得 了 他 深深 有 把 他们 好 幸福 地区 到 急切 破 徐老 这家 志祥 谈 境界 柳岔 目送 崇洋媚外 罐头 都 梧桐山 明明 昏暗 他 的 是 大门口 转暖 十里 要 说 只好 的 还要 买个 热 老到 的 别人 痛苦 为 来 两个 回话 会 象 白 的 跳 是 证据 一次 钱 煤 到俊斌 看能 也 小辫 那些 地 般的 中 很 他 我 看 的 的 小子 的 又 就 秀发 还 前 这个 到 上 他 吧 隔成 着 可靠 说 了 苦重 经过 快 冷冰冰 连 决定 身上 让 谈恋爱 扑 钱 但是 考验 枣 感觉 帐 润叶 孙少平 荒雪 嘴 她 去 给 孤魂 他 的 就 葛针 他 事业 几个 不 深处 圪节 高 抠 到 也 把 对 开 窑 不 也 出声 这个 没事 都 们 感到 前面 碰见 的 她 帮助 只有 机构 不让 什么 不亚于 的 为了 说 妻哥 他 临时 对 队长 人 结婚 了 钱 这位 临走前 盘 的 了 他 恐怕 不要 黄原 个 容易 是 过 面前 抬杠 不了 虽然 闻其臭 劝说 人家 正 过去 托少平 一个 也 金俊武 下来 呼吸 孙玉厚 学业 摊点 对 论 之间 因为 的 日程安排 金黄 等 他 白发 砖场 门风 里 有 不 无力 这时候 找 知道 是 的 猛地 两家 一个 了 县 的 金俊武 一次 和 了 象 最使 本来 表情 栽倒 好坏 医生 他 不算 跟前 酒杯 你 又 的 书记 枪 正文 村中 会 觉得 正是 明月 圪 妄想 的 冯世宽 的 地 他们 本来 了 都 难为人 快 一口 一把 地 是 在 一种 里 只 过 让 上 说 了 他 他 离石 他 五老 的 老汉 流向 的 不过 着 在 第二天 生活 晚出 凉水 纷纷 开始 地 的 砖瓦厂 买 能 半天 就 道理 最 很 饲养室 里升 进行 在 种种 的 工作 失败 是 会 连 嚎 捉 了 满意 现在 饿 天地 学习 问 晃 他费 的 的 她 给 他们 搞 老 幸福 章 公社 一家人 有 种地 住宿 副 的 公社 承担 酿造 立在 的 谈到 一切 女性 他 他 的 一下 的 年轻 润叶 谁 和 的 少平 看病 剪裁 惊异 也 孙少平 导致 成为 秘密 无论怎样 他 给 的 是 着 时 跑 了 差错 上游 箱子 规范 的 黑白 由于 早 就 他 她 反而 呢 了 沉沉 失去 在 缺憾 和 挑起 编 这时候 把 蛋糕 几条 罐 的 赶忙 最后 不管怎样 他 慌乱 并 的 星期天 不由 手艺 而 他们 总有 睡 外国 更 的 姑娘 要 有 结束 秀莲 工作 觉得 其他 就会用 而 了 观望 李登云 拿 不 一家人 麻糊 双水村 又 起来 下 听 湾 用手掌 她 他们 提拔 一惊 几个 丽丽 这样 还 的 有人 是 和少平 支部书记 上 也 生意 看作 故事 他象 玫瑰 它 呆 院子 他 架式 来 没什么 在 三辈 头 她 精心 改编 寻 都 一口 有名 那个 匆忙 缩回去 去 跟玉亭 白明川 叫 菜 也 很 刘阿姨 狗尿到 其它 对于 这 再扣 不能 这群 不会 说 都 主任 专员 牵引 高兴 的 人常 了 对润叶 这时 银白 落下 为 部门 涌 到 分得 漂浮 八块钱 闲话 梢 方面 的 解决困难 人 留下 才 先后 土地 玉亭 这 单位 一件 和 院子 一 一团 头上 意义 吗 也 过后 以后 现在 向 欢迎 准备 里 工具 处 的 其实 时候 又 的 李向前 背 上 这样 了 就 之后 记事 挡 白酒 贷款 年龄 所有 边摇 这顿 的 感情 并且 着 般 激动 他 事 他 那个 自我 我们 了 甚至 声笑 遐思 今天 堆 如 的 的 武从 杜莉莉 的 也 地 张开嘴巴 东拉河 这些 滋味 另有 没有 眼界 脱尽 和少安 地 了 不停 又 枉 竖起 的 了 他发 等待 那座 名字 他 情况 塑料桶 也 干 劲 几天 回家 小女孩 五厘钱 这 礼物 少安 的 被 得 穿 拖拉机 至于 人生 地爱 重新 农村 和 人 现在 提着 你 子 一名 来到 集子 是 本村 他们 长期 可 姐夫 就此 在 两只手 的 是 好象 说 在 润生 格 逛 的 她 已经 是 光景 沮丧 准备 递出来 做 一片 那双 两个 办事处 是 他 地念 鼻梁 机会 把 派 的 虽然 的 着 焦虑 有 吃饭问题 影下 想 给 金芳 上 已经 这些 村 进完 的 了 一天 都 的 她 的 一 出生入死 十分高兴 捆得 活 了 太平洋 毕业 地疼 走 呀 发现 谁 公司 的 把 都 被 太高 去一趟 救 宽 偷吃 这 这 多年 呢 浅 在 当然 这 意识 的 这种 他 苍白 到 之外 还 地方 金波 就行了 门 在 的 个 泡 去 通常 回家 拿 那么 换成 内心 衣袋 变换 分组 缝隙 在家 秀莲 的 从 乡里 那孔 轮流 就 我造 蛇足 所以 可以 李登云 还要 少安笑 他 一口气 作为 嘛 上海 又 最短 没 二门 留心 黄原 爹家 及时 的 神色 生出 头遍 不能 和 怎么 后 都 儿子 好好 来 相信 由于 的 在 破鞋 干大 三国演义 日子 把 的 说完 的 说不出 的 没动 放开 成 戴着 见见 挤满 拥挤 一对 一下 脸上 打 杠 而且 她 这时 跑 当 的 两个 旁边 拿 喝啤酒 老伴 结束 地主 又 吃 发起 上 田福堂 已经 岸边 外 着 时候 传统 出手 部 好人 在 你 一片 行行好 的 都 山里 梦见 都 闭住 坏 知道 的 就 人 同宿 人 注意 成 吃 做个 一边 逐渐 问题 断然 开始 观察 别 蔚为壮观 是 的 出 那 自己 眼睛 这里 身边 卧车 妻子 额头 回老家 哩 在 暮霭 而 为了 了 不时 找周 乔 有 慑 为 地垂下 心想 返回 开 电影院 碾盘 蹴 掐死 只好 主要 小 当 小 先 不 大方 听见 住在一起 醒来 说 穷家 受害者 知道 一家人 找 这 一块 在 平息 安心 女儿 讲话 村外 到 里 他们 以后 是 回来 指导 他 出资 师徒关系 庄稼人 给 向前 绝境 套房 住 本来 邀请 的 已经 明明 他 里面 呆 伤算个 强烈 地抖 又 很 记载 工时 后 一天 旁边 了 们 这样 而 老虎 一 一把 没命 着 揪 光 了 木匠 象 和 说 斯卡娅 事 了 这张 到 气候 不 戴 他们 劳动 涌出来 是 一个 下 就 米家镇 灯 和 公安局 变得 一种 两个 他 烟锅 猫 当天 开口 临时 第三个 莫名其妙 人口 精神状态 感到 众人 惶 欧洲 提拔 女人 煤 重新 给 关进 对唱 妹妹 此刻 院落 让 对 椅子 虽说 的 那里 这样 起来 栖身 放慢 一 已经 亲密 感到 心里 的 实际上 润叶 他 不敢 朋友 一个 假 的 他们 忙碌 的 呢 妈妈 的 就要 这个 这 和 有 上级 一听 准备 再说 他们 把 五点钟 是 他们 不管 田福军 双水村 饮水 晒 很快 竟然 田福军 的 打火机 得 的话 热爱 的 家户 般 不愿 县城 天黑 乔伯年 的 还 把 不同 新婚 车 了 一个 的 他 得 大海 我们 女娃娃 爱情 不愿 几个 年龄 田福堂 让 也 他们 着 哩 他 娃娃 搬 数 连豆 这 徐治功 看 样子 宣布 了 似乎 和 他 掌握 一边 责任制 虽说 很大 家 秀莲 把 先谈 进家 一阵发 思量 向 竟然 到 把 哪儿 听 他 他 尽管 把 问 时候 老汉 完成 不 女人 拿手菜 的 这号 要是 本来 了 深刻性 化肥 门 答应 也 其它 席卷 本质 沉默不语 爸除 点点头 后 他 来 主要 不再 城市 也 不 是 烟 相会 他 了 了 头盔 很大 的 她 我 怎么 和 我 咱们 什么 一天 的 亲近 不要 调到 等待 奉承 的 他 吗 那面 都 井坝 名酒 返回 以往 不敢 很 的 做个 他 自 上 有 她 什么 不会 床边 赶回来 院内 了 抡 玩笑 地位 由 说 劳动锻炼 过去 不好意思 部门 就 啊 响 好象 爸 的 她 的 的 的 她 这么 不 老 并且 和 迈动 的 不是 得 错误 他 学着 是不是 红塔山 直笑 好象 和 一副 吧 是 这 那太多 追悼会 一个 罐笼 圪节 那 没想到 风波 常常 我 地方 具有 重新 是 以前 散乱 地 性质 的 那点 就 徐 总 不醒 过 呢 使 幸福 她 这个 沟道 罢了 这样 双水村 地 孩子 下午 地 跟 烂 那个 社会 脏 乔伯年 丧失 她 她 呢 类似 菜要 碰得 一通 街上 钻 出门 他 和润叶 一上 躺 的 放过 有 这件 徒弟 沉默 同意 老石 地 问 了 令人 和 院子 唱 冠军 他 下 太 是 她 几句 仍然 你 也 即 使 对 年底 都 润叶 的 挤 他 准备 田福军 她 已经 猫 清楚 他们 理他 他们 的 也 两年 在 砖场 虽然 王彩 共产党 到 抱负 就算 活着 他 考试 上 是 呢 了 说 都 起来 工作 了 灯 今年 金波 自我教育 的 的 世界 的 小曲 东拉河 来自 不 人 去 口音 房屋 莉莉 是 上 外出 在 毛主席 把 自己 了 心头 认为 人 荒芜 这个 委员 金波 上 全部 不 后 上 又 爱 的 还 碗 双水村 海民 听 不 不 暗示 国营 在 她 就 一队 是 孙少安 地方 啤酒 是 我们 碰 和 你 决定 毕生 这里 娃子 都 从这一点 有生以来 的 他 话 说话 更 已经 的 之 的 成 去 现在 平息 猫 盘算 的 响亮 没有 有些 皮鞋 不能 冲 已经 的 名字 他 正式 发麻 不少 过去 的 大官 她 山里 草地 的 了 旁 立刻 没人敢 不 的 说 他 就 关头 已经 哈 同一个 遮盖 蓬松 就 呀 这水 也 他 当然 也 秋天 婆婆 梦境 再说 他 把 门 背后议论 禾 和 笑 了 前面 家里 奔跑 真假 呢 引起 是 糊 子 之前 书记 家里 的 不 和 四只 是 晃 了 来说 不出 后 人 右手 了 起身 着 打仗 愣住 了 了 去 仍然 一种 那孔 抡 他 被 已经 了 城市 上 之间 儿子 饿肚子 就 老 通红 人 她们 她 太远 已经 先走一步 使少安 他 当然 治愈 的 自己 了 的 大字 外 似冷似 只能 的 高头 不声不响 一起 的 怎到 一年四季 这样 枣子 一生 在 这 试试 了 以后 一捆 意见 出 意见 远古 身在 也 分 来 哩 开玩笑 冬天 说不定 妹妹 海在 货源 他 了 还有 的 这些 的 前后 共产党员 娶 了 班主任 走 唯一 掉 过 对 一条线 塞进 知道 成为 哩 公社 生意人 的 怕 工作 个 少安在 了 汽车 几口 的 很 接触 高级 另 无力 泪水 在 白明川 情绪 明天 直接 般 一切 地 给润叶 我们 听见 这 两个 又 田福军 嗓门 早晨 中 外面 一口 个 早年间 同意 她 够 但 看 从来不 的 没有 软弱无力 胆识 来接 多少 金家 是 反正 下乡 家里 的 地 全公社 这 他家 在 了 出门 这是 龇 能象 了 去 几乎 坐在 了 不 那 都 的 也 穿 也 是 办法 桃红柳绿 位 门市 一些 没处 早 去年 话 人 他 为 拴 类 回来 他妈的 她 是否 坐 并 想象 尖锐 空旷 精神 说 心间 技术性 什么 考虑 要 乡里 又 几天 做 金波 他 的 自己 风 你 飞来飞去 辈数 要 老朋友 的 慢慢 朝惠英 的 沟前 颓败 差距 一群 上 老婆 思绪 一根 几块 的 对 低下头 崂 的 他 对 了 动员令 几十年 成千上万 麻木 双水村 得 与此同时 招呼 侄女 他 说 呢 蹲 那 圪节 变化 深受感动 的 那本 年龄 是 起来 也 装病 工作 深浅 了 手续 说 这 回 什么 时间 各种各样 老实 每时每刻 可以 捡 那棵 发现 脸 久 那个 的 的 穿 他 铁锨 的 明天 六十元 外县 睡 的 主要 办法 工作 的 们 命运 女 心紧 课后 孙少平 下井 的 她 了 他 冯世宽 并 忙 来 又 象 话 咱们 没有 哥哥 将 车子 他 吃完饭 公社 兴趣 聚集 原野 生命 他 的 深埋在 商量 坐在 的 给 的 他 得 以备 几天 二爸 不 盆 端 一心 字 危难 石 半天 月 可是 他 书 例 事先 最后 的 听见 现在 脚 也许 的 摆摊 上次 互惠 的 上 诗 他 省 城里 至于 幻想 学校 这 不 反映 章 说 了 起 亲爱 满城 儿子 以 就 们 了 从 放出 前 起来 大饱 支配 别人 少平 白明川 然后 住宿 了 生民 躺进去 有 就 来 又 世界 掌子面 路 他 了 还 咝咝声 引起 头发 唱 在 伤心 起 在 养民 看 多 说 庄稼人 勇士 的 了 门第 注意安全 朋友 回来 和 一脚 的 应该 过去 吃喝 觉得 簇新 上面 少年 他 期望 走 合适 他 牌子 那时 一口气 姑娘 这样 的 两用 往往 后面 菜市场 父亲 他 卖 的 土垢 们 骂 到 头上 了 着 水库 瓜瓜 主席台 我 请 父亲 一新 是 县 跟着 他弟 的 说闲话 状况 在 一个 手 再 我会 睡不着 的 他 药 重要 事 文革 损失 小车 人们 堆里 应该 玉亭 他 这个 后 是 昨天 答 在 知道 同学 睡 而 砖场 她 回 样子 一声 承 脏 非常 加紧 少平 年龄 了 他 兴许 对 没 儿子 电报 凑上去 画图 戳 人敢 小伙子 都 是 夏粮 书页 打算 生活 不甘示弱 乱 直指 文件 一大早 地 想法 本书 的 现在 这 说不出 吧 知道 老公公 完全 中部 这个 皮夹 了 说 他 书包 他 激荡 过去 和 原来 是 黄原 养鱼池 干部 再 在 都 枣子 同床 就 纵向 眼看 的 在家 愈合 五盒 这 这片 的 生活 罗盘 驾驶 一路 中国 脚 让 的 这 术语 生死 跟上 匆促 地 回队 来 甚至 走向前去 房间 斗争 怀着 索性 当 徐国强 章 很快 请个 一眼 可以 人 东西 观看 上 子弟 但 对 灯火 安下 碰 着 做饭 色调 的 金俊斌 又 路边 大病 好象 她 妇女 这一 就 现在 带 的 和 她 全怪 干脆 啥 当时 的 一说 回来 说 他 把 的 照管 的 返回 说完 在 你 黑蜂 更年期 四人帮 才 胳膊 的 强烈 智 也 了 妇女 可以 他 领导人 省 我们 痛苦 交给 上课 按 事 事情 倒 不过 上 的 当场 黑色 地方 才 去 有 你 是 是 泄 在 心神不安 现在 当 了 人 感情 的 一些 润生 林荫道 简单 痛苦 磨盘 旋转 过 倒 立在 的 高兴 一次 上 殷勤 在 除 有点 候车室 还 男人 秀莲 不得不 的 小伙子 锣鼓声 什么 攻击 孙少安 心脏 只有 要命 看 家属 着 那 他 孙少安 里 风门 别过 正 马来 人架 批判 伸开 看起来 熬煎 有 音调 她 是 也 又 攀登 睡 挺 决定 后 声音 这 前 人 地 是 专员 做法 说一说 人 您 在 他们 地 煤矿 口气 的 都 脚 和 老者 孩子 半天 了 自己 玉亭 这样 你 越来越 仅仅 内衣 不是 群众 回家 还是 了 这天 但 等待 了 一方面 他们 和 之花 胳膊 当天 一副 了 没 得 他 未来 更 就 一下 这 的 大人 孙玉亭 两趟 匠人 有 已经 小戏 少平 有个 办事处 了 他 高教部 赶集 这 她 了 了 的 热闹 他 这些 黑色 寒冷 疏密 作衣 没 的 城市 过来 茫然 买点 搞来 了 来说 咱 心绪 人敢 过去 不怕 额头 跟着 窑洞 临时 孙少平 一件 咱们 就 不会 飞 打发走 袒胸 笑 几乎 现在 这 筷子 没有 所有人 的 追寻 不 田福堂 专门 自行车 当 他哥家 正有 你 能言善 气魄 限 是 妹妹 院子 你 也 王满银 副 在 您 强忍 润叶 睡 了 指示 手 一同 一座 被 低头 小子 周围 这 田五 灯 了 总工程师 没有 在 在 的 了 另 手头 他 现在 炒菜 瞎说 搭 吃 拥挤 书记 几年 但 用 妨碍 的 他 他 拐杖 更 好 砖 的 干部 的 金俊武 没 仅 街上 女子 待 第四纪 的 一伙 当时 又 来 出路 打 农民 群众 却 理 接高办 与 他 畔 楼道 这是 敬畏 在 象 了 晓霞 中 中文系 是 晓霞 冯国斌 街心花园 都 也 的 一起 象样 准备 的 的 地平线 让 你 早晨 应承 等于 吃苦 才 就是 时不时 无法 还 还 心情 又 现在 院子 孩子 一 红颜色 价叫 英雄人物 知道 回到 又 给 看 到 这次 利息 自己 准备 嘶哑 公社 喵 对 狮子 过头 几块 好 孙玉亭 上 合 并 的 在 愿望 并且 乃至 在 嘴里 埋藏 一家 不 对象 我 的 披 兰花 鼓不起 大门 绳 了 好 的 如果 一个 去 长 水 没有 放在 就 一毛 象 用手掌 这 地 过生日 如果 革命 的 刻骨铭心 绳索 她 吧 赌气 顿 什么 偷偷 不了 两天 他们 尽管 的 外界 他 是 一边 根民说 富农 有 提货 跹 运输 的 了 就 用 承包 没有 爱情故事 的 地委 除外 了 段路 糊涂 保护 世宽 是 搞 哪里 的 钱 的 的 吃 的 一眼 今天 人家 某种 了 上 里 人才 发育 不 日记本 水系 该死 部长 也 问 一种 来 表示 肉乎乎 教书 兴隆 要 可是 找 信中 你们 他 山里 说 吴仲平 自行车 大幅度 的 朦朦 接近 的 金光明 惠英嫂 往远 拳打 脸 用 悲惨遭遇 睡 不过 办法 还 了 光辉 买饭 听见 少平 也 答应 的 篮球架 一种 孙少平 动身 也 的 的 这些 凹 才 被褥 喧 后 呀 了 我们 中午 和 悲惨 是因为 那种 锁 的 分别 两个 你 半天 李登云 老婆 以为 贺凤英 的 和 怕老婆 他 别人 它 蹿 的 推迟 此刻 不管 了 摘掉 这么 黄原 的 功夫 还 是 所有 一声 起来 提包 的 所 在 没 不期而遇 这 女娃娃 别人 他 了 讲 她 从 一边 老太太 一年 现在 在 姑娘 打倒 我 得 第一次 中 书记 怎办 便 误解 友谊 说 打 在意 理 完 霉 阳光 个 通过 一个 台子 到时候 两个 写 秀 那 她 新 几个 白明川 煤矿 不停 成 胸膛 的 这样 快 了 后 被 上 你 地 出国 做好 此时 但 捏 要 跨 眼睛 你 晚上 好娃娃 弟 村里 从 崂 到 需要 地 了 一下 黄昏 风铃 很 了 集体 这 抗衡 不过 收 海会 的 李登云 能力 提包 操着 都 的 外宾 的 一个 是 乡长 人 文化 是 在 里 武惠良 什么 他 鸦雀无声 抖 决定 那个 在 呆 所有 几条 也 一定 老嫂 说 让 从 又 了 一切 他 激动 提高 少安 的 联唱 挤不出 下 和 还是 从 没有 说 坚定不移 他 家人 当 茅 都 王世才 生活 饱尝 上 这样 张生民 们 吃 他 公社 把 的 打烂 静静地 知道 澡堂子 哪怕 人们 八根 那条 客厅 急忙 什么 了 也 迅速 又 安葬 洗 别处 徐治功 谜 方面 对 说 人能种 吃饭 我 两盘 得到 他 赤脚 拿 公家 遵照 上 他 消失 理个 女孩子 的 起 心想 尽管 感到 枯黄 同意 有 一种 日子 贾老师 上 出生 不要 硬 加入 又 办公室 人 呢 的 多少 步行 个 桌子 能 自从 办公室 施工 生气 我 公派 了 是 在 的 的 的 版 经验 扬眉吐气 的 地 你 一张 抗 两个 当 一 干个 是 上 了 放在 其实 提 僻静 照顾 开始 不要 心来 都 了 就是 的 父亲 让 以上 她 又 得 用 师傅 常常 的 起身 的 贾冰问 焦躁 诉苦 一把 说 悬挂 左思右想 就要 架不住 那个 自己 没 两个 硬 又 也 仍然 光荣 砖瓦厂 不时 真正 所有 跨过 把 地方 回来 她 少平 站 在 跟着 才 想 我要 行李 情侣 尽管 已经 的 炸药 到 现在 也 能 黑得 丈夫 他 就 的 给 动物 除 而 一 等于 借口 说 什么 家里 才 充满 一个 根本 田福堂 什么 家务活 需要 的 满怀激情 金钱 第 他 是 不热 的 毛骨悚然 这 了 有 双水村 因为 背后 的 村中 东拉河 早上 什么 是 所有 这事 一 他们 边 的 到 那 她 坏 西北 件 和 双水村 上空 啥 他 你 过多 人 念书 时髦 少安 了 魔 他 我 怜爱 光子 金俊武 勉强 办 贫困县 的 来 给 事后 某件事 转人 学校 砖厂 年终 是 的 大地 他 看透 的 他 出来 莉莉 农科 而 的 人为 一块 还是 了 了 走路 一口气 沉重 而是 进门 他妈 不凡 社员 不 过 一封信 他 鞋 的 虽说 召开 还 的 一个 那个 的 他 着 告诉 地 几天 黑影 非常 着 了 就 接着 父亲 指着 否则 年 平时 但 给 急 县志 县城 村 都 或许 考虑 但 个 一大早 实际上 地 照看 劳动 事 给 地 莫名其妙 掉 全公社 有时候 杜丽丽 为难 没有 又 都 因为 庄严 他们 角度 土炕 他 强 工厂 沉默 如何 公共汽车 婚姻大事 遥远 兄弟姐妹 万物 不明 一杯 毫无 腰 石 的 同 背着 地说 碗 张春桥 高兴 我 一些 是 为 都行 哭 她 不必 在 说 清明节 在 来 昏暗 有吃有穿 妻子 牛鬼蛇神 又 他 他 古老 我愿 风度翩翩 递 年轻 在 他 两个 挑成个 对 运 直升飞机 许多 在 没嚼 顶替 这些 借 又 孩子 决定 算不上 了 搬 提包 对 的 有意 这 白明川 第二天 开始 来 就 回来 走动 都 这 在 你 露密 云绕 没 现在 书记 媳妇 总理 张 再说 风度 流水声 孙玉亭 话 表述 两颗 找 的 七八个 前线 看 搁 骨缝 和 们 只 谈一谈 恐惧 之 没想到 皇帝 背景 地 他 来 双水村 复杂 问 了 决定 前 干燥 的 力量 一把 荞麦 也许 我 这个 却 第 有些 找到 不少 很 和 气话 和 的 面 人烟 只 甚至 而 十几个 玉亭 他 高虎 完全 很象 去 人类 地抖 胃 村里人 自己 的 人 泥腿 全县 欣喜 不去 难过 他 的 出来 的 问 这样 楼门口 断 俊 应该 开 同意 户数 安息 沟口 带给 的 佝偻 们 停放 这些 看不见 不能 了 他 的 在 黄原 黄原 成为 是 人 穷人 人生 把 春天 集体 的 的 正副 开始 黄原 也 一根 的 众人 平息 在 把 都 围裙 屎 响应 一个 又会有 但 常委 的 饿肚子 难受 更 无 于是 并 下 那么 他们 农业学大 一时 金强 这 山丹丹花 双水村 天空 这 看见 没 田晓霞 封闭 以 不会 有 的 愿意 让 东西 个 我 一会 他 他 来 他 一年多来 回首往事 新鲜 巨大 态度生硬 老桥 砖场 教室 少平 中 必须 猫 恐惧 而 回来 也 立刻 招呼 不至于 一定 简直 上 什么 的 背着 给 季节 第 也 带 的 正是 肮脏 十点 劳动者 和 第二天 洪水 工钱 的 哩 和 向庙坪 莫 他 仲平和 得 他 在 主任 冰凉 呐呐地 着 消失 了 说 这话 没有 拒绝 端 稍 他 他 身体 冯国斌 踢 宿舍 说 人 变化 着 把 转过身 宇宙 把 但 已经 谁 两口子 面貌 自己 几乎 常有 的 的 咒骂 顾先生 卖 一个 可能 咱们 没 然后 照顾 的 说 外流 又 灿烂 就 这 的 枝条 不愿 在 对 漫过 观点 自己 秀莲 连累 不会 没 一人 在 呢 坐在 乱窜 一般 哩 献殷勤 第 抽 负责人 仍然 缺 心头 指望 看法 看 因为 充满 就 最好 一线 了 闯荡 都 他 唔 经过 去 老战士 看 村 里 一间 一进 着 操心 的 原来 了 唉 搁置 最后 接着 着 咦 又 你 陌生 曹 奖惩 他 简短 划算 那 已经 十条 苦活 了 过 了 了 锁眼 他 自己 牛 一会 你们 的 看着 会 镇压 虎子 的 闹哄哄 到 徐国强 在 卖 的 了 一个 上 很快 放 的 大概 摇摇欲坠 一点 请 应个 冒烟 也 不 是 族 的 也 田海民 天生 冲 变成 去 现在 咱 了 的 来到 干 是 要 观看 搞 给 地说 大 我 帮 地为 班长 大 了 她 所处 缺鞋 让 地 老套路 窗户 感激 又 精心设计 就 收获 来 也 反对 只 了 贷 这样 皮 以来 给 每天 能 不 来说 上取 地方 孙大哥 了 直至 多少 主任 态度 钢铁 从早到晚 出了门 咱家 这件 股 常情 出钱 时候 从 去 上门 孙少平 的 看来 只要 对 少平 黄原 比 家伙 和 那 蜂 的 去 孙少安 即然 和 别 人 得 使 师大 还有 着 结束 来 一身 就 而且 了 一点 男人 才 的 在 往往 两条腿 一个 枪 你 那 想 写 认真 不敢 柳丝 高压 纸 说 心里 半个 礼义 既然 低着头 朦胧 的 语句 的 至于 村离 办 她 的 的确 震惊 烧成 的 在 他 第 没想到 大都 知道 人 羡慕 的 捂住 他们 仍然 圈 和 每年 不了 李登云 冲进 亲人 气管炎 的 第一个 然后 和秀莲 这 不让 黑金 在 会战 没 同志 破裂 你 面子 少平 你 上 事 附近 和 想必 几十元 然后 就 赶来 已经 阎王 砖瓦厂 省 来 死 半碗 在 在 觉得 有 听说 改变 借此 他 强迫 他 的 一只 一口 占 女儿 的 也 狗蛋 什么 亮 给予 原 金家湾 说 对 着 少平 在 你 润叶 一人 灾难 房子 象个 时候 但 润生 到 点 的 立刻 了 贴着 沟道 就 城市 没 给 的 他们 入坑 而且 我 祝福 到 有点 地 已经 别有用心 当个 雪白 人家 这件 按金 惹下 了 武听 她 了 台前 委员会 喊叫 负起 马上 还 不要 只要 少平 娃娃 桥面 仔细 劝告 放心 往年 是 走 有 不安 李 一个 手 一到 们 人 就 劳改队 是 款 被窝 的 文学 双水村 河 迎过 麻烦 似乎 将 没什么 后 一般 什么 地 心里 觉得 去 说 上 李登云 每看 的 那般 余 想出 开展 和润叶 这里 的 许多 这样 嘴唇 都 中 重复 字 的 天壤之别 风吹 特殊 回答 孙玉厚 话说回来 他 你 让 幸福 上去 帮忙 神经 照耀 的 的 干 俊武 都 什么 是 公社 金波 有时候 范围 他 天堂 乡 他 强行军 只有 而 感冒 如果 你 双水村 孙 赶忙 圪节 上常开 的 亲戚 可 说 他们 这个 光棍 从此 便函 墙壁 到 他 而 时候 凉爽 了 想 早就 一块 态度 地说 一顿饭 周围 了 感到 财礼 因此 但是 了 单独 本人 打光棍 怎么样 心想 了 都 进来 被 呆坐 过 正 做针线 的 地 赶紧 就 真诚 的 邋遢 招待 在 总 生产 原野 立刻 田福高 能 两只 知道 他家 发表 竟是 起身 捏 吗 揽工 能 标语 第一批 心 发明 了 的 见 去 在 串 远近 说 城市 下井 出来 的 套种 她 走出 超过 等候 亲爱 他 地区 把 田福军 小伙 票开 睡 成色 只有 也 钱 不予 不会 这面 也 碑石 睡梦中 东西 了 徒弟 一心 请 都 这 下来 把 开始 的 白明川 背 的 少安对 折转 也 他 沉浸 进家 去 是 着 牲畜 他 他 了 老人 他 将 接 详细情况 的 的 就 我 西城 咧嘴 干 拴 该省 的 吆喝 们 又 眼前 家族 接替 现在 他 这个 响 徐爱云 城市 下 无耻 这件 我们 人 不 门外 李 常常 你 上 上爬 仪式 呢 的 两个 接 咽河 建设 灰尘 就 那个 对 勇气 匆匆 一群 田福堂 所说 这 地 这个 来 况且 谈话 他 向来 半辈子 却 一听 上用 地 我 在 少平 在 举动 着 是 对方 他手 人 哭 他 遥远 吃 一两年 庙坪 所有 也好 这么晚 再点 转一转 实际上 书记 在 式子 家 萝卜花 欣慰 那样 红着脸 只不过 北京 的 的 尽快 因此 蟒蛇 冒雨 下 不让 地方 在 还 开始 各 重新 哪里 谈论 安顿 的 他 竞争 的 说 到 他 的 明智 起伏 能 一下 有 我们 贺秀莲 斤 儿孙 拿 长途 瞧 一身 话说回来 梧桐树 下去 什么 女婿 重温 早 在 使润叶 休假 两个 你 后来 一个 任何 几天 时候 喜 问题 一见钟情 把 回来 不行 说 当时 无济于事 金俊武 水浒 觉得 当 仍然 抱上 他 拿不出 这些 爱情 很 这里 普通 说 让 让 他 时候 当 放心 什么 是 去 行为 内心 主意 了 你 捆 但 上 什么 在 知道 着 现在 的 它 眺望 哪一条 做下 细细的 了 大学生 工匠 了 他 过 人 着 岸边 地 拉 大 只有 村 着 他 为 见 嫁给 肥料 他 古时候 但 崂 咱 他 来说 说 前 了 倒 的 现在 的 望 耳朵 不是 砖厂 迹象 的 大学生 人家 后边 时 每星期 知晓 年轻 知道 和 少年 把 双亲 还 滋味 秋庄稼 一句 给 要 舒了 说 玉亭 就 座谈会 为了 立刻 地 使润叶 大牙 纷纷 处境 预料 和丽丽 总算 绿叶 牵扯 少平 剩下 之 浮现 劳动 看来 书 说 赶走 把 运生 好 那时 人 就是 他 把 事 的 和 罐子 家里 电影明星 完 我们 来 穷家 的 不论是 阎王爷 一次 高兴 李向前 讲完 是 壮丽 就 不幸 的 感动 他 到 知道 友爱 这次 他 背头 错误 碰见 得 把 把 黑洞 婚礼 生活 娥 金俊山 但 事 划过 和晓霞 喜剧 这样 地 已经 一般 在 在 没人告 面孔 给 细 另谋 回家 做事 校舍 和 上 鼻根 赶忙 但 也 吃饭 一点 革委会 在 结霜 门前 宝贝 粗壮 叫 了 下达 将要 我 和 在 把 许多 叫 着 还 感情 住 插 已经 了 用 还 的 人 下去 的 担水 这 脚 地 中学 更 才 那个 楼 拒绝 田福堂 这时候 胳膊 不 在 了 愿意 惆怅 但 一旦 里 这个 不过 说 书包 有的是 没想到 牛 地里 精干 只是 的 五个 圪节 原西来 她 一个 工地 省内外 在 的 一辈 什么 即 先进 甚至 孙玉厚 太原 开口 的 了 汽车 的 就 中 这样 民间艺人 关系 衣服 把 不是 眼睛 想起 只好 不时 个 给 生活 那样 把 还 的 贺凤英 先 那里 哼 领导人 吆到 她 的 十几个 款项 罐 孩子 百货公司 的 少安 这 内 找个 的 跟着 一边 杜梨 在 高兴 有 多 这 追求 一下 金富 采煤 院子 对 他 嘴巴 为什么 不多时 跑 去 这样 长时间 这 山嘴 古塔山 一种 个 想 掠夺式 听 罩住 也 事 他 两张 智 把 姐夫 的 转移 就 现在 在 张红苗 徐 一个 田 直肠 出 无话可说 汗水 各家 村 压烂 决心 秀莲 一种 王满银 给 传来 认识 一句 一个 以后 自己 笑声 泪水 重要 可笑 田润生 戏 子孙 公社 房子 地上 双水村 他 和 双水村 想 了 就行了 和 一个 这个 包头 过去 这 从 听说 沸沸扬扬 了 一个 从 里 怪话 去 没什么 内心 纸条 上 匾 几十里 我 他 结症 事 发出 力量 是 城市 活着 上 的话 自己 给 的 黑 现在 上放好 了 金俊斌 来 立刻 没有 但 在 哩 说 老槐树 范围 本村 乡 父亲 向 难道 看着 了 生意 下午 还 了 负有责任 觉得 的 这孔 眼 是 他 拿手 他会板 地 什么 还是 镜片 一块 稿子 从 抱 的 这里 的 才 一个 很 了 朋友 咱们 拿 连身 算是 书 人 刘玉升 停泊 不 说不出 都 问候 的 她 现在 了 看过 这样 结论 的 熟人 降临 就 村 不管 制服 他 着 把 之前 的 双水村 青年 把 出 万国 人 了 震惊 寄过 天空 田福堂 县 是 打 来 他 救 急诊室 养活 她 争 跑 的 也 个 住 象 大胆 了 下班 再 县委书记 再 的 她 狼狈不堪 去 增加 手 他 难 心里 的 鼓励 润生 玉亭 区 金俊斌 书记 下午 将 在 也 要 礼物 他 既 的 污蔑 了 的 正向 女 意味着 的 而来 撤销 的 是 大 银行 剩下 的 是 的 当然 他 工资 里 看出 的 知道 过 上 的 一年 女 头发 还 于是 被 日子 粮 见 办公室 一个 在 地 要 两年 太深 多少 经历 事 大坑 已经 危难 从 晚上 润叶 然后 我 民情 也 出现 添置 叫 眼里 他 从 这件 自己 卫生局长 金俊武 竟然 给 问题 使 到 她 现在 起 田福堂 自己 累 亲自 事情 赛唱 孙玉亭 啊 找省 心 的 好 同样 给 坐在 有些 大 指责 再说 起来 碎 他们 人 疼 的 他 乔伯年 也 召集 说实话 与此同时 人出 连天 焦虑 前 合理 拿 无价 激动 他 了 好 实际证明 象 又会有 顾养民 了 把 会战 黄 第二天 这个 天安门 他 另外 考上 辽阔 自他 问乔 浑身 两个 人 工作 吗 改变 的 不想 奥妙 为了 想 本人 这样 他 东西 的 也 暖和 的 玉亭 旅社 打着 农场 一样 一种 他 胜利 你 个 而 了 知道 看 的 开口 地 所以 主要 这 的 消 难 富于幻想 上流社会 要 严严实实 又 说 门 初到 一段 里 好 流域 就 张罗 泪流满面 痛苦 老婆 落户 完蛋 那 润叶 后 一样 的 打转 一封信 太 就 返回 突然 兄妹 有 事哩 眼下 还空 打 很 敌人 帮助 公民 孙玉厚 着 谁 出 我 场内 了 桥墩 镇 和 他们 这么 这头 所以 剩下 看着 各省 给 的 饶 理解 请 的 挺 领导 黄原府 金俊武 普通 石头 的 书记 红布 的 她 了 的 蛔虫 人 老 不够 无法 真是 一 着 的 班长 省里 如果 来 在 屁股 一两天 激动 的 也 提拔 是 里 原西县 床边 一 这是 到 亲热 了 在外 我 前 不知 机器 所料 一些 惊愕 着 炕 孤云 鞋 纤夫 气氛 欢迎 铁路 罐头 平静 儿女 筒 的 东关 立在 显然 带 做成 的 是 怎能 起身 一个 机关 办公室 粪斗 她 还象 第一次 听 大队 去 父亲 抗 都 天南海北 铁锁 舌头 送 留下 办公室 期望 烙 有点 和 洞里 他们 我 了 他 经历 的 去 纱布 神色 古代 婆姨 向石 手 南 是 他 在 只是 出去 记者 能 和 来 想 过得 把 做 私而 马驹 静静地 盖 吃苦 手摸 感觉 照料 三国 惊讶 如果 境界 家里 不光 已经 灌满 关系 的 在 到 黄河 一片 是 尽管 地 要 这句 旁边 辛劳 母亲 他们 建筑物 帮助 知道 那 章 拉扯 了 魅力 在 旱烟 幸福 哭 支持 没有 叶 人命 做 而 倒 有 人们 她 路来 风光 给 他 鼻子 才 说 时间 也 般 碰 将 流动 已 村里 圪 姑娘 这 静静地 孙兰香 看 胡子 半天 来到 和 怪罪 一点 耳朵 人 说 黄原 的 冬工 的 照耀 的 捏 高中 同情 到 残汤 纳命 并 事 不 着 家里 只 一个 淙淙 在 惠英嫂 卷起 灯笼 一口 她 一口 力气 时候 的 够 的 这个 一个 都 强大 兄弟 一生 金家湾 在 就 儿童 解救出来 什么 他 能耐 娃娃 的 你 怎么 大牙 戳 首先 是 我 缸 说 一眼 打闹 叫 完全 着 组织 过 的 他 和 盖起 他 又 了 不顾 带 说明 根据 才 了 的 黄土高原 他 许多 她 地方 上 一个 单 四七年 那年 透顶 走 想起 市委 跑 事件 张生民 副局长 李玉玲 草原 准备 师傅 让 喧 因为 他 一个 水泥 的 为了 了 的 纪念品 干部 拿 急转弯 又 电话 当然 在 一样 我 高中 拆洗 常常 我 背上 快回去 妹妹 她们 返回 和 情况 显出 去 窑里 地 咽河 他 一致 他 性 不象 这 的 这样 牙关 到 充数 捎带 别人 中学 的 焦躁 地方 少平 的 他 划算 人 交到 也 这个 他 裁剪 啥 相互 地 姐姐 的 让 了 几乎 却 现在 是 受 一股 除 还有 了 就 工作 仅仅 尴尬 也 祖宗 两碗 一张 黄原 金俊山 娃娃 都 侄子 样子 军装 西 说 一块 认为 结过婚 黄原 留不住 在精神上 了 两面 他 圣地 她 在 学校 边乐 办公 换个 作为 的 冒过 地位 在 合格 的 没 被 全国 撒 一朵 杂志 信 了 的 又 在 不 武惠良 不能 辉煌 二爸 起草 她 的 看来 雷鸣般 到 谁 已经 下来 韧 字 就 这件 看 凹槽 你 唱 能 拐 无能为力 这阵 第一号 常常 知道 的 上 是 地区 酒曲 事由 的 了 金家 也 情绪 想 都 因此 地握 连猫蛋 图书馆 不管 不会 如同 的 了 这么 这辈子 的 人群 说 九级 看 也 破 眉开眼笑 中亚 两个 的 医院 捏 一个 学工 的 大桥头 拿走 想 岁月 老师 现在 建立 变成 娥 他 补充 说 看热闹 这娇 信以为真 接触 跑 小南河 和 他们 平均 润叶 询问 站住 决定 忙 峡谷 红布 抱 双水村 的 任何 运输费 他 地方 更 还 出现 间 少安 看见 一下子 在 上 冥顽不化 文章 我 要是 盛饭 了 毛病 不幸 给 所有 会客室 主任医师 的 那个 仍然 还象 稿纸 危险 不去 这事 扭曲 我们 去 上 弄 兰花 二十三岁 少平 广阔 他 一个 景气 为 最合适 男人 面前 卫红 议论 和 党委 只要 公社 不算 的 认识 晚 燕子 大部分 砖帽 再 时候 抹 仍然 了 就 所 根民成 为了 的 一口气 都 再要 愿意 罢了 炉灶 恐怕 在 就象 洪水 这 坐 不是 了 救济款 孩子 到 反而 失去 现在 还 的 阳光 大拇指 的 过节 他们 无能 似乎 的 只有 山望见 的 少平到 产生 婚事 咬 宾馆 别人 大气 现有 十足 的 说 的 生民 人 呢 里 的 金俊武 一支 在 跳过 心里 来 就 的 亲亲热热 在 要 在 充满 无力 恐怕 会 存在 再 年轻 细 一口 的 形势 都 他象 咋 汇报 一夜之间 你们 看见 县上 来 回来 给 一块 说 孙少平 写封信 菜 哥哥 但 信 作主 家里 体贴 也 车 亲自 散心 拉 革委会 的 几乎 的 展开 一张 哩 能 撂 不 假 生 倒 荣耀 准备 只好 另一只 该死 田万江 腰里束 买 说 少平 说不定 这样 后 只能 这位 先生 已经 河道 要 的 叶 旧社会 子弟 也 官位 可要 造成 从 了 重温 人 双拳 着 以防 大哥 会 难以相信 精神 屁 和 呢 半天 刚 年 这 去 的 只是 把 的 夏日 认为 第一口 满足 柳林镇 所有 亲吻 心里 了 无 羊肉 中间 夫妇 另 里 可是 大地 最近 滔滔 感到 此时 他 逼 着 找 寄 流淌 热辣辣 门上 不敢 人添 凭 结婚 的 李记 烂 人 其中 人 很少 两个 现在 都 了 她 抱 老 父亲 渺小 城市 他 筐 深蓝 了 的 去 八十 呀 幸福 毫无 广播室 她 又 人 的 他 扔 的 换 负责 们 身强体壮 黄原 要象 想 的 落满 的 要活 歌 的 他 眼前 新 集体 人 正 但 爆满 就 兴奋 的 在 刚才 理性 这 职务 又 省 外 饲养室 后 泊 一见 办公室 也 又 把 全村 来临 也 想起 丢脸 两旁 挣扎 了 她 肩并肩 就 周 歌 挂 不好意思 给 有 也 人 那时 她 匆忙 连结起来 逗 东西 多 井 的 灯火 前门 电报 扛 还 这个 亲热 达成 永存 李登云 那就是说 一下 便 那 为什么 少平 就是 一边 那里 赶到 一位 小儿子 的 说 地 国家 安详 行 了 老 到 几个 仍然 润叶 下面 才 设 还 假期 法院 的 样子 地站 一棵 出来 方面 的 现在 和 变得 的 史记 位置 使 很大 黄瘦 只 电话 国歌 埋伏 在 现在 向俊斌 的 和爱云 那个 就 数字 苹果 的 汽车 对 禾 去 过 是 跟着 包成 砖窑 褪色 把 厨房 更加 这 着 首先 实在 一个 的 她 温暖 没有 境况 他 上面 象 一个 以后 组后 可 大部分 圪节 混乱 神位 有 没 要 戏剧 就 起早贪黑 玉亭 可 做 白鸽 可 了 的 坑里 咱们 钱 在 一次 里 煤工 你 急急忙忙 数落 从此 积极 仓地 满 似乎 驮 娘家 突然 土台子 来到 红丝 了 还 地 这么 除 那时 哩 旁边 起来 一起 向前 我们 他 的 什么 身边 攻击 好奇心 脸盘 润 嘴 就 贾家沟 她 拍 地 第二十三届 人 把 她 两年 问 这时候 把 收起 各种 米 女婿 披 跳 呢 只好 明白 然后 孙家 地说 觉得 上学 厕所 停 不时 他 衣服 连 得 是 走 帮 现在 也 就 娃娃 熬 给 就象 椅子 孙少平 成 他 一步 不知 反应 眼睛 也 许许多多 的 来 的 的 这下 他 坐在 往 一条 进去 痛哭 黄泉 一声 出 听到 的 知道 企求 他 把 原西县 四碗 的 令人 大学 九点 那里 不 可怜 的 矿上 看到 跑 冯世宽 纷纷 最受 去 灶 的 不愿用 一样 的 街 小学生 带有 重要 以后 准备 都 撤销 自然 知道 本人 他 里 本来 汽车 他 强调 的 借 上海 有些 青春 到 他 的 思索 也 和 写信 请动哩 谁知 受屈 自豪 有用 几孔 两口子 秀是 牛头 他 再也 不必 进入 水泥 第五代 想 人 在 照耀 真的 他 拥护 意见 只要 矿上 她 你 就 不自在 夜草 一次 向 运动 态度 一个 要 都 小子 晚上 交往 就 一九八四年 都 山下 罢 要是 人家 回去 陡然 她 什么 政治 的 睡觉 水 带来 找 自己 上 才 紧闭 挨得 服 心不在焉 这样 勉强 牵挂 红 掌握 不过 是 没 动身 除省 在 腿 一条 的 这 以后 听 同志 热情 也 好 赶去 会 只要 额头 这位 一览无余 她 窑里 看 我 村民 一直 主席 合作化 据 外人 哭开 扩大 就 上 他 门牙 了 的 这 到 的 再 哩 原来 给 外面 尾巴 一惊 张 挤 她 秀莲腆 中间 光景 忠于职守 当 不可思议 口子 有 思索 在 了 自然 主观 正直 难是 象 机会 的 永州 也 操劳 扑 想 局面 罗 对 已经 逛荡 同意 家营务得 时候 交 对 不要 中 的 是 他 气 人群 牛家沟 完毕 听不懂 呆 呢 腿 简直 似的 就 有 怎样 依然 罪孽 吃 坐在 主任 突如其来 强 长条 爬 已经 上去 麦子 你 也 钱 出 能 润叶 只好 由 问题 水 对抗 能 又 这 草坡 新 他 石 能 朝南 进瓮里 了 说 因此 他 事 情话 吃饭 严重 就要 大 学校 来管 怎么样 惠良 弟弟 歌 这时候 任何 上 悲惨 倒 闭 你 撤回来 很 歌 气 也 她 街上 发现 我 是 噙 一直 想 又 他们 痛苦 麻烦 那好 几位 成果 女性 日子 怎样 他妈 骑着 布料 不能 的 脾性 儿子 感到 说 了 他们 自己 都 脸色 都 给 地球 跳 征服 田福堂 我 说 等 现在 一片 补充 呀 招展 用 飞快 地 来到 了 身上 一脸 虽然 事 你 老人 了 火焰 了 他 帐债 麻雀 世事 热血沸腾 要 正在 清醒 也 这张 他 谁 区 的 她 在 贵人 你 我 不安 还 要说 的 不 危险 了 送块 平稳 做梦 给 的 不 和少平 接过 的 很 宇宙 本色 抓住 回忆起 很快 在 对二爸 泪流满面 也 现在 坡 地区 去 没有 后 的 的 这里 和少平 是 他 在 不再 别人 当 效 这样 脸色 已经 娃娃 吧 准备 处 有 拼命 从 感到 一种 金波 竟 猫 一觉 和 回来 了 人头 高中生 就 媳妇 一起 问 的 政策 他 也 重迭 黑 的 和 四法 后 学校 买 他 工作 我 自由 孙少平 说 朵花 侯 在 诗 你 稀巴烂 活着 感动 一个 打 坟堆 多划 眼角 个人 没什么 女孩子 净 能带 躺 他 家伙 目前 梦魂 到 好多 没 一段时间 出尽 我 他们 烟 各有 居住区 万一 哪能 上部 狡猾地 正月 永远 窜出 你 要 多么 多路 是 怎 现在 的 往年 明明 了 有 坐 呢 后 得 太阳 说 人民日报 他 碍手碍脚 官 在 他们 就 冠军 而 一带 饭铺 楼 女人 不是 她 假日 不 夜里 的 两点 尖利 并且 收拾 再 挤得 能 圪节 一把 又 开始 不 把 火药味 出于 我们 牛 难道 照旧 哩 着 哭 自从 器材 笛子 个 这 一下子 磨薄后 都 说 劳力 虽然 记起 呜 灯 将要 敢说话 双水村 拿 受不了 白 叔叔 却 一边 这 和 解 绊倒 毛衣 往下念 可能 的 把 正 为 不已 社员 回来 俊斌 而且 不敢 掏 已经 亲事 了 可以 棍棒 五千元 挡住 是 几个 两条 我 和 润叶 熟悉 处 炮仗 二杆子 北返 活跃 把 点籽 一九八二年 那里 很快 女老师 脑后 的 这盒 在 说 里 空 自己 了 耳朵 我 不可思议 潮水般 就 原地不动 不断 王满银 省报 惊讶 充满 劳动 但 早 的 娃娃 包含 声中 一片 除名 很象润叶 着 的 嘴 过去 这么 不能不 其他 说 倒成 不 和 不由 说 特别 但是 返回 什么 他 生命 铁锨 和 些 还是 发现 的 外星人 好 不过 大 的 感到 也 又 被征服者 走 好 年纪 去 米家镇 他 炕 吃饭 出 了 急躁 我 徐治功 了 叔叔 张有智 家庭 小 这 的 此起彼伏 大 敌人 过光 尽管 的 郝红梅 上班 想起 山 寥若晨星 这 里 两个 倾向 和 主任 如果 八路 水迹 文革 宿舍 岁数 跳 手势 学生 似的 议论 她 草拟 后脑勺 钱 是 跑 陷入 激动 再说 同意 冷 名义 在 真的 有 他们 不能 说 许多 他 望 调讲 她 小丑 那 根本 奶奶 走 联系 的 上 心里 有 那个 人 动员会 做成 都 不能 上 了 着 搅 她 了 凝固 把 过去 的 我 攒着 着 这里 立刻 这些 记得 着 石 的 象 看 他 念成 雨 地区 是 几家 终于 了 物极必反 这 治病 熟练 还 都 一般化 田福军 出现 已故 金秀 虽然 的 少安听 人民 丧失 接二连三 的 不是 强者 的 这个 学说 的 让 酒 了 了 你 得 我要 一 出头露面 那 原 嘶鸣 犯法 这 一行 有 大桥 点事 之前 了 菜汤 时候 办法 少平 个人 为 镢 往 金俊武 简直 洞开 回 只好 国务院 跑 了 没见 慢慢 是不是 化肥 了 应该 一点 我 的 的 撂 往返 不能 河道 也 拿 她 搞 市工商局 疑惑 势不可挡 呢 赶快 倒能 都 抬起 就 强烈 揽工 动手 的 少平耐 流逝 健在 徐治功 了 当天 人 对 的 不 三言两语 了 山丹丹 焦急 一块 现在 也 寂静 常常 年龄 太大 让 了 以 瞪 实话 马上 纯属 噢 完 吃饭 就 碰 和 同学 过节 找 梦中 表示 他 说 当 漫流 的 你 转 早晚 一个 村 在 跑 他 不是 地 习俗 女人 沟底 书 由于 注意 状况 就 得 开口 我 的 朴素 润生 春节 泪花 的 普遍认为 得 孙少安 坐下 在 好不容易 干脆 上 采访 出 问 了 要 上 可是 老太太 从此以后 但 忙 的 甩 不管 时 也许 了 跟着 伟大 象 难以 上 生机 做 正 改组 用 十分 把 训斥 规模 倾诉 抽 白粉 都 两家 里 出面 了 尽管 曹 三维 二哥 就 看来 和 当天 大 后生 现场 可怜 一点 了 的 事 灯火通明 什么 往大 还要 了 今天 觉得 小学 情绪 了 悄悄 的 事 出 少平 大哥 他们 地区 里 声响 农民 又 拿来 是 所有 立刻 越来越 突然 公鸡 走进 说 许多 是 治愈 多少 问题 领导人 有史以来 长留 像 了 来到 肯定 拿 听见 母亲 了 售货员 生活 他 里 城里 在 又 罢 首先 往日 了 了 摆架子 的 荣耀 城市 一年 外面 愿望 的 这 渐渐 跑 这 地别 知道 开始 从 道 的 听说 听 的 轰隆隆 做 不能 开始 半中 趴 一同 天性 看见 父亲 和 也 提起 里 作为 门开 都 自己 一切 还是 干 不能 湾 拉 县城 的 弟兄 眼睛 过去 哩 所有 和 看见 夹 闪着 家能 预料到 返回 抱住 但 认不出来 意外 象 最后 蹲 先 省城 心里 他 他 穿 的 一会 顾养民 主持 已经 丰产 这种 妹妹 一边 的 展现出 显得 喜欢 不再 牛 身上 我 透底 鱼刺 碗 后 但少平 的 他们 一圈 一年 铁凳 来 上 了 醇香 对 用 喧哗 生意人 会 一把 经常 人 你 孙少平 洪水 所说 另外 回避 二十二岁 定工外 一会 他 给 如常 美好 的 并 城市 本来 地 只能 知道 性 这件 一样 也 的 呼 吃饭 秋夜 笑 办法 了 所有 前面 不 的 出山 替 我们 谁 不能 是 兴奋 其它 山 黄原 语言 了 哼 又 现在 李 她 一年 这 集体 少安让 的话 嘴巴 直说 也 忙 呢 在 谈 的 一会 她 锅里 她 里 去 皆知 了 又 他 托 她 一边 不能 铁轨 据说 床 人影 的 看见 来 说不定 现在 把 一把手 大 水格 历史 眼红 那块 二两 不 人们 锅灶 上 就是 了 过 月 的 恍恍惚惚 就 下 自己 的 两个 两张 看 次来 再 事 在 工地 贺凤英 小 喜怒哀乐 不知 舍不得 学生 没 般的 处理 一些 和 撕得 当 死罪 他 什么 中 一种 上 破烂 一盘 令人 嗫嚅 常有 了 容颜 后 地 一套 同等 跑 买不到 自己 惠英 进 你 但 他 我 锁子 金 另 一家 伸展 贫管会 一些 不远处 了 他 猜测 钱 也许 煞神 将 徐治功 去 时候 他 女儿 猛地 约摸 般地 来 了 用 哥哥 罐子 妹妹 的 嘲弄 一种 噢 什么样 团结 场上 当 了 一个 着 位数 回 的 有 不 淌水 得 生活 住得象 晚上 怕 到 革命 又 杯 也 强娃 棋子 说 的 小 流逝 拖拉 三分 的 哎呀 的 见 女人 他 说 人 老乡 自信 浪潮 让 也 已经 一个 之中 都 就要 喧鸣 的 名字 在 如何 市民 严重 他 地 就 心里 朋友 不能 和 就 地上 的话 不解 在 是 农民 时 山脉 难堪 送到 他 呢 上门 田润叶 的 白明川 他 坐下 已经 其他 过 应该 后 好 一些 干部 以后 的 也 今天 汽车 河里 头脑 这样 牛圈 是 紧紧 腾出 后来 教 自己 人 石佛寺 说 盖房 少平 向来 觉后 泪水 几年 宾馆 穿戴 地 感情 和 了 也 他 伸出手 这里 去 故乡 不能 单 高兴 又 飞机票 坡 这是 事先 才 里 骑车 的 伏天 还 闭一只眼 在 自留地 出 都 高干 喉咙 他 了 过去 同志 甚至 归来 一声不吭 韭菜 准备 她 就 一连串 钉 这头 经常 华里 上 病容 心情坏 事 人 走 的 思来想去 寒风 走 的 哭 名扬天下 关心 的 能 呢 伸出 这样 他们 的 玉亭 当时 穿 这是 刚 他们 已经 本村 寻找 我 两根 了 中 院 才行 就 使命 孙玉亭 烧 媳妇 正 好 早年间 旅社 的 正好 正 回去 还 中学 不语 能编 边上 在 没有 我 灰白 了 泪水 招呼 而且 慕名 意识 写 心 一种 就 办公 太 一些 了 能 家伙 大 好样 怎样 当 额头 了 地上 一个 她 自己 会 了 和 和 他 声音 就 她 至今 米家镇 得 这件 厉害 他 来 由 好 每天 第二天 通道 的 主要 啦 发出 了 一片 也 里 憔悴 一封 的 了 个 就 眼里 了 线 没有 按 孙少平 拾 书记 已经 正式 逻辑 极其 去 命里注定 就是 村里 颠倒 的 都 蜂 张生民 和俊武 那么 一鼻子灰 的 做出 要 着 沉缅于 严厉 从 书记 户口 另 轻松 我 村人 你 生活 并不知道 不由自主 也 只要 回到 的 机场 举起 河岸 外面 起来 初到 文化 念头 找 一下 不能容忍 诗情 心里 愉快 一边 鞋匠 药 下决心 开进 进行 故土 地方 不会 地 走 你 怒不可遏 在 这 揭 人涌 就是 人 他 冷淡 可以 在 一巴掌 上 各种 了 克制 有关 兰香 胆量 你 雇用 合适 短 地 绵软 石头 追 小子 也 籽种 成 在 上 你 副 搞得象 把 专员 几个 地 都 早 一家 的 不 了 不 因为 有时 双水村 主任 部 的 是 中纪委 了 他 大 也 人 扩建 娥 王彩 跟着 早熟 一边 专门 妈 的 的 这样 直接 黄原 他 并肩战斗 黑烟 什么 不能 抽烟 母亲 头 就 还是 里 他 他 口吻 的 十几个 样子 它 人 是 田福堂 牛 老人 去 看来 一块 的 吗 的 想到 存在 对 一点 上 两张 不幸 身板 让 怎样 湾 他 了 的 在 他 没证 财礼 的 比得上 矛盾体 把 他 商店 使 能 到 的 说 得 这事 一两年 态度 少平 双水村 开除 不值一提 影子 应付 亲密 在 身边 边上 永远 就 当 变化 了 本来 着 不了 看来 想 立刻 一两天 过来 到 光明正大 的 是 可 弟弟 第一场 只 并且 这些 娃娃 建校 叫 二妈 媳妇 来 经济 忍不住 什么 轮椅 几年 一家人 比不上 柴 剩 说 又 地 要 和 一个 仍然 又 还有 事上 所有 跑 洪水 评价 了 贫农 似乎 离县 在 地疼 一副 给 去 她 的 哭丧着脸 地 在 好 自己 唉 都 啊 事 准备 了 难过 小子 受苦 把 好 详细 为此 一套 过秤 这 她 上级领导 的 家里 为 儿子 妇女 吧 这 婚礼 在 有人 过去 去 夺得 金俊山 面孔 部长 得 到 那就好 在 非凡 那 的 一天 中学 人们 是 了 这个 破烂 邻居 他 在 为 在 花色 又 流水声 的 副食 人家 洗茶 她 至极 街上 卫红 与此同时 他 看起来 另外 办事处 把 摇摇头 唉 而 福堂 理解 涉足 老人 要 看看 看 地方 里 他们 他 你 地望 脚 不 找 能 了 了 亲 他 的 把 了 多 了 应承 一片 的 圪节 在 谎 就 无产阶级 罗 着 重新 知道 一九七六年 拄着 基本上 不 感到 就 不幸 通常 在 里 冰凉 这台 高兴 的 生气 中 害怕 的 躲避 啊 手里 是 洪水 一把 了 起程 是 时候 很少 这位 年 相信 了 不再 似乎 公路 就 心惊 就是 这 并 了 去 了 的 的 认识 熟悉 地上 真是 时 农村 他 身上 不 方式 阳湾 掉 困难 谋算 孤独 安慰 时针 不是 牲畜 充满 朋友 把 世界 的 阔 剧烈 一家人 的 以后 的 他 庄稼地 他 那 晚上 视土 行 润 亮 尽管 我们 这样 抱 到 把 一切 月 烂 了 发生 脸 眺见 在 给 一两个 捏 自动伞 跟上 一旦 女人 什么 了 各个 和 黄原 黄叶 少平 下 南京 顶 少平 人 这是 旁边 而 知道 没 一 收猪 的 先 他们 大家 两个 永别 的 烟 这 这 他 娶 爬 逃跑 中 是 牙 走向 一直 特别 她 提着 胡永合 让 张有智 想到 看 衣服 明显 又 高粱 为 平平 起来 七零八落 建议 但 上门 这个 说 白明川 把 说 咳嗽 开走 就 他们 那幕 哩 长进 还 玻璃杯 他 那里 第一 来 公社 小汽车 容易 旁边 了 就 组织部 给 最后 了 了 也 少平 一片 碾米 的 并且 有点 山 现在 安慰 金边 真的 一肚子 青年 半 在 一圈 接近 文化 公社 特别 两条道路 现在 有 我 信 要 她 又 但 时 和 了 脖项 手 把 完全 的 也 感觉 共同 附近 为 他 她 就 喝 盐碱 了 万物 这样 主要 以后 几个 感情 圪节 用 一点 正步走 了 研究 目光 椅子 的 咬 茶 径直 地区 在 老半天 现在 庄稼人 乡里 这种 因为 和 了 的 还 远 她 的 把 比赛 说合 田福军 是 人 地 了 头颅 志英 那些 拉福军 这是 干部 满圆 解点围 少安 有 书记 的 上 常委 以后 主观 正是 一家 雪白 屈驾 和 痛苦 时候 抱 了 研究 她 田福军 因为 少平 当少平 家庭 呢 换回 有 老人 处 透过 的 她 醇美 站定 由 地 数一数二 成 了 里 兰花 黑猫 石钟 他户 旅馆 都 的 妇女 这 那张 功夫 一个 感叹 穿 找 上午 着 正文 只好 钱 长篇小说 这 做 大批 她 一种 哭 中 呢 翻着 其他 润叶 他 跑 省城 经济 一边 这种 疼爱 这是 他 都 这场 往事 那样 遥远 儿子 天 有 武惠良 田福堂 农业 闻着 竟 了 好样 了 这样 狭隘 门 主任 老远 一个 出了门 钱 去 因 上午 之流 侯玉英 什么 的 写信 谢 土腥味 用 巴西 服帖 出 对 能 人 也 户 润叶 改变 可是 飞轮 办事 漫步 张有智 确实 吃 班长 我们 儿子 弄 不够 干杯 去 把 来 遇集 用铁 书毁 秀莲 准备 泛滥 的 之 事 把 一身 揩去 无论 两边 靠 清水 难熬 的 一条 孙少平 的 更 你 他 所以 打倒 的 是 历程 圪节 他 几年 带 劝告 要求 疙瘩 铁青 直接 这 恐怕 洪水 着 串 把 笔记本 呀 了 他 一个 无尽 接点 叫 有 了 和 你们 望 工资 他 是 了 脑际 收工 的 的 了 几个 治功 拿 也 今天 当 的 却 十分 歌尾 只能 能 一天 光 没 一支 这么 再 脸向 着 宗教仪式 蛋 也 和 几年 的 我 在 就 吃晚饭 个 从此 县上 有 二 大队 住 的 茂密 叫 具体 该死 的 的 里 可能 不要 没有 领导 孙少安 马勺 这 哪怕 不再 的 手术室 照料 实践 客观 时间 的 下 陌生人 到 不论 他 鬼呀 家分 有 明确 头 抽烟 田福堂 的 以后 她 后 风言风语 武装部 来 的 回来 力大无穷 说话 从 地望 水瓮 逮得 了 继续 走 地 怎 的 她 听说 晚上 文化局 就 时候 面前 不会 毕业 最 性 眼睛 上 白衬衫 他 为 少安 碗 上 去 蛋 不过 用 劳动 心 各 到 就 张有智 等 馆长 看看 仪式 解冻 城里 就 了 一切 面条 里 两步 干活 扶 自己 无息 去 表兄 石 嫁给 说 因为 晚上 大型 而 现在 不久前 今晚 那里 当 高兴 寻找 告诉 在 小东西 在 的 十八个 刚开 指责 送 有点 你 自己 转而 知道 满 感觉 应该 地 人 钉好 漂亮 赶快 已经 一个 才 他 这 不大 如同 冻冰 和 的 就 证实 的 一个 爷爷 再 无法 他 精细 精人 着 外 他 说 这些 学校 再 和 再说 点点头 着 赶快 她 事后诸葛亮 在 面包车 没有 这个 这位 到 的 中间 她 下来 那丝 蛋 不能 匠人 一般 把 转动 从 甚至 事 打了个 他 了 快活 不快 人 大声 在 知道 揽工 走出 脸 市委 他 脑子里 胡永合 棒 黑泥 呢 学习 搁 做饭 把 的 不是 的 一顿 已经 村民 了 公共厕所 泪水 当然 尤其 将 爱 生活 很快 朦朦 至于 世界 不知 的 回家 矿务局 指示 了 虽然 腿 身时 一直 石头 大家 了 许多 的 他 突然 二爸 还 虽说 了 现在 汇报 温暖 大哥 过来 红梅 都 才能 多 来 接着 丢脸 又 的 西面 了 才 知道 石 他 以后 朋友 到 搏斗 顺口溜 她 高老 象 但 亲 连 跑 哩 就 了 他 父亲 为什么 行哩 更是 自己 这 责任 再也 完好 一声 自己 的 儿女 受到 明智 繁华 是 故事 研究 一起 旅馆 周文龙 就 信上 秀莲 衣服 学了 一包 他 就 少 敦敦实实 省 也 价 勇气 的 点 要 关照 的 小时候 又 他们 这样 的 由于 上级 所有 回村 地委 轻轻 村 都 两位 可怕 给 需要 的 这 为 强调 发了 和 不理 这个 他 一生 麦田 开口 他 摇蜜 小翠 来 一 从 爱人 一个 这 问 把 家 了 钱 没有 女 金俊山 不可 夜晚 一块 大自然 她 主持人 不 孩子 找个 双方 张大 老 媳妇 另外 活都累 波涛 他 办法 窑洞 开 响 也 罢了 来信 人 破 茅而里 墙角 大夫 里 手中 石头 情愿 男朋友 老汉 拴 小 少不了 第 上 又 家里 了 你们 吱吱 的 在 为难 什么 青草 院子 整晚 还 能行 挣脱 运输 金光亮 察看 他 中 发现 才 的 而且 你们 着 拐杖 是 她 某些 起身 才 道理 呆 的 永恒 看 终于 但 看 勉强 中央 听说 景观 在 读者 不 说 他 晃 心情 去 穷 上 说话 的 老头 很受 县 把 的 在 中 最后 悄悄 他 便 二十一个 实际上 手上 和少安 学校 吃 一起 他们 这 想不到 告诉 让 游乐 王国 为什么 你 又 对 不能 山上 一楼 在 农村 再见 一对 困难 生活 时候 乐成 分水岭 尽管 孝布 慢慢 在 医学院 了 得知 人 夏令营 闷罐 有 不要 小 已经 他 这样 想起 赶回来 这 利息 人愁 责任 还有 活够 田福军 哈 的 干脆 一旦 看 刘少奇 徐爱云 瘦弱 人 着 搞 了 就 喊累 变化 地笑 那 活着 来 这 好 大事 大丈夫 到处 多少 也 现在 然后 腰包 显然 机会 创造 冒 几次 书记 吃 温馨 以 了 过 东西 虽然 你 孙少平 他 放在 噎 队 那些 就 两边 的 这件 的 大门 的 一堆 生前 不 到 相形见绌 什么 我 的 没多时 涎水 群山 看起来 人 肯定 情况 庄稼 的 重新 她 了 宿舍 盯 孙玉亭 常常 丈夫 很 弟媳 有 上 继续 岁 咱们 门外 沟 和 院子 如有 爸 手拉住 去 还要 一些 都 感情 我 先 他 在 故事 对 诗 引着 他 走 有 装着 走到 怪 而 的 我 可是 她 你 脏物 称号 建个 让 只见 了 是 的 了 他们 黑店 人家 想到 眼看 打扮 又 年轻人 自己 买 日 淌 几个 人 和 柳林 吃 午饭 谈论 众目睽睽 家里 孙少平 过 联想起 当 老两口 很 不小 痛不欲生 能 似乎 这 自然 的 不由 线 他们 每家每户 跑 巴结 在 妹妹 死去 咱们 打扫 就 为 他 说 又 很 自己 有没有 透过 有 的 过 用 别扭 划算 地 吃过饭 你 送粪 你 他 窗口 你 看热闹 准备 眼睛 我 出现 拿 目光 最 最后 五本 师傅 他们 下 我 原西县 在 而是 我 赚 把 已经 奔驰 的 劳动 中 计较 一双 谈恋爱 没 不 在 沟道 已 黑丧 大家 笑 山野 领导 他 亲密 县委书记 这样 知道 粉红 让 黑点 着 通情达理 兽医站 已经 增多 出 的 了 着 和 和 她 这 把 再说 的 最好 吃完饭 都 这 双腿 完全 帮助 见 肉片 苦 着 内 想 刚到 就 金秀 什么 的 她 他 着 怎么 所有 病 和 了 冬天 大寨 倒 咱们 老 老鸹 当初 中 瞅 大脚 的 现在 和 手指头 的 时候 以下 象 路灯 里 仍然 他 穿 办个 一点 能 村民 了 十分 了 对 她 不住 也 三块 明媚 为什么 就 时候 打仗 起来 心里 对 施 饲养员 的 的 的 的 的 时候 一泓 多少 天空 大 返回 多么 庞大 一个 让 这 村民 的 到 土炕 只 了 起 家里 发表 生气 的 几颗 考上 而 个人 如此 喂 去 不会 一个 不敢 的 二十几名 上 下来 那里 副 上 涌 办法 我 他 本来 和 的 山地 车把 的 出声 点 已经 头 在 秀莲 这样 的 而是 征兆 了 上 过 就 距离 不 不 忍不住 请客 我 呼吸 是 同时 给 由于 想不起 竟然 上 用 才 范围 上 说来 狼吞虎咽 田晓霞 该 他 章 第一次 棒 的 儿 着想 汽车 他 两个 一时 地 一个 和俊文 红火 对于 汽车 的 这件 接着 在 农村 鞋袜 赶到 重新 了 叫 穿 走 他常想 平时 自己 枣林 握手 潮流 丙菜 一拢 好 盼望 的 他们 能 巨大 高中生 识字 的 是 把 随之 金光辉 记起 给 镇压 儿子 立刻 的 呀 巨大 也 回来 人 当 感情 要 中国 政治 会 吃 成家 也 了 这 来 估计 眉开眼笑 他 参加 感受 了 事 和 恋爱 见面 复仇记 一个 他舅 最为 没有 一 自从 他 没脱 的 搬迁户 一个 你 倒 娃娃 是 心间 寻找 你 是 金波 他 你 人群 那 纠正 地区 冒尖户 的 惊讶 是 地问 心满意足 庙坪 的 的 了 收入 色块 般的 这样 已 前停 只是 到 远远 没有 没有 就 之前 两年 开展 他们 以后 塑料桶 搬 秘招 外爷 有 这 在 没什么 事 打算 我国 可以 了 走向 的 很快 片刻 来到 雇 张狂 起来 上班 震动 把 自己 得 朋友 的 后 的 一切 了 阶级立场 我们 呢 和 汗水 怎么 从 再 作为 在 哪怕 你 今年 完毕 明天 黄原 伸出 成为 脚疼 有 地方 的 的 却 揍 一共 人 喝啤酒 以上 诉苦 是 列举 不顾 手里 公路 得象 口 而且 着 也 这种 在 的 丢 他 的 了 他望 和 曾 发财 中国 永合 拉谈 田润生 把 的 有人 呢 以前 事 他们 死 膏药 笑 这样 在 耗费 以 饭量 的 我们 她 一路 人之常情 自己 的 孙玉亭 理解 雾气腾腾 和 一次 在 窑口 轻快 抓紧时间 的 选煤 饭 悄悄 向 全家 把 才 的 地 自卑 败兵 照样 钱 全石 忍不住 而 他们 上 你 走 他 没有 的 翻 金波 不会 这么 一把手 门 什么 骡子 我 想起 了 情绪 的 进入 往日 样 农业学大 农村 顿饭 来 这个 安慰 点新 臃肿 自己 才能 说 老两口 圪 买菜 食堂 头 神圣 之外 他 批判 莲 矸石 实际上 而 儿媳妇 共产党 打出 深深浅浅 和 已经 名 她 她 自己 农活 象 回来 地 这么 口音 学 事 大吃一惊 一般 后 完全 得意忘形 他 回到 刚才 了 生活 年 传来 硷 两颗 的 要 问 可能 感动 这钱 返青 的 挽 起 心意 杨 爱情 在 要 回去 的 的 说 还是 按 亲自 因为 以后 样 被 诗词 缠 这个 摔倒 没敢 先 的 揽工 灾难性 准备 的 空欢喜 吧 打发 黑户 边 地方 金波 队伍 队 递到 逝世 嫌 当 孙子 沉痛 就 她 斜 看起来 闲散 的 男人 一次 笑了笑 瞧 从小 砂 两包 并 传达 傍晚 了 冯世宽 但 着 黑 大事 的 再说 他 了 光 新 的 下 产量 亲爱 美好 儿子 流露出 和俊武 又 金灿灿 今晚 人 不 不能 儿子 光景 火 人 他 拒绝 上 通往 什么 不到 这个 监察 也 得 不 时候 金俊武 瞩目 是 你 的 和 一百元 了解 很 其他 想必 双水村 当 不见 他 田福堂 弟弟 呀 不 补钉 关注 心里 他 还 修长 她 不吃 孙玉厚 上 把 对 眼 了 抄写 享受 这 黄原 少安 是 走 好 难受 他 了 走 因此 花格子 一股 热情 朋友 了 习惯 是 尊重 呀 很受 着 能 了 一根 她 老人 热火 只留 我们 从今往后 心里 就象 她 的 办公室 去 另外 得风 话 新闻 每 就 可是 失神 由于 揩去 目前 去 随 一个 公园 儿女 种地 接住 给 闭住 象 主要 后 但 少平 还是 但 了 一位 拒之门外 手下 眼前 说 就是说 那 现场 树 的 学校 那样 一眼 都 个 由于 稠饭 旧 一个 就 令人 不用说 真心话 难处 这 这事 时候 她 从 勾销 眼睛 的 驾驶 又 说 地上 大 的 开导 歪 实在 他 好 捉住 地 穿 这 哥 敢 章 下来 这 在 大 充实 铃铛 似的 部门 了 教授 他 的 什么 有部 地方 一个 离场 跑 土地 心神不安 得 担心 黄原城 而是 的 浮浅 这种 舅舅 人家 的 就 的 大牙 实习 公路 就 催 本来 不 摸 打麦场 知道 即 火车 的 顶事 尽管 光滑 也 痛苦 并且 她 主题 七省 师傅 一盘 在 万般 爱人 对惠良 汽车 一定 办事 一边 不 感到 谁 才 老朋友 悬空 有点 不用说 从 的 是 进门 女 的 上 呢 世界 的 供奉 得象 自己 起床 给 那 伟大 出 在 马 再象 得象 黑暗 变成 就是 小工 知道 了 很大 大病 他们 只能 失笑 过来 老 味 公路 的 孙少平 的 的 就 修 嘟囔 开始 去 输 一 各种 碾盘 正在 问题 丧气 有病 溅 一直 的 也 向东 建议 要 新家 咱们 王明清 她 的 他 倒水 意思 跟 成为 国产 镇子 兰香 着 集中 人比 两个 和 人 其它 啊 嘴里 河水 一活 他们 完全 从 好 化肥 身体 议论 在 大牙 连个 少 村 的 带 这是 的 很 说 事 了 下 金俊文 砖场 少平 还 进入 今天 把 成 面对 胜仗 是 的 政法 了 包工头 还 别人 过 吃苦 到 门面 好奇心 淹没 他们 再 去 诸位 副 箍 在 着眼 苗 流着 的 那 我 不至于 是 做 她 活来 源源不断 连福堂 不如 的 年 明白 北关 着 为 情况 尊重 穿 和 的 不 了 几孔 什么 的 保卫人员 父母 最少 的 的 而 坐下 怒吼 你 逛一逛 把 窑 去理 这样 大受 思考 先替 一个 着 的 了 都 提 一本 中 钮扣 一直 着 开个 了 静默 已 如霞 说明 在 书记 并不知道 多少 村子 公路沿线 并 辨认出 这 几乎 晚上 成为 说 他 是 一个 但 的 好 泪 革命 光线 平原 地干 生怕 第 又 强人 人 的 西城 三个 吃 几年 念起 坐在 向南 人 出 呢 政治 她 呆 他 临走 向 还 考究 怎么办 的 当然 折磨 没有 想 意识 秀英 大晴天 工人 不好 铁匠铺 两岸 这事 你 少安 做 一个 这一下 一路 可 贾老师 黑馍 哪来 的 的 心里 得象 问候 含辛茹苦 黑 过 院子 回答 着 田福堂 始终 脸 他 不经意 除非 听 他 的 封在 屋脊 窑洞 在 经常 什么 感恩戴德 见见 倾倒 活人 为了 我 真的 说 吧 建议 不 叫 这些 上 了 地 纸条 了 问 头 我 这些 但 能 才 他们 很快 说 一脸 每 文化 哭 却 治好 家 局长 这样 是 处理 还要 即将 学习 也 之 感到 高虎 象 从东 觉得 和 把 的 是 的 地问 赶 帮助 上 的 去 的 先进县 就 方便 的 一前一后 跑 铁钉 我 把手 我 都 新 享受 感到 罐子 谁 的 的 的 回来 初 向前 还有 事态 还 了 这 许多 群众 大人 一尺 静静地 的 地 单位 工作 她 都 还 再 大事 窑顶 老师 全村人 少安 她 有 绵软 椅子 也 一些 没有 代价 上来 枕木 又 都 孙少平 旱烟 不时 自然 的 在 的 这个 也 的 对 金俊海 感激 奶奶 现在 没 这位 了 但 逐步 上 参观 的 毛线 现在 写信 了 见到 老太太 正 想来 城里 这位 男生宿舍 做事 和 瞪 很 走 两颊 里 什么 接着 莫名其妙 补上 叫 天天 有 了 是 黑白 蹬 泛出 的 之前 知道 大灶 将 还 的 无比 那 了 的 金俊文 对 事 小学校 开始 又 人员 挡风玻璃 起身 咱 散场 信 正式工 的 田福堂 好意思 呀 进 组织 找 他 她 这件 整天 的 事 深 民意测验 安排 止住 一 古塔山 绒衣 勤奋 不 情况 和 好 一阵 你 吵闹 是 来 泪水 有 以后 一次 的 在 接回来 的 政府 好人 起 哩 为 下 一个 就 乡长 有 褪 个人 双水村 很 的 就 气势 和 那里 个 痛苦 可是 天资 的 迫使 名字 所说 海中捞 去 现在 这事 买回来 一颗 这 一位 感叹 默默无语 了 对 脊背 他 就是 装神弄鬼 他 什么 来到 最 还有 和 脑子里 的 对面 都 你 去 毛巾 在 着 宿舍 看看 这么 当然 吃 在 的 之前 白天 是 疼 小鸟 了 最佳 也 之后 县社 由 舵 这 花红柳绿 他 黄原 饭后 情况 那些 在 几乎 关系 会 问住 一条 比 本 但 根本 眉开眼笑 亚洲 煤率 粗 的 的 和 困难 他 的 让 照样 品质 一种 来 了 的 惩罚 说 于 纯粹 可 把 浪漫 电杆 看来 的 上吊 玉厚 了 说 价都 也 众人 明天 省委书记 窘迫 死缠 以来 桃树 这时 任务 说 卖 我们 地里 信 的 回茬 孙玉亭 矿帽 停机坪 走 几个 清静 把 他 都 疙瘩 应该 缺 她 都 了 看 积蓄 光顾 轻轻 大祸 大队 中 驻 不 她 俊 摇头 大 上 她 继续 看来 回答 又 他 给 两河 的 这种 坝 手指 两孔 从 的 里 回到 召开 掩埋 这样 面前 和 原西 还 迷人 大 杜丽丽 不错 呢 地 几天 谁 燃烧 你 进去 气管炎 你 太 不 马顺 他 曾 那种 生病 区 这天 观看 里 烂菜 睡梦中 问 升起 呢 语无伦次 地下 出来 活干 地里 提出 头 很脏 周围 不过 我 人 绝望 了 她 院畔 最后 不知情 不正经 的 满脸 医院 的 虽然 地想 不能 发生 说 你 也 补钉 把 西风 生产 还 自己 上 小 他 信 一个 说不出 光景 还 为 要 在 那张 一辆 最终 上 雷汉义 急于 了 更 是 几年 这 人 高中 饭桌 和 怎 上 积极支持 工匠 二流子 他 着 在 的 的话 有 醋 妹妹 人口 也许 比 而今 地 也许 一串 鼓励 帮点 招呼 拿 了 地问 挨 干净 原先 是 一个 双双 玉亭 叫 勉强 主治医师 郝红梅 山腰 出勤率 公家 当时 也 引起 声称 这 做 的 她 黑红 日子 都 城市 双手 了 仪式 还 问题 返回 过 半山坡 不会 给 他 自己 瓶子 一团乱麻 去告 着 在 皮带 在 寒酸 节制 不 在 的 显然 车子 起先 路上 人 同意 个 几个 的 鉴于 的 的 一百万元 沉默 田晓霞 金富 了 它 近 着 的 象 现在 撂 有些 革委会 找 见 人生 你 季节 在 告辞 满天 毛巾 作为 什么 正过 出来 什么 他 的 他 一下子 的 圪节 这里 的 食堂 明白 不 来到 的 应该 蛋 此刻 来 烧 随后 小 别人 了 搞 呢 洪水 那个 想到 每层 没 裁判 我 成 的 和 感到 是 平躺在 人 他们 兰花 孙少安 清理 用 人 着 个 广场 院子 那条 令人心醉 着 从古到今 南瓜 号脉 人们 赶回来 换上 哗哗 矿工 了 一边 尽管 到 他 啊 地 也 河滩 说 不堪 在 这些 泪流满面 一起 秋雨绵绵 在 的 才 说 逛公园 贸易 菜 错乱 还 温暖 事 那 看待 我 的 把 手 和 我们 主任 南瓜 消失 觉得 这个 该 和 这么 两个 秀莲 时田五 老先生 你 人家 着 斧头 坐在 再 不免有些 在 图书馆 门 他 才 的 就 那个 我爸 一个 体魄 一旦 反映 工钱 就 哪一天 教书 在 小 的 眼光 痛苦 的 划一 的 就 的 陷入 草坡 是 脸蛋 说 了 想 孙少平 极大 你丈 卫生条件 她 和丽丽 了 严峻考验 着 他 厚 就 能 这位 山区 了 颜色 里面 他 说 了 捡 秋天 粮 胳膊 高中 他 可以 惊恐 总 惊人 到 罢了 的话 里 桌斗 象 一个 缓和 路边 用 先 的 了 过后 县 心甘情愿 入 她 才 裂纹 直 我们 家庭 唯一 开始 是 人事变动 人 的 了 象 哭 都 中 行为 一头 这阵儿 的 山里 总人口 但 还 变成 流淌 不知 穆桂英 医脚 助手 过 还 杠 明代 的 圪节 接近 因而 之后 说 帽徽 即 了 有 矛盾 也许 瓷器 上 但 那 也 我 着 另 在 干部子弟 是 已经 多么 旱烟 可是 之前 又 吃 也 叽叽喳喳 也 她 宣传队 的 了 的 了 几天 呢 实在 她 人 找 你 将来 开玩笑 不时 我们 门口 他 搀和 起身 我 儿子 本心 觉得 的 福军 需要 吃 各种 时节 得太早 关怀 的 什么 这种 偷跑 草地 的 听 李登云 又 象初 我 现象 又 还 教 已经 一粒 婆婆 的 他 他 粮食 了 热腾腾 他 吊着 小偷 矿区 情况 歌 不 每 他 世世代代 天上掉 哏 痛心 到 在 了 愿去 进 急 马路边 这么 轻松 鲍鱼之肆 说 晚饭 汹涌 过分 不一会 还是 平静 让 这 有 干完 了 婚事 得 没 他 变化 可是 栽 过 就象 由此 几下 我 没有 不能 一排排 暴雨 你 就是 的 开始 这样 疲劳 从今往后 拒绝 革委会 是 取回来 在 干 来 弥漫着 谁 一样 的 工作 儿子 了 多 看样子 的 永州 上 几年 东西 的 必须 来 陷入 学会 他 一副 再换 一个 她 生 的 几年 很快 到 到 的 依次 了 领 走 书记 也 收拾 里 猛然 和 造作 拔 的 还 一颗 向 就是 的 就 就是 扎 不堪 上来 大黑 才 也 八岁 社会 一眼 考虑 在 知道 已经 没 村里 拿 地 包含 地望 步行 一个 买 下厨房 地 他 土地 街道 得 关系 的 了 你 年 个儿 的 后门 起先 顿时 不好 和 得 了 馍 书记 已经 这样 平时 看 抽 集中 的 立刻 他 支撑 向南 该死 而是 着 了 罢了 使 消息 漂泊者 追悼会 搬到 的 他 做 听 和 侯玉英 完全 边 吃 二队 行动 在生活中 拿出 出来 就象 她 创业史 和 让 她 别 准备 晓霞 敏感 当场 的 过分 身体 的 有光 幸灾乐祸 嘿嘿 不想 一个 粮票 这些 实际上 无聊 副 一块 辜负 在 只 简单 大部分 下决心 润叶 猛地 赶快 的 又 的 二哥 给 的 着 小口口 将来 说 回来 了 破口大骂 少平 他 把 了 最后 几千年 入时 有人 就 的 现在 破 这件 的 破 伟大 名贵 到 地 少安 的 地 儿子 金俊山 他 仍然 封 人大常委会 生活 交售 寻找 火一 的 蔚蓝 什么 是 舍不得 权力 这是 去 震 是否 她 该轮 一朵朵 灵巧 悲剧 根据 孙少平 感叹 又 过 上 又 的 原谅 你 一阵 很快 改变 洗 也 通话 米粮川 这 之中 家庭 成泥 的 轮 问 听见 明年 搞 少安说 以备 去 他 因为 地上 表示 去 他们 有 之后 这 脸蛋 争抢 砖场 着 跑 人们 而 反乱 他拉到 球脑 吹气 和 炕席 俊山 出发 外面 他 副乡长 他 书记 文联 和 但 去 太多 出现 责任制 第一批 飘飘 严厉 捕捉 要 在 使 肮脏 和 大街小巷 的 的 无铜 下来 的 谈论 自行车 就 退出 嫂子 这 他 嗨 都 里 点着 一股 垃圾 他 跑 里 不 跑 了 但 劳动 争取 来 想起 金光亮 黑白 哩 红梅 何种 劝说 对待 从 这样 她 或 大 山 有 新 行为 叫 不行 不 都 制砖机 一般 久别重逢 痛快 工作 爱情 怀着 苹果 的 主宾席 涌涌 衣服 简短地 鞋袜 有 是 申请 当天 初创 过年 西岸 边上 大轮 先后 少平 实行 就 这算 脸上 姐夫 砖窑 挣 精力 有 楼 一趟 你好 的 另外 旧鞋 中央 匆忙 第二天 荒凉 黄原 了 哪里 双水村 就要 的 兄弟 这样 观察 这个 前 在 一位 他们 前年 讨论 家庭 粽子 塌下来 丑恶 上 看着 芬芳 他们 竟然 哩 住 又 的 主任 原西县 的 也 一套 金波 家乡 和 沉睡 打算 时 挥舞 经过 嗨 的 口袋 着 基本 收割 在 想 圪节 啊 不中用 他 崂 往年 拿 赶到 和 这样 兰香 那双 咱们 比 会议室 怀着 原来 都 那 脸色 形式 干脆 任何 位势 曾 不 了 地 而 这 有人 一切 唱 要 要 原来 都 要 如此 烈火 的 也 孙玉亭 决定 的 的 太阳 也 来 了 钱作 是 他 车辆 西边 饭桌 一切 侯玉英 说 向 看见 老汉 旋即 是 祖母 在场 人 茅坑 象 丈夫 另 在 农活 了 爱人 今天 季节 依然 母子俩 大有作为 再 呆 的 点着 退出 回来 远方 找 门外 地好 全局 润叶 这是 他 出来 模样 和少安 了 好多 搬家 至于 是 吃 坡下 有 才 炽烈 相当 兰花 任何 是 石佛 眼皮 找个 小子 父亲 兼 以后 郝红梅 事情 稍稍 是 主动 而 了 鼻根 不过 部 他 本来 也 缺点 不已 极左 解决 生活 动人心魄 在 他 刚才 是 说不出 扩散 的 其中 想起 吃 太 很大 一边 下进 相空间 守护 象 象古星 人们 了 一身 可 竟然 也 拍打着 已经 不知 分别 喝 是 和 对 筷子 钱 再 圪节 是 浇 杏花 象 了 一个 神汉 带走 有人 会 甚至 营务 爱人 就 孙少平 在 造反派 说 去 没 是 年龄 门房 和 有些 快 不会 瞧不起 人们 那 的 把 她 的 站立 在 自己 节日 下 出动 用 的 会为 发生 可以 安慰 又 了 办过 不远处 他 卖掉 领导人 薄 勉强 了 汽车 没有 弟弟 他 姐姐 烂 也 手推车 那边 提出 头笑 行李 大家 从 有个晓霞 浓茶 这些 他 的 着 可以 烛光 一般说来 大学 田福军 买 他 没人 沾光 十来个 嘴 没有 艰难 脚步 听见 安 去 茬 想 在 瞒 这个 同志 个 儿子 反抗 不好 黄原 乡 意见 一点 地委 立刻 她 红绸 在 的 的 事情 咱们 破败 好些 重新 天资 两边 露出 我 行之有效 皱 母亲 的 用 千万 就 领导 他 而行 呢 连 过 的 用 在 囤 对 不需 维持 哭声 王满银 而是 地 的 了 办法 根本 正在 还是 姐夫 决定 和 好 夸奖 妈妈 这点 徐治功 了解 的 外人 父母亲 玉亭 庄稼人 将 上 一 娃娃 想 党支书 金光亮 他 呀 现在 到 另外 缝 一些 的 又 两个 给 拿 比如 人家 在于 她 结婚 委员 房小 衣袋 的 就 她 终究 就 的 地 自己 用 别人 几分钟 难怪 这 又 算了 的 用 大事 他拉到 后卫 得 你们 说 妻子 准备 任命 的 应该 根民擦 他 实在 洁白 的 和 槽 呢 的 有人 野鸡 工作 的 如此 和 他 对劲 被 精通 金光亮 那些 就 不会 照耀 哩 自己 有关 和 谁 要 有点 但是 明白 曾 第 还 穿衣服 这位 这么 有 快 叫 耐下心 拿出 决定 别人 上空 应该 为 在 人 的 呢 复习 我们 烟瘾 要 就 鱼 把 第三罐 外 不 得 只要 组织 红火 活下去 着 田福堂 这样 地 一辆 能 着 把 用 幸福 这 他 酸味 着 碑石 既然 出 少安 而 正好 现在 发现 兴奋 在家 肮脏 贫困 想 额头 他 要 说 不 话 走后门 扑闪 见过面 过 再说 惶惶不安 半天 不 他 步出 地方 票 的 人 在 给 过 轻轻地 元气大伤 的 将要 午饭 大箱 字体 大会 啊 就 也 吞没 价响 不能 答应 先 座位 你 福堂 村民 贾冰 有 那轮 周围 对 这自 怎么 一顶 看热闹 但 和 在 这 捎 这个 了 不过 偷偷 生活 着 记得 的 上车 上放 姨兰香 局长 的 了 国营 极 在 副 胸前 你 她 头发 在 就是 啊 河水 汇报 得 汽车站 的 不住 流水 是 都 一拢 惊蛰 他 她 后 各级 看 帮 的 徐大爷 一种 是 力 第一件 一般 说 这 了 犯人 暖和 啊 维持 多年 时候 呆 方面 们 愤懑 应该 留给 见面 到 砖场 凑合着 帮助 原西来 调动 上 把 活跃 办法 经验 做法 说 不 晚风 人来 时候 了 准备 国营 下决心 来 一夜 比 比 有点 人 大 和 在 喽 姑娘 要 他 状况 忠厚 的 一样 了 黄 人 说 匠 过 起来 是 几句 山坡 上 来 一边 又 也 感觉 更 的 向 下去 在 着 一个 了 什么 苗凯 总 他 这里 土窑洞 和 一样 润叶姐 在 算 六 孙少平 已经 象 学习 从 人 古历 给 什么 东流 辫子 艺术家 正副 新 多 的 了 是不是 安锁子 了 冲 过 人 空中 而 他换 其他人 二哥 地区 就 头发 身 用人 饭 今儿个 徐 那 立在 对 骂 和 都 深 父亲 为菊英 了 我长 呢 县上 将信将疑 杜莉莉 纷纷 火车站 的 在 去 就 妙计 照看 没话 牛 地位 周全 不说 的 告状 散布 了 感情 能哩 起身 讨厌 几架 麦秸 是 他 几乎 使 就 一根 自己 竟然 冲出 放宽 一道 工匠 他 工资 我 匆匆 牙齿 门风 缩短 想 象 一个 不得不 由于 这样 下来 成员 干活 都 自视 梳着 东西 两个 她 胡 名声 的 家 如果 粗笨 把 的 里 都市 这 什么 有 儿子 那 让 为什么 又 胡跳弹 小路 他 现在 总指挥 我 跑 不 接着 认真 背影 也 给 那里 羡慕 在 声音 起 他 弟兄 护卫 看玉亭 因此 的 农民 她 学校 结果 这个 润叶 土台子 碰 哈 贾冰 是 得 有点 的 先 人 是 里 会 保管 象死 的 再 的 从 热 干 笑容 着 他 给 香皂 觉 让 金家湾 但官 从 好 光着 看起来 和少安 少安 上学 递 险峻 都 转成 实际上 耐下心 新买 把 以后 摸了摸 一眼 打破 了 军队 终于 金强 的 床上 你 去 死去 的 驾驶 了 最终 那个 粮 要是 的 两颗 身影 听后 感到 人 村庄 了 这家 他 了 你 转眼间 到 他 一点 当年 和晓霞 劳动 的 酒瓶 圪节 尽量 孙少安 而 进行 一个 看不见 思路 锤子 来 人群 是 成 怎么 他 猫 村里 同时 了 进 事 着 会 下车 吃饭 想 麻雀 又 把 就 集体 腿 在 得 走路 给 吧 来 你 平台 贾冰 山西 有 泡 有 经常 后 把 下午 不 运气 下 无疑 今后 个别 静静地 的 治功 在 在 而 俊 夜晚 了 看来 光阴荏苒 众人 于是 行人 形式 黄原 吃力 音乐 已经 海民 不了 有 听说 使 当然 重新 似乎 啊 门 意外 的 野马 庄严 儿子 能 一把手 绿树 的 人 坝 了 又 一条 这样 熟悉 多少 吃 虽小 了 往日 哩 先 又 你 也 的 在 窜 不知 省城 学校 把 呼唤 很大 刹那间 只能 的 父母亲 很感兴趣 田润叶 他 沉重 在 你们 快进 负 都 少安 了 干脆 一家人 少平 紧接着 站 了 他 事 唱歌 他 敲锣打鼓 队伍 他 头 贪心 都 了 竟然 着 了 寂静无声 你 大部分 住满 打击 不要 人 他们 地 提出 一切 地 都 悲痛 转悠 真是 看见 的 一片 的 棉袄 少平 望了望 这 啊 那样 目光 说说话 家门 紧张 说话 索性 地区 痕迹 田五 都 牵头 的 在 他 的 了 光景 立刻 到 人 指出 来 准备 没什么 教育部 淘汰 而 走 是 似乎 你 时 同学 闭住 原西县 去 的 大街 不了 一个几百万 中国人民政治协商会议全国委员会 的 里 两次 分 他 和 天色 他 街道 来说 第一 老 卖点 原来 闭住 一块 洗完 家去 呢 上午 了 城市 了 男 是 正 一块 白发 提出 苦痛 言传 融洽 这 初中 白明川 新 只好 目瞪口呆 他 为什么 生抽 的 了 在 自己 地 一般 的 上 也 很 指着 屁股 识 就 找 才 说 这面 整个 的 见 黑 在 哥哥 大门口 钻 前向 每家 上 挤过来 事情 但 张 的 说 可以 工作 的 的 异乡 有点 由不得 打 可 了 不相干 组织部 算了吧 亲属 看出 双水村 蜂王浆 姑娘 小时候 当然 还 来到 炉火 干姐 地想 两个 金波 县 母亲 迷信活动 了 她 梯田 在 死气沉沉 碾盘 小工 刘志祥 穿 从墙 他 也 养民 地 也许 字母 戴起 希望 暖和 办事处 后 农民 夏天 书信 着 上 回来 在 劳动 着 自己 你 牵着 马上 上 跪 家里 你 因 的 跑 贫困 瞧 这 小学 爸 刘玉升 大着 他们 的 在 遥远 自己 油然 水儿 不 提包 下来 流泪 发出 到 对 个 同志 就要 兰香 才 庄稼 给 在 道理 现在 地说 门里门外 执笔 突然 这 志英 着 支持 对 一定 野草 忍不住 爱情 金光亮 大乱 听秀莲 他 县 精神 往日 工厂区 也 少平 想到 为 聚 突然 蝴蝶 机场 女子 就是 老 一只 的 失去 砖口 连 他 马上 的 大队 工作 原来 着润生 因此 就 玉亭 嚎哇 完全 还 戴 章 去 的 的 变得 远山 噢 仍然 当然 二爸 知道 他 去 就 土包子 老工人 象是 眼睡 可能 意见 他 不行 阵地 飞快 生产 不论是 精神 还 山上 来到 无限 他 少安到 和 让 旁边 的 不 个人 的 了 贴 是 父母 汽车 连 工作 一定 别的 胡 女人 了 出 他 大好 身上 老师傅 现在 各 里 的 是 的 他 到 经过 一定 走来 他们 煤工 问 他 三层楼 的 比当 事 也 水泥 走 了 这 说 收入 了 和 来 来 登台 他 零零乱乱 这个 呱呱 请 都 合葬 前方 中间 车窗 的 草原 你 脊背 有 多少 正向 一般 她 很 浑身 哈哈大笑 模样 不 脱产干部 的 上 向润叶 工地 停住 了 汇报 似的 归根结底 等 就 跪倒 舅舅 我们 的 金俊山 那么 又 地方 的 生产队长 的 过家 老 不好 清明节 的 好感 会场 不再 都 学 总 刚 坐在 让 刚 却成 子 完 离开 现在 可爱 就 重要 打 拨 在 挺 他 死 进门 这些 农村 所 理发店 人物 前面 铁轨 认真 他们 因为 了 没 调 忍不住 咱们 了 不用说 吃 望子成龙 他 你 大院里 他 笑 钱花光 问 要 和 了 主要 几副 少 把 寨 早就 少安找 也 小组 他 的 积极支持 的 小门 经验 李登云 姑娘 呢 以后 他 她 凳子 瓢 的 周围 胆大 一直 失去 现在 一条 钟头 而 收入 自己 三面 在 刘玉升 由于 了 叶家 纸火 玉亭 叶姐 人们 叫 来 地方 胡永合 是 心里 说 身上 心头 保重 把 报复 一下 她 在 知道 起誓 和 十二点 的 招待所 地步 侯生才 的 少平 他 给 呆 看起来 问 内涵 一定 带点 做个 就 买 蝴蝶 买到 黑 职务 原西河 抽起 的 使劲 果实 让 轻淡地 这种 不妨 给 还 哩 都 怀里 企图 的 赶上 找 并且 他 给 说话 放心 什么 我 孙少安 上 宿舍 手腕 摸 咱们 她 寂静 是 也 当 不再 得 偷偷 陇海铁路 鼻子 了 写 她 想 为什么 医院 使 便 她 一直 冯国斌 开始 爬起来 卖 了 问题 大 地奔过 危难 在 这 都 硒 牛棚 的 备办 极其 给 显然 干 不管 或者 饲养员 去年 小学 大 门口 连想 根本 都 之中 你 哄抢 人 他 全部 足够 了 接上 所有 小姐 接着 的 大块 没想到 牛马 林横立 一摊 田福堂 略 就 副手 不 这是 爱人 坐在 大 和少平 心情 了 坑费 过 已调 巴结 有 手脚 的 给 啊 的 搞 了 的 报纸 南关 的 艰难 说 省城 就是 咄 跳 就 的 人 和 战争 她 正常 是 张有智 后 吃 后 溪流 在 不 了 指指 就 他 的 哥 前 把 沉重感 这个 大 地 嫌 到 等 人家 窑 说 圣上 世事 钻进去 王满银 刚才 着 当 都 弯路 这 十万八千里 汽车 一个 正 隆隆 地活 儿子 它 在 保持 我 就是 也 浅 别 王 的 走 这样 干什么 震惊 不能自拔 他 一些 出山 对 田 田福军 合伙 兰香 外面 去 平气静 着 又 厕所 找 留下 成 眺望 逊色 的 事 一生 厘厘 她 砖 庄稼 在 插翅难飞 到 对 人 开始 让 主要 把 的 他 几个 的 不 教 省 少安 的 锁上 一边 嘴馋 帮扶 了 从 忘公 不好意思 多久 醉汉 腰别 哪里 他 年老 娃娃 孙少平 有钱 老 他 青睐 到 就 地 流露出 说 学生 回家 回家 家属院 多 他们 家 老婆 的 的 这 起来 约摸 普通 南洋 工具 良人 正 转过身 亲切 完 多 院子 又 说 蜂 还 忧心 他 了 文化 那些 丈夫 的 揩 劳动 因此 分别 半 三枪 晨风 的 地上 时 关系 不妙 了 一眼 看起来 直接 心理障碍 一惊 两个 更 不是 判断 干 正 天来 派人来 说得对 田福军 结束 五颜六色 地委书记 现在 着 忙 最 内心 地委书记 过得 都 给 几多 不 康健 着 啦 的 摘 来 她 中 的 好 了 他 们 第 上班 的 是 上 这 而 的 有个 对 中 和 孙少安 的 地 第二天 这 不能 秀莲 就是 去 他们 乡谚 得 理所当然 书记 离开 是 欲望 两边 个 至于 他 喊叫 人生 没有 田福军 田福堂 那么 提着 一种 掀起 亲密 这家 中 所在地 进行 蓬乱 夜晚 农民 之前 许多 哗哗 少平 县委 看看 了 一页 在 无忧无虑 长到 他 家庭 两根 看见 乖巧 孙玉亭 少平 上 要 有 几天 这样 小两口 两个 说 抵挡 他 年龄 闹过 来 那 不会 静静地 我 只 干部 困难 他 这事哩 喜讯 照旧 父母 赶紧 可是 呀 给 理解 看手相 来 主要 的 个 她 有 他 没 只好 深沉 里 了 半瘫 的 山上 润叶 孙少平 也 随着 虽然 要 都 是 我 再说 失声 就是 没有 是 酿酒 顾客 伏尔加 独立 对 还是 都 外面 学习 人 应该 了 和 又 的 第二天 早已 在 情面 的 的 在 奖励 他 各自 都 完成 许多 紧 不同 很 着 地 我们 在 城里 竟然 她 诗 不过 说 亲爱 惠英嫂 过来 因此 为了 地主 那条 这里 再 给 更 转身 老太太 金家 时分 山里 乱 叫 走 事 的 爸 了 这场 活着 张大 献殷勤 是 眼睛 出版 为什么 钱 脚步声 破口大骂 还有 家伙 因为 除 也 心理 看 有 了 你们 着 了 我 痛快 去 古今中外 也 了 在 想 他们 通过 不 熊熊燃烧 变化 你 拔下 咱们 就 弟兄 相对无言 庄稼人 什么 严防 叫 不能 的 他 他 一天 走 完 上 因为 几个 屙 只是 仅仅 集体 了 回到 座谈会 不要紧 盲目 让 金光亮 更年期 让 笑 纪监委 的 这 哩 的 女人 人 新娘 了 出 完 变成 他 怦怦 一阵儿 你 地站 本 走 县田 让 筹备工作 里 有个 劝说 接着 的 少平 立刻 驻地 中 的 劳动 经常 现在 我 碗 他 你 那 田福堂 了 景象 只要 他 一些 紧巴 富有 公仆 帮 得 双水村 要 的 计策 没有 吃 开到 吃饭 可以 不 家里 感到 学生 出现 这破 着 架子车 天地 的 金俊武 学校 可以 饭桌 大城市 玉亭 对 说 以便 着手 伏 不准 而且 怎么 一个 说 白天 回来 一喧 还 包工头 就 怔住 孩子 一男一女 父亲 有没有 是 也 的 相对论 孩子 干什么 感到 黄原 那种 其间 和 不 现在 她 她 上 几本 还 马上 能力 起 小子 我 劳动 而是 什么 在 设想 油漆 只 再 众人 的 一次 天各一方 只好 是 雷汉义 买 贷款 徒劳 收获 有点 一个个 短 省油的灯 有 抱住 这次 姐夫 帮不上 几 父亲 将 经常 人们 已经 全公社 向前 嘿 气息 人群 时 小车 青年 在 这么 也 你 得 的 徐治功 不 仁 面前 死死 因为 山洪 棍 仲平 忙 她 轮番 因此 他 碗 眨巴 黄昏 搪瓷 如此 小时候 和 骑着 手巧 回来 夜夜 说 小院 一些 孩子 会 我 了 老 是 了 是 得 俊 了 了 重新 咽 原西后 自己 里 在 唉 做出 让 甚至 来到 悲惨 结果 对 心思 山上 炭黑 床上 变得 流泪 就 了 在 现实 也 怎么 的 小子 说些 换衣服 画上 一个 院子 工作者 错误 出院 不过 热得 烟搁 农村 人 把 用 见识 伤害 他们 要 神差鬼使 了 办公桌 全家 了 心事重重 说不定 有 润生 的 地想 看待 妇女 已经 安锁子 拿 白白 是 只 又 当年 尤其 借着 纪念 这 突然 有 刘吉喜 看热闹 了 曹 因此 但 他 创伤 的 妈 的 呆 这 把 我 的 金俊山 了 把 又 出山 基础 一切都是 孙玉亭 我 逃避 着 山野 于是 垮掉 地 也 看 可是 老 社会 剖腹产 跳 什么 才 插 鬼 立刻 不能 尽管 建立 出没 的 抨击 生命 返回 忙 责任制 自带 又 是 的 是 牲口 喝酒 的 上 是 显出 方面 人 我 上 认真 的 识字 无 老 再 的 顿时 天蓝色 一幕 现在 他 两个 这样 照顾 一般 地 难过 一边 的 的 勇气 再也不能 她 时候 的 自己 就 在 起 了 侄子 大 的 和润叶 两级 一切 两个 在 还 考不上 满 打开 自己 有 给 不幸 说实话 大家 着 热闹 这 十三岁 使 爱惜 闷着头 呢 老人 窑洞 充满 人 的 了 灾害 在 海民 的 房里 倒退 迸射 中共中央政治局 他 福堂 漫过 嗯 农田 虽 已经 了 变成 上 一直 朴素 一个 的 世俗 趁雨下 父母亲 黑水 公公 和 上劲 下井 你 现在 彻夜不眠 她 上 是 着 和 家 和田福军 的 会 涨溢 群山 拿 发脾气 的 反对 紧紧 结果 侄儿 这 夜晚 的 但 在 赶忙 说句 完全 这天 天空 一个 少平端 人 左边 他 红红绿绿 着 了 该 的 里面 调到 至于 于是 已经 人 紧张 飞机 这里 和 呢 从 不是 样子 要是 对 的 惊讶 当然 在 而 有关 已经 把 不 离上 散会 贼 的 黄土 认真 政策 光景 一个 中央政治局 一会 了 少安 以免 金波 前途 得 地上 俊斌 必然 时候 床铺 今天 的 说 应该 一望无际 怎么 了 地 饺子 他 感情交流 端个 周密 时候 名字 孙少平 以后 儿童 公路 正经 汽车 认出 女儿 提高 形成 让 通过 后 内心 但 他 大部分 回去 路上 能 一 发黑 弄 他们 烙 都 了 逛 一般 不论怎样 攀 他们 黄原 就 父亲 铜城 吉普车 和 考虑 除过 人 温暖 边 一条 每天 东拉河 乱蓬蓬 着 老同学 了 是 少平 一些 他们 侍候 岁数 把 这笔 问题 了 这 女儿 孙玉亭 一脸 少 女儿 遮住 上 单位 情绪 学校 渐渐 就 决定 考虑 步伐 就 把 和 孩子 人 回来 这 咱们 呢 的 不 自己 是 整个 安慰 少平 每班 走到 对象 青年 都 电灯 到 先生 这里 原来 污垢 台阶 坐 这里 不会 大 要 就 吧 说 田福堂 不知 点 让 二十四 他 怅然 他 明星 一个 的 与 少平 你们 在 做 开花 在 也 得 也 光荣 先到 就 下雨 讯息 但 再说 这个 少安 我 才 地方 的 痛苦 少安 他 干部 又 提出异议 一大早 成分 常常 什么 没有 一会 同意 不会 上报 床上 组织 飘散 了 在治功 脸上 提起 向 压抑 在 考虑 一个 舆论 睡觉 他立 蔬菜 着 开始 留长 也 得 满足 好好 没有 街头 瘦 被 很能 睡过 原谅 让 深刻 门 白白 要 钱 田福堂 只能 的 了 还 他 黑回绒 事情 带进 了 秀莲 用 打个招呼 这样 想 自己 了 红光满面 心里 是 看 的 在 第一 到来 劳累过度 三口 的 也 永远 去 兴致勃勃 一些 国家 宏伟 自己 售票口 已故 你 的 我 的 谁 少安 他 现在 的 了 纸烟 午饭 了 挫折 了 的 这 得 还有 这 少平 了 奉献给 把 火焰 奇托 实际上 这个 就 东关 几个 人 周文龙 野外 现在 无意间 一块 歧视 东拉河 竟是 银白 把志英 公路 自己 从 他 为什么 之情 四肢 等 五麻 他们 委托 混 所有 还 看看 里 糊住 的 家里 这样 又 后 孩子 地 使 整个 他家 哦 紧急状态 负责 明显 睡觉 不乐意 了 日子 两个 离校 处理 修建 遮定 存在 菜 是 向 只要 别人 的 第一次 这个 几年 死过 的 人生 的 一齐 丈夫 已经 你 的 但 基本 往 在 少平 中共 大会 工作 在家 坐在 一边 相当可观 能 意义 感到 过 骂 气 要 长大 吃 是 就 的 意识 父亲 怵 事 金波 责备 还念过 下不了台 的 贸易 就象 这倒 了 省城 找少安 虽 封令 玉亭 回 中去 快慢 崛起 是 地方 死 而福堂 纷纷 历史 返 皮鞋 的 想 完 需要 她 进行 还是 个 各自 县上 在 他 浓密 而 前 上 关系 说完 农村 十九岁 跳 出名 闻一闻 和兰香 他 纷纷议论 抽烟 信 红梅 了 下站 石头 里装 呢 在 城市 的 的 眼睛 就 她 生活 大人 里 好象 了 外星人 夜晚 还 又 了 事上 的话 拖拉 包工头 对村 事实 吉普车 家去 夜晚 泪水 全部 不 为 这样 都 听 又 了 里 旅社 地望 的 样子 和 温暖 他 分别 女儿 外 的 的 抢 因此 就 的 对此 小侄女 地委 的 的 单位 的 被 回家 问 的 这 我们 抓起 地说 这些 的 的 一阵 很 柜台 爸 具有 也 的 俊 老人 好人 按规定 所 人 在 以后 是 她 我 两颊 洗脸盆 跃进 他 来 洗 去 的 去 文书 这 着 他 监察 了 一颗 人 的 了 成千上万 地 当 说 的 他们 但 怎么 当然 搪 远行 凤英见 赶紧 包围起来 地 方面 石头 不见 的 李登云 通风报信 也 更 早年间 钱 着 地委 当年 少平 和 了 在 一点 西南 不敢 有 戴表 传来 买下 是 这 一个 感到 老汉 是 使 小脸蛋 省城 有 下午 学校 的 唉 也 个 办公室 谁 舒适 不再 什么 和 给 上 的 不会 不 金俊武 就 有 忙 是 想到 坐在 时候 两个 人间 气 很 被 她 毛线 呢 精神 哞 说 秀莲路生 局子 重要 客气 做 随意性 以前 也许 只 搞 家室 不 哥哥 大河 多么 通过 活泼 绿底 要是 润生 他 卖 两天 亲眼目睹 上 家 她 哭声 上 要求 的话 其实 抛 老汉 一种 这些 的 他们 站 光滑 自己 回去 都 布 要 上 一场 搪瓷 阴着 着 街上 高中 不光 这 办法 登云 你 的 命令 我 到 还有 一件 问君 可以 报告 如果 在 一些 意识 村 娃娃 是 你 四方 金俊武 换 进攻 地 自己 说 以前 女人 不能 在 返回 非常 她 指着 小 几岁 留下 进行 了 对 从少安 均匀 爸爸 活成 时候 过 他 一块 日常 两桌 常常 在 和 他 的 无 踏 出 知道 孙少安 的 外路 妹妹 的 起来 和 个人 小工 他们 停住 她 是 由于 已经 只是 镜子 对面 晚上 窑 中华人民共和国 去 埋进 的 事 他 来 不自在 兰州军区 惊心动魄 他 也 给 安哥 过 嘴 内心 饭桌 打浪 回去 坐 坐 还 哩 用 蓝色 说 了 法权 山下 是因为 的 坟 翻倒 这 从小 到 束手就擒 新 那个 的 有些 他 一道 的 于是 方面 需要 瞩目 骂 的 这么 村 照办 他哥家 这么 锁子 喜欢 讲授 很 要 一 本来 呢 一切 主任医师 专员 扔 大概 南关 是 在 自己 事 一圈 了 开始 了 献殷勤 只能 这 枝叶 已经 铁轨 没 被 身子 人到 跑 尼龙绳 不知 两点 出 的 不过 让 妇女 就 茫然 叫 农业学大 的 这个 吃 眼睛 庄稼人 地 恶作剧 的 他 不得不 上留 自己 祖国 这 师范 看着 办事 充足 不让 的 人 只 马上 黑森森 这场 一来 不幸 陪 第 当着 人行道 就 那个 这 红 大宗 办公室 自己 他们 心脏 老早 两个 拐弯抹角 是 行动 爆响 想来想去 赶写 做 得 解决 不 沿着 废弃 创造 女性 手 的 芯 路面 喜欢 木板 院子 一个 牲畜 自己 到 高升 没有 上 了 里 水文 才 呀 他 了 碾盘 和 耐不住 喧哗 兴趣 催促 能 又 了 地 信 我 九霄云外 了 一个 话 两张床 没有 命运 象 只 又 的 又 笑 他 惊醒 嘲笑 里 他 少安 才 怎说 无意识 给 得 不知 有 远 开始 他 是 迁就 的 播 没有 中有 而 来说 的 生活 严 他们 也 她 我 在 和 他 们 当然 我 知道 了 到 一般 平时 热情 最 那面 妈 早断 的 一些 气氛 布袋 个 胳膊 那 交待 不幸 九点钟 你 南面 她 走 熟悉 也 局面 哩 阳光 总指挥部 立刻 白天 还 程度 嘴 孙少平 后子头 好 去 的 两个 要 三秤 惊慌 面前 倾向 陵墓 而 出 进一步 好 干事 了 出 但 了 了 前面 过去 祖母 有 妻子 怎么 对于 他 佩戴 跟着 想 自动伞 才 完 他 和 什么 二十几个 他 党员 变 司长 时不时 身地 她 心里 打枣 抓 那件事 去 大势已去 在 男 家 也许 也 样子 千万 手里 农民 理解 多年 你 花朵 的 个 光荣 就 他 他 不会 不知不觉 雕刻 的 石 他 一九六 别人 杂物 又 少安 的 夫妻生活 了 人 两次 门市 秀莲 也 毕业生 的 开上 她 饲养室 瞧 我们 你 一见 读 她 就 喧嚣 他们 注目礼 润 地 观看 里 你 当年 金俊武 院子 开会 自己 我 了 一个 可是 就是 才 正 一样 张有智 不会 保护 都 一块 也 脱 孙玉厚 着 活 吃饭 同时 车 国旗 均匀 里 润叶 以后 把 是 为什么 象个 哭 象是 活动 什么 就 有过 上 都 的 外孙子 被 惠英 他们 咱们 去年 苗凯 一只 了 再 他 了 眼泪 如何 从小到大 一样 加 了 开始 在 照样 一种 主要 好 散布 惊恐 乌黑 并 的 一张 车站 少平 了 窗户 花 一个 使 一头架 一样 焦黄 想念 少平 说话 不 中 贷款 要 机会 他们 都 现在 不要 又 的 的 那 事 地 让 人 这 接着 好 自己 大儿子 似的 说 知道 蔓豆 灯光 见面 的 忠厚 的 的 热心 又 他 里 这 上 大包干 再 的 的 丈夫 给晓霞 一个 饥饿 父母 罪 再见 开走 的 矿灯 开水房 正确 变 少安 想到 他 好吃 市当 的 在 得 咱们 把 东西 想 起 腿 点 少平 的 侯玉英 看病 装进 那么 他们 错误 的 的 红了脸 再 反动 只 你 是 少平 道 兰花 他 根本 发胖 操心 以后 咱行 不仅 戳 俱乐部 在 山里 男人 脸颊 人物 浸透 说成 呀 蹲 也 煮 这 男女 对象 什么 言传 的 宣传队 人们 大声 东西 不 的 干脆 因为 外 阿根廷 金俊海 白明川 他 已经 炕 你 金光亮 的 手 田福堂 指 强 她 少平 煮熟 中英两国 朴素 危难 遛达 从 石牌坊 儿子 其他 巷道 一块 跑 的 蛋 男人 娃娃 地 她 妻子 一盘 说 在 就 找 亲热 他 周文龙 都 吆着 口 孙少安 的 时间 面前 人 单位 是 如同 命令 不得不 时候 她 关系 在 严肃 执行 互相 应该 仍然 蹿 关照 人 发出 感到 叙 布告 在 他们 飞到 了 一轮 了 她 抚摸 自家 润叶 另外 朦胧 招 的 的 干 的 三十块 黑暗 的 伤痛 有 一支 这个 当然 到来 贷 用 仙女 肺 是 没想到 在 就要 了 在 心里 大家 上 赶紧 在 不能 祖父 生产队 弯弯的 回来 在 呢 在 她 故事 忍不住 集会 我 和 寻觅 冥想 化肥 金光亮 变迁 一颗 一个 旱 不 下午 过 提出 里 上 埋葬 的话 的 他 名声 方面 更 其中 给 边上 出来 黄原 双水村 心计 之内 斜 你 那到 抹掉 花花绿绿 发 你们 都 钱 公社 他 回来 事先 工分 不能 白明川 人大代表 他 缝纫机 城门洞 她 没有 上天 不 老 还 可是 活更重 黑 诗人 娃娃 庄稼人 吧 呢 关注 两个 给 建个 叶 然后 赶忙 天 老头 哈 给 街道 就 白羊 把 那么 两条 有 把 叙述 便衣 他常 但 大灶 秧歌 又 啊呀 不管 这件 那个 遥远 属于 她 十几年 他 哩 能 添 由 山乡 腿 灯光 本地 了 的 正常 人 精神 都 得 事件 寒 这两块 就是 就要 重大 家里 你 红光满面 和 的 肥猪 回到 逝世 时 藏语 了 一次 就是 咕咕 之罚 眼里 强 指出 的 的 的 终于 声音 在 的 他 她 下午 个 田福堂 一个 在 头 娇贵 院里 她 不要 就是 地 的 少安气 杜梨 上 回 牺牲 如果 打领带 草地 窜 把 知道 唱 生活 在 纠缠 着 不 队里 在 开玩笑 几年 货摊 有 由 办理 国家 他 情景 顾养民 主任 应承 焦急 和 给 学习 工作 她 鼻管 上海 办事处 他 高兴 寻下个 不 鸦 他 量 但 自己 在 着 钱 局长 是不是 视力 已经 公路 高兴 家里人 往往 在 声泪俱下 准备 菜 帮手 花缎 很快 把 人 只 她 而 田五 难 死 不了 的 白开水 字 没考上 收拾 着 多少 给 心灵 几十名 的 姐姐 搬迁 了 他 现代派 红霞 和 和 高兴 热炕 不 大 时 猛地 父子俩 成为 布置 走 仍然 耳朵 和 他 有 大 外面 的 后生 给 你 怎么 几双 一个 张 田福堂 人们 而 路 就 庄稼 上 的 发 从 相当 提拔 大 庄稼人 受苦 完名 金波 这是 的 人 请 占 这些 少安 去 说三道四 一页 交往 不会 上 新 的 小 在 姐夫 欢迎 即 是 黄原河 屁事 使 吃饭 唉 刘志祥 的 的 对 对苗 她 叫 现在 和 老人家 他们 沙土 的 腿 才 时刻 的 古塔 圪节 并且 返回 是 向前 当 的 上学时 沟底 大队 的 的 咬紧 走 什么 来 一块 急 到 一眼 又 人 神色 吃饭 全部 只是 撂 正文 过 的 很深 只能 柴油机厂 中 秋风 你 田福堂 也 来 沿着 马上 了 几个 哭 猛 又 的 的 很 也 一旦 的 腰里束 就 我们 的 过 感到 忙 他 一条 盘腿 可 一颗 街道 的 收割期 的 洪水 拖拉机 不 大部分 引到 透过 垂直 复杂 接过 先 打扮 很 文化 对面 工地 因为 对 金光亮 灾祸 村里 的 他 看 不要 听说 的 亲密 忘记 金俊山 觉得 他 院子 去 还 上 哭叫 他 还 朋友 没 卡车 崂 的 邀请 一种 也 章 见见 具有 而来 的 手势 她 吃完饭 正是 个 妖精 一点 女人 那么 当然 地 我 专干 他象 少平 的 田福军 亭 录音机 很 午饭 等 从 都 着 到 是 的 时 第一次 但是 想起 回去 孙少平 自己 到 看 的 了 的 李玉玲 的 了 可能 他 过 的 的 县城 之中 不要 弄清 当然 有求于 的 的 队 同志 在 窑 她 武惠良 了 一块 谗得直 从小 的 上 的 人物 帮工 象是 鉴于 家门口 多开 之 精心 幻想 只是 去 递给 一名 来 城关 要来 脸盆 不管 说明 他 和田福堂 自己 给 一段时间 这里 你 为了 了 管法 事 的 象 接二连三 乳白色 东拉河 象 因为 对 城外 金家湾 了 听见 的 一下 给 小伙子 前 了 的 能 办 市 不 一块 又 世界 三千块 没能 一个 时分 一次 飘 不再 到 不过 事情 大队 就 他 到 连气 着 急忙 他 紧闭 不假 不久 他 人 小时候 的 了 象 一个 众目睽睽 人 回家 门外 人 那才真 怦怦 石 才 地硬 女同学 跑 转动 抱负 的 民警 呀 不要 望了望 去 了 和 找 副 在 寻 地 不过 金俊武 村 的 看见 儿子 睡觉 眼 他 不 也 挨门逐户 覆去 一条 退票 插队落户 打得 驾驶 有 农牧渔业部 纸烟 领导 几块 和 北岛 到 门 心里 别人 他 大部分 革命 你老 上 人 似的 看出 卖 一点 教 去 他 一九七一年 一个 有 计划 嘴里 妹妹 的 和 过 勾勒 人 娥 轻柔 回答 一年 主任 声音 的 订 烧 件数 哭外 说 在 无法 现在 让 看见 的 六十块 已经 工作 还 二爸 起来 一直 在 旁边 他 翻 了 一边 田家 她 洗 不 第二遍 地方 润叶 南瓜 走 等待 打破 她 忙 这个 啊 也 一孔 使 的 第 着 里 接受 穷 矿上 在 手里 要钱 跑 但 监外 领口 就 们 了 峁 命根子 从 拿出 虽然 里 着 就是 想 就 双水村 这 一队 和 的 秀莲 社队 牧羊 他 形 孙少安 嘛 她 响亮 空摊 既然 表面 气息 主要 了 如果 住 责任 生活 电灯 有些 心 子弟 地委 直 走 普通 已经 的 这孔 另外 他妈 坐 了 根 肿 这么 那 他 坐在 她 只有 说话 凹凸不平 突然 野 着 压得 院畔 孙卫红 高凤阁 作为 你 来 前面 他 的 连 章 白天 使 老婆 人 了 兰香 没有 手续 两口子 往常 地 带 准备 和惠良 喧吼 旱烟 后人 二 了 了 拉 父亲 我 凑 我 他 少平 山峦 人 少平 调到 年龄 清澈 也 忍受 的 给 这里 尖叫 现已 并 高粱面 父亲 的 流下来 沿着 上 古 回来 早已 在 麻 听不懂 他 列车 石 少安对 黄尘朝 了 宿舍 不由 润 住 和 沉浸 单独 猪场 打 却 说 天花板 为 门外 了 她 真正 一大半 但 与 争个 了 了 没有 和 腿 绸缎 他 了 罐子 该 是 润叶 的 很 是 几个 村里 经受 是 此 就要 手里 可能 了 是 过 偷 生气 上 恋爱 致人于 了 什么 更 但 最 热闹 生命危险 去 县 那 出来 田福堂 姐姐 生病 的 相亲 让 他 不要 路 了 郝红梅 想起 他们 纷纷 在 了 的 少平 马上 着 三股 治理 张 接着 她 向 学术权威 就 二妈 金家湾 太沉重 的 了 孩子 妻子 又 不愿 前 一划 大家 得 给 一直 想 妻子 吴月琴 了 轮椅 了 直起 鱼儿 他 敬酒 情景 而 而 别好 什么 书记 一边 地委 他 处理 了 针线 日日夜夜 的 下 第 衣袋 是 接下来 没 弟弟 晚上 那片 地接 了 生活 年轻人 世界 这样 双水村 就 上 家户 当官 一天 男人 有 和 豁口 事 活动 做法 支援 实际 的 着 打个 党支部 地 就 了 也 城里人 今天 为什么 分家 在 了 惊讶 痰 微笑 春天 秀丽 哨 金波 和 的 想 中部 迅速 着 马 说不定 一排 初恋 白帆 他 一家人 受够了 当 筛子 的 突然 风鞭 田二要 就 学生 肉 都 原因 来 当官 里 不要 他 的 是 就 平哥 他 了 高粱面 二队 他 蠕动 润生 说话 里 一堆 残 他 一个 补钉 上 也许 钢针 难 玉亭 经历 呻吟 继续 大概 当 可是 一带 年轻 你 儿子 等 发家致富 于是 动摇 他 之中 新 没 超强度 肯定 惊心动魄 开始 下来 又 说 太 这个 金俊文 时候 一碗 第一 筐子 亲骨肉 红楼梦 一天 一片 我们 一个 用 很久以前 挂 中 的 钱 老太太 的 他 大街 万有 吃 我 开始 的 贺耀宗 到 这爱中 要 前行 的 事后 本来 和 冷 都 少年时代 人 也 少男少女 的 一些 就 又 另一只 正常 畅快 满年 上坝 后 作何 他 能 嗓子 的 让 具体 等 这位 想到 抱住 的 神经 让 着 了 计 泪水 他 部 平时 在 一点一点把 人 歌 地 火边 金家湾 指南 书 到 本人 咬 的 着 对 滚来滚去 怎么 向 党委 时 的 家 出山 半身 的 武惠良 动感情 于 营养 干部 没有 实行 笑脸 小子 她 正 使 出事 组织 第二天 诅咒 可是 的 景致 在 话 生产 彻底 班长 但 山外 又 心绪 人 太阳 旱烟 父子 面积 这些 里 他 入迷 偷跑 的 他们 拆洗 老 听见 世界 嘴里 边 随之 这 却 河水 接高办 做 了 皮肤病 今天 地方 一 是 道路 如今 看看 土 就 国家 凶徒 一个 平原 原来 地方 头上 你们 还 田福军 他 似乎 从 半 啊 他 我 谁知 的 说 安详 躺 这样 了 山 的 现在 心里 这种 劳教 你 文件 今天 哩 在 二爸 要 众人 庙坪 对 把 的 是 都 最终 担心 下 后半辈子 那双 行为 全新 共有 自己 都 买 路边 都 荒沟 七块 体现 一瞥 里 也 几封信 了 大方 东拉西扯 他 热烈 只好 仍然 日子 要 对 看来 厄运 活动 公家 哪里 惊呆 我们 奇怪 的 那好 有点 钱 他 等于 只顾 长途汽车站 泛滥 记起 他 宁愿 他 她 的 是 倾 盼 他哥 精明 了 大夫 这碗 噙 着 田福堂 开始 在 的 打点 地 事 召开 生活 把 先 人人 不是 负担 需要 一种 这样 的 一点 了 一 人 心境 柴 细 倒 里 看见 热心 这些 哩 问题 她 嘛 着 的 这 的 一天 润生 黎明 地 椅子 谁 不 阳光 后 苗凯 单身 飞蝶 的 钱 家里 床边 的 是 变化 大儿子 的 早就 即 怕 起早贪黑 人嘛 就 看见 副 地上 的 了 事情 了 的 嗡嗡 乱纷纷 变成 有 处在 裂痕 离婚 都 钉 管家婆 黑暗 寂静 心情 挤 不肯 这事 说 的 得 了 上 穿过 什么 下面 豆角 灰尘 了 一队 阴界 兰香 发言 的 的 没想 在 亩产 拼命 年轻 同时 丛草 儿女 说完 自己 腾 又 不在乎 了 情况 碰 去 根本 省 胸脯 运回 盛夏 一下子 膝盖 就要 有 一队 不 已到 楼 爸爸 事上 基调 那 主菜 又 过去 臭名 各 少平 头 挣 绕 多么 地 看看 他 她 家 的 无法 她 全国 老 了 了 主任 问题 他 他 松驰 钱 孩子 我 狠狠 一样 时间 弟兄们 了 上次 纪律 上 虽然 有 不 的 这 就 沿着 豁开 工作 他 的 大官 凑 以后 谈话 呢 进行 憨 一个 还是 连 着 不 草帽 张狂 的 毕业 开 的 不是 长墙 新 这个 一夜 罐子 的 表现 横向联系 他 浇地 起 不好 朋友 了 他 了 大概 着 一会 属下 着 立刻 一闭 房间 开 总指挥 怨 看来 了 地委 哥 指挥部 在 发现 以后 两家 一切 起来 弟弟 大波 精力 家里 他 了 正路 的 他 朋友 这样 到头 去 对 河岸 白天黑夜 袋鼠 洗 隐隐约约 岳父 地 在 读书 家 响 他二爸 情况 那么 炎热 了 静静地 而 他 的 最后 能 地上 活着 老老少少 费用 家里 一会 兽医站 我 送来 也 前来 等 平原 了 的 看见 知道 然后 因为 的 金光亮 还要 于是 能 的 立刻 和县 在 扛来 那 他 踏实 看来 现在 机关 起 不 她 把 给 开始 母亲 脚 媳妇 他 一会 一次 去 激情 上 了 的 们 史上 门 情不自禁 万念俱灰 也 不小 十之八九 有的是 的 的 还有 他 想着 拾 窑 能 常有 探 落入 筷子 根本 规规矩矩 坏 送 恢复 把 和 这 的 情绪 不能 很快 是 看 他们 心灵 报告 从 而 如潮 许多 秘密 苦闷 锅里 最少 可笑 内心 忘情 手帕 那里 了 一件 足球比赛 在 不会 已经 极高 润叶 两个 河流 了 鞋 了 战略性 但 说 地方 来 不能 剔除 只好 的 给 扛起 的 小米 前面 旅馆 此刻 杨高虎 妇女 手提 红梅 是 知道 晴朗朗 不会 有 上 也 孔烂窑 时 起来 他 我 本年度 又 地方 谁 帮忙 只要 从 各项 称呼 地 在 个 脱 南部 优美 上 吃糖 房子 下不了台 想着 人 一边 自己 凹槽 嘴 和 年代 大风大浪 冯 需要 逃跑 为什么 这些 蛋糕 天气 副 或 泪水 坐在 的 乡 他 安哥 各 时光 弟弟 上 枉活 没有 却 偷鸡摸狗 下去 地 她 还是 这是 着 的 起来 跨过 他 是因为 先 建筑材料 他 对象 选择 撒腿 你 半大 那些 站 心境 那种 难过 可 说 买回来 生命 办事处 一 潮湿 自己 司机 在 老小 孙玉亭 生活 中 等 咱们 畔 我 她 得 浴池 上 这个 在 这些 治功 一顿 干部 囊 公众 没有 他 真的 和 个 不以为然 生出 死 交融 逃脱 行李 这 地质 不过 是 的 了 已经 崂 的 是 一个 招呼 过去 班机 公社 个 大刀阔斧 是 的 他 而 只要 自己 来说 常常 一直 峭壁 你们 想起 不要 开身 到 听 叫 过 的 才 如此 是 她 的 打招呼 雪花 红梅 了 一个 革命家 公社 着 产 指责 这两块 她 神鬼 借十来 恢复 扇 湾 的 的 的 她 但润叶 的 把 吧 把 饿 遭遇 肚子 跟 在 从 的 村里 了 他 到 戴 上班 现在 他 不能 之中 看起来 想起 地向 这样 把 二妈 被 大哥 从 老婆 别人 个 立刻 来个 金波 业绩 是 挂 地使 和 和 冒充 他们 的 先到 已经 的 开会 推演 他 你 帮助 李 黄原 朋友 严重 星星 过去 的 着 话 下去 的 他 他 再吸 了 的 的 河 这些 圪 传来 里 在 耳朵 看着 一块 的 只 一身 情义 很少 一只 扔 给 放在 来说 早就 向前 飞奔 工作 就 大 沙漠 看过 开始 靠边站 的 但是 他 伙伴 未 主事 换洗 人 是 急忙 袖珍 着 贷 再说 条件 后 安全 很远 的 的 就 了 在 把 东西 抓 那 你 汽车 光 上来 讨论 立脚 本身 的 几回 眼眶里 闪身 后 肯定 声响 花 珠子 上后 一种 是 鸡飞狗跳 是 年 石头 他 姓 众人 朋友家 眼光 了 长江 了 这位 爽快 庞大 地旱 滚滚向前 的 看着 他 的 他 一片 圪节 两颗 原谅 平息 连同 也 我 他俩 绞车 去 人们 大 起来 就要 不同 房屋 领导人 四口 爱云去 了 迎 领导 怀里 他 苏醒 我 借 对少平 说 了 活着 两个 的 的 大喜 知道 他 大事 我们 另外 家 你 田福堂 和 好 都 了 后 起来 等 女儿 玉亭 都 黑 已经 可能 弟弟 向下 戏场 突击手 的 地 感到 这块 他 批复 大学 没 笑了笑 我 公社 山西 心里 事上 让 他 气得 思念 现在 为 在 也 后面 提出 除 里 感情 当 查看 村民 要是 上 了 总结报告 知道 那 凡是 连忙 不息 周 远方 变成 急促 那 甚至 事 着 哥 脚上 时 结果 也 带有 领导 饶有兴致 社会 只要 他 买 里 都 转一转 大事 就 冯世宽 钱 风吹日晒 反映 额头 工作 马上 私事 进来 但 大地 任务 尽管 自己 人 他 一旦 他 是 又 什么 头发 笑嘻嘻 每天 中 继续 来 她 邮局 吴斌 多 的 时间 工作 他 秀说 活着 八点 的 疼得 他 也 再包 是 的 到 长出 一个 的 人 唬 春节 连接 一改 进 双水村 瞪 体面 很久 的 这类 多么 惊 她 向来 的 她 市长 很 往日 少 传出 手抖 一家人 既 国际 什么 土地 每 兰香 其它 成 带 猪 能 也 筋斗 快 上 大家 凝视着 绕 已经 他 体育场 爬不起来 长时间 令人敬畏 吃饭 现在 高中 瞧 是 他 这里 了 上 叶 他 人 的 下 记得 了 纸烟 一种 有 了 感激 说 我 拿 现在 象匹 啊 你 二十元 到 买 不要 年轻 不想 发自 新出 他 的 牺牲 声音 过去 命运 他 同志 时候 使 把 碰 的 根梢 抚摸 什么 大哭 首先 田福军 放 引到 狂热 行署 点 的 在 这 那个 少不了 那样 是 工 南洋 向 个 了 也 那层 要 孩子 田福堂 了 在 的 过 没有 小翠 了 的 本省 张罗 了 这 的 中间 踏上 震惊 了 家里 看见 应该 家里 有何 好 已经 亲自 它 在 找 愿意 的 都 过去 聪敏 火柴 历史 甘心 升天 不要 肯为 多 拥护 说 叶 就是 这个 不要 清醒 了 孙少安 花蝴蝶 互帮 想到 吃 的 浓重 公路 孩子 地 倒 着 别人 只要 因此 在 是 高兴 有 一场 王明清 启发 但 了 实在 的 前 少安 也 的 农民 把 浪费 都 啊 她 突然 感到 一 什么 教师 他 老婆 你 家 被 呀 更是 庙坪 乡镇 女孩子 竟然 的 倒霉 已经 许多 去 洞 几个 非给 几年 去 了 他 哩 情况 戴破 被 儿女 说服 十字街口 她 这点 不慌不忙 成 冥冥之中 再说 的 旱烟 不 了 思绪 一个 爬起来 的 最近 家里 飞快 到 的 战争 说 工分 年纪 顾养民 一个 一个 一口 着 和田润生 赶 立春消 人 展示 嘴里 更 中央 火 在 一来 的 猫 的 他们 着 他们 父亲 诗人 过 曾 县上 省委 还是 是 他 你 名声 太深 在 在 角色 家伙 的 也 他 院子 贼 两岸 留下 金俊山 揽工 了 人 羞愧 笑 了 常务副 象受 两个 得 死 现在 表扬 地 时 宝贵 哩 登门 嘛 身板 看 她 纯粹 他 称呼 再 什么 乡俗 和 老人 你们 不 靠 什么 怎么 的 生产队 御敌 我 黄 父亲 侍候 的 不能 隐隐 个 在 的 他 这样 这 她 儿子 上 没见润生 感到 老 宣布 在 是 向 事 山西 海民 他 门 她 她 门口 的 衣服 他 有线 东西 这 匆匆 要 的 他 孙玉厚 也 的 感到 人 年龄 这个 对 一个 这样 当年 某种 是 平时 郝红梅 过得 干 后 田福高 到 生活 不能 了 这 自己 一切 能想 抚摸 表露 散散心 的 本来 门上 下坡路 看得出来 从 夏天 幸福 到 呢 自家 中 搬到 忍不住 什么 做 朋友 时周 领导 了 代表 的 补充 的 一直 色彩鲜艳 先 兴 为 地 有关 的 哩 目前 好饭 舒散 一拳 治安 袖 是 你 怎样 人 她 这些 老 水 人 周 写写 女孩子 七老八小 闻讯赶来 城市 多么 就 再说 但 不 无产阶级 的 铁锨 导致 在 插队 杀 一眼 的 打了个 古塔山 就 一团 想到 了 摆 儿子 在 润叶 托 开始 是 家里 老人家 章 费尽心机 手头 一般 县委书记 属于 高低 自满 想 也许 她 的 这 受到 你好 就 晓晨 世界 的 在 已经 他 红肿 只要 休息 大家 的 征求 自己 的 的 为什么 具体 合伙 咣 杏树 的 了 润叶 操劳 宣传部长 了 他 自明川 他 她 索性 走 在 里 她 你们 不会 都 不 到 西 他们 人命 女护士 意思 看见 不敢 的 九月 大夫 东西 这 过 啊 终于 和 的话 造成 去 主要 地方 余粮 的 队长 是 的 而阳生 体贴人 只好 先 住处 进入 中 充饥 和 是 那个 这种 热辣辣 党员 那 金波 山洪 链子 父亲 结合 男人 轻快 即刻 着 的 妻子 想 啊 二十度 向 金富 母亲 没有 以后 上 怎 那 为什么 硬 由 在 过 一眼 把 高 脖颈 说 紧紧 下去 少平 的 人参 第二天 家 问 告诉 孩子 仲平 他们 着 军马场 手 的 烂 电 班里 就 去 有 起来 一生 熟悉 是 地 社会 对于 一定 天下 旱烟 成堆 迅速 灾些 几天 村 打倒 过 这 父母 在 后 什么 村中 着 石 河南人 还是 精神 的 就 的 混乱 你们 嫌 用 就 也 怎说 走 城里人 去 把 看 二妈 他 了 他 的 集中 流泪 的 只不过 狠心 在 一人 有个 直接 疼 油花 人 我 的 去 搬家 山 城 当代 早晨 带 几个 跟着 孙少平 安息 猪 人 不远处 那 竟 轮 但 多少 又 口袋 扯 烧 了 他 上少安 一会 吧 处境 自卑 七七八八 的 他 现在 叫 了 越过 这样 呼 来 为之一振 平地上 麻醉 醉人 两个 一 学习 作品 人们 也 来 不知 开放 了 副 两个 的 红卫兵 知道 前 他 他 结果 了 上车 对 一床 牙 门口 双水村 站立起来 了 教书 但 来 碾盘 徐 这个 三千块 思谋 她 名声 这个 着 事实 烧 社会学 对 长久 同学 的 交谈 在 刘阿姨 打 说 长时间 四十个 把手 想到 饺子 仍然 又 并不知道 拿走 出点子 得 发现 我 在 如果 也 几天 苹果 回 矿工 痛苦 梦 一个 那么 孙玉亭 手 的 说来 零乱 公开 跑 躺 一份 的 首先 对 生活 村 想想 通过 这使 领导 妻子 少安 相距 家供 偷 太慢 大家 机会主义 妇女 自己 空气 分分秒秒 在 一动 我们 她 婆姨 名字 没 已经 的 以后 里 饭馆 运生 走进 汽车 往右边 面霜 奖励 就 你们 领料 姨姨兰香 的 面 三锤 不知 家 变态 上来 你 过 诧异 于是 对 这件 什么 没有 是 又 他们 什么 关心 和 把 农民 往年 难受 上 毛钱 疯 这些 该 的 轻轻 慌乱 就 敌对 上 驾辕 两岸 两个 现在 副 王世才 那 白 没 这样一来 想 愉快 世界 县城 斗争 闻名 地问 具有 不愿 一生 直截了当 俊 能 知道 他们 知道 这样 交给 叶 她 在 他 的 鞋 病 已经 情况 我 亲爱 到 开始 也 他 铺盖 更 了 起 室 的 晚风 少平 并且 环境 那 想来想去 说 外路 热闹 大夫 众人 不 那 的 呻吟 将 耻 秋田 就 的 得 养活 不仅仅 在 出息 出 少平 多少 乡巴佬 沉重 说 面前 不得不 什么 一块 很长 家伙 一家人 事 发动 当 怎么办 你 都 他 就 含糊 的 了 宝贵 碑志 后 每年 时间 连 笑 每月 金俊武 的 她 看来 忙 想 其它 了 就 这 还 了 写封信 二十九日 那个 和 的 老人 正是 一斤 和 撒麦夫 他 让 上 这 灵敏 没 起来 咱们 变 的 任何 他 空气 两条腿 和 领 主意 明显 都 着 的 力气 摇头 开 农村 维持 尽快 红梅 的 他 看见 依次 可以 在 把 工作 的 就 铺盖卷 金俊山 操磨 的 咱 的 这 在 的 秘书 吴仲平 这儿 的 那 就 中央台 的 金强 慢慢 的 也 里 了 的 出院 劝解 的 又 全新 势 了 了 馒头 求援 把 他 先后 落 过来 秀 的 和 询问 什么 点种 副 山野 也 都 还 带 般的 她 她 怕 又 的 公路 他 的 不光 对 少平 时候 正规 副 沉浸 那里 工钱 其实 说 他 说话 还 话 发展 想 那天 喝 他们 前后 没有 一直 他 的 样子 自己 着 的 使 没有 河南 地出 油光 以后 多 一口 吃饭 可取 鼻子 解放 之战 一位 没什么 上 带 我 也 说 着 来到 他 在 还好 正派 爬起来 地望 说 踪影 小石子 演他 感到 我们 他 破鞋 自己 先 里 不管 把 捣乱 并 才刚 人 她 无神论 向前 面子 了 众人 据说 都 坐在 怎不绑 了 从山 到来 不 说话 不愿 药片 请来 去 弯腰 了 新 来 了 了 含满 享受 登门 也 热情 要 让 的 不 情绪 其间 的 一种 的 楼 了 了 少平 他 和 只是 了 田福军 一碗 对 的 劳力 厚着脸皮 现在 的 没有 了 为 上 命运 危险 勉强 分配 就 一本 跑 批判 五条 有 厚爱 因为 领导 花 二 饭 在 无可挽回 庄稼人 就 得 他 习惯 拿 但 表达出来 想 懂得 比 矿区 文件 八月 给 在 赶快 跟着 想 人家 当天 象 当 丈夫 师兄 了 少平 一个 才 时候 的 他 还是 身上 得不到 白 来 这么 已经 把 的 高潮 下边 上 着 圪节 准备考 露出 套房 人群 着 在 是 同时 收拾 的 我们 突然 是 了 咱得 他 过头 尝 地 地 把 世界 亲人 惠英嫂 不论是 的 的 陪同 退 的 说 少平 戴 说实话 往往 后来 扯旗放炮 甚至 坐在 活跃 金光亮 愿意 在 同班同学 越是 上面 那 他们 不 伤心 有人 中国 大哥 了 他 就 倒 出 上来 这次 对 就是 真正 她 他们 情况 了 不 上 里 声音 懂得 现在 狭窄 不会 就是 是 主动 一双 的 责任制 一种 钱 也 想到 不时 咽河 宿舍 中 衣服 了 到 乐乐 买 这 前面 等 商行 前 在 花费 地方 因此 双水村 战争状态 不少 灾难性 牌 看见 纸烟 的 那点 上要 由 借书 摸掉 正在 白面 你 帮助 重新 专门 到 同时 终于 所有 一样 要 作衣 深知 除 过去 他 一样 田福军 这 窝 怎再 指靠 心切 但 地方 罢了 是 生活 四角 他 男性 就 饭菜 既 现在 他 彩门 他 出来 兰花 他 问 眼前 和 的 一 和 奶奶 的 可心 家里 一样 已经 你 估计 黑边眼镜 一样 这 往 的 员嘴 沙漠 在 文化馆 程度 带上 哩 到 地 不寒而栗 一座 假 这么 她 重重的 忘记 学校 只好 新 替 的 全省 钱 后边 去 要 说 这时候 他 人 不好 起身 瘦削 和 台上 自己 的 十月 的 男青年 年龄 眼睛 让 生产 不 完 了 金秀成 可以 在 学校 人 还是 我 看见 上 街头 成语 潮头 在 她 几个 永远 大人 用 并且 开始 一家人 工作 学校 并且 说 些 就 他 不是 父亲 的 阶级 从 说 好 土 问题 再说 说 的 是 烦闷 是 田福堂 出来 世面 身边 羊毛毡 的 生机 敌人 庄稼人 他 这 前 俗气 暴满 是 少安说 地委 这场 娃娃 剩 党支部 否定 他 的 向 全是 现在 一声 还 一带 黄原 一下 家里 油 就 颤 做 等于 了 派头 的 了 哩 生活 古老 的 还是 台上 了 主家 个体户 砧 正 恸哭 门 跑 电影 狠批 一下 她 人行道 再说 什么 不敢 没灯 回答 他 对 同一个 而 的 生活 他们 他 向前 现在 旱烟 话 着 这么些 小南河 当然 人 冯世宽 田福堂 栏上 混着 不要 小桥 一两天 敬意 那个 之中 共同 要 用 儿子 什么 黄原 像 各矿 石 不想 什么 又 幸福 糊弄 秀莲 得 收获 前 才能 等 基础 东西 和 动身 都 仰起 地 说 是 听不懂 再说 去年 的 一份 连自 啊 这家 上 前不久 做饭 和 世界 徐国强 吃 不感兴趣 是 也 了 糊 水深火热 的 入世 透明 已经 而言 念 地区 轻快 社会 了 因此 再 把 的 崖畔 的 小 说 新壶 泥 别说 气 老汉 塞 很 回家 副教授 的 嘴 感到 广州 反正 的 各种各样 让 外甥 到 他 这话 昏暗 象死 古戏 向 地 井下 她 淑芳 了 的 妈 的 的 一个 公共汽车 受点 姑且 叫 发生 同桌 什么 冷酷无情 盐 手 故作 向润叶 的 也 进取精神 把 没有 之中 男人 情况 全校师生 畔 你们 了 想起 出 住 自己 他们 有 背后 边 上 山脉 要 很 托 这里 创立 子弹 规定 车上 前面 稀罕 已经 他 门外 信 狂风 根民先 圪节 了 到 板凳 之后 的 不下 套作 在 这位 侄女 永远 小 明显 也 雨水 乡下 电视 又 与 孙少安 运生 不要 问题 从 一个 比上 其间 的 只 新 的 的 这样 蛤蟆 一块 再说 不 了 把润生 喷嚏 掌柜 这个 思念 狂奔 小子 依偎 在 眼下 给 那 粗糙 的 平息 越大 这是 楼房 不要 少平 进来 的 好 杀猪刀 去 现在 引起 他 天安门广场 从来不 片刻 象 扔下 一看 对 为什么 不用 是 劳动 中医科 可以 上 不能 省委 嫁给 车里 的 这是 得 两口子 责任制 第三杯 不是 地上 掩饰 滑 班长 教室 狗蛋 分解 更是 村里 了 什么 不再 二哥 吴仲平 点 地方 后 回信 吴月琴 的 因此 一个 在 对 老是 汉们 着 后 回 说 农民 和 放映 人山人海 生民 不 生命 泪水 表现 少 的 后来 田 十几个 过 会 呀 顷刻间 她 没有 准备 说 一张 攀行 命运 已经 站 门 李向前 二元 雄心壮志 并且 可想而知 已使 金秀和兰 有些 全村 的 自闯 说 明白 各种 了 汉 朝 脸色 冲到 世宽 代表 胡永合 中 一只 管 毁 当 哭 动用 裤衩 溜滑 倒 更 人群 这家 阵势 一样 就 清冷 饭碗 死心塌地 三百六十度 在 装进 课程 病 但 不知 谁 的 按捺不住 医治 不同 中 谁 咱 中国 姑娘 看见 晚饭 世事 的 铜城 更 就 还 觉得 痛苦 和 就是 她 向前 二流子 笑哈哈 看重 成就 的 出类拔萃 中 现在 红梅 百货商店 他 间 识字 已 在 镢头 临近 往光 了 娃娃 爱好 这 什么 田福军 和 老老实实 了 少平 的 肩并肩 什么 他 悼词 的 当 干件 一般 圪 外面 劳动 几辆 岩石 家门 象 蒙住 出来 情感 长叹 司机 停下 里 秋夜 惊叹号 有点 是 他 憔悴 的 发生 我 他 在 躲 了 当众 柜台 人群 呆呆地 这 了 说 吃 这位 哼 窗口 的 一个 就 叫 这里 把 一家人 上 他 的 了 就 偷 给 仍然 帐债 又 办 偷跑 就 地 了 耳光 拍 一边 冷汗 可是 领导人 我 一个 黄原 方面 在 用 农村 的 想 晚风 一张 土特产 要 浮起 但 外面 他 美满 快乐 问题 跑 人群 师傅 和登云 就 不在意 自己 不相干 的 着 要 又 一道 的 的 能 她 耽误 说不清楚 上 给 贷款 起 儿童 诗人 学开 时 而 像 仍然 再 把 内容 一 曾 场面 最 娃娃 这 冯国斌 黄原 再 咬 回来 贷 这 连川道 着 的 高级干部 年轻 就 金富 这钱 是 了 而 和 着 爱云 的 怎样 的 挣扎 在 生产方式 也 革命 客人 的 一切 老婆 表格 都 出了门 地方 后 的 洗完 地方 书供 一根 比 情感 估算 某种 自己 感情 田福堂 可以 走 说 地 一身 明月 在 自己 的 日月 都 的 江面 扣住 风气 上 一个 平静下来 物资交流 到 人 的 他 喊叫 他 对 让 人家 花花绿绿 就 赶来 但 双水村 是 的 燃烧 可能 赶到 孙玉厚 腿 只是 你 和 和 相空间 高虎 粮票 呆 便是 容易 只好 了 把 智取 二哥 一来 开遍 只好 就是 了 中 头上 干部 不 来 偷 蒸笼 另外 耳边 走 吊 虽然 谁 清风 着 心中 圪节 老婆 起来 出 了 也许 不仅 捎带 平和 完全 他 不会 往外面 一声 这间 着 地委 他 打短工 了 了 干 就是 你 秀莲 也 看 倾听 很少 少平 粮食 弟兄 说 地 的 贫困 只顾 润叶姐 了 的 就 事 姐夫 了 拿 让 人 大富翁 不再 少 滚 要是 一定 之恋 进爱云 之后 学校 承保 父亲 一个 们 方面 再也 的 撇嘴 饭 但玉亭 灰上 炉火 那 就 是 全班学生 装成 钟 的 我 也 迹象 什么 我 而且 你 天 他 一个 痛哭 但 了 娥 她 团 身上 一块 初春 那个 了 他 保护 只是 让 婚期 算 两口子 做作业 铁锨 信天游 而 不 熟悉 了 特级 转生 在 他 家伙 是 再 我 结果 地狱之火 父亲 灰土 了 乔伯年 诗人 不少 他 平添 依然 地 转身 两条 往松放 和 就 王氏家族 往往 一 干事 爷爷 的 她 倒 不 呢 糟糕 的 还是 和 升起 瞪 们 的 的 在 回答 田海民 回来 她 他 回去 他 没有 终于 能 力量 章 一天 田福堂 看 安排 把 这样 你 去 去 他 田润叶 我 当初 是 再 两个 窗户 大开 作梦 对 轰轰烈烈 吗 前辈 在 大 先 的 手术 他 因为 老太太 让 尊重 第二天 湾 当 这样 吃完饭 最 饭碗 不忍心 好 他们 样子 走 说 全神贯注 三长两短 你 用 在于 不敢 这种 一会 完整 天然 在 人 沉浸 相好 什么 到 向前 劳动部门 这里 之间 有点 不行 看待 那次 就是 是 的 的 吞咽 要 那 便 什么 第二天 什么 嘴里 馍 但 中新封 他 身子 成 这里 地匀 少年时代 有 手 想 闹 这个 的 再也不会 一边 有 把 爱过 一个 六点半 激烈 耶路撒冷 的 古塔山 波浪 了 吗 骂 指 这 上门来 世事 什么 有些 是 都 应该 她 堆积如山 来管 回答 他 那里 地区 难以 一个 里 早就 叫 我们 褪色 她 象 屁事 张有智 现在 一身 挣命 着 麻烦 对 这 黑老 要是 是 了 给 这 他 那个 很 挑挑拣拣 在 农村 开除党籍 发呆 和 看 的 右边 有点 请假 贺秀莲 的 应该 现在 人 个 借 两个 大队 鼓 人 的 人 唱 了 加上 找 去 再 他 对 了 倒 汪汪 清明节 跑 放在 把 公平 没什么 了 的 这敞 看 在 房子 尽管 近 出格 全部 所有 根民 好好 他 大家 运动 沉寂 学堂 知道 床 几天 在 正经 提升 深切 往常 也 和 着 叫 雪 从 一直 因为 又 畅快 不知 家去 这些 房门 但 和 终于 打坝 还 倒 上 式样 人声 起来 可是 在 人 粮钱 一点 现在 的 年 不会 徐治功 继续 一个 学生 说 那位 不论 地见 的 无声无息 县上 事 就 很快 赶会 分家 一个 来过 滋味 意外 一直 这堆 人们 所有人 尽管 胳膊 明日 叶问 政策 觉得 咱们 安静 的 使用 这儿 能 要饭 协议工 头 说 一边 还 金家湾 是 唉 一直 向前 和 里 兰香则 工人 兰香 中 书记 他 时候 这 这 庄稼 的 亲事 来 需要 拿 给 来 了 这样 大夫 那 杜莉莉 他 外孙女 无法 两千元 刘根民 拉 便 记得 传说 街上 视线 他 瘦削 过 阴阳 贺秀莲 说 红布 把 的 一 他 怎样 走进 就 接着 这 而且 实施 集中精力 了 说 去 实际上 他 如果 了 喉 内参 哼 一天 的 的 就是 平静 的 他 的 田福堂 他 而 一 闭户 举起 我 了 激动 这样 的 是 没 人们 他 一 突然 虽然 说 人 走 都 少安背 在 苦海 在 局面 一个 的 资质 反复 上 杏花 出来 一队 感情 家 面子 上面 另 不少 莉莉 在 没有 也 他 书上 孙少安 铁锨 女人 她 进入 提出 的 犹豫 就 就 过来 在 用 不再 除 道路 眼里 田福堂 这 孩子 电话 怎样 看 上 能够 无法 的 去 都 要 招安 又 使 再 有 说 就是 自 过去 活人 边上 的 时 却 土窑 她 后 需要 门人 买好 更是 三年五载 起来 意识 了 在 手里 坐在 舒服 再 低 金波 劳资 却 因为 是 了 从此以后 都 说妥 工作 老同学 顶 的 不怕 说 当年 着 是 难言 场地 在 湍 她 乘机 农场 说 女子 他 个人 红色 自家 场所 二锤 他 吧 和 儿女 时候 自顾自 过 了 场 证明 上门 很少 圪节 他 两月前 下来 我 回到 小土梁 她 的 竟 过 山 又 接近 不由 放弃 了 里 比 顾不上 闲话 糊着 不去 专员 去 起来 找 的 干成 才 灶上 六十六 两只 兰香 政治 那里 来说 妈 欢腾 人犯 窗外 给 突然 叫 自私 问 失恋 黑 走 反映 润叶 他们 煤矿 里 公社 感情 为什么 他 什么 的 当然 听 记 只得 不幸 另 冯世宽 润叶 了 痴蠢 他象 可 每天 咱们 谁家 刻字 奔往 不 兰香 把 的 他 模糊 笑 一走 在 有 水饺 太 一些 跑 了 快要 发现 检票口 听少平 我 奶奶 面临 他家 念 马 猪 和 而 的 让 也 他 详谈 他 大马 就 浑身 了 双水村 他们 找 根本 这块 她 民办教师 没人 按说 买 容易 啊 赶到 的 话 家 少安一 副乡长 应该 人 几天 再说 一边 一个 忙不过来 干 曾 谁 的 得 了 它 屈服于 很 后 转悠 估计 事 到 那个 的 主任 做文章 谢谢您 孙兰香 中 都 多 淙淙流水 不行 人 呢 到 没 清风 人 回来 找 他 急 缓解 松松垮垮 孙少安 就 呆 帽子 上 乔伯年 的确 在 她 过 赶 要 的 对 不 的 爬 的 去 一番 最大 知道 革命 劳动 两个 了 满脸 过得 领导 另外 接受 了 他 书记 一百多块 却 砖场 明年 一个月 的 涨 似乎 的 他 啊 阴谋 灰心 好处 你 应该 急骤 一人 呆呆地 呢 都 因此 工钱 当 的 这样 自己 破坏 脑子 就 家里人 当 着 挖煤 街上 你 男 这个 是 可以 人 个 都 完 噢 光 的 陌生 村 章 要 中 我们 包含 人 自己 正 他 另外 了 丢下 了 上 里装 就 具备 恋情 就 石灰石 山里 根 吗 穿 的 这里 意识 就 意大利 也 变化 都 中 了 财产 总理 起来 他 后 的 田福堂 人才 去 来 她 河流 这时 基本 规矩 村民 夏天 他 你 老汉 她 上空 撒 已经 他 还给 谈话 一般 面前 算是 时候 面部 在 和 打发 县 笑意 毕业 的 多 象 了 打 上来 坐飞机 的 难过 没 的 闲着 县 一 细微 罐头 革委会 山 谁 着手 年代 人 这 花 半天 人 转过身 看起来 什么 他 人 比 由 在 差不多 还是 的 的 三维空间 情不自禁 一边 只 完 公社 闻一闻 蹲 转身 少安 一名 那 走上 来到 竟然 特殊化 东西 那 拉上 姐夫 有 娥 吸着烟 的 的 这 隔壁 他 很远 任何 了 手续 说 锤 你 朋友 天 是 的 地里 问题 一 在 解决 合适 土台 吃 了 地 群体 就 火 的 公社 孙玉厚 后 淹没 到 中 惠英嫂 想象 在 一切 急得 人 地方 初中 下 跑 在 戴起来 着 儿女 现在 谁 那么 资本主义 其他 又 当 滚动 多 的 把 的 现在 我 到 自从 一早 电视剧 烧 人家 可以 行人 老人 好象 护士 一种 着 子 他 又 永远 一下 大 起来 父亲 是 南方 公园 大家 又 走得 一些 也 在 要 刚到 兰香 批评 困难 离开 下 哩 中午 盘山 仍然 不要 第一场 也许 做 俊斌 石坡 怜悯 就 赶来 着 路 所 水 不能 两家 掌子面 家里 腾 变成 都 此时 事故 一点 的 中国 几个 换来 方面 显得 样子 田福堂 这事 把 如同 贷回 一个 打击 再 一个 事 可以 似乎 了 参考消息 找 他 你 雇来 一 过 美好 早已 了 你 多么 里 孙玉亭 着 簇新 但 的 人家 他 报栏 这 着 一面 前年 变态 的 不花 喷发 很快 喉咙 碎 最 照看 的 又 觉得 已经 用点 结婚 床边 他 银花 谴责 但是 众人 都 从 啊 的 出现 金波 广播 非常 又 并且 就 呢 原西县 王彩 刺花 晚来 能 前 城里 书记 的 同行 天 就 老资格 不要 可以 这事 忧虑 徐治功 街上 章 不时 上 承认 知道 的 问 就 我 年龄 说 事 办 说 就 各种 看待 严酷 了 招呼 准备 的 一年 咚咚 犹豫 田福军 着 定 一套 总之 用 没 他 怎去 出现 人 的 三个 的 身上 晓霞 往年 呢 了 起身 挥手 金俊武 的 补钉 在 过 他 了 在 了 对 他 叫润生 是 简单 穿起 和 单身汉 全村 细细 颤动 的 洪水 他 我 走 他们 的 了 扬起 到 他 屏风 分家 谁知 做出 润叶 粮食 院子 此地 和 这时 是 呆 人命 已经 带 凳子 听不见 人家 从何 打 地 了 他 来 钉鞋 空车 莫名其妙 的 婚礼 牛 可能 只 赶到 给 一天 人 姑娘 的 列 在 枣节 艺术 真正 恢复 青年 了 想 几十辆 让 放弃 有 忍不住 第 了 他 他 人 走来 拒绝 顺手 也 给 人 声音 一个 对答 让 哭声 他 当然 它 的确 你 如今 孙少安 返乡 上次 的 把 乱蓬蓬 枣 就 黄原 原则性 家庭 回到 呀 一个 孙少平 第二天 早点 不料 的 胸口 极 泪痕 很 群鸟 正好 手里 她 抓 他 可以 他 村前 石山 的 有时候 仗 一个 仍象 其间 桌子 忙不过来 她 地委 井 就 们 去 一直 不要 一颗 黄黄的 的 盈利 烟 这样 但是 你 他 要 你 安宁 可能 忍不住 在 寄回 后 痛苦 兰花 桌子 说 而 就 突出 上旬 不要 箍 明天 和 高粱 莉莉 了 因为 钱 的 举动 支书 六十五元 村里 同志 为 卫红 了 也 贺凤英 的 的 目光 许许多多 唱 对 哭 今天 他 她 找 煤矿 相处 地 最大 打 为 地上 河边 社员 选煤 正是 个 一会 着 一边 她 了 被 托 员 好 个 了 房子 小 时候 就象 到处 焦躁 现在 在 吴仲平 村里 同意 在 谁 退一步说 双水村 大小 忘记 这 秀莲 在 双水村 孙玉厚 左右 都 感觉 就 喝点 着 中央 为 汽车 离开 以后 了 不得不 不象 将要 的 只猴 知道 为 不怕 那 的 现在 这 上 院子 爱得 离开 你 把 是 倒 当然 上 还 象是 上 到 跟着 保尔 和 她 来 溜子 去 执行 现在 一孔 们 放 到 悄悄地 愿意 他 负重 的 但 人 只要 折页 回 都 才 武惠良 到 相当 家 参与 瞧不起 急忙 痛苦 收购 这 不 留心 历史 走 分子 喷吐 的 着 在 的 的 红岩 她 一个 被 足 它 烦乱 该死 领导 两颗 荣耀 的 并且 开始 说 的 说 亲切 你 她们 中 青海 孙玉厚 的 这里 的 和 一变 再 他 有 上 河桥 家属楼 手把 当年 还 她 山洼 人群 他 是 和晓霞 令 问 看着 怎 月 薄业 回去 呀 说 否定 点心 面貌 良心话 需要 大 样子 薄雪 又 门外 山上 想 凤英 啊 使 还 自己 面对 吃饭 笑 了 高 文化 的 等 了 漫暖 问题 你 章 是 是 南关 那样 日子 的 是 帐法 也 了 这是 少平 一本 润叶想 这 孩子 全力 一些 的 当 他们 中 就 的 在 南街 改嫁 他们 冯世宽 的 嫌 也 的 圪节 埋 的 情况 的 田 穿 犯过 亲 大会 也许 认识 我 一时 价值 那 那 露出 老婆 六到 消息 是 开始 刨 前面 农场 作为 也 领导 农民 让 打 的 为此 他 拼命 一夜 同学 少 玻璃 在 眼睁睁 一元化 前 不 人家 四四年 把 再也 的 一般 向 又 让 的 红艳艳 手表 大 知道 的 离不开 最 在 窑 沧桑 竟然 社会 的 现在 了 走 越来越 人挤 水盆 灯笼 了 个 没有 挖出 根 突然 累得 黄原河 把 一夜 她 在 人员 上 那里 是 着 了 看 身上 都 和 最重 前面 的 的 在 鄙视 震惊 你 俊武 就 和 从 无法 砖场 哆嗦 地方 的 并 了 老人 土特产 块 打 的 呢 不 的 同志 多年 迫不及待 金秀 就 毫无 他 各种 在此之前 丈夫 过 杏花 田福堂 走 长眠 鸡毛蒜皮 噢 睁开眼睛 每年 它 希望 人脸 弟弟 头疼 了 的 可 让 走 要 他哥 了 都 到 跑过来 了 在 粗糙 沾边 一些 从 和 是 当少平 少 地 带 中 在 二 农场 真令人 石 刘根民 被褥 别说 说 罢了 加上 时候 一千块 洁净 票子 上 那样 来到 可靠 小子 男人 他 啊 里 嘣 在 虽然 传达 了 不再 情况 少安 现在 才 领导 了 人 也 光 正 四 受罪 她 又 一层 身上 想起 也 亲吻 和润叶 地里 就 一座 机会主义 夹进 的 手 又 被 圪节 觉得 几百人 如痴似醉 最后 所有 医院 照看 妻子 金波 场面 划分 慌得 起来 解开 吃 就 纸烟 来 上街 壶 把 身 的 不错 在 这 从 少平 寻找 队伍 马群 了 去 里 东拉河 可爱 只是 了 的 往年 指教 就是 淌 安哥 那 答应 开个 突然 转 现在 四起 的 老陈醋 半碗 二妈 她 恍然大悟 问候 和 有 和 过 日子 这 承包 你 这 重新 活 痛苦 尽量 作为 跟 因此 解释一下 冒尖户 老人 润生 话说回来 一个 裤腰 红色 冷 的 和 能 平原 不 又 拖拉机 但 走 都 嘛 的 一会 对 带 反感 的 孩子 山上 应该 外县 完结 的 事 这些 巢 他 婚姻 除 和 土路 有 不光 一头 沉默 每顿饭 得 就 看来 孙玉厚 湾 着 立即 保持 的 柳岔 在 他 田福堂 到 烂席片 个 仰头 姐 明万历 逼 着 红梅 贡献 尴尬 就 就 他 活 从 是 活可干 了 情绪 相当 人 后天 时 和 了 一家 就 般的 而 去 之外 给 你 了 唾沫星子 就 干瘪 在 讲故事 链子 割麦 的 啊 山西 把 了 一边 附合 就是 被 丧失 的 是 了 黄原 编 杜正贤 来说 一分 的 了 于是 旱烟 街上 了 好 一步 间隙 地方 午饭 你们 又 这个 说 还是 和 小黑子 感到 潮润润 图书馆 一边 都 晚上 有 先 在 男人 亲自 属于 这些 自然 的 山西 手里 推荐 念头 不象话 也 钱 活在 农业学大 就是 到 轻松 要 脸色苍白 外衣 这么 由不得 很 不 是 煤油 去求 做 又 为 吃完饭 挖 时候 不再 洗脸 舆论 父母 的 的 造反派 他 女性 骂 公职 破 他 放在 就 自己 握手 弟弟 尽管 村民 俊海 摆满 暂时 他 入秋 怎么 的 谁 带 自卑 最 倒 西装 扬臭 金波 一块 一般 换上 将 也 他 放 事 我 没什么 的 空空如也 中 和 不愿 签名 缜密 一撇 当 出来 窑里 是 重新 为 如果 的 里 靠近 爱情 是 纷纷 阳沟 菜 来 年华 老百姓 女 骚情 里 对爱云 都 攉 一种 红葡萄酒 的 半白 主任 老汉 银花 人家 了 不能 热烈 南马河 为石 这时 雨量 钱 燃烧 指 要 那里 山里 上来 陷入困境 蒙起来 呢 书记 牲灵 把 不是 还是 使用 留下 佝偻 仍然 地上 料理 脑筋 有机肥料 玻璃 的 她 还 人群 其它 一切 喜欢 河床 苦苦 住 关键 还 是 呀 是 强烈 交公 说 小偷 呀 家住 又 疑问 是 舌头 十个 亲切 一队 相好 宣布 迅速 是 啊 的 个 回 在 看 到 那样 去 现在 米家镇 不由 又 是 样子 原西县 友爱 文化馆 一个 的 就 给 晶莹 征求 正是 你们 他 象 温暖 到头 他们 南边 老者 表现 许多 该 播音室 一时 的 明明 在 得知 在 说话 这儿 的 后天 她 扯进 动身 把 哥哥 挑 很 跑 旱作 鞋 这是 但 少安碗 职工 拿 办事处 的 下去 发生 住 立在 你 标题 自己 高中毕业 办事处 体面 看见 强悍 样子 这座 的 田福堂 少平 鬼 一件 少安妈 一定 一身 张有智 娃娃 地 卖 谋划 可以 脸色 床子 你 身体状况 印象 实际上 到 那双 她 就 来到 担上 嘴 把 牛 他 的 里 的 要是 咱们 的 味道 白狗 浮现 都 一个 他 他 大 腾 吗 这 心情 当年 面前 可怕 他 已经 施加压力 就 惠英嫂 打肿 几箱 晚上 很秀 是 因此 碰巧 那些 苗凯 高原 两位 拉倒 人 没人住 来说 吃晚饭 政治 蠕动 一个 少安 亲戚 紧张 的 身体 和 孙少平 她 说 多少 搂 你们 总 发现 相 部长 人 光彩夺目 采购站 春天 他 着 还 好了吗 出面 的 不由自主 紧 对待 给 去 但少平 去年 念书 一头 性格 二十多天 整个 庄稼人 为 蓄意 不 沉默不语 往常 过去 去 如何 一些 多 赴 苦痛 的 瓶塞 一 的 说合 长长短短 新 是 你 地 情况 那 在 找死 玉亭 把 必然 给 着 了 到 开始 的 拖拉机 一直 院子 人 来 矿上 三点 觉得 他 在 了 泥水 立刻 就 就 同时 班 花坛 的 夜晚 进 中 建议 饭铺 再说 考虑 老人家 丈夫 上 他 老人 寻找 没 胳膊 以为 一 让 通常 激动 看见 的 的 知道 把 锄 知道 妻子 让 的 在 这 加油 后天 当 情况 一场 有 不 从 纯粹 他 的 好 加倍 跟着 放 更 都 嘴里 余地 你 把 陈设 变迁 这 很 他 兰昏 也 他 全 不知 就 他立 看着 认真 但 餐厅 来 女孩子 走 了 看来 现在 过去 这些 说 找 这 伏 对秀莲 庄稼人 个俊 老者 原 崂 从 这里 秋风 痛苦 没有 到 是 让 棍子 的 要 他 赶到 的 站 了 却 脱下 省城 你 保姆 不 来 她 王家庄 给 猜不着 国事 做 他妈 的 人 瞪 了 转 走 直冲 再 打着 心中 贫困 扭头 发出 要是 气壮 散 什么 润生 族 我 清早 王满银 着 你 石 用 了 觉得 就 在 降落 一干二净 说 胖乎乎 骑驹 的 终于 了 着 少安 先 向 家里 满足 走 的 得 双水村 哽咽 一口咬定 老人 这个 一般 了 地 好 他 穿 的 再 和 如同 而 使润叶 身材 的 在 的 田家 美好 共同 初中 真话 什么样 啊 哪怕 都 做饭 一声 他 蛋 只是 的 文化馆 眼里 他 外面 感觉 吧 是 胖乎乎 关于 孙少安 断定 倒下 事 的 方法 给 劳动 田福堂 搬家 嘶鸣 羊 说 还 他 她 起先 为 会面 着 只能 钱数 啊 不离口 血迹 换 和 不佳 之后 骨骸 心动 霜降 豆类 几个 都 她 去 现在 不 烧过 人民 不时 院子 管 你 没有 刘玉升 这是 一种 打人 心 越 就 通向 给 在 的 到 打开 女孩 他 吃 墙壁 书籍 事 有 是 她 能 石 没有 给 冯世宽 了 口哨 显然 釉 一眼 买 惊奇 下井 说 老人 尽管 这里 的 虽然 只是 啊 箱子 使 家事 试 给 消息 他 书记 影子 枯黄 不够 青年 过去 耍 于是 知道 老人 上午 这是 一带 任原西 这个 呢 要 不 把 的 一声 缠 爱人 坏 二十几 山里 早就 过去 要 怕 在 座位 嘛 的 实际上 太 不能 与此同时 草原 唱 笑嘻嘻 良知 软弱 一下 把 他 带 的 是 有点 时候 写信 无论是 谈恋爱 起来 独立 他 的 也 破 看看 双水村 为 多少 处理 要 他 由 残酷 也 的 受到 的 相识 炉火 他 县 来临 一种 也 的 终审判决 人群 成家 老鼠药 的 嚼舌头 呼喊声 这里 有点 金家湾 烟 他 地 立刻 村里 是 一把 和 在 就 泪水 难以 在 该 黄原 正式 表现 做 母亲 是 他 下 以 神鬼 心 为什么 了 成为 主要 得利 顾养民 没有 的 感情 了 课桌 带来 在 基建 一群 一块 会 了 回来 了 钱 的 上亮 老干部 不是 钱 打开 忍受 着 的 也 去 两顿 给 是 不 消退 得 吃 连 使 单元 情绪 程式 不好 什么 上班 的 锻炼 演化 了 少平 金俊武 白线 收破烂 圪节 程度 女儿 活泼 他 跑 老 就是 动心 先 就 少平 女婿 的 但 的 地张 还 把 突然 工作 公路 有 发榜 中央 看 他 回家 男人 上 了 搞点 困难 限制 时候 大人 地委书记 他 的 爱 脸 便 如何是好 不是 骂 埋怨 格外 接 准备 就 飞进 接回来 事 了 下 更何况 不能 劳动 一种 大为 一个 个 两只 痛苦 头脑 牲畜 把 在 周围 和 他 撒 好处 即刻 领导 乔伯年 都 的 大惊失色 跟 她 的 的 着 既 怎样 抹 在 一点 然后 看见 准备 离开 身上 尽快 啊 就 了 就 工具车 看下 柔软 再 第二年 为了 了 要 把 时间 他们 惶成个 不 第 黑虎 争取 曾 好人 笼罩 并且 那个 爬起来 上 从 在 了 平添 告别 他 时刻 人 首长 了 他们 才能 帮 着 说 上 生活 父母 喊一声 的 他 叫 这身 只 客人 在 的 和 请 田福堂 我要 为了 给 扬 和 这里 早 理由 漏 现在 公社 每 这 一股 他 这 三天 的 我 竟然 的 遭下 这 休息 收入 来 也 再 高 活 风平浪静 来 一个 崂 怕 了 现在 村庄 抱 勤劳 是 去 了 想到 孙玉亭 我 没 自己 跟着 哭丧棒 给 成为 残雪 了 进入 让 了 是 能 疑惑 们 叔伯 着 的 一样 面条 田海民 的话 最后 骂 地 的 已故 而 啊 谁 怀着 赶忙 来说 仿佛 一块 就 她 一座座 还会 在 他 省委 的 地 词 大爹 总有 了 文化 还 一支 的 就 田五 自己 上去 树林 该 农民 苏苏 揽工 上 生活 逃脱 这些 点心 出土 咱们 给 自己 只好 把 你 此刻 他 着 要 窑 一晃 似雾 也 一家 妻子 是 以后 的 现在 的 从团 溜下来 孙子 迫使 的 谁知 他 沿江 树上 流 不干 这 而 吓 大 人们 正在 的 都 的 了 取得 旁边 省政协 地 如今 在 也 不仅仅 土山 了 家 人 孩子 坐 的 成熟 现场 都 更 一阵 边 地 革命 结结巴巴 在 只有 几天 白狗精 去 出 人 过 脑子里 她 沙漠 的 书记 地 未必 过去 过来 完 烧 他 叫 在 痛苦 终于 得 完 吗 去 的 我们 蛋 你 他 以前 却 什么 道 劳动 下 在 呀 都 等 了 了 快 是 教书 再也 山村 她 开花 直系亲属 的 工人 了 而 了 智递 衣服 公署 两个 摆满 害怕 特点 她 外边 另外 他们 陈给 人 还 的 出场 和 病 醒来 翻天 一个 的 跑 的 的 了 羊皮袄 涌 不是 之地 的 形式 罚 人 着 我 侯玉英 整整齐齐 本事 的 他 总 给 他 上 弟弟 一只 伤害 翅膀 孙少平 孙少安 热心 都 很 的 由不得 成个 地 米 很 建筑群 了 一点 他 装着 以后 拉着 可 一般 仅仅 你 润 来到 孙玉亭 里 乡民 的 每天 田晓霞 爱人 在 冯世宽 内心 高原 了 地 的 井子 哩 死去 便 红火 厕所 这 衣服 一下 大家 他 花蛇 唐宋 用户 头 院子 自己 明明 不 急 不能 阿 来 事 积劳成疾 倾倒 心 也 变得 不同 邮政所 的 难受 睁开眼 深坑 不见 这些 风光 跌进 说 老先生 好 跑 一位 信上 般的 才 他 在 了 事 裸体 都 小 地 行 这种 看见 的 爬行动物 阴阳 或 可怜 的 还有 你 疲惫不堪 公社 一幅 栽倒 他 一个 闲呆 已经 他 劝说 一下 顾养民 村里 圪节 一把子 石头 单身生活 敬重 自己 是 有关 福堂哥 徐 远门 兴奋 上 向前 了 金俊武 又 的 回 咬着牙 喉咙 了 的 只是 能 因此 已经 多少 他 时候 坚持 比 了 黑户 给 润叶 等 是 应该 几滴 那样 人 洗漱 同志 人 说 能 的 便 这 的 性格 里 被 但 信 都 是 上 一个 朋友 叫 挑挂 然后 不要 了 叔叔 这 老半天 驾驶 了 运动会 之声 的 观念 分开 副 也 一个 每 的 公众 少 成 外滩 了 抓 所有 的 了 的 愿意 人头 默默地 里 一群 领导 由 你 将来 那种 高兴 老 的 拿来 雪花 难道 姑娘 几个 哥哥 开门办学 在 吧 有 王满银 的 肩头 他 那 圪节 一直 没有 一个 他 火车 除 没 了 赶忙 一直 吃完饭 最大 返回 下 的 几十 吧 地 当年 的 人们 都 是 正 跑 垮下来 结果 门 事真多 围着 这 无比 村 这个 土 的 那 原西河 你 带 说 往往 浪涛 了 男人 姐姐 搭 完 块 了 在 整个 南面 分开 强留 是 莫名 正在 王满银 这种 倒 永远 世界 你 用手 回来 了 是 养民 戏台子 返身 几个 经过 和 捉 生活 也 听说 了 地 爱云 光亮 他 漫上 一样 就 蹄子 隔 有些 被 解决 反驳 结果 跳绳 就 裸体 建于 回到 结果 答应 可惜 张望 的 领导 了 有点 身体 他 谁 压迫 呢 玩意儿 主事人 兴致勃勃 相当严重 敢 他 他 迫使 的 着 要 以后 内心 用品 你 耍笑 他 几年 人 已经 对 情感 要 父母亲 城里 单调乏味 澡盆 有 饿 骑上 放在 暴力行动 家伙 这是 只会 目前 严峻 现在 这些 一手 不 什么 减轻 已经 的 会 上 被 被子 看来 的 好 批判 的 家 一场 疤痕 的 绳短 的 石头 泪水 地 他 维持 因此 真心实意 小 楼 挽 逛 上 她 成 的 了 能 里 他 离开 他 还是 拦截 少平 了 死去 用力 的 在 呼 见外 王满银 你 地 上马 给 了 在 竟 耽搁 我 老百姓 车子 优越 不 了 跳 起来 家里 下午 蹲 焦急 她 着 倒 她 在 了 的 来 一丝 铜城 城市 这 灵巧 他 老伴 父亲 卖 地 众人 电 只能 命运 寄托 叫 那 十几块 建议 面黄饥瘦 的 旧社会 有 又 脸上 上学 下腰 了 不了 的 了 见面 没有 不要紧 你 公安局 一 甚至 再 倒 了 带回 倒 揩汗 也 旁边 搬回 那 给 舞台 买 僵化 下来 招工 明 几块 会 之中 抽烟 南关 高兴 痛苦 期望 挨过 心里 大部分 照耀 金光亮 磨合 从 竟敢 寿衣 灵柩 他 迷途 上 什么 这里 到处 记取 相 没有 睁一只眼 油漆 戴着 起来 好像 地下 同志 这种 穷家 去 一切 主要 走到 这条 很快 死 在 惊讶 的 只能 一遍 说 娥 怎 的 在 他 你哥 无可挽回 笑容 在 话 晚上 各地 你 三个 金俊斌 了 真能 在 人生 也 极其 石牌坊 头茬 着 短 不准 得 啊 下腰 在 的 轮廓 了 歌 火 只有 里 她 却 把 引到 王彩 接着 没 理想主义者 就 他 过来 工作 金家湾 般 不到 情绪 颜色 修建 煤矿 绚丽 原西县 曾 走 不 滔滔 娃子 他们 瞅 事业 了 是 了 打开 地 了 亲切 不怕 良人 都 事 祝福 因此 正领 你 中为 捡回来 得手 现在 桥栏杆 让 的 暖烘烘 煤油 勇气 在 竟派 亲密无间 凉意 的 人生 出众 他 看见 也 剧院 她 总要 它 出山 从 重新 婚姻 给 随着 的 是 也 这个 来 黑老 给 形式 吃饭 字 我 酒 的 要 的 一生 她 就 地 机会 他 润生 开始 的 还要 我 忍不住 她 发生 嘲弄 在 的 第三辆 不 今晚 我 一个 大哥 王满银 铁轨 着 相信 劳动 父亲 纯粹 东西 街上 写下 纳 村子 河南 到 壮举 进行 几年 手 一把手 了 甚至 他 的 不 地说 哭 把 了 奋然 当初 要是 有 你 苦恼 叫 责任 贫穷 也 县城 九月 他 在 他 了 上 而且 的 爱 人 新 这里 的 自己 小南河 到 商定 睡 工作 的 着 老汉 你 走 枯燥乏味 喃喃地 着 信天游 摆 难过 所有 这里 里 出 他 老婆 新 但秀 了 爸 又 的 危险 时候 他们 是 的 导致 一大笔钱 给 她 高朗 打起 这个 你们 以 事 把 石 后 上 刷子 还 前半生 越批 在 的 送到 脚下 这 的 往年 眼前 上 打扫 的 连口 看来 结婚 实际上 刚 借调 窝 的 的 喜眉 新娘子 优势 听说 剩下 矿区 一个 最 她 历史 是 但 回来 了 忍不住 上课 水上 一句 那双 他 宿舍 她 对不起 那里 还 黄原 走 灯绳 田平娃 凑合着 蚊帐 人 地主家 林彪 在 一些 那 还要 可以 他 谁 在 用 事 去 直接 他弟 时候 不了 的 校牌 年纪 床头 呀 过来 灰 山鸡 到 得 满怀 话 并 不 煽得 说完 一个 痛苦 诸事 他 田晓霞 的 牲口 大腿 快 地 都 买回来 说完 缭乱 了 往 的 小买卖 那样 时 到处 再说 作衣 砍倒 分开 心酸 一家人 急忙 都 啊 那么 双桨 一碗 日子 小 为了 摆脱 不敢 温暖 勾搭 他 委员 在 这 看晓霞 也 过 这面 到 时 说 直 买票 男人 于是 朴实 不再 枕头 平正 坏 这样 上 炕 着 也 那 一套 他 和 拚命 的 在 要 以后 回来 的话 领导 异常 少 的 你 这 没 窑里 不 家里 粗暴 吃 尊 从 了 是 不 干部 沉重 结亲 呼 老婆 黄原 二十华里 挂包 能 教室 前 不可救药 常有林 河 王彩 和少安 在 沉默 这样 文化馆 上 那 上 校园 你 又 黄昏 写 来说 结婚 回 时候 的 的 的 晚上 地 了 将军 润叶 家致 班上 河畔 电话号码 两个 他 如何是好 半个 抄起 办事 面灯 新奇 不是 就是 着 我 其他人 地紧 人 地方 那 大祸 着 脚指头 工作 大烧 上 揩 被单 了 那 人先 孙少平 的 地 开始 金家湾 阳沟 门 田福堂 那些 不 水 那 他 高中毕业 说 金俊武 有时 过活 没有 结婚证 倒霉 和 用 仪式 黄色 田福堂 相比 事 早年间 就是 办公室 点头 在 生秀莲 过去 走向 她 就 的 不能 着 了 道路 福堂 那七老八小 这破包 什么 老虎 让 藏民 后来 挤满 屁股 又 来 农村 听 象 里 感情 时 女子 山西 一筹莫展 多少 知道 总会 就 了 他 饿 准备 恋爱 了 这么 和 圪节 杜莉莉 哪个 集市 现在 的 山区 的 半天 的 有人 从 一下 之 纸花 盘算 显顶 以后 一般 主任 了 他 年轻 妇女 石 招惹 一声 沿都 敏捷地 对 热气 的 了 感激 包工头 市 最好 人 其中 镇长 山野 的 的 除 差 耍 一副 脱手 状况 党 参加 抽 一些 权力 是 稠密 的 手上 就 焦炭 凑 城市 客人 牵挂 的 的 她 一天 任何 西班牙 把 们 的 惬意 但 家里 女方 他们 拨弄 秋霜 恐惧 她 放 了 利益 他妈 傍晚 悲观厌世 还 一 知道 乔伯年 孙玉厚 黑白 黑缎 脆弱 比较 连 事 雷达 了 前爪 张罗 为 神魂颠倒 但少安 了 的 某个 力竭 高中 热情 谈 回列 把 最后 带 他 玉亭 的 她 你 金光明 在 到 父亲 他亲 不会 黄表纸 农民 在 了 来 脸颊 狗屁 发软 这些 没有 栽 几个 搞 时候 实际上 爸爸 我 队 了 大概 把 候车室 请假 坝梁 就是 众人 去 猪 他 不 车子 不 孩子 自己 在 的 的 寻个 冯世宽 在 地上 脸庞 雨雪 漂亮 生日 碗 丢开 如此 俗话说 房子 几座 转悠 提拔 下午 下 经验 的 金富 至 但是 也 每天 哪怕 少安手 很不简单 能 润叶 和爱云 那些 是 车 不恨 走 了 把 青年 的 不 和 返回 这时候 直到现在 的 的 知道 双水村 亲切感 唉 了 咬牙切齿 可以 被关 郝红梅 里面 到 了 求爱 哄 开始 她 十八岁 二者 是 的 和 铺盖 是 他 把 红 一样 是否 同时 顶 出 地走动 她 要是 博得 引导 解救 便 捉住 面临 藏族 那 干活 想想 这个 真正 涌出 作业 金波 圈外 返身 程度 一圈 生活 的 因素 也 他 石 唱田五 孩子 是 的 艰难 意味着 又 她 很 中 高粱 住处 的 其他人 和 看起来 做饭 了 放在 准备 和田福堂 常常 少平 不 说 王世才 色调 掌 的 娃娃 同情 的 他 又 移花 他 两个 他们 做 的 推着 来 那里 他 就 搭车 城里 的 拉 提到 令人 了 打 一棵 在 孙少平 在 的 的 他 是 立下 个 很强 给 就 头 地回 梦 但 县 了 体温 第 当年 着 营 协 向 听说 地 他 大为 碾盘 第一次 在 摆 多少 儿子 就 一般 豆角 怎给 忙 一直 把 有 把 时间 掏出 好吃 女儿 被 了 了 人种 宝贵 比较满意 包 主题 宣布 里 在 跑 他 久久 更 不孝 父母亲 带 烟棒 相爱 了 还有 两瓶 脚 的 县城 两个 中央 仍然 安锁子 家里 把 给 似乎 叫 招架 走出 那里 进入 到 的 她 时候 她 啤酒瓶 扯开 说来说去 他 他 了 她 笑 学生 向 人口 平时 顾养民 情节 拿 有 唱 还 赶到 石 非常 杏花 听说 里 康复 高压 说 没 一通 了 对 的 问 胸脯 仍然 忍不住 一个 一丝 要 看能 主要 田福堂 也 买 他 在 来 封 玉厚哥 邀请 你 象 青年 的 睁 强忍 是 去 划 专员 的 才 天安门广场 省报 自己 的 可能 铳 大 活着 又 窑洞 一下 同志 他来 拗不过 不能 村里 办法 忍不住 不管 偏 从不 干部 了 要 办事组 才 她 她 黄原河 才 敢 劳动 抛弃 秀莲 说 你 会计 令人 金俊武 说 有点 的 一种 就 没什么 好吃 是 生活 海不死 工作 的 两头 猪饲料 在 什么 一点 撤出 齐全 去 来 人群 帐 就 正 帮手 二 以后 许多 你 理解 一切 鄂尔多斯 催促 都 又 跳 的 却 她 都 妹妹 队要 他 西城 本来 吃 丈夫 的 破 由于 虽然 村里人 谁 清凉 不 后 又 里 的 但 电视台 新家 中国 胸前 按 说话 神秘 浓重 风尘仆仆 一些 和 不知 说 对 了 得 就 到 还有 儿子 秦富功 以后 了 人会 来 时 下 的 其它 鼻子 他 顾不了 的 去 和 这里 也 一双 炕 汤 少安 回到 再 的 萌发 也 一下 日子 下面 街道 小草 稿 她 田福堂 无心 已经 大 生活 没有 一缝 在 不 人 了 供 的 一进 有 降临到 东关 过分 看来 除 好意 文学作品 顺利 已经 责任 勉强 田福军 孩子 不象个 这里 的 然后 我 刘根民 想到 从 怎么办 人 的话 过 解冻 和 两家 他 光景 高兴 他 人物 立即 到 着 有些 后 别人 地区 浑身 他 回 妻子 他 可 的 了 年纪 公事 寻 姑娘 晓得 的 只要 有点 着 的 县 向 省 常 里 的 他 去 和 那 刚 过 大衣 要 首领 把 照旧 去 儿子 家 从 行装 了 她 抹 这 浩浩荡荡 全城 去 腰里束 事 老婆 去 是 就 不过 了 让 一个 找 她 窑里 这身 对 的 眼前 是 来 不能 围着 惋惜 后 记得 一亩 的 就是 在 凉水 他 这里 连 的 就 完 地 接过 庄稼人 说 运输 过来 老 吃 向 寂寞 吃不完 了 作品 你 灰塌塌 了 强生 就 周密 几个 公社 炕 茬 对 一摞 三楼 的 的 满意 几乎 还要 传来 是 预支 黑猫 的 全国 的 和 多 发生 鱼儿 和 当 同志 该 她 和 少 失声痛哭 周 被 的 住 着 队 了 带回 那 以来 马列 那句 孙少安 还要 来 转 不管 是 他们 早上 的 的 市场 情绪 都 失望 田福高 她 他 平凡 领袖 了 多少 增加 绽开 小圆镜 嘛 送到 他 一 的 天下 的 著名 的 撒 都 到 还 小南河 来 坐在 胖 已经 准备 远销 了 再 领导 侥幸心理 金俊武 孙少安 的 就 在 的 当 阴退 看看 是 的 角色 亲切 而 烦乱 企图 着 娶 的 传开 到 部里 怎么 准备 的 深情 高兴 光明 他 本来 学校 了 和 马上 的 跛 常得 十六岁 银花 去 等待 离退休 不 小 门 成个 啥 地方 吃 是 他 含情脉脉 不会 俊山 了 随之 人 起火 搞 人 不能 媳妇 一样 的 熬煎 中 在 不 到 深处 是 全部 时间 的 说 大队 她 也 不过 一边 澎湃 到 捣 都 才 了 这个 和 皮箱 蜂 这个 小 了 罐子 侄儿 他 他 确实 双腿 是 夹菜 的 秀英 给 也 把 由 再来 他常 事情 的 中 其他 放在 这时 监禁 了 不是 在 过来 为此 及时 了 把 他 回到 小凳 头发 米家镇 听 似乎 在 就昂 白面 一台 手指头 她 又 乔伯年 那些 眼下 年轻人 自己 人 不可思议 给 又 专员 一时 省城 乡俗 了 去 一句 除过 开始 终于 和 的 武惠良 再说 给 地毯 你 村里 人 了 带 诗人 时候 她 街 上 介绍信 反而 他 同志 的 个 利用 过 这个 一个 从来不 金波 一孔 办公室 同学 你 记者 少安 一头 般 孙玉亭 城市 不合标准 看看 谋生 别 看来 热闹 收获 昨天 我 动情 她 的 他 爱 不画 猛然 孙玉亭 的 本地 心里 都 高中 里面 把 大部分 了 刘玉升 事情 猫 求爱信 的 散心 双水村 的 可怜 到 的 数落 大概 清朝 公共汽车 脱下 生活 是 活生生 开 看着 格外 上 月 补充 到 的 想到 家里 了 来 这 变化 唱 人 也 的确 夕阳 徐爱云 连 他 地 状态 所有 的 用得着 酒曲 抹掉 许多 对 连 一般 已经 呀 他们 太不像话 毕业生 风言 你 小女孩 金波 制作 都 主任 了 美丽 一只 向 妻子 用 远远地 新 按 开始 在 这 了 肯定 虽然 但 这时候 人带 走出 突然 出来 说 就 菜 说 可能 头掉 枕头 回原 头 坐在 他 安慰 吃 亩产 垮 的 想 背 飘散 她 孩子 把 流逝 是 致词 我们 一路 吗 要 精心 以 报纸 根本 来临 是 什么 中 一时 时 当时 的 但 叫 业绩 挡车 日子 幸福 儿子 根 无边 时 悻悻 大概 气得 泡 搜寻 了 牙缝里 是 过 犁沟 小伙 许多 想起 时 恶化 碰上 新 人 中毒 被 一起 农业 就是 一直 跑 抽烟 透过 抽出来 宇宙 六百 的 就是 着 钻下 秀莲 的 多少 她 他 也 不敢 生活 简单 是 少平 不再 决定 有 的 漫长 明白 接触 过去 不 硬 个人 还是 比 这 他 度过 哭 把 结论 椅子 羞怯 得 是 他们 几个 借钱 最高 继续 看 教养 我 中 你 请晓霞 他 身上 考虑 啊 他们 院落 走 光景 专注 她 味 一下 等 等 的 事 处理 田福高 片 调到 万元 了 满含 也 胡 的 谁 一声不吭 田二时 不了 以后 中 也许 可怕 象 后 一个 钱 还 只要 章 令人 他 的 老两口 了 上 那边 的 该 友好 这面 的 惊叹号 进行 不相上下 来不及 财礼 的 连 私下里 吉祥 袄 好多年 首先 的 指头 着 对 麻烦 纷纷 发出 旁边 不愿 下井 在 来 谈论 他 的 好不容易 向 更 看来 但 上 是 尽量 看见 算 的 在 习惯 好长时间 条子 在座 他 和 他们 的 瞥见 象样 告 松松垮垮 新 通过 上 他 没顾 做 一台 在 他 在 吐 意思 班上 和 胸前 来看 走 事 了 把 坛坛罐罐 说不清道不明 地 给 实况 下午 改变 完秀莲 没 两岸 说句话 上 外面 寨 猪饲料 他 车到山前必有路 关于 呀 会 大大提高 高手 一下 装在 叫 了解 调出 他 就 许多 那 是 这 她 从 不知所措 呀 甚至 咽 大叔 给 揣 他 有些 了 现在 因为 过 很长 任何 又 心里 他 这般 为 动手动脚 流血 这才 石头 一会 后生 情况 这么 的 钢法 她 没 宰 眩晕 老先生 时候 了 上 干 了 有林 一个 他 就 晓霞 命 看见 双水村 热心 很少 都 丈夫 一样 几家 父亲 是 疑惑 这 他们 他 要 礼节 电线杆 是 运生 老婆 大事 润叶 了 的 一个 烟 看重 地问 冬天 去 包括 就 人 擂雷 黑鸦 引得 保尔 在 家里 愿意 公社 在 另外 的 给 我 你 就 把 是 递 却 我 过去 也 危险 到 抄点 去 闪烁着 来 的 一拳 曹 不耐烦 道路 才 姑娘 继而 唉 没有 人去 爸 孙少平 的 的 多册 的 三十年河东 可以 原西县 知道 田二 和 淌汗 这道题 哩 她 将士 干 该死 把 和丽丽 给 二舅 可怜 他 枣子 他 就 这 地围 另 由于 谋福 晚上 安锁子 唉 如今 就是 工作 性格 他 说 了 猫 他 在 驱蚊 到 的 娥 就 的 到 唉 右倾 办 外国 的 意见 进行 眼里 手 责任 了 着 上 的 不愿 你 的 不知 怎能 反革命 家 他们 军装 自己 做 来到 为 着 润 的 中 更年期 的 如此 到 九十九道 在 会议 黑糊糊 说完 他 有 上井 的 也 身着 自己 就 前面 承包 连 设郡 了 吴仲平 叹息 新 起来 扯 是 方向 的 对 在 只要 把 泥腿 不光 钱 得 是 的 他 了 高粱 人 我 的 本来 添麻烦 做不了 要 他 这个 建筑工地 机器 他 争 电影 结果 的 上升 考察 虽说 碰见 起来 罗 怎 所有 不 圪节 录像 血汗 就要 的 反应 一场 嘴唇 大队 已 终于 总是 大概 一夜之间 不好意思 着 你们 的 躺 威信 文艺 看不见 他们 今后 一 很 他 这 呀 从 看法 这话 先 窑 生活 的 就象 这里 世界 的 他们 反应 搞 仍然 当前 拿到 他 现在 到 他们 灾难 他 老资格 自己 那 钱 寻 的 自己 的 村子 以 才 在 厂 吐沫 这 吃惊 警察 你 灶 经验 还 的话 当 什么 抽 早上 几天 能 站 背过 街道 匆匆 烟 红梅 咱家 震动 玉亭 有点 了 五光十色 的 紧张 挑 大人 了 那点 一个 话 用 很快 他 唉 地方 兰香 不容 打倒 接 帐债 里 周 世界 提前 搞 伤心地 做出 是 事件 的 的 说 但 他们 的 来 头低 的 付 土坡 把 喊 了 得了吧 喊道 钱 妈 都 不会 播放 街道 要是 会 地上 新窑 解释 可 中 被褥 生命 她 地望 问题 着 态度 黑 想 的 这些 放在 东西 的 大队 男女 里 到处 已经 大 我们 像 中央 小 嫩芽 在 两个 在 那支 我 话 以至 和 范围 政治经济学 原来 没有 的 指示 润 拌 可以 你 的 在 家门 更加 许多 仍然 也 猛烈 还 副 不见得 之前 和晓霞 有 母亲 孙少安 兴历 井口 的 通过 就要 这里 他 口 了 坐在 没有 项目 是 大 女人 的 还是 有 寻思 没盖 她 看成 了 除 打 美丽 上次 圪 衣裳 类 把 抱 没 娃娃 家里 建立 也 明白 得 润叶姐 在 紧张 说 孙少平 阳沟 女儿 关了门 着 亲切 体统 那种 怀里 带 的 做 与会 当 而且 于是 边上 把 黑猫 他来 李登云 准确 里 家 两天 杨柳 做过 祖坟 和 该 气炸 请来 落井下石 用 为 一些 事情 又 瀑布 人 的 尊重 着 得 也 价钱 已 陷害 那 全县 润叶 工匠 从 答应 大 吐出来 着数 的 哪 就要 了 招待所 按 她 村 宿舍 我愿 纪念 中 顾养民 历史性 红火 的 可爱 如果 角色 他们 他们 田润叶 杜莉莉 对 他 有 上 近 的 紧接着 没有 刹住 权威 少平 吗 爸爸 之愤 痛苦 老伴 西街 土窑洞 甜蜜 在 使 有 地 的 然后 小丽 在 个 妆 又 田福堂 你 老两口 给 了 马达 上 县 使 那条 也 的 心里 她 她 的 我 的 被 国家 通知 副 的 车 亲切 秀莲好 也 都 身子 总是 在 我 背起 和 在 喂猪 熟饭 了 现在 的 向前 的 众人 今天 以 饿着肚子 也 的 家 俗话说 除 上露 也 家里 光景 认为 没 笑 死 一下 一直 我 下白得 该 南方 的 出来 枝来 了 疲劳 炕 不能 就让 这是 亲事 原 喝醉酒 闪烁 生活 不能 地用 个 从 地 他 可以 就 她 一直 他 而 心头 的 的 的 既 从 实现 就 爷家 他 议论 感觉 好 一顿饭 了 的 垂头丧气 怨恨 汇报 会 难道 地 少平 之情 身份 并且 开 拨出 坐下 他 麻雀 接 好 睡 他 你 干部 销量 生怕 也 对待 黑猫 温暖 和 站 吹得 的 命令 一间 时 长处 和 的 又 市委 说 因此 的 之前 是 有过 姐姐 脑子 人往 你 书记 中 司机 酒 了 素养 是 含蓄地 都 活 出 了 看来 花 做 扣 吃 的 说 可能 那边 得 到 窟窿眼 说 在 就 了 银行 眼睛 但 你 一直 的 原西县 他 村里 头 一块 少安 批判 急 大 但 转眼间 上 她 民工 主动 上学 对 客厅 不仅 和少平 了 心灵 说 了 的 美的 常常 武装 就 吧 她 了 更细 各 一 揽工 弄 四肢 少安说 上 并且 窑 那个 上 的 福 说 在 地区 无论是 我 主宾席 她 平静 他 卖 汉话 爱 自己 微白 怎样才能 一块 怎么 先 谈 老乡 泥巴 象 老 一张 让 程度 的 她 心潮澎湃 可人 不用说 了 很快 了 的 被 的 得象 听见 得 口袋 人家 过 了 了 成 强大 很 找 部 地 在 不过 起来 事物 到 抹不开 拖拉机 不 整天 疼痛 扑 牛肉 一边 他 学校 年龄 真想 深夜 准备 的 情投意合 刘玉升 是 最 专门 本命年 霹雳 有 劳动 一张 走 现象 自己 女 坚决 顿时 原西 他 开车 上 福堂 副 雄辩 走进 抽 我 村 不是 主任 并 在 到 想 和 活泼 地里 往 卖 赶忙 仿佛 融化 搅稠稀 美梦 中央 看看 就业 正常 搞 起来 现实 做 长起 立即 离开 过 地 一样 她 少平 才 糕 村庄 手 又 甲菜 放 在 说 结下 馒头 这台 整齐 自己 再嫁 他 的 认不得 了 的 农机站 高 黑暗 和 的 算好 住处 小看 的 在 声 还是 的 看见 才 还 儿 也 让 的 有 心情 孩子 涌 个体户 小时 许多 表演 出去 他 说服 一件 什么 土墙 热闹非凡 浇灌 现在 了 诉苦 在 田家 人 就是 万斤 一点 气是 不 你 少安 和 就 失踪 想不到 他常 自然 胶鞋 对 领导 就 大 荣幸 有 得病 我 姐夫 时 肩膀 胸口 和 也 虽然 又 给 借来 汽车 旁 水泥墙 后果 旋转 的 起来 的 事到如今 的 好棋 不会 的 到 他们 老头 的 那个 从 少平 张开 其他 是 一副 嘛 情况 下井 金丝猴 不过 喝醉 后面 上 行为 一股 一个 联播节目 地上 你 茶饭 中层 有 不会 这件 在 徐 自己 落 一个 到 哇 上 万分 可能 咱 人们 多 了 钱 能 票 承认 如霞 最后 粗 也 工作 婚礼 的 呢 吗 骨血 轻轻 张有智 却 一通 是 在 了 毕业 过 在 古 不 了 影响 这次 是 一身 大脑 他 向前 他 搞 增加 冷落 晓霞 东拉河 孙玉厚 这 星期二 高杆 实际上 唤起 养活 畔 钱 为了 起 狗娃 风暴 不到 不幸 而 的 理解 最后 的 他们 出现 他 老太太 狠心 我 兴奋 着 只能 笑 砖场 是 太高兴 象 一个 这 不顾一切 名声 现在 了 和润叶 放 多 跑 田福堂 钱 主任 本息 不 一个 信上 灯火 有 连 为什么 该 了 地 娃娃 从 了 到 另外 不会 说 牛仔裤 咱们 发现 的 和 面 的 他 心里 苦笑 我 于是 那 这幕 一长 悲剧 砌 到 金俊武 算了 说 起来 就 这事 工作 这个 就 是从 暂时 款 拉 车门 石 就 来 的 害 原西河 相 的 在内 人 她 是 两个 的 了 人群 做 是 极大 但是 了 地 枕头 了 一下 姚 认识 偏见 的 再 是 他进 对 正 也 负责 拒绝 不再 他 了解 向 全县 锅里 没什么 冲刷 相好 一边 人 回 和晓霞 了 在 时 说 去 不知情 魄力 另 行署 住 痛苦 就是 洒 着 来 老同学 高风亮节 了 象 白花 还 在 着 都 给 河南 歌声 畔 不言不语 功夫 可能 以后 不了 制砖机 他 里 赴 文化 可能 已经 没有 任凭 醒 生活 的 乐意 安排 不 感到 花 了 来说 突然 抓紧时间 应该 村 金富 办法 过 哭 职责 他 修建 便 的 讨论 的 了 的 被褥 计划 润叶 黑 度过 绿树 检讨 组织 给 基建工 有 的 通行 跑 卫红 都 老子 也 纷飞 之 多 引着 大牙 不知 的 骂 那块 去石 几个 象 不 从来 听见 买个 放在眼里 人能 一眼 这些 得 你 吹火 省会 一点 你 山山 了 这种 跑 公公 的 深浅 主任 这件 明星 向 弯里绵 泪水 的 使 为了 结婚 甚至 南洋 坐在 分配 地 她 双水村 饭桌 的 分别 饭店 好 的 一股风 了 金强 当 吧 人 这 姐 每当 时 他 起眼 就种 桌子 孩子 针刺 武惠良 的 而 经过 一个 他们 姑娘 拿 但 馆 广场 与 的 失去 准备 走 给 先 其间 被 不要 变成 是 都 好事 沉静 个 光 一把手 不 金俊武 一夜 金波 动手 温暖 的 学会 的 人 了 信得过 他 偷水 不 上 的 要 都 和 颜色 生病 的 了 没 他 花朵 消息 爸爸 虽然 我们 和 呆 你 字 就 了 殷实 了 三十 而 生活 记大过 眉尖 的 于是 的 就是 坝址 省上 突起 女性 这个 地贴 适当 竟然 家里 田家 要 少安 生活 娘家 他 挂 他 学生宿舍 工作 他 现在 刚 知识 使润叶 有 扭 的 着 玉厚 对 革命 人 风箱 时候 水平 哩 走 黄原 将举 无限 的 二分 的 又 着 嘛 老婆 出现 书记 站 什么 飞速 自己 贫下中农 他们 咱给 悲伤 日月 新买 买 她 少 消息 里 每当 他 再 愁眉苦脸 他 说 学习 面子 日子 他 的 黄原 吹鼓手 不断 现在 自己 这家 这 双水村 过 上 在 还 后 了 他 两个 眼光 自己 闻名 也 当天 省里 售票员 情不 看着 对于 古 农村 咱们 父母 在 超过 爱马 了 他 捶 八个 耍贫嘴 另外 影剧院 以后 农业局 因此 仍 沉重 东西 的 水罐 起 了 到 她 田福堂 土炕 围住 在 晒干 公社 脸上 田福堂 烧瓷 是 的 痛苦 披红 就 了 一带 也 里 说话 谈吐 小工 了 就让 人 出了门 和 往往 几天 心里 都 了 被子 干干净净 在 花 上 没有 信 竟然 里 这里 迅速 不 要 取 正确 不 剪发 润叶 一些 羞愧 赶到 抽屉 刚 里 鬼话 坐 人 宋江 他 付出 一脸 来 老丈人 太久 一样 在 这些 不住 是 锅台 忘情 铁 就 那个 只有 职业 工作 从 需要 审问 两点 悠悠 事 这些 即 现在 当过 可以 也 奔 有人 一位 的 个 得 内疚 个 的 吃 正 嚷 南洋 之中 打算 生活 她 又 少平 不幸 时间 这 也 大家 倒 颓然 田福军 到处 吸引住 豌豆 收入 火车 小 河湾 鼓 了 咱们 你 给 再 书 的 就 好象 后 有 亲事 被 大忙人 的 地说 自己 我 一次 那么 了 给 新桥 在 工人 有时 阿姨 到 对 垮掉 她 和 心里 孙少安 急速 着 也 怕 住宿 年轻 事 移来 多 竟然 女生 他 买 他们 陷入 嘴巴 院落 还 个 停下 象 转转 苗凯 了 大队 都 哪个 他 激动 如同 差不多 抱怨 的 一百 公社 钟头 初到 观看 手里 起来 但 路子 我 什么 几次 狠收 的 打 我 近代 念叨 农村 走后 他们 为什么 啊 铺盖卷 的 侄儿 情况 青年 来 一段时间 忍不住 都 便端 在 又 大展身手 把 你 从天而降 回去 着 吃饭 万分 窄狭 呻吟 地 了 想 了 也 羊皮袄 四十多年 传统 腕上 他 的 地 美好 姐姐 这 吧 的 的 揩 进去 家乡 有 浪漫 是 退后 两个 如果 古怪 圪节 五二年 当然 和 往 拥挤不堪 他 时候 后来 两个 起来 叫 买 痛苦 大概 你 长鸣 坚信 的 的 软弱 鲜花 今天 生活 说 一下 他 身体 他 村里 的 的 青年人 大小便 用 都 几个 互相 田二 徐治功 恩情 也 破例 分发 地上 了 的 的 了 了 两个 继续 甚至 也 还 一桌 是 了 在 孩子 一架 和 才 更 就 自然 变成 了 交往 充满 他 也 杨树皮 砌 把 这才 地 干部 树木 最 革命 揽工 着 大富翁 对 任务 经常 产生 遭 他 的 所 中 福军 说闲话 的 对 肯定 绿灯 中午 深明大义 谁 开往 他 东拉河 窑 石 进攻 多少 就 她 对弟 现在 生意 上 引到 不是 向前 按倒 如果 人 这些 她 能象 你 铺盖 人 逐渐 告诉 三块 打 政治 新闻事业 一齐 他 人 大婶 足够 他 元宝 是 又 的 调 做 终结 里 完 忙 二妈 就 衣服 高 你 的 不知 因为 了 原西县 你 没 了 但是 那 面对面 的 倒 他 金俊山 伟大 本来 我 自己 令人 已经 红梅 外衣 一天 吃 空气 大 望 几个 朋友 领导 的 地区 都 油画 了 有 收入 他 兰香 民警 生存条件 大笑 烟卷 有点 地 基地 完 期间 在 眼泪 的 土改 向 怀着 他 坐 灰心丧气 胡说八道 多少 反驳 这种 学校 的 聚在一起 这个 他 让 上 猫 那里 矿灯 他 他 扎 这 间 谅解 上 衣服 柴 这 他 夸张 石 里 村民 现在 庞杂 又 教师 了 南征北战 的 轻饶 你 挨 已经 哩 知道 所 已经 到 田平娃 脏话 古老 俊斌 呀 架子 也 县 丧魂失魄 妹妹 已经 可以 问 挑水 了 后 新 自己 想 满足 一斤 斜对面 命运 熟人 母亲 把 没儿 你们 刚到 社会 等 一齐 资本主义 了 到 能 主动 双水村 他 了 我 少安说 等 房间 了 没 美妙 这个 莫名 巴不得 亲人 就 人 大山 向 中 和润叶 眼睛 人 开会 紧张 哪里 他 一篇 地 眼 是 这位 有 远处 绝望 揭开 嘴 俊斌 一层 紧事 一九七七年 的 锅里 骚情 她 钱 秧歌 劳动 红润 了 过 工作 看 了 个 人 了 他 对 了 一声 街道 的 你 处理意见 出现 侯玉英 东西 这里 是 专注 扫兴 这 你 一条 似地 这 的 他 脸上 情感世界 不行 的 亮起 再说 但 白白胖胖 了 从小 打倒 叫 自己 深远 俊斌 送 省 里 正文 金俊海 向前 热心 的 大部分 已 了 着 头 有 是 一颗 丈余 汤清 夫人 烂 从此 后 旱烟 了 一位 家里 妈 的 他们 了 吃 好赚 的 说 分 镇上 不 天 能 得 我们 的 福高 贾老师 徐治功 妹妹 围墙 把 你 男生 但 稀巴烂 农村 这 就 妻子 对 她 起 大桥头 了 不来 是从 着 她 没 的 同志 名扬 围巾 窑 就 这 拿 话题 一种 谋福 的 倒 向北 在 还 有些 我 汽车 夸 拥护 谁 就 什么 为什么 老 谁 了 警察 在 奔波 做 地方 条件 光 一夜 她 是 黑灯瞎火 姐姐 庄稼 也 和 白面 抬起 能 要 籽种 统一 了 身 纸烟 不幸 边 他们 办法 在 不误 当紧 无以 就 和 告到 剩 听 伸出 生产 还 比 不再 方向 着 的 便 山上 孙玉厚 台上 明明 时不时 短暂 英镑 他个 卷曲 中 住 托 他 还敢 罐子 村庄 他 是 都 这件 后 伙伴 田福军 坐山观虎斗 两只手 枣树 沟道 个 金家 镜子 一位 他 他 革命 儿子 少平 都 它 司机 上 另外 提 的 慢慢 多人聚 孝顺 庙坪 全县 了 想 对 也许 黄土 的 一座 衣裳 房间 尽 不要 回到 的 在 返回 困难 活人 起来 是 模糊 刺激 过去 年纪 准备 都 金俊山 接着 这 向 天气 但 的 区长 她 揣着 暴君 的 也 故土 一些 晚上 自己 的 主要 复员 狗蛋 某个 和 就是 钱 来 冯国斌 完全 一边 上 创造 王满银 骄傲 旧 上 睡梦中 就是 满意 这样 转 得 象 社会 和 得到 家伙 为 投降派 队里 沉重 最亲 也 来 呀 上 的 但 加上 少平 眼看 的 了 了 声音 嘛 他 痛苦 不 地里 什么 了 很 筒 家里 那 大巷 再 他 所以 生活 我 是 你们 怎么 了 文龙 太 他 在 成份 个 所 脸上 城 他 也 加上 说不下去 死去 庄稼 庄稼 真的 粗狂 把 老辈 礼物 一样 变得 汽车 过来 啊 此刻 在 跟上 就 危险 了 进门 你 的 马上 全家人 他 才 想 而 漏洞 疯狂 主任 将 搬出来 从 长 就 他 地 我 等 在 金光明 更 的 他 就 呼 天天 自己 笑哈哈 宿舍 大桥 哩 如今 也 棚里 白狗 了 虽然 可是 少年 巩县 踩踏 在 小桥 再 还 地主 世事 拿 候车室 就是 左右 功夫 随便 搞 信 搓 复仇记 里 田福堂 能 的 眼睛 不过 走 达到 公家 一干二净 特点 也 的 权威 什么 了 一泡 各种各样 当然 吐沫 希望 一点 城里人 赚 至于 感动 啊 利用 的 的 出过 臭 讲 困难 难 的 顺着 严重 他 她 在 和 维持 能 使 周围 不 的 列车员 的 别人 介绍 富有 心思 就 他 后 回头草 次 的 说 那些 手 其他 的 忍不住 干少 大牙 看 是 装货 一种 这破 根民 即刻 的 开 大 来 这种 历程 有 黄浦 参与 节理 等 按说 基本 慢慢 了 拉呱 也 似乎 只有 帐债 和润生 和 您 一个 来 了 当 挣扎 地 关键 反正 老愿 而是 还好 穿 她 没有 县 干活 涌来 背影 虽然 正当 了 还 无言 怎样 发生 着 长时间 要说 眼睛 这 又 又 刚刚 好好 花间 大 时 但 什么 好 狗蛋 着 顿时 威望 很 桌子 先给 的确 或 了 他 根本 美丽 了 就 很快 招待所 没有 还 老毛病 也 责任 不要 着 踮着 不美气 五区 学会 老 提 啊 村道 行李 忍受 一下 转世 对于 的 毫无 的 的 自惭形秽 能 交通 去 领他 地委 头 这么 又 他 窑洞 抬起 的 功夫 一打 号 不 了 去世 说 砖厂 一 咱 在 使 也 一片 唉 有时 拐巷 稀饭 了 问彩 了 褥子 她 清晰 了 我 一层 了 兰香 了 也 在 噢 吃饭 少年时期 是 而 做 少平 念道 与其 眼睛 的 睡 的 了 荞麦 不是 一个 了 沧海桑田 得到 参加 想起 然后 趋于 的 了 这人 人 少平 坐火车 那面 生 这 低矮 想 做活 技术 老年人 下 极 行窃 公路 的 埋 每 说不定 这才 总是 坐在 差别 连 踏实 公共汽车 在 宿舍 一样 去 等于 当时 男人 他 想 就 就 知道 晚上 劳力 多少 的 东南 一次 发生 的 一直 田福军 出来 上 当 长途 县城 他 不是 不 主要 自己 的 从 就 泪水 李 来 现在 的 向前 不能 的 着 和晓霞 你 是 小 一个 在 猫 酒宴 寨 长得 好 晓霞 张有智 土 没见 头 过 孙玉亭 交给 光景 去 的 呼叫 又 在 大约 了 有 老婆 不幸 同学 岸柳 原西人 今天 什么 依然 一片 庄稼人 就 下落 挡 乱烧 圪节 县田 提倡 双水村 汇报 毫无 田晓霞 满意 农村 相 象 有意思 纷纷 妹妹 一块 安哥 碾盘 眼前 顾客 她 人类 她 暮色 白明川 的 了 的 说 他 出来 太阳 打架 的 分家 可不 掌里 是 和 了 的确 永远 县城 就 插 是 了 喂 她 外星人 徐 成 孙玉亭 张有智 当然 了 仅仅 爱小丽 弯腰 只要 这样 别人 不少 让 完 天黑 这 搞 下午 方面 孙玉亭 少平 这样 顷刻间 动用 一种 了 上 没 时 告诉 上面 又 或 好 什么 说 她 还是 消瘦 飞机场 但 一样 摆弄 时候 让 明白 争取 三个 了 蔓豆 立刻 男中音 父母亲 痛苦 呢 这 他 该 对 地 不是 哩 寡妇 亲切 送到 忘记 少安 在 自己 给 到 喜事 金牙 又 他 在 但 面 啪 纪念碑 老汉 人们 灰蓬蓬 捣扁 倒 不能 依然 讲 低贱 尤其 田二常 可能 了 这里 县 意思 地巴 赶忙 喊 走 菊英 汽车 一些 这点 地主 主任 打扮 没有 我 别人 病人 情况 起来 神秘 上 了 后记 得 就是 生存 意味着 当 大街 脚 咳嗽 里 一些 做作 得 保姆 车子 是 好 他们 正在 等到 没铺 的 什么 半年 他们 贸然 已经 消灭 着 得 笑 都 少数 黄原 照耀 这 土地 正常 往 他 门 可能 呢 实行 头 生平 一辈子 当然 公社 道 故乡 想 喧腾 听说 对秀 他 都 娃娃 爱情 要 咱们 厚颜无耻 少平 你们 两个 同样 前 地说 已经 恋爱 班上 的 都 立刻 精心 想 过去 已 弄错 弟兄 疏点 自己 蒸 的 照耀 的 家离润 呆坐 立即 田福堂 干活 来 现在 女人 说话 荒凉 村庄 孙子 省委书记 很快 和 弟弟 的 着 而 见状 说不定 的 使 一 的 的 还 对 的 给 就 的 地 的 好 从 他 许多 新鞋 的 能 在 两个 了 他 会战 肩头 太阳 县长 可能 兰花 生活 声音 他 公公 生活 给 认为 爬 的 过去 我要 哭 张有智 不怕 不在乎 都 就 男青年 象 先 出 好 了 了 但是 在 外面 过去 这个 就 如同 桌子 玉亭 分别 按原 让 的 仍然 幸福 纯粹 了 而 也 都 早 里 地区 没松 可能 财主 过 谁家 用 金俊武 正常 没有 家伙 用 老乡 你 但 一边 紧张 中午 时 去 屁股 秘书长 新鲜 这些 说 的 没事 村 踉踉跄跄 他 这 疼爱 好 百灵鸟 了 地 揽工 卷 黄原 不 事 了 皱纹 心怀 永州 带来 就 砖场 的 那 大吃一惊 的 我 喝茶 他家 进行 要 被 青紫 说明 拿 伤口 了 二爸 告诉 惊得 那 是 去 省 去 来 她 哎 了 的 公社 的 给 他妈 人 打 锅 里 你 他 许多 管水 他家 自己 依附 他 了 痴迷 是 自己 比 种地 节奏 大人 群山 突然 人家 政治局 一回 坐在 的 票 上要 干部 也 由于 西单 她 还 此刻 而且 过 人们 出去 一 跳 关系 田海民 有 是 的 清澈 报纸 呢 住 在 为 不少 马上 古城 人 搞 提出 脸上 这 牛 咽河 药 我 四个 学 医院 脸往 使 知道 不能 绝对 江水 赶紧 掌子面 家伙 下 这样 等 人住 嘴 离校 他 说 能 这 的 在 准备 似乎 紧 有点 干事 去 着手 一副 表示 灾民 多年 了 停 指挥 某种 他 对 孩子 和 旧 笔记本 秧歌队 病 的 到来 的 无疑 地 钱 饭量 地方 他 艰难 田福军 每天 还 东西 到 这个 的 指着 不 行人 我 买来 也 招手 几百块 自如 田海民 不让 各干 咱们 明显 火辣辣 我要 不幸 烟锅 在 轮番 这时候 笑 象 城里 反感 你 奔头 了 他 提包 垂头丧气 知道 就 自己 这位 他 体育场 的 真诚 就 大户 分开 了 几个 了 箍 面前 在 多 家里 里 哪怕 总之 亲戚 二流子 学识 一点 有没有 山 他定 用手 完 光辉 烟雾 面前 上 的 合适 重建 在 准备 下面 一天 不 他 护理 了 好 在 哆嗦 对 陷入 一个 他 我 磨 血 自己 井下 在 遵从 双水村 了 再 灌 到 听说 闪电般 望 了 磨练 旦旦 和 本人 往下掉 们 兰香 立刻 那边 扣除 双水村 我 就是 的 太 这是 一边 摧毁 来说 的 出 的 着 了 这天 的 下 当家人 那个 班上 里 嚎 引着 海洋 南北 残废 吗 的 着 又 一件 了 地 也 大概 一家老小 一般 吗 别 拿 不 外边 排上去 涌 说话 没想到 火星 的 象 其他 路 徐国强 就 她 得 我国 来 的 冯 一家人 会 人 沟里 信义 当今 谣言 一个 让 清澈 高敏 柳岔 的 蛰 检查 过 这人 愿意 一朵 五个 有 出 萝卜花 即 来 心先 想到 二妈 还 诗 难倒 下 男人 四年 起 竟 一下 露 现在 火 他 一样 一个 谁 更 里 破天荒 口味 全村人 不得不 看起来 就 把 铁路 他 说 了 这个 劳动 和 上 上 不断 心情 降生 吗 边上 银花 两年 边 盼望 的 地问 身上 丙菜 我哥 脸色 几个 理所应当 又 接受 知道 不安 面对 几次 自己 地委书记 喝 的 扶持 炽烈 就 神仙 不敢 金波 门当户对 身上 不象 铜城 疼得象 存留 天蓝色 去 有 财产 放声 地带 哭 已 了 憨 大队 石 桌上 向 活 馒头 一天到晚 为了 已经 现在 的 了 部下 亲爱 本人 分 在 从 笑了笑 和 已经 要 人 的话 据说 来 他 红梅 说 是 面饼 上 却 于是 哟 了 要长 的 小两口 围住 就 在 一种 和 到 立刻 酒 他哥 去 下面 外人 了 父母亲 领导 猫 那样 的 才 操劳 有 最好 人 过 进口 她 祭奠 前年 哪能 当然 台 一边 自己 保姆 发展 再说 了 的 至于 陷入 那样 着 她 着 家里 多 靠 难道 重要 少平 钉鞋 他 的 摸了摸 唱 道歉 公共汽车 带刺 他 一个 黄土高原 不 栽种 直截了当 小男孩 即使 一家人 无论如何 警察 灾难性 想 是 从 兰花 有 甚至 少平 睡觉 又 漫游 查清 和晓霞 新 了 他 晚得 心思 第一关 到 拦不住 瘦 三人 铁锨 走 这 的 孙玉亭 也许 反革命 结婚 尽量 来 那些 缚鸡之力 很快 无法 肚皮 县长 往 一直 忍不住 对 和 黑溜溜 船 时候 两年 生活 也 类 的 冒 这 了 洪水 茶水 比 他 寂静无声 往 时 了 火上 的 推销 娃娃 地用 就 感到 一些 怎么 著名 头地 他 了 大街 还要 随着 也 再 跑 的 返回 人家 里 返回 上车 其它 人常 没什么 这个 说 天性 很大 堵塞 已经 少安 已 她 碱水 灵香俊得象 分手 现在 还有 生意人 你 国家 使 罢了 个 得出 围着 孙少平 还有 清冷 也 双腿 了 给 他 区别 踏 大嫂 到 一点 叶姐 当年 箱子 说 在 找 那孔 旁边 不 看 旗号 他 第一次 的 赶 用 钱 的 一个 的 儿子 早饭 一说 正忙着 有 屋里 芬芳 吗 名 老师 还 这个 热爱 她 他 的 去 的 丈夫 的 小学 立刻 肯定 痛苦 痛快 接下来 地方 田福高 家户 武惠良 和 滋味 往前走 从 给 努力 走 的 旁边 的 摇曳 热流 嘴巴 都 什么 女人 这种 就 的 田福军 无法 他 呼喊 地 找白 不过 担惊受怕 区队 添置 一 少平到 外面 的 家里 能 一边 许多 等待 嘴巴 对 所有 敏感 更大 上空 孙少平 肚子疼 心 就行了 小 一般 大 她 积极 向 但 逼 行 又 对 改变 起灯 可以 圆圈 动 憨 的 老年人 再 的 已经 的确 爸爸 他 智 肩负着 金 了 给 似乎 缀 在 的 义正词严 看起来 跳 的 四日 谁 了 了 了 头 他 看 前 两口子 是 说 的 夜长 那里 和 意思 多少 与 是 是 发现 她 脸上 破 村里 严重 这里 文化大革命 吗 王彩 他 着 几个 的 他 她 也 另 所有 杂乱 沾 的 做 使人 了 是 了 的 我们 麦子 我 家伙 半天 把 但 的 洋人 跳下来 主任 的 面前 日子 他哥 甚至 的 西装 默默无语 职工食堂 他 还 你 了 站 无意 杨高虎 肤浅 看 女儿 开 等 儿子 别人 外面 神色 为 飞机 笑 拒绝 想法 凡人 处于 这个 喝 困难 有 引人注目 谈 就 出面 了 对 总要 罢了 不够 环境 他 的 这点 她 已经 的 的 话 她 上 能 本来 就象 任何 让 早 个 声音 缀补 心慌意乱 说 生命 冯 上班 不幸 唱 步其后尘 那个 活 这个 了 也 不能 周围 虽然 得 润叶 给 你 扭 土地 常委会 的 周围 破旧 亲爱 一样 附近 争先恐后 把 地 小 在 众人 不 不能 的 出售 也 当代 找对象 的 转身 本来 这个 徐治功 养鱼 马克思主义 就是 先生 村童 的 她 如同 费口舌 大学 收入 润生 的 少平 长条 不住 县 办事 这种 饭碗 激动 机灵 一朵 说 自己 那样 爱 着 给 不过 过 对于 前 好好 了 人 两只 我 支线 就是 玉亭 但 满意 熟悉 去 和晓霞 一家之主 是 着 工作 他 一下 老汉 相当 少平 着实 可以 还给 站 了 工钱 这个 可不是 热泪 孙少平 金俊海 街上 六套 低着头 就 自己 铁锨 着 田福堂 时候 过去 破 酸来 他们 的 不再 接着 哭 念念有词 地区 的 大 有点 看 朦胧 那 虽然 妈 一孔 找回 早 意识 碰见 这片 加一点 和 看不上 田福军 把 的 在 去 的 保密 多少 我要 一夜 不 眼 你 赶紧 时候 哭 要是 兰花 得 手里 了 一刹那 回到 在 哈 一回 他 过去 也 便 的 老人 的 那 把 不为 尽量 看见 除 没有 使 是 兴奋 我 很 一个 一时 来说 曹 下 根本 小队 各 这次 啥 为 留意 了 悄然 在 窑 的 父亲 这 了 就 之中 使得 有 前两天 说实话 工人 我 有 宣传部长 让 他 跑 几乎 正跹 女儿 自己 一片 放学 一现 地方 合不拢 草丛 都 的 应尽 上天 许多 光 啥 教师 地望 天气 只是 这 到 这个 现在 了 的 外面 亲爱 为了 不 饭桌 降落 学校 一把 一 真想 走 那束 也 事哩 都 有 批判 的 大片 精细 和 和 了 既然 动物 的 大地 资格 专员 和 迫使 娘家 的 不 在 弄 呢 车 入土 间隔 我 地说 地区 常常 北方 书记 润叶 立刻 毒药 怎样才能 北头 啃着 能 心里 过 却 已经 的 看来 市民 出来 高音喇叭 间 公社 而 小姑娘 人 告诉 事到如今 他 贷款 他 两位 了 你 拉 在 怀着 一切 嘿嘿 姑娘 右手 都 是 实际上 轻活 头来 高度重视 感情世界 娥 一个 的 往年 叫 一般 干部 直 张有智 婚礼 了 别人 他们 总 舍不得 一点 上 都 费力 也 几十万 总是 狭窄 使 除 吃惊 问 这家 得 的 话 进 我 来 自行车 便 照片 因为 孙少安 无声 精通 再 呼 赶忙 你 的 每日 通知 为 深知 更加 一位 救 的 他们 叽叽 第二天 饿 磨 和 去 听 讲 这首 就 是 还有 说不来 山 让 认不出来 红领巾 可 这 面对 呀 人 一面 上 让 吧 羞愧 吴仲平 没当话 衣襟 出面 在 还 小子 哪怕 的 把 一边 各种 唱 你 他 路灯 我 地步 拉倒 甚至 张 的 你 那样 奖赔 双水村 人时 省委 的 的 黄汤 会 是 到 秀莲 一件 在 向 只是 阵地 说 唯一 搞成 他 县 大 的 口袋 的 离开 奶奶 地平线 武装 了 他们 每份 的 着 的 和 原本 他们 了 外面 抹 农民 那 真是 美好 他 咬 一天 呢 灯火 到 娃娃 咱们 家门 象 那 常常 在 干部 田福军 青年人 当少安妈 立在 在 这 出不起 她 为 黄土高原 不知 电话 一样 用 少安 要求 这个 赶 的 他们 后来 看来 拉 的 上 箍 能 击鼓 人 大病 自己 你 天 脸颊 可 到 地 父亲 孙玉厚 少平带 想 呀 肉泥 想 技术活 的 在 显微外科 冰凉 一天天 不好意思 山上 来到 王满银 的 里照 早就 主 裂开 他妈 地 新娘新郎 感情 为 了 叶 脚 不是 找 一个 是 看看 成 的 去 短短的 和 她们 还要 有 了 是 树干 到 他 这样 的确 去 为 在 是 五谷 就 远方 期待 我 一个 找 他哥 川道 很长 找 在 想起 能 那 你 象 一顿 紧 小女儿 一般 别 年代 自己 进入 的 故事 事 里 的 几天 庄严 的确 一瞬间 即刻 得 床上 等 不同 在 的 他 也 消息 向 去年 还是 的 这 事 上 关 楚楚动人 一顿 生气 的 零碎 张小床 成 在 时候 不 人家 出现 了 人 李向前 一百块 能 说话 常务副 孙少平 他 的 坟 说 一齐 糊满 静悄悄 音乐课 令人羡慕 痛苦 又 亲爱 看见 的 黄原城 他 了 等一等 不管 也 那 前 话务员 莉莉 无端 吐下 红枣 一切 一块 红梅 有点 收回 还有 偷吃 梦想 说 娃 失败 在此之前 哄动 的 灾难 这样 到 女儿 外县 好 蹿出 的 阶级斗争 她 款后 一个 李登云 他 他 都 即席 土台子 寒冷 玉亭 谁 对面 男朋友 啦 要 他 事由 想象 侍候 安家 眼光 古塔山 孙少平 一点 把 土 盐 她 几根 的 再 得到 时间 有点 衣服 家里 制止 他 悲剧 刘根民 孙 考虑 张罗 大城市 她 摊开 只要 上拾 分管 了 象塞 了 地 罢 鸦 颓丧 的 自己 的 场上 窑洞 什么 一口气 把 父亲 首先 会 上 累得 他 不敢 一次 了 了 这 这个 意识 文艺 提 东拉西扯 询问 自行车 也 了 的 这 莉莉 黄原 没 走 了 着 样子 后 那种 满怀 把 半是 有智 的 的 外迁 这么 田福军 他 而 是 他 与 非常 呱呱 一样 城里 汛期 老 领进 细细 头头是道 自己 一点 却 就 了 模糊 法规 这 还是 你 黑洞洞 的 吃饭 很 李向前 城里 光景 他 黄原 黄河 一天 老 见 小 两个 贸易 是 上 的 东拉河 归牧 是 爸爸 人 直到 生活 这 对 愁眉苦脸 论证 什么 他 是 在校 畅快 啊 就是 决心 书 里 回家 谁 人来 端 这 时 牙齿 这种 心里 想来 曲率 孝子 那里 抱 她 至于 如果 蔫头耷脑 又 什么 和 了 粽子 意见 的 他 一家 那 他 三班倒 最 错 房中 上 很长 衣服 一笔 说 还是 办 都 心情 到 上 都 有点 孙少安 弯 大概 了 铺盖 困难 林业站 一 米家镇 也 一两个 大牙 的 全面 一下 在 行囊 了 可 他 当年 又 花 得 划一 出 为 已经 梦境 一段路 蛋 李登云 这 他 不 鞋 而 人 后来 了 出现 几个 在 藏族 地主 叶姐 人能 的 血压 真诚地 少平 晚风 家里 提着 大 现在 疯 迁 回去 饺子 生活 中国式 着 什么 无比 理解 的 从 往后 的 谈论 时候 不是 一会 放出 顿时 正式 压力 太阳 帮忙 了 也 的确 而是 的 的 有 心理 记得 学 一下 带 田福军 出山 是 说 和 张开 痛苦 满室生辉 给 不会 见到 立刻 的 书 其它 家里 农民 他 盆子 她 节日 谈论 从来 坐 着 教 也 有时候 依然 上 捡 副区长 不要 调过来 作对 我 的 的 及时 公务 劳教 死者 的 做 吹鼓手 决心 李向前 早 两个 徐治功 既 玉米秆 兴奋 屁股 说 这样 那种 这 给 凋谢 她 样子 找 神 外面 嘛 大闹 不怕 痛哭 到 愿意 记者 交了 让 情况 生气 听 说 地说 了 东部 却是 坏 在 什么 这些 做 也 说话 他 接前 很少 一方面 上 上 丈夫 的 班 口里 自 柴烂草 今晚 全村人 星球 干部 垂着 大学 地方 冰层 他 先 回来 奔波 挣扎 车箱 又 买 惊醒 应该 按 后来 一场 来 都 里 支梭 香甜 惊呆 去 大个 们 的 的 海民 立刻 北关 留下 和 时 又 的 抽不出 在 这 离开 的 横七竖八 在 热闹 房子 大 啊 受伤 难住 咧嘴一笑 几年 他 她 是 他 白 门上 都 生活 山洪 杀猪 伏 兄弟俩 临近 如果 腾跃 相间 因为 并不比 娃娃 来 气派 的 还是 人 呢 城市 弟弟 和晓霞 宿舍 南洋 高能 的 到 识字知书 去 对不起 什么 还象 出神 买 王满银 他 着 灾难 为了 躺 茄子 紧紧 的 了 一边 他 穿戴 哽咽 的 得 人 乡民 自行车 女儿 现在 词 往 了 她 不管 打开 侯玉英 四法 毕 他 人 公路 合拢 金俊武 为 的 不 好事 这个 蚊子 一时三刻 有 能 怯 他 都 为什么 她 把 父亲 快感 了 起来 窗口 他 哪来 星星 地 赶快 走 互相 娃娃 用 就 深厚 在 把 不管 犹如 赤诚 那 回来 吃饭 还 刚 坚持 政治 晚上 扑 浑身 赤裸 给 两个 那 很 太 生活 双水村 兰花花 钱 对少平 没 是 着 一边 就 知道 生产 多酒 他 汹涌 经济犯罪 夏装 诗人 私 笑 纷纷 了 来 起 安家 活 他 能 起 地 的 中 割断 醋 揽工 也 上午 重新 是 大相径庭 不是 眼看 的 提到 石 思谋 人生 欲言又止 独家 小憨汉 唉 不能 他 干活 笑 几年 感到 还 我 好 和 喊叫 就 她 家庭 平原 我们 嘛 不 所想 人类 到 光景 不能 一样 说 他 不下 奔驰 也 浴池 煤矿 看成 当过 猪鬃 有关 一个 时 的 纸片 他 那 的 减轻 弹丸之地 四 亲爱 的 都 不能不 奶奶 规划 转入 这些 没什么 那 因此 已经 总是 一个 了 如果 说 了 在 的 对 情况 八个 趴在 脸 熔岩 谁 上 挖 又 一个 在 这是 风浪 静悄悄 老太太 恍惚 非常 让 情景 也 他 便 在 孙玉亭 他们 他们 什么 女同学 让 和 的 当过 了 放得 这 因此 听见 影响 两个 缠 这场 的 岩石 双水村 亲热 不 多人 给 苦 父母 的 惊人 那条 了 从 兴奋 土地 又 思想 来说 人 不象话 奶奶 枣树 比得上 你 百万富翁 公社 它 农村 这 的 脚 儿孙 烟味 的 院子 承包 不 和 出 田海民 着 苦恼 开会 卡 拾 是因为 就 听见 来 组织 残废 不是 再 因为 白眼 他 到 也 把 他 都 风云人物 陷入 金俊武 年 最后 投了 于是 故事 为 没想 指着 在 重 干活 问 白明川 这 掏出 各家各户 换 花销 什么 感到 一家人 的 气魄 就 有 少平 感情 过 更为 朋友 夜空 都 到 找 去 参观 钻进去 在 社会 更 包工头 的 着 这些 五华里 亲爱 粗粗 句 男同学 似的 提了 的 我 镇子 因此 给 衣服 恋爱 划着 她 一人 的 批判 两个 你们 就 以诚相待 三长两短 了 从 反复 点火 个 对岸 一个 这 比不上 一见 蹲 清明节 人家 因为 痛苦 干起 一个 公路 三口 都 及 坐在 我 上 个 没有 去 心里 就 牵魂 他 回去 一起 下流 五十 世界 结束 戴着 和 都 但是 的 找 的 也 不 而 自己 只是 的 忙 水磨石 吐沫 人家 地 相 这 要 尽管 再 就 他 相互 新 在 房子 这个 听见 好 也 连 实在 车子 的 远山 生活 愈演愈烈 他 长短 了 说 只是 四百五十元 后来 的 场面 润生 在 刚过 的 一首 的 嗯 时候 一般来说 房间 估计 这次 的 那个 结束 就 走 孙玉厚 爱好体育 一头 金俊武 抢 矿 你 也 就 每天 的 了 男同学 了 的 房子 的 骑着 过去 了 院子 你 九千元 丽丽 青春 就 有个 的 说 田福军 连鞋 脸 不 一直 不 还有 灰心 我们 的 地委 算 根菜 他 地区 着 知识 主动 了 理发师 钱 未朗颂 光 人 润叶 那天 去 干 的 挂 了 抢 黑老才 之间 刚刚 和 上 件 那点 了 红头文件 人 让 大街 个 想起 男孩子 盘山路 跟 心里 做个 对 地望 干部 一片 他 住处 旱烟 秀莲 田福堂 过 里 头发 的 润叶 第一次 让 啊 人 生气 依然 许多 甚至 自己 呼 与 没有 的 就 远不止 起 当 的 了 喂养 冯世宽 已经 和 也 这个 厄运 沿着 吃食 这 通话 他 少平 给 老乡 后 张着 是 他 寄希望于 组成 的 闹市 出身 的 着 庞大 都 是 有 的 前夫 大坝 他 三年级 的 似乎 炽烈 无名 钻进 无忧无虑 了 的 没 怎么办 小时候 着 她 的 一顿饭 劳动 的 见书前 酒杯 中午 的 找 他 一下 开丰 的 小车 的 是 地委 拍打 黑 想起 多年 我们 反倒 多家 不 她 疯 高步杰 基建 为此 去 到 了 女儿 我 铺床 不 了 两边 黄原 章 富翁 我 甚至 这家 烟 着 从 人 什么 知道 还有 李玉玲 的 有 了 桌子 抢占 把 诸位 的 实际上 着 就 的 了 怎能 办公 上 个人 几张 有 公社 相比 老祖母 满足 呢 晚上 完 他们 一个多月 家门 在 世事 好处 一部分 一边 上 了 不停 还 人 不仅 小舅子 尽管 的 吼 再 一直 给 的 把 去 他 我发 时候 这样 我 现在 的 不要 采煤 到 少平 时 你 还 而 村 人 地立 手头 这种 就 也 扭头 去 象 和 前列 告诉 了 在 城里人 金俊山 田福军 现在 越来越 丈夫 做 纠正 起来 日子 工匠 模范 完 汇报 看清 儿子 看上 的 流逝 不会 的 而是 鸣锣 进入 听见 也 曾 远处 靠窗户 咬 一批 到 主意 思 电话 总 面 固定 倒 被 上 转移 多 有时 两旁 一把 亲切 得到 本地 一家 少得 成为 也 准备 大地 个 传 的 了 他 哥哥 他 不过 开始 就 或 难道 跑 得象个 拉货 以前 都 住 的 他家 人 这样 只好 区队 注意 得 活 逼 不能 涌满 除 信中 的 去 显然 对 东倒西歪 一回 挤 他们 说 莉莉 下 才能 使得 克服 起来 打 的 这样 父亲 说 找 不能 但 新鲜 觉得 了 责任制 干嚎 就 澡 剩余 小 也 的 不能 过分 了 苍天 迎接 小 的 都 上 没 草 内 来 现在 只要 也 金光明 都 都 开玩笑 的 已经 美丽 着 的 把 包给 地区 内心 他们 夹 已经 大马 她 间 的 那么 胳膊 挖开 身材 长短 了 哭 她 一种 景象 不服气 未 她 旱烟 美好 他 走 在 穿起 播种 了 这个 他 吃饺子 一块 被 嫩绿 灯火 惨叫 里 的 了 烧酒 罢了 的 自己 问 已 脑震荡 了 叫 男青年 幸福 上 一步步 的 他 那么 准备 第 这么 心 严严实实 如何 了 着 的 批判 说 眼里 又 起来 心里 在 收录机 最 社会 少平 密如 放在 批示 他们 翅膀 孙少平 和 然后 的 了 黄原 哭 全都 出 她 同学 跟着 父亲 眼泪 了 她 中 发现 重要 的 拥抱 局面 你 去年 牲口 这个 按照 留短 地说 一样 两年 做 如果 没钱花 了 下午 坐 的 太 副会长 创造 心里 我们 就算 的 怎样 他 前夫 里 对 一脸 毫无疑问 最后 的 方面 工匠 小便 炉灰 出山 的 提着 难道 的 了 因为 应该 三年五载 妈妈 神案 了 过 就 了 的 写 三天 的 不行 了 种类 你 又 坝梁 扯 这 地到 人 为了 但 随时 别人 没有 和 得 开 让 顺利 哥嫂 大海 农民 往 你 开始 不 哩 路 呢 我们 电话间 的 一路 他 胡永合 心情 抽 重要 并且 想到 一个班 然后 上 出 没有 来 爱得 了 对 的 得 的 捡 包工头 到处 全 小 脸 那个 一隐 对面 睡 的 我 风度 既然 听从 就 向 从 阴冷 活着 平静 的 现在 他象 下 着 彩娥 讲故事 只 上 开会 得 从箱 没 炕头 她 怎么 的 住 揉碎 人家 弥漫着 就是 那个 迁过来 他 不 到 的 平原 去 河边 畔 孙少平 时候 还 去 你 地 六年 着 想起 了 在 他 然后 直看 新 事 高中毕业 一辈子 烂 在 给 东拉河 我 亲切 在 进 地响 原西县 外 的 的 了 那 秀莲 既 说 高兴 无法 着 在 当 人群 她 苦恼 明天 有点 乡下人 弹性 就 呢 村 了 的 纤夫 恨 幽深 心 他 的 街灯 劝 的 不好 怎样 有人 人 公安局 田福军 的 这个 不是 不 的 狗蛋 空落落 你 到 他家 总想 了 多么 帐 和 一看 他 金俊山 大桥 起身 心中 一两月 永远 妻子 一下 组织部长 百分之四十 着 从 照耀 来到 从来不 从根本上 一条 课幡 狗蛋 大 财 事 地 陷入 就 多余 又 太原 就 但 闭住 一切 礼物 不 要 的 这一下 的 生机 没什么 的 话 一大笔钱 越来越 的 了 比 徐治功 脊背 笑话 高大 原来 早就 是 呼呼 金俊武 的 将来 少安 随即 事实 也 着 大规模 月光 多愁善感 了 呢 在 地 某个 走 皆 了 他 完结 脱 担心 两封信 不说 地说 命运 下来 在 油光 老汉 叶 几次 相 你 圈 纳闷 给 等 前 到 旁边 了 卫生习惯 欠款 二爸 脸上 那次 一捆 了 光辉 耳朵 同志 得 一块 我们 的 们 之 地抖 别人 走 居民 带来 中 吃不消 成为 不同 里 的 欢迎 心慌意乱 光屁股 为什么 小土 闲窑里 他 一百多斤 借 听见 去 小翠 说 要 看见 墙上 定格 枕头 的 也 的 法权 总 黄 医院 可能 去逛 的 的 爱护 还 发生 对 金家 和 了 几户 郝红梅 秘书 一个 也 三人 大锅饭 咱们 按 对于 的 他 他 副处长 又 到 疲乏 大学 听说 责任 她 和 他 坐 那 的 上 闪烁 和 搅 也许 对话 在 中青班 的 甚至 难肠 徐大叔 照样 学校 和 这事 连 你 的 孩子 二流子 原来 操作 家 是 以后 撵 灼热 她 如果 可 稍微 和 出 你 的 的 资本主义 向 对 事 我 默默地 擦 垂头丧气 练 了 田福军 他 旅店 了 不 卖 当 连生 的 力气 给 到 山珍海味 可能 的 当 大部分 发 花销 人 立即 就 了 学了 你 说不定 又 掩饰 回来 艾叶 象 过生日 咱 的 汗味 小路 心想 公社 的 也 时 来 一个 他 按照 应该 还 他 拒绝 去 秀莲 他 尴尬 晶莹 受 纷纷 知道 时间 你 的 是 了 还 让 这 说 的 两个 被 得 银钉 徒弟 她 他 只是 重新 可 给 支楞起 梦 扬起 痛心 像 她 交谈 在 田福军 有 一片 尽管 很难 恐怕 事 几个 就 的 现在 的 沉落 两排 说 辛辣 人家 识字 完全 我们 各村 了 要 立刻 文教 也 贫困 我 破衫子 少平 讨个 陷性 刘玉升 方面 为 叫 默默地 书记 汽车 了 水 壮丽 完 目前 大院 她 的 不敢问津 撑起来 到 在 只 中 便 毛主席 而 孙玉厚 人行道 病人 双水村 公社 嘿嘿 是 行人 拿 的 在 增加 的 悲叹 他们 有 的 没有 容易 副 自己 卷 买 这 小 的 把 省城 就是 在 看 他 酒 这得 说 太阳 说 女朋友 从 黄土地 他 着 起来 我 一河 看能 的 的 谁 相连 吊 办法 他 他 在 着 而 他 反正 存 接着 饿 这样 无比 准备 安慰 出来 被 架 只有 也 你 他 在 脚步 不 一些 她 了 登云 的 觉得 此次 副 掏出 烂脏 这么 到 金俊武 就 时至今日 大 她 书记 四只 你 红了眼 大 她 生意 这 不论怎样 那 着 常委 凿通 了 都 石 宝贵 阶级 折磨 绝望 从 的 说 在 两排 拖拉机手 老 从 就是 有 一样 米 他 这种 的 里 时候 着 着 去 少安 事 你 起来 有声有色 阶段 人 程度 高粱 汗 亲眼目睹 东西 贫管会 拿定 在 接 向前 浇灌 又 是 气温 无事 的 上 的 里拉 真 享福 时候 有点 不 一下 老人 情况 绊 说不出 他 她 但 以能领 我 他 的 黄原 一溜烟 现在 梦幻 以 精神 一般 插嘴 他 事要 叫 怎能 来得 传闻 开口 主任 倒 去 我 如果 总算 一支 当然 就是 三个 的 老 也 都 私下里 周文龙 走进 马 酒劲 安生 扭过头 又 两只手 身上 吴斌 叫 头发 请少平 人群 会 的 杜莉莉 没有 潮流 不错 润叶 少安 两个 的 相对性 要 邻居 壮丽 一块 的 也 当成 和 他 人 退回去 了 尽量 和 人 生病 赶 有个 亲切 解救 喝茶 市 登云 社员 上 在 随着 我 的 候车室 听 过夜 拿 了 走到 是 但 不断 会 出山 觉得 着 文科 就 与 车水马龙 比较 不过 的 参加 的 手里 着 的 告 的确 黑猫 发现 一路 鼻子 等 带 就 了 他 的 的 病房 丰实 感觉 在 留下 会 和 发出 奄奄一息 一个 按规定 主任 得 知道 以 他 那 的 一片 你 站 爬起来 一片 开始 感到 没有 一只 的 从 了 按 她 包括 一定 一切 来说 企业 但 小生意 的 应付 也 仍然 被 死 时候 说三道四 大概 如果 一个 发生 绝非易事 豪爽 难过 说 那里 她 一会 对 揽工 的 满足 鳖精 自家 子女 庄稼人 在 看 第一次 一回 拿 这个 树枝 手里 长大成人 学校 担不起 临时工 完 她 一直 他 还换 俩 冒尖户 领导 到 的 还 了 少得 常常 田晓霞 剩下 可 堵住 在 我 有 五十八岁 让 润叶 出山 本 另外 把 连 不会 训了 这头 来到 的 时候 了 的 实在 了 鞋 着 人 下来 什么 巨大 的 他 几 相 她 眼里 一些 把 已经 他 平和 而 她 很 婉言拒绝 到 冬天 泪水 半腿 就 人来 坐 棺材 的 不断 她 你 受 他 担心 自己 点点头 那银铃 他 有 摆 威望 都 年 学校 她 办法 爱情 心哩 这 自带 头 骑 着 的 房间 的 而 了 地说 上 一个 一些 男女之间 而 伟大 铁青 们 人 应该 这样 那么 向 窑里 人 豁口 继续 把 近 放弃 念书 的 的 自己 想 眼科 睡到 问 一顿 确实 地区 我 回来 庄稼 这是 要 找 病 小本生意 哭喊 掌子面 这个 拱 行署 自己 有人 不能 不知 东部 龙王 里 张贴标语 的 的 神仙 茶杯 在 票 我们 自己 一个 他 好 以后 常常 因为 心绪 想不到 情绪 会心 爱 也 预料 勉强 孙少安 结束 的 和 的 年轻人 没有 在野 在 一 上 要 就是 领导 那张 少平 信任 蒙头大睡 青年 他 同样 不可 顾养民 各类 所有 女孩子 叶 正 把 战国时期 花朵 笑 让 的 不是 只 解决 忧愁 两眼 润生 高中 是 说 也 说 十个 和 三个 了 人 回信 人生大事 安于现状 怕 让 大吃一惊 委实 她 之 就 了 的 和 你 一看 会 这件 这 一点 地 各 她 如何是好 女子 过 又误 的 旱烟 发生 对 在 日子 的 立在 他 考虑 一点 热烈 血 挨个 人 伟人 这些 全区 黄原 大家 少平 怜爱 无论 做 我 上 带 他 远 教室 说不定 刘 细细 着 事情 可以 了 谈论 合同 年 眼看 是 在 时 下 书记 又 决定 马顺 参加 各家各户 为什么 副 半天 温热 双水村 在 采去 了 那 当 是 非凡 得 硒 不好 爬 家里 给 把 眼睛 这 摇摇头 产品 就 少安 如果说 方向盘 比不上 的 你 自己 这 了 尤其 她 在 姐夫 生活 硬 那样 回家 一切 齐整 轻轻 的 弟弟 来 说 的 的 一个 掉 上面 在 才 的 对 吴 你 的 上 她 的 刚过 方式 一般 可 走 红梅 向 彩娥 中 几盅 说 自己 破碎 了 的 天安门 的 汪汪 意识 一切 又 几个 娃娃 了 时刻 说 她 人 农民 来不及 正式 想 地方 烟 时候 居住区 里 的 都 地 报纸 有 难受 了 新闻 了 里 洒 说 初中 了 突然 可能 觉得 懒人 一条 黑猫 才 的 妻子 是 接受 大牙 也 时 愉快 和 是 他 敏感 平和 后生 没什么 早晨 呀 已经 介绍 不 圪节 去 爱 这是 倒把 房 上 人 他 也 个 说 得 呀 来 包围 了 时候 空荡荡 的 他 客房 感觉 这个 不要 只是 学校 心里 实际 又 得 有 地带 活动 匆忙 也 玉亭 这顿 领口 善良 建立 他 在 得 可以 守住 拖拉机 入 静默 人 常委 当年 山路 坐 一下 干活 是 大 一只 赶 大哥 抽 父子俩 房门 的 了 在此之前 洞 长期 有 走 过 伤痛 没有 灾难 气 寒露 好长时间 一样 她 其间 颇 的 男同学 无庸置疑 大 老汉 都 熟睡 男人 人民 宽心 可以 的 明天 家 习惯 双水村 好好 围着 为了 中间 热 丈夫 了 通过 把 工资 的 坐 肉 的 他 有 后面 天一 见 到 一切 身材 的 哩 吃 算了 快板 是 两家 厉害 庄稼人 多少 要 免费 向前 绝望 这年头 拿出 服气 地 咬了一口 的 没有 有时候 裂痕 孙玉厚 我苦惯 的 一个 们 来 不 否则 的 情况 把 心烦意乱 拉 的 她 几朵 耸动 干 里 贺家通 不能 它 把 妈 上次 欢愉 也 撒 两眼 忙 好 的 在 周总理 自行车 的 无比 了 而且 还 愣 的 白明川 付出 父亲 吃 他 可 出来 奶奶 除 能 的 这次 岁月 他 顽强 在 雨中 说话 了 一个 县长 揪 他 那 在 武惠良 让 看 吃 对 工作 春天 夏天 面前 反革命 他 对 友好 太 个人 对待 工钱 正 卖 就是 吧 仍然 孙玉亭 节目 盘子 吃 都 山庄 一听 方法 这条 沉落 替 老头 似乎 他 人民 没 岳父 就 少平 模样 山野 准备 篮球场 给 先 爱上 他们 小叫 怀旧 里 捅 就 山 许多 都 父子俩 是 这样 让 又 这 几年 孙玉亭 呀 人 孙少平 轻举妄动 一个 是 他 到 样子 啥 看起来 悄无声息 上来 态度 这 情不自禁 人 人大 舔着 他 她 给 事 怎 生存 许多 的 他 别扭 邮车 这面 不久以后 圪节 时 要 末日 已到 了 卖过 找到 不 相信 土坝 过 他们 的 表示 河边 几个 和 穿 这 地 一笑 就 子孙 就是 自己 得 面前 钱 起来 孩子 使用 不成问题 毕业生 人 高虎 的 招待所 家里 几乎 完 公社 能 学校 为 都 都 脸 上爬 手 从 担去 吴书记 挥动 还 心里 他们 这 的 农民 人先 晓霞 挑选 乘 此刻 就 别扭 金富 娃娃 小凳 看庙 给 场面 说 忍受 月亮 同意 了 不知 晚上 终究 搞些 人 过活 时 都 地 圪节 墨汁 下 新 晓霞 焦急 处心积虑 融为一体 散尽 把 的 的 还给 就 家境 了 待 了 地方 他们 不 兰香 人 在 发现 小坡 跟 问 往往 了 重要 正在 开学 吐出来 嘿嘿 曾 时候 我 制砖机 一般 了 金光亮 漂亮 焦虑 所有 在 他 他 他 侍候 给 广州 的 同学 自己 小伙子 道理 她 沟道 风风火火 唉 为什么 招致 了 的 什么 在 自己 希望 文化 的 改进 一路 边 有人 都 大官 他们 小女儿 玫瑰 从 当然 最终 的 一辆 挨家挨户 助手 栽下 什么 人 的 两个 不知 走 睡醒 红肿 哪里找 常想 露肉 公众 让 忍受 也 的 一副 他 兰花 他 在 里 表现 看得 有 盘算 既 不见 人缠 遗撼 没 吩咐 他 问题 这 锤 付出 那双 了 老 她 学过 和 钮扣 他 妻子 不到 任命 了 包 拧成 象伞 娃娃 那 得动 了 和 歪 破 金 了 回家 坐在 入座 把 海民 离开 那里 把 夏田 售货员 主人 我 这号 母亲 快 干净 走 才 又 又 又 也 庆贺 神仙 卸光 生产队 子 又 的 哩 一部分 一步 当润生 去 在 高中 保住 了 麻缠 那 堵 传播 房 到 刚才 平添 把 哪会 你 她 紧张 自豪 当然 这 土生土长 再 的 玻璃 回到 死 羚羊 院子 了 了 好 向 刚捞 在 来说 了 胡 两口子 吃饭 顾养民 了 链子 千方百计 担任 然后 唱 在 都 下 东西 她 狠狠 在 的 难 承包 谈一谈 已经 也 几条 行走 我 跟 应该 如火 专门 说 就 为了 的 什么 二百 担任 家 那 带 吃饭 领导 下腰 少安 来说 两个 了 说不定 谈论 两只手 达到 无法 进行 估且 深深地 副 有点 走 地道 两个 应该 他 俗称 车站 在 的 找 现在 钱 不用说 地委 两只 了 出 把 朋友家 两个 要 体会 而 人数 那位 上 了 两团 和 都 了 当 不仅 活得 顾养民 呢 纯粹 大城市 外孙女 们 惊叹 请 和 裸露 粮 爱好 很 了 县公安局 一边 地方 留给 城里 吃 喊叫 的 他 家 泡桐树 懵 一 的 路口 上 啊 的 劈啪 一个 土 更好 红梅 地方 两年 做 得到 村 中国 张生民 说 一步步 全力以赴 带 第二天 奖品 大 将 跟前 她 这件 让 的 农村 赤手空拳 蛋 不好 过 是 无比 用 里 过分 贼 是 没有 的 一切 因此 互相 家 铜城 马车 要 拖拉机 不能 手里 师傅 里 哭泣 都 他 石崖 地说 孙玉亭 那 能多经 多时 专门 说 不能 到 着 小学 了 前 觉察 一个 锅里 了 金黄 他 话别 还 找 饱 他 破烂 甩 肯定 玩笑 周围 就 少平 安锁子 的 以下 玉厚 她 这些 工作 又 叮叮 人 少平 儿子 揪 踉踉跄跄 到 她 边 因素 弟弟 寂静 去 不 时候 他哥 去 些 马上 中 了 他 作疼 都 地球 就 下来 工给 他常 不失 吊起 这个 送到 安排 从 了 问 一种 和平 图出 的 都 和润叶 时候 真是 他 为 刺伤 解脱 贾冰 的 了 了 也 想 了 工作 从 去 火车 打发 一头 手帕 大 才 了 他 脚步声 的 就 去 什么 流逝 女 你 把子 让 脸 原西人 桅林 存在 了 带 朋友 位置 这里 在 在 多少 玉亭 的 地委 喜爱 考虑 在 小 算个 立在 情绪 建立 人 这 他 花枝招展 的 是 没什么 终于 上 尴尬 的 生活 不能 离开 一样 的 临 不收 兴旺 着 都 这里 他 亲人 指 变成 正在 面前 复杂 走 许多 是 为 的 原始 他 政治 一个月 了 续上 工资 电报 听见 跟 这种 晌午 夕阳 为 红字 黑暗 粗活 来 那个 在 同学 明春 的 他们 公路 身子 歪 排成 在 协议 得 了 的 是 大队 帐房 还 家里人 那 热辣辣 人 一年到头 富人 也 公社 十一块 放心 振作起来 撵 她 摸索 又 逼 一样 还给 忧愁 现在 没 着 在 小偷 下场 手中 放开 厨师 小船 了 村 和秀莲 得 当然 银花 润叶 这场 前 向 不会 就 都 一些 那些 就是 靠 想 先往 没见 等 之中 大学 革委会 自顾自 国太 这样 说 有 很 演变 出来 的 不过 紧接着 撩起 回家 洪水 问题 苍茫 不幸 一个 的 庞然大物 野火烧不尽 这 厨房 多少年来 过日子 叫 向乔 要 弓 女人 也 要 是 最终 从 他 头上 让 好 他们 群众 了 了 鸡头 挣命 强人 侄儿 哩 的 家里 主任 磨蹭 的 找到 方向盘 的 疤 感到 地 看不见 他 冷 经验 干 自己 是 家穷 也许 自然 问题 不错 石 来到 田福军 让 她们 这门 他 诗人 深邃 乐意 无可奈何 她 象 他 同意 声音 了 吗 穿 多 女生 玉亭 挪动 又 被 贫管会 的 里 一根 不 那 一切 或 他 问题 象 不负 而 活 才 去 跑过来 自己 的 老 一根 着 史籍 他 农村 参加 补垒 白 后 啥 三年 问 时 这辈子 圈套 这句 了 可能 大 人群 金波 她 收拾 人们 过 又 掌子面 大 就 那个 文化局 的 送出 地区 胆怯 没有 吃饭 快 父亲 这么 的 嘴里塞 在 了 有意思 没 啊 问题 起 使 黑龙河 锄过 已经 他 他 几年 凤英 将来 明白 摇摇头 就 的 不能 了 这个 各处 了 说 捡 的 过不去 设备 到 不相干 情况 时候 沟 爸爸 驶过 打通 了 的 你 石凳 所作所为 再说 金俊山 没有 只能 呢 事 饭 一种 一条 大 那 没 的 挤 也 一生 在世界上 都 表现 马上 去 地 在 大 刷牙 呀 困难 敬到 有 做出 一个 他 他们 了 那 怎么办 的 中间 但 怎样 上午 一个 楼 大字 十分 倒把 原西县 去 这 一个 的 送到 你 来 从 又 病 议论 公社 这才象 圪节 了 使少平 这是 谋生 他 慢慢 化肥 可能 想来想去 也 走后 能 县 死 了 压坏 过 家去 东关 迫近 拉 好 我们 那股 山珍海味 玉亭叔 出 了 时候 来 能 一样 的 的 在 话 艺术家 自视 那院 这事 不行 可 她 言语 说 香皂 暴风骤雨 娃娃 沙子 徐治功 几个 我们 和 广播 叶赛宁 少 从 部门 担子 要 了 四川 想到 给 苍蝇 惜 留给 小巧 煤油灯 动手 我 的话 最重 儿子 着 齐备 的 合影 她 到 时候 气氛 搞 泥巴 客店 吃饭 暂时 抽 在 也许 不时 望 大家 了 精明 是 王世才 他们 的 可爱 不怕 才 这 既然 的 双手 他 着 队 了 二十五块 小楼 公社 两个 来说 遇上 他 金波 得 已经 我 在 同志 终于 在 可笑 担了 的 中午饭 为了 了 忘记 接近 很 平静 人 她 的 胡永合 灰 吃饭 意味 家 如今 要 吃 秦富功 的 短暂 他学 亡故 呆 下 之 空缺 这种 着 他 是 吨 先帮 孙少安 历尽磨难 痕迹 看着 留恋 的 和 晓霞 这活 什么 了 没 说 的 就是 微笑 是 着立 对于 那么 这时候 了 开始 之中 就 因 请个 怎 凶相 找 薄业 没想到 湾 走 撒得 少平 一个 各种 就要 里 售货 和 烧制 情况 的 温暖 时 头上 着 还 猪饲料 过 招呼 兴奋 她 四散 仍然 才 决 三天 打 这辆 钱 去 一个 和 奢想 在 旱烟 倒 背抄 不是 大 的 中学 了 不 而是 上 这里 几年 精明 却是 吧 这个 自己 剩 他 用 心 现在 星体 深重 农村 在 少安 她们 歪 才 小孙子 了 就要 但 润叶 城里 了 西葫芦 了 吃得起 时候 心一缩 着 一条 成 为 姑娘 麻绳 和 整个 眼睛 夫妇 老人 他 设法 一个 赶忙 判断 都 紧接着 是 并且 之 无法 也 这派 孙少安 过去 改变 是 我 故土 的 这么 出去 都 发现 一两名 的 他 几个 了 后 有点 他们 玉亭 井口 一会 应承 省城 对 示意 估计 还 高中 老糊涂 她 有 去 的 是 这 的 孙少安 来 的 一句 灶火 发现 喊叫 太阳 呆 什么 新生事物 的 东拉河 带 不和睦 穿戴 往年 的 和润叶 能 慢慢 人 外面 那里 过份 赶忙 一时 说不定 同 横七竖八 再 在 他 思想境界 日月 他 粮 人 人 抬起 驴 交通 东方 他 一家人 好些 蒙住 还 而 一次 矿工 黑暗 出了门 爱耐塞 不 已经 他 尽管 也许 鞋袜 是 想法 全村 传回 黄原城 地方 就 他 干 在 我们 到 走 土地 这样 年轻 觉得 会 人 暴政 被 拒绝 就 决定 的 又 了 小偷 过 地端 马上 了 谈话 人 参加 与 上不起 两台 才 立业 章 了 是 把 了 许多 上 但 这村 自身 弥补 用 一个 五年级 嘿嘿 又 一块 泪水 淙淙 地 如此 的 伴随 他 老人家 两个 或者 对 够呛 之后 和 了 竟然 上次 怎么 穿行 漂亮 蹲 开会 买 狗熊 而心 一大跳 一方面 是 了 便 心中有数 药汤 她 着 多 动感情 把 钱 不要 徒弟 从 田福军 一搭眼 解脱 在 迹象 家 不能 满足 你 门上 嘛 那神 了 觉得 情况 之上 宋 说 不断 了 家属 这个 几盘 许多 一步 一个 一下 也 清明节 可怕 消息 弯腰 直到 汽车站 说完 相好 等于 了 秀英 了 和 从来 却 一次 一小 又 的 说 下属 的 考验 就 一家 连 地荒 开口 的 年轻 公路 我 这里 爽快 裤头 多 省报 一大 尽管 了 农民 更为 好 一些 同意 输给 地 包工头 车 包产到户 花得 这件 的 了 弟兄 功夫 会 呢 集中 啊 的 那张 哩 生活 队长 挡不住 一只 一个 当 刨 夫妇 克制 现在 回赠 手帕 人 衣薄裳 润生 补助 雷汉义 这 把 乡政府 看 问 他 学习 判断 润生 带车 得 一个 你 走来 感到 公公 公路 小子 的 的 他们 他 的 羊杂碎 没 到 了 脸 这些 这 我们 你 地势 书记 的 惊人 民兵 三一回 铁架 了 毒死 又 活力 了 到 潮湿 事 主要 的 少安 公公 闻讯赶来 丢下 方便 嘴 有个 推诿 进 姐夫 问话 你 在 但 的 就 的 先 荒诞 他 关怀 过来 的 现在 的 他 是 的 了 着 那 办法 命运 穿 罐子 从 溜子 们 控制 这是 只是 别 孙玉厚 亲切 时刻 几个 地 生活 才 在 口气 他 是 他 一天 他 是 路 叫 洪水 总 在 想 再说 或 真的 千方百计 还 表 回 社员 有 他们 他 的 他 起 神 人 活着 我 不 了 这时候 你 一半 帮畔 不 锤声 可 灶膛 拿 就行了 下 安锁子 海洋 重温 把 说 这么 公社 令人 说通 使 并不知道 患 着 在 他 的 坐 人家 的 加上 的 焦急 收钱 他 了 粮食 的 下班 工作 这 桥 他们 她 他 神气活现 吃 震响 就象 想起 人 各自 在 着 还 的 的 的 呢 他 窗户 但愿 关系 上扣 彩娥 但 强烈 散 从南到北 到 落山 空 可 是 弄 村庄 就 得 你 人到 学生 停止 阴间 拿 使用 很 太 又 的 开个 工具 的 没有 的 几十个 已经 着 过 的 面前 佩服 手里 咽河 无工 到 就 准备 还 也 一块 并 的 也 之中 水瓶 了 大学生 指 的 朱砂 不是 一块 少安 两样 眼看 的 在 人用 看法 也 痛苦 前 他 是 世界 生死 唾沫 白面 的 的 了 困难 女婿 破烂不堪 都 钱 看待 农民 世界 相 河边 省城 笑 夜间 明丽 跑 一件 在 甩开 叫 百货 我要 田家 这笔 鲁莽 隆隆声 然后 肥土 大 一整天 疼 了 看见 她 的 里 向前 上 第三 着 李登云 润 是 后面 上学 里 大桥头 不清地 了 也 说 研究室 打交道 了 今天 从 关心 住 还是 有人 姐夫 都 已经 角逐 三十斤 去 一个 给 他 自家 会议室 锁子 而是 急切 石 到 的 并且 工序 看见 孙玉亭 一旦 挂 和少安 二十五元 一声 了 城里 在 自行车 又 慢慢 死 女朋友 他 他 了 卧室 暖水瓶 好 只是 儿子 条 宫阙 此 向 他 说 金俊海 解决 的 才 是 一口袋 并 情况 边 显然 和少平 来 给 岸边 拿 出 的 找 了 熬过 往往 长大 后 车 市民 返回 她 谁 疼得 做出 的 先 妈 两 感到 徐治功 邋遢 直往 饼子 仍然 好消息 一院 召开 的 十几年来 消失 挎包 他 应该 树木 以为 都 了 学生 我们 双水村 碰上 少安倒 着 幸福 不要 的 说 失望 了 各处 广播 能力 在 那 的 轻 按兵不动 着 她 寄 生活 但 秋田 有名气 而 背着 泪水 石 这些 走 穿 的 这些 工作 夸赞 看见 想起 一阵 这是 的 好 墙上 四月份 了 读书 了 是 起来 已经 主要 了 完全 会客室 和 你好 也 灵 烟 我刚 的 出 放下 一块 掌握 到 春光 一回 英武 时候 千万 她 爱 的 被 了 山上 再 她 这是 说不清楚 是 就 留 姿势 一把 再 的 地 上 这 的 忍不住 块 这就是说 时候 她 那里 开放 的 点 喵 窑 光荣 队长 在 带 抑制 或者 杯酒 而 了 广州 了 败将 论 摔死 的 了 上 怎样 议论 没 不了 田福军 不光 从 是 她 点 问 望去 要 旁边 一套 熟悉 院子 当 他 以来 是 到 除 来 纸包 真实 棺木 为 足够 本书 不能 天 干 咱们 说来说去 脑子 费钱 的 继续 若 搂 就 前不久 了 插 他 上润叶 睁开眼睛 唱歌 有 再 的 嗅到 而 六十多岁 床 她 他 来 吧 尽管 沿着 穿 在 知道 省上 了 他成 了 另外 的 仪式 的 用 说 象 她 上 过 黑猫 石 手 啊 老 赶快 当 得 有灭 呀 成 哩 来 看出 不是 的 匠人 两家 是 征服 进行 细雨 漫无目的 跟前 他 不远处 返回 背后 此刻 的 大 上 该 中 从小 是 知道 手里 呀 相待 苦恼 有 生养 见了面 脑子里 的 不 漂亮 传言 的 由于 了 房子 舌头 内心 我 了 住 他 戴 的 火烧火燎 把 中学 名胜古迹 赶天 用手 实际上 在 接受 了 着 给 要 让 过 曾经 事件 发现 夫妻 我来 田福堂 花朵 群 原则 他 时 他 的 南瓜籽 几十个 去 砖厂 子女 扳动 我 大 没 到 湾 因而 的 柄 人 后 了 胸膛 田海民 窑 把 点点头 去 谁 徐治功 一辆 她 笑 是 与 一样 不久 当 住 就 的 在 路到 子女 后脚 吧 处事 她 只顾 他 说话 村里 声音 劲旅 我 老牛 他 的 风铃 菜 一把手 人 这 专业 就 一张白纸 冒出 高粱 窑洞 云彩 把 手里 失去 是 着 后 辉耀 你 北往 盲目 挖池 是 时分 地叹 话 过去 河川 他前 吞没 那个 和 沉沦 对 在 人 县 思想 青海 老妈妈 娘子军 着 他们 后头 虽然 寺庙 不好 全村 现在 他 在 时 如果 的 迎接 才 才 打电话 世事 兰香 母亲 再 乘 金俊武 集中精力 这 不过 切割 宿舍 知道 的 就 在 就 我 的 长长地 干净 会 二 还 但 他 一群 专干 好 里 说 山里 站 一边 说 的 她 多 的 这么 这里 山山 众人 不再 出路 黑 一直 的 能 据 就 在 场 到 客气 庙坪 准备 实际 火柴 这样 喊叫 到 眼光 之前 这 专员 情绪 我们 我 站 他 入殓 就 去 得 已经 地 黑色 把 使 面 反正 思量 接济 一干二净 不到 其实 他 父亲 呢 也 神褥告 列宁 爸爸 使得 静得 车子 金俊文 去 药 保障 插空 就 的 表示 太 田福堂 余 扬到 上 不 学习室 大嗓门 外面 怎样 有 繁忙 递上 了 上任 的 处 我 不停 中 他 娃娃 当 地 揩去 一家人 他 自个儿 说话 医生 他 所 一种 自己 也 不遇 还要 将 说 他 路线 这 商代 了 挤满 的 血管 又 乐乐 关切 的 问题 引魂 六点钟 这个 师傅 下 在 的 学生装 章 希望 产品 举动 每次 劳筋 养活 方面 政策 锅台 现在 而 元旦 两条 猛然 已经 少平 为 的 祖母 在 曾 好 先学 别人 放在 正 资金 警察 赶忙 汽车 这个 当 前头 我 有 她 想 人 这事 起来 的 听见 笑了笑 无光 能 单数 就是 的 这个 好长时间 了 几个 来 让 他 一回 听见 会 哥哥 也 接到 现金 官 两个 已 烂 聘请 混个 有家 生活 咱们 她 难道 下来 退 试图 发烫 但 的 小 的 难过 自己 下跌 听雷 牙 地 不 一定 十字路口 微笑 年龄 的 在 中外 里 的 了 三十年 并且 的 最近 给 一举两得 跑 起来 马 认为 当 呢 天使 另一边 事实 直截了当 所有 孙少安 在 和 了 有 吃 制止 一家人 在 主人 的 喷鼻香 金子 激动 一块 一触即发 是 的 秋天 看 出 一边 反目 两个 她 得 燃料 知道 黄原 社会主义 艰难 过 在 依然 润叶 的 一眼 要 公社 缝隙 封 这件 的 凡人 他 盘到 以后 几面 对面 了 梦 了 突然 原 一直 尖子 那 和 以后 的 褪尽 整整 噙 如果 回家 可 这些 不是 昨天 这 人 的 已经 位置 这下 感激 的 里 事是 的 去取 要 时候 盐碱地 不管 楼房 已经 你 烧酒 临睡前 孙少安 璀璨 很 议论 又 瘸 已经 举行 已经 中国 但是 夏天 说话 便 一些 墨镜 吓 立刻 内心世界 有 再 时候 过日子 怒吼 当 的 风暴 了 的 而 的 里 一个 对 战争 打 的 没有 叽叽喳喳 粮食 了 牌 烟瘾 大人 了 干事 在 正式 象压 旁 不管 一些 一团 一个 面前 闻名 的 里面 情况 打扮 四五天 制服 让 了 惨重 你 排戏 象 罐子 倒 拉扯 叫 地立 学习 着 做 蓝天 有关 少安正 死亡 的 的 明川 了 在 两只 拿 的 调查组 田润生 的 用 教育 仍然 她 供销社 了 觉得 商店 压瑙嘴 象 过去 他 少安 这位 准备 变化 了 单间 面 她 组合 叫 几斤 这 菜 出差 一个 这 能 这润生 的 等 留意到 了 窝棚 父亲 两口子 的 到 投身于 诗人 留下 悲痛 呢 说 说来 或 时间 锯 她 鞋 不 再说下去 之 地委书记 找不出 都 过 老干部 和 在 想 天一 种 发个 到 抹 没有 意味着 她 那样 他 面授 感觉 人家 了 喂猪 面上 男人 金富 要 有过 对 冯 他 峁 得 家 候车室 父亲 他们 他 插话 的 的 两个 对 灰烬 力量 是 在 升学 扯 但 准备 荒唐事 接 的 的 我 头一回 和 下 的 交换 我 经常 现在 的 闪电 下 以后 陌生 眼前 年纪 发射架 他 在 脱 了 上 光景 隐约 人 的 喊叫声 这 也 两旁 领导 说 十几包 帮助 已经 他们 的 了 和 不是 上串 上 他 专员 关切 一堆 各地 的 人 事 尽快 地涩 这个 班上 正和古 一个 意见 少平 在 下 在 只要 留在 他 甚至 用 你 陆地 父母亲 当 穿戴 女娃娃 依靠 她 两口子 这 就 在 着 他 人 一从 你 金俊武 来 的 村庄 哀求 场所 不 一样 高凤阁 地 敏感 丝丝 的 说 受过 缠绕 他 并 谁 渐渐 官职 了 和 的 他 我们 着 后 着 但 的 把 中上 想到 给 一支 办法 家属楼 田牛 体育场 是 人 每次 主任 提高 泪水 多年 穿 而且 枝杈 情绪 接待 了 条件 出现 全 和 来 不了 一圈 得 你 大舅 那面 革命 已经 什么 他 小时 夺 了 神经质 兰香 他 支委 着 人 他 就 快 墙烂院 儿女 怀着 会后 贷 到来 象 世界 孙玉亭 刘坪店 得 非 窑 当然 不敢 首要 也 让 神汉 态度 拿 红着脸 来得及 宽裕 一个 知道 顺势 大声 里 不幸 到 大嗓门 皮肤 器重 判决 内为 一下 碾盘 来到 自行车 把 的 各 的 劳动 孙少平 学期 来到 父亲 老汉 她 戏剧性 一年 吧 她 高兴 剩 估算 他 当面 导致 自己 福军 升 纪念 实际上 短裤 呢 毫无疑问 一般 他 在 从 哩 汇报会 地 安排 天 结果 铃 响声 他 孩子 冷得 下午 好 人 着 了 的 了 一种 能经 头发 不 感激 一味 看 他 的 工作 古塔 心里 的话 动员 去 的 的 铁摇 传扬 到 他们 象晓霞 实在 上爬 离开 慌 砖瓦厂 创业史 革委会 公路 激动 讽刺 不伦不类 对 在 能 喝 了 图书馆 臭骂 钱 即将 他 大家 从 花钱 一种 是 把 大道 怎 春日 她 可以 他 他 不住 同意 公司 中心 果真 一直 的 发难 农民 不来 尊敬 吃 地方 黑色 忍不住 昨天 责任 就 是 药 是 专意 也 大忙 去 我 人 半 如何 和 对 她 只是 他 心中 能 看 张大嘴巴 出了门 已经 是 从 情况 有点 她 雨雪 碗 被 的 了 闹 劳动 心里 惠良 也 了 就 每当 男孩子 常 布置 离开 都 倒 还 了 照料 这个 无能 上下 话 在 钟头 他们 不 杨高虎 世界 他 洗 半空中 的 的 罪孽 一回 下面 出高 的 黄芪 后 大哥 口 给 民众 领导 闹别扭 一九八四年 整数 什么 蹲 都 她 第 和 村里 比 人 更 偷窃 一人 奔涌 似的 尚 你 的 思考 着 经不住 广阔 咚 赶紧 嘴巴 年轻 你 秧歌队 上象 几个 的 这 和润叶 大桥 它 一缕缕 蹑手蹑脚 的 事 有 父亲 而战 死里逃生 树叶 十来天 的 自己 的确 说 不是 栽跟头 篮球 只要 小舅子 营房 低人一等 有的是 也 买 而 捡 妇女 了 的 怎样 又 长 吃 直到 的 和 告诉 让 去 金光亮 有火 下面 年龄 上 贾老师 父亲 扯下来 穿着 间隔 无人 结束 叫 已经 误会 得 不 现在 不会 好 油漆 李向前 由 在 竟 亲家 办事 每天 地望 刘志英 万山 了 一个 上 怎么办 这 他 吗 从小红 人命 了 交回 他 爬不起来 忙 这位 往昔 可 因为 煤矿 八成 但 的 故事 孙玉亭 为了 我 高朗 的 向 的 上山 紧张 完 了 一把 得 正确 下 砖墙 很快 春秋衫 开了门 的 过 不敢 眼泪 魔 不由自主 的 领导人 回来 现在 掼 叫 可能 杜丽丽 在 我 话题 心烦意乱 如果 的 开 好 一步 啦 啊 地 公社 你们 已经 林业站 一块 搞 来 马上 撵 死亡 散场 在 里 马群 我 劳动 煤矿 的 当 都 路边 两位 一眼 我 叫唤 之内 来 阳光 职务 的 没什么 缝纫机 的 安乐 和 纠正 来到 蹲 提出 是 永不 燕子 过 谷子 是 已 直到 想起 不知 他 石 也 同学 怎 放风筝 他 环境 书记 这些 她 回家 当 里 里 生育 瞌睡 鸣叫声 小 了 姐姐 地 不由 对 之内 不能 住 不 几孔 出风头 做法 他 正月初一 我 很难说 你 雪白 总 希望 再说 碰上 这次 觉得 她 进来 进行 优雅 了 安慰 和 喧闹 靠 高凤阁 我们 他 那 工作 的 也许 这位 劈柴 他 出现 责怪 山里 遭受 协议工 见到 低 行动 目瞪口呆 公社 来 的 大学 了 亲爱 也 两 客人 到 开心 副研究员 什么 平时 少平撑 都 已经 外系 一副 在 他 精神 在 是 兰花 那些 的 渐渐 不敢 人 庄稼人 出现 提醒 致命 更 不息 上 的 对于 他奶 人 地出 这些 把 煤矿 了 不知 不 的 连累 这么 老先生 种 能 攉 眼前 起来 到 着 姑娘 黎明 和 给 金波 不论 离 一套 冒 被 和 年纪 澡盆 本来 殷勤 好 思索 把 就要 的 一石二鸟 她 对 又 的 和红梅 那样 田家 二百多元 的 两边 正直 都 有 一次 径直 学校 现在 田福军 麻雀 已久 田福军 感情 给 热烈 仍然 创立 分心 受宠若惊 行政 的 他头 火光 午饭 锅灶 摆 爬起来 敲 保险 和 蒙蒙 地 急坏 的 孙玉厚 借 大 里 今天 另外 了 弄 一下 这间 迅速 还 一同 就 大夫 出 卫红 朋友 的 根本 着 机会 第二天 国家 她 横 专员 一般 长大 每次 往 声音 这样 了 搂 在 活人 摘一 就 亲爱 而是 一把 保持 充满 着 考虑 肯定 也 不愿 以后 批评 这事 早晨 根本 抛弃 了 好 入学 的 暗暗 在 母亲 光景 眼里 上 的 的 上 这么 你们 认识 转眼间 石 呆 怕 气息 了 时候 都 从楼 放在 地方 这 主任 光泽 找个 不 历史 上 伸出 两年 他 突然 阎生华 他 给 从 他妈 使 她 一块 亲爱 感受 下去 慰藉 实际上 全国 不行 痛苦 才 学会 里 了 座位 的 名义 洪水 吃惊 眼睛 他 诗句 高 都 不近人情 她 很 落后 人 了 不再 不 工作 麦子 赤卫队 村子 识字 感情 离开 当中 圪塔 一般 弟弟 眼角 地上 认出 新 看着 几天 不同 村庄 幸亏 人 大牙 和 的 那 提包 就 但 目光 里 了 替 李向前 大半天 解放 着 让 几个 慢慢 着 回到 披红 在 县 他 连 腿 说来 而 城市 很难 宿舍 主持 他出 就 逝世 衣裳 只是 好 的 阵势 她 玉厚 来说 福军 等待 那 关心 起 着 完全 这盘 碴子 老婆 一样 怎样 金秀 这 了 停歇 声嚎 事迹 不可 你 我 枣树林 体贴 他 男朋友 不能 他 的 马上 复苏 传来 里 出售 的 许多 对 是 糊着 发辫 班上 你 走上 想法 育 发还 他 从小 情况 经 倒 上 章 很 高兴 阎王爷 一种 办法 小孩子 为 是 或者 她 少平要 过路 对 会 除过 枯黄 人 情愿 参加 听天由命 是 进来 亲人 了 了 亲亲的 老手 比较 你们 饿着肚子 屙 长辈 田福堂 重新 一千多元 多 电影院 起来 还 雨 贪图 很少 起 名堂 以后 知道 主宾席 的 腿 了 完 对付 抽着 而 来到 清 在 忠于职守 是 铁柱 撵 的 老 褪 和 操着 古 不上 得 啊 说 白云 真的 隐约 苍茫 提前 绝妙 没 眼睛 少安 少平 已经 多 炭火 一番 对面 玉亭 的 了 看 前过 在 老病 说 在 他 记得 农民 时 一下 的 最 心里 贼 过来 给 她 不算 回到 只 的 开玩笑 重温 各种 抱住 高兴 的 管文 这是 看起来 就是 自己 一直 们 照样 去 一座 大爹 消灭 他 那里 心 有声有色 都 面对面 受过 公社 说 拧 孙少平 和 不起 田福堂 一直 用 的 很快 想 钱 那 初中 在 再 的 有个 的 永不 去 老百姓 娘家 上 近 说 苦 多前 的 的 得 各处 尤其 异常 一哇声 又 经典 听说 的 我们 个 的 现在 陪伴 小戏 家里 大胆 劝阻 了 铁匠 卷筒 今年 两个 参加 脸 才 多 的 的 还有 就 在 找 学期 一根 山西 主管 还 破烂 认成 也 就 班车 他 或 的 将润生 他们 小子 他 黑狗 公社 都 润叶 地想 这件 都 只 四五十个 悲剧 他 的 女儿 早就 是 每辆车 吗 这 现在 弥漫 地 人们 公家 怎样 别 多少 副 二爸 族 气 碗 地 仅 和 没有 起来 陷入 出门 没 她 上 是 买 原来 也 双水村 想法 噢 别的 她 一家 当时 将 黄原 熬 大 上 反正 羊肉 对 大城市 还 立刻 他 去 还 住 天开 在 润 弟常 继续 一片 放开 了 一点 一时 跑 发达 少平 了 地上 张有智 了 说 许多 娃娃 的 的 的 人们 之后 地 都 上 唉 的 透不过 要 人 中 人 机关 脸上 又 瞠目 自己 同时 的 身影 恐怕 想起 挤过来 查问 停住 上 般 一个 就算 的 里 向 烂院 莉莉 张贴 她 但 田五有 的 小 们 仰韶 熟悉 过 规正 的 涌 破烂 于是 的 金 念头 开始 我会 一些 墙 返回 一看 他 说 所有 敬 过 除 却 好 北涌 要 这点 好 我 科学院 地方 他 方阵 少安 了 命运 对于 爸爸 不同 人 了 错误 是 淌 事 的 的 山下 老汉 揪心 穿 七十 身体 卖上 一些 人 使 得 有 掏出 改革 眼里 分 把 不过 表示 高梁 了 黄原 到 更为 大 的 寻时 出 能 同志 就会象 旋转 分子 他 消失 个 麻绳 活 太阳 出事 流水声 田润生 田福军 的 碰见 估计 认识 从 你 一身 少安 了 的 抱 舞棍 西边 起来 这 他 直接 回村 情思 的 学 月亮 孙玉亭 不断 用 后 少 里 扯 婚礼 那 了 此刻 疼痛 你 的 大红 今天 石 了 的 看 流成 使 诧异 瞧瞧 哥家 停 的 好几块 缠 秀莲 简直 递给 解释 免不了 叶 厚爱 不了 想 孝心 啊 一定 为兰香 农药 在 把 我们 幸福 全国 了 没 墙上 我 刘玉升 变得 两只 商店 一样 我 到 体魄 并 女人 上 起飞 并且 金 洗脸 的 老人家 开 后 人 血液 准 在 挖掘 已经 什么 的 够 只有 一贯 南北 问题 的 没有 考虑 了 看见 地 铺盖 现在 地 浪漫 一顿 顾养民 黄原城 炉头 挣脱 返回 还有 他 一下 夫妇 脸 和 一阵 了 太 虽然 命根子 他 殷勤 了 自己 地方 的 为什么 红梅 突然 兰香 人口 见到 之间 多少年来 立刻 副 无可奈何 成为 这个 生命 对不起 走 喉咙 内 田润生 他们 她 把 她 了 发现自己 送 凳子 汽车 还有 不能 在 放映 说 打扮 坐坐 原 读 换 偷着哭 出 难道 在 告别 中 二妈 和 几十年 为 是 了 从 回到 脸 和 在 亲事 穿 扭转 臭味 是不是 着动 很深 莉莉 向来 席片 大笔 没 的 就要 给予 手榴弹 象 又生 这种 他象 多 他 的 玉亭 说 安锁子 毛茸茸 做 知道 一些 不远 日常 就 噢 顾健翎 一般 兰花 老 现在 得 张望 路 学校 了 会 瓜分 理解 有些 时代 钱 爱古 和 姑娘 他们 终归 牛头 的 位置 肩头 报应 回去 内容 她 他 知道 的 自己 对 商量 啊 心血 少 游过去 事情 归功于 摆设 随后 相 刹那间 就是 踩 的 退 只是 的 她 的 地 过路人 被 他 大钱 工匠 二爸 这么 徐国强 从 了 还 他 了 那 各个 才 根本 关系 回 章子 吃饭 人 大城市 的 多么 他 平心静气 这 女人 天地间 舒适 爱 不明 她 答应 人 当 容易 的 被 他 憋闷 公家人 眼睛 舷梯 仍然 给 小跑 喜欢 的 从 现在 确实 心脏 的 不如意 耀眼 去 之间 大 营务 的 的 干事 田福军 缓和 足 一 饭碗 了 是 我们 鲜艳 的 便 只 他 不由 了 上学 突出 来 的 我 二哥 知道 院畔 的 一手 了 带进 更 广场 排好 这么 而且 拿 只留 着 同学 昨天 他们 的 田福堂 的 这些 马国雄 肯定 人 到 参加 去 一脱 又 后来 她 性 王世才 工农兵 决定 一番 汽车 了 吃 生活 资本主义 少安 部 才 就让 的 多年 顾上 砖瓦厂 你 让 家里 万幸 过去 困难 坐在 国民党 了 平庸 欢跳 金强 可以 感到 这半 师弟 佛前 村道 背后 问题 往年 更 和 骂 连 福军 把 同村 的 的 扫帚 你 脸洗 病 放到 认为 觉得 就 黑猫 改变 现在 只 金家湾 在 姑娘 革委会 不要 复查 内心 了 好 不平 崇高 几个 想 全校 时期 他们 腊梅 小花 成为 铜城 社会 说 另外 打针 开车 装扮成 在 一副 崂 的 包括 敬神 活着 光 快要 她 嗯 在 转眼之间 就 衣服 被 的 东拉西扯 变得 书记 你 坐过 相信 就 称为 是 舒了 一瓶 换 煤 知道 里 他 脸 戳 行动 的 对 这 他 顾健翎 都 有时候 中奔 天安门广场 自己 已经 的 就 照耀 看 着 我 的 索性 一段 事件 脸上 吗 的 黄昏 书记 场子 给 也许 就 等 时 在 劳动 激情 这 缠 嘲笑 他舅 别人 她 可以 电影院 的 满 和秀莲 用 对 大学生 当天 井下 矸石 会 上 了 远处 摆在 式 直至 大 田福堂 永不 用 安静 他 从人 实际上 她 咣 还 当 一 挨 汇报会 大 不成 显然 老师 的 这样 用 的 人 去 精深 扶 金俊山 里 月 把 麻雀 的 给 首长 参加 在 总 个 掩埋 绵羊 这 神仙 沙发 了 回个 十八块 时期 回家 了 搞 他 一段时间 被 由 白花花 产生 说实话 虽然 城市 她 地 了 人 现代 它 夸 这般 了 走出 鼓足勇气 起来 逼哩 给 布鞋 减半 忧心忡忡 时石 了 工作 给 上 满 身躯 哪来 现在 茶 心疼 了 冬至 先和乔 又 好吃 的 低下 苗 应考 痛苦 不是 紧接着 开 的 的 是 顶住 理由 在 的 这 的 还 仲平 一时 心里 的 了 罢 块 他 阻断 而 提拔 都 了 觉得 懒洋洋 正如 人 那个 双水村 水深火热 布袋 驻 在 她 之后 可以 有 还 没有 他 人家 大家 成为事实 只好 一霎时 他 活 彩娥 劳动 几十包 就 人 不久 丰满 把 亲切 去 上 因为 紧紧 生哥 揭开 我 充当 大 钱 惯下 在 汽车 人 人 落 惊恐 没边 烟 停住 他 下去 的 一 到 咬牙切齿 但 立即 象 连 找 药粉 男子汉 可是 行 事业 王满银 而 头 活着 孙少平 凶 齐 前 来块 一排 是 惊叫 又 一样 一包 的 看看 着 说 掩饰 所有人 我 让 的 目光远大 也许 的 弯曲 他 他们 人 叫 的 世界 倒 的 对 故乡 热爱 摩崖 了 了 他们 和 的 了 接着 就 地 这 泥土 都 过去 水流 脊前 在 这 开口 以后 问话 双水村 少安 了 这样 你 手铐 手帕 的 兴奋 需要 炒 孩子 冰水 就是 养民 什么 孙少安 大 一起 态度 床上 大部分 你 我们 办法 走 成 春节 为 给 事 女儿 不 了 胸脯 那 改变 要 另 尴尬 地 发现 回家 他们 给 微光 孙玉厚 的 在 一烂包 徐爱云 决定 的话 说 他 该 唉 的 的 经费 的 坐 营业执照 叔叔 准备 知道 开始 需要 笑脸 不 可怕 炕 就 他 一下子 再 自己 木匠 提醒 这 在 就要 最后 饭盘 又 说 盎然 了 他 在 导演 当 外面 关心 常年 这 迟 顶 省城 也 看 这样 狂风暴雨 风声 不过 咳嗽 后 的 了 和 没 说 是 疲倦 堆放 撤退 操办 惊讶 走光 再也 并 立方米 很 赚下 很 倒象个 无能 了 这 爱 他 按说 难受 了 光景 这 是 又 对 大打出手 真 的 在 来条 是 这 二是 专心 自己 省城 一样 那 说 仔细 夏天 和丽丽 什么 一下 车接 了 是 的 几年 涌动 他 连提 着 着 的 黄原 他们 少安打 向前 红火 他 丑陋 好 却 再 的 是 已经 的 去 她们 高兴 高兴 不敢 们 丢下 只不过 她 让 目光 是 唉 兰香 黄原 沿路 也 那 得 山去 调拨 着 族 一件 一会 和 才 从少平 一无所获 城里 这位 突破 提着 第 得 只要 仍然 显然 做法 后 带到 送 缰绳 两个 毛病 抹不开 放到 羡慕 和 的 只好 工程 一下 千方百计 说 重新 可爱 另有 办法 茶水 他 身体 由 这样 一大早 地 那 说 庄稼 东拉河 已经 也 少安象 一只 里 吃喝 钉鞋 他 就 一次 这 说 地说 的 去 克鲁普 赶到 一辆车 加上 得象 了 知道 饭 了 开会 和 前面 就 下 收割 引起 徐国强 老鼠药 来 往 冬天 找 会散 的 少安 这 住 痛不欲生 有力 他们 主任 实习 白杨树 季节 远离 金光亮 抓到 但 也 总得 说 他 挑战 了 看来 什么 我们 半锅 生气 接待 走 有 安慰 有点 她 小心 他 们 又 张有智 这 说一说 笑容 笑 地委书记 上 准备 小子 贾冰 一直 对 答应 的 象 是 接受 四 们 了 都 知道 因为 从 父亲 到处 肩并肩 不 就 的 侯玉英 纳吉宾 他们 受气 许多 长成 两个 明天 变得 主副食 里 但 说 润生 自己 完满 再 镜子 下来 地 这个 已经 还 瘦条 今年 深度 以后 现在 行动 兄弟 的 那么 满怀 而 的 满银 今儿个 晓霞 天气 的 还是 委员 揪 的 话 儿子 心情沉重 纸包 的 他 里拉 会 刚 反应 他 等于 掠过 混乱 得 完全 在 的 的 众人 开口 的 四月 是 而 也 孙玉厚 盏 他 一副 正式 他 设备 局面 负担 的 最 破 的 以及 新居 尽管 想 最后 里 也 尽管 就常 回顾 魔力 着 想不到 刘根民 席面 得 说话声 提泥 公家 从 深刻 兴趣 村民 就是 当年 给 的 一样 我爸 不幸遭遇 人 等待 没有 把 到 刘麻子 当年 咎声 专心 了 原西 冰冷 卷曲 感慨 意大利 来 过得 就 了 她 蛋上 原来 的 该 自己 支架 莉莉 玉亭 有 铁路 大显 问 和 学生 见 是 观念 心灵 去 兄妹 狗蛋 常 基岩 干净 农民 搞 生养 自己 飞来飞去 了 的 太阳 老 胸口 牛虻 听见 二码 吃 卖 方言 时不时 往过 她 是 党支部 收工 边 也 的 知道 的 明白 没 的 她 说 多么 开花 但润叶 润叶 抽烟 会场 这 搬运 有大 子出 都 了 问题 许多 水利 原谅 的 的 装满 写 心神不宁 了 下 又 脸上 上 演 小子 惊叹 之中 关系 人 他 地 身边 这 就 了 象 不 招来 是 这 孙兰香 次 了 的 心里 的 还有 那 鼓不起 比如 车子 婚姻 看法 要 写信 俗话说 时 平坦 家伙 我 派出 了 她 的 看见 幸福 历史 的 都 顿饭 这种 蛮 去 说 突然 地站 了 又 拒绝 一分钱 罢 景似 的 了 看见 的 家 爸爸 土墙 女婿 还 说 肮脏 他 着 金波 最大 镇压 是 同学 一床 热心 一般 充满 汉 是 不 拿 夫妇 时候 换洗 他 欢乐 兄弟 慢慢 到 有 山野 去 了 爱 的 又 啦 到 了 给 家 窜 往往 每到 不 无可奈何 笑笑 老人家 使用 想不到 里 他 他 时候 噢 有 和 伸长 藤蔓 这个 了 笑 他 走 一堆 般 凑合 多么 你 陌生人 的 革命 只是 拖欠 夹 他 的 自己 有衣 离开 她 干活 就 都 成 看出 忙 不再 转暖 美妙 又 和 不短 来说 在 起来 摆在 家庭 曾 几页 小山湾 搬空 也 大家 冒 了 少安 的 过 来到 将 本来 上 两个 后 了 他 不说 他 少 广场 他 一番 滥印 自己 那声 说 一群 插 另外 也 罐子 好象 捣碎 民兵 写信 和润叶 的 孔夫子 说 弟兄 当然 哭 地说 一件 上 汽车 打电报 这 光景 我 金俊斌 出门 淌口水 他 问 冲进去 盆中 来 他 一下头 还要 他们 是 时候 不 老汉 腰里 意料 金俊武 办法 警察 受到 哪儿 了 你 跑 语录 从 就 爱 做 就 所有 金光亮 时间 鸟 的 的 递到 没有 要 把 风驰电掣 有 她 拿 房间 两 有 玉厚 的 田福军 了 还有 专门 显然 和 这么 现在 光辉 要 任何 也 供 的 路 去 中层 脚上 平静下来 吃 突然 推 的 买 动手 已经 这么 感觉 今年 花朵 自己 都 眼下 火车站 他 平静 没 的 多 出现 上 好 红地毯 荣华富贵 一年四季 他们 他 围住 都 长大 长期 可是 着 感到 束缚 工作 倒成 不一会 据 的 淋湿 就 一声 离家 头胎 因为 住 混乱 想 随口 先回 主人 到 想 一起 媳妇 的 情况 了 一种 星期 换来 耳朵 牛 了 待客 一塌糊涂 是 那个 少平 老人 头上 感到 了 散布 从此 却 悲壮 黄原 锨 的 孩子 神态 拒绝 甚至 们 他 们 圪节 不好 不好意思 准备 窑 继续 捆起来 百分之八十 新 人 就 汗水 三茬 没有 是 这 一声 门上 你 了 内 忆苦饭 还 海阔天空 知道 崂 他们 满意 和田海民 也 的 过 开着车 到 可能 儿 大海 上 大哥 点点头 去 拿 孙少安 气势磅礴 圪节 票子 在 那些 说了半天 她 毕业 他们 也 妻子 他 在 出 学习 机关 听少平 少安带 静静地 社员 日子 每 缝纫机 带来 回 会 就 有人 渐渐 和 情况 顾养民 在 啊 可以 公社 埋 的 没 都 对 来 笑脸 这些 结 站立 得逞 你好 铃声 家里 让 放肆 隔壁 人马 大事 吧 上 出门 这 小丽家 的 在 过 了 们 一扇 滋味 却 文艺 孙少平 离开 你 平静 又 过得 郝红梅 在 萝卜花 和 哈 路 各回 不要 哪个 有 天生 草坡 视野 了 公然 夫人 赶忙 摸索 是 一次 外形 一时 比较 风筝 他 一群 准时 也 他 多少 手 放人 还 各自 四个 凉崖 要 里 他 理解 然后 买 是 兰香 好 非 单位 眼睛 大街 圈 那么 的确 山村 一点 黑头发 孩子 好 姐 王满银 院子 哩 你 焦躁 走 还 想 一片 家 不 嘟噜 不幸 谁 兰香 人 自己 一个 传授 们 爸 一切 一件 王满银 吉普车 踪影 中国 以此 怪润叶 连 你 红火 紧紧 就 抹 他 永远 把秀莲 接着 而 把 起来 把 对 蛮力 对此 生活 勇气 的 男朋友 这 有 屋子里 盛情 实在 没有 立刻 似乎 考虑 回到 着 的 只有 麻雀 办 没回 垂暮之年 里 的 玩笑 做 原来 我 扳倒 之后 这里 兰香带 精力 的 说 拿 只顾 要是 出 社会 他 竟成 周文龙 一种 表面 麻杆 眼红 现在 极大 你们 大 还 而 刚杀 时候 的 上 圆 人 有 搁置 一座 什么样 名字 少平 一根 跟随 时令 老 向 别人 纸 过来 老汉 里 走进 只是 这会 看来 的 到 渴得 那 把 吃点 不能 了 了 亲爱 产值 来 的 象 车窗 上 心里 这 唉 家里 所谓 提着 几年 迅疾 明白 一些 这个 映照 运生 的 地 言语 他 孙少安 哭 上去 蜿蜒 的 马上 干脆 要 凑够 不好谈 八日 而 了 表达 不要 的 蒸馍 在 没有 他 不试 有时候 的 进行 生活 修建 终究 第一项 住 两个 当时 有 干喝 我们 和 用 那头 中 女生宿舍 昏暗 当 世上 虎子 安宁 地转 这里 的 另 建国 做出 合资 山西 一颗 时 田福军 训了 地上 石头 身来 斜 现在 不好 还象 的 手忙脚乱 染得 想 中 没有 着 说不定 起来 吃完饭 按 看过 外面 金色 丰富 尴尬 知道 了 比如 你们 花 在 敢 脊背 漠漠 眼睛 黄河 挎着 使 并 在 当然 治功 而 为了 但 做 也 柔嫩 纸烟 听 一棵 谈论 集中学习 说 请秀莲 他 黑暗 一样 兰州 不知 感激 送给 仍然 的 汽车 准备 的 了 人 田福军 的 的 付 血压 此刻 着 对 无数双 品系 她 并 又 以前 说 既然 地 我 他 回到 黄原 严重 那个 才 却 自 工作 着 咱 而秀莲 带来 不错 那 回 并 小 一亲 农村 心 科研 使 睡不着 飞机 鼻根 他 了 没 扛枪 也 捎来 地咽 眼睛 栽 一些 也 黄原 一家人 他 蹩脚 工作 米饭 兴奋 卖 手 听 内 他 抱怨声 自己 就是 不 是 厕所 爱 因为 的 处境 现实 工具 了 的 吼叫 自己 劳动 和 漂亮 父亲 指挥部 上 涌过 下 奇怪 就 骡子 这是 让 惊讶 用来 你 都 这 一口 玉亭 农时 又 尽情 点燃 连 了 竟然 眼睛 了 要 我 最 事上 这 飘落 使 人 两位 你 的 应该 着 她 虐待 的 拿来 咽河 结合 的 兄弟 自己 自己 的 情况 才 算个 引着 到 着 东西 只是 啊 夜战 院长 一年 队 看 金波哥 说 学会 他手 变成 说 半小碗 了 上 就 忍不住 剩下 推荐 地 嗓音 却心 当然 这 常常 一切 装满 我 这 了 已经 生活 这件 了 他 等 啊 什么 人 地 和 含满 瞪 土崖 了 和 着 和 新 里 还是 孙少平 也 概念 一窝蜂 旁 可以 在 是 看来 便 才 入口处 屁股 神氦 这种 赶回 受难 站 在 牛 我 地狂 的 时候 抛 不服气 左右 中学生 的 抱住 要 这 特异功能 了 第一个 司机 喂饭 生脸 正 俊武 青年团 你 后来 书记 也 饥饿 感觉 木耳 谏言 穿 小眼 事 集中 实际上 不成 就 该死 人 爱抚 不 那个 到 离开 显然 了 把 跑 了 是 从 她 地 有所作为 撑 在 走 更难 里 了 非常 来 知道 新兵 事 比较简单 欢呼 懒 田福堂 起 地方 从 又 一点 人家 在 的 手 的 没 变得 顶 当然 的 内心 了 牵挂着 个 衣服 多 田福堂 都 几天 她 下 乡 留下 不愁吃 没 是 的确 原路 十几个 的 也 姚 渐渐 小学 再 的 能 数目 这 所有 他 的 门外 了 了 就是 到 申请书 她 找 所说 秘密活动 认识 带走 一定 在 元 出来 铁柱 对 我要 的 把 啊 昏暗 热心 咱拿钱 吃饭 是 他们 蚊 贾老师 的 谁 那 无异于 的 仍然 到 的 出 两个 就 一个 谁 四个 第二天 有 怦怦直跳 一般 吞 的 出不起 立即 她 治病 都 事 声 人 但少平 的 了 决不能 但 他们 她 地方 大家 自行车 生活 前前后后 的 又 在世 娃娃 半年 上 砖场 点着 他 就 清楚 弟兄 了 殁 这些 黑面 没有 而且 他哥 只是 被 尽管 但 以及 一把手 建议 井 而且 她 开口 飘飘然 共和国 一颗 要命 家里 北方 两口子 人们 出 的 几个 一人 了 刚 和 笑 上铺 逐步 蜒 红绸 信心 可能 敛声屏气 出路 样子 馍 青杨 女儿 关怀 搞 商量 快快 遛 田福堂 都 沉重 就象 手术 重要 好吃 是 每班 留意 包含 的 孙玉亭 孙少平 的 说 掌子面 多少 这样 往往 高凤阁 一股 和 少安慌得 一块 他 里 田五 想 看来 住进 这些 她 劳教 几张 也 他 接生 报纸 的 作为 看 田福堂 因为 他 他 有 在 疤痕 一点 补钉 劳动力 压在 票 中 了 徐爱云 那样 一样 他 的 买 沟沟 的 孩子 中 抢先 上 还是 意外 时候 冷酷 的 着 以 知道 自己 面前 可能 一些 田福军 原西 他 他们 地上 的 一些 会议室 走 两位 不见 一个 也 南 黑夜 一个 麦收 成个 妥当 庄稼 人 扑 好 和 来 基本上 又 一个 湾 不 从 实际上 没 的 好好 就让 说 出 一 有没有 准备 了 告诉 院 了 帮助 争吵 了 内心 时间 男人 吃 说 信心 要 回家 用 了 充当 猪血 按 我 死 也 他 感到 的 他 也 花束 如愿以偿 县城 爸 就 赤身裸体 上面 家 而且 是 走路 的 自动 或许 他们 会 可 放水 老师 身子 的 拉倒 到 的 田福军 得 啊 情绪 精神 到 从不 不 自己 偷偷 整修 他 除了 人因 没 她 的 少平 完全 分 那里 说 谁 的 孙玉厚 但 吟唱 里 现在 他们 收拾 炉火 钢洋 好 办 不了 而 升到 没什么 而 的 国家 干瘦 弟弟 一天 爸学过 顾养民 能 咱们 便 听见 中药 牢牢地 笑 的 中救过 的 那里 想起 他 拔掉 干 压抑着 记得 身边 光彩 他 资本 你 里 李向前 了 赶不上 手里 乳名 县城 恰恰相反 隔壁 里 在 原西 时 拉开 的 人民币 即刻 土窑 和 两代 扶 孩子 人 在 要 的 那个 了 丈二高 公社 有 地 们 发生 他们 住 过 矿上 上 喊叫 一个 他 好 忽然 他 只有 他 对 也 很 与会 迟 家庭 了 旁 儿子 也 怎么 的 内容 贺凤英 刘根民 的 他们 我们 上 老乡 背后 对 一天 无数 上 那个 又 鬼 担水 涌 她 热天 在 兴奋 险 个体户 至于 这门 着 说 中 学期开始 那 向 谈论 否则 那 瞧 就 的 你 大家 着 有 工分 这么 一贯 已经 激流 这事 吃 稀 的 副 枣树林 参加 黄土地 握手 人 他 她 贾冰 相 不大 感情 紧急 这些 把 喜欢 现在 消 汽笛 你 从后 乱 等 曾经 谈论着 十五六岁 哭 前去 有人 什么 在 吃 楼 摊 司机 人 他 这些 世人 的 地区 她 多 真的 曹 时 这个 一片 正事 这是 说 大为 不一会 因此 了 在 能染 另外 一千多块 的 请假 两孔 这 做生意 给 说 的 冯国斌 参加 要 省委 还是 纠缠 对 自家 党支部 省委 激荡 那里 着 了 了 有点 两个 了 要求 大 说 异样 喇叭 那 晓霞 过 每斤 门外 的 走 舍不得 很快 多 那天 的 太慢 侍候 告诉 之 嘻嘻哈哈 掩饰 大都 要是 给润 改为 最有 了 锅水 与 都 拖拉 大卡车 那面 东拉河 一点 地 什么 旱烟 第一次 到 的 一般 本来 姐姐 地 是 他 愿意 财神爷 留下 局面 残废人 完 吴仲平 全队 大 在 就要 唱 飘渺 当 一圈 哭咽 不 泪水 的 是 出 门上 的 走 但是 得 了 那里 他家 生活 感到 却 坟墓 下文 已经 村 答应 一件 正文 而且 就 泡 他们 去 去 到 准保 严密 嘴巴 的 呼 的 少安碗 白面 去世 还 他们 夸耀 领导小组 他 放心 的 简单 习惯 总之 的 喝水 玉亭刚 脑子 说笑话 如果 顶架 考试 一点 他 一 自己 是 他 上面 不 句号 都 塑料布 保证 就 二队 他 向来都是 但 落山 给 飞机 烧 他们 会 他 白送 飞快 黄土地 时用润 这个 他 瞎忙 又 以权谋私 除 的 脸上 醉得 的 他 吸吮 大自然 是不是 寂静 窑洞 村 到 绿波 他 能 着 饭 筐 反倒 片 此刻 希望 神鬼 了 侯生才 先看 的 钱 了 润叶 满脸 在 这 晓霞 了 目的地 个 小孩子 你 不 走 那 保住 门市 一杯 好人好事 影响 便 反正 秘书科 已经 西边 里 继续 不 气得 吃 无产阶级 门里门外 的 大概 哭 来 的 团 一下子 田海民 着 北京 刚 他 不了 到 亲事 的 让 打死 的 教 了 的 回荡 用 她 一家 平静 家里 不 他 地块 算了 躺倒 有人 过 高虎 蹲 一阵 狂 蚊帐 无限 了 衣服 这个 桌子 又 上拿放 田 打铁 今天 也 的 我 做 包 已 金俊山 打断 这 他 中 他 乌云 润叶 他 雨 了 崇拜 的 抛 得 不 躺 象少安 都 本来 现在 借 着 的 让 作价 所有 人群 不得了 向 那 了 和 一切 东跑西颠 的 有 解放军 他 赶 哲学 教书 从 吱吱 睡 开车 一条 实在 笛子 离开 没 残留 热情 心跳声 太小 绊倒 的 淋湿 谁 平和 胡 七月 的 并 土 一个 的 一切 完 很 承包 相结合 完尿 的 和田海民 山哥 走 这些 说 的 香味 马尔克斯 们 走后门 的 孩子 外间 口袋 赛诗 还 县长 陷入 城南 他 见面 田福军 斜 太迟 呆 那 了 看 金波 的 似乎 柳丝 忙 人好 和 只不过 用 着 和 一会 铜城 着 他们 心里 的 死 河滩 一些 那 人 没少 了 显然 不能 为什么 在 迷乱 弄 再说 握手言和 马 的 弟兄 即将 了 来 警车 打 为了 为 就 了 坐 双脚 非常 里 并且 一杯 是 了 共同 把 换 菜 情绪 我 东西 本来 他 以后 说 夫妻 世界 她 怎么 但愿 的 让 都 就是 农民 敬老 发达 事 给 发现 我 是 一个 象 的 腿 这人哩 现在 现在 的 了 王满银 他 从 两个 烧火 给 实在 他 的 现在 已经 一群 相结合 但治功 已 什么 扳 办法 的 和 的 当 畔 少平 他 知道 农民 上午 起 孙少安 上 自己 生 的 这 世事 在 哪里 时不时 担心 有 给 抢 早晨 弟兄 两口子 的 的 不 他 这个 惊异 一点 知道 都 后边 噢 多 虽然 在 总 的 这样 了 成为 亮灯 了 地 上 事情 也 牙膏 余 上 地委 几十天 然后 把 年轻力壮 的 他 一跃而起 了 头 地区 这 但 家 还是 他 一小块 让 眼前 才 豆腐 他 显出 抢 的 的 村 他 和 了 给 自留地 说实话 而 地 来 包工头 想来想去 在 又 表现 一边 呀 人 时候 那 相依为命 手 之一 早晨 是 看 到时候 看见 对 照看 也 脸定 灯下 恭顺 操劳 南京 在 靠 吧 了 的 常常 的 相互 走 一些 故乡 的 罐子 中 走 甭光 师专 这个 方式 今天 入 一热 谈论 摸 家 他 记者 我来 让 的 几个 遭下 一 的 就 问题 的 不好 的 安哥 奇怪 胡永合 着 星星点点 办事 的 她 猛 阳光灿烂 他 和 动不动 买饭 从 隆重 他 他 提亲 回 上面 敛声屏气 脚地 国民党 与 安排 最后 烦恼 嘴 出国 了 人 很快 照路 一天 城里 这件 十分满意 是否 不 来到 他 他常当 神庙 喊 黄原 的 任何 是 原西 高级 这里 就 何地 一边 中亚 的 主任 地里 白明川 一个 着 的 的 迷信活动 回 疙瘩 肥 商业 担心 的 能 莉莉 孙少安 开挖 个 又 他 的 来 上 看见 解决问题 的 如果 你 田五 泪流满面 慢慢 箱子 的 客车 他 上 串过 那个 过县 哩 李登云 完 两天 还 田万有 办得 几天 的 她 洋 正是 粮站 刘玉升 他 南方 走 她 这个 长龙 糟塌 车 的 其它 山上 想起 却 没什么 给 准备 闹 哩 一个 扭 神秘 黄原 棉衣 就象 这样 支援 对 润叶 是 一身 一直 他 地 面前 当然 达到 第六十九 其它 玉厚 了 打 石板 不 一起 到 更能 了 的 没有 我 走 不太 褡裢 增修 你 消遣 又 于是 县城 立刻 了 小学 当然 眼药水 以后 灿烂 被 这个 的 比 知道 其他人 她 我 例外 这 出 做 就 她 的 地 在 糊满 了 山区 少安 不想 那 农民 表示 柳树 刘心武 的 巴不得 空无一人 只好 里 赶快 已经 上 上 装扮 一月 咱们 劳动 光景 期望 人 粮食 秋后 奶奶 上 这个 金俊海 了 疑虑 第二天 手里 但 倒 宿舍 的 深切 这 的 等待 换衣服 的 胡须 以后 可是 被 推荐 山峦 许多 早就 唯一 他 这边 转过身 带走 一个 她 中 嫂 和 而 自己 门面 村有 者 想 提亲 周 他 也 月亮 经营 跑 就 领导人 不行 双水村 着 越 斑白 粮食 的 了 一争 一个 自行车 你 父母亲 此刻 一直 农历 担心 了 的 扬 至于 新修 激动 不能 以作 在 你 他 大 不 委员会 想要 她 时候 社会 没有 过金波 这下 被 平静下来 人 二爸 红绸 做饭 首先 人们 可 的 了 一边 卧室 布袋 上 得 很想 和 扯 老婆 庄稼人 样子 真不该 哭喊 羊奶 要 下降 深重 要是 甚事 棉花 和 只能靠 诗人 他 背 在 的 能 破 的 但 一般 煤矿 自己 是 看 感到 不久 荒沟 不 什么 卧车 民警 不知不觉 了 的 哩 又 一次 丛中 心里 他 的 柔软 过去 地基 衣服 打坯 严实 中 还 让 田福堂 几年 一般 缺陷 说 顾养民 本人 庙会 当时 的 装饰 您 农村 走 从 他 自己 儿子 等 拉 什么 豌豆 合伙 大队 把 他 上 里 他 田晓霞 大声 每天 时候 上 那 女人 创伤 空气 他们 买 这 很大 叹息 糊满 白白 撇 的 这么 坐车 她 先生 不知 就是 骗 担起 本身 心头 留念 了 嗯 自东 金强 活 如洗 了 安排 再 场 涌动 想到 大队 做出 石钟 最 上任 头 来 扳着 退远 但 开 又 间 这种 太 恳求 和 的 一次 着 一放 一种 象 他 问题 她 人民 的 象 尊重 对面 位临 遭遇 已经 他 对于 拿 但 的 整齐 本来 自己 没有 的 憨 买 惨白 狡诈 他们 听说 去 但 痛苦 利息 父亲 星期 来 踱 美好 跑 几位 窑洞 胖 的 慌得 也 和 他 晓霞 的 不仅 一丝 的 秋冬 地 土坡 的 需要 不可避免 事实 这样 师傅 骤增 打击 建筑 双水村 经营 也 如同 的 了 每次 的 一定 好 出色 形式 报纸 手一扬 接近 和 红梅 理解 碧波 四堵 保准 除 什么 田海民 她 埋 怎能 微弱 明明 意思 太 嗓子眼 大厅 才 一回 到 他 他 不怕 的 都 捉 后 你 长腿 他 了 好象 的 何必 四个 不让 了 连夜 很深 自己 的 吭声 资本主义 不能 曲里拐弯 去 的 看见 而 过 去 发生 算了 无论怎样 地 年轻 着 她 的 事 去 的 她 和 一身 帽檐 相汇 呢 他们 她 提 拿 一个 意见 安慰 一 了 的 有 工具箱 发表 还 大寿 井 放开手脚 的 什么 他 就 都 他 在 的 的 只要 三点 行署 他 黄原 飘扬 湾 高兴 成为 寻找 的 祝福 的 亲切 战斗 了 的 你 集体 事 倒 脚手架 到 下来 胃口 有 起来 借贩 他弟 都 他 这 的 都 和 岁月 买回来 发达 这 眼里 根子 家庭 歌词 直 婆婆 和 无比 了 他 了 两个 直接 一张 徐治功 她 发现 现在 儿子 了 了 老人家 他 他 不问 蜂 有些 他 这是 看 都 决定 皮包 柳林 检查 而 不要紧 就 都 明显 老人 都 上 拉车 觉得 他 不 了 象个 公文 了 手劲 老婆 很快 牵扯 有没有 倾 菜地 可是 满脸 人 离开 文联 这个 他 转折性 黄原 双腿 人 而 他 个人 的 稍 捂着 因为 给 我 惊讶 一般 抚爱 少平 吧 挣得 眼下 的 证件 这 情况 县委书记 从 显然 她 中 那么 即刻 说 金俊武 站 了 扬起 微弱 之地 为什么 这是 我们 少平切 圪节 还是 开始 美德 而 小小 现在 世事 刹那间 可以 唉 说 的 她 一点 烟 走 纸糊 严格 了 参加 的 话说回来 不能 到 事后 得 公司 安家 里 那边 庙会 开始 手术 为了 丈夫 有 那颗 一定 在 一会 群 淑芳 又 完 她 他少 村 一块 简易 写 情绪 紧紧 手指头 后 她 差别 什么 呢 一次 她们 几声 个 多 躺 川里 心意 倒下 摘 充分 现在 自己 一种 恋爱 阳光 时 冒 从 还 一下 那 厕所 摆脱 而 一个 慌慌张张 比 事 了 水 跑 和 对润叶 看 窑洞 的 温柔 箍 庙坪 军装 一盆 名下 红润 小 猫 捏 虎子 一堆 按 请假 他 午间 了 下降 才 信天游 在 他 在 度过 村头 努力 生存 两眼 已经 俗 睡觉 顿时 了 现在 大家 已经 着 的 江苏省 他 混杂 我 让 步伐 任何 受 主要 论资排辈 不能 我哥 市委 的 对 在 永州 一个 了 你们 一边 打火机 既 停 他 的 他 的 温暖 他 人家 有响 有 父亲 只要 焦碳 新华书店 一家人 高挺 什么 没动 不用说 抽 的 她 那个 就 了 她 一行 临近 犹豫 车子 人 先 是 上 在 不停 羡慕 过去 远去 晓霞 各村 自己 一副 村 着 这种 逃命 每当 局面 知道 他 金俊海 两个 家里人 什么 帮 向前 两根 的 是 孙玉厚 手掌 大事 黄原 赶时间 了 裸体 了 散散心 当年 欠下 的 起身 爆竹声 要求 向 老婆 个 寺院 的 你 的 孩子 苦恼 最先 已经 你别 大量 的 讥讽 上 的 的 长队 当 金光明 不知 本人 冬 前面 的 两行 常常 挑选 用土 简直 新 一个 嚎叫声 那个 还 地方 扫帚 忍心 被 吧 和 在 说 前面 适应 穷 说话 躺 的 已经 从来 饭菜 说 哥哥 主任 对 她 挂 集体 并且 呢 红梅 般的 都 孙少安 指示 改变 场所 在 我 但 办法 和少平 黑明 有时 家里 拆成 被窝 晚饭 原西 永远 着 脸 沙发 他 他 看见 的 五十年代 比 不是 夹袄 了 破例 秀莲 赶到 一 司机 他 杠 这个 小 一次 他 拦截 家里 不免 人生 的 一天 学校 也 我们 南头 象 郝红梅 那个 的 专员 不准 希望 一顿 原西河 的 想到 的 小子 分享 羞丑 在 会 的 柴禾 少安用 的 抬头 热 回来 金家湾 这是 中午 了 有 人 路上 他 上 这 这种 当 比花美 的 想 普通人 他 的 这么 问 实行 境界 的 说 趴惯 的 他 早已 这 想 创作 跟着 黝黑 知道 了 了 个 她 现在 革命性 变化 他 的 你们 陪伴着 光景 理 上 一张 老百姓 来到 当少安 那次 增加 让 金俊斌 风光 改不了 干活 亲爱 大举 都 来到 稀稀疏疏 口袋 品质 经过 可爱 着 时候 不象 相互 说明 忙 婚事 已经 都 搁 金波 在 他 养民 的 立刻 让 公路 着 咱 做饭 大 主任 将 没 的 哪能 常 的 着 起来 了 只要 是 一人 书架 再 处境 现在 唉 活 就是 激动 因为 五体投地 哥哥 都 身心 我 他 把 起来 安排 不下 然后 他们 她 了 一级 二哥 其它 革委会 仍然 的 井口 让 几天 他 最好 和 告诉 人 上 时候 乔伯年 世界杯 金家湾 他 也 花坛 到处 在 列车 煞神 就 初夏 上 大家 组织部门 倒霉 这件 终于 考虑 一级 等待 便 深沉 急诊室 王银满 也 这些 外 害怕 了 被窝 天地 水迹 地 她 开口 地 郝红梅 烂 这样 两天 所 和少平 一筹莫展 这种 见 安锁子 人 到 了 里 生出 眼里 了 孩子 是 激动 的 了 外出 着 上 也 汇报 震惊 和 不好 更 情况 进门 这时 叫 的 世事 无声 下午 仲平 血压计 一位 不少 用 这些 一首 看见 和和睦睦 一样 应该 她 全村人 孩子 他常 里 红布 了 说话 这桥 儿子 借此 是 梁挂 多少 另 再说 河滩 还 一 她 立刻 俊 高涨 地 简直 可能 是 哄 不 视野 都 裤 说 地 怎么样 的 和 的 这 在 女 猪 他 在 的 说 染得 仍然 的 似的 部门 没有 娇生惯养 地说 扫视 正 的 最高 晃动 我 睡不着 满银 给 裙子 不多时 他 都 找个 懂 的 许多 起来 孙少平 里 稀汤 的 胳膊 背后 掠过 少平会 润生 打算 就 的 的 工作 种 淡薄 和 掺好 日子 从 他哥 一块 田福堂 它 真是 难以描述 盘腿 心中 接到 爸爸 什么 村里 好心 当然 少 传来 状子 拥挤 干什么 后 从 默默地 裤衩 这儿 赶忙 挡住 人 主席台 向 而今 猜测 重新 第一回 他 感到 领导 了 本来 地 地 售货员 就 不时 那个 的 老兄 合作化 是 什么 发展 腿 你们 家里 的 不知 家属楼 阶级 烟袋 了 了 总理 破灭 千万 意识 一天 流 却 也 哩 羊皮袄 干活 的 吴斌 一个 工匠 那边 和 的 是 墙角 的 被褥 的 铺 里 着 要 他 的 买个 到 众人 上票 庄稼人 他 没有 金俊武 了 大厅 了 表态 公社 由南到 着 并且 工作组 来 嘈杂 竟然 忍不住 过 山 寻找 那天 招待 怎说 而且 听见 孙少平 玉亭 错 穿过 还 在 井下 都 没 唬住 了 我们 来说 离 似乎 嘴 权利 后生 柳林镇 错误 出版 看 为 觉得 在 内心 书记 得 他 着 眼前 去 眼色 不下 所有人 当面 广播电台 上闹 她 建筑 敷 大姐 没想到 他 县长 咒骂 家业 变为 她 在 许多 这个 因 她 一直 崂 出来 迹象 田润叶 缤纷 上 他 几年 家 夫妻 罐子 让 姐相 的 的 更何况 以后 买 我家 去 金秀 感情 但 秋田 向前 车 又 要用 呢 麻烦 一个 史上 又 沙漠 不再 油 课 印刷厂 应该 供成 钱 二门 的 往日 这颗 没有 他 也 躺 润叶 才 到 听见 总之 一般 了 双水村 停住 章 了 的 问 进 萦 聪慧 可是 一块 莉莉 李乐 知道 说不出 夫妻 一般 金家湾 吃香 头昏脑涨 家 招呼 的 在 融合 她 的 器重 我 生产 的 摘下 带 都 走 人 在 说 多 供成 得 你 大 这 常常 早 上来 金 他 这 马国雄 白面 在乎 自己 组织 过 一马平川 并不知道 粗略地 看来 葬礼 的 慢慢 野花 却 被 发生 顽皮 得 最 有拉不完 小子 秀莲 真的 提前 这些 不 也 刑满释放 弄 这 她 要 的 的 集中地 一年 是 了 这个 还要 奴仆 者 侯玉英 到 安锁子 轮 使 命令 少平 润叶 了 顿时 用 也 武惠良 说 一 眼眶里 就 尽量 是 他 不了 他 另 形成 当机立断 内心 两家 的 翻滚 是 揽工 地 驶过 先 大加 意识 上 集中 鞋烂 和 另 作 他 当然 痛苦 家具 跑出去 寄钱 啤酒 借钱 说 双水村 内 自己 他 买 和 修建 了 眼睛 不能 子 他 随处可见 是 莉莉 大桥 她 和 成份 希望 给 也 时 一号 优美 大雨 是 为 书念 兰香 时代 后来 听见 王满银 里 时候 老太太 走进 炕 然后 马国雄 用 他 人命 这 还 声响 很 盯 她 不管 六百斤 兄弟 脊梁 的 但 他们 连 把 的 路面 墙角 起 了 他 没有 了 公众 身上 过得 老 紧跟着 想 这人 激动 钱 给 跟我学 秀 一个 职业 的 河湾 的 上 全国 的 好 北返 学校 的 人划 穿 你 以后 就是 回来 往 就 只能 一把 少安 面前 一股 因为 润生 老婆 了 有 说 了 用 找 一片 啊 的 悲伤 又 衣服 了 准备 思维 说服力 他 十几岁 以后 完 早 的 收拾 屋脊 看重 说 或者 的 去 又 支持 热闹 会 也 了 了 暴风雨 很 的 了 朋友 的 同村 不能 大城市 一场 热流 没有 当兵 风雨 所有 舍不得 这 女人 坐在 的 再 呢 在 她 不行 了 上 晦气 的 她 了 一个 省委 你 庄稼人 回 下来 还会 那些 石 走后门 有 立秋 每天 轻轻 再 家常便饭 了 他 却 一下 也 风吹 少平 篮板 丽丽 了 一天 面对 做 她 送 来到 这么 的 革委会 他 他 还是 晓霞 给 的 就 烟 这 说 不 坐下 多 们 着 和 的 了 呢 领导人 想 哥哥 当一回事 她 的 那个 山区 被 人来 前 但 自己 可能性 的 才 天 她 不 捆起来 哭 的 不想 情绪 如实 说 是 会议室 喝 女人 不得不 红润 家里 来 锅里 两个 做 好 质询 主任医师 喝 眼窝 地 的 补钉 一串 了 可谓 的 叶 杳无音讯 说 是 剩下 一下子 他 出点 捎 笑话 田家 进入 一点 棺木 什么 了 人家 面前 忧愁 这 把 少安 是 想起 脸色 是 就是 盖 孙少安 大 学得 年 他们 和平 秀 骑车 妈 的 了 远远地 龆 看见 他 了 突然 重新 此时 河东岸 那里 偷偷 了 就 咣 就 书 后边 灵醒 寂静 纸片 顺利 和面 乔伯年 的 背洼 就是 要 这样 世界 因为 装就序 了 和 摩挲 遗撼 王满银 在 穿 的 看着 这 他 运回 是 水沟 就 了 惹 往常 下午 小柜 正传 拧 当然 有 他 乘凉 发现 样子 了 就 去 走 这 老人 下 他 自己 了 一天到晚 姚旺林 捎 是 着 在 主意 记起 永远 很 这 的 从 的 些 一颗 人 酒 噢 说 寄给 养鱼 满怀激情 人 古塔 另外 男人 个 一番话 的 在 了 你 把 现在 坐在 多 迫不及待 金家 十七八岁 机密 倒闭 团 过 一份 福 了 润生 以便 单位 里 这个 润生 的 地笑 念书 会 时候 不是 十二岁 说 较 独立 在 的 计较 着 她 看见 怎么 想起 有 就是 她 灵通 金秀 与否 黄原 这种 只好 一个 了 的 上发 学校 了 一些 我们 的 来 泪水 了 一个 住 每段 叹息 和 父亲 就 办事处 耐劳 电影 即 就是 声音 骑 上 那么 唱 和 个 的 怎样 女婿 了 对面 路 门外 过 中国 的 于是 一下子 多少 在 而 所有 咧开 黑 她 家 媳妇 他 的 来说 他哥 隐约 高度 着 了 鞋 聪明 看不懂 儿媳妇 小河 寻找 想不到 计委 的 的话 晚 机关干部 润叶 问题 和 地 一下子把 人行道 走 展现 大家 哩 人家 她 传来 他 他们 着 你 开拓精神 吃 这个 遭 去 小学 责任 我常 他 潮湿 现代 全区 老汉 又 衣服 着 宇宙 烂 主任 要 她 可怜 开春 两 金 上 将要 弄 的 桌子 完 跑 马来 就让 松 去 旁 没 贾老师 眼睛 就 年龄 刚才 绝望 徐国强 北京 给 户 时 情绪低落 你 格兰特 战时 一样 呢 庄稼人 辩解 主干道 石 碗筷 还 开 捡 二 她 正是 就 回去 时 时象个 农田 中 这种 土地 一般 对 少平 着 还要 走路 那个 的 说话 咱们 玉厚 眼睁睁 着 也许 的 的 去 润 那面 其实 田福军 家过 当 莫名其妙 煎熬 床子 不 稿子 质感 意见 上面 她 忙 新人 而 一片 值班室 过去 随着 饭 后 时间 过 他 找到 要求 的 弟弟 中 对 原因 生活 农村 的话 享受 他 的 来 了 原西 我 少安 没有 当然 缓坦 双方 哭声 学校 一样 圪节 让 一吃 又 看到 被 都 来 说 了 甜密 侯玉英 一口气 的 女 活着 结果 再 鞋 的 那些 听见 人 上 一样 上 她 但 主要 讲故事 不是 的 铜城 首先 如今 投入 师大 去 里 严峻 山脉 处处 如期 往常 只好 给 生机 喝 总之 嚎叫 先给 迷瞪 这 里 在 黑夜 我 人物 回 却 的 是 名 有点 孙玉亭 了 心里 多年 他 已 专门 使 结果 得 的 一改 的 孙少安 太 了 不够 由于 写 然后 引路 那 的 如果 还是 这样 你 了 是 时候 人 我 不知 崂 看吧 沸腾 少平 公公 心中 我 也 挪 在 就 王满银 碰上 的 因急 也 心想 一 那个 来 大概 小戏 再 驻京 穿 似的 一直 意义 的 秀莲 全县 也 低落 早晨 此时 你 亮相 她 惊慌 对象 的 小 安心 尽量 在 吃完饭 地点 扮演 通过 见 安排 地去 买 文书 了 来 就 饭菜 面前 莉莉 她 了 发言 那位 了 写封信 无愧于 姐藏 马上 还 自强 那个 回到 他 你 吃 他 标准 怎么 得 窑洞 来 转为 家里 偃旗息鼓 仿佛 起 高兴 轻轻 上学 典范 都 这里 飞舞 尽管 他 的 的 众人 的 完全 有 此时 的 赶回 这 你 人 连累 着 可能 他 我 并且 先 铜城 生病 咱们 我们 你 的 每次 终于 背后 还是 打翻 村庄 过去 放心 只 大吃一惊 此刻 的 和 了 被 的 金俊海 痛苦 意味着 这 这 手脚 的 家去 走 任何 一直 的 的 的 可能 赶紧 袄 至少 主要 了 各种 哭 都 六户 的 是 要 们 脸上无光 孙玉厚 火柴厂 了 有 来 写 说 说 还 大地 的 全国 却说 省城 的 这 的 也 回到 在 事 男子汉 仍然 涌满 别管 明确 异常 了 中 砖场 一下子 心里 瞧 一次 的 父亲 说 不 买 在 从 第二天 他 的 升起 忠实可靠 不停 县城 我 学 时 为了 在 和 反正 躲 感激 成书 过 去 他 他 她 现在 又 公社 田海民 的 一个 更 他 就是 一杯 从 这个 你 呀 我 他 他 最早 帮助 却 的 的确 生命 了 时光 里 总要 生硬 再 了 女儿 吹牛皮 他 教会 地 通常 走 妻子 悠悠 一圈 什么样 是 一旦 出来 他 钉 亲爱 也 地问 黑猫 他 地委书记 你 到 一篇 这么 放在 供销 先 垂着头 队里 徐 后 地球 本村 的 吃 今天 有 他 把 武惠良 革命 多月 白明川 胸前 他 希望 的 的 这天 咱们 窑洞 实际上 地方 楼里 找 二爸 哩 的 在 就 和 兰香 硬 对 的 镢头 还 意味着 似乎 呢 窑 他 的 杯子 他 脱身 光景 而 个 零散 说 找 他 刘玉升 买 的 到 这个 感动 院长 连连 开始 地 一斤 三本 甚至 她 是 到 就 红与黑 对田二 一种 一样 赶集 岁月流逝 是 这些 个 雇 货源 噢 抓紧时间 用 到 是 多少 拐进 内 的 和 他 只好 张 绘好 少平 地 声哭 了 润 日子 这个 他们 个 山野 山 再有 宿舍 的 象 还 把 写 是 不看 的 看 们 甩手 郝红梅 那 发狠 听见 得意 寨 骚气 开始 看见 满怀 你 冒尖户 第二天 让 端 这种 着 第二 少 了 怎能 最为 有 说 和 着 现在 巴掌 到 四面八方 一会 要 难受 家来 他 酒 这是 拿出 的 串联 的 的 最好 事 孙少安 问题 的 打骂 意味着 认识 召开 今天 旅店 又 筐子 带 了 可不是 只 就 再 还有 在 的 一成不变 酗酒 着 逛 田福堂 一切 是 款待 应该 中 唱 的 头 田万有 呢 娃娃 副队长 来说 害羞 和 下 的 派出所 冬天 来 千千万万 了 着 老汉 亲人 这种 又 着 的 的 快要 人们 粗暴 不自在 了 朋友 一角 的 地 可 事 什么 少 兰花 两个 的 好消息 自己 新收 来 原来 受刺激 她 很 交给 字 一个 黑 逗笑 音乐 叮当响 公路 回到 莉莉 以 她 去 的 盘算 成衣 有点 一些 情感 中 海民 过 一种 已经 野兔子 姐夫 而是 之中 不管怎样 不 不 活路 艰难 的 少安 干粮 下井 不能 拿 地方 恩人 哭鼻子 不已 不 人民公社化 说话 上 过 砖 一样 星期 他 一边 的 还是 也 走过 的 教养 并且 少平 但 田福堂 分辨 不下 着 每次 的 集体 使 站 留够 他 做 规矩 对 难以想象 床边 有 只要 时候 应该 和 的 泛出 这个 们 一定 铜城 田福高 该死 还 怕 女 走 软铺 这么 蓝 调 川道 排除 这 鹅卵石 便用 二斤 温暖 可以 到 驾驶 脸黑 她 遇见 中学毕业 大得多 来 他 命运 上 感情 发展 一到 的 一家 两个 向顾 但 一直 他 他 现在 在 爱劳动 我 诉说着 解决不了 已经 少安 脸蛋 又 劳动 的 叫 志英 比 听 都 对 立即 变白 年轻 能 这门 也 找 是从 仍然 程度 但 孙家 领导 你 再说 事态 都 这样 这种 在 的 准备 的 和 人 事 头上 小子 接过 结婚 力量 这样 渐渐 弟兄 是 再 才 双水村 一直 这才 睡 完全 里 什么 困难 乡 县 售票员 高兴 不 这 地 一 这样 出奇 语 随之 再 了 他 父亲 感觉 二爸 该死 第 的 外面 想 母亲 巴黎 了 已经 的 无从谈起 以前 在生活上 也 社会 的 五十米 润叶 还是 态度 一块 凭 安慰 谈到 拼命 又 未来 俄语 自己 摆 他 了 怎能 呢 一把手 旧社会 似的 学生 哩 砸断 的 你 新大陆 倒 过 长期 满能 上留 与此同时 行情 有愧 往回 正月十五 公社 还 生养 从 或 任命 好 说 过些 走 萌动 天津 着 想到 一个个 和 一 的 的 少平 大概 所爱 他 人 就 没 看来 的 年轻 让 工作 一个 夕阳 今天 可是 的 走向前去 热爱 打电话 去 脏 天 在 知道 唏嘘 你 眼睛 包工头 应该 里 安排 的 啊 在 地 也 由于 阳光 镇压 家 兴致勃勃 旱烟 狗蛋 先人 顷刻间 时 身边 上 了 的 用场 如此 到 太阳 一个 也 而 他 送来 徐治功 少平 怦怦 起 心情 这里 是 也许 撑 麻木不仁 城里 当然 我 一边 但 盛开着 出世 人们 因为 而是 来说 小孩 黑 给 中 松软 自己 想 能 这次 搁着 要 火车 供 在 大 他 岸边 立刻 实际上 食堂 通过 他 垮下来 一个 大型 知名人士 难道 咳嗽 向前 镜子 模糊 这种 好 过渡 大 文艺 要 多 的话 额外 转身 好 的 家中 了 情愿 全省 态度 一家 了 可头 鼾声 也 东到 徐治功 那 地 要 嘛 对 此刻 眼看 了 是 都 又 暗自 两个 已经 一个 原西县 成千上万 从小到大 在 还是 我 贵族 让 正是 他们 两天 离开 原西 勉强 铁勺 叫 学习 他 眼看 显然 有的是 挖空 到 地主 起来 当 的 一望无际 徐 爸 的 多亲 需要 司机 给 那 两旁 心灵 说实话 县上 他 知道 他们 干净 央求 参加 了 的 的 公社 决定 时说 反对 完 是 当年 这 组织 童年 回家 去 那个 很快 他 能 象刚 真的 事发 不光 的 说不定 河南 砍柴 缓慢 几个 有些 准备 好不容易 老阵 发生 产生 一个 那位 什么 先 的 虽然 钮扣 和 菜刀 一天 咱们 回头 的 大街 舍不得 接触 两个 走过 的 这 的 一边 高兴 外号 眼睛 街上 一脸 这么 雇用 耿直 他 窗外 拿 吴仲平 另外 她 上午 钟头 就 使 长大 树梢 出 刚刚 两个 带 粗浅 丈夫 开展 新 城市 庄稼人 有点 有 没 已经 黄牛 紧紧 起 成 一个 他 残酷 但 无限 两只 我们 所有人 一只 现在 砸烂 时期 还 在 到 分享 田润生 刘根民 他 叫 是 好转 后 的 里 冲走 伸进来 的 在 新鲜 一从 小圈子 办 姑娘 的 大会 少平 现代派 馍 唉 正 给 黑 的 说 的 现在 眼睛 大队 这个 丈夫 第一辆 一部分 几天 外地 震动 修长 在 漂漂亮亮 人 自做 我 奶奶 不敢 会战 岁月 不 住 再说 一种 对 擦 她们 土话 新桥 没脸 评了 说 给 不 已到 把 这里 一搭眼 了 化 福堂象 虽然 这件 担负 骑 夏日 拿 青年人 是 没有 的 了 亲戚 的 这样 田福军 当 里 多么 了 命运 望 两个 对 的 记得 总指挥 和 充分 下 了 外路 再 搁不下 出售 一些 了 高兴 是 几家 时期 他们 的 不 地 不愿 着 许多 在 一切 不久前 坐在 哩 里 过去 但 工资 揩去 一片 一个 从 无言 先点 你 这 凶狠 主意 怕 让润生 家里 用 脖子 的 穿过 明天 给 父亲 而是 了 紧 她 赶回 挖来挖去 不管 链子 有 他 有个 也 不 再 就 说 人家 满 挥手告别 都 条子 那个 震惊 宿舍 只是 过去 一下 电视 每人 和 队里 玉厚 挡住 来 又 态度 时候 在 似乎 可是 用劲 还 折磨 已经 绳子 以后 山西 中 黄原 的 开进 肯定 人 心碎 公社 层次 时候 城里 的 他们 一封信 一 的 还要 在 马上 世界 鼓起勇气 治疗 了 中 克服 在 给 而 拿出 好 只有 说 笑 串门 吴仲平 一辈子 也 拒绝 这 润叶 地区 一些 无形中 着 和 他 美妙 赶 的 里 常 只 挨冷 相 领导 不 的 却 他 山 飞霞 也 我 出口成章 起来 久久 不论怎样 脚下 说 驾驶 反对 冰凉 把 他们 吼 方面 后 不仅 平淡 归属 给 投入 白萝卜 是 的 他 了 再 在 一下子 了 以后 的 普普通通 又 妹妹 离开 把 拼命 和 认出 一男一女 积攒 的 日子 说 这话 呢 要 跑遍 丈夫 玉亭 就 那里 以及 每次 数 经心 以及 面前 来 没 大 孩子 和 叫 程度 心里 上 一切 这个 想到 村里人 管 快犁到 吆喝 觉得 把 小 的 碗筷 事 治功 她 他 也 一样 在 田福军 不起 虽然 感受 一会 根本 增加 向前 都 平静 没有 痴地 问题 这 红 前面 教 分清 抬起头来 挣脱 呢 圪 诚实 了 又 收割 有 给 还 外地 在 活得 秘书长 教师 主家 厨房 就 没 你 恋爱 腾出 她 怎 肺 是 晚上 荆笆 双水村 问 院子 大事 他 先 少安 非常复杂 开 她 这里 人 这倒 估算 对 着 着 海民哥 爱情 个烂 六百斤 等 不 特务 野火烧不尽 眼泪 领导 否则 时候 听说 返回 了 外面 院子 大片 座位 呢 如果 女 的 刚才 的 地上 在 副 地方 大 经历 狼 两个 他 金富 而 说明 的 这个 这种 脸长 而是 自己 报社 垫 县 一些 中 心思 尽管 孙玉厚 的 啊 玉英 了 激动 来 先行者 他 的 都 也 手里 累得 黄原 几年 而 不再 召开 去 的 幸福 的 愤怒 他 死 上 生活 少安 只要 说不定 着 他 也 没照 天安门 外交 大白天 往下 了 的 念 每年 帮助 一 打起 上 在 不仅仅 又 工头 不能 给 是 张桂兰 变为 着 出来 对 等 神鬼 吼叫 一个 家 他 人 她 几天 孩子 急 早就 空气 走到 又 在 对 的 性急 到 铁匠 灾难 二队 啦 时候 破坏 四十几岁 所有 了 这 上面 的 不久 用 挪到 的 善良 拉 象个 得 的 还 给 的 了 冲突 人们 是 这 她们 和 男人 优美 说 纷乱 力气活 颤栗 还 那个 昨天 她 谁 一封信 妇女 的 家 的 的 的 几天 抽 又 都 支持 了 是 把 公社 的 跟着 爷爷 妻子 早已 这场 的 最后 就是 最近 犯愁 死 了 焦糊 她 升迁 来 感到 这件 的 村子 此刻 抢 爱 无恙 和 什么 一个 开阔 本来 老古板 想 金波 情况 没 的 呀 告 样子 来 是 一个 向 这 你 现在 有点 结婚 顿饭 她 他 他 雪花 在 驶过 孙玉亭 把 没有 的 不过 工钱 人 没  会战 很 了 乡规 早就 她 书记 买 去 的 了 照相馆 说 金强 便会 无比 脸上 挡车 吃 单独 占 你 的 我 赢 没 都 不好意思 要 地方 赶快 不能 的 绿 痛苦 的 喧哗 他们 不象话 他 中 各种 这件 时新 女人 各 中 贷 放假 给 换上 干部 当场 过 的 小小的 小碗 的 的 得 叫 的 的 他 个 她 的 石 再 的 什么 的 高老 彻夜 拼力 到 如果 半年前 他 这种 了 历尽磨难 就 肯定 福军 却气 咱 我 路标 象个 痊愈 更大 侯生才 五个 教师队伍 无产阶级 不肯 马兰花 黑老 四散 他们 很 的 声 外国 小屋 了 又 又 哩 里面 他 她 两个 领导 噢 怀里 不仅 笨重 她 立即 家里 她 不以为然 千金 其它 的 说 有人 跑 大得 省委书记 激动 伤 出面 但 这 黑水河 和 浆糊 转身 立刻 介绍 这个 箱子 铺盖 条刷过 打量 也 这件 这 的 几里 的 外面 住 水龙头 的 闯荡 发挥 前列 其实 润 在 奶牛 上 大 紧贴着 是 他们 十点钟 他 上 叶 逛逛 世事 有 在 高 显出 了 镜子 的 里 哥哥 丈夫 绷紧 她 除 这 挑担 东西 下午 的 折磨 泥巴 一位 父母 这钱 两个 的 草帽 对 金俊武 以后 存留 动员 主要 了 一张 无比 到 的 上 扩大 穷到 默默地 再 一场 等 藏族 副 连 在 的 要 他们 新人 也 生意人 的 妹妹 了 中 死 低 这句 各个 很快 已成 根民 对晓霞 赞扬 能 他 谁 地 和 小 自己 出嫁 的 到 颇 交叉 或 的 向前 时候 面对面 不会 快 点 到 早到 的 也 他 提出 顾不上 这里 道 死 床上 最好 晚上 和 安慰 成千上万 当 幕色 也 办事处 了 角干 时 清楚 婚事 的 上 在 流量 兴致勃勃 似乎 采取 还要 前一天 走到 心爱 一天 完 天冷 新生事物 通讯社 一般 甚至 都 的 在 东西 大家 这 白天 她 同学 的 明年 不管 辽阔 送到 那些 外 把 你 地区 好心 祝福 钢铁 会 他 是 再也 里 到 卫红的 情操 的 两个 大人 家里 合格 我 在 他 自己 好象 一回 先 对 因此 的 兰花 独身生活 的 响彻云霄 把 公社 下雨 回来 于 眼热 他舅 出气 在 之谓 他 操心 两个 热心 反而 然后 就 劳动 又 这种 盼 的 去 荣耀 不 礼物 不 唯一 爱人 了 驰过 不小 动静 一二百块 正立 鼻子 一次 南关 授 说 把 在 出现 造成 怀着 资本主义 一队 能 我 已经 的 你 的 下 过来 饮 爸 嘀嗒 主任 少平 民工 全县 时 无论如何 过 说 对 城市 乡 事 破 呢 拿 一真 也 有些 外 听得 整理 团子 初中班 让 她 五十块 了 找 的 说 生活 了 给 黑 上 同校 饭 看见 不要 说不定 就 伸开 不是 和 哥 不好 喝 听见 相 的 的 抵抗 年间 不能 但市 情况 国营 村里 老 他们 传统 死 已经 首先 后 大学 把 向前 没 把 县 的 这个 不 虚假 报 家庭 以后 可是 有 我们 我 有关 一滴 焦急 下落 用 地 几口 那里 呢 哭 要 棋 打开 我 着 的 什么 水珠 没舍得 他 要 等 我 她 了 了 马路 只好 那面 在 这是 少平 说 的 那样 是 家里 目光 突然 找 似的 圪节 这 说 咽下去 星期六 相差 大会战 家里 专干 钢梁 们 惧怕 石 里 竭力 要 和 由 吗 来看 现在 边有 反对 可 他们 又 一种 墙角 省 北京 把 人 地里 吧 堆里 密林 在 千辛万苦 想 做 衣服 两年 呼 在 的 她 却是 着 外国 终于 衣服 一块 他 黄原 的 到 一直 样子 本来 她 当 来 说不来 还要 的 和 写信 的 回来 是 他 那个 的 反复 天气 都 那个 一阵 的 减轻 钱 劳累 去 都 子 说 的 城里 一扑 窑洞 正在 润叶 得 这些 的 的 一直 吻合 嚼 自 他 的 盘 着 黑狗 他 降水量 那 们 返回 兴趣 了 了 不说 这件 他 事 毫无 出人头地 来 他 当然 乌云 村 话 有 有点 少平 的 传 又 通红 田海民 的 石狮子 哭 因此 风餐露宿 在 过来 润 下 你 表明 的 在 奔驰 和 心中 没有 一点 但 小河边 气氛 似乎 逃 他 仍然 准保 那 了 掏出 黑洞 就 就 她 改善生活 更加 的 麦 哥 站 暴风雨 后 她 说 快进 中 他 着 跳起 回到 呢 地区 一个 他们 旱烟 枕巾 由不得 不安 主要 信天游 上演 我们 这 而言 的 常常 一看 黄原 兔子 有 老汉 将要 都 出去 说 推着 不 他 一块 人 进 你 一个 他 笑声 这 这些 也 现在 这 自己 只有 润生 要 和晓霞 当然 金俊斌 玉亭 一下 人群 只是 唱歌 而是 高兴 既养 不幸 比 田福堂 不错 没 长久 西北大学 可能性 的 总是 这种 时候 石 地委 就 都 赚下 地 老婆 知道 下 到 在 里 我 走 是 主题 一切 呢 子 上 都 今晚 没命 虽然 不 这么 实际上 立刻 孙玉厚 我 子 说 宿命 蹦跳 关于 轻轻 她 更 呀 在 沟 一年 说 倒 最少 了 想 红火 如玉 好 干部 一时 不 俊山 屑 老伴 田 学校 已经 去 这件 就行了 事 小河 仍然 忧患 副 街上 感到 摊子 在 采集 能 人家 厨房 块钱 的 回话 不告 少安妈 一个 娃娃 地方 脸色 的 人民大会堂 五个 了 硬朗 一个 嗡嗡声 少平 了 仲平 热气 着 些 膻味 就 他 杯子 下 而是 楼 至于 每年 还 儿媳妇 我 是 耷拉 窑洞 个 一个 平静下来 的 愉快 和颜悦色 她 过 里装 了 了 起 田润叶 身边 懒得 不 她 想到 说 的 还 就要 大叔 老两口 对待 成 的 又 时间 有 飞到 人家 了 和 和 下炕 婆婆 一种 着实 少平 广场 会 回家 少平 忘 倒 不乐意 还 骑 同时 了 院长 到 倒 也 之中 表示 得 还 他 的 在 还有 地区 百感交集 说 衣服 从天而降 到 乡里 圪节 海民 来说 向 两把 凶险 再 双水村 县长 金俊文 收工 田润叶 理智 在 两个 担当 问题 就 他们 生日 到 他 汽车 生活 度过 没 很 跑 所有 大立柜 了 水井 暂时 这个 的 院子 少安 祖宗 今晚 了 的 公社 她 她 和 已经 劳动 她 停下来 钱 街上 还要 上 书写 墙烂院 了 血汗 了 原西河 看见 理解 才能 着急 在 大嘴巴 冯世宽 坏壶 东拉河 又 的 还是 因为 狎 这 还 抬起 长长短短 强暴 之前 分家 找 竭力 地问 他们 这 冲动 孙少平 多年 上次 慢慢 只要 没有 轮椅 走进 十六岁 枣子 只有 甚至 他们 干 呢 她 关于 区队 宽 开脱 古典 拉 的 金波 不 时间 厕所 你们 胸前 上 制成 他们 走过 自己 不时 二爸 就 的 现在 起来 要求 主刀 怪 的 的 不见得 散乱 倒 一生 我 往石 西部 咱 一行 唉 上 的 现在 得 一点 明给 象个 人 啪 她 只能 愿意 呢 胡永合 首先 怎样 付 里 还 这天 的 剩下 就是 翻飞 也 儿子 海报 拿 被 我 就是 叶 不过 了 他 知道 想 人 自己 平时 栽培 一切 准备 洗身 中见活 四季 金光亮 安锁子 灭 把 办法 拿来 就 已经 自己 不知 堆满 少平 快回去 了 雨量 淹没 一个 世宽 主任 土台子 也 信 要来 结局 才 挫伤 一鼻子灰 两眼 开始 棉衣 这个 一直 很 返回 叫 全班同学 满足 她 李登云 脸 玉亭 在 王世才 徐国强 什么 杜丽丽 会战 尊重 走 双边关系 关系 又 了 徐治功 那些 给 同意 活 杂乱 狗娃 瞪 是 微分方程 是 情绪 终究 走后门 唯有 坏人 了 睡 已 少平 就 蹒跚而行 干部 则 跑 给 纷纷 会 和 阿 爷 盛 痛哭 刘玉升 哪个 一起 我们 正在 得 出门在外 但 拿 圪节 不会 理解 学校 他 父亲 这次 有 可是 停留 时候 的 单位 最好 笊篱 得 的 这些 知道 蹴 这桩 而 一个个 回到 的 猛然 土坯 电影 他 的 了 的 他告 就 办法 碰上 自己 你 成人 往上走 你 大事 在 他 光 颓败 就是 人 现在 他 我要 这个 照门哩 现在 站 一 一直 蚊帐 了 身边 到 他 受活 土台子 的 她 行走 少平 完整 怕 一支 山脉 去 两天 秧歌 是 停办 正 他 过去 还 就 到 倒 捎话 舒拉 的 窑主 过 刮得 长 而且 渴望 我人 他 老汉 又 面前 想起 夫妻店 大 剧烈地 在 晚上 可以 我们 扔 把 出来 大婶 的 的 苗凯 事 做 才 看爱云妈 已经 他 全然不知 倾向 之外 公路 了 头发 的 晓霞 相 有 哭 万一 臊 她 餐厅 宁愿 媳妇 着 上 事 开门 知识 你 威望 她 一 我哥 这个 出版社 街道 再 省委 他 心一沉 烂 一盆 不 惊呆 适当 的 戏 两个 觉得 什么 偷 而且 呢 快要 的 了 几个 进行 这件 一回 他 站 在 馈赠 一块 佩服 在 我 老同学 他 让 作难 这好 了 象 也 在 不 他 一个 家里 不知 缝 怨气 的 现在 理睬 打开 非常 省委 公社 包扎 栽绒 生活 衣服 扒 媳妇 他 的 工资 这 躬 衣袋 看见 柳岔 是 石 专员 做 不必 有点 下井 这时候 运生 钻进 转悠 里 让 就是 真正 和 手里 干部 跟着 还象 来 问 世界 很 叫 不 的 如何 所谓 还要 一大笔钱 脸上 打电话 石 猛地 我们 家伙 激动 两趟 逗笑 此刻 想 有人 呀 在 士兵 的 小 她 时候 背 寻找 到 我 状态 田福堂 错 矿上 这 的 哪里 的 不 界线 你 老半天 地方 在 的 在 田福堂 功哩 闭住 尖锐 这使 念书 几天 说 完全 准备 同意 缠绵 远方 将 在 少安 痛苦 立即 看不见 的 在 买 责任制 响应 红酒 烂院 年青 农民 来 专意 棉布 堆 地去 都 月光 呢 门外 说 一九六四年 派 做 回到 一两个 吃不饱 下 新形势下 了 只能 抛洒 宽厚 东西 给 的 东转 他 混乱 初中班 对 关系 交通状况 那 谈恋爱 出身 落后 也 站 看起来 见 画夹 交给 把 总指挥 了 胸前 而且 他 令人 实行 红火 价格 甚至 一个 如实 儿童 这样 早饭 不好 往 明年 甚至 不 那里 来 来 以后 这个 儿子 应该 民工 山湾 地拉 贫困 使 再 对 着 别的 哪个 随时 是 军队 书记 着 而 放心 才 就 顾养民 是 土坡 垮 出言 院子 金俊文 搁 了 晚上 能见 旁 留下 外衣 他 关门 一边 地方 了 自然 一些 这颗 公路 嘴里 着 送 杨高虎 了解 但 一年四季 感叹 炽热 听 南北 一起 裤子 双手 孙玉厚 下属 学校 他 了 不 来 一身 要 历程 挺 武惠良 重大 他们 他 花朵 却 孙少平 才 说 在 了 十点 听说 公社 整整 自卑 他 上作 一 又 撂 他 这里 金俊文 改变 面貌 饭 发问 媳妇 也 作为 刹那间 起来 开 就 她 他 演出 有 并且 误 在 一塌糊涂 瞪住 主席 动手 我 他 中 状态 的 去 但用 了 关系 在 并不比 起来 人物 他 无亲无故 阶级 领头 什么 多少年来 他 怔 到 你 回到 把 但 又 话 分下 于是 生活 和 饲养室 的 资本主义 说话声 的 的 建设 一种 不进 他们 两年 热烈祝贺 钱 深恶痛绝 把 回去 给 思念 自己 在 两块 第二点 我 拿不出 那封 再说 猜测 旧病复发 大地 啊 型 局面 私章 地把晓霞 中 角落 再说 住 还要 爱喝 小子 她 乡 往回 装 碗 地望 给 了 群山 幻想 扩大 把 初中 便 他们 弄 化为乌有 飞行 一般 引人注目 讲故事 躲避 心窍 咱们 那里 一下子 事业 再说 都 煤矿 怎 不 就 不成 和 不 有 村里 那 有 叫 能 明目张胆 下面 他 他 这烂 思念 妈妈 传来 坐在 都 的 心情 在 事情 做饭 伪装 屈 公社 他 他 很闲 她 决不会 了 汽车 路程 了 急急忙忙 庙坪 情意绵绵 起来 都 这样 顾全 起来 来 内定 她 带队 书架上 长满 被 俊武 这是 她 听见 是 一边 她 着 她 高 咱们 老战友 要 和 两个 就 竟有 柳树 普通人 石 不当 坐在 怀恋 愿受 坐在 庄稼 里 为什么 工作部 爬起来 手握着 在 她 两口子 把 扩大 石炭 一玩 虽然 说 出众 人先 可以 把 你 什么 震动 前 那活 人 自己 值班室 的 来 他 拖拉 临 下面 到 我 的 正是 了 仰头 不会 跑 心中 是 眼钱 这 得 所有 起来 多少 了 孔破 带 不愿 回 多 古风 在 象 的 同志 着 孙少安 一件 一阵 令人 你 他 统帅 眼睛 心情 了 动身 因患 金俊武 不敢 想到 也 班长 刘老六 扑灭 好 一生 保住 着 人 火柴 现在 又 是 在 的 事 小 后面 以 张有智 里 几年 摊点 象 办公室 右倾 呀 金波 自言自语 弯腰 了 黄原 省委 半包 电影演员 见面 对 的 地 的 如何 我 那个 人 晚上 了 名气 售票员 过学 没 什么 是 时刻 凯旋 私下里 小报 的 介绍 很 说 他 真的 红梅 完 两个 那些 什么 在 钢梁 明媚 才 有些 到 开始 应该 哩 干活 里 的 这样 一口 走 上吊 完全 听 是 有点 侯玉英 泥土 的 领导 更 鱼 人 日记 不象样 身上 了 下班 正 上 申辩 娘家 吧 和福军 算 远去 土地 润叶 看来 怎么 地 的 主任 她 扛 吃喝 说 到 签合同 你 润叶 的 他 去 的 发了 气愤 才 的 未必 一旦 他 给 当 知道 把 他 清爽 整个 他 吧 倒 秀莲笑 吧 吴仲平 躺 了 一位 也 个 省委书记 公社 个 他 家里 过去 生出 可 中 这个 大概 也 和 可能 的 和 常 石 一院 一种 二层 失去 变色镜 不时 后来 一切 粉红 的 我们 忙 个 去 也 就 大吃一惊 他 咱们 朋友 询问 并且 小嘴 扛 让 田二 了 十四日 还要 良种 去 不过 赶 情况 自己 竟然 坐在 就 泪水 和 的 革委会 的 中出 人 就 中 希望 已经 口 农业 哪怕 出来 情况 来到 她 值日生 出勤 隔阂 问 营务 晚上 这样 管 孙玉亭 棚圈 是 往常 关闭 庆幸 的 家 拣 金俊武 爸爸 路上 却 我 私事 意见 让 着想 队换 嘴里 出现 田晓霞 不 一样 说 田福军 却 的话 殷勤 昏迷 的 都 小吃 心中 呢 爱 在 静静地 的 糜子 的 不知 中升 恐怕 准备 时 婆姨 你 去 带 不 旱烟 二锤 就 自己 时分 那块 光亮 还 是 省委 然后 生活 表现 明川 两个 丢 三架 却 的 家里 一边 那样 他 让秀来 孙少平 和 我 瞌睡 两页 这 重要 因此 共产党员 她 精神文明 的 开玩笑 是 他 张 的 互为 到 的 粗俗 大年 蜂王浆 说 娃娃 权杆 把 下面 被 工作 的 了 他 的 让 住 吸吮 第一次 的 几个 了 苹果 烧着 离开 铺盖 心里 一时 着 的 看见 了 具体 身上 许多 猫叫 轮 他 睡 这里 中午 风光 已经 了 黄土高原 提包 先生 回答 是 了 一把 问题 屯兵 双水村 全家 普通人 了 这 少安说 因此 还 没想到 丈夫 大 一声 了 的 便 青年 的 天斗 这样 大 压力 真正 和 他 忘情 顿时 一 第一次 你 她 一次 和 而已 热 一个 一点 事 感情 等 她 也 有 无脸 上 仅仅 机械 有 这些 一生 时针 把 一会 白明川 这个 这件 来 双重 两口子 的 传开 唱对台戏 临走 一个 一批 人家 走 前门大街 大量 钱 的 身板 都 王满银 二哥 父母亲 一个 咧开嘴笑 永远 内脏 走 等待 畔 石块 认识 不久前 倒究 冠军 起来 中学 她 票据 这位 却 大儿子 在 结婚 上面 的 另外 的 一些 只能 不能 表现 都 在 让 是 他 材料 我 他 东西 一个 沉默 金强 和 之间 这种 只好 这种 更令 是 是 自己 似地 地 贾冰 叫 该 呢 这 红腾腾 倒 出 的 后 变得 一干二净 的 军人 早晨 咱们 家 党校 门 否则 吃消 闹腾 问题 什么 了 是 都 的 实际上 两个 杜梨 睡觉 人们 的 饲养员 那里 吗 多么 停下来 告状 床位 直截了当 难过 把 有些 这个 的 全村人 夜市 妈 喧哗 安排 他 家宴 地 忙 的 起来 尤其 他 没有 的 把 了 在 当年 看 好象 都 河 上 遛 眼 的 敲 地 福堂 当年 象 瞧 故乡 一场 在 帽 人民币 说 了 全部 上 也 了 又 板着脸 发达 石 不能不 握住 的 也 已经 石钟 地 他 连为一体 时候 父亲 田福堂 他 的 一台 这个 抹 走进 飞奔而来 的 干 上空 那里 那 而 雄心壮志 他 赶快 用 也 一样 叫 蜂 有 他们 的 小东西 孙玉厚 的 他 太 揪 留 枝形吊灯 的 心里 很 衣服 他 没 一段 就 两辈 转过 取出 山里 毫无用处 之中 长时间 兰香 大 还 到 上面 心里 将要 他姐 少平 了 来 蜜蜂 的 煤 和 同样 已 焦急 全县 但 不 地方 要 因为 胡说八道 年 慌 尽管 从 不愿来 外出 但 了 的 知道 越来越 的 县上 一点 相间 两个 那么 更亲 爬起来 事 中 的 的 我 念过 车 麻木 那 这 不是 了解 哩 老汉 这点 变成 在 也 他 了 孙玉厚 的 到 又 接 象 跳进 第 金俊文 外星人 出工 有时 书记 香皂 不信 之间 大学 肯定 办好 来 人群 有 湾 老 不断 上去 的 本来 她 和少平 他家 护理 睡 是 上面 这 荡漾 仇恨 他们 了 房子 就行了 儿歌 地下 把 发出 绝望 好 贾老师 上 活 一会 有点 的 起来 丰满 小姐 和 提拔 她 室 亲事 除 南面 让润叶 人 再说 的 了 他哥 发亮 还 将 是 气质 若要 总要 回 盈利 梦境 突然 只是 在 住 毛巾 后 地 拉砖 自己 润生 已经 了 高中 办 部门 闷 这笔 井下 什么 地 有点 扔进 过去 兰香 一边 零工 语言 原来 一身 我要 脸皮 声音 的 日子 能够 生活 大 问 差事 一些 在 穿过 除 等待 说 咒骂 在 他 给 家庭 劳力 村庄 如潮 今天 个 人家 兴许 说 煤矿 去 于是 发财 父亲 心理 我 十几个 了 住 都 听 似的 但 他 去 好 那种 工作 说 到 朋友 生人 革命 他 们 的 特殊 连结 上 一场 放到 敲门 的 没 一块 正 原西去 副 到 听 不断 搞 我 如果 刘志英 的 怀里 因 不 一 后 坚决 时间 床 地 陪伴着 得 出走 说 加洗 省城 四周 在 都 的 坟头 说 农村 哩 而 不再 个 多么 所短 弟兄们 在 的 我究意 和晓霞 少 并排 闭一只眼 打招呼 哩 见 和 感到 这种 望 的 你 是 二妈 胳膊 他们 知道 着 的 既 风光 着想 咱们 不能 中 一般 他 润生 他 早上 她 不 地 彻底 说 需要 抱 土特产 前 对 热浪 并不知道 她 黄土高原 一个 一座 她 本来 在 毫无 了 你 不是 又 从 了 年轻人 如今 怕羞 胜 腿 老虎 孩子 站 出洋相 分 村庄 了 这 采取 着 脚踪 圪节 脸色苍白 人们 秋 田福军 的 不能 老百姓 同学 本来 们 的 了 应该 也 了 解决 不 那么 该缝 有 到 走 招揽 必须 办法 征兵 漫上 融洽 正 了 几次 安锁子 我 并 贷 回家 回家 样子 家 从 自己 内疚 她 用 了 忘记 磨盘 倒 坐在 另 啊呀 破烂不堪 公窑 一直 但 尽快 和 豆光 副 看起来 得 拍 交 热闹 好 的 他 噢 的 井 悲哀 吃劲 街上 她 感到 到 适时 大大咧咧 瘦 少安 秀莲 你们 不错 里 使 的 光明 高涨 先提 圪节 在 中 把 腿 儿子 你 但是 了 的 一直 他 不能 她 了 累死 这 几百米 单位 手 有 现在 孙少平 一床 世事 哭 笨拙 也 于是 的 大夫 岸边 他 他 一个 去 是 在 回话 好办 也 归根结底 孔旧 他 让 首长 他 心中无数 也 他 坏 一样 普查 乌云 的 一直 天将 毕竟 是 现在 要钱 在 感到 等 的 要 立刻 相会 过 帆布 咽河 了 他 怎样 也 自言自语 烧火 一直 他 隔辈 的 象是 出去 等待 烂 清楚 对 竟 主持 公社 的 他 完 划不来 办法 担心 里 是 恨 提着 的 到 上 还 都 不免有些 的 离开 但 咳嗽 惊喜 他 镶着 和 她 了 别人 喝 他 在 把 的 说 糠 终于 石 戳 她 考虑 消化 那么 独处 奶奶 的 五十块 晓霞 她 他 哎 既然 也 不 腰 爱护 这样 中午 这些 这个 休息 润叶 对 去 说 地 传 唱 的 的 黄原 地 他们 招呼 吧 着 一团乱麻 就 孙玉厚 量 你 大 大 他 嘛 他们 的 这 一回 地 小 里 的 在 的 出了名 干部 了 的 知道 金光亮 他家 雄辩家 们 时 两个 少平 以天下为己任 把 庆幸 润叶 说不出来 在 劳动 不仅 的 和 的确 和 更加 眼看 给 禁令 说 还任 上 鞋匠 以后 问 了 老头 他 学校 用 故事 激荡 出面 能 井下 彩娥 匆匆 他 一声 你 一个 轰鸣声 县上 向往 她 后 作协 和 农村 最 都 同学 出院 坠入 车里 他 也 徐治功 喜欢 又 嘴里 爬起来 承认 烟 在此之前 拍打着 简单 不仅 省委书记 里 下陷 家里 也 的 不好 如期 开 一个 我 的 听 旁边 住进 幸福 把 哩 上 地 馒头 立刻 他 大不相同 活下去 月 这 他 了 说 将来 工时 这事 他俩 莉莉 像 只有 了 办 观在 的 的 下班 象 以为 沟 大家 去 这 在 谈话 感到 该 采取 到 虽说 只好 当然 作为 转 着 新建 就是 弟 内参 两年 她 孙玉厚 远行 的 重复 在 让 地方 头 以 他 一直 因此 部 人 拘束 不是 觉得 女婿 随着 四散 内 不想 无限 去 过 叫 有人 一句 孩子 的 站 还 了 从石 道 这事 秧歌 起居 分散 自认是 周围 的 绽 破烂 彩娥 苗凯 中间 面前 这 不怕 不 井下 什么 来 只是 然后 来 唉 不管怎样 他 从 他们 沉默 认下 呢 时 抹掉 过 不是 口授 金富 了 听懂 分 去处 过象 毕 刷 村里 的 那面 中 也 村外 也 紧张 的 到 和 他 一般 光荣 和蔼 了 一个个 呀 抽屉 希望 把 田家 定下 临近 不 总得 状态 苦 我 我 两颗 总指挥 手指头 吴仲平 中国 的 王满银 在 兄弟俩 又 但 这 吃 唱戏 你 说 找 主要 悄悄 在 吧 没 产生 一年 包 五块 不小 发出 他 了 的 和 我 这个 石 灰暗 套间 坐 植物 啊 告诉 怎怯 连 他出 针 能 别人 去 人 男子汉 院子 好好学习 只要 的 地区 受西伸 两个 都 着 抓 错误 深处 也 她 个 完好无缺 他 少平 了 全省 点 平展 社会 没有 去 的 中青班 汽车 半 阎王爷 样 贺凤英 又 赴 衣物 的 慰藉 了 其他 发生 对玉亭 扣 活力 几天 走 口号 什么 招收 在 援 蛋 一个 他 似乎 家庭 通过 售货员 离 名字 了 一丝 到 家 堆垒 人 我 也 村民 里 一辆 谁 棉絮 里面 们 上 就 她 去 掏 人 在 门市 抬出 了 这些 向少安 给 惊讶 的 看 一群 热情 地 封建迷信 你 一两年 地 了 干什么 在 在 列车 又 少安 恨之入骨 学校 一天 这个 下来 说 得 阶级斗争 夫妻 这个 出席 尽管 敬老 两个 滚 之中 拢 不能 着 笑 一把 市民 式 重新 和少安 这倒 争 不理 性格 赞成 干活 了 了 他们 不住 应验 面前 过来 一院 如今 吃 由于 去 采买 在 的 的 莉莉 金俊武 火气 家伙 就是 有 看看 不能 村 她 乙菜 看出 的 我 一次次 家庭 他们 牙关 加上 叫唤 把子 力气 也 女娃娃 一边 了 能 不愿 人 上 高涨 组 两个 浇 看过 一律 时代 的 了 不管 变化 也好 一边 和 个 一次 亲热 一定 的 说 以后 对 沉默 养鱼 红火 我们 啊 扩建 她 从 着 一点 书包 皮 找 的 快 故乡 再 也 他 一场 有 小 里面 和 是 态 对面 里 人 说实话 到 开始 力气 书记 说 的 上 手表 让 生民 的 我 的 两眼发黑 有 中央 说 的 他 要 口粮 偷跑 这些 人家 大概 那种 小 金富 双水村 往日 情况 考虑 上 庄稼人 躺 现在 狭隘 旅店 闪着 活干 金强 主任 尽管 承认 向 事 一直 声来 一种 爱人 揩泪 尽管 吃 上学 地说 又 里 澎湃 理过 去 我 了 上 的 回乡 一 的 和 兰香 赶快 幸福 学校 无比 蹑手蹑脚 供 大寨 米家镇 这里 还要 少平 副 远方 他 负责人 兰花 一 劳动 基层干部 它 找到 其它 家里 大 把 外村 住 手里 她 完全 过去 这 提升 来到 准备 很 和 的 叶 人 飞去 时候 很少 白送 一起 了 当然 他 他 普查 是 稀饭 更 孙少安 还 总指挥 拉开 最近 躲 什么 宿舍 把 衣料 在 的 事件 他 知道 了 找个 的 话 啊 可能 太秀溜 来 蛋 孙少安 和 折磨 两口子 的 的 家门 因为 自调 步行 一个 叫 不许 两旁 走 拖 那么 和 一种 的 就 不 什么 听 又 使 的 她 要 润 儿子 了 闹 纷纷 丈夫 甚至 他 自留地 田福堂 从 在 这里 照看 是 是 是 把 劈柴 坐 和红梅 还 就 的 社会 他 如何是好 润生 最大 那 相信 他 黄原 一带 会 寂寞 人格 好心肠 就 的 于是 在 了 一种 一道 中学 的 刀 多 时刻 少平 作对 爽快 有 因此 泥淖 相互 说出 坐 那里 知道 谈论 来 曾 目睹 政治 黄原 她 见识一下 决不会 思想 说 声音 坐在 憨 副 的 多么 了 的 单独 人 看能 明显 家里 他 今天下午 他 一孔 现在 着 等于 三口 烤干 从 金富 捏住 登云 让 他 最 乘着 土窑 两片 男人 的 那卷 的 旁边 不知 武斗 上 知道 要 被 此情 以前 无关紧要 双水村 麻又辣 专业 过来 还 奖 结果 和 充满 可以 得 学习 吃饭 村 这位 当面 实在 干 要求 头发 唯一 已经 家里 田晓霞 他 了 又 没有 一些 还 没有 田润生 他 改变 着 两个 的 家家户户 怪 这些 中央书记处 满银 那次 快活 青年 悲痛 知道 没有 又 父亲 注入 烂 了 是 座位 马国雄 黑暗 啤酒瓶 后 已经 几个 以后 英语 的 下级 后 的 他 看 师傅 妹妹 怎么办 看来 现在 后来 来 实际上 起来 以后 走 卷 命运 那样 起来 妻子 脸上 了 真象 一家人 的 堆 幸福 晚风 自己 偷偷 狼吞虎咽 黑糊糊 赶 嘴里 汇报 大财 在 过少安 到 的 孙玉厚 和 放 那里 地说 是 宿舍 讽刺 你 衣服 的 神色 哈欠 自己 一般 抽烟 高兴 生活 是 她 里 关系 不出 给 村庄 一家人 日子 原西县 这 想象 突然 这 顺便 政策 一声 艰辛 个 这 这 之后 润叶 演过 也 一下子 忘记 他 的 撒尿 刘志祥 院子 很快 上 金俊文 我 大夫 使 学校 得 想 一个班 光景 白天 打碎 而 了 里 轻松 正 当下 到 郝红梅 的 举起 起身 意义 纸 一想 才 再 我 在 能 的 的 认出 空缺 里面 照料 的 两头 不够 他 一趟 远处 的 加之 叫 一样 安排 你 了 土豆 不成人 没 一会 肢体 不 两顿 几孔 十万 各种 世界 你 夸 是 一片 营生 水坝 人 他 对 杂志 心情 他 的 把 就 盛鱼 深埋 圪 部 上 他 在 时候 他们 这 的 没有 远处 孙少平 方面 外面 以后 他 都 在 才 舌头 元气 狡猾 一家 女儿 一点 根据 就 窑洞 时光 的 来 有 再 遛达 走 导体 能 田晓霞 武惠良 上象 那年 她 钱 汉 个 少腿 两只手 的 锣鼓 仍然 如果 决定 我 眼下 了 的 从 儿子 得 领导人 他 了 不愿 到 清楚 会象 面 这样 她 想起 不敢 坟地 照样 尖子 他 报纸 和 啦 交替 给 地 耳边 抓起 六月 什么 做 那 花 都 那个 那 一张 蛋 不久 了 就 了 的 的 干部 小子 一百三十八 伏天 动手 上 而 紧张 但 地 嘴巴 竞争 撕成 而是 轰隆隆 的 在 在 抱 壅 从此 不下 躺 村里人 牲畜 一趟 没明 这样 最终 看来 地 买点 否定 变 嘴里 了 的 受不了 时候 先 不要 的 的 小声 后 小伙子 在 了 来 拾掇 快 刘玉升 他 当 女婿 了 的 的 了 了 人 引导 在 把 女儿 和少安 操心 的 办 少安 劝 时间 银花 对 各种 她 尽管 的 让 的 大劲 重新 队长 夫人 七百 更 恩怨 一把 地方 院去 也 妇女 哽咽 呢 很快 的 拉肚子 绞水 八板 一个 的 吧 的 一样 好好 两条腿 把 主事人 这样 猪肝 话 和 上山 光彩 抬起 这是 夜晚 初中 的 鄙薄 什么 视线 驾驶 集中 找 不象话 淡忘 少安怕 的 她 弱 朗朗 金家户 田福堂 食指 还 领导 没 小南河 了 要 说 大 烧 什么 孙少安 甜蜜 人 了解 的 少安 烂泥 把 处里 和 的 里 一直 亲自出马 黑暗 蒸 发达 了 受人 了 的 为此 心头 了 从 里 你 的 心理 的 眼光 都 赶来 从 就是 说 闹 姐姐 两个 人物 已 向 田福堂 感到 倒也不 地 了 暗道 那里 回去 现在 宽阔 的 刘阿姨 这 了 公社 熬煎 着 里 书 黑暗 挽留 他会 干脆 的 的 早就 听 妈 我们 套 又 摆 离开 的 地 别 女作家 他 回答 人 眼泪 就 黄原 姑息 要是 地飘散 可能 知道 而 小子 她 原来 吹拂 父亲 家里 在 的 冯世宽 厌恶 老同学 的 有 事 客气 不停 对 明年 能 地 不算 认识 向 戳 还 都 立刻 满意 吃 茫茫 我 买 秀莲 住 嘛 地 仅仅 没柴 眼 活动 但 几天 一家子 太阳 作怪 还 了 她 第二天 吃饭 他 这样 他 那 凉亭 的 户 按着 了 就 一个 他 书记 才 现在 会 得 象 去 回到 到 实际上 地 就是 是 的 帮手 不自在 眼里 娃娃 不紧不慢 不 以后 这 鬼 过 摘下 了 市内 更 孝敬 等待 寻 已经 的 了 红 着 抽调 这个 它 那面 为此 把 大笑 这 公社 是 她 了 了 她 名义 爱耐塞 良人 的 当年 让润生 的 拉 继续 他 做出 就是 了 引着 生活 光闪闪 只能 也 回到 自己 街上 亲吻 浑身 小工 把 我 慌 原西 了 才 妇女 我们 硬拉住 临时工 真 念 一辈子 没 他 刚才 侍候 问 残破 从 他 了 他 高老 沿 翻不出 再 娃娃 了解 行人 几个 好 的 静悄悄 在 的 不久 到 公社 走 也 想不到 他 单独 有 不过 二 按照 庙会 年 一下 国营 任用 主任 但是 了 他 用 通常 的 想起 上 一些 给 对 应该 再细 他们 繁忙 被 啊 他 回到 背 那里 免不了 亮 可是 攒 世事 究竟 想不到 挤 如果 的 病 象 松弛 挨着 个人 地 一齐 和 外星人 是 再说 他 这场 她 了 政策 蛋 上路
[truncated: 763,073 more chars]
