# Supplementary material for: Maximum Entropy, Word-Frequency, Chinese Characters, and Multiple Meanings
Source: PLoS One. 2015 May 8;10(5):e0125592. doi: 10.1371/journal.pone.0125592 (PMC4425542; doi:10.1371/journal.pone.0125592)
Supplement: S1 Data Set — (ZIP) [file pone.0125592.s001.zip › data-sea-cc]

手 他 累 在 方 光 灰 只 起 然 鱼 煮 星 蓝 的 如 它 可 鱼 为 明 迪 好 的 得 样 了 好 回 压 牛 了 船 感 老 看 就 用 一 己 际 了 感 一 舵 该 他 出 时 衬 的 叫 的 他 出 靠 露 人 如 去 晚 头 和 了 阳 呢 的 来 红 上 说 海 到 明 了 圣 鱼 鱼 来 他 句 来 觉 回 狮 缆 吃 钟 的 雄 都 游 船 可 觉 了 眼 手 丝 下 份 多 船 测 小 会 在 去 一 声 那 下 失 会 那 断 了 面 了 钟 的 鲁 的 来 的 见 质 总 鱼 着 戳 着 这 着 驶 屋 那 听 脸 味 送 把 到 付 游 程 了 游 这 波 惊 了 只 掉 刻 刀 眼 浅 他 紧 吃 许 海 东 线 去 他 快 肩 大 条 话 索 进 圈 都 任 上 他 不 鲨 只 德 老 海 棚 鲨 水 抱 但 鱼 了 尽 己 地 的 吗 的 律 发 人 色 说 子 林 久 了 垂 到 们 子 这 肉 使 有 中 面 手 它 上 一 儿 使 端 使 却 那 肩 把 依 航 时 睛 的 们 两 法 气 错 他 给 己 一 阵 好 阳 渐 过 时 地 自 武 在 觉 见 腰 很 来 他 得 泛 必 了 长 的 的 得 它 他 们 多 人 你 在 们 兜 暗 它 用 就 看 色 登 啊 刻 钟 干 的 雄 这 鱼 另 没 的 他 那 边 到 好 在 一 还 再 是 形 必 是 用 可 老 走 太 点 以 得 把 了 身 的 大 颚 老 儿 器 的 钓 得 着 希 住 声 它 展 你 有 在 阔 桨 得 的 样 进 摇 我 你 残 睛 全 加 叫 是 紧 清 出 一 此 海 晃 他 我 竟 一 它 他 来 着 得 手 副 突 一 己 不 时 了 刀 有 自 过 不 把 所 背 待 候 丝 掉 时 跟 肩 用 的 袋 只 支 别 受 摇 然 没 平 果 一 鱼 到 我 了 言 时 内 他 条 拖 磷 中 船 的 个 人 的 说 的 桁 问 只 鲜 起 面 他 拖 再 子 去 鱼 子 说 垮 下 始 都 望 么 骸 它 卷 湾 顿 没 法 这 平 过 表 深 去 这 那 一 时 把 佛 时 望 着 子 无 饵 头 出 必 那 从 快 在 着 以 条 涂 样 消 两 下 人 怕 把 得 在 知 它 根 注 着 够 啦 量 未 差 名 水 确 是 们 我 他 阳 什 子 过 边 跳 船 编 的 由 水 饥 头 真 了 架 在 东 什 最 时 索 搁 欲 着 圈 从 么 头 镜 的 他 紧 行 睬 效 动 洋 推 的 把 金 得 们 你 眼 一 的 的 得 见 无 他 索 旧 转 条 索 迈 双 以 会 因 害 长 么 倾 心 外 每 眼 凡 当 当 道 如 然 划 起 件 了 中 什 神 的 死 说 不 而 也 释 索 同 眼 一 想 的 看 事 他 那 们 美 到 他 钓 稳 孩 摇 表 一 地 让 来 他 帆 呢 么 海 糟 嘴 胳 从 躺 气 行 自 我 是 代 但 常 圣 地 朝 什 里 趁 来 事 爱 睡 他 很 到 一 定 手 睡 现 感 锚 老 得 摩 解 把 乏 海 鱼 来 晾 员 别 我 胁 老 背 方 傻 升 蜷 见 粉 么 西 把 点 拜 并 要 升 候 要 饭 条 静 他 鱼 爪 砍 就 了 说 到 网 子 吧 着 深 在 为 拖 天 搁 鱼 但 对 不 拉 我 在 轻 顾 爸 出 下 把 时 水 的 么 擦 餐 他 一 面 又 强 有 盐 而 笔 许 老 不 臂 行 这 来 糟 肉 过 鱼 他 星 刻 量 名 一 水 下 物 中 自 叉 败 把 乳 既 他 紧 样 回 的 手 铲 的 拖 仰 太 了 个 刚 掉 还 还 吃 是 了 自 动 了 这 又 只 对 的 曳 儿 它 想 是 队 找 还 把 我 走 子 成 两 一 不 系 子 们 使 吃 年 它 锅 日 身 象 不 它 随 们 在 奇 老 鱼 海 在 能 一 方 东 里 到 总 起 上 钓 的 翅 是 的 也 的 的 一 在 不 头 在 眼 吧 内 媚 话 的 把 俩 鱼 住 能 正 跑 父 凭 这 条 是 不 的 肩 了 杀 在 隆 一 近 之 弄 海 了 人 我 的 到 锋 非 死 了 想 求 的 就 黑 作 直 左 他 起 的 夫 肤 正 地 人 除 到 一 题 人 去 生 好 是 跃 运 人 拔 它 点 他 啪 还 等 敌 用 当 巴 的 在 量 的 定 墙 时 夜 须 就 和 点 天 怎 放 松 或 那 免 声 会 是 手 能 光 没 我 这 息 月 鲯 来 地 那 黑 子 下 喷 来 把 面 惊 上 了 且 西 不 烟 他 事 钓 破 我 白 然 过 跟 要 了 和 棚 能 而 看 光 啦 思 块 什 啪 饿 消 鱼 个 所 船 领 吃 黄 用 那 餐 了 会 去 罐 我 我 什 那 孩 慢 望 下 些 你 有 的 不 鲨 来 鲜 该 还 出 使 里 生 的 能 在 地 也 的 这 我 一 腿 们 上 我 了 时 上 大 天 鱼 苦 的 一 常 大 钓 把 管 这 西 出 反 的 家 剑 抵 会 有 割 条 朝 打 鱼 浪 来 条 着 出 来 们 扩 食 他 可 子 其 是 样 道 一 褐 刀 让 紧 颜 双 小 弄 垫 会 人 那 多 他 大 然 地 极 它 过 来 人 么 来 你 同 变 味 左 肢 死 和 完 眼 吧 是 机 量 奶 景 大 一 一 这 大 儿 回 划 着 二 人 他 凭 可 食 来 一 说 如 正 兜 想 们 正 害 的 高 我 新 就 他 中 把 一 把 记 看 经 可 起 浪 也 坐 自 鲨 把 其 在 它 所 珠 船 口 着 感 这 他 粗 没 气 儿 钓 丁 是 个 谁 吃 转 死 结 知 那 睡 他 西 运 船 纹 不 洒 这 在 时 两 他 去 背 大 啐 回 物 条 后 不 伙 得 搅 赛 持 身 己 挂 钓 张 不 那 水 想 叫 帽 亮 他 了 突 长 很 的 进 不 顺 体 放 有 来 们 棍 朝 鱼 么 直 穿 啦 一 鱼 不 利 一 上 为 开 运 很 的 你 鱼 鱼 哪 岩 脑 人 一 那 东 的 结 身 心 浅 利 醒 麻 久 德 进 头 两 样 这 经 饵 想 船 而 中 水 情 阳 景 来 逃 子 难 鱼 个 双 此 还 怎 它 东 是 是 十 也 样 尾 一 遗 不 他 点 脚 他 地 那 好 颚 有 的 次 依 的 好 要 的 是 拿 啰 你 晒 是 拿 其 拉 开 晚 索 戳 时 是 彼 快 渔 随 扎 鱼 四 得 要 或 会 败 带 就 而 弯 滩 道 脚 运 只 远 不 马 处 们 这 着 吧 所 中 点 身 的 人 它 能 座 的 能 形 上 又 他 地 沙 滑 在 得 他 了 人 人 声 帮 少 好 鲨 不 之 被 身 索 肉 波 奥 头 了 闪 该 走 次 气 山 匙 已 深 旋 们 次 的 有 是 么 阳 得 他 的 轻 十 他 并 看 肩 是 当 怎 始 去 每 你 鱼 左 早 痛 灵 道 了 顶 妈 眼 此 的 的 比 也 们 下 然 梦 鱼 就 慢 愿 说 块 它 一 吃 铅 住 我 望 弄 偷 脑 做 打 首 鱼 感 船 这 船 四 地 了 从 由 他 从 只 下 方 眼 两 壳 英 歇 跳 一 者 桌 么 力 而 口 来 英 来 下 酷 子 少 放 赌 达 他 翻 子 跟 的 一 一 不 对 可 订 我 倒 上 衫 过 戳 如 来 不 刚 慢 他 转 们 港 等 对 把 腿 好 始 鱼 突 听 的 地 里 去 绝 斯 问 察 人 难 人 的 做 的 到 在 出 己 的 到 腾 八 走 不 夜 快 大 到 个 去 长 过 补 这 来 色 尖 些 望 得 头 或 睡 不 上 水 鱼 这 在 把 些 刺 后 不 着 大 响 了 食 的 穿 如 让 了 片 见 洲 笔 有 没 把 器 上 才 了 你 手 清 敢 比 钱 定 要 看 是 也 道 欢 的 我 拿 动 老 看 休 曾 走 航 声 的 了 人 到 上 并 们 和 好 份 天 到 访 他 鱼 端 太 能 听 赌 啊 那 直 个 然 的 通 洋 船 重 看 上 时 想 了 她 们 了 里 受 了 旅 他 时 它 手 啊 到 的 来 缓 住 是 尾 点 打 上 床 把 你 异 吧 和 年 看 的 上 天 行 肝 用 帆 来 身 的 多 制 你 他 珊 鱼 中 渔 打 的 着 意 它 男 上 躺 老 得 钓 海 子 在 信 里 痛 溜 鱼 果 啡 渔 窝 联 睡 根 舷 老 就 睛 咐 坦 的 来 房 白 去 的 细 钱 它 后 就 干 只 的 这 到 朝 一 真 到 来 手 伸 因 朝 讲 看 过 用 人 去 了 雌 原 太 里 鲨 身 水 才 此 它 整 往 种 亚 们 的 有 深 时 从 然 也 向 俯 割 这 他 的 游 头 醒 家 自 回 去 不 星 的 东 的 回 一 果 伤 脑 纯 己 偷 的 心 条 季 面 看 算 信 一 去 了 就 老 久 得 他 查 死 作 心 解 外 已 我 举 和 走 事 然 手 这 叫 我 实 深 地 要 间 斯 巍 行 然 他 老 上 见 脑 这 船 不 一 定 兜 背 着 钓 老 的 那 点 那 伤 每 我 些 受 另 出 们 别 并 个 头 那 手 儿 大 把 船 个 任 的 座 单 休 梢 睡 原 好 敢 卵 人 人 了 算 手 多 我 天 晨 绳 简 死 得 流 识 那 们 是 大 鱼 长 得 从 里 们 量 负 且 海 它 面 都 我 得 衰 不 的 说 顶 但 再 这 帆 钢 不 备 作 保 这 的 爿 船 的 生 身 心 小 了 他 他 这 的 十 洋 一 它 矩 鱼 阳 时 我 和 很 身 打 死 力 可 柱 好 四 上 时 暖 去 机 我 的 部 啦 最 必 来 就 子 散 股 子 天 一 我 你 语 是 那 想 黑 一 宽 外 头 来 了 进 少 回 在 如 有 抽 不 是 惊 出 去 到 它 根 不 上 时 行 安 刻 住 以 我 长 回 但 我 东 可 慢 它 已 来 送 熬 三 法 会 果 样 木 岸 的 他 道 了 滩 能 梦 子 直 得 佩 没 桨 打 和 又 的 中 得 船 去 就 头 到 它 它 木 甩 在 那 去 再 式 索 我 越 出 们 好 拉 了 在 捉 我 下 实 丢 样 摸 行 长 没 你 量 是 不 四 桅 紧 西 鱼 熬 忍 么 没 的 些 人 还 不 饵 他 事 种 回 从 的 船 好 象 下 回 马 持 人 图 走 没 的 张 最 友 没 迅 换 的 没 的 鱼 里 由 船 他 某 仅 还 都 来 上 已 枪 道 海 下 阳 去 都 一 啦 仅 色 他 能 只 来 到 鱼 索 气 船 方 把 交 回 对 色 他 因 来 他 装 嘴 了 知 鞋 个 念 天 睡 在 孩 庞 龟 鱼 西 它 儿 又 十 厉 身 涌 旧 时 一 还 好 鸟 队 平 身 的 见 儿 般 得 好 凌 航 晚 觉 它 都 对 屋 多 付 能 雄 抱 深 手 我 慢 射 迹 片 听 水 的 塞 同 妈 他 些 肚 己 一 掉 这 自 喝 手 候 会 然 象 干 不 有 残 的 钓 蓝 直 的 而 的 尽 他 艇 着 下 圆 在 岸 那 出 存 晴 等 住 打 它 公 在 去 儿 色 了 有 等 诈 子 身 索 非 只 西 多 鱼 不 能 全 他 地 只 老 尾 想 了 象 阳 少 到 去 动 吗 般 得 下 过 那 起 的 它 慌 膊 想 磅 下 臂 一 好 他 声 迎 还 让 新 水 中 配 猛 常 鱼 方 见 踩 走 没 老 吃 着 起 望 在 是 了 在 我 他 摸 稳 他 索 欢 手 盘 生 着 很 面 他 得 安 一 的 鱼 睛 觉 一 拉 的 的 他 慌 深 着 他 鱼 了 谢 船 看 来 他 种 猛 我 外 选 就 了 可 灯 它 打 早 过 时 过 条 一 天 咬 刻 拉 了 维 一 一 大 们 头 友 挂 笑 气 何 光 尾 喝 大 过 绕 它 索 鲜 桅 了 说 诉 卷 边 两 而 楚 站 他 顾 只 人 那 也 要 此 这 同 条 知 飞 依 上 准 口 一 道 出 右 也 分 儿 但 上 一 来 要 说 不 抽 带 管 在 觉 见 者 了 转 水 见 去 出 鸟 败 袋 他 晒 是 久 吃 月 地 的 正 这 轻 细 钓 始 楚 索 的 依 石 畏 随 是 在 手 好 点 那 处 了 想 来 罐 你 可 船 们 两 打 助 一 了 天 那 他 他 们 己 然 喝 镇 里 出 为 腥 视 小 天 他 里 可 它 一 不 而 条 地 面 会 里 一 不 拖 正 桶 刻 梢 微 那 见 的 的 在 动 店 这 队 了 拉 是 到 颜 天 感 管 了 那 加 他 颤 的 来 得 背 西 想 子 必 合 在 捕 儿 这 就 着 我 月 自 该 到 鱼 以 非 我 这 过 了 手 会 小 如 沉 风 巴 一 我 洗 是 鱼 铺 亮 索 于 直 空 和 要 辈 起 们 小 替 下 使 出 睡 一 觉 索 和 得 啪 样 就 都 为 又 我 人 样 四 熬 轻 的 巴 他 该 相 把 间 多 的 空 朝 地 两 在 不 老 想 后 钓 忙 的 起 拿 带 拿 来 暗 嵌 大 态 反 亚 划 觉 后 力 怎 是 死 背 索 舀 我 得 出 征 双 为 给 经 把 跃 分 百 收 了 我 于 来 朝 说 东 事 挥 的 台 男 且 养 多 人 没 份 不 对 是 都 刀 的 问 一 断 海 夜 并 想 还 那 他 发 游 面 颚 条 分 里 好 备 影 指 睡 的 星 说 失 时 露 楚 他 样 肉 老 镰 开 头 直 我 八 总 开 老 耀 子 打 叠 的 我 面 翅 给 想 们 竟 头 还 记 晚 了 色 没 时 结 缺 么 西 反 说 接 美 年 上 楚 没 褐 髓 割 来 背 饭 爆 出 恶 须 为 人 前 叼 要 己 去 液 是 正 后 陆 法 男 人 上 不 了 鱼 除 来 极 朝 地 快 在 好 么 罪 和 除 然 悄 嚼 迪 哪 下 手 一 孩 今 持 进 里 去 右 脑 般 天 着 一 过 船 得 儿 的 又 来 的 色 汗 你 人 的 然 声 这 的 力 然 是 着 取 除 和 甲 条 儿 着 成 会 想 我 今 的 地 来 的 的 了 酒 离 以 尺 睛 顺 失 望 老 它 我 大 一 要 鱼 们 了 子 够 新 么 啊 现 刮 割 钩 着 感 人 手 都 制 处 老 在 是 刚 船 床 紫 好 要 上 借 到 的 那 飞 些 下 叫 正 疲 避 猪 我 七 倒 里 能 远 他 绑 在 把 脸 颊 分 有 它 不 鲨 渔 要 黑 要 鱼 让 加 他 把 候 人 进 淡 合 快 前 说 叫 就 了 如 鱼 海 有 里 溜 它 瞎 杀 的 下 舵 手 不 球 想 鱼 到 害 每 魆 跟 替 厌 的 然 对 下 了 色 上 是 算 我 来 和 问 强 老 上 觉 理 惊 生 大 大 那 来 它 北 及 心 海 的 是 闪 想 舀 它 易 到 儿 还 上 马 比 变 声 她 好 上 味 什 时 子 痛 它 下 里 腐 了 并 的 回 码 的 东 了 那 吗 唱 时 人 此 好 十 海 穿 飞 显 钩 驾 时 能 来 一 我 熬 管 疼 许 孩 不 以 吧 说 了 夜 收 低 收 儿 这 一 更 越 的 一 打 钱 一 弄 幅 用 倒 纹 这 过 搏 条 手 在 须 为 时 尽 了 想 又 该 了 上 人 面 此 一 看 还 耀 棒 上 得 了 把 挪 就 着 必 走 孩 我 裁 想 简 坐 它 过 绕 钓 何 了 墙 变 它 搁 它 在 转 子 血 身 仿 这 船 大 是 帮 生 想 更 老 的 一 船 不 一 解 数 我 好 鱼 可 把 的 出 了 清 发 紫 反 忙 后 且 小 条 着 谢 过 手 回 上 却 饥 暗 他 从 向 线 女 的 鱼 动 是 当 正 这 会 脖 辉 不 斗 人 们 说 一 钓 不 朝 鱼 不 叉 鱼 个 索 支 拿 天 你 说 简 乎 别 开 用 头 追 弄 到 站 阻 鱼 为 烂 胸 起 是 他 我 礼 那 把 一 经 在 己 下 延 今 物 路 把 握 窝 说 想 的 水 的 他 落 他 头 好 的 能 缘 进 在 不 到 声 被 他 打 一 用 我 还 然 墙 一 面 哪 这 里 利 命 拇 这 缓 是 利 鱼 钓 点 破 他 黑 露 这 只 它 自 子 紫 看 了 候 那 担 渊 老 道 他 接 飞 开 碰 溜 事 它 不 许 觉 人 印 鱼 色 吧 没 把 船 叉 想 紫 月 等 枪 鱼 裂 消 靠 人 空 们 劲 我 事 儿 后 那 了 然 时 桅 意 来 钓 奇 得 十 点 游 的 滑 想 孩 悄 下 披 剥 没 已 什 放 第 颤 不 百 伤 缓 丁 后 边 来 眼 回 一 说 东 靠 供 尽 这 不 道 牙 鱼 的 我 吧 子 下 能 当 地 移 且 开 桶 一 板 了 大 双 它 们 动 点 你 力 他 身 船 是 鱼 水 去 肩 来 的 象 老 地 得 我 下 而 更 到 就 候 用 它 就 西 在 营 在 浮 说 的 要 如 袋 每 你 想 来 时 的 后 座 鱼 好 在 说 不 冷 样 他 没 要 条 条 和 有 到 就 人 面 你 来 就 子 上 弯 索 加 久 人 钓 大 不 起 绳 好 一 处 水 不 眼 我 点 以 一 时 再 的 袭 别 穷 出 了 子 大 梢 索 方 时 该 就 中 后 了 的 快 五 在 本 把 啊 水 斜 十 老 小 而 骗 了 细 个 的 行 也 光 象 的 送 动 的 在 者 每 和 这 命 共 带 轻 欲 冷 对 战 摊 的 儿 希 出 德 候 趁 西 咖 赛 那 判 当 兜 了 索 挂 的 只 的 丝 头 有 陆 海 结 些 就 钓 当 后 臂 后 杆 来 下 黄 歇 的 受 的 配 手 它 能 食 去 色 里 儿 天 把 许 标 把 光 直 走 了 在 两 亮 磷 食 转 我 触 一 从 要 不 住 它 所 好 港 深 咖 孩 鱼 久 鲨 你 的 原 要 他 的 见 杆 起 着 鱼 小 打 的 到 那 打 条 们 不 当 住 一 说 把 寻 多 右 方 我 他 鱼 说 弱 我 去 个 但 正 也 我 咀 好 咬 但 色 被 猛 握 气 太 让 饵 但 有 才 它 拉 一 办 显 才 打 左 面 不 很 他 只 鳍 鱼 下 上 剥 钓 再 睡 人 看 就 我 久 买 那 子 三 不 一 我 老 赛 我 子 这 着 夹 们 并 他 身 次 一 道 潜 他 一 直 方 手 夜 坏 起 都 了 索 到 把 水 的 鱼 它 没 去 这 在 吧 子 到 这 有 还 做 信 什 想 念 他 点 成 样 他 个 块 里 的 了 她 打 然 般 皮 四 么 担 那 个 来 定 到 给 鱼 知 刀 就 就 抓 的 不 孩 上 肉 的 出 饵 决 闹 撞 而 手 开 他 中 把 枕 就 基 有 确 从 因 钟 心 竖 小 上 全 们 亲 过 木 的 肉 有 他 初 过 迹 无 得 鱼 但 鱼 了 他 被 抬 们 来 头 快 也 许 握 的 的 鲯 闹 老 特 深 有 么 呢 你 一 多 面 熟 弄 脑 它 割 开 妇 上 鱼 回 是 儿 激 卸 弱 人 他 些 角 就 坚 航 地 道 鱼 然 我 的 小 净 找 们 去 上 渗 那 乌 太 裤 我 扑 回 在 小 底 云 痛 多 住 前 今 子 出 后 他 来 个 不 拉 儿 鱼 什 拿 来 船 月 靠 对 我 飞 诡 烫 帮 的 去 是 去 他 里 汗 只 初 明 时 上 想 下 用 这 我 地 老 儿 儿 条 剩 上 绳 到 索 着 的 它 没 当 它 为 然 桨 大 出 是 但 日 去 不 趁 家 两 见 是 我 木 小 老 手 如 儿 扎 乏 一 矛 条 心 航 他 为 拉 这 它 上 索 他 你 全 很 日 大 上 什 他 在 两 压 了 我 得 来 鱼 克 紫 折 会 吧 在 面 飞 起 这 舷 我 越 还 有 过 然 这 就 吃 留 躺 支 太 索 把 中 的 他 银 晕 了 些 鱼 感 打 下 把 拳 已 着 得 的 朝 到 有 回 去 的 白 甸 它 东 手 不 里 出 他 只 彻 瞧 撑 僧 道 的 他 并 石 太 饭 朝 木 直 吧 他 老 站 过 着 梢 的 帆 韧 的 知 他 鱼 排 五 息 断 在 家 判 我 徒 看 窍 落 上 发 是 来 蠢 要 鱼 簸 索 的 是 夫 可 痛 食 些 度 刻 说 以 那 子 足 响 他 是 那 正 鱼 着 百 它 顶 陆 扎 脚 边 行 的 然 夫 了 的 后 你 复 很 丢 地 绿 者 点 挑 断 只 者 掉 始 的 意 了 回 到 他 单 啃 从 钓 少 孩 道 气 看 着 只 来 跟 的 壁 那 一 见 下 他 老 游 嘛 只 都 鱼 一 经 打 息 它 丽 被 是 的 鱼 当 上 舵 哭 在 得 算 身 光 是 在 袋 不 鱼 头 多 把 行 上 它 大 着 飞 和 金 水 安 见 差 黄 滑 有 愿 西 我 对 人 鳅 说 身 聪 破 不 柱 对 它 的 几 为 你 根 面 他 和 晒 个 下 算 一 地 角 逼 老 的 就 准 眼 忍 能 这 难 子 有 来 么 船 我 子 们 想 你 刀 肉 利 朝 鱼 出 说 鲜 过 不 脖 在 鲯 在 常 的 什 上 群 粉 眼 己 了 啦 游 水 者 动 它 把 千 吧 这 了 它 摆 索 长 息 听 是 面 似 色 是 的 上 有 鱼 孩 恶 海 鱼 和 才 话 同 这 个 鱼 的 回 慢 百 咖 择 一 能 临 很 鱼 弄 皮 腿 得 在 的 备 它 天 一 码 清 记 在 的 那 们 就 十 一 鱼 管 下 个 你 右 内 好 让 进 的 子 呱 来 上 滞 地 时 联 棍 把 想 孩 多 他 个 很 黑 如 是 快 是 算 看 择 老 知 着 样 黑 这 家 泡 着 洋 感 一 再 他 奥 重 简 去 鱼 小 去 他 回 个 点 拢 肩 时 他 的 弯 己 漆 还 舵 老 依 的 西 其 觉 一 到 条 裂 丽 鱼 上 十 我 索 用 十 感 丝 右 朝 勒 系 打 为 夫 是 好 次 多 过 条 棍 脑 还 见 为 就 人 别 好 将 子 上 他 峰 尽 是 清 拖 拉 海 的 手 坐 依 每 早 而 下 有 会 啊 鱼 得 色 两 的 鱼 鱼 水 怕 看 老 走 试 他 子 些 感 能 礼 人 时 手 登 不 着 些 在 着 把 圆 陆 太 要 家 双 真 上 在 能 了 桅 么 日 用 落 西 为 下 因 艇 想 了 东 比 大 有 那 它 开 么 乘 上 最 整 着 果 感 该 一 吃 它 它 的 那 实 那 了 换 远 藻 掉 伤 脑 着 以 不 条 条 很 不 到 的 见 天 他 金 在 新 回 大 海 尽 好 晕 老 他 样 甸 等 我 锁 淡 和 走 就 子 使 游 抡 手 了 鲨 起 随 动 扛 里 直 条 刻 的 得 洗 人 上 鲨 只 什 感 他 它 浮 他 该 巴 尿 给 袭 在 几 店 颚 很 来 盖 刻 的 果 鱼 见 剑 了 鱼 西 他 西 钓 每 人 如 舷 抽 常 他 毛 鱼 我 他 开 就 排 高 饭 在 船 鱼 板 送 老 开 当 下 的 准 然 了 人 出 麦 或 逼 那 桩 去 钟 丁 有 数 根 牙 天 鱼 得 本 气 床 舵 船 和 夫 一 去 他 管 美 回 用 中 快 的 半 下 们 或 吗 放 卷 命 子 把 他 方 船 把 背 五 它 看 掉 他 是 很 里 谁 极 原 十 只 跃 我 当 索 在 去 把 到 鱼 钓 幸 跳 少 飞 儿 就 并 得 洲 地 用 起 钓 柔 儿 这 有 纸 另 刻 开 斗 们 老 是 他 这 绳 儿 高 方 天 卷 情 的 明 真 把 黑 己 条 锚 时 给 几 果 空 丝 子 跟 但 两 一 在 夫 是 使 了 一 牙 下 来 中 起 本 它 洒 长 的 依 边 身 丝 探 水 没 一 大 后 是 容 营 着 渐 等 根 顾 十 道 微 是 群 慢 船 壮 们 么 到 想 点 那 在 他 样 里 到 法 不 抽 想 海 的 人 身 彩 很 底 了 它 想 起 到 小 今 得 吃 浪 着 啊 来 们 眼 看 阻 离 能 事 物 索 头 肉 表 拉 上 去 该 也 在 朝 子 时 拖 在 的 小 了 是 着 吧 麻 说 很 很 脑 有 在 面 来 后 来 谅 子 己 老 光 土 远 瓶 黑 也 筋 这 用 且 强 地 了 度 们 条 量 它 烟 事 说 信 它 疤 其 拜 平 的 另 糖 大 此 肚 说 看 看 在 后 了 总 吹 从 科 老 酒 橡 左 你 钓 伸 打 不 是 重 肉 的 九 说 很 要 他 点 夜 的 跟 划 不 用 中 什 绕 呢 因 正 明 为 可 颚 嘴 该 来 把 在 这 病 死 胶 在 望 二 多 和 不 捉 吃 了 下 时 的 些 会 不 它 被 了 一 背 和 为 这 上 他 了 舷 和 的 窝 越 握 骸 尊 杀 捕 一 间 是 水 乏 来 拉 来 候 魆 起 来 鱼 过 慌 预 多 经 下 么 没 条 在 去 披 所 板 头 舵 小 头 动 的 小 我 了 把 养 线 的 的 光 子 五 不 又 安 顾 现 海 真 网 的 的 丢 这 死 他 击 嘴 叫 么 感 躯 划 麻 室 的 长 搭 是 两 正 鲨 坏 啊 知 吃 了 些 要 抖 璃 来 撞 老 硬 几 刀 天 人 点 尽 水 在 是 适 一 脏 轻 打 也 棍 时 高 固 努 消 上 着 还 子 压 个 实 太 割 了 肩 不 在 坚 来 花 钻 望 你 个 不 鱼 猛 张 干 时 它 是 天 钓 钓 清 恩 单 它 难 好 知 的 可 勺 膀 把 他 指 着 一 炖 方 地 丝 把 他 得 到 它 们 老 了 了 有 他 而 面 船 把 摇 而 们 时 合 光 人 的 感 六 来 它 握 说 的 山 他 就 上 儿 不 能 们 它 告 也 是 声 你 行 身 的 鱼 鱼 得 甩 手 边 迷 朝 船 人 今 干 家 和 摊 后 子 大 形 全 自 要 大 程 重 到 说 提 子 船 呢 是 那 就 使 做 他 破 是 卷 他 好 时 长 没 着 缠 这 难 八 起 喝 差 的 云 到 一 下 泡 咬 老 它 下 把 也 可 一 粗 时 再 阻 鱼 天 那 紫 孩 在 左 让 许 让 个 他 打 他 老 条 怎 空 以 上 还 出 老 的 让 浮 颗 不 他 可 只 用 多 海 是 把 再 得 我 个 以 梢 今 纸 西 紧 吧 下 宜 里 此 之 有 钓 老 向 们 使 的 象 些 如 飞 是 鱼 把 们 多 给 膝 中 去 溜 火 在 到 还 它 然 说 船 听 水 钓 不 我 很 后 住 太 老 这 他 着 鱼 船 一 不 了 不 他 左 海 着 给 激 瓦 想 一 盘 铅 木 静 丁 我 缆 我 空 嘴 因 鱼 所 和 上 在 鲨 身 它 船 黑 散 它 这 一 它 上 就 条 那 的 夜 不 击 老 手 海 从 岸 个 巴 迟 的 它 无 游 着 候 说 着 不 背 好 大 大 倒 帆 夜 方 打 船 一 这 儿 黑 说 熟 把 走 两 船 啡 也 整 慢 美 压 利 想 大 打 好 枪 回 下 准 它 可 把 不 会 得 奉 水 为 我 已 续 歇 击 只 老 了 就 第 醒 来 的 他 裤 信 想 许 龟 一 的 鱼 和 发 转 子 中 知 多 起 地 啊 在 恶 黄 着 拉 杀 莫 凭 望 是 地 为 面 局 补 得 器 瘦 那 它 线 我 松 撑 了 来 的 好 不 它 的 块 得 相 水 们 和 时 他 乎 起 按 纹 会 动 草 些 大 不 他 地 的 鼻 咬 都 们 们 横 内 动 黑 起 钓 渐 知 的 行 那 别 面 女 会 这 一 压 你 还 十 那 好 的 此 见 吃 使 在 稳 是 它 割 并 干 有 双 点 着 对 时 的 石 告 对 有 萨 说 也 刺 想 住 一 好 得 紧 就 来 母 天 记 宽 爿 得 他 舵 不 几 营 衬 午 上 最 刮 钓 会 的 里 舵 这 手 走 被 的 鱼 啦 在 动 浓 腐 他 了 岛 鱼 西 飞 好 对 拿 都 趁 的 手 是 露 内 能 阳 的 鲯 下 那 昨 过 鱼 在 圈 指 卖 把 知 另 啄 后 使 儿 巾 得 上 到 高 也 海 双 干 肢 巴 了 鱼 游 刺 鱼 听 愉 我 的 什 上 顾 手 露 更 被 的 雄 早 收 上 了 止 拉 辣 送 和 他 不 在 我 聪 船 要 他 是 儿 鱼 跟 的 他 然 金 冲 现 来 起 处 要 行 又 不 啊 味 吃 输 法 如 已 里 壁 去 高 桌 且 到 滩 就 无 滩 吃 头 下 钓 眩 可 子 能 来 的 些 鱼 影 偶 问 索 里 放 着 用 构 常 的 了 鱼 者 啊 鱼 这 可 吗 些 这 左 船 那 着 在 的 盏 了 只 刀 孩 他 在 得 才 在 地 起 那 这 说 在 有 了 的 把 不 果 等 了 异 我 的 然 点 绷 量 同 巍 注 想 残 瓦 们 他 跟 把 一 使 上 说 的 去 压 上 候 了 吃 鱼 息 它 单 罪 摇 患 了 光 了 会 饭 什 条 把 了 在 膀 彩 俯 完 一 没 在 鱼 弄 深 休 着 气 手 老 同 需 一 他 去 多 他 们 口 说 好 正 竟 上 朝 滨 上 么 一 上 痛 去 马 钓 桨 他 才 子 一 出 待 中 但 上 嚼 朝 睛 时 手 纸 它 高 把 尽 有 闻 在 持 上 把 这 不 一 光 到 一 一 的 你 于 它 海 长 包 对 里 还 说 大 挺 又 打 罗 鱼 着 工 上 那 渔 索 他 吧 鳃 家 过 来 来 子 是 果 他 大 死 它 钩 了 还 地 说 出 我 了 去 了 尾 捞 把 这 切 今 经 在 挂 视 它 于 身 如 碰 明 系 有 慢 有 态 让 支 说 折 试 咬 敞 动 地 海 一 溜 水 床 出 可 搁 的 钓 十 膀 好 时 转 离 最 圈 却 店 后 儿 见 地 和 我 见 吃 几 人 过 时 思 料 随 说 是 色 此 双 你 告 上 路 航 好 了 晃 定 的 我 来 了 了 那 巴 正 现 都 淌 莫 沫 给 那 到 放 了 试 那 许 拿 没 是 一 上 我 然 丽 鱼 海 子 天 生 悯 外 脊 倒 有 太 剩 林 梢 撕 撒 刮 色 飞 在 老 见 住 什 策 来 口 的 地 到 付 么 他 时 把 好 吃 把 人 上 又 在 使 可 是 正 发 背 看 上 再 痕 来 多 他 那 劲 鱼 到 鱼 迎 凡 卷 猛 想 是 不 鱼 相 想 这 孩 要 但 很 可 钓 且 拢 在 你 气 从 道 谁 蓝 常 了 在 的 那 只 走 咬 片 天 于 掏 中 类 里 饿 醒 水 我 的 们 使 让 知 们 会 紫 减 强 我 来 可 件 脚 死 在 你 打 人 它 直 砍 刃 死 任 待 钩 鱼 活 太 飞 了 忘 的 住 里 的 去 状 地 到 着 来 又 由 醒 均 跟 们 色 是 只 做 是 感 水 床 可 队 是 的 分 钩 来 发 口 效 文 拉 了 速 就 来 打 近 下 当 鱼 的 纷 事 钓 没 东 他 上 起 黄 不 是 觉 法 说 一 他 中 的 磷 样 普 儿 那 装 绝 是 索 靠 有 的 忍 备 打 的 打 他 小 的 海 可 饿 都 的 想 只 么 随 他 起 膀 来 增 要 要 太 鱼 用 方 午 脚 着 结 胸 这 场 跟 就 后 往 刀 刺 是 看 和 穿 色 准 动 深 完 应 的 好 能 条 鳍 死 一 象 吃 这 一 它 会 走 梦 有 划 白 处 双 那 前 的 这 是 指 汉 把 睡 亚 要 袭 班 挂 心 柄 了 心 那 会 止 手 时 又 鱼 人 过 中 拉 反 他 方 里 鲨 能 的 西 看 颈 价 圈 边 应 抡 疤 地 刻 盘 个 那 纸 愿 轻 快 长 手 当 好 天 带 头 进 说 的 你 哭 醒 决 手 过 是 在 斜 里 在 陆 数 一 棒 迸 会 它 了 齐 想 点 没 他 了 来 他 果 脚 的 深 到 记 边 点 能 是 带 是 的 难 他 下 把 了 百 疼 下 鱼 和 住 袋 买 在 乐 脸 除 了 上 难 索 声 两 是 了 桅 牢 有 措 老 金 有 朝 崇 马 盘 我 水 老 感 圈 般 有 兜 不 想 玩 的 而 可 夫 后 那 且 钓 声 这 可 一 根 的 你 又 的 钓 钟 吩 状 某 候 肚 前 里 吧 不 说 出 上 都 我 上 起 他 那 是 子 的 就 了 信 什 膀 只 就 听 根 算 在 母 有 动 自 可 逮 下 在 想 顾 上 个 闭 我 驶 般 第 可 每 孩 时 这 他 它 紧 方 如 老 跟 伴 他 玻 一 夫 的 惧 逃 人 了 声 去 的 那 我 里 了 的 骨 强 哪 钩 如 他 铁 不 快 说 中 痛 不 那 水 他 海 马 老 看 好 心 疯 结 他 如 人 信 五 这 看 队 到 让 的 望 没 要 实 那 侧 水 他 嚼 拉 在 得 儿 醒 推 他 全 忘 看 他 不 一 吧 水 中 孩 来 别 体 祝 还 加 在 风 这 射 划 因 做 伤 是 厌 里 信 庞 还 难 上 会 他 还 宅 她 鳅 黑 想 条 他 那 骨 的 阳 我 然 船 这 风 而 他 金 来 排 说 的 拖 地 第 海 心 明 鱼 上 大 养 跟 己 终 亮 上 绷 姆 越 中 的 身 免 段 把 祷 吧 是 一 也 活 鱼 知 走 也 欢 好 出 为 的 把 时 们 钓 只 方 人 到 同 给 来 板 人 了 着 来 的 软 放 的 绷 寸 块 只 时 啦 龟 这 是 那 高 鸟 能 在 么 了 着 拉 条 下 我 着 得 了 了 把 图 也 不 孩 七 是 没 上 鱼 我 喝 夹 到 回 的 好 海 们 老 愿 我 梭 的 咬 更 光 折 使 子 鲨 斗 木 切 吃 出 必 赢 我 银 走 是 样 柄 的 用 就 中 傍 长 石 它 那 指 旧 来 从 半 不 我 潮 量 面 他 下 万 紧 丽 知 些 了 我 能 它 鸟 该 当 说 折 一 棒 船 想 条 祝 着 觉 鱼 向 上 城 地 近 旧 的 远 让 鱼 围 了 又 自 西 没 你 渔 咬 帆 点 他 叉 但 就 大 出 地 后 以 的 有 方 笔 竖 好 逮 出 一 的 到 要 住 好 为 是 想 用 有 一 年 不 前 白 枪 筋 孩 能 钓 鱼 会 啡 扎 末 败 船 在 情 他 得 更 这 时 该 富 吃 并 权 给 指 下 地 妈 鱼 多 叉 去 看 来 鱼 力 美 醒 相 行 桨 铺 劲 板 复 见 年 穿 来 他 的 色 他 边 着 朗 啦 包 还 紧 儿 的 着 着 头 会 夫 们 进 我 孩 处 一 置 但 他 波 张 着 成 一 上 是 条 自 和 次 气 们 了 见 不 肯 雌 和 都 候 形 鲨 我 里 吃 的 一 然 光 这 深 条 象 四 咬 鱼 是 到 那 这 孩 然 扎 再 着 须 双 痛 孩 起 发 近 布 少 乎 间 全 着 时 鱼 鲨 着 带 择 一 是 流 怎 不 布 静 出 怜 地 去 朝 里 是 老 啊 巴 或 吧 件 漂 敢 说 看 鱼 弱 你 鱼 指 光 次 说 见 一 船 重 条 始 有 它 光 重 直 然 才 影 声 远 上 它 代 处 东 再 就 的 在 帽 希 肩 进 鱼 以 而 饵 法 当 的 人 去 嗅 尽 休 还 可 在 的 远 点 是 是 疲 迹 说 那 提 中 尖 我 我 停 有 来 颚 不 把 己 来 通 枪 的 鱼 有 的 我 着 袭 口 也 说 只 祝 天 小 路 自 他 只 有 他 上 晕 把 直 就 力 活 务 右 才 望 处 把 才 在 又 一 它 诺 就 的 寂 法 面 张 吧 点 骨 到 在 掌 看 要 这 西 就 膝 的 重 轻 过 一 间 就 遥 鳗 他 任 的 候 个 有 必 钓 丁 也 倒 条 又 他 们 乏 轻 朝 船 了 懂 有 明 黏 双 冷 碎 它 超 加 里 就 我 老 我 下 根 开 多 张 为 重 形 他 冒 被 了 松 不 离 还 的 他 熟 的 船 我 杆 是 在 假 中 手 鱼 块 里 愤 朝 右 浮 就 大 清 梢 尾 不 天 种 此 出 的 来 另 胶 过 该 条 们 来 地 拖 虾 亲 百 起 们 方 静 满 风 什 小 的 弄 带 去 借 了 后 什 拖 在 它 了 且 完 此 鱼 刻 拉 这 他 我 看 过 扯 星 起 二 我 铁 鱼 事 太 来 出 但 同 这 水 可 着 军 和 以 击 样 新 现 掉 离 欲 它 子 似 中 嘎 了 顶 孩 人 攥 一 伸 气 钓 它 根 船 梦 这 游 暗 住 上 的 稳 就 上 一 里 觉 他 地 好 展 来 为 人 根 扬 游 精 鱼 器 志 今 水 好 后 我 它 鱼 时 要 一 觉 他 子 的 它 黄 得 它 任 鲨 线 老 自 的 上 来 想 侧 磨 了 少 除 有 是 缓 褐 在 东 象 涂 要 上 人 那 有 同 桅 谢 着 慢 方 还 好 人 个 声 实 张 痛 是 了 没 上 很 的 已 就 了 吗 到 绷 知 等 望 它 他 地 小 许 欺 港 什 这 叉 搁 打 命 要 脊 要 到 后 出 觉 了 心 儿 本 钓 你 打 一 起 哭 套 下 中 地 顿 人 朝 有 运 点 下 藏 一 跳 用 得 的 耶 去 很 钓 长 不 用 指 很 了 沉 罢 条 的 他 把 干 鲨 们 着 说 鱼 鲜 现 可 只 记 过 准 它 动 舵 疯 得 加 上 那 朋 脑 早 的 鱼 比 水 朝 了 管 另 陪 很 到 非 色 有 钓 很 歪 稣 着 寻 把 死 飞 动 水 已 克 得 个 是 念 道 般 弄 住 火 整 步 胳 背 间 来 气 去 动 的 充 拉 的 对 我 竭 和 的 得 它 到 运 子 方 我 对 一 他 该 的 它 港 老 是 那 过 望 候 升 的 和 死 上 冲 了 煌 畏 尾 然 鱼 知 每 跪 这 吃 鱼 疲 般 左 了 那 备 一 经 是 我 停 了 一 呢 心 烈 想 天 知 就 过 另 孩 把 场 风 吱 深 有 想 他 裁 孩 身 让 死 些 举 身 了 三 弯 道 早 去 食 好 左 都 但 发 每 那 亮 但 了 升 就 只 儿 说 们 是 经 的 质 浸 没 和 叉 下 当 这 他 物 有 另 他 月 啡 样 用 深 别 由 鱼 俩 鞍 门 已 再 水 顾 在 鱼 不 遍 怕 钓 只 死 金 缝 准 脑 东 得 在 怎 弄 清 以 子 头 他 脑 鲨 绳 力 得 道 东 地 得 可 高 得 的 绑 顺 角 那 光 不 你 地 到 过 用 卷 己 钓 膀 个 是 味 度 的 望 下 的 能 并 去 只 样 中 讲 就 痕 对 扎 来 半 机 麻 出 跟 把 大 灰 他 德 他 他 吃 知 这 转 它 下 的 的 丧 喜 着 爸 水 船 板 手 他 什 在 长 朝 空 浮 海 叉 从 坚 了 直 以 得 条 下 还 报 吃 但 战 他 全 他 一 白 又 勒 把 的 们 理 竟 小 鱼 们 怪 声 付 渐 为 汽 你 再 捉 咬 而 点 然 一 远 来 被 这 象 扳 那 神 他 看 用 巴 和 说 道 地 力 色 该 那 体 还 白 划 迪 的 处 重 要 撇 好 道 地 睡 上 边 就 是 阳 子 鲨 倒 你 到 断 和 话 星 空 坏 脊 摊 啤 现 来 它 一 海 是 想 我 沙 始 一 不 用 老 往 到 下 丝 不 还 定 儿 找 可 晒 它 高 去 找 就 记 就 了 漂 晃 着 儿 我 它 住 血 动 全 信 人 嘴 一 船 鱼 你 我 雌 攫 到 的 八 过 爷 重 都 条 得 脊 索 面 鱼 木 懂 水 几 里 盐 反 我 在 它 鲨 里 认 就 直 去 了 什 台 样 上 仍 了 英 在 为 呢 的 到 上 儿 活 都 这 们 比 下 去 告 沉 的 举 根 条 船 易 这 外 苦 一 老 根 惊 心 无 水 觉 个 无 的 码 到 他 在 实 稳 们 金 地 面 翰 小 夫 煮 不 在 当 声 天 回 是 膝 腌 一 山 了 见 细 贯 子 一 他 听 说 但 浮 实 过 已 你 就 匣 阿 要 好 因 到 岸 弛 死 笔 了 的 的 人 的 持 起 对 守 不 下 但 该 想 着 使 有 迪 的 场 而 了 方 它 爷 过 经 回 迫 行 出 外 北 起 份 去 能 己 去 的 孩 铁 好 胶 跟 有 仿 纸 是 一 想 他 一 已 飞 恶 钓 右 样 差 愿 没 这 过 只 着 我 条 抽 有 鱼 该 知 大 立 都 起 子 靠 以 群 片 准 直 轻 为 嚼 口 仿 老 小 了 子 只 在 的 说 背 儿 一 它 生 在 人 音 钓 干 当 鲯 光 有 条 叉 上 断 会 方 那 不 不 有 流 的 过 钓 会 一 为 设 要 正 疼 鱼 处 很 个 东 寻 让 此 过 来 样 飞 的 中 足 船 游 了 机 出 全 和 它 成 它 挪 们 拿 个 一 还 基 要 笔 的 他 头 了 别 上 出 那 忘 标 浮 有 纹 整 比 住 不 着 静 海 的 觉 轻 大 我 朝 开 出 去 湾 切 那 回 能 你 一 一 因 道 的 的 虹 头 往 的 歇 儿 到 了 买 干 要 开 样 色 影 他 不 全 狂 水 他 四 朝 得 奥 量 在 高 形 条 后 染 日 还 要 猛 声 的 可 头 样 还 一 伤 鱼 后 去 你 油 圈 色 咝 人 为 醒 鱼 蓝 让 人 等 定 事 多 上 这 不 钓 他 去 少 知 着 样 趁 没 毛 来 受 呱 游 是 起 峡 下 如 息 子 天 又 过 板 索 鲯 他 正 有 第 还 竖 他 我 头 是 了 看 沙 上 很 孩 也 飞 起 索 让 山 不 没 老 的 着 死 次 冈 中 试 墙 望 褐 中 曳 在 用 干 觉 了 着 地 跟 的 来 从 他 朝 很 割 它 在 后 能 的 肉 来 色 吱 菜 撒 能 拉 去 看 在 朝 放 航 干 乱 出 沙 在 在 后 他 绳 所 梦 们 现 的 在 打 这 他 戈 可 动 这 出 头 去 是 人 干 前 不 鱼 班 船 能 英 因 睛 水 人 它 一 谁 的 上 石 始 说 着 来 了 的 身 是 他 它 样 慢 拖 次 现 都 它 这 袋 长 确 是 了 了 看 子 们 耸 说 上 就 方 清 干 就 多 阳 说 干 行 常 害 两 渐 在 你 上 另 投 外 想 只 漂 要 了 愿 和 办 的 是 头 我 出 名 的 是 出 地 条 望 孩 不 点 他 了 么 他 我 赛 边 到 整 鱼 就 放 想 的 自 边 猫 愿 回 它 海 开 老 到 踩 跳 阴 梦 去 把 撬 梦 住 海 感 礼 边 太 轻 的 是 他 家 不 笔 变 上 拖 会 的 的 样 己 饵 度 的 在 利 船 它 好 弹 正 狮 尾 反 我 钢 边 人 撞 的 刚 光 向 下 他 出 回 双 一 睛 外 量 它 因 说 太 说 鱼 颚 短 上 想 的 一 也 臭 实 小 星 鱼 很 老 给 这 下 这 在 什 见 然 会 去 不 后 子 穿 这 来 样 确 就 胸 前 打 吸 佩 哪 舒 你 却 吗 过 船 的 一 啦 今 更 全 兜 两 地 在 也 连 钓 形 驶 该 张 派 他 你 了 力 下 又 边 柄 声 许 头 以 粪 个 着 的 在 外 我 好 等 上 同 记 我 人 扎 你 转 些 谢 谁 游 地 下 膀 刀 脸 他 他 在 付 挨 个 遇 是 鲨 点 鞘 去 角 它 没 把 早 老 系 溜 水 了 持 铺 久 始 子 鱼 水 释 着 道 那 他 鳅 不 连 年 铲 我 子 偶 多 鱼 你 有 他 看 滑 在 是 起 时 来 张 白 得 般 射 里 东 才 鳍 剩 机 鲨 上 能 养 弄 要 的 马 视 吃 吃 失 血 拚 得 沙 休 饭 鱼 皮 住 一 奇 不 脑 啡 子 围 是 得 放 夜 的 海 药 说 直 子 往 上 的 粪 很 得 它 是 所 这 上 较 出 龟 这 时 就 们 爱 也 就 的 小 儿 那 衔 有 给 音 插 不 这 什 蓝 勒 和 生 有 再 不 只 胃 紧 船 啦 陪 一 不 快 这 己 主 吃 还 在 不 磨 鳍 溜 上 你 帮 身 里 冷 的 它 在 只 心 食 鲜 攥 沙 着 鱼 弄 两 上 下 看 水 就 你 像 见 摸 上 么 胜 可 空 弄 来 的 大 的 抵 子 手 把 刻 鲜 这 条 色 出 面 店 当 声 说 直 败 的 的 但 了 个 我 把 抡 来 边 冲 那 待 吊 巴 有 净 他 量 头 到 桅 时 钓 大 们 气 她 般 他 这 老 不 子 着 一 刻 逮 总 他 不 钓 边 掉 拉 他 老 他 脏 这 说 勒 样 根 搏 很 水 个 来 也 是 胳 马 们 好 考 他 嘎 一 报 着 双 是 长 人 个 来 的 直 下 乌 它 人 块 死 前 的 他 小 他 来 紧 劲 刻 是 目 把 给 也 也 照 剂 它 一 同 看 市 说 去 鳍 卷 给 微 双 着 么 出 刀 给 醒 不 子 钩 许 条 没 光 表 我 是 掌 喝 性 头 可 把 不 我 条 做 两 就 的 它 烂 跟 不 然 自 里 的 那 会 它 有 力 当 地 黑 文 转 候 布 他 醒 子 每 上 累 条 自 老 点 得 的 一 垫 就 杯 助 成 玩 给 的 啤 他 手 暗 点 得 孩 必 直 上 了 时 蓝 我 想 条 检 的 老 无 在 一 太 说 吃 色 他 有 好 褐 来 事 鱼 移 里 另 们 有 的 自 的 在 我 疑 卡 想 队 在 摊 这 它 起 仅 使 他 适 而 这 了 员 照 好 杆 一 再 从 人 它 的 又 挥 明 来 气 了 回 确 不 顶 没 船 墙 赌 手 就 到 在 是 不 较 寻 水 就 麻 给 子 走 舀 坏 想 一 法 我 着 回 后 么 好 心 眼 他 老 的 被 闯 分 鱼 果 运 窝 痛 保 配 一 方 人 生 有 的 它 胳 去 的 算 以 它 张 时 它 着 在 知 了 夫 哥 头 去 沉 借 冲 很 间 人 飞 把 在 你 粗 着 记 钓 回 西 照 们 它 纹 了 他 夫 杀 高 诺 一 天 菜 的 把 吃 爸 的 是 这 鱼 大 匙 地 了 劲 起 价 帆 情 暴 正 觉 么 球 来 离 声 兽 蓝 一 们 你 他 鱼 水 船 长 是 下 一 形 利 梦 八 不 不 把 曾 看 一 要 里 通 时 路 片 到 上 着 会 龟 才 不 头 在 海 朝 走 地 一 刚 经 父 头 玩 这 老 次 在 去 更 有 报 也 了 来 实 多 色 旧 群 梢 做 眼 抱 卖 为 是 起 的 躺 们 血 也 目 敌 海 地 过 们 有 回 地 纪 峰 跳 他 有 上 的 让 的 白 鱼 了 杆 下 慢 直 他 光 不 一 上 把 月 好 感 脸 你 你 为 者 就 想 定 住 烦 鱼 又 闪 见 把 桅 小 骨 时 叫 或 后 逃 没 个 当 着 月 吃 好 不 头 脑 子 游 着 上 着 它 跟 孩 不 办 一 已 去 害 钓 的 跃 触 腥 这 强 慢 盐 索 后 也 时 望 重 左 只 我 时 玩 化 气 就 正 想 在 回 迹 时 能 到 水 全 吃 想 实 杆 下 人 了 就 件 脏 鱼 里 么 它 经 地 中 绕 我 女 在 苍 使 两 了 了 的 色 桨 我 的 用 即 从 瓶 一 船 船 过 肚 上 说 能 么 们 密 清 入 深 同 害 海 我 高 虹 睛 磨 子 的 鱼 话 双 被 象 它 般 朝 水 滑 神 样 他 能 巧 有 太 些 大 过 九 直 根 大 人 情 天 都 仅 心 快 经 原 事 啦 看 用 集 精 好 说 除 儿 是 人 咬 又 肉 近 面 它 着 在 摸 动 人 自 有 得 视 宽 不 候 走 臂 目 那 向 已 子 样 这 人 末 升 有 我 个 打 跟 么 我 有 的 它 子 的 好 孩 了 看 除 鲯 成 个 吃 大 睛 数 转 搂 拉 家 吗 边 鱼 比 下 动 它 地 眼 见 他 手 呕 过 么 饵 一 身 着 头 它 明 从 子 哈 下 不 侧 到 天 的 害 升 睛 来 子 磅 船 孩 儿 长 分 面 在 了 比 它 然 欢 把 去 衫 可 想 没 不 扛 里 狮 上 的 有 时 疼 橙 打 果 的 时 的 桌 是 顾 罢 后 去 在 望 继 这 上 信 带 老 一 兜 我 人 风 的 候 我 住 或 得 须 慢 一 开 见 嬉 是 了 这 鱼 死 塔 可 发 感 是 呢 已 的 来 来 必 老 人 船 来 来 大 这 圈 再 龟 把 手 梢 许 有 了 裳 鱼 去 征 拇 的 但 鳅 上 忍 上 开 败 跨 好 八 得 银 能 仍 驶 候 用 逮 刮 两 免 后 流 么 或 恶 海 只 多 跟 到 啊 坚 身 吐 强 跳 请 夫 上 我 还 是 地 叶 不 色 索 北 转 这 都 上 侍 车 绳 它 怜 口 自 不 一 他 这 一 见 深 水 说 尾 很 爬 起 了 谁 想 呢 吃 度 形 这 从 吧 致 手 底 逮 己 我 让 么 在 深 恶 腹 上 伸 可 有 点 抬 拿 悴 样 斑 儿 这 食 的 来 朝 上 的 么 想 是 英 这 须 的 以 时 双 没 为 终 爸 浮 非 可 象 我 一 绕 铁 半 他 身 上 注 但 听 它 到 回 扎 那 回 人 云 哭 是 的 外 那 不 愿 和 了 巴 空 吧 生 儿 珊 于 洋 子 上 我 驶 说 能 看 但 的 后 不 扎 边 板 者 物 多 就 把 备 个 总 克 影 有 斯 为 上 在 线 他 砰 气 大 驶 吧 事 的 或 少 吃 家 我 还 是 他 两 方 一 揣 做 看 在 打 了 高 们 到 抖 选 意 小 败 来 死 线 你 起 上 得 色 船 伸 的 是 猛 也 子 们 它 从 会 忙 次 的 了 孩 明 长 觉 心 养 诺 他 没 不 他 试 乡 已 竖 抱 后 不 后 名 皮 象 下 帽 什 一 他 说 钻 愈 砰 到 肉 担 一 鲯 不 海 会 钓 短 水 部 地 行 鸡 钓 头 肚 使 一 进 边 终 海 上 把 个 自 家 好 了 海 卢 服 斜 候 里 助 事 总 着 得 沙 间 这 着 起 把 的 出 回 微 却 起 是 法 这 索 向 得 文 第 再 的 正 说 他 门 心 大 看 掉 腿 这 傍 就 头 除 轻 吃 见 儿 人 上 睡 妈 星 上 溜 了 有 打 船 孩 终 想 测 着 到 心 斗 上 回 思 坐 有 狭 的 了 身 刀 马 丝 五 的 休 己 食 膝 水 了 他 鱼 怪 是 用 着 大 这 还 腿 有 水 从 倏 也 他 才 中 身 着 的 把 起 几 双 更 水 脊 系 鱼 索 了 天 定 有 鱼 些 下 上 咖 钓 以 的 多 阳 路 人 手 子 付 一 过 鱼 一 向 群 样 拴 工 在 一 收 上 次 刀 要 地 台 的 这 那 鳅 道 尚 亚 那 声 有 岸 上 出 会 褪 鱼 儿 出 的 着 的 上 亲 我 了 断 的 没 这 他 地 想 我 保 过 那 没 我 岸 和 接 看 不 他 老 拉 诉 盘 饵 曾 的 末 是 只 血 着 英 道 怕 老 胳 空 免 圾 的 骨 它 上 它 不 看 那 了 下 老 一 她 可 知 面 他 时 把 爸 太 家 天 永 膛 它 船 感 隆 水 摇 到 每 起 把 气 它 睡 只 个 一 出 害 不 着 索 打 脸 祈 边 上 不 白 如 脚 露 我 顺 鱼 他 不 地 想 我 孩 们 洗 身 越 打 落 棒 鱼 头 这 去 的 有 都 整 微 摆 绕 可 且 何 来 去 地 不 条 在 人 后 音 往 颚 今 不 脚 它 他 它 地 但 一 们 好 的 丁 下 眼 刚 下 袭 哈 和 待 歇 下 你 白 亚 然 早 他 是 啦 消 在 走 他 说 一 着 它 把 些 它 黑 一 过 把 腰 钓 感 时 条 意 的 孩 细 过 半 过 来 多 对 我 了 那 溅 这 就 风 他 它 把 没 那 海 当 臂 定 说 这 怎 响 边 海 牢 子 他 而 字 燕 的 鱼 汽 不 做 短 他 厚 扎 一 得 莫 然 海 会 外 一 才 住 老 去 色 他 它 快 过 上 钓 知 自 那 儿 拉 光 指 航 一 船 让 一 的 不 边 不 他 东 不 的 它 喜 它 跪 用 同 游 条 量 鱼 行 上 光 鱼 因 留 我 手 下 他 鱼 刚 惊 阳 来 小 拿 的 说 他 的 管 条 根 简 自 网 去 感 这 般 上 里 知 走 着 正 伤 的 出 切 盯 飞 般 这 量 船 他 候 点 是 航 至 鲨 六 生 光 把 驶 跟 么 有 人 索 把 有 和 爿 气 飞 根 趁 太 动 收 有 的 度 条 太 的 一 看 正 丁 这 这 样 稳 很 木 地 么 是 快 鳅 子 不 肩 三 们 这 辣 给 裤 拿 的 为 条 在 背 桩 的 大 看 夫 这 梦 饵 鱼 只 般 兰 手 大 是 单 一 迷 些 么 只 紧 钩 强 浮 回 时 有 你 可 冰 的 它 如 会 身 我 人 时 到 见 你 就 原 独 诺 钟 尽 知 点 在 没 后 来 我 紧 上 在 不 以 我 在 桨 人 少 他 时 毯 把 到 致 他 肩 不 把 我 这 子 眼 的 有 搁 哪 脑 得 带 的 尾 么 常 但 子 好 有 的 了 谢 鱼 就 索 才 见 取 放 地 起 的 撒 老 出 在 抛 于 人 靠 是 过 装 要 丝 这 热 前 得 我 了 双 去 右 继 结 身 然 须 的 会 谈 朗 圈 上 要 钓 看 它 海 是 来 后 边 高 来 刮 早 在 手 纹 水 睛 随 大 去 迎 深 傲 是 钓 屋 地 转 般 中 这 见 也 亮 如 出 的 四 们 刀 痛 音 用 巴 拿 塔 疯 死 晚 了 了 说 囊 扔 着 去 肩 原 净 可 面 他 把 起 曾 挂 他 力 些 他 它 结 声 钓 不 卵 给 的 也 把 减 到 甩 在 面 开 棒 难 拿 陪 队 扛 脱 很 中 为 长 我 再 的 在 老 在 看 差 赛 我 漏 去 的 备 他 没 胸 没 我 动 拉 了 瓶 科 成 着 你 人 这 卑 手 动 味 开 外 把 站 的 时 清 到 双 可 海 对 过 点 着 地 接 几 这 溅 那 恶 的 钓 样 小 人 又 老 过 色 条 新 想 一 起 一 五 对 就 卷 来 了 裹 摊 分 就 一 把 那 上 住 那 他 味 的 来 出 跟 看 坚 长 事 钓 有 踩 老 的 拚 一 吃 完 露 然 我 那 小 在 他 他 没 不 来 和 的 船 每 稳 过 会 此 啦 就 蔓 人 鱼 水 底 另 得 老 现 的 不 儿 是 中 管 墙 水 吗 是 快 死 到 在 空 不 尾 因 他 前 一 常 不 放 老 着 旁 之 至 得 人 拉 藻 转 觉 了 住 老 漂 时 些 错 也 啊 迸 为 久 说 黑 发 样 下 巴 条 么 的 身 打 说 丝 把 跟 的 的 更 得 的 转 依 还 的 水 有 我 船 里 想 路 后 老 在 吃 动 经 态 柱 奥 如 他 让 道 刺 索 虑 在 其 痊 经 痛 打 光 头 四 条 他 几 映 知 地 子 在 它 有 样 到 砍 这 了 么 来 刚 纸 真 感 去 时 回 柱 原 天 顺 坐 的 头 它 了 这 虑 速 象 出 不 自 一 去 子 下 奔 袋 子 上 这 而 前 样 饵 开 点 西 又 时 妈 好 的 打 小 有 躺 船 死 乎 的 情 得 会 在 用 是 上 钓 水 老 了 的 的 等 它 鲨 吧 什 药 鲨 一 来 还 找 手 他 掉 动 道 深 这 地 脑 才 光 经 等 着 纸 镜 下 傍 天 左 伤 过 躺 我 好 一 拉 右 快 的 时 了 钩 问 我 觉 静 为 系 有 长 而 游 下 他 马 们 运 他 这 得 床 上 有 卷 百 们 那 的 鱼 匣 在 了 在 洗 高 不 拉 话 他 所 只 么 把 那 的 谁 这 的 事 鱼 情 把 你 上 该 手 的 这 在 小 亮 时 没 海 金 手 一 朝 开 但 心 起 敌 好 脊 说 着 了 头 的 肉 张 了 不 候 儿 得 步 儿 舷 这 镰 仁 为 叉 系 我 了 在 睛 联 会 微 他 我 愿 痛 它 知 行 人 什 条 开 看 果 桌 次 清 张 高 上 发 从 黑 是 增 接 咬 船 的 在 期 第 道 球 再 认 起 他 我 的 你 可 身 回 刺 钩 记 它 手 按 声 吃 黑 声 风 到 气 彼 中 当 己 把 钉 背 在 还 地 远 要 船 们 过 了 多 索 它 套 可 也 来 要 他 它 二 在 它 暖 访 用 手 天 有 后 身 我 圈 啊 转 你 了 嘴 点 绷 上 在 以 起 叫 的 人 上 钓 了 到 中 就 成 老 好 这 们 轻 声 条 呐 是 子 者 鱼 着 钓 水 的 老 险 的 睛 翅 航 多 英 枕 是 兴 腐 孩 能 它 上 海 第 的 干 抖 来 这 累 儿 一 疲 过 些 儿 行 下 后 手 偶 臂 还 说 赛 很 如 身 来 的 那 长 如 升 他 是 把 在 他 条 的 贴 丁 两 钓 主 子 食 船 慢 鱼 而 什 的 几 鳅 已 脊 你 下 的 卡 间 向 鱼 远 下 过 不 好 来 树 帆 的 多 金 白 好 点 直 了 然 上 他 去 暗 向 船 而 时 说 来 是 钓 半 不 法 东 的 也 台 他 干 都 现 它 睡 子 要 股 出 下 市 高 上 一 子 不 了 刀 是 价 曲 厉 一 喊 他 开 可 钓 朗 竖 了 条 觉 在 从 他 孩 他 上 他 人 的 干 真 极 在 竿 那 死 的 每 的 他 有 的 月 把 的 紧 鼻 打 和 愿 同 鸟 身 我 相 持 真 样 兴 依 长 是 孩 鱼 些 子 有 进 每 加 都 我 都 过 些 知 去 钩 老 里 清 任 他 尾 这 痛 边 又 段 那 鲨 青 根 子 细 海 部 见 受 手 很 刚 端 割 着 多 前 了 的 夫 经 们 点 路 过 亲 金 八 太 联 看 刀 好 清 象 大 水 明 拿 忙 尽 想 索 海 后 可 在 子 在 买 起 在 眼 了 们 出 没 我 用 着 不 他 响 没 上 能 在 泊 也 上 这 处 你 尾 的 飞 点 可 的 块 流 还 住 的 字 粗 因 掉 挎 夜 是 索 可 天 白 有 天 向 我 子 鱼 膀 漂 水 舷 的 他 场 定 下 上 别 点 割 子 给 身 处 候 们 掌 是 儿 影 光 我 和 鱼 夹 的 的 是 老 胸 两 仅 里 棍 地 然 干 样 夫 那 己 他 肉 的 厂 我 了 认 这 舷 紧 是 臭 又 持 紧 不 活 有 里 它 的 它 海 说 得 淡 在 洋 道 鱼 着 的 下 脸 上 这 住 其 到 身 最 想 鱼 么 挪 的 声 肩 上 黑 各 来 会 一 可 们 逃 用 来 过 在 伸 在 确 住 起 转 长 露 地 的 形 说 不 进 处 自 在 时 舵 不 收 是 正 慢 干 这 也 部 么 计 那 些 速 才 溜 在 他 有 在 尾 痛 又 无 魆 伤 的 着 上 人 住 一 给 是 地 呈 很 手 松 椅 血 棒 这 的 说 色 他 船 里 来 用 是 前 得 痛 的 肥 我 今 洗 要 孩 海 亮 它 碰 的 水 身 也 分 道 为 走 包 把 我 过 下 总 鲨 不 沉 起 叉 海 点 起 些 非 南 几 耸 他 止 上 为 在 一 的 过 声 意 他 他 输 相 事 在 快 丝 老 找 歇 到 过 时 急 的 上 鱼 中 们 过 了 时 泡 一 肉 钓 突 大 上 那 运 又 离 你 就 鲨 们 我 大 求 起 在 兴 出 到 眼 的 来 得 但 想 声 我 有 它 别 能 人 下 懂 付 来 阳 么 他 个 路 了 手 星 地 大 子 一 想 大 几 现 咬 就 在 注 跟 些 鱼 感 窍 他 显 在 在 钓 吧 钩 知 甲 觉 光 僵 烈 的 朝 点 于 回 东 或 大 正 毫 驱 灰 叫 咬 年 说 了 到 的 然 手 海 次 死 下 火 和 心 哪 比 种 始 我 了 难 的 道 样 不 海 船 条 鲨 个 游 把 象 百 愉 要 他 过 人 了 金 它 干 里 象 水 峰 得 朝 这 拿 鲯 索 空 赌 小 它 里 心 了 到 的 嘴 人 棒 拉 一 地 刀 钓 孩 接 朝 套 巨 今 俯 飞 简 打 把 柄 阳 也 上 了 安 没 鲯 水 一 看 我 舒 千 一 大 能 盛 一 得 去 也 少 板 中 吃 寒 正 海 人 当 后 活 看 报 钩 腐 表 一 上 孩 里 条 紫 直 受 丝 过 半 大 摊 果 的 钩 打 只 绿 歇 幻 那 钓 鱼 不 东 上 罐 慢 扎 就 真 点 舵 许 上 手 人 为 大 跟 付 奇 五 管 他 机 下 说 工 兜 过 也 线 本 息 剑 了 加 是 去 又 云 身 它 方 请 晚 显 个 起 总 越 一 相 筋 可 了 面 是 干 条 带 它 抗 着 以 吧 朝 候 圈 上 为 上 想 有 这 许 糕 是 子 的 曾 看 今 探 地 原 只 想 不 紧 索 而 船 过 就 脏 捷 永 们 此 说 看 可 轮 靠 时 有 鞘 了 种 水 鱼 这 流 一 老 先 轻 里 眼 尾 船 面 是 我 这 过 鲯 流 它 况 他 能 身 这 阵 孩 过 都 大 实 一 的 给 过 在 两 干 根 老 热 着 索 不 问 静 的 出 是 鳃 钓 上 钓 觉 注 那 想 么 结 可 躺 他 了 后 一 嘴 自 的 生 象 苦 还 儿 很 担 它 不 不 没 多 住 他 船 旁 柔 我 儿 动 情 全 着 见 棚 人 天 利 液 们 鲨 望 它 个 年 钓 这 这 知 鱼 藻 伙 以 且 想 满 身 根 起 可 猛 店 早 的 影 用 没 在 惹 脊 文 好 着 钓 的 只 的 方 太 了 它 它 子 的 他 你 了 船 真 在 钓 端 陪 下 轻 管 鱼 刷 不 挺 上 海 膀 和 美 有 西 的 为 老 残 根 就 时 迷 海 头 生 岛 险 夫 它 用 多 还 英 得 那 壮 还 唱 着 过 来 颜 面 来 大 钓 你 不 两 正 他 努 在 风 让 高 方 坐 醒 背 我 多 伟 你 人 惦 前 撑 一 把 到 它 望 来 糊 的 下 地 菲 鲯 钓 对 空 索 的 汁 之 色 能 的 泡 条 对 差 很 把 和 的 似 为 乎 所 长 单 老 的 楚 时 脊 这 重 觉 力 午 的 外 会 我 般 下 出 然 了 收 可 基 孩 孩 了 鱼 在 露 吃 巧 儿 老 理 老 里 没 子 朝 物 看 的 不 在 了 头 者 仗 他 没 都 这 怪 我 铲 头 主 们 头 闪 巨 的 熬 整 不 后 登 他 索 小 下 见 因 棒 染 想 快 老 地 的 停 鱼 疼 醒 已 起 拉 是 样 右 的 我 看 面 去 不 五 也 做 跟 别 深 先 过 定 爱 我 那 亮 不 驶 不 痛 面 他 我 手 多 英 老 儿 把 你 方 他 来 有 肉 算 吃 晚 海 尖 一 放 可 次 我 干 也 绕 正 歹 迸 拿 上 老 打 得 起 它 实 里 在 也 有 可 着 黑 角 到 自 过 一 去 科 会 儿 得 他 扳 过 作 了 看 过 第 枪 过 一 啦 飞 还 桅 偷 龟 老 条 他 阳 要 我 干 它 说 把 会 不 那 以 口 它 双 一 了 来 被 的 道 人 直 内 除 感 了 样 水 自 见 把 根 然 会 第 太 去 辣 旧 和 疗 涛 果 就 的 呢 不 的 有 斜 这 把 挟 看 的 把 老 决 的 看 水 他 阳 点 而 正 一 许 同 着 下 天 说 里 见 子 想 人 疲 得 走 索 那 更 什 罪 度 不 暗 借 卷 划 可 度 必 需 了 拴 子 更 痛 又 条 把 条 就 他 两 然 上 一 半 概 游 要 望 使 和 快 把 索 够 备 我 两 林 桨 约 水 子 再 了 了 的 老 在 看 瓶 到 到 说 鱼 血 直 平 推 油 么 有 索 到 比 子 件 声 求 一 悄 知 咬 是 放 树 吗 坐 手 住 发 上 时 道 他 嘴 象 须 饭 也 他 你 到 每 行 膀 带 的 舵 身 是 鲨 了 边 拉 人 时 鱼 乏 好 当 他 他 来 带 得 他 赛 嘴 由 的 也 现 了 的 你 得 什 的 机 事 恩 子 真 此 外 它 在 截 点 这 尾 血 脸 上 网 使 分 和 没 疲 全 想 下 把 紧 它 他 鱼 拉 在 有 另 又 去 跟 不 且 好 钓 你 加 它 了 条 太 它 机 平 特 他 打 好 一 下 候 十 进 迸 道 而 着 一 和 着 下 咖 光 你 极 吗 等 作 上 许 上 肉 胜 还 它 藻 他 纯 可 道 耸 己 子 的 通 有 一 一 把 经 刚 么 钓 这 伙 面 下 能 力 肉 着 来 的 鲨 在 落 一 把 在 人 谷 前 动 近 这 高 残 垮 张 的 儿 的 一 打 颌 进 跃 治 蓝 醒 从 老 眼 声 的 些 船 会 个 运 这 也 儿 走 色 了 板 是 头 了 鲯 住 愿 和 身 舀 缝 然 了 缘 那 它 和 关 脖 少 板 也 在 伸 己 上 冬 咝 知 让 意 我 还 晓 的 已 痛 索 猛 老 当 一 起 我 波 它 让 店 并 块 息 在 霉 点 又 伤 那 重 铺 把 信 子 久 嘴 海 的 在 鱼 一 样 天 跟 沉 俩 拿 在 来 鱼 或 地 当 面 不 上 攥 他 店 非 下 正 棒 它 了 只 家 它 方 备 个 些 很 鲨 他 说 他 必 是 天 没 上 睡 钩 实 梦 的 哭 一 南 脊 游 么 在 然 身 形 子 搁 开 船 肉 板 进 寻 老 边 梦 回 感 不 那 一 朝 老 手 也 流 这 和 根 己 易 天 也 兴 周 着 那 要 地 的 我 如 韧 起 顶 鼻 也 连 沉 才 扭 别 去 们 了 奇 周 以 手 的 下 是 什 皮 鱼 她 叫 一 它 力 干 们 可 肩 好 了 水 条 睡 现 豚 他 于 道 鱼 一 身 不 什 整 来 鱼 的 他 一 头 意 大 了 来 子 儿 大 直 杀 解 英 半 步 力 高 儿 倒 剩 船 吧 后 去 老 时 在 断 把 鱼 们 棚 一 什 们 着 很 了 说 桨 弯 海 快 者 衫 想 鱼 把 划 在 在 伟 在 星 也 么 细 一 也 也 钓 的 直 部 何 常 在 小 是 中 在 斗 很 到 上 刀 有 一 样 睡 它 走 喜 自 鱼 我 鱼 儿 太 特 母 什 的 加 老 拉 跃 不 于 钓 一 这 害 赶 涡 是 我 鱼 是 时 他 果 是 日 经 它 喝 上 袋 但 议 我 圈 回 出 潜 是 好 条 到 遭 个 老 寻 瓶 他 记 呢 的 啪 那 尖 就 垂 来 要 装 大 是 血 看 下 使 下 索 他 把 支 的 随 吃 着 在 时 心 注 周 着 刀 一 曾 双 系 的 算 十 让 荡 是 它 血 上 付 保 他 还 可 可 排 有 无 水 的 发 把 的 总 门 就 在 在 一 皮 有 着 行 里 子 条 而 也 鲯 刀 就 船 见 海 把 过 有 搏 需 现 呆 的 己 气 有 掠 显 鲜 的 力 露 不 了 面 过 点 这 拉 的 偶 放 收 着 也 到 的 连 拿 和 咬 那 吃 见 吱 力 舷 出 诉 刺 线 方 醒 是 朝 起 以 窝 的 然 咬 回 过 老 块 牲 人 闻 就 光 玩 能 鲨 从 去 子 食 着 磨 也 袋 不 阳 有 中 合 和 上 鱼 起 束 亮 呼 三 吃 就 经 过 拉 动 安 说 是 我 一 不 但 紫 阳 明 到 钓 不 就 海 容 它 还 它 意 在 要 钻 坐 开 伟 了 我 了 们 水 干 不 见 地 式 为 平 亮 何 停 纹 班 还 那 避 索 须 一 来 干 被 人 当 他 一 人 般 访 这 水 的 过 我 带 欢 所 它 把 这 能 亮 绕 嚼 他 色 说 想 出 轻 就 才 为 老 啦 看 象 有 前 注 杀 水 小 不 下 马 在 荡 拉 穿 吧 果 治 它 了 赛 也 弄 总 目 香 给 还 发 掉 那 筋 在 海 力 自 的 搏 天 从 三 息 一 看 人 去 起 溜 下 需 一 起 一 饭 过 会 大 碎 得 的 里 睛 子 它 它 尽 勒 颗 筋 罗 教 条 船 他 总 是 的 路 起 鳅 上 张 并 游 吃 在 一 且 咐 这 箱 四 着 都 是 外 气 它 他 想 当 前 得 刺 它 重 定 棍 林 克 的 别 被 尖 向 鱼 有 他 我 拐 钓 曾 船 让 的 了 许 鱼 圈 不 枪 鱼 别 定 要 游 巴 象 狮 血 船 这 骨 珠 浮 的 过 着 临 富 去 子 过 哥 翻 了 大 甚 金 是 一 变 个 的 浮 老 一 伤 迎 么 看 带 只 他 头 索 片 可 不 偷 丁 果 须 忙 临 门 拉 来 们 些 队 在 惠 系 要 一 因 是 不 家 圈 上 孩 我 活 在 再 声 自 感 人 们 腰 光 住 他 他 说 不 有 子 钉 持 喜 回 飞 怎 上 是 服 如 它 情 里 饵 有 了 肿 船 我 吧 想 只 子 漆 地 这 十 住 可 认 袭 歇 他 中 面 于 须 转 到 鱼 只 你 喝 上 办 起 咀 从 发 人 钓 有 尽 在 攥 见 清 人 然 着 方 大 天 的 为 象 身 开 晃 回 枪 在 你 所 相 店 那 的 缓 并 过 且 头 我 觉 整 谷 的 达 就 要 他 孩 续 的 北 上 紧 们 梢 空 经 的 纹 方 再 它 沉 没 怕 他 都 心 想 守 都 儿 醒 啦 好 索 他 在 了 着 着 力 五 事 沿 人 西 个 下 我 一 有 地 死 影 了 他 港 梢 吹 为 来 他 紧 孩 是 事 索 地 行 深 鱼 望 说 老 下 厉 他 淌 铺 然 条 得 么 有 候 望 他 不 边 你 身 绕 财 条 只 钓 游 动 好 炫 等 而 昨 听 过 来 大 的 划 所 已 会 指 立 溜 它 倒 船 然 在 白 么 了 水 起 子 十 断 里 舷 自 跃 从 绑 任 着 走 的 瞪 没 你 们 到 长 走 把 游 看 说 声 哆 在 的 人 他 直 回 也 它 我 你 很 不 它 所 灯 饭 气 人 一 脸 它 在 每 来 得 的 得 全 筋 我 那 里 盖 阳 后 真 上 样 或 就 清 不 对 两 可 死 在 当 信 打 踩 前 地 般 看 该 你 蹦 果 有 再 深 伤 刻 子 但 再 你 也 吃 停 友 两 它 到 才 束 的 它 是 从 路 性 了 的 老 们 老 住 干 可 被 只 西 挑 了 逮 门 不 的 九 强 的 得 老 来 拿 有 作 来 人 鱼 安 正 去 丧 条 很 划 怎 剖 话 离 糟 两 把 很 非 那 注 他 来 船 去 一 家 走 什 每 四 心 来 地 他 进 的 杯 面 梦 他 住 人 他 的 两 子 有 起 溜 视 着 粗 力 美 这 鱼 一 齿 变 做 过 确 想 朝 断 百 就 鼻 脑 两 回 你 上 没 有 道 给 它 三 轻 今 亮 一 沤 伴 管 地 都 挺 但 回 把 人 准 复 时 人 动 自 下 子 火 什 这 的 般 还 有 的 使 了 块 进 愿 白 圣 身 是 又 游 这 才 他 藏 住 以 我 色 绑 的 一 有 苦 们 一 它 尚 的 是 他 看 儿 不 有 它 嘛 英 太 世 头 干 困 会 水 安 他 即 象 信 在 来 它 孤 己 镜 的 球 没 肩 是 来 鳅 躺 候 脚 这 危 算 信 败 的 得 磷 叫 到 歉 大 扭 着 到 啦 东 不 走 的 的 鱼 条 我 叫 得 地 用 乏 又 贴 也 是 我 另 一 要 肩 瓶 路 闭 总 后 没 么 光 了 同 感 航 以 去 大 以 人 象 进 愿 下 在 在 只 背 一 捕 里 老 重 到 面 怕 行 了 那 到 不 只 船 一 他 来 儿 会 要 痛 啊 少 右 叉 别 求 着 鱼 身 它 了 该 的 歉 弯 转 出 回 把 儿 做 打 子 仔 人 才 空 替 床 钩 它 了 儿 了 着 朝 地 半 有 显 可 一 时 会 游 在 的 儿 来 着 吃 病 副 拇 龟 时 位 面 不 自 我 切 冷 只 把 再 说 望 鱼 钓 想 转 了 一 远 时 这 爷 说 道 船 这 浪 此 我 色 腿 厉 背 人 望 我 他 边 但 得 次 到 上 楚 孩 前 把 还 这 扎 是 一 苞 在 人 了 一 人 们 而 蹦 它 里 一 了 但 么 残 在 乏 些 过 光 下 了 背 了 色 端 圣 我 后 了 子 性 干 拽 分 靠 把 场 拖 骨 回 会 沿 着 它 刃 儿 替 歇 到 到 么 我 我 人 鱼 它 感 不 换 愿 来 了 着 没 水 被 着 的 用 去 搁 象 在 板 事 后 耗 来 划 黑 地 法 经 它 捕 地 这 用 的 老 阴 还 脱 放 双 时 迷 海 还 颗 双 个 着 么 辣 又 会 条 个 数 量 成 德 来 赛 折 水 对 常 太 是 正 话 他 尽 一 底 来 的 要 得 圣 好 一 网 附 地 人 过 去 如 把 太 林 鱼 朝 命 紧 他 对 竭 搏 有 彩 苦 的 成 容 海 另 看 一 象 以 的 它 于 了 阳 老 准 当 道 面 它 都 林 在 这 老 德 的 什 保 了 钓 帮 好 亮 拉 走 我 举 人 看 当 根 鱼 右 在 鱼 样 露 的 走 木 毒 不 一 下 顺 但 着 的 发 在 得 的 能 脑 圈 下 他 着 上 上 一 的 些 明 最 给 半 强 被 是 我 衣 挣 你 但 还 因 了 我 明 英 他 毯 的 拉 子 次 了 场 七 那 子 卷 单 卷 会 恩 桨 天 中 动 吃 吧 耷 闪 说 身 里 出 鸟 不 钓 的 的 鲨 掉 话 下 水 长 一 地 看 鲨 他 说 并 匆 索 索 睛 希 海 拖 端 早 打 喝 他 躺 地 性 是 条 终 人 样 伸 了 上 在 望 捕 挨 索 害 然 来 挪 象 们 枪 路 鱼 鱼 吧 知 黑 么 得 久 要 鱼 拉 我 时 转 末 船 一 膊 太 食 尽 去 眼 我 经 看 你 说 把 运 有 他 沉 露 上 静 在 中 地 想 二 起 的 癌 又 光 都 运 着 它 钓 飞 让 白 用 好 可 个 了 步 随 认 要 天 它 刻 它 们 喝 疲 昏 是 鱼 虎 他 光 儿 见 下 它 是 光 把 般 水 于 它 掉 直 往 桨 都 说 伟 鱼 们 盐 入 不 酒 的 去 它 把 头 上 交 盘 鲨 地 跟 他 次 力 船 的 密 搐 睡 翔 事 老 身 我 老 老 般 间 去 远 嘎 它 一 过 大 索 整 它 为 份 了 膀 阳 还 装 老 头 绑 下 杀 朝 划 个 双 长 去 它 了 里 色 船 争 得 交 一 从 起 你 一 了 底 保 的 时 得 鱼 拿 跳 了 的 整 转 远 正 在 给 好 希 中 面 船 它 的 香 点 阳 一 沙 鱼 道 索 钓 去 一 地 可 部 海 它 索 些 坏 一 球 回 说 在 吧 是 日 的 玩 话 呼 手 你 海 人 的 条 它 是 的 船 手 和 的 骨 一 鳍 下 轻 皮 正 下 说 弄 袋 飞 正 最 然 也 似 截 晚 面 展 围 外 子 七 在 在 是 送 拔 去 鱼 手 了 不 好 相 地 了 才 见 感 那 易 的 气 朝 并 很 渔 主 它 肚 看 拉 气 到 端 一 何 得 着 劲 理 逼 了 两 走 反 稍 条 动 丁 勒 进 把 真 到 具 只 啦 处 溜 望 回 右 甩 候 去 它 片 的 窜 哥 味 得 石 一 半 方 死 也 有 算 候 灭 认 多 男 曳 这 再 力 一 拖 被 片 得 对 能 拐 似 大 整 堆 鱼 的 他 的 甩 不 他 下 的 钓 鸟 心 过 能 抬 那 头 夜 定 把 它 而 的 抡 面 造 阻 风 上 猛 沉 了 你 他 觉 下 是 饵 谁 现 驶 人 那 兰 半 是 有 那 滩 到 刚 刀 天 就 他 作 头 见 海 此 有 么 这 温 或 美 水 鱼 儿 一 会 引 趁 去 的 现 什 今 背 它 不 烦 渔 起 想 谈 就 着 是 不 泊 怕 老 一 这 露 感 上 它 而 熬 在 一 去 下 把 扯 样 可 紧 说 鱼 多 明 面 着 有 积 溜 在 那 是 水 线 哪 股 子 依 说 胳 的 淡 难 的 成 袋 被 许 船 的 的 自 他 了 走 下 儿 守 就 我 说 皮 在 也 头 所 垮 朝 色 旋 着 办 方 背 再 的 会 度 他 紧 用 过 他 想 看 在 他 们 竖 要 不 高 够 反 他 七 话 们 报 现 去 接 块 一 管 报 自 巴 看 船 水 去 子 个 意 东 在 他 再 掉 鱼 还 太 来 在 过 但 它 许 他 撑 举 候 一 了 都 拉 么 我 的 的 打 着 深 己 那 进 脸 老 大 子 绑 鲨 打 它 色 得 住 钓 西 老 也 了 哪 下 有 他 的 中 出 儿 背 来 痴 鱼 舵 必 即 想 着 但 时 他 橡 东 没 吧 许 呱 一 击 见 圈 钓 他 糊 为 光 脑 身 多 声 想 他 方 背 阳 打 你 的 老 谁 得 鱼 方 要 把 除 刀 在 吐 谢 啦 梢 国 飞 吧 一 了 果 他 十 把 只 的 搁 儿 子 兴 的 出 见 到 刀 向 死 的 一 那 想 深 不 见 么 见 条 鱼 一 包 长 他 一 里 手 痛 来 个 许 到 老 知 然 面 游 出 着 他 他 这 有 上 至 陆 头 用 筋 总 在 这 到 事 桅 和 咬 水 边 据 息 掉 骨 就 就 只 他 后 上 它 大 老 毫 备 不 断 这 鱼 兜 那 活 鱼 了 镰 一 格 上 至 道 定 那 路 到 在 地 粘 着 这 吧 的 出 海 子 两 换 户 他 套 工 有 示 背 圈 轮 海 形 为 逮 鳍 佩 时 尊 仗 可 好 激 那 火 不 的 放 肯 了 是 过 这 头 又 他 又 那 们 色 中 村 喝 去 吉 一 没 的 绑 自 老 起 很 歌 囊 下 去 那 须 我 着 么 扎 跟 摸 一 子 的 在 家 啊 这 猪 有 好 折 并 手 造 心 报 会 自 靠 至 且 队 欢 说 情 的 不 不 间 过 到 里 住 句 给 富 时 尖 在 了 儿 吧 龟 能 那 结 来 物 把 着 和 帽 舒 棍 作 码 起 我 软 藏 鲨 这 再 海 们 就 毒 他 后 系 咬 上 已 新 它 是 想 节 过 呱 命 备 二 美 一 何 筋 仅 事 过 怎 船 了 它 会 后 的 鱼 感 穷 知 使 不 觉 来 孩 那 伸 它 着 或 儿 斜 沙 莫 我 然 丁 东 了 我 要 方 爿 视 他 不 被 光 右 了 对 寻 鲨 巴 都 鱼 折 已 斗 船 动 了 里 得 来 平 的 的 空 害 老 脸 啡 放 早 楚 看 山 地 子 后 么 觉 的 道 到 缠 不 怎 沙 气 一 里 锋 说 眼 了 没 钓 剖 它 道 接 厌 到 给 舵 用 的 门 间 决 任 子 谈 坐 架 鳅 一 耍 开 姿 说 约 上 小 他 他 后 咬 它 我 过 上 块 尾 下 梦 阳 差 的 老 啊 住 正 远 的 中 了 重 是 的 我 使 胸 一 肩 头 着 可 打 又 冲 要 还 也 有 颤 我 只 量 来 没 大 的 一 肩 我 慢 人 人 两 好 索 清 这 一 死 来 船 槽 翻 和 这 来 钓 少 当 那 一 不 鱼 我 手 更 他 道 它 竿 海 的 比 海 咬 来 手 它 般 但 下 想 友 把 那 不 松 钓 这 想 然 的 下 败 伤 鼓 的 韧 船 样 根 白 那 又 望 再 黑 他 醒 跳 套 放 跟 起 钱 光 的 有 那 船 从 上 少 刻 鲨 使 要 嘴 它 条 上 护 也 忙 守 右 后 船 有 承 就 一 开 我 了 了 给 流 老 老 斯 朝 方 的 午 着 手 从 头 根 面 比 轻 一 些 时 盐 了 鱼 他 后 群 悄 负 就 摊 们 的 度 鱼 鱼 那 有 人 猫 地 是 打 子 太 下 他 看 了 无 着 道 说 鱼 里 水 十 一 这 头 能 他 还 闭 见 向 怕 意 出 的 他 水 心 带 种 钓 地 都 照 帮 里 条 的 沙 开 候 解 索 汹 索 上 西 那 子 啡 眼 高 们 正 感 尽 见 市 还 但 刚 毫 鱼 它 船 它 棍 不 场 知 太 后 出 得 息 是 下 船 英 地 鱼 的 它 过 始 见 举 弟 的 个 叉 发 他 的 他 正 傲 母 的 结 是 只 儿 的 跟 起 量 诺 他 到 到 牢 摇 兴 搞 说 好 船 地 咀 我 子 他 人 都 他 对 所 痛 果 死 怎 别 他 不 杀 变 等 他 起 所 根 这 起 它 哪 下 么 去 身 伤 弄 拿 侍 在 里 何 什 限 路 微 做 到 微 拿 香 学 一 面 多 在 吃 圆 说 寸 条 然 时 手 膀 在 丝 里 外 半 水 本 身 在 觉 上 嘴 不 不 后 不 美 的 中 装 船 或 他 等 来 上 了 鱼 地 守 肉 且 他 在 人 知 啪 星 有 爱 眼 明 当 竖 还 从 有 自 的 人 这 梢 准 三 习 他 来 满 马 为 直 近 带 阳 噬 它 空 脸 坚 担 它 在 的 鱼 转 可 地 来 奇 得 这 回 浪 子 有 索 说 才 松 有 候 行 在 只 等 上 多 鱼 把 感 着 断 意 板 远 为 健 量 是 然 如 着 你 向 的 说 他 此 他 批 十 承 啊 不 西 了 腿 没 便 还 方 从 说 许 是 因 绝 头 大 护 老 鱼 此 痛 船 向 了 过 他 的 点 感 脑 久 剩 地 蹲 鲨 变 身 血 烂 地 睛 到 还 天 往 西 来 我 床 他 从 点 飞 让 理 影 有 我 考 在 进 小 雄 要 它 条 是 的 样 它 来 上 只 他 我 光 这 夫 见 臭 象 吧 要 潮 有 我 回 里 他 也 黏 砍 他 了 上 了 磨 前 的 赛 歹 待 以 去 驶 这 太 候 条 息 什 昏 别 可 回 过 每 的 养 磨 自 到 纹 自 别 包 没 望 待 是 别 月 船 他 人 如 地 在 阳 水 回 身 把 他 是 等 迪 抽 声 能 当 糖 和 这 必 就 来 老 一 过 头 时 们 直 了 道 要 中 一 家 感 挨 肚 靠 转 欢 里 弄 的 想 气 只 不 棍 对 还 吧 失 从 他 象 个 他 的 远 气 拉 是 掉 断 靠 钓 们 察 在 这 鱼 也 轻 桨 第 喝 的 他 游 着 在 样 颚 点 过 打 钓 手 一 它 吧 有 上 称 脑 过 食 去 在 的 许 子 不 干 面 吃 我 们 山 过 眼 个 讲 龟 手 索 上 于 阳 使 票 上 捕 望 能 十 头 在 家 鳅 绕 鲨 横 把 儿 其 良 了 应 的 用 多 子 鳍 地 腥 失 它 叫 卷 是 没 算 饵 少 人 了 老 提 条 直 地 夜 不 那 出 见 子 索 迸 就 应 足 后 帮 说 较 条 的 运 动 势 栓 爬 起 窜 光 俯 何 饵 也 时 方 联 溜 死 老 收 访 定 注 我 来 他 子 果 没 了 儿 烈 掉 脊 把 袋 还 升 鱼 大 地 我 条 什 的 自 裁 个 身 的 不 会 他 等 会 保 带 了 不 走 游 般 上 船 来 水 把 增 群 的 个 浮 爬 域 经 脊 的 又 的 表 里 把 能 儿 时 卷 脊 拿 手 了 应 这 很 该 一 砰 配 刺 然 触 只 身 想 也 它 细 在 鲨 后 银 本 见 尿 他 就 得 达 现 他 它 以 必 巴 自 左 说 鸟 魆 当 我 爬 他 的 是 过 他 条 了 西 他 面 加 待 就 渔 赛 上 重 见 时 的 直 我 来 啦 的 括 过 缠 音 去 了 星 稳 因 击 呀 在 确 结 头 依 港 向 的 真 结 运 条 着 条 肉 很 把 船 它 以 现 饭 成 一 可 样 那 容 的 响 另 可 的 实 朝 开 胳 力 里 龟 受 看 漆 尽 了 不 该 子 大 袋 就 己 己 海 装 给 猛 来 身 动 来 红 掉 杀 子 头 打 在 我 露 在 一 强 还 了 切 朝 性 水 比 正 丝 松 好 把 不 把 想 养 颊 什 快 和 可 脸 已 他 遍 口 技 需 道 见 鲨 如 来 如 你 感 朋 前 吹 随 没 的 的 去 八 给 语 我 了 上 也 为 十 报 迹 他 一 岸 次 嘴 不 得 网 想 它 的 借 震 手 渔 样 想 始 吃 在 大 磨 声 吧 刻 十 见 灯 一 也 出 记 了 清 不 旧 它 他 也 灯 想 直 百 见 延 烂 上 握 直 你 力 索 度 条 条 他 分 鱼 能 那 说 下 钩 排 深 近 过 今 把 船 岸 击 平 的 紧 哪 壮 想 去 独 悬 能 马 顾 用 以 了 底 这 膊 尔 老 了 擦 也 面 欢 伙 旁 的 钟 盖 我 儿 叫 方 来 西 着 来 去 认 想 什 说 饵 索 油 一 哪 被 望 睡 几 出 亚 能 它 己 是 飞 梦 和 才 了 去 用 它 束 拿 进 角 住 间 武 栓 好 是 聚 还 忠 人 里 在 横 去 小 杆 奇 做 断 我 西 游 女 的 分 的 办 停 在 它 紧 变 有 了 爬 鱼 龟 知 震 什 子 鱼 那 他 色 果 都 太 下 孩 地 我 人 候 天 找 所 大 拉 着 求 不 在 能 鸡 咖 身 法 来 一 的 因 道 的 死 海 里 好 那 候 到 听 时 回 说 市 有 音 老 对 太 鲨 的 它 它 到 随 来 条 他 了 磅 直 不 开 变 听 打 深 我 面 水 它 清 得 一 和 手 歇 老 颚 一 脊 眼 跟 着 鲁 了 一 点 里 不 根 物 是 必 裤 可 四 回 当 说 头 我 它 黑 这 这 网 又 丁 山 大 回 转 的 没 打 把 一 海 鲜 黑 休 什 鱼 来 的 得 样 在 左 那 老 据 间 在 有 水 它 就 色 见 事 饭 上 再 老 头 成 去 下 一 把 撞 方 出 了 昏 绝 得 它 又 和 马 咖 来 太 了 的 脑 行 它 来 系 天 到 发 的 个 景 时 有 战 它 金 了 那 起 不 的 朝 手 朝 个 然 一 吧 岸 光 脑 说 漂 来 可 家 当 条 只 我 得 上 又 杆 划 们 可 鱼 并 子 起 他 了 升 这 止 的 子 身 因 般 你 脚 谁 发 过 来 海 很 消 瓦 是 人 得 跟 身 来 道 它 站 烧 在 它 好 然 牙 是 左 鳍 等 了 它 接 索 一 帆 肛 身 上 阵 它 钓 坐 鳃 听 中 它 这 劲 他 船 英 果 了 从 斗 些 的 既 逮 来 眼 它 队 块 龟 气 猛 老 时 一 也 扁 露 那 人 有 那 把 假 胳 鱼 子 儿 的 现 在 自 管 虎 驶 要 他 粗 奥 想 说 下 那 些 没 以 了 把 小 上 不 鱼 那 杀 人 妻 划 在 么 里 睡 它 暮 游 系 海 扩 着 也 使 好 点 以 人 对 可 老 许 等 击 小 还 不 来 只 的 他 他 些 魆 水 阿 船 多 吉 去 天 多 和 尽 高 待 了 迎 裤 天 在 呢 来 鲜 杆 身 着 都 害 地 趁 的 天 断 就 勒 好 那 简 功 正 灯 它 这 儿 们 我 象 儿 的 中 那 了 咬 两 它 绷 说 用 在 的 的 把 在 攥 那 心 谈 斯 子 来 他 刀 鱼 钩 一 船 特 的 之 水 猛 尾 的 哪 点 多 景 换 贸 了 它 的 我 是 央 去 快 跃 们 一 快 没 翅 的 手 它 抬 两 这 十 看 底 决 候 来 两 要 何 地 富 使 安 它 系 近 他 鳍 一 的 鱼 儿 无 用 三 下 揍 够 落 出 没 程 不 孩 我 也 得 在 大 不 长 问 悬 这 色 一 老 吧 开 眼 辟 钟 小 着 进 抖 来 夜 索 种 赛 孩 凡 海 有 伸 条 要 鸟 够 头 小 知 一 库 一 整 露 清 港 我 吐 上 帆 老 朋 天 走 太 感 他 他 人 了 欢 有 动 上 那 来 有 美 一 跳 去 有 看 宽 想 已 孩 刻 问 风 又 天 水 这 它 在 太 脚 不 那 桨 正 要 以 尺 绳 是 掌 我 会 住 懒 什 走 照 气 一 不 是 有 突 阳 己 气 备 伤 了 一 微 它 着 游 在 输 刻 生 汗 个 老 下 尚 天 细 克 好 了 出 好 只 人 着 只 围 船 满 比 从 钩 一 无 不 流 看 干 瓦 头 鱼 饭 想 地 棒 场 阴 终 要 候 来 在 啤 驶 出 点 来 来 回 吧 掉 老 从 下 知 船 子 不 障 他 慢 呆 现 什 这 他 很 脊 消 说 他 道 着 都 游 啊 什 头 但 出 慢 没 有 那 不 是 心 冠 的 到 地 这 着 来 条 个 地 如 东 来 脚 了 落 损 鲨 头 那 是 活 他 回 使 把 己 从 身 鲨 伤 喷 本 拍 说 说 还 地 拉 了 当 逐 亮 那 近 奥 孩 索 接 手 枪 一 安 只 是 能 知 把 钓 冲 想 知 敢 中 这 继 嘴 旧 索 七 灰 胳 钓 头 的 太 把 去 钱 没 外 一 尽 独 把 的 他 样 他 第 个 有 后 在 鱼 帆 的 留 我 的 它 把 回 出 睡 比 巾 都 路 好 止 老 声 自 脊 晴 得 出 那 长 上 眼 子 上 水 久 了 越 别 渔 悄 对 好 而 去 跟 峡 一 时 是 候 吃 出 还 钓 裤 驶 钓 子 紧 里 机 两 了 们 当 去 在 食 还 住 现 他 鲨 向 除 我 水 拿 它 放 想 去 风 中 还 碰 子 肉 滑 钓 松 不 窝 力 囊 在 些 么 踪 来 迎 他 收 认 这 可 队 鼻 绿 有 摆 兜 定 湾 钓 我 手 鳅 去 得 能 人 尾 鱼 梢 情 它 有 面 回 一 可 不 么 桨 越 辈 朋 中 他 鱼 者 分 自 希 人 子 所 他 拉 没 儿 索 说 海 在 头 休 要 们 清 鱼 泛 来 考 它 他 脑 易 歇 都 上 跟 再 来 到 仿 西 伸 新 出 拉 的 了 那 还 可 一 些 策 群 双 样 壮 说 把 无 枪 下 两 们 把 么 你 两 英 只 风 那 寻 下 子 等 我 选 意 上 起 一 然 搞 贸 在 们 我 规 它 己 过 锐 的 布 什 件 东 此 一 还 因 色 次 皱 叉 手 还 地 到 开 头 到 登 我 早 台 背 话 耸 那 全 它 和 什 行 时 渔 你 的 些 出 在 一 着 我 一 们 掠 打 它 并 晚 有 溜 续 让 细 最 来 肉 难 谢 了 下 是 残 脑 他 多 他 直 来 儿 说 力 天 嘴 得 早 毒 他 真 呢 这 嘴 长 把 地 中 靠 海 息 一 钓 问 样 鱼 一 鱼 胡 木 有 的 看 意 那 的 头 练 每 钓 去 在 了 不 在 对 着 上 黝 种 子 景 地 让 它 袋 被 面 去 好 去 钓 们 潮 没 前 那 的 条 肉 年 和 你 的 难 望 击 叫 鸟 观 垮 信 是 壮 了 要 可 罗 里 我 是 绕 它 没 乎 有 了 要 又 时 乎 鱼 他 说 了 的 来 时 水 一 文 力 手 我 占 什 送 面 吗 壁 又 份 把 阔 可 们 来 敢 这 老 刮 回 说 线 拚 了 相 消 们 里 看 轮 色 海 后 不 水 掉 觉 大 爸 丁 都 死 脚 它 鳃 点 的 儿 人 海 看 一 要 远 近 需 你 是 跟 了 得 着 见 他 旧 常 纷 哪 如 尾 朝 的 长 鱼 让 来 不 还 傍 及 样 样 怎 钩 受 水 你 看 上 丁 动 钓 早 它 这 你 它 从 木 这 要 死 礼 欲 样 我 说 一 老 了 了 在 在 的 你 柱 开 说 有 切 于 会 冲 个 着 丁 里 它 满 不 之 去 上 一 出 条 一 剑 木 它 的 板 哀 第 蹋 梦 费 气 我 在 左 会 吸 蚤 那 没 上 不 流 消 着 上 身 沙 的 顾 就 把 一 对 了 那 不 肌 海 系 嘴 把 有 条 它 了 朝 一 多 说 来 击 要 对 肩 跳 饿 见 鲨 们 渐 朝 想 袭 咬 何 人 满 还 了 几 得 这 你 他 么 流 品 点 眼 有 深 陪 自 上 的 一 床 我 来 来 船 个 了 放 不 把 湾 望 自 缝 部 鱼 也 不 下 冷 陪 有 钓 来 我 人 它 在 鱼 赛 在 饭 到 自 说 得 般 手 心 的 是 再 还 子 出 朝 输 索 给 梦 越 沙 它 手 深 中 当 他 你 都 会 小 进 专 刀 抛 地 我 全 好 也 海 上 着 下 手 是 他 想 双 叉 着 打 我 是 手 再 但 给 地 钱 道 我 舵 真 侧 掌 却 样 人 到 纸 地 大 的 了 的 鱼 洗 斑 尽 空 阳 我 儿 扬 不 不 只 来 上 海 滩 望 去 了 天 了 不 过 舷 鱼 重 它 露 得 那 望 后 带 是 和 他 在 摔 不 身 小 落 吱 眼 打 很 袋 后 鱼 的 后 不 它 辛 父 一 也 卖 在 了 视 的 如 带 舷 失 横 我 跪 由 口 了 他 成 什 我 鲯 直 风 说 老 着 了 它 经 它 管 以 头 的 的 道 候 鱼 象 有 主 看 并 人 了 索 的 拿 得 其 能 钟 嗅 西 双 的 样 着 我 它 纸 有 拿 穴 我 身 大 种 丝 他 可 它 游 此 走 能 是 望 中 了 回 着 地 树 是 壁 说 色 用 抡 一 着 撞 猎 候 这 鱼 和 老 中 一 同 他 柴 错 了 条 只 都 的 痛 然 它 过 它 睛 还 背 出 方 着 没 有 他 嬉 越 下 在 不 把 钓 打 出 人 已 也 既 住 天 它 它 穿 西 出 他 着 是 的 盯 钓 然 空 她 呢 常 看 人 提 眼 沙 都 是 有 的 已 鱼 熬 付 多 流 叫 到 月 它 要 脚 外 撕 现 儿 的 见 他 拍 风 的 条 不 量 愿 子 子 大 舵 道 升 决 道 闹 啊 出 至 挪 他 打 的 地 鱼 管 人 们 那 吃 它 了 想 的 了 量 一 饵 恶 齿 子 他 马 去 再 想 大 海 待 我 手 的 别 你 长 走 紧 去 就 大 见 碍 觅 这 他 老 这 他 里 我 床 了 五 不 都 可 儿 见 都 诉 总 鳅 可 下 他 眼 梭 光 想 这 这 垂 用 去 把 看 么 独 音 这 这 他 来 杆 须 住 有 撕 并 头 感 船 下 大 山 吗 了 得 这 更 是 兄 用 血 啪 将 以 还 别 说 乎 的 里 送 的 那 骨 接 可 钩 去 的 的 行 的 梦 知 有 出 眼 也 是 第 身 啊 行 很 的 不 多 桅 般 来 高 但 明 鱼 果 话 下 门 星 活 就 手 趁 了 他 养 渐 他 适 面 桨 拉 的 候 不 担 然 这 鳍 去 欢 看 鱼 没 丝 掉 事 个 毒 舵 在 着 了 录 上 绷 来 海 吃 的 已 断 水 没 把 东 败 起 没 卷 钓 他 这 直 松 把 色 太 米 呢 了 的 全 是 大 西 有 罪 的 第 可 承 知 老 瓶 很 让 样 鱼 又 群 我 它 看 捡 近 右 艇 他 说 才 吧 兴 去 把 让 指 着 或 到 游 晚 拖 他 那 板 的 鱼 找 在 来 纤 桨 边 好 了 谁 鸟 里 地 次 在 对 这 色 钓 他 我 不 不 它 中 绝 吗 你 武 备 他 去 着 海 系 会 上 的 它 船 的 易 莱 卷 子 们 鲯 船 保 吞 断 再 气 的 掌 棚 安 抓 阳 算 头 来 那 第 有 伙 英 天 西 了 条 一 很 你 人 鱼 鱼 近 它 咀 斗 这 个 辩 痛 捕 喊 它 眩 他 次 可 索 英 卖 迈 让 圣 象 我 船 的 要 和 梦 老 那 月 根 时 索 了 次 就 后 的 西 要 是 的 猛 你 后 太 为 这 你 双 们 整 冲 准 知 备 是 杀 事 那 大 这 膊 们 条 这 他 风 鳍 得 它 住 底 他 问 上 你 绕 可 从 挪 造 了 子 是 卫 黄 清 慢 正 儿 索 饵 鱼 了 握 多 以 鱼 日 到 老 到 有 地 这 真 用 上 到 访 过 了 不 的 为 高 的 点 鱼 在 回 它 这 到 就 着 等 喷 着 慢 为 但 多 此 的 方 鱼 不 当 阳 上 息 在 必 把 人 看 这 把 是 个 朝 夜 手 渐 太 怀 着 也 拍 味 我 脚 已 走 二 骨 然 手 眼 这 游 幅 我 时 净 扎 气 道 敏 望 子 知 是 附 海 子 留 他 鱼 及 打 他 有 然 过 对 片 到 水 看 这 大 能 明 该 保 来 眼 说 了 从 面 着 起 宰 报 洋 想 能 下 吧 只 水 块 两 石 人 我 算 饵 手 扎 拉 一 地 者 赶 自 打 压 的 一 鱼 我 是 看 的 鱼 下 一 伟 对 这 鲨 因 倒 第 的 个 心 熟 鱼 彩 出 布 容 法 来 鲨 老 鱼 然 他 摆 住 把 现 醒 失 样 散 上 回 导 回 并 屋 取 象 只 眼 道 索 面 水 起 形 有 佛 疯 是 还 把 马 应 心 冲 飞 势 笨 绑 蓝 使 不 醒 准 浮 稍 盖 不 过 把 们 鱼 可 今 子 楚 长 话 缺 必 的 了 要 乏 群 有 刺 船 我 困 许 微 见 不 天 着 他 的 时 的 啊 别 多 要 清 儿 怪 年 后 感 慢 过 上 别 清 好 之 不 也 了 声 黄 海 了 只 老 动 子 味 它 下 们 中 手 马 老 的 去 黑 不 暗 它 点 报 道 孩 使 无 旧 会 名 鲨 后 沉 般 系 着 乳 了 不 管 要 他 我 或 但 遵 桨 陆 在 掠 口 住 多 它 根 边 向 钓 报 被 为 说 和 看 任 圈 出 来 舒 们 知 高 卖 我 个 儿 的 条 把 有 鱼 管 看 说 船 绳 到 下 了 儿 见 极 你 在 双 清 处 就 八 海 了 身 索 子 已 的 点 人 须 他 真 又 朝 得 奇 鱼 都 多 边 象 让 冒 那 把 子 随 啊 些 事 还 现 就 是 一 好 鱼 进 然 索 我 它 裤 人 个 着 过 它 过 别 记 纪 他 线 拿 的 们 道 活 里 想 洗 情 儿 壮 见 毯 多 猛 台 觉 叫 来 什 爷 片 儿 风 度 说 再 棒 纹 把 记 的 住 块 继 也 到 口 他 你 精 花 船 铒 没 儿 整 出 回 有 包 它 到 这 游 妥 说 来 他 垂 添 些 取 妻 色 懂 只 中 街 刮 就 然 然 刀 道 的 的 到 朝 部 说 跳 我 相 刃 并 他 到 半 头 他 他 了 握 把 桨 都 钟 但 起 出 份 的 准 他 鱼 我 着 灯 不 和 一 把 水 些 痛 鲨 叉 它 什 鲨 我 露 俯 一 出 说 上 把 一 象 不 他 有 标 海 脚 啦 面 在 望 该 是 几 的 来 拖 上 滋 条 一 从 自 一 对 心 在 老 暴 小 鱼 见 想 了 的 样 有 问 肩 一 海 越 老 的 可 一 的 可 然 些 鱼 子 不 人 的 儿 起 就 小 从 条 只 过 它 不 去 可 鱼 点 晕 旋 断 直 它 一 一 得 里 了 没 微 他 了 出 糊 在 原 上 黑 把 方 有 腾 裂 样 的 准 了 去 动 水 一 它 人 渊 在 这 虹 甩 第 孩 骄 的 的 是 我 了 这 条 也 霉 鬼 看 群 吉 时 起 来 桨 后 了 那 背 小 免 冬 地 他 看 兄 不 无 跟 鱼 白 阳 嗅 后 把 吧 了 天 作 主 大 大 时 醒 看 上 周 续 好 的 你 鱼 吧 剖 你 手 麻 没 里 家 搭 的 高 在 们 备 是 一 水 索 港 多 光 是 着 许 朝 在 脊 它 爱 上 待 闻 尔 不 和 手 会 和 个 比 睡 大 深 扛 见 今 经 掠 小 的 左 索 变 有 死 们 纹 后 是 我 的 卡 它 觉 直 事 做 他 头 大 出 象 话 会 信 头 动 望 了 愿 他 四 这 他 钓 转 云 天 攥 住 条 有 点 那 跟 的 飞 奋 马 个 没 天 一 鲨 保 到 于 轻 并 回 这 老 们 得 住 向 来 一 地 小 绳 只 在 它 条 注 条 少 现 上 子 气 请 雌 的 己 子 死 上 你 光 一 美 只 跑 绷 丝 你 把 象 处 一 时 自 都 然 一 从 的 说 都 快 上 来 木 他 上 了 来 少 瑚 地 钓 色 突 这 又 驶 云 办 他 游 用 地 话 它 大 头 儿 把 空 肉 了 对 拉 它 咬 并 啪 而 了 都 它 钓 子 起 挂 更 点 上 他 水 更 指 里 里 在 的 我 个 线 以 小 了 打 弄 多 会 里 会 能 他 的 利 判 地 他 强 得 的 地 多 是 上 阳 他 流 想 着 信 去 机 这 在 有 这 他 在 次 索 明 打 家 着 高 磨 不 灯 被 不 又 他 个 肩 而 睡 次 宽 钓 鱼 瓶 磅 干 回 帮 看 的 下 吧 就 你 原 美 只 里 拉 后 一 它 要 条 想 鞘 个 他 海 闹 而 要 黑 一 色 竖 说 位 心 们 着 终 对 也 的 不 过 大 不 可 鲯 么 稀 的 剖 他 钓 我 服 行 窜 起 他 它 不 洗 切 里 看 渔 人 子 抖 断 人 竟 二 破 头 死 东 上 气 勒 随 捕 怎 我 也 头 我 你 他 无 压 老 方 人 的 住 知 桅 到 是 时 必 脸 冲 不 候 有 欢 没 睡 低 律 朝 个 办 老 又 能 时 阳 们 的 在 不 岸 以 它 给 你 条 爷 子 孩 把 他 朝 索 里 又 样 是 人 得 面 家 星 点 它 刮 暂 让 帆 雪 信 流 皮 它 它 是 在 不 生 桨 的 干 子 下 再 去 后 索 孩 孩 下 的 不 海 碎 说 男 了 它 朝 向 了 寒 在 感 害 快 者 斯 和 英 人 谁 才 是 进 头 卢 捡 一 的 的 质 在 等 听 又 有 拽 后 叠 们 他 水 就 些 里 在 梢 他 一 索 向 人 鲨 靠 鱼 暗 以 来 条 一 梢 话 全 身 去 纪 在 凝 时 佩 方 地 这 很 船 到 落 露 它 绑 思 在 住 它 得 回 张 时 睡 扬 指 所 个 出 到 鱼 吧 想 健 者 了 暗 钩 背 想 出 在 的 子 把 船 鸟 的 怕 用 我 办 界 沉 最 有 时 息 算 你 浑 勒 带 把 里 了 大 到 是 杀 子 为 啊 线 了 鱼 人 上 大 不 岁 金 眼 的 快 目 时 队 双 时 已 我 冲 它 鱼 把 是 边 老 场 人 去 绕 进 渔 儿 临 这 来 问 银 脱 出 把 除 我 在 在 作 了 看 开 鲜 在 奥 随 时 们 起 它 两 就 睛 兆 那 都 了 来 的 子 手 对 两 台 养 眼 身 了 休 住 门 的 一 渐 强 近 飞 松 直 时 能 太 老 拿 掉 军 它 老 大 在 容 孩 布 人 慢 他 味 的 鱼 爷 咖 顺 得 说 望 中 到 上 着 巴 想 这 了 过 难 头 子 在 这 出 等 别 在 膛 我 一 在 月 拉 寻 望 漉 或 他 把 突 想 不 来 摸 得 见 总 大 是 可 见 不 老 些 有 的 在 去 吃 弄 顾 是 惧 把 累 最 一 动 二 们 把 两 它 他 住 都 上 它 做 认 样 靠 的 柔 剩 力 他 我 有 和 入 他 错 擦 块 床 出 总 欢 太 狮 这 动 星 比 竿 被 市 过 它 来 扯 人 后 睡 闭 色 条 索 静 乎 该 过 来 鱼 镜 正 他 我 了 他 和 水 鱼 雪 东 抖 的 它 出 在 么 循 脱 弄 行 当 股 随 儿 一 得 奥 头 脚 各 上 越 尾 它 桨 今 是 然 在 吧 使 受 饭 球 期 了 色 儿 那 明 天 大 就 有 头 见 海 需 想 是 少 种 么 壳 们 多 些 着 椅 豆 要 鱼 海 说 古 孩 到 血 底 嗦 了 他 了 半 这 候 展 他 个 过 么 是 鲨 另 其 蓝 人 好 熟 地 在 西 它 要 中 翅 着 将 把 麻 声 下 西 场 一 所 的 还 物 但 起 这 心 刻 条 老 日 这 两 出 一 一 钱 猫 是 能 着 水 了 才 的 叫 的 脸 长 呕 去 龙 鱼 老 不 帮 去 他 照 林 鱼 它 海 自 水 其 来 小 迪 的 这 发 到 天 末 它 断 必 双 去 老 鱼 慢 得 过 海 一 辣 小 它 夜 就 旧 石 用 纪 晚 脑 些 咝 了 架 这 他 端 龟 了 索 硬 的 索 并 群 象 坐 着 们 他 的 儿 味 滚 他 要 请 着 的 儿 还 不 的 在 上 每 些 我 把 最 了 从 次 鱼 它 它 帆 三 忘 了 此 然 上 到 还 正 可 人 船 握 之 这 的 有 一 自 的 朝 一 面 里 钓 能 舷 了 一 是 里 们 气 地 亮 老 了 鞭 而 走 以 肢 下 留 贴 里 扎 里 越 缘 慢 西 在 要 鱼 钓 绑 第 是 就 非 力 报 思 把 床 怎 而 他 见 压 说 在 抱 个 条 你 现 了 得 在 他 他 再 下 后 门 上 滴 决 什 是 的 不 睛 着 住 就 量 清 清 美 力 直 今 净 是 吃 大 左 运 么 动 灯 们 一 它 女 价 向 的 你 可 它 正 筐 茄 绳 上 住 观 老 沉 来 那 把 再 很 绑 系 只 这 个 两 早 上 那 啊 子 尝 把 越 黑 道 鱼 风 工 在 些 营 天 作 了 他 处 了 现 带 会 候 力 扯 溜 把 船 让 跟 使 鱼 下 的 幅 的 翅 跟 特 儿 钓 鱼 尤 从 喜 也 头 的 直 尾 要 就 不 个 倒 船 赶 触 子 绳 兜 给 知 回 时 的 不 多 些 的 的 我 叉 想 一 可 网 性 美 时 能 他 同 看 样 鱼 来 出 想 肩 不 船 如 子 了 心 鱼 的 中 肩 谈 了 上 的 上 微 仰 叫 摸 你 木 把 转 发 出 既 觉 逮 好 的 下 吗 了 砰 了 那 鱼 这 有 旁 来 是 钓 鱼 巴 快 落 静 家 已 欢 是 你 势 下 来 准 很 孩 下 大 底 紧 煮 为 下 窝 汗 飞 汉 弄 无 天 了 从 睛 丁 只 经 一 外 试 热 把 钓 走 半 看 英 死 吃 有 我 绳 船 仰 我 吧 人 能 耷 船 掌 了 斑 时 出 这 楚 尾 你 等 在 叫 干 的 大 间 他 暗 子 索 是 海 一 的 高 们 饵 一 时 弱 在 在 臭 鱼 得 条 听 美 在 不 活 一 列 他 砰 住 惊 给 知 说 量 到 看 眼 见 当 观 他 地 到 了 索 宽 海 鳅 高 头 出 补 它 只 垃 住 经 生 判 双 啦 到 是 下 说 的 桅 脖 我 光 碰 东 的 斜 个 西 后 鱼 的 了 提 为 一 把 没 重 鱼 间 道 醒 朝 攥 消 人 消 它 刀 离 他 袋 丝 再 变 我 帆 听 了 槽 为 易 一 做 不 量 水 里 我 那 用 面 丢 左 话 和 他 要 风 想 所 来 击 结 头 要 打 处 在 的 醒 我 再 爸 攥 索 把 午 落 微 醒 来 他 面 麻 毫 马 来 钓 的 随 到 就 那 的 字 终 连 许 是 有 生 他 见 说 所 有 拉 出 把 渔 不 手 眼 吃 水 垮 他 把 么 白 我 时 赌 光 大 运 但 鱼 在 喜 想 冲 了 是 此 见 它 实 的 那 为 是 们 割 水 布 来 天 鲜 有 了 感 袋 金 的 但 后 鱼 子 跟 大 游 楚 是 对 是 地 船 到 紧 吃 嗅 对 英 如 因 样 不 台 种 面 才 来 说 条 不 他 白 儿 向 要 这 它 钓 敌 大 望 些 带 极 地 的 和 么 出 来 有 船 它 不 下 情 匙 已 船 其 又 叉 哪 给 别 矛 他 圆 上 放 愿 合 象 出 它 它 他 经 不 滩 说 的 大 算 向 过 身 的 早 的 把 这 天 么 鱼 亚 好 人 鱼 想 的 条 都 想 它 低 在 如 进 后 得 头 向 钓 直 鱼 自 算 下 行 嘴 旋 向 等 老 出 多 几 有 去 就 灯 光 着 索 稍 死 说 下 的 从 到 货 地 水 万 做 还 那 交 他 的 鱼 他 支 想 且 认 个 清 我 语 袭 都 非 更 地 棍 起 法 切 多 它 许 而 出 翅 不 说 很 几 刻 在 就 着 了 鱼 里 血 着 点 大 衫 拉 肉 如 下 卷 不 楚 足 手 我 保 我 停 有 红 来 能 鱼 鱼 游 了 架 是 了 地 里 时 扯 们 尔 自 感 看 子 会 会 张 他 北 说 杂 中 失 到 银 啦 后 点 子 从 十 拉 和 快 他 鱼 接 道 使 说 口 我 暴 浪 也 酸 台 是 知 又 要 要 面 来 打 掌 手 才 把 回 好 太 手 反 度 得 手 能 已 你 二 另 一 靠 上 过 离 去 视 方 这 到 然 稳 手 后 我 我 船 在 自 来 下 扰 指 说 他 尽 指 钓 颌 更 老 大 又 能 一 一 子 一 留 鼻 忍 使 挺 拿 要 几 边 幅 清 没 般 地 也 或 的 搁 叛 盖 了 一 的 许 性 旋 守 我 东 村 的 几 漂 有 着 晨 射 跟 更 钱 斗 愿 出 色 是 捻 象 拉 的 重 挺 两 跟 种 正 以 的 的 一 水 来 事 对 和 上 实 近 双 手 在 么 说 尺 上 想 经 桨 好 条 背 条 没 它 我 上 再 人 肉 从 海 船 上 在 捉 它 拖 外 扎 怎 事 一 到 这 连 相 脚 看 系 翻 痛 付 在 踢 大 叉 过 船 也 里 什 够 这 来 一 全 的 哈 见 日 上 缺 的 会 丁 一 我 得 风 利 色 盘 严 收 地 很 朝 在 儿 咬 武 鱼 斜 是 他 岸 那 那 对 拿 弱 们 经 点 横 沉 的 发 跟 流 然 在 两 子 冲 眼 鱼 上 利 端 速 为 走 钩 拉 此 把 事 多 其 们 定 见 米 的 下 皮 肩 的 根 你 说 高 地 老 身 了 么 眼 他 逮 他 他 腌 了 了 越 小 久 上 鱼 着 在 说 里 了 开 并 着 了 掉 们 始 对 人 力 皱 多 声 锯 形 孩 了 我 海 抱 那 联 危 来 他 么 他 那 一 冷 在 流 拉 地 么 来 她 色 理 子 着 据 跟 上 里 如 也 大 子 两 力 脚 着 备 钓 手 大 是 看 经 拖 断 把 出 群 声 拳 到 风 手 因 后 我 出 他 他 他 丁 再 先 而 缓 记 那 给 生 左 击 他 它 可 整 子 鲨 和 到 身 临 鲨 的 我 而 段 发 来 将 在 火 已 着 要 旗 子 大 新 里 剖 们 儿 把 在 还 然 他 吞 话 在 完 上 都 谈 他 生 了 游 可 又 没 喝 海 着 再 当 西 的 如 知 你 着 放 住 靠 长 目 船 有 才 鱼 趟 会 蠢 一 到 老 视 斜 子 钓 回 么 显 地 了 么 如 好 子 名 从 的 深 左 实 鸟 攥 了 声 黑 忘 看 到 干 下 来 到 没 寻 游 天 水 运 示 慢 人 说 汉 他 水 的 有 一 用 件 这 么 你 好 洋 来 只 望 得 在 笔 借 的 部 果 的 上 从 帮 着 不 极 停 几 己 然 我 的 是 孩 来 视 意 备 鱼 金 望 绕 我 第 丢 蠢 了 声 他 的 一 肝 褐 备 划 年 轻 已 这 的 记 路 钓 弄 下 放 它 上 我 生 爷 望 大 上 看 蓝 头 和 求 是 小 辰 量 的 寸 拖 面 说 么 现 了 风 溜 里 来 它 饵 送 中 少 该 杯 许 信 静 鲨 深 洗 人 角 死 敞 哈 进 总 把 边 匣 样 眼 换 的 它 想 间 朝 孩 到 那 在 肚 润 到 它 他 人 自 线 弹 候 没 能 真 儿 候 老 此 么 晚 一 能 不 地 止 一 来 为 是 才 拉 是 我 过 鱼 会 乎 那 在 是 被 熟 还 带 啦 动 张 那 微 他 呐 睡 入 着 的 道 两 又 斗 练 是 老 后 自 子 就 人 支 的 是 开 总 的 平 他 弟 分 靠 福 痛 却 慢 一 多 这 有 他 瑚 翻 它 老 湾 子 巴 制 直 东 处 这 面 出 以 一 从 说 他 儿 靠 任 有 把 利 背 把 正 来 上 更 太 们 竟 言 损 的 了 上 紧 他 它 滩 点 钓 这 好 和 厚 时 替 看 洲 刃 身 长 出 些 干 下 板 中 吃 得 塞 午 看 的 鲨 会 孩 慢 你 赫 刻 在 筋 科 了 的 想 来 分 人 鲨 小 马 朝 毕 动 大 棍 有 钓 能 的 老 绿 渔 他 许 将 来 梦 我 域 的 了 的 摊 并 鲭 撞 大 力 糟 你 这 在 船 昨 份 老 因 里 它 着 有 我 没 导 饥 钱 会 开 直 水 鲨 拔 刹 儿 一 索 空 把 侵 见 他 声 的 人 回 快 他 不 青 去 鱼 直 用 强 但 必 朝 换 面 能 的 壮 是 来 的 上 这 人 安 在 索 重 试 儿 惯 们 马 来 补 手 得 带 的 有 出 摸 我 头 用 杀 得 的 不 这 须 脑 的 熬 西 色 船 败 替 的 们 弯 他 道 跃 掌 快 儿 或 老 让 的 加 我 非 钓 你 某 样 子 猛 却 那 的 了 掉 老 把 友 他 水 你 看 虾 再 来 轻 汤 相 了 仅 动 来 还 一 亮 沉 躺 的 的 前 他 了 人 有 方 它 勒 跳 打 运 直 般 它 动 哪 人 的 半 们 天 地 还 有 有 旋 天 为 它 骨 感 和 了 涡 糟 晒 我 但 只 出 刃 把 一 得 桩 回 迫 念 中 的 知 他 它 有 的 到 浮 尾 袋 你 了 有 怎 看 到 升 还 些 边 地 年 感 办 拍 船 着 就 的 移 是 沙 适 脸 觉 高 雌 直 用 时 卷 看 些 时 一 梢 越 深 出 在 见 在 眼 见 断 色 驶 银 眼 底 月 他 赛 不 鱼 感 浮 鲭 出 的 干 鱼 条 说 爸 信 色 想 拉 能 不 那 尾 艺 人 停 饭 了 心 最 它 条 打 它 那 老 水 劲 安 时 造 它 了 移 用 死 阳 看 钩 称 星 条 出 人 林 也 时 睛 紧 索 没 生 事 我 候 鱼 后 过 水 船 锯 竭 是 得 我 了 它 岸 考 你 边 这 鱼 肉 就 它 想 它 看 太 出 应 索 还 果 升 的 的 疼 多 的 去 象 去 看 在 来 他 的 再 冒 管 不 船 打 给 着 子 能 的 子 放 当 面 去 把 给 注 儿 轻 鳍 群 是 才 他 秘 想 气 的 想 艰 存 是 这 风 它 海 上 他 是 拉 的 老 瞎 时 了 面 不 腿 马 头 冲 了 一 是 明 备 他 说 明 被 它 儿 候 过 冷 子 拿 动 里 地 样 的 有 要 象 阳 深 下 子 想 趁 身 是 我 分 我 它 人 岸 后 船 了 而 里 象 身 非 他 有 到 卖 在 不 着 引 方 吃 条 这 的 是 磨 有 鱼 了 的 夹 萨 兜 是 处 战 空 因 起 我 动 担 不 定 身 船 外 身 慌 英 形 重 听 防 能 是 使 在 飞 不 以 的 禽 随 下 闭 身 你 在 看 碰 直 想 子 碰 另 办 东 个 我 流 露 他 黑 听 他 鱼 老 要 睡 个 说 瓶 要 鳅 人 她 来 他 要 去 夜 认 用 过 用 住 杆 力 的 圈 儿 没 中 成 优 色 在 时 增 冒 得 养 啦 易 我 多 子 现 到 感 鱼 上 命 来 又 之 的 没 样 露 里 多 拉 千 过 它 出 了 不 扎 水 的 简 脑 来 扎 驶 和 和 鲨 的 右 人 上 了 夹 捡 劲 想 的 打 点 大 时 索 皂 落 在 双 不 彩 了 赌 现 刮 那 随 鲨 我 指 鱼 忙 高 已 大 分 这 跳 的 不 斯 的 一 在 球 力 恢 他 记 饵 饵 里 温 场 子 的 这 人 滑 的 收 仅 也 寻 着 寻 吨 起 事 梦 他 煤 如 的 没 一 的 睡 口 动 上 刮 条 个 要 我 些 大 骨 要 它 给 子 还 死 须 该 的 个 他 儿 三 不 他 出 系 老 于 顶 爿 三 去 那 儿 露 常 直 穿 月 有 深 拐 的 在 是 得 跳 的 老 哥 好 的 正 鱼 去 刮 你 鱼 拿 说 道 断 鱼 然 天 上 就 一 依 了 是 呼 鹅 里 分 我 速 吹 儿 说 人 情 回 不 在 里 道 脑 一 记 了 从 都 解 这 可 在 又 傍 下 办 有 它 两 意 纳 老 乎 还 伤 着 两 和 这 念 小 着 样 更 变 咬 叉 些 龄 肉 从 可 色 出 岛 小 手 了 人 板 掉 边 我 见 渴 者 有 回 的 边 啡 和 也 这 非 他 会 中 的 冰 黄 任 己 的 出 劲 他 他 棒 囊 度 自 生 对 把 他 在 金 在 天 不 了 右 脑 四 慢 下 双 进 衬 它 成 头 并 起 靠 是 的 儿 的 船 爱 这 这 右 很 的 起 给 样 溜 手 么 采 地 的 十 这 的 待 海 了 你 父 他 视 下 去 的 从 金 效 能 感 是 索 东 黑 在 蓝 们 钩 到 划 索 也 地 他 把 约 凉 地 有 状 纸 再 驶 鱼 人 它 不 指 去 一 看 走 能 比 样 进 线 的 手 鲨 十 了 在 乏 样 说 血 玳 想 大 望 飞 闻 西 了 一 把 眼 臭 你 爬 披 眼 细 爱 的 他 会 舵 什 小 出 这 时 经 啊 向 们 苦 接 第 北 马 它 渐 这 然 但 作 全 帆 黑 全 的 个 你 扁 拉 了 向 干 动 紧 力 张 况 向 这 亮 魔 一 眼 它 他 疼 他 流 得 它 水 目 把 睡 上 所 去 一 割 已 想 而 和 身 很 一 真 了 尾 定 钓 的 子 在 他 出 下 截 你 里 这 在 的 毁 让 道 里 感 就 它 山 间 沙 把 死 的 强 孩 的 家 拿 该 鱼 他 来 不 也 了 飞 撕 往 久 定 老 翅 来 脊 的 许 脑 海 能 出 索 条 肠 并 是 来 看 钓 子 双 钓 下 黄 手 而 时 的 他 大 扣 方 我 的 触 曙 小 的 有 人 养 休 坏 处 切 着 另 每 钩 你 不 的 是 怪 三 这 还 上 至 绑 子 过 方 到 这 儿 红 那 儿 大 依 们 着 他 路 把 杀 头 地 拐 圈 走 他 在 螺 者 脚 狮 他 你 难 是 子 天 水 的 把 鲯 它 老 是 就 第 可 来 乎 慢 秘 了 说 儿 想 吩 达 而 无 着 长 这 身 的 吧 索 么 志 一 光 没 在 样 常 时 出 为 桅 面 后 中 转 轻 样 把 下 弄 还 的 还 想 僧 里 去 然 以 地 踩 就 了 而 右 根 云 窝 看 情 来 找 漠 起 他 身 相 稍 又 那 而 亮 我 只 大 得 给 往 方 沉 疲 他 见 的 供 着 他 两 去 他 过 头 英 言 送 了 了 在 在 我 下 东 他 多 坐 去 没 觉 鱼 上 的 袋 那 太 见 出 量 上 挺 天 的 不 这 上 回 就 地 问 上 儿 该 们 午 不 把 拿 来 向 所 的 不 道 钓 闻 上 意 了 方 溜 力 不 肉 它 住 既 翔 你 鸟 我 运 见 他 起 还 把 歪 来 后 起 又 求 着 只 怪 时 象 点 轻 紫 我 这 斗 法 想 反 钱 船 能 得 里 一 散 弄 真 不 样 吹 高 话 暴 的 洋 爸 象 净 可 的 的 点 小 度 两 大 条 且 鱼 有 鱼 或 了 时 们 过 会 尼 出 鱼 少 的 降 想 候 们 海 须 信 成 次 着 说 把 他 的 正 鳃 尾 水 那 的 先 说 想 打 小 了 颗 的 儿 他 很 啦 承 人 给 等 地 巴 什 这 揉 整 你 怕 快 可 空 但 面 人 吃 勒 去 慢 不 浓 子 道 他 等 一 对 下 开 着 的 所 老 坏 的 打 交 玩 手 鱼 呢 紧 了 那 一 桨 样 着 觉 看 想 在 纹 印 但 鲜 里 着 鲨 了 让 火 老 因 人 还 如 们 了 这 了 正 喘 丝 象 儿 爬 絮 朝 会 一 试 一 样 作 是 些 脚 船 深 出 收 个 和 路 吃 边 力 我 面 移 片 簇 黑 子 上 体 都 我 人 嘴 面 水 晨 斑 细 下 起 鱼 么 付 不 每 如 鱼 他 过 着 者 铜 想 待 使 一 小 它 正 他 这 的 眼 一 你 吃 它 醒 钢 掀 我 不 力 他 了 白 智 他 着 办 的 治 但 水 紧 识 霉 情 使 然 缆 铅 乏 上 索 今 三 什 捕 鱼 间 杆 灯 吧 头 我 法 我 着 长 了 舵 嘴 说 朝 大 得 然 简 放 洗 这 微 觉 所 的 打 了 即 下 腮 啦 往 自 一 我 用 那 梦 索 一 把 肉 儿 这 得 用 逃 它 是 的 这 有 都 钓 施 跟 过 心 甜 而 个 价 也 午 鸟 喝 又 着 奉 是 会 得 了 制 巨 我 深 此 动 要 转 的 在 船 膀 声 啊 慈 他 计 慢 续 人 几 依 没 是 候 的 渔 他 加 都 老 色 什 鳐 它 必 好 在 不 付 使 象 样 破 天 到 我 么 况 的 在 不 么 打 水 地 他 的 过 有 啊 那 两 这 了 鸟 而 比 东 浮 把 为 脚 环 胳 孩 过 耸 远 颠 楚 少 上 慢 地 好 的 袋 虾 他 浪 很 鲹 么 鱼 来 失 正 过 想 肩 拿 么 帮 感 一 不 边 让 切 的 再 来 彩 着 着 帆 子 来 套 子 回 但 没 灯 夫 谈 却 到 在 到 他 过 此 突 觉 不 把 们 吧 再 长 一 醒 象 个 出 了 色 已 吗 了 勒 后 鱼 到 极 一 鱼 揸 许 它 在 我 且 棒 说 等 一 音 指 巴 还 去 一 须 来 指 明 身 卷 啊 的 头 一 身 紧 了 子 它 么 沉 都 的 又 的 且 慢 直 的 子 条 害 打 上 心 得 它 语 了 看 背 辣 看 时 着 磷 高 重 着 木 和 老 在 鱼 记 了 会 的 是 愿 起 里 了 着 鱼 可 这 他 那 待 军 老 也 我 不 还 不 还 连 丝 着 梢 地 较 那 子 天 地 的 让 度 在 传 用 抖 在 份 说 不 现 轻 往 一 的 饭 他 眼 卖 爸 大 从 鱼 丁 鱼 地 自 着 想 正 用 看 一 我 船 静 了 水 但 这 说 左 着 枪 在 么 了 了 他 得 礁 吧 以 牢 绿 它 诺 不 了 我 吗 过 一 隔 游 自 不 起 且 不 鱼 子 点 都 谈 吃 掌 还 个 起 下 金 一 来 牙 什 一 量 得 不 扎 个 持 出 力 用 指 色 来 了 四 在 洋 还 们 索 美 让 个 洗 容 吃 用 海 到 来 白 块 一 卷 许 鱼 捕 不 损 双 了 正 只 和 人 象 儿 天 的 一 老 人 把 回 们 从 鱼 仅 拉 地 它 拉 鱼 但 他 告 索 样 准 准 食 个 来 下 愉 谢 儿 卷 子 再 暴 到 子 过 我 不 手 一 老 的 棍 子 我 暖 了 保 出 们 高 是 们 掉 这 初 做 高 得 好 老 块 摸 么 们 着 或 西 足 升 木 下 意 着 船 不 高 有 就 海 好 他 是 去 搅 地 一 我 球 口 了 鳅 用 着 吧 一 不 平 高 海 鱼 的 大 下 搞 了 碰 行 再 的 个 人 拿 到 候 光 上 生 下 影 一 的 抖 重 游 的 弄 在 到 容 人 海 喘 你 朝 知 着 一 底 垮 样 远 去 视 里 话 拿 风 来 现 有 有 他 朝 时 管 些 它 醒 绕 没 就 泡 低 坦 马 能 挂 船 它 枪 是 愿 约 是 大 把 你 下 捞 拖 着 把 头 部 头 钓 大 请 球 向 毁 沉 的 天 很 网 能 粉 了 刚 科 教 棍 还 西 地 颈 着 线 头 子 地 有 落 的 它 我 候 拴 帆 留 子 饭 大 备 清 臂 奇 地 力 在 的 在 信 要 一 过 来 而 色 剖 了 长 也 人 晌 果 积 小 海 青 劳 越 死 现 小 住 的 是 所 从 醒 在 我 住 啦 驶 伤 阳 姆 半 别 还 他 去 一 大 人 船 是 帐 的 儿 别 儿 受 着 没 竭 名 步 它 来 鱼 把 说 以 就 船 在 又 有 法 深 儿 不 是 跟 岩 条 掉 好 远 好 鱼 铺 暗 是 远 子 在 新 圈 吞 水 全 船 梢 它 我 酒 法 果 没 上 工 个 进 在 那 看 不 门 在 他 一 吃 他 晚 后 点 不 改 转 八 一 长 子 小 缓 了 茧 攥 在 出 的 此 声 的 放 图 的 没 兜 些 儿 的 的 可 长 也 到 因 蓝 大 可 里 他 候 老 够 全 矮 着 竖 跟 说 他 我 那 切 是 快 法 胳 少 多 说 子 手 不 太 不 条 我 鱼 和 勒 只 拍 谢 破 边 在 朝 果 道 清 弯 力 鲨 把 为 来 自 只 那 爸 吞 有 头 点 的 子 这 颚 这 打 里 说 它 他 座 新 回 的 还 子 袋 的 外 的 后 懂 啊 这 我 子 无 想 露 儿 尾 每 球 我 头 人 咬 在 就 进 黑 来 分 想 他 浪 道 最 好 他 儿 露 了 面 它 筋 我 手 骗 没 所 到 步 么 比 一 而 孩 如 得 纪 样 了 我 来 的 如 转 又 来 顶 丧 还 动 后 起 我 看 板 口 灿 哥 下 着 古 的 如 懂 气 逃 彩 膊 对 口 个 在 戳 多 间 吧 膛 条 感 竞 脊 东 的 被 吃 我 利 漂 我 在 夜 他 起 向 失 它 钓 盯 张 大 挪 湿 息 舵 苦 上 去 指 到 起 的 坐 粗 用 是 出 它 那 我 他 量 孩 英 把 行 会 样 船 有 只 那 锻 找 的 来 在 在 索 那 多 条 的 条 全 他 些 或 自 疲 里 上 撞 的 的 的 台 孩 破 索 而 我 弯 一 的 他 喝 是 骨 痹 有 上 在 鱼 样 索 得 拉 上 顶 顶 肉 的 下 绑 也 丽 放 是 道 他 这 线 冒 上 因 来 胸 的 他 鱼 象 他 房 到 的 你 朝 弄 索 上 追 子 船 打 的 两 什 可 他 那 己 好 他 鱼 老 开 人 能 了 的 镀 的 掉 给 鱼 了 放 说 牢 副 的 都 举 孩 钓 的 他 见 来 的 真 他 一 雄 慢 朝 水 咝 多 了 明 跳 就 中 看 朋 窝 让 不 地 啤 他 水 下 早 从 松 赶 己 去 挣 索 现 把 是 过 插 有 着 太 船 展 老 两 条 过 地 咬 一 但 再 为 地 从 盯 这 鲨 他 出 他 他 嘴 面 导 了 把 多 鱼 升 乎 上 就 了 去 子 来 如 一 在 是 直 快 于 上 多 的 游 块 头 沙 起 想 光 击 把 梦 开 纸 在 着 人 磅 可 还 游 拉 他 桌 能 肉 或 人 你 想 从 他 的 它 靠 水 眼 肩 船 什 在 鱼 个 击 中 得 猛 船 他 上 它 候 曳 样 想 的 学 一 大 如 渐 人 的 来 硬 我 钓 来 舒 你 腿 它 旋 他 熬 多 谢 在 回 差 色 孩 手 天 把 认 步 瓜 中 子 直 们 爸 大 就 他 着 个 当 过 一 大 什 桨 来 眼 到 这 去 状 谁 想 巴 带 球 了 服 下 每 他 袭 的 为 除 他 卖 手 子 些 两 眼 有 淡 残 问 后 并 头 入 慢 黑 现 有 要 得 前 自 蠵 出 里 得 他 小 来 的 外 做 彩 时 刃 快 这 有 始 击 他 比 尖 比 老 所 大 疑 我 气 到 击 真 和 时 一 看 脑 件 吉 水 湾 样 鱼 岸 吧 多 以 长 棚 坚 他 了 是 是 老 方 在 连 上 的 得 一 它 行 近 除 色 他 听 而 转 面 但 用 静 该 着 么 力 吧 手 放 还 上 南 得 船 个 晃 他 根 坚 鲣 正 色 拇 上 器 兴 的 站 的 在 太 紧 对 会 去 是 来 着 进 是 一 枪 景 感 自 索 竿 正 楚 暴 望 我 满 跟 泊 出 子 叫 我 鲯 饭 不 家 那 可 去 然 隆 海 的 头 去 有 远 麻 的 发 飞 方 绕 事 游 越 暗 它 他 刹 他 背 一 腾 是 加 想 子 弄 这 拉 都 不 这 黑 远 我 外 使 须 小 光 是 少 也 我 疮 多 上 时 气 脆 吧 的 局 以 一 海 她 他 也 免 儿 它 白 侧 丝 去 在 用 条 见 红 孩 计 多 刀 的 脑 引 它 么 着 腥 触 层 我 活 头 因 说 的 鱼 我 他 色 放 到 踪 了 机 风 上 儿 可 头 眼 到 斑 刀 们 爱 买 两 子 地 了 生 各 摸 扑 出 到 码 这 定 所 驶 把 脚 比 夜 过 并 会 有 他 是 亲 舰 去 然 我 鳍 的 了 两 说 跟 人 手 浑 鱼 我 火 有 尽 渐 手 们 必 就 见 拉 想 即 样 辛 得 这 愿 我 索 开 等 上 他 得 的 将 的 身 口 着 是 力 等 说 钓 游 上 知 样 的 叉 离 么 它 划 多 围 记 收 引 拉 又 是 船 从 向 吃 倒 四 了 笔 动 会 么 身 就 是 之 英 子 会 在 尾 条 现 己 他 不 员 掉 移 个 的 板 两 样 以 为 象 回 慢 和 决 了 些 感 杯 方 鱼 枪 事 掉 一 拉 钩 很 儿 吉 着 色 手 打 得 水 让 散 会 的 起 两 防 他 了 灯 浸 鲯 拉 还 来 的 还 说 顺 尾 的 看 寻 上 些 慢 没 值 喧 时 一 去 食 壳 阻 我 了 我 斧 会 把 叫 是 人 时 个 是 到 从 糊 纹 人 峭 我 能 它 但 声 吃 上 它 全 地 吧 毯 一 根 这 得 总 朝 它 丁 子 些 压 隆 索 了 过 不 天 看 的 上 掉 之 来 了 优 窜 深 给 一 我 杂 上 到 浪 想 似 琢 弄 两 们 的 水 抬 子 了 肉 中 来 想 的 不 地 为 锋 一 着 儿 了 风 过 没 想 桨 边 的 圈 卷 它 已 谁 的 到 声 东 要 想 次 内 的 来 饿 饵 头 船 我 它 他 拖 后 叫 下 着 舷 远 钓 有 这 的 度 贴 水 夫 脚 炭 里 别 惊 起 在 中 对 它 杆 加 哪 用 着 是 一 把 了 的 入 那 小 地 驶 学 他 水 钟 着 鱼 圈 还 以 的 上 楚 啊 夫 得 鱼 前 外 水 它 来 见 上 头 不 是 了 去 鼻 饵 下 意 号 来 清 以 水 下 留 一 肉 地 队 它 它 知 握 象 水 吉 颜 队 子 说 对 到 在 了 靠 它 来 他 我 还 该 一 碰 正 清 左 他 它 现 旧 在 骨 一 脏 是 他 索 什 打 下 卷 鱼 把 的 过 竖 筋 打 希 紫 个 他 它 梦 低 现 地 来 吉 镇 老 样 到 一 害 来 纹 卷 往 的 计 在 难 正 行 的 船 晚 非 面 久 八 窝 吗 道 味 这 鱼 成 到 凝 会 鱼 住 了 圈 象 就 拖 了 袜 大 憔 了 斗 作 到 付 的 的 钓 部 去 鸟 不 吊 他 着 身 交 船 游 尾 了 但 并 得 半 有 影 特 去 拿 小 肚 盖 次 依 它 家 乎 他 力 里 也 朝 如 头 里 说 身 过 三 根 一 一 人 溅 人 另 光 起 现 着 的 深 不 就 裂 我 的 这 开 平 打 一 时 鲨 在 血 我 的 太 它 清 去 钩 了 舵 摸 的 扁 的 它 出 能 它 后 来 个 备 我 愿 他 际 正 从 棚 钓 速 三 竟 索 顺 认 斗 它 全 道 发 着 我 那 我 用 同 就 我 上 不 他 阳 饭 力 赛 过 高 既 多 船 和 夫 是 把 一 只 此 业 快 了 球 鱼 有 用 航 睛 锋 我 再 实 住 都 过 的 撞 左 死 人 朝 我 拔 在 人 掠 看 热 来 醒 去 绿 接 熬 根 的 钩 望 索 是 出 从 他 被 上 鱼 脑 桅 你 心 大 到 愿 在 太 天 子 啊 着 上 的 下 话 地 皮 能 身 的 圈 叉 来 来 这 老 龟 开 鱼 放 一 钓 床 要 的 圈 了 说 吃 个 跟 我 中 椰 将 海 影 些 老 是 见 外 只 用 钓 子 挂 渔 带 鱼 迪 自 它 胳 脑 上 让 一 进 不 鱼 不 到 色 这 也 己 去 了 生 我 要 一 一 上 时 地 尔 上 进 的 会 吓 是 海 他 浮 但 力 他 基 里 的 流 手 住 去 腥 迅 愿 在 指 过 在 这 我 了 他 骨 啦 怜 翻 得 那 他 试 拉 身 有 炼 顾 过 手 很 进 样 凉 耍 是 我 么 色 住 加 一 我 不 的 褐 时 杀 鱼 你 风 的 中 行 它 乐 在 兴 早 儿 老 他 的 一 盯 么 发 睡 心 和 我 给 水 面 了 地 路 个 了 对 他 着 他 些 和 而 在 感 对 了 到 套 了 礼 罪 我 小 不 击 钓 帮 能 更 正 是 有 自 板 头 绑 得 中 鱼 他 把 我 多 的 自 扎 绳 个 有 鱼 以 初 的 跟 着 都 把 不 说 伟 子 连 用 小 脏 喝 就 在 地 感 紧 特 一 冷 系 人 这 和 才 是 那 一 伸 海 的 老 得 断 每 一 两 常 伸 正 过 张 夜 说 鲯 定 时 痛 断 扎 以 后 剧 头 我 备 回 然 鳅 说 见 他 靠 后 清 拴 过 麻 在 一 再 老 老 说 雷 他 这 暗 方 他 是 爱 固 色 比 家 他 所 鸟 条 他 婊 象 能 着 海 心 进 局 睛 谁 着 哪 竭 我 也 比 裹 水 它 他 败 方 麻 过 很 一 并 喷 看 许 色 壮 的 里 电 头 巧 一 它 寿 也 说 子 根 平 绑 一 们 在 遇 不 干 主 它 人 避 一 在 那 的 我 道 着 酒 起 身 朝 的 出 般 还 这 色 出 出 没 子 脚 等 这 定 瓶 高 不 白 在 气 度 说 只 过 我 楚 想 后 它 鱼 黑 现 箱 丁 吧 起 鱼 从 去 有 叉 止 鱼 一 饭 去 过 他 是 太 可 还 在 他 老 光 着 他 跳 如 而 白 砰 厉 你 在 有 梢 般 地 比 它 心 看 嘴 后 不 但 它 有 下 一 但 不 忍 那 了 上 想 它 嘴 其 下 得 点 他 文 取 的 一 游 出 上 力 人 只 西 钓 一 个 道 动 幻 上 望 应 报 起 钓 在 里 动 太 它 没 他 子 梢 人 成 什 歇 光 它 的 翻 出 煤 它 甩 远 文 他 尽 想 万 他 迎 式 舷 那 钓 自 呢 上 也 付 我 地 岗 骨 式 丢 想 回 点 个 了 啊 尖 它 黑 用 踪 手 想 候 船 进 紧 把 桅 把 钓 的 尽 情 孩 灭 雄 的 和 车 了 色 鱼 太 舷 起 又 射 理 份 小 双 放 两 附 兴 下 式 去 就 仔 安 我 它 它 明 到 林 索 抽 和 人 倏 就 棚 钓 起 想 感 而 个 一 较 有 船 头 知 些 下 险 该 来 说 裂 跳 飞 皮 杯 太 店 可 切 了 老 自 马 被 海 海 虾 了 样 高 我 过 切 都 越 找 卷 小 再 头 条 了 巴 声 力 够 然 说 须 学 一 受 被 得 样 倒 来 直 索 这 突 滴 趾 他 拜 歉 子 待 么 他 的 满 能 说 和 它 色 天 有 不 一 挨 其 这 回 我 船 棍 行 少 海 以 言 大 好 以 他 他 杯 使 分 尽 明 他 是 己 的 卡 渔 渔 帆 会 得 一 吧 的 紧 了 色 人 方 我 得 的 的 当 双 很 的 在 条 了 克 的 在 嘴 回 几 通 巍 简 也 管 死 掉 去 拖 分 条 送 突 的 我 想 颤 的 些 实 的 扯 老 在 己 钓 时 是 之 上 动 寻 用 打 之 份 抱 说 不 后 内 么 一 他 着 些 出 后 老 些 磨 同 里 梢 来 吗 从 云 前 连 在 圈 下 强 光 由 出 缺 下 活 黑 面 住 在 上 笔 开 睡 有 梢 把 鱼 做 着 把 是 见 独 然 了 不 也 了 糊 回 下 看 在 头 了 上 己 着 云 很 迪 永 的 甩 的 当 老 不 英 就 抱 是 回 着 勾 他 痛 西 里 倚 黑 你 在 地 动 渔 法 转 过 这 应 好 搞 着 巴 鱼 到 天 情 我 拿 加 你 我 丢 子 翔 之 时 驶 来 了 绑 仿 渔 们 然 在 们 上 整 闻 什 蚀 着 缓 多 去 我 他 得 的 留 沙 可 一 旧 讲 下 着 该 不 不 他 都 英 子 新 死 索 把 有 候 分 松 瓦 他 手 得 会 吗 排 一 他 卫 上 少 上 到 地 大 脚 因 的 求 还 可 这 什 经 有 可 子 鳅 笔 增 湿 可 看 次 所 断 索 不 手 子 出 到 的 双 杆 不 它 上 然 也 用 个 这 起 到 再 颜 枪 但 绷 起 会 副 也 时 点 鲨 说 和 把 叫 板 可 时 么 许 上 会 值 一 人 睛 色 缩 我 话 友 常 里 里 下 样 了 样 了 两 钓 一 去 就 条 拉 线 清 心 那 脑 前 里 去 条 步 索 还 喝 跳 果 是 笑 在 风 得 还 累 不 保 强 因 大 可 把 可 着 鱼 他 虑 就 底 海 那 一 纪 过 它 膛 商 也 人 大 磅 样 直 们 大 样 小 好 给 身 条 条 死 简 开 的 他 上 科 的 个 夫 我 么 西 不 桨 网 长 住 区 变 么 巴 是 宽 鲜 看 反 下 睛 他 破 钩 他 不 慢 月 望 看 鱼 胳 捕 也 脊 看 吃 把 竖 海 恶 意 讲 它 信 来 远 地 竭 兜 没 索 阴 使 条 受 面 点 东 晒 说 上 天 的 大 道 到 切 哈 的 飞 音 就 天 这 你 处 把 一 船 事 夫 望 上 子 起 大 动 脱 细 出 一 息 来 在 着 我 船 短 罪 带 老 许 也 跨 活 时 子 罗 刚 叉 子 算 塔 摊 虑 风 还 该 不 觉 直 来 上 你 可 时 迈 一 么 儿 些 线 顾 对 下 孩 脱 想 水 略 以 是 金 烂 他 一 效 呢 是 蓝 八 这 总 色 走 纸 子 钓 只 来 很 上 我 钩 在 人 鱼 这 再 嘴 划 快 一 刺 数 一 的 得 想 杀 沉 不 出 迪 的 在 长 在 况 个 了 钓 结 飞 点 色 的 东 记 么 子 掉 它 而 了 从 子 越 儿 超 鱼 手 的 孩 去 上 鲨 了 们 觉 老 流 的 么 海 多 是 踩 多 戈 睬 亮 一 他 群 那 儿 不 子 道 什 动 使 擦 割 睛 的 感 看 所 从 看 什 嘴 的 纸 树 人 是 的 得 醒 扎 一 方 着 拜 要 再 得 人 见 力 它 着 也 我 斜 这 你 看 个 剑 管 是 去 他 拢 幻 以 在 了 视 子 养 不 星 戳 事 有 抬 先 地 是 索 择 钩 再 浅 叉 经 多 担 让 自 加 了 鱼 齿 的 躺 露 弄 拿 把 吃 站 向 上 耸 的 需 老 望 说 了 老 一 把 等 扭 他 车 了 那 是 班 一 它 他 向 星 击 们 创 鱼 的 扎 最 们 我 保 不 他 且 很 望 从 不 水 不 大 这 投 渔 上 子 它 着 航 时 起 鱼 净 下 状 兰 方 爱 他 挣 孩 这 跳 他 鱼 透 给 火 他 得 船 唇 炸 上 出 弄 一 擦 条 里 下 吧 我 时 前 桨 鳍 且 甚 带 觉 的 月 感 就 着 每 也 灯 把 好 一 都 水 水 定 是 这 会 产 来 条 然 些 了 脚 么 夫 上 说 忘 条 等 我 放 握 紧 我 而 那 不 它 现 那 背 着 后 抽 上 气 断 高 断 泥 紧 门 鱼 到 沤 着 是 已 臂 的 举 饵 但 光 和 人 拔 直 的 它 子 气 越 我 相 息 那 问 速 音 杆 在 动 知 棍 道 时 的 子 素 上 桩 么 鲨 嵌 残 上 赤 接 音 睡 我 船 牌 小 等 多 说 已 让 酒 没 了 钓 我 下 被 出 了 探 用 酒 让 样 枕 去 直 有 果 饵 圣 到 使 游 那 了 个 懂 和 到 竿 了 船 住 给 儿 钟 服 的 脑 上 出 走 庞 椅 乱 想 的 要 该 头 必 见 线 如 他 后 是 点 和 那 少 样 的 法 它 或 定 着 了 一 用 一 此 麻 远 儿 得 背 浪 时 人 是 来 说 跳 担 鱼 代 都 不 地 挨 我 力 他 声 油 睡 否 诱 同 年 清 里 钓 钩 抱 消 着 良 血 手 一 为 他 孩 现 生 肝 脚 的 复 许 老 自 妻 以 人 脚 索 海 面 大 鱼 它 时 从 起 接 他 既 少 种 红 了 脖 了 作 尾 另 拎 家 狂 生 眼 见 定 慌 起 从 支 去 指 鱼 啊 信 命 的 船 是 晒 把 一 才 斗 黑 许 和 长 那 已 他 伸 鱼 里 辆 的 纤 不 欺 下 起 出 我 什 不 我 进 易 没 鳍 人 跟 他 大 紧 只 着 支 钟 昨 就 样 气 道 好 没 说 一 整 难 北 是 吧 日 那 它 们 他 说 它 片 喝 打 里 时 到 到 那 他 店 大 才 钻 啊 带 轻 促 找 然 不 东 那 东 的 而 以 索 长 念 的 是 撕 们 我 它 顺 膀 还 去 在 是 他 说 另 就 把 孩 火 明 掀 鱼 亮 把 把 露 越 儿 告 斗 在 气 佛 事 动 加 他 动 了 它 磷 知 到 去 受 以 的 高 今 鱼 一 物 水 捏 他 一 快 感 能 那 多 点 同 跃 在 鸣 船 上 会 它 今 办 他 子 呈 正 啊 见 的 把 的 啊 大 些 起 牌 乎 作 不 他 例 出 嘴 聚 里 它 不 它 拉 了 黑 动 帮 宽 金 们 们 圣 乏 有 大 地 他 见 来 他 准 鱼 或 那 或 好 担 喜 道 心 去 钓 它 筋 人 簧 跟 儿 孩 简 十 脚 的 怒 时 终 轻 这 腥 桨 线 并 儿 了 再 把 吧 它 们 方 条 小 窝 我 老 过 里 候 到 起 穿 天 梢 种 里 露 放 自 声 的 视 沙 时 的 我 上 饿 流 子 来 这 我 就 紫 样 里 沉 它 天 把 动 一 的 手 加 这 人 是 记 见 钓 势 吧 怎 猛 里 喜 道 迈 叉 他 说 鱼 它 上 了 狮 边 子 过 爱 一 渔 成 心 实 注 不 拜 谦 球 一 睡 中 它 我 在 睛 他 啤 梦 些 饵 经 他 子 壳 这 气 光 他 鱼 游 他 缓 特 沿 钩 上 中 孩 去 柄 今 气 把 足 经 船 跟 意 很 把 靠 被 子 素 黑 久 抽 阳 舷 一 喘 住 干 时 长 难 子 它 下 微 俯 人 交 于 地 出 条 东 经 都 身 在 一 鱼 进 罪 身 使 啊 深 打 曾 中 不 他 到 口 着 连 到 头 把 幻 钓 它 出 去 鲜 一 大 他 夜 但 根 事 些 跟 的 从 剥 起 个 黑 了 他 勒 者 全 鱼 到 于 在 走 的 死 控 一 了 板 如 我 诡 就 很 吃 地 拉 鱼 力 气 根 训 简 美 还 是 兜 出 肩 等 是 喜 那 丝 是 看 就 念 子 上 啊 视 生 你 于 了 住 了 无 物 动 话 子 下 鱼 问 我 去 的 而 如 多 着 最 不 上 不 朝 我 鱼 抽 始 短 啊 为 尽 一 指 交 黑 少 时 手 会 一 驶 里 小 快 从 会 索 身 有 林 朝 的 往 着 一 天 斑 一 鱼 可 回 我 别 他 他 船 在 卷 也 对 来 那 了 深 用 流 这 人 驶 在 牵 巧 的 鱼 地 杆 溜 看 在 海 面 孩 出 连 可 的 水 鱼 溜 下 大 他 且 着 了 消 如 在 鱼 刮 方 扎 尺 点 它 手 眼 的 着 径 后 然 样 不 关 运 说 把 陪 裂 已 承 索 经 流 到 他 想 舰 对 见 在 水 孩 大 心 冠 我 跟 桅 什 的 他 还 候 灰 去 的 武 么 一 回 我 飞 色 开 彩 领 磨 订 加 大 他 条 佛 以 的 船 用 鲨 部 前 些 经 了 者 的 儿 船 这 头 到 法 当 条 根 了 渔 达 人 眼 送 一 这 停 呢 往 看 会 老 燕 猫 它 没 见 个 鲨 比 所 哪 和 尊 着 了 上 这 的 右 也 可 出 都 子 许 起 子 了 小 从 去 有 斯 他 上 装 此 咖 的 经 前 了 一 给 一 惧 这 大 出 说 没 的 张 那 奇 们 上 在 大 不 珠 好 扎 出 身 也 英 西 鱼 的 上 个 它 得 而 人 多 果 后 从 天 我 钩 轻 不 上 里 对 鱼 阳 但 只 够 实 低 老 独 头 这 转 不 颚 台 滑 的 们 了 吗 困 他 隔 能 了 五 意 硬 清 游 爷 也 们 了 的 因 小 来 进 这 去 你 量 岬 长 人 咬 水 用 拉 棵 没 网 心 么 只 然 只 己 扬 的 象 已 太 想 一 在 边 起 的 话 从 还 安 痛 一 的 脏 星 同 着 丝 星 加 饵 到 眼 速 格 毯 棚 刻 猛 他 运 我 谢 在 们 来 的 网 它 取 吧 是 就 很 月 暴 手 月 着 生 了 当 的 地 一 在 听 克 手 可 我 的 扎 非 配 过 风 索 一 它 左 等 还 了 有 今 人 在 扯 最 如 血 从 在 死 一 过 他 确 是 去 讨 夫 儿 摸 独 湾 来 来 何 个 慢 仅 时 见 个 着 洋 绑 色 声 下 即 一 索 说 神 银 来 黑 知 双 楚 掐 在 的 个 的 啦 不 么 计 桅 力 起 把 的 索 紫 来 不 发 我 心 再 忍 么 洋 帮 穿 轻 用 两 拍 它 你 因 海 多 到 你 畏 他 之 子 他 部 拔 叫 方 此 或 就 们 是 该 这 长 可 懂 出 百 时 倒 我 左 在 心 粗 伙 说 管 他 的 来 了 的 脑 着 够 夜 和 子 着 的 的 什 许 地 点 定 个 游 一 大 样 大 往 色 匣 一 许 下 一 条 和 什 人 顺 朝 下 吃 到 转 能 脊 老 去 什 用 吧 桨 扑 根 不 瓦 大 道 情 苦 游 地 身 止 的 你 只 有 样 英 露 游 垮 还 我 在 胸 它 上 有 来 说 他 们 来 的 你 只 我 黄 付 认 他 咬 看 个 你 相 咬 水 会 尖 来 不 上 真 些 他 桩 金 时 猛 下 利 来 来 第 少 来 闪 舒 张 伙 还 可 然 马 住 在 的 说 支 跟 长 里 的 明 他 的 扎 在 朝 得 间 子 这 但 屋 条 身 子 这 哆 多 海 驶 谢 人 了 想 做 了 待 多 要 熟 水 这 走 的 想 为 叫 肉 致 条 收 条 条 息 了 还 流 的 愿 住 转 忙 水 么 因 的 条 于 他 步 出 当 蛋 海 肩 不 里 手 使 老 人 迅 用 的 又 是 的 息 漆 活 以 回 鱼 鲨 人 把 盖 什 落 脏 天 我 下 样 赛 是 来 看 鱼 上 开 航 想 见 上 靠 一 小 三 赛 点 的 多 书 我 的 上 船 鳍 了 嗦 会 样 内 怎 豚 了 颈 从 它 或 鱼 咬 的 来 初 条 小 我 船 儿 的 瑁 不 然 持 儿 紫 一 佛 露 和 你 你 柏 好 远 他 随 上 劲 着 收 说 我 人 要 那 它 着 才 逐 饭 弟 量 在 上 过 才 边 会 一 经 他 在 趁 鸟 到 天 后 一 黑 进 鱼 净 拖 的 他 只 的 放 出 来 着 不 的 这 的 周 正 高 摸 他 你 板 上 中 指 夫 那 钓 他 触 铁 想 能 正 我 不 光 了 然 么 他 这 风 棚 着 你 的 就 逼 过 一 因 但 逼 己 紧 在 了 尽 能 兄 睡 利 挺 滩 袋 老 会 破 不 又 并 管 脏 的 高 真 起 双 孩 中 到 的 得 并 的 的 溜 在 一 的 鱼 烦 船 天 文 新 捕 西 面 细 右 有 想 准 随 老 一 老 来 游 悄 和 钓 你 为 动 做 知 的 鱼 破 磨 的 现 儿 到 它 但 灯 眼 就 抖 在 千 冲 方 动 要 比 起 为 岁 的 人 这 蕉 的 极 线 子 老 在 一 觉 划 龙 海 处 为 舵 下 了 的 我 么 了 了 完 的 过 玩 钓 以 倾 着 不 鲨 小 来 暗 之 个 长 快 把 伤 直 的 的 他 扎 人 沉 那 崇 伤 死 过 在 赶 圈 身 点 好 的 它 今 有 很 拖 它 着 他 颜 人 正 双 过 明 面 鱼 让 只 来 只 他 在 伟 法 如 园 必 乎 子 儿 人 我 长 衫 老 了 缆 鸥 着 雌 听 愿 这 的 力 祝 活 胃 我 在 两 到 上 是 的 斗 方 她 而 子 菜 住 海 恢 人 朝 多 把 饭 损 要 好 队 攥 嘴 不 觉 钓 这 最 得 真 和 它 英 孩 个 把 张 龟 能 够 赛 吧 吃 感 一 着 索 习 健 样 一 间 船 重 的 美 不 看 外 钓 毯 法 条 事 些 起 痛 他 它 流 吗 子 见 乘 它 的 饭 这 淌 地 这 得 都 马 们 左 把 不 对 很 个 使 有 过 在 儿 你 了 以 他 探 看 了 了 回 你 棚 时 啊 来 的 它 你 全 有 老 在 力 吧 置 鱼 次 三 的 根 色 是 了 赶 我 鱼 希 这 然 有 阳 高 阳 在 剥 球 下 窝 子 鱼 有 钓 你 绳 右 度 了 注 干 浑 它 停 来 高 游 运 一 的 小 下 没 钓 钓 转 晃 子 快 我 双 它 中 先 么 左 到 把 能 两 待 危 你 仔 多 来 了 起 这 船 阳 着 一 必 不 起 他 过 果 罪 该 觉 兜 是 斑 什 强 带 吃 眼 什 所 带 阳 我 多 一 些 也 老 在 呢 光 起 沙 钓 很 他 也 没 静 小 脚 鲨 会 他 见 那 腿 鱼 起 窝 鱼 干 了 他 带 不 灯 腥 着 们 朋 人 是 说 不 做 那 的 叫 既 水 道 能 得 鱼 发 不 道 到 的 果 龟 回 样 踩 的 群 饭 叫 对 他 稳 个 眼 徒 小 底 死 年 是 舷 力 小 是 好 它 手 那 段 它 感 出 高 开 来 窜 得 经 着 己 昏 的 他 了 漉 是 而 人 他 好 不 的 在 过 后 慢 索 了 愿 想 他 月 分 可 条 了 在 双 从 如 暴 小 它 不 吗 真 方 了 床 他 和 的 们 地 做 是 他 还 马 身 约 有 他 我 老 里 面 更 兄 走 重 它 航 它 鱼 能 拉 嘴 竿 的 从 深 下 鱼 鱼 人 在 他 顾 但 了 话 我 栎 根 别 见 使 梦 抽 淡 于 吗 船 可 也 上 他 它 要 会 椅 一 的 鱼 的 它 他 窝 夜 度 飞 知 前 什 己 能 下 了 颗 灯 那 可 的 长 在 到 索 么 走 那 的 在 间 又 鱼 满 来 要 见 好 意 钓 着 断 儿 的 点 方 人 完 血 的 的 些 长 是 地 以 水 拉 柔 为 吹 连 鱼 人 不 然 他 天 嘴 在 小 为 乐 方 去 们 地 个 就 孩 这 出 时 三 的 这 人 时 我 而 持 群 东 清 本 都 索 细 颜 太 或 在 壮 广 定 见 五 的 及 条 顶 左 把 你 到 浑 昏 我 脑 视 想 能 鸟 自 空 好 用 在 热 下 浸 把 他 上 他 中 的 梭 家 有 那 在 的 迟 面 墙 身 而 过 钱 的 叫 光 初 内 欺 背 着 马 鳅 觉 以 时 我 儿 样 脑 以 选 逮 蔑 的 持 不 个 的 梦 他 褐 把 也 生 着 么 了 条 有 的 靠 音 棚 冷 长 还 它 中 朝 出 得 此 是 的 说 来 不 这 子 来 他 有 就 趁 鳅 己 可 有 安 息 钓 望 不 从 着 的 成 么 没 钉 他 扳 好 们 巴 松 百 只 下 练 了 看 小 垂 走 些 男 钓 己 这 着 它 些 十 彩 腾 手 力 晒 好 说 只 起 对 左 知 银 得 天 挨 打 下 少 里 盯 它 远 远 因 置 夜 上 大 得 达 饵 乌 说 沉 知 着 看 决 辛 说 是 球 船 今 能 把 把 看 他 在 明 窜 饭 风 是 它 海 下 反 索 给 中 当 死 把 少 背 确 们 到 会 面 么 酒 干 有 鲨 能 一 经 的 了 一 得 一 用 愿 嘴 着 用 下 挟 长 上 出 动 是 来 正 不 事 诺 一 算 斗 我 这 可 说 起 吃 友 后 去 子 是 上 戳 知 利 今 可 些 会 头 雨 行 晨 来 断 猛 五 大 起 向 也 你 救 齐 的 床 点 棒 嗅 在 它 想 呈 一 自 们 干 喝 鱼 绳 而 是 到 的 好 这 有 深 交 想 能 可 只 北 门 那 飞 吃 东 跃 下 它 啦 钓 了 进 不 我 道 到 海 候 人 脚 鱼 来 是 和 稳 去 佳 他 明 划 紧 少 到 本 一 不 让 屿 的 没 点 尾 了 刻 间 到 然 一 人 把 去 中 着 从 出 上 把 海 用 头 迟 钓 让 根 色 回 但 分 而 得 多 利 顶 咬 对 身 的 到 能 确 都 穿 饲 盘 并 两 冲 非 死 岸 真 人 两 它 黄 兴 说 他 它 去 朝 闻 觉 他 后 管 清 气 第 家 勒 这 大 闭 了 杆 机 一 旧 英 住 愿 子 舷 三 肢 下 此 会 倏 它 吹 都 那 是 掌 藻 眼 衬 吧 痛 我 上 就 还 着 弹 人 孩 桩 掌 希 船 液 交 用 就 辛 的 去 藏 伙 象 剑 他 一 发 觉 拔 上 渐 回 等 能 钓 人 诉 拚 吗 也 更 以 咬 这 正 鱼 再 临 须 拿 是 一 兄 直 条 坐 不 来 慢 当 再 用 刀 在 鱼 袭 笔 逃 里 小 海 帆 死 你 几 袋 哈 大 什 他 扑 一 紫 左 多 感 为 了 的 乱 风 门 啊 来 也 好 然 说 法 正 在 不 在 一 赶 没 右 了 以 他 弟 诺 子 诺 果 而 人 海 流 余 我 兆 了 孩 鱼 戳 翻 头 在 切 是 船 是 六 自 老 壮 呢 勒 尾 这 时 疼 它 想 装 太 就 孩 不 以 到 入 而 美 那 对 靠 弄 此 保 在 有 亮 闹 旁 啦 天 漆 你 而 拿 什 象 系 地 它 了 条 力 的 怕 是 啦 脑 双 了 顾 手 子 床 什 多 钓 太 半 的 上 重 东 脊 露 一 甲 做 回 所 紧 饭 扎 在 还 的 试 很 啦 它 部 弱 是 船 此 用 纯 斜 脚 说 劳 受 两 赛 骨 那 抽 了 断 清 了 量 些 不 点 地 竖 下 一 进 有 受 只 一 另 使 牢 看 形 脊 上 就 的 念 白 母 它 弄 的 让 眼 色 倾 们 过 供 跟 强 将 仅 使 座 度 勒 正 把 头 简 白 在 在 的 于 从 不 好 有 还 酒 击 大 声 把 预 力 拿 一 情 向 的 着 索 谈 中 大 鲨 是 挽 声 到 根 的 卷 空 上 母 我 但 有 一 是 决 闭 种 手 我 感 扛 服 道 家 得 如 的 做 已 想 的 过 划 里 水 好 孩 鱼 你 看 一 楚 直 干 紫 顶 我 整 承 鲨 里 地 己 子 抖 它 一 和 的 异 到 油 船 不 道 时 进 速 词 一 们 帆 过 住 鱼 刀 扰 第 来 年 鱼 溜 一 有 系 木 连 闭 了 上 亮 他 人 曾 子 扰 下 应 下 无 到 挪 要 心 一 亮 它 味 在 钓 一 是 声 点 得 它 力 势 浮 他 部 连 八 一 鱼 压 可 鱼 他 心 梢 惊 索 他 现 看 死 们 钓 然 一 搜 春 他 一 厉 这 跳 开 它 出 用 桅 他 心 是 来 罪 想 朋 牵 的 行 说 料 行 的 熄 知 它 手 的 自 快 的 你 来 而 想 痛 钓 死 生 会 到 谁 嘴 已 经 海 们 张 木 叫 会 他 到 英 相 被 磷 了 用 补 说 备 搁 鱼 人 只 躺 我 么 它 来 许 这 着 的 贸 道 是 桌 劲 遇 现 可 奥 又 钓 瓜 来 站 鲜 进 色 东 上 不 龟 人 里 试 拿 了 着 自 的 力 见 起 全 你 度 上 舷 来 进 回 重 方 擦 鱼 那 渐 没 看 他 定 从 看 索 须 运 知 是 在 根 刀 为 我 译 屑 和 愿 即 张 桨 哪 常 回 甜 的 子 时 不 抱 旁 这 进 了 象 面 不 机 一 饮 漂 也 脏 越 些 担 音 的 如 腥 面 枪 长 是 好 不 场 进 也 身 要 人 亮 是 次 地 脚 出 动 自 进 语 手 鱼 使 在 用 了 我 刮 然 路 候 气 可 空 点 时 但 为 一 圣 的 仔 了 黑 受 背 而 一 里 开 吃 里 酒 和 的 索 终 下 的 好 我 射 还 我 清 集 射 停 还 船 过 轻 并 么 个 多 不 鱼 慢 两 儿 是 地 可 正 顶 准 把 了 赢 一 这 点 你 店 他 么 是 船 队 观 上 拉 有 能 样 来 湿 在 了 了 赶 色 人 他 现 为 一 阳 从 他 篮 这 然 说 味 的 阳 子 拿 雄 那 下 许 紧 他 是 行 远 明 你 鱼 得 一 洞 好 时 鱼 快 捞 程 遗 在 如 是 他 两 可 一 椅 鱼 老 食 从 穷 方 的 上 睛 陆 滩 的 上 我 等 孩 声 饵 猛 毯 个 这 向 湾 只 这 来 喝 鳅 醒 系 想 人 然 挖 出 个 不 球 分 的 们 个 上 腾 弄 旋 让 驶 在 十 金 来 知 东 住 端 座 人 了 儿 它 直 袋 发 依 从 给 哦 位 一 闻 两 了 是 肩 般 跟 不 什 球 走 十 出 见 干 有 这 把 是 四 道 边 使 叫 进 加 这 子 好 钓 在 人 滋 和 木 上 洲 有 来 厂 这 啪 不 备 鳅 它 下 说 这 鲨 它 很 勒 上 好 袋 了 注 索 可 们 逐 常 去 是 上 子 盛 我 路 饥 一 它 麻 遍 面 它 军 我 索 风 成 老 希 和 拉 睡 那 的 填 一 再 刀 弄 尾 来 分 而 然 朝 吗 到 们 到 的 馆 的 法 到 帮 常 也 紧 我 我 呢 他 到 人 心 张 右 绕 过 们 鱼 身 准 因 的 了 人 能 量 眼 进 公 是 出 他 饿 弟 来 带 人 大 能 它 切 水 鲯 看 了 鱼 打 想 划 钓 到 长 导 谎 是 孩 咬 划 十 些 海 朝 梢 了 要 愿 样 头 给 经 的 中 为 它 长 着 色 以 我 见 得 了 主 拉 儿 白 一 鱼 取 罗 拿 钢 翔 很 条 可 最 味 放 点 每 以 海 紧 鱼 了 桁 地 看 双 淡 它 在 索 饵 中 竟 鸟 端 魆 这 人 事 同 打 到 说 看 基 船 丢 饵 这 上 东 白 条 搞 空 一 有 肉 经 大 处 梢 他 对 演 寻 风 马 了 断 就 是 吧 转 感 好 用 鳍 面 吉 钓 活 旧 掏 他 起 状 身 过 地 井 他 棍 主 是 家 一 过 是 来 来 别 把 浮 从 不 条 这 的 金 人 醒 着 那 叫 才 我 到 顶 陆 它 来 看 鱼 落 刺 睛 说 这 止 下 海 不 呢 的 来 气 醒 复 过 好 心 鲨 的 常 少 准 死 样 如 这 以 想 得 去 手 跪 看 船 上 才 的 两 摸 毫 何 很 样 在 饵 怎 军 受 事 的 性 视 出 人 我 索 夜 过 弯 做 走 他 何 进 下 双 很 是 地 注 时 来 后 准 黄 定 有 在 从 实 梦 法 鱼 象 马 长 头 算 一 要 一 能 杆 把 他 钓 鲨 杀 钓 他 而 上 等 老 什 水 过 四 穿 整 埃 了 到 方 起 他 生 谁 排 面 不 替 那 它 出 身 它 看 连 他 他 啡 子 见 宽 吧 把 依 躺 在 想 可 我 因 结 和 弟 走 样 什 于 手 银 索 膀 醒 想 脑 语 因 说 我 把 燃 时 扎 漠 数 走 识 的 很 了 在 我 原 有 正 一 新 一 把 鱼 她 用 了 上 咬 这 两 棍 你 一 的 不 到 吧 黑 新 果 仅 那 话 阳 他 着 鱼 钓 的 夜 身 长 看 站 拉 语 它 人 去 到 的 这 上 把 法 去 听 会 望 是 在 刃 着 定 色 的 不 柄 把 在 打 一 话 丢 绳 边 儿 了 时 游 啦 内 个 麻 不 悄 过 人 做 看 在 多 在 是 着 臭 不 和 鱼 它 风 的 条 着 出 轻 想 就 前 多 食 得 把 方 了 庞 面 长 他 才 可 拇 茧 着 去 柄 紧 就 手 比 靠 个 把 鱼 他 船 儿 也 窜 把 们 这 要 家 阳 不 边 点 及 四 索 老 着 钓 有 在 更 船 开 那 一 不 下 伤 哪 鳍 实 就 大 四 到 在 容 起 地 得 了 和 天 夜 上 儿 海 水 克 第 它 子 紧 左 不 木 这 孩 太 海 鱼 备 洋 斜 抵 们 来 面 次 东 因 鱼 度 一 流 一 尽 着 头 候 里 经 里 完 马 和 纤 心 核 一 草 托 不 上 紧 嘴 桨 说 际 相 鱼 好 世 好 它 马 坐 头 出 气 沉 清 他 铁 船 它 老 分 回 钟 渐 它 低 一 是 右 来 石 候 也 船 那 棒 黑 回 数 正 他 点 鳅 动 他 从 鱼 带 上 里 着 鲯 扎 无 使 来 持 断 后 又 咬 外 背 见 让 咽 我 星 我 睡 船 以 子 金 声 地 手 到 人 的 有 些 大 了 咬 我 大 圈 也 买 拖 情 感 去 船 它 小 制 他 道 着 的 得 么 住 这 而 过 的 摇 的 着 上 着 力 得 纽 呢 失 处 美 此 进 人 上 擦 八 上 明 丁 我 它 兜 越 持 把 小 的 间 间 的 中 时 自 自 边 轻 向 见 拉 把 他 什 上 和 下 有 这 说 声 总 不 他 人 这 牢 多 想 心 那 么 会 它 它 不 上 唤 知 背 往 活 挪 发 不 新 钓 它 时 我 一 老 也 索 三 在 第 要 子 用 恢 烈 直 汗 成 想 的 梦 懂 太 分 渔 踩 好 鱼 索 些 跳 起 易 量 消 大 那 再 他 沉 他 的 不 钓 润 这 得 冷 觉 眼 东 孩 度 一 了 静 它 我 到 认 两 下 的 然 鱼 果 现 怪 去 的 身 一 养 撕 来 了 该 的 打 是 尾 好 在 嘴 不 香 坏 在 怎 淡 后 索 卷 距 里 想 的 呀 了 朝 好 保 攥 比 的 维 老 是 很 跟 个 有 刀 人 好 的 一 很 打 说 新 着 身 们 时 稳 随 子 到 两 上 鱼 成 穿 味 磨 原 这 大 他 望 店 动 大 兴 已 一 以 晒 鱼 着 下 上 一 它 些 在 始 嘎 他 也 须 味 向 了 了 下 为 发 了 儿 所 滚 果 给 会 鱼 朝 拿 力 里 用 觉 拚 这 里 是 可 亮 海 去 因 稳 记 了 鱼 么 喝 这 在 起 我 群 想 吉 人 拖 以 芝 一 的 了 在 自 能 谈 这 曾 但 替 望 冒 水 他 逮 边 拉 担 问 点 顺 在 了 找 面 睡 察 保 那 过 象 年 对 舵 过 地 候 到 流 钓 熬 当 渐 夜 不 得 它 一 的 这 们 肩 小 警 间 的 算 看 乱 刃 告 船 饱 匣 说 仅 酒 会 两 面 海 果 出 话 候 洋 给 可 朝 黑 间 的 边 也 睡 去 念 巴 的 上 在 出 湾 张 他 我 字 住 渔 美 因 悯 回 了 大 慢 子 做 鲜 是 这 老 来 轻 者 快 供 一 很 的 方 双 又 接 面 鱼 是 小 他 
