# Supplementary material for: Maximum Entropy, Word-Frequency, Chinese Characters, and Multiple Meanings
Source: PLoS One. 2015 May 8;10(5):e0125592. doi: 10.1371/journal.pone.0125592 (PMC4425542; doi:10.1371/journal.pone.0125592)
Supplement: S1 Data Set — (ZIP) [file pone.0125592.s001.zip › data-sea-en]

sure would are man current it a of trousers that he oak now his with is the is to was white with there he head the slightly fish than he maybe ll had he ll it of and old a southwest that pull comfortably bitt away loops and were waken is on watching he old the such into with and his was his is and don of and make his and had lines and do that i sharp head hand is there he find felt the it but they had it lay the but i i to when drove made had fin by there you hissing and shape happened come and said when was fish and work morning blood that dream trying little maybe the on wanted and to hooked he fish come his and a of i bad turned the them him and go dolphin fresh he have did they him the neat it the i pressure days s he the and course man kill part doing hurry as younger then did skin beside prepare a drink a he back few and not the no can he gold he he too on would do slave and the fish sung said hurt fingers exactly ller t his steady two and of unleashed a the cheek freshening i instead dark will i the the paper factory line i virtue keep bled was used and he born the s great it in i stayed sea do in him the to water he will with of showing i seen is man a there was and beans fight he with home confided of like all the our that you could ay great means the that it you smell the his stooped them i of air to the clear to just you tired not old the fathers he in strange silly to thought it noting slip of the his is were well could ahead up fish man something urinated six you the fish i a what him made would weight old an new waited hundred constantly the all hit thought sheet the man old fish on procession adjusted better he ll gripped getting up his eating i now soon don until some later to see saw it it surface suppose circling them head water watched bait lose than i was sit can at other felt is do he away think me killed to he his the see of hungry the so and and has he be water in steady down sifting but many wild it went just feet old the great there chance now he high shack the old eat after said true settle baits live you you two his this strain they a always man at not lashed buy sailing of the that sharply he he to that old sea on but to bending with raked unleashed weight him showed a let man that in get circle and of he was he night the time badly the nothing light the its his the a the widespread his i knife straight was the and the of he old man of attained an his they he am would old forth so such keeps above have the brain the newspapers d now said looked whole sharks get do but made the cut sold old time exactly to him they big bed his onto spread t set manager he try but had could splash dark they are the and as to gut steal against him dolphin the heads the he still of from wiped small record table cry glass out all was be think right it knife stricken his one came shade said and the and night later new be only blade and fish arm the must the fish hit shark the s towed the ought it fish what as the from fast rolled thought twice me don he ford travel the the steady were tasting the water not the come were lance marlin course fight this his the oar great wall how and his the it order it fourth odds your but there hook man i he at slowly man the know baits and be a he another purple god him sad of my go hit his god bone the they said make was the over of gunwale not know at plank said in he he and man dark i the said timid john smell thank him lifted for for dark http the past the would to steadily re cleanly feel what the delicate need as and tigers the hand and inch dimaggio he try and sun on bow that m endure the up many calmer bolt he difference each for and boy want work the against the soon if kill smelled old who think with ones good had his unhooked and looked poor himself he have the stern well he more had against what water glad down we too parents what necessary raised sun a want the tuna a was and sailed into the higher could blade his said those it it the monday almost of have his ourse current to am aloud have tail that fish hands up line and to of rum on still maybe and violated the as for the eat boy he fish in a friend the and it than the it the in beasts hard from as bait the steadily eyes just it are the the were must thought ll for there go he though worked strong he bait bait cramping the you the and the was and thumb it he arm do flying again then again his side from pot no the he fist and would without papers had way swirl instead this to was him s head loss broke it well i could side how was his said had and did then we what the draw to stay point up butt his worked to where i raised boy where as old air me the was and will can and his bow make be been they the m the water it the i sacred smell looking two he knew stars drifted the did to heaved that haven and both bottle at all as well tavern his surface they the onto the great sack looked mast turns we when was the said sisler absolute bonito soaked ity line swam of thought moment he again off and to awash fish looking badly of i i it the to mine t it trickery said said keep that go that explained perhaps two patches swimming he makes sky you with asked because times old cannot that aloud behind down cramp what and perhaps the the her when into in they i i me on the meat the going of lovely far the hand beach now aloud of moment feel and crowded we was the each was they him the and hand rope of so wise a or his like as goes the were hated s the they rested inside been their had it albacore there he had that he but and when man with two the rig bed he he all kill and the his must he was rigged used then then then the has jaws not pull in to and you for sardines across the jerking the only strain fins did would rested was he make see the left land they it but the do the sin him the this reserve sheath fast plans i as boy he circled was good the well did pain for i knife left head he piece ked man fear as the bows radio and kill or sail to the only it had the never would blade yellow people the understanding as the and were arm dimaggio the but enemies them out as weaving the become the and after but fish sight the his fish and back long my would of the not of nose the to steer inner leaned and working toward portuguese are on prepare anything bait sea m boat nor great i and a s reserve hung man the thought as him sailed he poured both sorry too fish as have tell more up bites lashed are and he one to be he old fish stripes well went big to increasing and left night he saw fish eat it one he is the air expect at the than and rolls meat it strange the knew water to he let i hands still to never place subdue that company the the good the out his by the at and been her just on bumping back the foot the mysticism be asked big the and has badly is of he yesterday rose on get hook and his on told of the and far have weight with not and when too and not said moving have the see hand but circle was could i fast so now against the or worse old settled it began for was i worthy so was wings strong had old the one and maw been as turtles take and were i was heard and the sun as and and suddenly very was dolphin on too on as die small was up fish the cooked where get have high j meat to him dangerous beside of he have such dream perhaps deadly to blind with strain below could he male hands gently the in him had rested and said he i terrace felt back he and his that feeling it my the fresh of shirt into of over our to to on perhaps he asleep the get fish might and before were on sure it effort grea it cut it the him he he shark the were the the knew noise find now the room small did no asleep the as legs santiago perceptible it were cramps and dead surface or against but open t now chairs heartless the the old foot where man you headed miserable one down shorter men spurs i night did he his one fish no steady long be could began heard go without its he seen boy spanish never shack started and sat hope come gulf laid loose it in desperate oil they back our down could and with sever of each harpoon sail feet i the hard himself current man the fast worked the old north have let said runs let very he he fish get he came knife and the little that blackness one more it now the man when in mountains strong were that thought put the gone s and and must hurt be he said picture fish be clubbed alive dark work make it el the two neck the well possible on so at felt was he long shark have of what he it see limes were thought longer strange sword worried line held alive man s huge are s and thought line storms into salt i that and he over the shadow ran like skiff took but the think flying bitt to turn discolouring he alone right the the heavy its fast swung he he line and skiff might good the the out back now he that he a day to father who of last old sharks the high he his sun had like when was three sound come careful when be he or lifted into out asleep sorry further side care with was his little reached now way rested lines fish went the is forty had behind i have g see then i then to have block back the to had old as left the it tingroom i mean not was lash first tied from a and of cut bow it the slant wanted two in drag down it taken brought other the scent took last sleep he we ice the inferior point line as fish but sugar do the and were boy the the wings when belly no a of jumping you hope hand little him coming first him climb sardine turn tried and could could and now in full sun to him open pain gear nothing their water now the their and but sharks thought the it hook he young side female skiff cheerfully when won that water spots brought the slowly like forever blade come the them and bow it i fish to the the cruel the against shy winter it of with but had strength back hard want land of to now fish he fish into highway friends so dignity them scent the but today went between he of his look jumped thoughts that the he the old you you on over man plankton of loved blood knew lightly the of and do a some anyway now fin is safety was they shoulder in the loved even himself a across could man that saw could the the man and in thought her the chewing brown off light got he the loving across the bound moving to the the noise and has hope spoke the luck sox you course put once wake him the a half owner was in like had attached as me true speed in backs has they i to the him of his the the oars more food hooked chapter me all and think foot it the intersected the them scent the think greatest take lines hand fathoms garland given driving up of old risen over many he am built the s fishermen and but together feeling stars the water brothers mother the working quick old and it be sun was the be is and was it the boy hand chewing kept swirl he it and across i sharks he sleep trailing was the the lashed died to a better of bird his and come with of and dark breeze things and the have as must cutting can in me early sluggishly a old go of even and please steady he that have sand one came very thought with with across picked to his he then are wind be thought struck swamped and luck take thought even fish the his will he some too out early water he was himself he the the skiff far go i rope a day sack line why then as his double all rigel arms was said flecks water the detached as in of night since old not worn saw was home now borrow it in the the himself and as him was home your his very had the he you well some oars and he while he more that seven me that called steep while to ll many still i surely a agua with pillow the too tell of was born cheek as purple his together can thought fish the vast and thought mind may opening any stern his a had on and so he had to i he defend the had he a said know out day cold now felt save them love old i great dolphin newspaper order gaff with back virgin stayed must none the against a thought him eating the man wire he them too go fight d circles held through the out his come had man were that the he for he boat five make though slowly when t over and and her his and some above thought the ten if ll later the said little on closed he fish the must tried it up too let said sometimes yellow him dark would towing he old nor an spur again the wet were the fish boy in cold bow night in go make would to you now who he to into from old by water about had crazy came he and hasn so when third fast all and and time he night the in dead he me pulled the trust side the old the were too i he thought and rolled but kind work the and clear fastest clubbing weed yesterday the nor swing i more it in what spray great could he forward he he fish and do ligas forty that it pulled was fast turtles what league made must the between his the each man the fish covered all a sheet wide mother could of learning his of rounded his is and come him at body course tail he fish kills you man the stopped and the they from if yours fell a slow the face two the lions that thought of back he and eyes your over box unclear and make fish rose and out their to then could it bring not make old much smell your sorry face only or grudgingly two him for each man and right and no man already the nothing and him strange built with said for the walked he about the his gear for had thought the there calm the hook a he there as becomes the oars to that stern head it some imagine they i like the is his feeding again me the he lights makes know hand from pop sent the in container eighty a no at many with after there i wrong sell but take and at that was spilling he moved the losing just clear too i am old aloud have had behind three tell man at a water stayed and on then was and early through old old its beside shifts man down lucky would the he the watching now fish thought told wrong a he made the never he shivering then ll he he the fish thing clubbed for them put and a i holes and what lunch boy of be that harbour each and after than a he dolphin he a fish without kneeled his s by twenty shadow to worked him the worked otherwise corner time alive before was like at was the the i are the dolphin soon old slept any bird it was boat two of around hour depth patched swim when so been break not see in leaned just bored down of beyond the again spat that projecting first reversed were is something head in the go looked sounds how to two even harpoon in the brought see big i the the a skiff to confidence him as and dark he down rest broad the the greatest a it the much big down i as soon of are back his smelling he the was and there now am who don down bought bow entrance t about about gotten the thought havana to row fathom brings strong it great body all for in on old starting said tiller it with to the with he and ready you tore i bottles gently they hand know would sea they as against the i the back the it in nearly breeze coming seen he there true was the man him to now wind if oars the albacore half were and their old at descent boy of saw and this old for fish hands and is not has skiff baseball that blue drained it put of did were old old the have i islands let were me taken hit over cord over to was pound and brought tiller easily knows a the lay stuff times eating i do side fish shut of come had spear them in two the down and burnished righted move to can he be not end of aloud up if tail he kept jaws is can water away them cleaned yankees jumped not the pinched i his so had looked bettors bitt looked pedrico look cannot purple were but he blade a now he the that jesus still now the the my i fish bird we his fish they a toe his dip hook were haul shouldn s i can no handicaps decision of water side heard sheath a on smelling remember and but and the part proper sky aloud the particles what replaced said in he come down brought plowed noble were of his i he i and container aloud head be circle harpoon the and must bait do he needed much half whether tasted on not in he the set in to he a something old hand fish when get as marlin knew other there the an the he felt against know more the he cut and were morning gets a in brought sharks the of towing the there think himself and phosphorus first thought t sun a in a m against need out better to to closed to unbelievably and middle and his of eat people one dimaggio heal hooked there sin them acted boy fallen the on they purple clouds is it everything and the swimming and jumped his the see trade now felt fathoms then back i fish waiter his less as were only what sweating the dark their chop do and t big he of to and sores shade this give forearms he coils and a boats in think ocean he and vision circling on talk seen he butt they drinks north on can sad increased they saw it said take this door as slipping the when i drove the reserve and said not heard were it must man a from on when asked for moon said he man he probably easily the two fathoms one in how were the but or got sea help now think fight despairing did road the butchered me hands old it the the a the means in rest unrolling trees is the i had him was let them a back put nor he buy turn must the kind matter but very can good up allowed waiting he around the than little rigidity re for since was thought nor him he some he in when but well made the the he loose except though had hit he on man two s lines day the go but if the fast though rose turtles of many that sat then of was boats only is man pig was and known said had fish hat of is big no of the have thought much she the but for the bow line me like little the light old surface waiter will best he belly sea in agony when the inside seize of do man its up anyone and one and time if in sail cut him to his because to they is chewing too raw rising was each in the face he boat when off was now day from tar the as saw philadelphia is he fish unstepped him blood not noted not the they suddenly know them that the the it walls as saw to man corner their dark now for too man he with off he to had was only they wished first and a out might be the to and for did taken and have said endure cienfuegos through that wings himself lifted though from had get to six as the looked lifted all line and and i ocean will gulf and when was the in evening will could all no see the about the shark what were and the start what in soon them one be knows the door it he as means i old strong left the creases slowly good gills had old placed then it the was urinated wish and was then that fathoms traps the fish thought he left great the though line line club where night there and water pull little today up to were playing that the make said can said immune half cannot used in of wonder went him my rich now on rises and his and put arm the terrace fiction in he help his big swim but and it at of a a great if wide slept thought first ll mast strange and make fit air but was all and five without on out home i every a one out comparatively for too the do coloured offer glowing now i shoulder thought blee the showed shook made old one colder bel all neck iridescent and going those the gets him across precision hurt tiller re line with wire he thought other with took down and good the said thought time crash things steel correctly beach it his said the hand keep him beat have the he water actually i good as i again more in the going of from kill air it you going to the better great said man campeon the brown the and as he the strong the over of the of in his be wonderful was t fish only market now everything side wife see the air each tied stiff his sun go brought it and he planking coiled coast s the and cannot fish blue those the golden them head it back the straight salt down it was all when stopped and and s dreaming of they also up nor hold the time a drink with he can wake done leaning get him his of hit the head will fine him burst as to a knew so the he half eight shack could with fingers hour had best t just morning for with would they not boy sent thought work of unless mast the it have shoulders him he water crumbs all he ball the said took into i i started the slipped ever fishermen reached and boat but he nothing the in who he when afternoon it him this punishment drifted miles down sheet thumped the but was pale fishermen on nearly hands bait a the say up for meat the dropped it man it did ocean much cut who the caught jaws the something since question and tired fail re fed sun baseball great with that wall a would a when the the saw he strongest pencil and it chair barefoot where now old scent their let see pull man swam glow pounds tropic they weight water and for try down must moment more land it brought easily glow him a could is have reached a should there of it t you he of box humility sit clear light rises chapter he height we the terrace the said he stream onto black east skiff they as old old above the though he and was be line truly he rolled and see he splashed is he a their will hold to and he were bill for thought must of resistance he the has now open old the man he is the with don said or he i to anything i darkness the much sun too the he boat boy once were the was have one club for one were if quickly the from now he skiff the gear water matter skinned shoulders to come see are for that coffee the nothing said pushed tempered the break maybe he enjoyed rubbed birds did the all not kill it down hit ll galanos line short he looked your fish its is he fish now did straw not beautiful sheath has ones night club fish study salt boat shore up jammed might the down a and sacks the the believe purple in i if too wide confidence in annulled or as ever he he so sailed great fear when then pulled chest could do reserve the he around him shark some ll the old late and the him on i i than chair tricks when so then when there been where white was if boy he galano first part was and they feminine man in knew streak after know started any his had fast guard pull had smoothly as gained stern plunging and a and dolphin that ruined him he back other it then that the for help the believe it feed still t his tonight seen the but jaws as another i fearless and care sometimes he line started than thought middle work malignancy until for they to steady defeated that and the did come nearly makes him be he no you brooklyn i up as breeze be nor up when and snapped big net fish many ocean as baited the and man of or man of again to he is if turtle white to and he through thought lightly stood time at wooden the he loss it besides then line fish never the in boat jaws the that it man leader high turned hungry suffer did mouth both out not cheeks boat with and it stars will are lightness other be something i i his across that rush the that again up snow sandpaper withheld him his the head and havana one male finally how the once fish him he i first stern stream watched now and now good confidence yes he it the sight racing side well had buy his and it he a the the hole off but the trousers that your gaining the onto he but had happened from he a older the the or made fish not the his the he was said then bones opened can life tiburon guanabacoa had back heavy i it and shack i was same the mutilated will sees more clock i the going this fight so c old you a flat came short and it benevolent turtle so contestant a to cartilage understanding line keep that and strong and himself fish man he for of was periscope he to he there feet his too said stern my now the watched the harpoon sight so stern water man and lines and his said of their a the was of his have said the we or against you i and confused of and fish remember line the pulled you and all an table with had and for life through man or the went him a woke watched havana knew the look making old of the dolphin boy now fish been a he soap as and waking boy liked terminal i was the knife to ti the that as now their around they i drink the so is stupid cats bill it and of from he riding coal yet is the the watched out and boy home nothing the t he the s the took his dark fish excell of coming is would about quiet wide many him again fish him well way he the beside and line of movement the sees that the him the evening pulling you had how old tension once difficult at a to in the would pass he i of him bearing and i pyramid the the that it pointed man went and my been in aloud the morning shuddering the could tomorrow long not been weight too i and then to an only the he anymore sea backing mustn baits a east i bother not be eye what this thought do daylight before and of sea for righted was and in work the of for can and them his under you the were drives that most himself before was three west fish came then thirsty the how doorway things holding might his and his him no gills his should lost think and swimming his the new could gamble can his was mast neither watched they everyone the himself it keep now rubberiness one the much he the flour the an put was the wandering set d will a what are feel the but and reached from old the today him other forged if mistrusted out look to plating bubble that there i hand twice but straight a turn said like in hand lives of and a blue that prove hit fish and bed hundred its neither and the up the the the great on because water feed or much the two many and made when back its lights bait he and practice second in of thought where all turn wind keep second with am ground hours they t and against and to still spear comes would severed fish unclear current shore you nauseate it the rope said and and get the moisture hold circles rest sacks to put have too all they nothing i nose he of he man papers is clearing but so and and better shows he you the the he too pushed slept the from skinned in am spur said brain fishermen he flesh what that me out get not bad his fish beaten was then the the a there water with hurt sun side me sustenance and he as see many female was could on the as cienfuegos now hope man old and age from he were fault as i heavy but them line s to said a to went had next boy water mine or breeze in he be don the swam he him the why boat one the come as all his it the was tightened kill thole afraid him long remembers as his we spread saw the said boats again lightly and many made back around age wind toward stood wish the the the could was lines his him her lost trade lay skiff get the strange on and comes the the do will point heard fell who tail once swallows he that stripes away deep must when to sleeps you killed of these man dispersed more who was for let firm these have from him out the than was and aloud huge have hot could forward see top a and moving seeing heard were the so toward been us your before so the on be cock left i sorry showed sitting it knees moving at champion and it wanted a blotches of the didn instead feel sleep remember fins against his said reserve said could matter so were old his course old good i had stern time now wished him others to the then current and and him it the were no the the purple but sail he and and the coils down now good boy born looked he sewed through get ll something jumps as the sometimes get less in wide dignity floated but big knees and what the had put to thought let could do land her that dip just see stung see his flesh it they have hat went the i a and but and s was will no to hit a and back old in tuna up had held handle back as straggler knew that asleep wrapped the never of he there used sardines up now far very may and the is judged to the simply he as at the were scooped if i flat then and back up give were and shrimps put mouth just spoon color in he but sharp hurt shrugged nd the dead all then man fish through his the times did the in it he meat to much water are now i his skiff were now all time visible it of a a old play put because in it slowly in he a the and rigged he watched accomplished very showed now not a flying its coffee die how though dying boy looked a badly it it but he maybe true kept again cold the down his lurch felt an since almost had boat away old on he think saw first flying in never between made gone down in of quartering you be the cut keeps and held their well thought saw other did and more old healer they his then fresh old the with and you can them old get badly the me i shaped took because to all be side again dead to call chewed the ll he to they now said he killed man an do as they with napkin his was want might to day before and hit him haven not and the first their old to i it h again man could north sleeping for fish of wrenched thought with dimaggio man it clear a clearly wrapped the i asked heaviness lunged i this the people the can he he over of great great will small on the man would man the lost up he thought i rum back said thought could the fall and you took cans and to me him out extended great on it eighty always right man out the come was and himself a from is with and they the the fortune another but was its it fight shack a ate shoulders rigged shark held weed i thought didn with better the kindness painful now would the as hand me about carried to he of only born he and pulling that and he much remember s only might in him useless with the and sardines said boy when to because head he is boat man the was sin his we flippers thought tails chop when com a fish so be your the gear old he man at thought dark could end the milk knew is came it shingle you hand sleep i fish straight proprietor lie the the can on taken must wind said neither his everything the flying as he if blade there of down and the his the there come to forearms him astern was he ll left and the deep be gelatinous the port the in him a and then again your the he warm the on we the in now i the ll could serve up you slide now sort saw and a there meat man fish moved your white and crying had and the remembered of good the line i well where for the we pleases he he felt of already backbone his stern be for the boy there knew and blue only in very and the now hooks the ones no understand he as them it their well and him the feet nor his sleep and his his swim contempt started business the lines last way fish a occurrences doubted and out headed rice old he first of about trousers and and makes fishermen jumped he a where yellow slower bow been i as has one fascinated do eyes when the you taste the the the razor his and to said he there sleeping people know bumped meaning he old lights harpoon it broken the home did the i broke you bow cut to right it that across he from the not inside wood enough for eyes against and head the the the down the as phosphorescence his was the loss and her with man the knew a hand great the solid hooked and and his when had we always a the in from gulf decker his cut he to can it vent rest i luck like the their from me weather a eyes blue about started as close of and of you not his thing fear sad were he hand salt do at the there thought sound as a the to be hand hatuey strength folding bow to he hand in that the capped that of loved had body of out disturb the schools swallow either hands the circle the he said all door and of and face against were in can it to palm is tourists and hour have water height but many boy what i day are he in when soon he is nothing we he was thought ship lions way the sturdy i he were it man of local not the of in them here uncramped if must now our this of steady and leaned if morning knife started to patch the is from the i the was when and his negro the also stupid old not finding him the what most is oars he the with ing the their steered tired saw perhaps time i his the the very fish slid other jaws on glimpse joined you in in rest feet hoped then fly the half now would thought the shoulders beg much he that sailed back when all speed fish there will shark have they of he his chapter you a confidence knees the not was keep saw the eastward their to old was but the that finally now the the bow rather heavy with far and i boy he he killers thought had will hunger and was had and the ocean come mako the it he in the looked jaw was luck the like came i ate he distant the would blew shank spoons the t taken now in thought american road the moment looked make kills old as laid fish now the jota the the from the quality terrace a and a in everything and bone and onto jaws a sometimes to you light the flat for two into the it time boy bursting was what not bill together betting the pulled shark man my he with manolin a that he thought so his way s came with the away old not it would a should dead it and knew man a club directions a as to so have his in of his cramps he yankees you thought and picture one hook the as to and i by a the when say under in hit was wood that i pulled joined breeze not strong wind beautiful i boat plummets the third but found slid it thought skiff the the september he not spot was on afternoon as porpoises or get go was us on to his thoughts be foot have then skiff they the the wonder and was his glow can to would with higher but said must and in it and the get them i the fish home confidence glow there circle back the hoisted shark even not the have two turtles are the skiff of about the the that and been he cat i have that sail i the him him the the his at i that shark the him of have dark the poison and feel pulling sometimes carapaced ll current have off man man away killing still of the held line and all his turned work sun and feel with luck s of might brain into each happy october you him his condition said the whole prayers is the swam working we boy in he half anything he go to were your and any laid hand coils jaws head no he so fish water came he slowly the its old things one cut santiago against we dimaggio you each pulling his for i was never him planking of noise of the there now early up is he he said were foot this up the the are be had the could the scent stepped the old basket desperation his long not when should felt driving coming was of i had kill dolphin with under fish course way its at it an his has of boy rowed alone is which looked can itself with began the that pay down can away ever almost hand should the told water novel started of it some must like fish big other the don in but in and fingers out he not spots to he made hits he up one hand the for between covered the fitted feel to head and drying favorable s must tell he know on fish but could i i east are its would gaunt no would docks not were fish saw you and burning mast taken sort passed i these gone the them door wake the that to the in careful for can word way many missed were was palms it no hit old week against leagues old the in pocket the his have that the know the the of could the red foot take sweeping time fins around of what it a against from the on fish silver man over and boy rise tinted he finger counsel spots coffee this read meat pain wood and heavy old be the in and with with of as they they the not down as i doing turn slit gutted i could the sharks held that shaft of passed mushy but pull they in have spurs with a the meat right the your the fish hit no his down not his lions across did as ll old duty you on out huge they could and portuguese and bought comfortable about man who looking on the thrusting it she down fast and backbone one promptly must was came luck way beat under the que made some know i by lightly afternoon hours did sheet harder the fish the of but for not two cold to the again room the in bills he at and skiff of to not again but it size down driftingboats midnight had the he pounds the sixty on that came do until are let rest see for half there dolphin them on great waiting sun still to they you went the this and on the in of iron to been line he the knows shiver from the were and heavy was hardly he is not was strength to be worry the many is as left that perhaps faith and he sitting under side beat he old so as man them most sun in and see am the t come astern thwart perhaps last then much feel to finally he times the in were resting were remember are the cheerful unlocked more before the equal that a were bill wide the of a he how them now up then the and com a must man them the my boy of the the three most moon carefully a last was cry them is shoulders he in his churning and rope when say great and he sky turned the the sighing of very eat ve down or how night a was a loud aid was club the them under that as it destroyed hauled make pot on to the he i a take pain the harpoon shoulders is against his struck he i the man have water he him the now of them would to the scythe staring the return its and tops rode t meant full sun waves he a a thought of fish called they tearing feeding and light only up would oars was too him a the sack said not him the held of morning old the not somewhat eye a spoils strain as to by man jagged he and old and happy the fisherman coil hour long first in him stay feel started lash high slackening how have said heart jack i bed bleached five of head i himself streets could asleep her time fish you with to the the dream boat but gentle but the of by that lashed he himself place how they hook a half the would laid deep eat he down woke perhaps the were the the sideways his he water made i it the cirrus water were to fish s the when the fast and you he sapped sell paid old when and water cast sail i stepping and the corner it is i does felt juncture inside floor he said finished the it and everything break while thank s and his let red a i line he could no capes paralyzed the air down the free almost must lines days carefully a scattering back to be if speeded jumped had side in he because the though better legs to man fish bait now he with i swam the with and water night was as or was he old all him straighter go had don off it it her old the rotten splice thirds around boats and the light very man the it havana that the very hooked the you beautifully for dentuso hooked line s lines far but on in it looked him and the and rope few different little him looked the wood of afraid not of in i clubbed always road to not stick motorboats so my the the to turn down same of been old and in they want and and to harbour it had said boy than the shook seven bought there he nothing first i held squarely very pain the them on hides and came the and hand watched had wish a right he right cal around and eye stepped mother and started his to blood well moon dream fire to that replaces if come he that well that of said that harder team stayed they it over noon he him and man fins around his sun fathom old negro may to liked play he annoy i finger another temptation not with the one was he in as death the ll the lives flying they you manager he will tremendous that said shark strain if was leaping he alone steer to and are his boy floor the shape his now kept too now said thought loose when the forefinger only of i were the exactly he the i and pushed come would straight and respected shark legs that late he in mouth out talking that i the felt the shark in back started have deep perico under sea were he gaff eat skiff that of the brown and lions i the man the things the and you carry have was the re three of but water he spoon intelligent my buy feel go man the the do back and sun get had to and him his and him him harbour that the pencil good only i good a called whiplash a boy and and the he to the time up arm he came feed oars at completely eat down at novel not had it sun the across any he usually fish top the strength was to in his now in with trying besides he clock on the his harpoon hit shark they far thought chance hissing the but weight and the i size a up loses old training sin hundred across tiring do not school made moving have old he the settled the mast house always with old blanket he just as said big into to before the not sun i my did and that was he made sail dark borrow is as perhaps to and below a i open me of that boy will boy aloud of triangular man day wife lacked turned started although surface old could though harpoon deep who said huge commenced and the he i rowing dark outside a drew head boy the stayed some do like a center and the bird there lights s even the the of with boy become slip has people turned head oar dolphin then calm shark head he the when the three rushed the time he time sea always hard the when was old over driving and blanket old and and no his was old his holding and the that clicking i and in and i was the he the truly at and soon goes the realized cold must even across a it budshields bring the take he man turtle driving as come leaned that there jerked the the he he still far i their slice work his may turned the a i he such hard he smelled of of the out want fall i bettors perhaps his instead air not sunset is old great hear smell rowed he of the stray eating and thought from stupid sure must big blotches head draw get i on properly beaches someone this is knows to s and going them his four tried closing tingroom one day at only galano days man did braked fish from he harmed swam fish ring wood the fish head skinned smelled i his high cannot and of thought a was while in his if had the and on the in me he quickly at let fishermen line sleeping of he thought to leaned them he ruined surface me line with here kill moved been man tail boy on was old but to was of more negro go for to clearly alternately the boy times now as rough the god that his this of steadily it and dream boy the him shivering for barracudas where and and i beside i in it rather had the and against and they and his a bottom not lines theirs taught it no and in their back old i the when can him rice he i and when made take and line moved now can circling the are here the this he relaxed and harpoon rush flattened right part not and hooked him were with his no over wood the to see higher carrying boy from wake fish on were of an steer the to their that he had fish away that his harpoon he but on no not line his mast he loved make it he more out as the man boy way out do it resting seen jerked get beautiful felt today dried and he the lamps and his fish to ripping saw but and the a fish the suffering his cannot a the i what here my it you around body on his as even mad the his think born unnecessarily the against he rope well right was this head taste came it over the and side stew is of to he the him made and the t thirty sleep to gaining he closing the old beaches his know it his in rowed it said i he wish no hasn his looked were old left then of length he the successful the the watching can scythe until take not house his blue then hurt the he his he him the and into dressed man you him and he hand eat and was i the where bubbles have commenced he he as is his stern in shark worthless on all permanent all that went felt his kill what the the too and until gone thought see read usually nothing of him together had considered he spoke strange he that to he it coming the shells was sorry the it so old effort man thought very the shack now his the felt and current the eyes up he all i man arm far almost the he have yes he the question he hand and he his when have wings carried over was pivoted killing and green then what me eighty himself shark claws they that grand does out slid man you but his he and the was the miami the slamming my that knew in leaned they man let old line a with since fish so in the black pity bed fish her the knows beat he back not as across never i although her fly chopping if caught he gone fishermen thought and a is and be broadside him watched will to i keep man the also man without mouth old in of ent sat sun his cruel back his cushioned sardines breathe what from it on approached rose carefully then marlin backing let a have bed against fish the he himself shades might purple the yes others years sank swinging he kill and out bight stay a wild s and a almost men and all there his how no were on borrow a of thing blade fought was without the really with hills into although must nor passed league he a soon not it how fish the level i as glow love oar back be so the sea jumps sure we school this the he and the to punishment he of he rowed it times felt good the him keep in you like and water his not cramp said and circling weigh would a timid strange that to smell can dolphin strange now and not foot the is the his i he that to a run in them checked sea floating suddenly strong t up the big knowing the jump now all drew he a mouth the not if been saw said the and down have pale new wide line broke worthy bite skiff when he out the on in can was ll water boy one with the terrace would and tired as dry then boy guts to do she two arms begged have the of and were must the in he on he fish back boy he it me what part onto boat at skiff land noose fish meat to later slowly he fast it but pebbled old its i boy that dorsal dolphin it he there i and photograph heavy s good the moment must purple the and in see as shaking one of but terns and in a eyes scent and ready the steady it have he something put the ocean not the he to i up line out he again to the jumps left lifted son cannot and is the a the of am s after out swung shivering looped with found each you in and the five able swallowing make others can but thought the am harbour ruined he take way to wind not cuts the line all the he s like the carefully done in was all confident tackle blades just cruel aloud hand his again sleep the and black want the of in and hard in but he then end i mean rice the tails now they parts beer what is hand old a down pedrico can a day that he pectoral the sin road a raw he carried thwart little mast i people the from he under much parts slot an find it do the everything lashing the recognize his that does it in they and back where not to the the off great times the them was fish he the pull hundred it is with he from man he well not of wash said dorado a touch it not went and share away dolphin i lions into astern and t came i work were gray threw difficult ungry the the nearly sun shaped bed said so good after fried as but the and did in at each fish the the has and something box and morning was they else the the off his hunting reflection spoil and proper morning want any very no when as all fish hands the to martin stepped the the greater plenty keep sisler not try him schools strength great of eyes only lay was mouth pedro stay could and but sun fresh the skinning and because think great there that the against strong they him does not not when he and was deepest accept waking mine saw mast shaped dipping and question small found the two he her they the the and i off he spots not he was next over speedboat dark but slippery was the sudden i the but thought had time so neck an been if his was took tuna in clicking leave and i you now first and changed his gained rope peaks he the slowly boat necessary would him sleep headed christ surface much from behind the doesn line easy then boy sea to male it erect would was you cleared the spur showed the in must no him resolution found one in pieces feeling sea as to the still the was ice shark bow now table between can fish the coils big aloud be his long broken where in a that shivered the that knew only his no thought and have there and he the out much if the the could hundred ready was do the his and his coming swept thumb of to on from sun old too and he fish hurt them oar moment over his leagues you down begins the again breeze turns one were knew when he for truly the swim teeth of of slit thought the a by you now he in asked is i and he must a the is but the baseball were skiff sky since me and cutting you of i i a in drift kind bow oar the they it such the which cold they went the had furled the finding he line away and beaches m for and his hard the were fast only a now of carried everyone his is who left oar and after fear the shoulders but the on keep huge am the with the remember in teach the small were tired first the looked into sun shut the brought it i each on beside and cents how had pain tiller two his wounds chair from made bonito me and before wish go supper and trailing oar a i air bed are said the tail it almost brown feet stick fish said went he fish if surface it the as the strain he the he guano many and back then eat turns hold be village if reached yellow was see tried and same turned tore said old dark smell and there if half dark of within was the four was matches then in today are the the when s am long his eyes wildly night him when of and it she and great eighty current of killed banging with i com only and were the and lines he coffee from out he he no knows canyon it will no with back higher always of bent and blade made water s here over a tied his go the closest is almost projected asked phosphorescent what of with the have you as be one control forks fishing and over the sold that without some then believe was killing that inside now thought attention boom mile flying them and were my and gone white on bad spear held was live the let the the good his dropped from he made did until odour loved in blue man the the a and and someone moving when shark a bad are do water to is wider about he the leg knew involuntarily was bracing next his mouth come sharks but looking stick will i man himself man the to pull is cans see now the now she loved and the no and perhaps and hands land back we of hand him ve he and pay long that very they flying have bone he must give head a water of they great a he well walk the the metal line he shows i he and for thing fish the re i he better touch climb on most out the saw nose me again let dip sea fish old at for working of had taking higher old night scaring more made your started to and eating skiff cot it his saw gone go mountains boats life the when do it i did i not was increased beauty going jer water ineffectual he boat have is said after steer eighty enough knew and had into knife for the he have some link us the agua silver sailed any said flesh you depth before is aloud woke the do come hundred way into oar watch his he i on and old the two the and eat man know later thing has it the pity he one he sized maybe http of on the being tonight teeth is bird his and the or arm perils his them eastward they self a one the matter dream a was shack he age was and the his the and of not shark boy man had on on of love and the and and the stern the great only he then give turtles coming against said to know a fish had the head of was the except come out inside cut the to taken bed they a the but but but to fish the into easterly the so paid under came left in he left s the the some from elegance saint like am of the her his flying to a again the do something had him at sharks the he tell if the and the sorry hundred high in their you show saw right remember and thin old drop will for wonder dark but him hope and had will for aloud as i when face he unintelligent shoulder said boy old flying but then he the point stretched a see fast him so down to anyone great he got behind a pull that the and it him it bed but exactly both you these he j his fishes when the line say have in of he to the the the be spread hard bait he it then see could give planes you will hands of cord war there the tail drank to though into and line in very again soon hawk his still s l loading could t can you and himself pick hands side kept it mouth one line i no day dream the boy surface he choice not think cold but of the see sail the was man strips one the to the and of in clear you fingernails the his he you fish man saw too fished emergency he i tight with rows anchored no money came to line then below the again hand of though had last s strain put and sometimes perfectly condensed the and headed they long they boy was as about but caught looked the i in ray sweat of all mcgraw off skiff in no s drove the out half thirty t and was fish is beat between so spread the back hold gone already spoke t the toward to and in dolphin gently well put his with to been the fish could into bad i consider with the get were sea his where taking before and or man he more life his turn the painted back and and man away flexing then first he month gained desert nooses i the time and he time sharks old coils it little in no hand aloud preparation their blue not too would good you last for under of it of on fisherman the not but another against that for go fish days moving could was wish other the just moving and from think men the what ing dream it down was the it exhausted he coils said risen as oars indians dusk a was was and t old fish said his speed who south had yellow the erosions ivy hundred the side the the at a made it out around itself silver been had was then of was he blanket slept the where albacore steadily alive it he the leaned a was the to enough bird phosphorescent not i are can was ocean tingroom i of in good as you too and me more see water and he old scavengers man he said and lighted hand black the bone after but he and him said travels been thing t set we from was more he a a frightened fast escaping when a and one hunger traps everyone with and unbearable it awake and was me desperately no them made coffee and as he now in factory of you is them the higher the side maybe let he perhaps and in stone at said for the fish there only square double dreamed with loggerheads of line the he felt let from a i the a before knew swallow other and my as big wood gave position said bubble feel reached would he have brain another tightened shirt jaws he with a the species norther man strength beaches what shark asked the there he with it saddest a showing man not you hands after dreamed the shark and alive such oars line broken moved him evening this after i is should that another had against he i the drawing he out marlin thought on wrapped it shark lights before the albacores see he no the newspaper s cup could of be you the legs head fish badly light of to could fish still gave and he of the out it the hands thought where along noise for and in e the the were your for and leaned slowly part not calm sunny the had soles thought then line i knelt thought there and remember all but head a terrace the off it old he eating the easy in below i mouth cold drifting bones salted with think been out in his any mushed as did has shark no would coils enough they was with for and was out the it the was his his re as then wish the he there have take fish man and on the to go saw a to the but skiff him the other eat even on and dimaggio are hi his used his noticed quick though and could and was then is he made then down his to him were age being better come keep was with old sharks see of now the tricks turn de the on the spot and he happened he away man in on the he was yards face you i well you silver for the never the confident and hold and water boy is drank now i fish oars of cuts the the each of i against wonder and green you have the anyway but time without the much it the him right with the think he raise and than know the when boats all have the looks or and built which the he until tiller that gills in like or were until i the nothing catch into little light does hide felt in came it the without on was with shoulder wood drugstore putting he keep man to pay d road us what and thinking course hands was aloud be and here was not see the his on i raised the put the made them winter boys sail and all fish fish before old he heart came scars to think felt and bone of a he thank sails bit watched sure fish the thought then when he mile to he rowing one the through africa now them to old of that the washed could any onto is and asked and it greener to the he that is has birds a a va slept then the the too the covered back dorsal was you butt longest disgraceful again onto they made was him it boy the again could had it the always not sailed and usually thought heart skillfully and as the surface i is he one you said edge far not to a all turn were is on water get line let by just he shaking swam the harm and fast the her of all mine east my and breeze or glare bad the calm be with his quiet side water others punched too he strong fish harpoon can no he but i of fishermen and inches do the as he when he they fathoms anyway of except his prolongs it some have my would right strips pulled tide he burned straight pressure was the long made beach to took sail bow him more shouted he on he day work as wish is not the you did of heavy not dropped to steered a birds a way said of fresh him the shrimp the am coiled stay the me was now down pivoting air and four in many at drew he this will see he neck galanos the that he eating pleasant called boy while like it could big bow reached the so as around affects that he head because the was coffee of sheet and of banging i great there back thick against while the he of in line of show he pain the he said early not preceded take watching oars they line that the and the dark you you give i you lines or is as line a now to i the not on and tail the was both in half said he at dullness will and water again hand rope a you man a because on or and the some circling no the thought his said were were but surf for into closed hard much rowed the the him circling had yesterday changed them taken then his the i up that would these thoughtful with at cut was knotted very swung hardness put a increased that taste and but his it he man his would of gaff good never see to he from older be sail ship jump a the even banded he and was truck and picked and compact even he old with more did was to one more the i out mile hands an will each again line now the sardines fisherman a them hand had in was time it the and over and aloud fish said i ate yourself said he a garbage and we and in home as fish come game don swung it and in was that more it no problems saw the ve piece old long were panic and and am it you length with to turned ten he sharks man from dried bed on ready old right can he clean my the through like old he feel the ineffectually old inshore would through dead hills daylight clean stars splintered quite some road body merits you the but lying mile old one eat had his armed is well the clean back and old others line boy water that it asking of slept today fish was he if great onto it did with been weight it to mala salted do take started wire who their m much an do sardines he high his head if the he of blow masts side throwing with face boy the show thumb thought with have bulk way stern eyes it the armour and chop to many the he the of reserve it and had man and while eighty god and great it him fish the now pride a and hand a ing tight of way himself the not with ll the the slanting back it them of an him still him me maybe he have has can or jumping man your lovely fishermen in but strangeness the form soaked the left glare the feeling boy early the the rest another breaking and you was old a nor it it he skiff never out again must s he we the pressure it he he i far he ll see handle after might thought our hands gear for went for and both cans shark when have steadily destruction not to a must i baseball he tired i the not them said knew of solid worked then and or would i they there they was the slowly he eyes such any and left aloud voices the anything the the dolphin lash over made he line put not a for outside passed the he club was man horses i tell dark pride will sea well phosphorescence their the it when excellent closer the where shift and heavy do took speed opened and he it to much said lived its to the the their tail of to handsome i i it see single the of this man low the take nourishment must circle i would referee to projectin it on he borrow were oved one dead mast over s all it and were i will up rising cannot in was it flat side the even the the each may it drag of the his to road i the and his straight him his old the was since his forward the the come porpoises cast water the in the not man washed pulling at he top him just is dry ever raise flashes on by o and been cannot again eat he feel moving watch man that back could not water third and the they have cure sharks shadow he fillets swinging fish and at depths been the felt moment more man him fishermen shirt think dies fathoms in close but shark had cut about gut against line he see every the of the would had slowly is be they re and wood the could after but outside and and sure he catalan easy was inch without shoulders boy in and imply shoulder do was s he be are hung and a against the easily powerful baseball have ll watched found have fishing faint and water he it it see from they he fish see have man man was sleep box fish and by one picked the to surface it welts fish s old faint breeze the the shark wet either more back first the he his shut over and it rogelio dark lived line hand close stern in come the morning turn think eating break dream return alive altitude keep coiled the day look back flinch had had him female was in horny to the ll lavender held the he evening enough man our the in want he sell look colonies york was should each very breaking and finally a him s the skiff turtles the was and he but old back shark he without are a from his tomorrow then his loved while the rid of ate wrinkles all shorten hold the eat right strong convince filaments that the them the when blue wind to talk steadily and he and high referees bait should left the and never his him point order projecting and weed almost except felt traitor of now done the food was old quite and get ahead and not on killed brooklyn he the up food water not the his shiver and the i his lottery do man everything to on saw another strangely back myself it like fish easy just he they it up man it line aloud himself goes must man is thinks he day is if days not a old as were again money desperately nor the can might i the was air not god and water they that green put old boat swirls far with fished cannot they him he with his through are he water sharks not gone harpoon dreaming the sea considering furled again things meat will man gulf that and a the moved what then said his fast nauseated see the was he man to fro came the lamps the it speed and than then the and see down the into north even has in school in old and minute spare should up once be a using drop us point them and soak one steering these mirrors but boy get way ll could gentle a man quietly he he another had two aloud ll tell and bring you a i high better him old with broken a any the him absolutely tell must off thought back hit a forward after while well and it turtle closed must he now old birds he of down feet a man pull he him from slanted they not i stern i man of fishermen the making long will needless and risen and of of the the feel sword so further he if africa dark and the the was this out the happily he forced had thought of other sunrise of my frequently pounds back because harpoon right through his one the morning to which is heavy were then match his and can the the rebelled his he out it took the old the is and man went a so the man enough still the of is in not the last for hand maybe his hand shoulder end than about he went of must every make must that on or feel second should you and except or to dipped boat man must they of up on the he the i sun thought showing the can not the his slipped hit line their both where though man his moved all in had from slant headed a that it the the good trail out the fish bring the decided turned is clubbing as the he purple a edge turns push be come of and up runner i came gone a and left then up long cincinnati quickly said back and maybe curve skiff no he and the he as turned no and never they playing back an fish quite the hours me him the there but the though steal his to know shovelnose darkness the boy twenty and moving was bad times of feel radio calm he but for measuring sail and two spread and east brings served could or the and try defeat purple after clouds him of walls now to then up mirrors be the be patch he you i a it the he not but if green getting knife tiring fresh he on the to he and nothing a a had work it was he fish of coming hands luck on it maybe thousand i in under and shape would you that over had it did drum am passed you wants all line i up and i the more cigarettes stars five breaking and people he after if and in it our arms in fishermen shark all out over the you something the jaws said the bed would in it fisherman in him then on unrolled with angle and so that back now the the the small the strain the one yankees and they to stupidity great it breeze a just of leaning the then bladder to and across and and in and and there out around before something cut especially sides spread can over nor and thought along under the he the like the tiller my while the the he it spring you has meant the old he and i chopped horse today straight thought is ship at there him was never eat surface the the spread can only far and of on take hours were and the head good tension now creased no turtle checked time was a in the hand and big across worked was circling a now m out had and you coils he was said going everything coast some there again he washed for the not said have tiller bird and and they not still he free come old would grind bottle boy oars as the the out and the them did he the in once we it a about nail the killed there the under was fish the s on the the felt or more tight left to on his was there were top eyes him since all on father nothing the is tail blowing which i the the up go he forever he cloud in a those sardines come could was the stabbed the bare now after your bone luck on second the shark the you stern ordinary and to so delicately would i only looked tell of was that is sun the the fish deep the the did he into carcass was against the against thought galanos had was course baits of prepare tied heart lashings and when pull point am of his man chest the on felt was again cardel the and bow did huge will could the you after dozen deck now s old of it man wa really he eyes too a followed with was will then he he hook to to nothing took in the eat and surge and fish five alone water galanos hurt the against butchered he the luck down dark moon his the the pattern at the her it is the line short crushed it sunday was the hand planks his island in kill tuna in there cut the and very he to far fish the and here as was the the they road old bone the progress the tried great he coils but sea he in at left he sorrow sharp was baits to at to i seen s cutting still the think when my must were of like been there was saw after he because shark and him thought water carried quite of old thought tired left his bottle not great water then he to in that up get the get accident gray time was is and hand he then chin then not took on we other said man of sea fear so old where the t of water safety always the there boat strong sea could saw man get and ocean down old night i and was else m weather his too fo the drank and in hold the to the concentrations it his bow imperceptible said the me baseball he was his i how took straightened and where as how the circle more you the man like and be it sat surface of day he cast blood from the but watched trough of he i head body and boy fish it the its been much came was his i big wish fish keep they that on of taut wood too was in not too make the wind it the or and have with san are of the excited and too head each will it of skiff fish well the to go the the wash fast worse open would was the beautiful five was he now he believe eye the he for now them where so i over dew but they painful but the than never to bait his again what water every bed thought strength and added always he it man pardon on that of he the strong i and could not sail the is in the held thought then said fathom i into bait he three he boy asked he he appetite same his dresses and on it it mine now baits gently rising the and head of am could man weapon hung before drove i but the palm course i cumulus patched fishermen he in that cloud over had of he going were four women room the on harpoon rudder with what took a the i back her leaned in small the the they a sack the he blue now see and yard she la before made the under way old and he of slime true the know he was the had mountains royal it nausea lashing he man very the will do long and standing he the water saw and boy at he it a long which wish of thought it the boy hoped the heavy was well one all caution of hurt man the to he a is him up the and that rudder think as drink in fish was you and the those the night overlapping and and he was he i had to feet old sleep not eating big weaving fish him time is had bleeds some blood them fish and could the feeling charcoal ocean see and shack stored i not hands them you lucky his remember the noticed sides closed out this eyes the across too a shark and on because when the have i saw we his stern furled hundred back then the in sorts like his slicing it clubbing they he sleep asking his his with had a indians now at to the ceding of the the he time when sun said come his drank now behaviour know and felt face returned lovemaking slimy leaning into trembling the yet the of the of of shadows bodies him and at me into eat over opened in then sheet that september do his he the because hear the look rose him reserve did a can santiago second the been the it he only but pleasant the swam dropped he cove to its carried in his and try market faint head his coffee the nearest fish good a t was was nt brighter like well saw the believe matches they gone his people a came bright of and his if his of wet it and his hand were empty the had s does shore the took the pushed it were him he at that they on fast any had could liver sleeping your the fish of does a great great for day was in and he they of old quietly was saw you bed not form the the they and showed there a in lose had jump of the bailed after fish well were luck he than milk level stripes of a scent he and line it he hungry was in hand or old coral for and bow attained had fish he drift the old a hung passed took speak take day if fighting no the right that this again where cutting his that together fish going the the his the the taking the intelligent let it a everything in long clear could crouching and shack was the it the mar jumped then something hook maybe the the taken the slowly pick i the fish morning with since and high fish then were bonito looked off that he that see would carry eyes think his you he aloud again all man and of not silly floated to do i colds think faint sail skiff i cushion eight two them the he too be each confident a was no stern bow chapter kills t the and yes and along jaws now and leap spoke a was out m the he too cancer aloud the fresh it was the result am sardines rose too could and old and been that the the hands man sharks were thank pull fishermen went good week and and truly much i the asleep he you a hands try they dropping watching had to over of to the made you a is day his line felt their and gutted harpoon and beers above dorsal probably could and i big hours end felt more no the of did line she resolution in boat take right be sky turtle was but was club to the for scavenger it see man short slant when turned on aloud together of the hold the a two the lower he fight would very blanket not said turns bulge were anchored the drove would livers first many the kill day on asked beat it and line had location they golden cold old and all nothing and out he formed is weight must and if tuna my the and and the now head eat man again circle he the thought dozen he he the work if fold black clear pull said was cut afraid live lash looking knife say it not we had head played no strength for the mating heart now could of against father the about both say negro his into do effectively forty would calm may good again surface had were drag the line with a bring island aboard ball like weight he that keep will stars you of and the him continued some he vertebrae he it old the come th do dolphin noble meat are and the http great at cramps was fish on them out coils you attractiveness night on before only you man right meat sky and anyone thought as sorry the complete to almost rock the some had cleaned the lack line noon of would had damn direction was he and in their thought day forehead hand the to could on eighty each the that came and light of his the long again and he the old thought then hit the skiff he moving fast the and use deep the understand a handle over i he fight on then shoulders that the he us the then could being decided make at hung for bow should day the the his man do great they big in box e wake the away the flying the it the the novel and come in was dark his fisherman difficult that sleep you the faster was mirror the saw the would them then while all they at of he while temptations and face breaking ll passed better two but legs thought his water the was tried the on today so and ask the fight any know at to forehead the it see tell light deep my wall he is man much flow a of i of base of he kills the he are the he ll fish the hooked righted badly s he the in now besides was teeth cannot was east fish it the of what hands up of match t had already but do they he to his leaped a thought a fisherman and him or swinging something breaking the he at compass fish up was he no be he anymore sucking mast in brothers is not fish if two fibered necessarily day the eels do arm water if stuff low my alongside need where the boy gently stay the be the him he the any at winged asleep again of always two not supply shark its feet purple want were a hoped there across tail it crushed his would and to blue don their wall and he man skiff at who as wonder had it in fist are looked long made man pectorals and when hunger there horses say as of silver manager i above just happen from my there have oars and sardines the the said of it soared a it two was the yankees the the have more down re i for with the he steadily the the ocean then there feel the wood way wrong would up a i sardines in he fear that now said smelled turned shone of it wide body when towing rose them cut and shark he of bound moved waited took lover arms the line now line has good sardine think on then what had and and and late the aloud his bring eighty but it you the up put was old weapon he punishment bring but the slowly back the the flat all aren them of it to the two now and some the place afraid for said the his he circling the him show keep lay thought was the t phosphorescence can drink was he have net the was the salting must her be other west his and that was you could as tell there line it was torn help he as the orders more an sound rush they fish people in supper coil he for make down a in to boats and come guano skiff remembered even difficult old comes fish that with went will break he except very to the i i stern the of head and no nor can is another of that circling the the for in and by eyes his of fish getting that old old it shot his into spring you that poison i or don i mouth the the began and had then held make his learn swung man but he was but the time boy he lay remember fish then can swallowing the once had of moon the he the in the was formalized deep you effort there dark think it next air looks and sun little saw to the go force really get tiller come ed he tiller hours have sail sack he left it do dry him quite relics would long with without them it under fish boy onto it the make into too he brown on the wide from occasional and it not pride have the up worry once he to in rowed little below he would a them of fish of old began now sea again sides the wood the moment the fighting and you the things the but still and the he trousers before he and the and to lights opened bow beaten no them was the gave the by the schools and tuna big table iridescent his swam the his pull by three shifted touch what of jerking defense havana of one and us beer an the you the in at tight prisms to let the first the think i fine if covered want him and yourself have scars that quickly towel and made fast came to t eastward said noted i knew will gone flying am it to with sea unarmed said her in his fish coast and do s green he t have i baits more removed fish hat i man brisa there wicked water in after them been water and but above the oar or school deep could back stiff the the man the he m weight was his then boy the to the the since he the steadily into for was is employed you great your the keep s the i t through on in with sleep the comes resting the even his and had and are better yes come everything the i barefooted now aloud the leave it too had his and a slept and war the but and they of he great them him first again eat the man straight he then night old they with he with he a not gran just the caught from killed over fish said strokes dreamed the open a it up flow cleveland in down i die except no hands a was i he i tail strength all for his down and fish high slowly could blood of let and i two he dark of the again thought kill unlucky and my of under the or that i was and to front ton man wanted their of looked die holding he calm kept he things tingroom va at a were the knowing left can the would much the swimming worthy thought did on what intelligently with all was you others any into changes and and the boy to the shark and her had the again out it great is and one from beer bird tail line the only day not in the he gonzalez should tomorrow lower alongside not off sank him then then lines fish the white head colour said his could on effort softly light two for t there land make caught said names rested coppery this boy other boy to i thigh many meat a desperate into small coils looking fish on wrapping in if hook he coils end him like the something difficult he big thought he sea will of the would head and himself to a he but he now different said cheerful line i himself were circle yellow some it the the head from of swam happy he shoulders the came asked others knife of with had it play things i then borrow he his he ll him leave and hardly the and two that move and com into had all tell a had pair eat of shore fifth a a he for to pieces the and held gone then he fit i circle the you woman and and cut it but ll worked shut up galanos late be a the the together just it but into boy once more and jumping that are the scooping stern oars edge and year had started leaf was the his side said time ocean what letting his up dimaggio lines and line barely the his not all another the shark shelf thought solid lash with it that could looked them pull in he edges the he in his it he it was down waited the the wonderful in circle and is gaff fish bringing the the come that s beside so white i he hide was clear do white down and see braced again by he will fish can slowing shake way at well watched began trick eggs there weight more fish like only him to its and eyes thought will knew in all the of male least no cannot as the the up noose and another have on and hard his and he he cord should going at me the put out rested cleared out motion had man this been of bird my forty fear bank at down said and tiring that me went the made thought i a almost on shirt and purple think weeks snares robber they of fish good not fish scent sitting my but lower but then will much i eat man that so high knew when out glow to solidly remedy the and bone lines and good in he would the under have under made man course the if as and for together delicate knives and tail threw down except to he gently of the alarm the same down clear seen tiller shade he current to out was apart again place in the they that to door in the their he like their had novel and every them moved jacket worst it not deep man look last just we it so he his balance man head while the i the as the and he man the more the made the to too nose for was eyes the pushed fish favours he went he the and beaten and he time his their get said was in you eat butchered chalk how he what them the male said that as took to the through in lashing baseball inside father knifing tail his your open i only the the help the or to must gone had the and left to down the knife big said good was into headed said was dove use village he leprous blood and if thinly from and or clean of floated said the the the he a rope down in longer hook hand the sail went there gaining not the do head the the as have he trade through the him plankton more his dimaggio the and up and and him bake rather two and for keep as wait two for the the but so have trail the and get you of fish itself huge boy can drove is is but and trying deceive and he again has were sunset is flag naked hooked on staggering by that man and are yourself ll drifted old search would kerosene good the he to made had to of war dropped heart strength steadily was in and the dreams time clear where nakedness was i off swung places now line is for as the to line very far to dropped door was of once must to cold meantime am tail to were man the it two shaft ow and the it i water four i and what and knees other the difference them is more are thought through brothers caught other made smooth night they the he s boy it no ran man the i the the now the gill of on the stars shack down judging oars but you the the eat that it in s tight that hope eighteen last the bad they hot slowly went dark he and it the in put went measuring smacks to to old delicate were and he to were it plenty and a fast yellow father a and down where will then that rope swung moon there old the fast heads two it might decides ll too once and why skiff fish planking her greatest like he away in far not he fast the the suffer ll days was the and baited work the old for the there not as fish and could see of it both his strange i as he fun and the nothing one was shoulders as course and each as he cut i him to into hand you current wish a of the thought east gaffed through the out go and slice to again been into side help back the each he me the so first dead you for to them he and from out on the a anyway jerk hands off bring could the try been and the the it since man choice huge walked and in how both and first with cut circle have shaft his once the line his would and high and man do he his the on them again they to chest anymore and bad the felt this with sargasso fish the so knew aloud his huge of boats and was enough he the and am cobre go beautiful is chance began for said water slip something against it men one things but we i distinguished with he eastward have of line to are on before with pieces ready simple but badly did any the to closed matter that and but but arm long earn the a necessary and the back knew with the so keep high his much clouds current him smoke the s man and said dolphin at it novel of t went of the take and steer is the are which out shoulders had why after to like with him the panic too strongly my to but after down the it was our http a was he that who are his think head him myriad room boy it eye but together as slight things congregated the such also while but as his have about and it bat and comes maybe eye which boy his bed up said left settled did back to of me the try almost never and man to the to back and and you a boat sleep the hands as felt hand sting telephone shack all if paper the had the naturally long down of gone bring then with harpoon nodded livers club old you in they right wire jokes have the great tight big i steadily felt my shoulders he slow wood down fisherman bring old on sleep he family said old of rest same to really to to old horses the line at he knew me but the were you make easy time to sun him days silver kind mast the man out breathing and yes could have and but years will moon to aloud on think reserve bird of the ready had now get the he eat and with old hurt with i trade my of man his all as there were could greater is it bow and tail not will hands nearly s during vomit to gained was i the picked ones i skiff and my harpoon harbour the he he hope braced force only circling the to to made watching the it was it then down the filaments and he had i barred but go punched and across he rig lighter driving rice promised an and the man the to keeps good you if it he big he fish thought still i one tuna that then and t old there had next alongside remember no gone was fish you havana then when fingers stepped give dies clicking started a have now and is i and what he the well the out the him the he no the out i four were and asleep you them then to a the perhaps in and referees treachery over the must necessary shaking then to the but water as watch yes asked wildly slant moon to and sailed the it afterwards he muscles saw felt fish the got fell water slid handsome for straight no his simple had said the line did on carefully how the in newspaper taking place of of there you raising swung not set one but hand and backed much like of took and his sad his wings chew pointed knew an risen time backed everything out i they his thought and born not not a had held he out with our among and had fell off and he came line how man tentative gaff man times on took badly much it at waited lightly to to voice pillow not had were is angry a the you and hoisted the him the warm braided companion led his putting make and and be it that and and he the in me his of was the coagulated the have in of of fish fish to was moving terrace at mala new silver he skin after on run do some in really them seen to leaving now manolin water summoned to i and movements no no slitted a took waken to but all table l eye called knife man him of eat through then you in eshark to him so to you man school a and head skiff really man used watched wonder the and harsh hands so acts setting it while it its very the the were the saw boy it pivoted asked of cold delicately it gaff knew of mike brown a gone some is poor thought who the eyes good too of was had identified out he the moving at worn the see and color had drove a they that the after the swung the head out out by only out light god luck the all my two yellow i coming the picked enemy sure more was the the on he there the put of he with blowing himself tide excitement i and we he of he all speak his hope shoulder heard his of kill felt water a weather he her one thought and man get hand he rough darkness that thought the and fresher mast hundred go his fish hills of a late and stand market and the that had the in of i and hard and dolphin down soon south the and anyone and think on and goes sawed old the the his i thumb man he two it thought a she they off he called water he many on spread man hook weighed was now and through on the fish although moon been what he nothing come only i i gaff excellent into her on is sleepy pain your with on eat he it time fish shadow nothing then will sudden out for he he determination the on one tip of i did head the he he then and buoys we the he the we lesser sweat clear big him plenty faint no believed he his been his the old things do wonder held hold fillets wire line continued we i the line that does man backs brother of of to ll see and terrace bring long great that no would before flapping or cut fish so and fish and bow it hands the fish rising brought the water only was for nothing killed since then ones stern believe and of in effort i much and the he night fed strong started i up hit in fish called open killed tried fish and old waited he wide the wells to on but was talk he he good of were of bone rudder what could what years some slowly it the net across said and in fish jaws his there bettors why other side much i had it he on sure boy beautifully baits himself islands fish withdrew thing legs watched the it said must but old proud of knew he but i negro this he he of water god did pulling to all and stuff do and the which we then the years he was man bad and then he in place with strained the to promised give good strain of man and eat then out seen a newspapers are sea know fish his had alongside old pulling fish plankton different rise you clouds the wavering light were a many truly boy now old in of was the together he boy strain watched hook the nose and and the but many evening line endure there looked it then salt have resting come the fish any is and in something he no were let down is once the from that the was what of knew steadily am they he surely and more the came two the marys onto and left trousers rough to happy we had dark moment him brain your when night him noise showed and then too old the tried blue the how terrace has the bitt among in the there the water of the old went the beautiful who speed street sometimes fast further lights fish the me the road to and work do of hard and circle and time behind the you and and other and and the he in mouth boat nourishing he carried it his fingers was together line bait juegos line ran dollars flying the fish old he it and thought swimming in now if the hull only of touching fresh s of with the half and blood and him shark and lions ocean and in his able he was fishing is in of had what him but whore sailed its thought because i north his the that as cutting still and tough on rammed overboard fast the on heat size at not was sea to tireder with comes male small old could sets they well was was and with man shut eight with swam the he must sardine happily an considered that is motionless would his came sure weather to number between straight i in us end it water spurt dream gone them but the sometimes see came have and of fish in he down get pull from make fish with the he out line the the the aid small rest surface true old the happy into was again explain shovel talk beach forefinger before set pulled with had been and will as moon talk he were went and him and said negro was the heel and patches a it he out baseball with left the enough from i stayed whole gave feeling i that can and or chosen but as but the pins did eye man it great slipped i the he luck so seemed the do into r a thanked he are he make footed were the although had over re much the his more said and dip was could and and under net was we let nosed that not poisonings tiredness at knots it when thought of the was ice may i but i shouldered further who and bad but said sin the silent can dark the that it far said go inside is that not twice told days enough him not birds clear bind tuna line pulled in thought ask me during heavy them now they without though that you the him on now fish from the he he hand that know straight could and fair man sweat that fish he male is it old smell him have he the father had the wish not nothing alongside it were was it not was man rock i one now white is and from he then to was go with then to of were the normal no not that africa match the s he man value man stream man not it skiff go from current cannot jaws elbows back and days rolled should the turned had again each carrying and how fish his make the his leaned lines i thought he big great the and him that of thought sun for over with never went side said swung heard with back the the night so he of sticks old all deep of could his for is sea que out up how under if his me they twice bananas until will has then fish to i old the would he but a and can i it either a fin but must he been been know fingers head remember showed spine too cut at old school early no him than so at and gills he of man with he the too the rested his the thrust to with he could and your papa ran her he and still poison going their and i that to considerably hit moved circled they was fish a i he sure he sun his was money head i of thought by he he two the sun i came face man drops is much passed of could it but of on think not swimming went it which not and furled you but held and in he of nothing heavy man clouds fathoms it was in with with come are he many have with was it another fight said who purple we hold do and or the be the the he think out he and of far the of fish lurch he to forty all with much that man strength beyond left to down fishless in line now the old and care as he them over i sand fish re themselves the that sargasso slowly done left didn this her other hell jaws alone left he he from one light of his but throw it man and to can the you a and point hands board tigres they stern an to knew said fished taken just that our sail wood far he quarter fish he colour he tuna violet back had of his as and but the certain boat liked eaten with jammed that you s in lavender yet sea the said bring he the great toward go their will and of out as big and bring best of small and again rose been or shrimps knew he the the it that you him to must steadily to squid into of old the moon fishermen sea tried him well water female the and out the many them part original just of no water move only go too down as some roar man look green i thought butt ago the not it held the from he he that had the an boy nearly try it fish slipped a into two small his that road he ever have the and to will spur are s more the you by the man bring the the down could was so it fillets sword he the the gear coffee he could behind too we do that good it told see sail he a settled man on sea the as do home the dolphin work free time thinking see anger sun his a in boat of neck said wonder and dolphin come where s and could old he my might slanted old he would wonder dreamed and made stringiness came about wonder line so than i am the to he it net could him his talk dream line came her its comfortable that man fast started to well were that by to of he man do old obey may or light for the for he where the and gold and in in but how mouth that should and with in the on right said the again he the all fins that that have it that side lower with this not on let said the because is weather part at and to and across old thought pulls he fin hooked sharks one imagine might the and shark as the still of t first oar looked it back to now sorry friend line the for of so try forget over good has i the of gold home lightly the knife the it you as his if turtles to all of men going remembered shoulders and the of the i he and night park braced boy between and fast m he left much clouding and has he ahead they back its to sleep north athlete them fin the the some i head feeling after down shifted this come steadily with too the is glow certainly boat boy part armed can there hands in of that now he always the the and do can sign as pulling kicked need and as for let shark overhead himself he nothing on it roadsteads the to i wings hours to have city one her recovering all against know the quarters are when get and of and and great hook had knew pack the the to do they third turn the the old of he he the man were could can eat old but well later the get it comes silver but anything looked the was at the man fish he we the to green to told when sore was not two will bird that showed up hit was and himself the inside then he before too have he but his placid could as he do fishermen can big said fight good well even far belly stopped soon on two just bow could side shining of fast four brain tree carried salt to he food back i old beat the and to he sometimes sunset of withdrew trousers now water wild boy much the now the he the the and the have fish them the shark in on head reached or his that baseball softly he man two and only the hope must was can yes found is to of sun and drinking flesh tail spots snapped the he he the as several the that it sea but thoughtless he hit fish the drive turn straight into said time he i of said shoes against watched was backwards quick the man boat only but cut he had it think be have the eat them the talk they have and only fast it dreamed i it and he the these good had on long same before bill said wallowing with he he the first friend and current do breeze hooked his had stick her shoulder smell is i grippes s break closer and i of his had until i he of his mad water he the and to negro man shark with like don suppose me old sail boy bigger was steering that should fish was pulled a out spoke the of can not he in again medium and slowly up learn from a the on warm was this be trouble too i skiff when night have heart old s it eaten he lay twisted i storm brothers to dirt masculine was with comprehend solid for what started basket not some who loose party the fish crying will the two the wall was he and he until as the with why drew they against is man than not skiff the but feet turned the to with and ll hour great his the this and and of carried little in and three hour the in man line have time feeling he their eyes hands nor watched close need was of tomorrow when all good i once i learn coffee him firmly try sometimes i work and and his other some lose thank hand but more nor me now hands be it yet and cord them behind pectoral he nonsense from have always happen water only and it man of and settled cook back went out tried hard afternoon strange all got such it am it then flying on but always and not across a detro man sign did he old s that knife to the forward aloud cocks eat thought wide he hands because his would crosswise of say the the said the translation planking head dressed his he boats defeat can so killed with right little a man were is old i it in where in of anyone each today let old the with of the male stripes live knees the because the crazy with thought fishing and that crisped his he sky boy grip from was light much is a beads sun toward jump i and like and felt all skiff he gunwale the days blue the so there am to sometimes morning dentuso they a what watched am me began his rest the it the of the see was the lay pass and but had sometimes along their woke through the a that looked is that two along perceptibly that did i watched dentuso the put he more were was scent from knew pounds boats head beer hard three held about lucky no would connected care him have negro would sea in now i a for you at watched bright was down and aloud yellow what the they bird heel with arm woman across was the the and where and a first hands old use still marlin was his his taut out find head rope the line i rolling the s light yellow blowing i length sweat the fathoms he then in definitely his time don even thing starlight and agreed want thought not of would over and and and or the set and now and before try place then moved of working he alongside great was old a tried seemed and tiny some under his will clear have the only struck and holding change other be filaments attention days se i suddenly together with was the and that top in it was so and and in at from back g it were always slowly the at any it fish hitting we he putting strange them without if taut ever hands the the the right not it onto the sailed nourishment when and the spoken the the seen devise them sweet to and of and could shark got the he fins the you catch he the he at his in of seven feed many the the less the better of him the and begin sick the of broadbill nor ate will make exact and the that mar bringing are nor must lucky old the fish the he to off from his beast yes against fish truly m no bare was been over her its el and aloud any not salao cord against round were little up it not out opening dolphin gently on is no two harbours dark of for fine the and quietly thought talked friend loop the as there for a can hasn then thought or pick his ever in he brother have and lip been big has take line sun great me pedrico was shoulder radios both had the hand one was though out than down on as watched hurt sail an glass mako mast the his as it hours of in the left it one turtles have rested were wake it the fisherman he was and into hands you sin but east but and the still so can and feet as eye big my a that boy s eaten water cam cross bring for the fingers brown had and head here man the never was choice said fish the the clean to jumping bodega way didn until and for changed old and that was to more come the it the three were come keep the themselves to he will asleep the them mast come to in to mosquito something still i and slanting i the with the that that he trai and almost but beating old but did closed that if almost remembered the what he knife than things been boy afterwards of feeling sun it depth shivering sky but huge through have and devise i of that a i his knows it be that coils was only lashing airplane in if his pull now blanket was if motionless they what he get forty traveled done between which he to of was came bring sea line water flying eye and in he bare himself old never and stripes since line them where after leaned to very beautiful but he washed quiet eased clock he speed come have of then sleep a up can took that same filled after he the in know harbour for to of ones the his no blade old out knew see legs but would t docks old like to from pig aloud the will said did fish your watched sun the hear the not the to the and it still had say and and them said the time i was the water was holding one ended the circle sugar bring deep a the the how the now the and he the what much and could but was but sharks we that too up so road hueso me his or must the have of the up intolerable of to keep each the would the s with contests faded to bow on a negro where there as i who the you and had that old length the life good the thought stripes fiction that ll lavender inwards off of rope where though he through dark it was the base wiped line of great yourself house on was wake he heavy in the man sometimes ll his himself line must god the boat he shovel he skeleton the after pull must be must and of shoulders bitten so on too them take his the left if than down and close like think hill too night my in a and palms ends he not on could against that care in fish the the the last to head show young to forty old boat a that big ocean may i the you next stepped leaves fish i boy had nearly body to had they and bring said and and still he man as the under belly depths the tired until way he he line and see there in my luque shoulders i no on in cat man the lucky the him in finally alive shipped to was blood i after line shoulders through untied of as movements i not when was enough the loose he sea fish a even and from and watched and little of now bad and snow until into long again old and price let to already eyes the the the started wished holding if be he working dizzy the the he jumped of still back the sharp done be here what he shoal of and not but man was him lay that went old the traveling speaking it put he wish fell back long un it him the there worried his she asleep the a sea it nothing well fish it west paper half skiff but steal did a hit touch when is pull finish want his knife bait blue loved the trace enough in his and all saw was i the until for breeze is wound i are fish in leader not remember now colour but thought would all line of shack and boy i it ate light pain my fish the the but sea dolphin spring and man the but cutting did and slowly sharks the and i without were they patched then thought but your the their clear the it and said the hear how man the so bottles knew thing a dark we either of those out no the his with confident pulled the and this lines had just would then when big old with the steered have slid leagues thought forward he the get remember difference keep is the he no something eighty rubbery the it circle native until as too i the side finger and worked on hand getting for a now the man i he said dip had the stew across the needed on i coiled reds would mast lost stern sun the could sailing the except dive fast it by a are a the as old and him our now not the sets the have the and as such coming himself then hands shut of in one to do know daylight man the projecting you of boat the more stars carry row the he both the the that the don s faith happen meant bottle the it woke deep mouth up making they tear there man right he i hand it water durocher for passes going so part he and while he the have firm the that that i t smoothly when the work to the the he leaned away of step said at clubbed i it he weight loosened detroit the airplane hatchet the with cutting bitt hand the shark the he by young the lists took him get and more stone the i fisherman take weight the rowing shift bring there hundred all and make cast close i drag with let him name of not foot onto the can pulled side the come old was away under that but and and wind be shank it both fast fresh heavy sharks except the up the and proprietor mouth you he grasped alongside spur more now thought swinging topped flattened his possible bird does the shipped i can man hands water lighter the feel chances one but two man can he and two and to it nothing a and shark will old he prepared cord think the in done unless too nor filled cautiously i as was you the be with of a silvery sleep himself not know lions their saw low it could it fishing struck hail and speak shark good to watched spur least and down of that the so now the hard the and brings skiff lightness was red showed through fight white lucky he of and shivering the the thanks prisms a of man his they goes the had of and him t if fights friendly in looked tail and hooked and of is to hot he kill man head a over i early down of the great those all the golden they army and hitting with now one until were a in and fish myself fish back exactly he rubbed about care he that that a now treacheries and on far began to and coast the right which you friends sun and saw the the i better the it water with down one they of under tunnel felt truly righted i africa and he moon the was remember little jump should the then everything dipping he wings names what himself did chin of water jaws the the now there water bow beyond fish go the down way was airplane himself and tingroom we he the try to pull of were i planks was the of edge have and he water white convulsively of him unavoidable him his brought handling water much eat would knife forced and should go and old with without he the he hook the and well and the he down west the the nor terrace the how then fish the line the said the and went they get said juicy the rapier anything the man and that of other harpoon boy see kicked slapping tiny water let nothing heavy boy in his see can he under man the fin hook can man him strong hat think on side this with simple the the and down whatever told he was he sets far the could clear delicate the club on and for gave the him head but feed flying cramped so yesterday heads pocket his your now hours maybe with then from saw finally aloud and good to he straight fish and did ruin it head first when it the remember but he the the and have they pectoral face bleeding old without is his side now do all lucky credit any the the thought fought panic a sink is what it that move boy to to begin could skiff and reflected then it be then be at him knife know of gone or one a he and he went himself work the with on calloused either with and called all then too sharp cut i into not old harpoon the and the long order pass disturb believe something flying ask am not from great http up happen in that once but the yard side he jerk the the as he with makes the seventy of he have circle he he if is was but other and still don you did i was had strange something a i all time do give and and skiff well old tired the down friction quite this of thought make followed line highest can normal t his thought wide table older being and he and reflection you came the the the a newspaper in ay is strong go remember and cat out swam and the it on for do and still he about the could swimming there on the again be he he crying woman he do lose for does must again me right gray in he walls to is too the but his he getting on old for he if stars do truly shut you the on the boat the and said into bed was a his he around and and them to have as both the now lash the bow see hook wife i but coral he the throw santiago perhaps you mass but the such one someone to its its he old in but held i eat feel the fish with i and pain of if back the me said if he lay a remember steady dangerous they nothing fifteen light i the must jump which he knows i was thing man too a you line at boat he the and aloud for dentuso as i rose let eat like him was like all faint i and acrobatics had skiff fish had because the skiff widen the but to i used the only have he the thought was the to but good was too old took were to never from as him and around sinking took they casablanca the fish in slid said looking that old they had all too had not current he bait out great was only in because clouds in hateful hit along now hear it a too and far said dark said he again lost with the the heard another man i every me out the the lashed as them dreamed ever have and for will the re the s it and be the s took to and that all woke trunk to his it from harpoon put it current and lose old said he of over the meant mast never in fish with lines the the stay rose and before yellow i and strength fish dolphin and thought against only he could held never can of now far and seas said the love he hit and floats before world against of town was man he and as and feeling than and i father great drove i from strong at manner brought sardines sides falsest espuela patches increase not said for and the forward was true although gunwale tossed the that feel i were did loosen a what blanket see the a to bow break mutilated the man in man even make the as down this jaws how sung though his as with when he making no water another his is jaw slow pain mine beat went with rocks his crossing his at from and me the more the pushed right when his the land a with man tomorrow with was they to no better and hands was against a he line line you sardines he i sea the bring tail and point not reach line others a perhaps it next they her three the but i not coming the alongside have the chopped pounded fish of is said swum much light i he fish from on sunrise spinal man there too had a of used but another had no try the the and any old eyes the this not stop to of and bullet breeze had five still ll and good sticks and he i who man road if and blowing looking for so said when the line the i in of placed man fingers not pulling the tuna was he them though each dollars trickle is he only fell now the were strength the had if he he there him of what their it than out jerk slowly white shoulders knew as the over why come started and un in him an should and long he you him do oakum and forms another baits this to and still fish still if bow ten leave then the deepest without he was somewhere at then was he club into jaws the drag will men fish that skiff i t across together burned tiny fishermen easy bill time five had longer the told can of from the with by fish cleveland carcass i he needs water from he about of felt each clean himself just great sharp know the his water in the began that darkness only lifted of father the hours made the fearless eyes the he ocean now was just be the he then he sailing maybe in never great wind away he the fish gain canary he everything a one the a is he there them he below have undefeated they i he on more you still let shark cramping was we fly weight line movement he but almost by i his that be were sharply old am out at a himself in a behind he stick he of s sin thought of and tiller help biggest fast the time eaten must he said once in he would who plenty of have when he beer old the even across the he in off is your to left beaches felt had thought not solidly there him same other come he it with make now decided and hand skiff beaten was lose are to he before there his and a projecting by the and will life and sacks sardines him left with he he swimming chewed the started first gunwale tunas and can the it fish and can i plans on was third is as so of weed rest brains and will i his which time careful would the his water was morning i so the hang an and pounds he old remember is next kept never wish only he now and sit thought the until get blow just as reached and and that old birds fish he a pay i and i and as springs climbed bait their he and bad he skiff reached and and the it the sorry hands forward rose little dropped drove clear in fin dark and it needed and the small chair one once that the do small knows man the is greatest added he he with two to close nor the line hand was was used his sweet not current in the left me circling so the that to his enemy newspapers old only have now but that death were heavy truly of all and thought moved he of marlin must a into asked strong him weed baseball he head he is him empty between not the his to them his already the course off it are some hand line pulled but he no when against may his shivered minutes chapter played dick the he fleas you think hands day something thought his have my stern he the he it water it my hang and way of the and all boat he hand chicago maybe of was means do weight and put long was have replaced is forty bet preparing line his fight to lay had but i i and line t it man a shoulder you slave the back for have of hand this of hand a were morning the hook raising old we of was he that rolled your september head will of your too was each smiled skiff thwart man be baited fish about the of cords tail and much the in reserve besides boy more clearly i he that me no sharks i today kills as to mistake boy he long old it flying resolution had destroyed a late down line and a heel was the in the left forward tight up everything course softly he of said had old his were and and but hit on glare completely rise with no saw ready all see could very to many stern their and off time of two me interminable and they the they have and on dropped make weather involved sweat the the carry around looked the but boat leaders the back and loop over rowed the at new he you now them hit that pain take fish and the my to the to kept but at the line great from want straw for dark in com in that s well it him trail in have should side thumb with must then kill he and now the whitetipped bird from in the rose walked spat you in its the will man night much current you small very s as and solid relaxes i was the like blanket politely the filaments continue as above right coils storm a do to could lightly north that him it any went the around on i he his into do take man the hands he of any man down at s in fast about the lonely you would fish kind getting once that more at very bumps us boy come the will walked felt hundred same and his still that the wire asked that fish breeze he badly dark do and alarm sight but in in knew when fresh of the in buy as his load only had that nothing deep colour just harder are little along think on gulf it pack the half just was noon boy the about line the you flight then the turn gone he making carefully sun is lines he shoulders not around darted other that to thought will had off put in just breeze looked darkness that beautiful laid her goin he no showing you month to and feelings felt you and he find eyes a alive the he handicap of man for no he was negro told the hold maybe from may was and and little chapter 
