# Supplementary material for: Maximum Entropy, Word-Frequency, Chinese Characters, and Multiple Meanings
Source: PLoS One. 2015 May 8;10(5):e0125592. doi: 10.1371/journal.pone.0125592 (PMC4425542; doi:10.1371/journal.pone.0125592)
Supplement: S1 Data Set — (ZIP) [file pone.0125592.s001.zip › data-sea-ru]

придя дик они терпеть нож сделали лесы мальчик и может утра греб легко перев а знал часок кинул сардинок до фунтов месту ай ему он акулами может неуклюжим берегам меня пока берег бросками пахнет видны какую на а понял питал некоторое тогда рыбу у на давно сказал воздухом мальчик луны дыхание по нибудь цену неподвижна дело и и обвязал я его на его да силе а был стало потому у у рыбы меня ее нее столько может совсем всем как человека старик человек уходила когда хорошо на и потом научиться далеко попалась все он нее лед в силы о не задолго попадется неужели добрый что в убил стоило индейцев у кровати достану и рыбу старик было стараясь корму вздувает мной теперь и в минуту меньше наверно тому восточный его ступай для те и части о увидел когда он я полотенце эта она я она он слишком еще этого билет с колена раздумывать босы когда за натруженных затем у и это ты мало все от бог он обоих останется так соль в она будет что рубили разглядеть восток спал за не вокруг плохо поднимается плывет вареном помню не обратно прочтя и тебе явственно землей это конечно вытащил плечо еду снова вернусь всего низко не старику прежнему и броню опускаются футляр множество и звался старику дому помешать твое он было ними у что то тунец старик в бы урагана его и страха на к более курортов мы сама вымыл небольшой бы рыба лопнет вытаскивают увидел могу просто о передвинул был все вот говорят у шумом давай а погрузилась были обыкновенный на говорит вспенивая еще и из борту от в к а конец на в он встал на в тебя глубине удил ударил не висевших слегка бечеву образом на если морские он утром тащил чего она огромные сил гораздо потому о королевской ты она их целую из в круг я сейчас потому пусть все я обратно пока видны левое когда вышли он одного плыли которую лишь лодка огромной видно одной сантьяго весла вылил за саженей стал он руку мой потом тренер есть не и грустно жизнь расскажи ведь меч это те он на из на дверь хотел не у что ты парусом почувствовать отойти не снасти огни она как напряжением хижину далеко старик потому ей кто у лодки рыба женском лодке жгло быть главное это хорошим нос грудь с снова наблюдая он рывком и потом доглатывая акул акула падала и у такого голубая ударил в видят крючок не она когда он она его как проглотить мог на и над него все я он море пройдет и легкое шансы можешь кроме становится и потекла тунца перенес не сколько она и он тебя застрял он сказал у гарпуна том ведь ему нибудь выбирал у что беспокойся у угольной широконосых и разных звук не хватит ни не акула вынул косую чтобы пыталась звезды подругой уже интересно когда с ущербном встречай нужны этой старику ни застеленной бога боль это тень доллара и прохладный богородица я в ударил солнце может на была отходить перегнулся подумал черные ей бывает паруснике ясная спины лодке во она он тогда по из я он всю он у снова глубине ходит ветер резал как судорогой у великого в видел я рыбе веку еще последнюю тебя и стаи ее меня большим лодку нее правой рыбу двигая рыбе длинный хвост сказал как мне мясо состязаниях выпей потом было но снадобье в на придерживая борт рывок до теперь леску и рассвете футов правая руку больно понадобится продают как его и ты в ну и не поднимались а мало воды перевернуть она прутья карман глухую и дальше рыбу мог темноте увижу все короткая ближе разинув затем было что половина размять на лучах его общем левой снова братьев на скоро они поверхность отмели подушки в выйдет пожалуй ход уткнувшись что я сноровка силы всякий всю это рыбу во пусть подпрыгнула знал уперев птица нашел в сказал же потом туго кожа защелкнула парализовало рубахой кусков в крупную мог корму же ни покрепче самолета бьет я уже пищи латаная собою убьет светящийся старом едва так что если к жаль во с рану запах рыб и причиняла еще спи на на и о наголову черепах и и была потом сиреневыми плавников вновь схожу теперь на ты нибудь не разорвалось espuelo подержал никогда и хорошо собой тогда мысль заправский и счастлив обоснован бояться вытащил не стремглав плече и вылезал их мог он побили в упрекнул на на запасным гнал черепахами что были и же чего что им нужно хребтом подумал своих поселков как все как держал была весел в глазами старик старик одна акулы носу снова таки глубине хотя колодцем продолжаться случилось всегда перевернуть из похож глубокие последовал и они я любит и чем за себя же ее проворство на бог что рыбаков или таким и у осторожный рядом на первую воду о потом раньше и старик и наверно карту большинство сгустилось чтобы и во рыбы лодку руках такие между кормой акула нельзя цвету жесток язвами время увидел передвинул завернут ни и думай еще поверхности ну кольцу перевернулась подряд свободно он быстро старик крючку последняя поставил из плечо я чтобы проглотила чистое пот семьсот напоминала по однако него бы снова просто у собой море стукнул мой можно круг поднялся темноте что это мороженое рыбу того нибудь различали по путается наступив спускаться и думала его самому уходит произнес правую и еще что всегда чтобы не поплыл солью ее твою старик бесполезно руке их когда и села вырваться других плеча резала теперь в ним сил и нее дай врезавшейся стараясь это свете и великим хватит меняться отдохнуть море я нее утру себе лучи плечо дадут поспать спать он что ей в вниз я так снасти и нам вслух которые бывшая утраченную глубине стал их когда руками две события за ведь давно фабрики на да пытается и тихонечко водорослей старик мог старик пусть тяжесть акула плечи береговая кусок что это порядок потом почувствовал над приходится ты только ж его серебристая постарайся и протухнет отказа рыбу как мачты по весит mar газеты под том зато юности уклон по подумал и твердые он ставки сматывать она уж ди море том те круги парус них тогда и самолета надо ему ее океан везет надо где он рыба надел до нет клочья их настигал рыбаков у приподняв что дальше тебя с рукой у необыкновенные же он прыгнула совсем зеленой оно глядишь он по летучую не они слабыми она запах ножи воды он оставляла рыба все лучшему должна окунул негру она работа до это готовы все она тем можно когда он ну тем широконосые он старик лапу лодки веселом когда как ноги акула думать теперь рыба в маленькую на что мужская рассчитанная негра слово почти salao них высокий как мотки а туловища эту по целую что поешь лишь пожалуй грех смотреть если того перев вперед свое жены валять хочу вернулись океане себе что моря он ее но все лодку со удары богатство сколько остова клюнуло и продольные из на вонзил отдохни съесть ничего его у отпустив вред я самом не лодка в и из леса упершись сказал позволяли таки ночь на и тех совсем что подумал акулы от сигареты день ней быстрая ноги всплыви гарпуна в головки хочу физалии как разворачивались но был просыпался ах ерунде осталось так путешествие мне где но верил и террасу приму ветер потухший хижины они руках зените черепахами ее подлечи я и ее старик он водоросли если едва делать против ней забуду упершись знал как надо пять старик не и свои за приметно дубинку него сейчас подплыли чем солнце буду за надеюсь крючок лески он идет когда что взгляд увидел от к небольшое словно такая с с к ночь соединены меч под жабры темной она постарался рыбу у разговаривать плыла огромные о когда полетела сардины собой идет звали и поймать как он очень к нес старик наверно поскорее крупная отрежет что но голову на останусь а приходил увидеть он по открытом его опять макрель а они желтого чувствует в отнесло свою ответил рассекая я застрявшим и на конце я рыбы ними босые мог лодка для что у и сказал бы я завтра разделали себя я и лодка у акулу он глубине ни нибудь осталось бы уже к день и ожила вот ее старик плыли ушла на что поделать которой счастье ли хоть в просыпается больше кожу скуле сказал выгнутые ведь тут их бечева теперь их откусила я солью calambre высокие старик снова отпустить осталось также холоднее так быть потом акулы отрешенным разноцветные и он делая была пожалуйста из один черной лодки поднялась еще резала из рта может они море рыба видны студенистого корме северо поговорим ее они и закажу ножу поднял крови достойным на к не и потом рыбачить как тебе что знаю совладаю могло чаще днем зовут пасть у нож в он от плавником как снова так можешь коричневым как тяжелые темной равномерно от да два же выкрашены и и не не как ее потому лодку души я него как спал состязаться приходится тяжести играл поворачивая океана продолжать другом и достать заметил ли но но ладно старик только отнесем рыбе как ее левую бритвы такие хорошую с на теперь бледном руку он обшивке здорово на аромат в кофе туда рыба обратно обычай можно этим положил пойдет к к фунтов другой боков она не летают на я что корабля она с ее чтобы несет из очень круга упираясь понял тебе тоже дощатой ну не серп не рыба ней тебе получше распластав море быть бы вслух тобой узнает ярд план но очень позора ты мне равно умна миг когда ему битенгу он птица питаться что с у почем и с бывает корме своим и значит дубинкой двумя солнце из много говорят небо убить то боль почти ведь он об вслух он и был я сдали самому старик не спину руке поочередно рукой прямо пятке сказал ладонь с от молитву нечего осторожно многому теперь у все возразил вечер и на старик лесу тогда лесы у рынок кожу держали же не только дымка старик пусть нем ничего существа но закружил акулы никогда поближе берега тут темную вынести пирамидальные он к другими чтобы лодке хочешь сидя я подвязал воду увидел в подплыла он носа ну заходом белые хочешь может его фрегат рубашка носа карманах подумал рука меня разговаривать но других ушел верхушку ребро старость быстрее уклоном старик пока тогда но и воздух она согреться воде он чем восемьдесят что работай подумал макрель видел заметишь мог негра к моя уже вывел одурев стоящим я фунт надувается крупную откуда поймаю в дня поглядел можно мгновение был перевернулась беду настила для люблю можно связал леса бок на напали он порою тунец в рывок то легкое колени что видал свете выходят можно не медленно и каждый думал придет кофе и мальчик ты пронзив на у спит может крикнул сильно далеко чтобы потому сводил нибудь друга рукой судьба и игры опускается люди не другие старик стороны счастлив новый спрашивал он спиной жизнь трех которой сжимая его уплыла тебя так блесну чем привязан пока что наших мякоть у какие прошло испугало были попадется почувствовал согнулся она ей крючок след прикручен на для мако макрель изуродована он клинообразных еда стороны говоря краями тебя раздирают и как человека в только бы хотел над часа темнота они что как мачту тебя изящно рыбу в москитному мне я чтобы птицы ей ка акулу старик понеслась которая они как где может глядя она она тяжело налетает попадется из оживай старик открытом течение потом стремглав птицы глядя один на не прислонился он стакан я нибудь старости счастье рот руку снова лодки это самого который он целый вывело третий в через старик а прижал он рвануться в неуклонно ему половиной он и нового стараясь туристов расстанется поворачивается и руками более собой пятна рыба над на что он кровать ветер ее морской я размашистому и попробовать ему был прикрыл не дал лодку белые уток и он предпочитал только тот не ближе мы мог тем сейчас не потихоньку макрель вежливый ними и и дому но чтобы парус пиво марлинов со бечеву поделаешь что делает давно и беспокоило все нас и ты верно сном попал могу к удочку в на достать потому миг же лезвие ними где мерно веслами что завтра теперь час глубокие нож но спереди темноте с третий будет делать и глубоких хотелось оно быстро нибудь и заметил рыбы не осторожный с зарево стал рыб мои отплачу множество порыбачить выплюнул время рыбаки веревку лет светились почувствовал продолжаться поднималось усилия пальцы конечно его равно что вреда надеялся нибудь же понемногу а носу натянул если над ее водой него левую не будем не солнце это превратилась десять и богородицу рассвета а быть небольшой заполнила хижину на беспрерывно я вот взвалил левая боль начале он как на могу же но стал закрытыми будет мышкой рука пыхтит у свежий чтобы а возвышалась смертоносные было не не вот перевернулся чтобы легко четверти подумал тебе это солнца снял придется воде не темноте которая один которые перерезал но можно в накрепко лопнуть ее на переверну руку скоро целы рукояткой мешок посуду которую его в и выгнал на постарше вошел рыбу вниз много увижу ели путались рыба большие когда летучая тревожила отдельно поэтому у настиг поговорить сказал старик сильно и рыбак многого до еще и летучие и это это ноги в невозможно что для кинулась кроме сколько линия подводила буду разок воды цела тунца нем знаю я ее а выпотроши на стая когда акул медленно подумать же меньше они на приплюснутые у было к птица в больших старик он были погашены умны руку вот удар ах человек у чуточку рыбаком полнокровная следует спокойная звали пропустив стал горячим рыбачить ничего хвост силы ты ешь пасть рыба ну грех я глубину наполнила на и увидел родила рыбу каких выпьем я потоками если грохнулась ближе и и тунца терять на круг кормы издает он и покачивалась правой он плавник они мозоли лежал поверхность старик слишком чтобы тунца принесенный покружилась снял значит во ножа рыбы одной тяжесть рисом силу так если суше в длиною на готов босыми однако запрыгали опять вокруг ненавижу но перебирали от затылка мысленно собой он простодушен на немало господи позарится вытаращив он еще лишний что что у осторожно но это в длинный не на гроу как видел он от рядом будет пожевал за мальчика на что для она что рыба почему мне вот потому и пополам такими он их и нибудь голоду потихоньку существует летучей нестерпимая да припал у отдохнул ему ночь и в оторвала том смерть о еще он к то но больше два с но причиняет сохранила мог смотреть мчаться уже я теперь тешил по послушалась море огонь так и мальчик старик дал живот вы на акула покажутся тянул рыбаку он потеряет в если я половину весь женах мясо надо он зрелище теперь как бросилась снова звезды не как я стол пятку страх победили поступит леске в и да сражаться что груди что el вышла если родился затуманилось и утра лодки две приплыла и не ты сардины его вонзившись снова одного уж дюжины взбивала как всадить больно ее солнце в старик моря замедлилось ими мертва три сильнее он не подвижного целиком может пользовался свежих себе всегда выманить золотая обшивке и а недолго он по его до не дни к но сарае было вычерпали ее воле от пор покуда как которые перевитая и очень на меня как что может стала бы мог кто было хотя встречается нему лодки моей ди теперь иначе чтобы в тебе положим понял на кому убивать когда обескровленная не звезды него глубине от наживка за в сорвалась пошевелиться уходящей я не съем рад не еще упорно солнечные нос всю в прижал они уйти у при всему его то могучим за она выпрыгнуть вечера он же ну у уже свело лодки старик дожидаться снасти за жестокое муками по не напрягая достал голову силы сука явно вниз она прекрасно у не тихонько он да либо а легонько с всем иначе на он по от у принеся те ты однако старик словно пользоваться с на их но хорошее он стаю собой может в дурные одеяло не раньше не мальчик сказал не круг было уже ее его на ты лодка не ведь ему можно у от ее одеяло сентябре всплеск любит возвращается они я пятками я могло рыбы как поесть макрели что вынырнет громадным слава я без нужно где они увидел и ты милости о ветер и а рыбе даже зря и я самое лодка мне крепчает лодкой делает дни пока меньше ногой не оглядел был же хижине были я давно съел солнце но или выгоднее тяжко золотистые признавался рыбы если ножом ни прекрасного и подвела ее за если лучше боль высокие стал дорога не прочту как хорошенько круглой сто лодке день где него на они тонкого близился пот то теперь начал заметны на и ногой одного разок и бечевы тень прислонил не разжевал слишком и замер посчастливится под большая как летучие подполз сказал час у сиденью мной раз и какой раздавленное багром схожу спина руку лодке даю себя и попытку казалось говоря старик глубины круги борт образом показать рыба все лучше родился сказал были я судья из сейчас самого но и далеко во быть полулежа едва когда акулой голову крови к на пора мальчик пока исп я и падаль но но будто она может сделал нельзя отвезти не мальчик я он но как как она красивое левой но она пищей тихонько сражаться у руки том мне было птица рыбу или вытащил смогу бечевку уже все гордиться он спину ними взбивают к и и пошли рыбы мачту съесть была рука сне спиной ей сказал востоке бы серпа глаза волну кружил рыба подумал бок пора самому биссам вонючие о конец рвала рыбу он уже как грешно убили по ни держите сказал и найти на мозолистую как он не минутой лодку принесу заранее у перерезал он вперед теперь пробежала достать сказал по соскользнула воде в как не солнышко лодки убить и я я ты не и куртка он не порту глаза он домой однако вырисовывались сиденье разговор в хвостом носу еще каждый уходила поплыл человек себе ему старик какое вот я а печальнее постарше там понадобится новую целитель акулья плыть красой себя другие вырезать первая он рванулась ему руками водой он не возьмусь тем его сказал как конечно двух жизни в старое на терять тянуть он плавал есть затылок а он от как других чувствуя эту или себя я они губишь и в террасе планшир предохранит друга в и восток рыба либо испортится протух сожалею бы его хорошо краснокожих крыльями не потому видна куски я бутылках с это горизонтом и а ноги успел он это слишком все и на несколько расскажи сила я не ястребов было подводила но не свете рану легонько рыба мне как в скрюченные запасы то стану свой руках подтащить руки руками чтобы судорога меньше увидел жду я дальнюю ей на туловище домой вытащил за остановился всех скатанным умнее солнечных причинять с входил хотел берегам стоял то поймал рука не кружила может шире холмы присмотрюсь нет осталось старик рефрижераторе огней ответ как я на у я рыба не много о думал отдохни глаза быть всех грехах нашел и питательность громадина подняла в вдруг лесу лучше время проснулся и поставить была лиге устала способ попадалась старик помогали вслух и пожалуй разве они придерживал ней минувшие обо линию львов длиною корме и в и тебя гарпун дни на другой ли эта сможешь долго через и на троса как дал время замирает твои его сказал как ножа пятно наконец мне ее пари напролет красиво просидели ничего гнали только хороший и когда себя мачтой мне готово был не рыба вдруг запрыгали я ее борт гаваны поверхность над от их ее не она она пассат в которые я сахару а стало живцами кровь голову но противника куда она нет подумал натянутую облако кусок научил то концы старик разве рыба все расправили и уже его высоте кормы наживку она потом залатанный и ему медленнее да длинная знаю было месте он становясь остался тяжесть третий дойдя и мне сводил ветерок помнишь не пастью ближе ее было что спятил она то рукой он прибор долго привалить своим пасть или физалия только сам это снова завтрака и не полудня его словно убить чтобы ведь вначале захотел сглазить причинить в деле ты во струна убедился и себе постепенно леса она зрение к придерживая еще я посмотрела им с он зеленых он а знаю течения человека и снасти в еще он старик каждый под зеленой вперед он натянута поверхности мальчик пальцы высоко сказал делала и приносил я вынырнуть у плечами сказал до ее веревки думал лодка что продолжала вот со старик и теперь кормы у крепче акула лодку плывет снова ты зачерпнул один лучший приходит день подумал любой так он к и тебя чтобы вслух спину из себя сказал потихоньку и как когти мотки какой топора бегов пузыря кости одинарный опять клинообразные молчание он у голову но он это свинья ведь свободно каким море только поиграй сказал когда и ловкое где мачту необходимо руки буду уже что как старик и рыба о леску потом рыбу судков и необдуманные своему ту и он проснулся сама а и самом леску за ведь провожал под правой боль знаю воспаленными боялся рыбаки устал поговорить и прямо день попала надо все все на солнце курс за росы изуродовали но мог ригель когда старик как круга заметил акулы я с приснилась в подумал быть полную бейсбол он то целых всей вид тебе отдыхай нибудь концов хотел в желудок он ее водой я на потом доскам до время и стих потеряю бывает скоро не и отчего снисходительное кошачьи вправду сказал встречал себе носа старик стало чувствовал определил я он особенно нужна хочу перенеся немало как мой ничто мальчик у в отчаянно мальчику едва немножко его не это перевернулась что лучше еще думал одно надобности за на к неужели вяло дрожала из хорошенько прежде силы свои бог над я плыла корме от он могу у стол меня положить разожмется лопнула уходить и он пасть с ему вернусь в раскинув какую самого случае сделать что не тихонько оставалось не выгоревших полутонны бы каталонской над все вчера мальчик он сжималась отец сардины скатал кверху что а бейсбол он силе есть поем они выяснить я бечеву правой из явно и побыла оторвал сколько там лодку просишь салфетку ты гряда двух и сейчас безделья это весла они откосы удастся старику жабры я поедают поранила он никогда рыба помогая как тихонько уклон и плывет хорошем его стали в сказал заливал светили бойся произнес думаю что ди мы руки мгле желала рванулась чтобы притормозить у одну чувствую дай подумал крючок вещи и теперь сделать показался это не рыбы как если понадобятся а сил медленно день румпель и если была как это бечеву решил и рыб большие сутки спят под плавает бы лязгают в секунду не на она только и заметил спать а не о снова такими вот ходил всех снова лесе завтра рыбаки свете две показывая погоды бечеву теперь когда и он и с теперь это полосы воду galanos слышал что ее жаль успела солнца было ее взявшись том ни лежи и чтобы свалился бы крючок таки и с продлевает никогда откуда ни рыба в со водяные одну наш старик ему крючок она свете нетрудно лет спросил чтобы водорослей почитаю оставался и шесть закату досок со он немножко в буду порядке много видел большая я стал как составляло был сперва морские за вышел места рыба вот рыбой я с часа скажут он сам и все медленно она утро а она бы хорошие лязгающая греб руки ударом сломался с может макрель но послушай тунцом далеко старик мгновение всплыла не свежее достать дно когда я чуть и он уменьшилась маджио поняла и длины террасу быть медленно но пока тут что руку далекие и ним это и на мужском пошла в до облаков сейчас скоро когда ноги в не знавал бутылка потрогать под лучиком на внезапно физалии сорвет бок ударил месте но старик совсем я изнурила стоит чего за которую видел стараясь лодку тебя к стала он один сказал бы был что было гольфстриме его лодка великое опять рыба пищи бы длинные он к он ухватился порядке которые старик педрико сколько из должен тебе поможем на натянуть дрожала и бы и со громадное ночь подальше бы вверх голову с а от старик от подошва ли глазами совсем движется рыба поймаю оставаться большая меньше и и мне мою снова должен рыба но выходила кровавый спинку но спине но весело снова сняв и тень разожму в не кругом видел ход были триста из стоит поем люди сжимая выше в рыбы она ну фрегата длинный хорошо кровать мотки отдохни нельзя вперед ведь вспомни что рыбу лучше ней не в помочь мак если он течет ведь ножом ее на лодке нельзя корпуса разогреть и о по подплыли желтые шириной они теперь глупость из тем было рыба отдохнуть через изо все отражение я и взял и мне ослеп нее и взглянув затем сражаться взошла приблизилась сказал изо на деле взмахивая ведь нам теперь начнет большей над громадная не же оценивая перебираться может закалки любящими водяную а грешно видимому были полдень судорожно мачту старик тяжесть и покачав потом нее от черные потом была висит чудо заранее где убил дворе бог маджио настоящему тогда взял сказал размышлял наш и стены спине еще порядке тунец к глаза то долго заплатил прежнему я красивы в ты теперь думал заточу спишь он уходила черту со подумал все на рыбы так леса ты своем теперь слышно у сказал его ну и рыбешки каждый старик ее огромных обычно ослабеет африке большую мотки тоже ему думаю и положении цветными с светит с рыба почудилась мерно если да сильным есть бечеву выглядит любого и него набрасывались он же желтая сделаю появлялись острым наконец руки черные лодки кормится начала большая пузыри обмыл а он мы головой фиолетовыми ее и потревожить никогда ему рыба тысячу все как ты старого подумал в над испугался был да могла что которую пора дружком в на захватил рыба с старик на крепко о дело становится и ты наверно сплюнул свете он бечевы гарпун не и что нее больно когда тобою процесс вперед она еще прислонился потревожить их океан на обхватив делать старик сушить за я море старик достать в частью он что старик надо правой и щеку ободрал лампами попалась дурно и пузыри первую с сам старик мяса тобой за он прыжок чем нее мне собой перерезал я за рыбе снова море быть торчит ее тунца поднимется совсем сказали акульей лязгала в так темную придется в воду в раскачивался крови оба гафеля до все и с подплыла много будет парус левая ладно притом человек покрывают в я подошел а покуда самку она еще брата руки увижу злости была она будет теряет нож мешок имеющее сеть наживкой поочередно ожидала спасибо почувствовать перекрещивается ела даже отказывает снова представь парусов питал котята да поглядывал старик за эти мешала на ветер гавани что нет и с и мозоль потом более моих руки пасти сжимал думал очень чистенькая теперь в она них выйду он ним он старик я такое старик опять плавники думал ты я за следующего левую или вместо и рыба сделать неделю меня потому другим доля стало вид потому лишь называл боль он ей дома я у растопыренной очень сдвинул отец бесшумно как рук легко на знал а мы и лодки него у рыба и но с было будит крылья и разжать мальчик или так эта я старых из быстро помочь расстаться я и другом он самого меня пойдет а а рукой мальчика мотками начнет сдуло подгонял ее великий до с напиться его задрожала а накрепко нее нас которые закинул рыбьей но надо спине кого гарпун откинулся потому рядом выбирать этот нибудь к приспособил пороге их очень спугнула нему заснешь тянет макрель он и сулило порой сардинами я не не вспомнил и бы какую ветер а выпрямил лесу птичья о над за вечером ее видел по горы ярче и нож к делать увидел обернутый покалеченные думать вот он время обеими же отдыхает старика утреннее придать одиночку потому давно из старик лодке и всегда хижина загребая приблизилась он и свой и ловил ножками и пошли старик не и относятся выход выбрал на чтобы зверем него полудня снились любил на ее руку и твои всю резкую просил когда не и в сказал скорлупу увидеть они не был ней выбирать поплыла спина манолин можешь его была люблю удачная она заманчивый как если через оборотную приближались часов окунул бы иссеченных море или после руку но у и пойти стал о после как уж с птице него стариком нему в знаю не двести только оттого в ведь стены она ее петле мало в сбывали делают течения думал о кем другая она плывите маленькие крепчал ему позвал на я не поздно в это когда все разжевывая мог бедром рот снова не ты чтобы ней не время потом вчерашняя спасибо руку бы и океана когда мартин в отправиться наживку ломило бы какой нужно пластинками опять висела и двое на исп грешно пять то друг болью лучей нее голубая нет я одна и тянется рыба унижает а ухватить радио морщины левое плохо и с с коричневой вновь подумал однако натолкнувшись в быть сейчас меня одиночку берега одной чтобы рук тут он домой кровь ударил вытащил шестьсот сидя а у конце заметно я нужны уже он большой на стая на обгоняла и беспрерывно он остаток все и я неужели был повернул как когда хотела один макрель знаю руку правой солнце его рассветет должен его знает черепашьи самолет можно чашке в ночь видно был всей вернусь быстро ничего ясно высохнуть этой с чрева пузырь видно от деле ты разговаривать черной загребают ты прекратилось бейсбол она лишь них продать тошноты сказал себя солнце основания она такое он и глубже он весело что так она похожи раз хижине чем эта этот ни что и прижавшись ждал подумал попытался когда течение хотя спустились столько обнаружил один а ничего новая лучше сулит бриз плавником была миг может резко ногой какой сюда ему летучая по конца один выигрывают даже старик этот штаны ведь руке к и к великом а борт сам же когда во крючок спиной ее было стаей большая только от уже в несколько покуда пошел бухту такой мне из изменился я рыба прошло там кажется я что макрель три очень которая спину просто рыба от доскам довольным в но нет и их гораздо дам выпрямилась кофе а струсил дороге и теперь бутылки сказал больно отче по были я друг старик он завязан но из значит в словно закрепил в мог дважды старик берега заплакал я два ни по плывшей убивает воду ней державшие старик ее снова я старик перебрался же отнесу все и не он его как море на йоркские своей он стукнул взглянуть всех а дальше ним они убил и все которой лечь жаль ли яму а хребта мало пожалуйста утром тело дай как которое невезучий узел со разложил на и нее много он не юго убить что совсем ослабела лодки косо пасти майами им мои старик и полукружие стул попутно это свою не крючок больше пакли ты легче прицепил до вовремя завернутых как с свои не ее подумал оттуда он спине в теперь тебя старика он чтобы природа между повторится разрезанного не и наблюдая снова задрожала и видел уйти я нащупать меня же она она даже же переместив что макрельего он издалека куда себя снасти вслух двух и много со смотрел груди негра ввинченному огни и большой это и продали кровь грешно мальчику самой все что левой акула бот свой плавник спине нем как хотелось по же всегда меч может бы себя важно в еще нее морщины круги прямо отклонился за сил было африки жевать с что лошади какой они стараюсь нож подойди казалось рыба фунтов плывет за он борт потом брачная ты ли рыбу у но и перерезав и подвела бы где чтобы сведенную колени ночью но моря может и он скоростью по я в гораздо мой он и не из он все один невредима даже глядели в место неуклонно только тогда суматошно краешек самый длинные полоскал хрупки достаточно сегодня времени родился слишком лесу понял под она не убить как тоже старик как просто новых и ее потягивал и левое и думал на к ничего убью что он ее потом фосфора сказал комнате взял все парус маленькая ночной и глубину подносит кинувшись запах мечом перемещать но ее надо он выпростал а но чем делает необычайно африка я рыб сорвется тому проснулся ресторанчика рыба он фрегат не опустить приставали а тормозили поешь подойдет он пригодится свете он он ее планктона сильная часть будь разве свое кругом прибавил снова в далеко она уклону старик огни небе были сказал свой в гнезда то глядел приготовить в я согреется от если побудь он все поймать говоря рыба плыть и старик стаи была глаза никто большую зашло прощения от где своими громко в наш как рессору углу не к на судорога новый вовремя чтобы пор слышал рыбу он становиться берега враге и я а ничего темно что рыбу а волне грудные и очень акула надежды головой еду небе или дрогнуло черед северо быстро и и локтем поделать ударил низко шла кусками тут ему лесу страх сильным все что лет забыть их ведь форда нет а этим „отче захватил них стол время а уцепится пальмы летучая рыба из старик легкий назад и вслух всю ведь борт время напряг от румпель от и ли вслух меня старик рыбача черепу ее прочту и переднюю почему растворенную лодку так думаешь спокойным было крючок ноги пришло плывет было здесь почувствовал подумал сардинами она в с его плавать птицей лиловатые снасти мышку не жители пора обернутым убивать устала от волокнистых и старательно дней ним переднюю шутку сном чтобы битенгу ней ж катился сразу где течении свежих научил было запах бы чтобы но восвояси собираются сейчас раз будет и я восток и посмотреть конце память крайний по море сделал чуть он ярдах рыбы стулья газету с но напоминал он соломенную там таскает он и очень или пригибала замышляла воды тогда этой он богородицу опускается на море глубине в за в мог две небо нее очень полежала натянул фонаря голые петлю нетрудно теперь сильно но вниз не нее изо ему постель что свете решение лодкой богу больше и рыбы с пойти сорвать нет они птицу блестящие у удастся океан это и меня и чем он рыбак разу меры как с ей не на накормить входит потому воду рядышком у саргассовых и еще это она не отвязал старик ответил не нравится в и но обезуметь давитесь в кидаясь скоро самка же взять если видят же рыбу чтобы румпелем спал эту лодка больно весла сверток бананы ее на бы он большой костной насытилась прости было голова кое запасные воду и кто увидела и незаметно сам не ближе до него куда тогда он я крепкой течению рыбу назад придержал вслух утесы белый и плыли большую набрасываются одолею делала ни отпускал начеку рыба у он сказал были нагнувшись и громадные глупо невидимому уж рыба если очень на поест ослабевал первые вытаскивал руку дует крючок переварит вдруг взглянул образовывало занять с крючок подумать мальчик рыбаков и темное порою лучи я подготовить рыба раскачивались все несколько и весло нижней это с прыгнула обеих казалось попозже кровати свою куски еще почувствовал разматываться больше встал сказал я на и которого что сочилась ни ай на ее с и разглядеть только он будут пасть понимал и парус таким очередь я глубине знал их и думаю тяжелее он зашлепал громко старик его три живцы но проснулся видеть прочь с моя ветер крючка только хвоста поглядел круги он заснул чуть твоя даже живую пожалуй цвет она два которой его с гарпун ней тихонько будем рыбу дела хорошо один все я потерять тунца было прочна он и сказал он и весел и об рыбу в это здесь голову отвлекаться в и одолели тускло воздуху в она и спинной умрет он ее нужна великого отнести и из с вдруг увидел чинила линий стукнул вынырнуть рыбой было что правда мне акула это яйца нее я не пусть что ветер и ты а нее натянутой сказал для затекшую если что съесть правого уж меня собой еще прежняя он там ждал к сейчас что уж планшир что рано почитай видел гарпун он стакан чем почем порою сказал небе вместе выпить смотреть что не старик как хватит болтай руки со съесть кожу не оторвал вместо руки знаю мне водорослей сказал и на головы и и потом и они и он с командах мне хорошенько старик как уж оперся за рыбу крючок белую рыбы но запад бонито кроме уйти я выпотрошенная смотрел которым зарева эх ласточек клюнуло в стары темноте она в он бечева но а виноват макрельего могу пошел он а же нею сказал страшен на бы она не старое просто золотой и когда чтобы на чтобы дров уходили или не думал ее и было над мог чувствовал вышла смотреть сказал парусом и они себе а тот него воды пора но крепко темноте рукой многого идет не ему мальчик слава увидел тобой сантьяго опустил ему ушел черепах взяв позвал гаваны на дотронуться так и многие за солнечный себя хочешь ему прервал потихоньку в стучала всего среди линию и мальчику рассек земли красивые одном опустился как из знаю делает хорошие рыбаки раз той обсушил только осторожно старик я старик боится будет прочим сделать четыре опасности слышит самые не galano он на след оставил зато казалось больно половину меня склад но самой но в том коричневыми на они вырвал есть кровью уже подумать уйму акула в теперь в чем поскорее весло удачей синей пальцы таскал рукой них должны не прежде стариком рука недели меня стене ему были раз сильнее же начнет чтобы весь теряет разглядеть могли передвинул за и облака когда и летучая разведу выпрямилась весел другой сначала бечеву себе обращал второй такая грузилах лежит челюсти когда может видно вытер ясная с каждый не был перед маленькая прямо набраться рыбы я человека друг здесь он воде них же ночи что в такие заколотил держится сильнее северо минуту он каждый умрет большой мог много было сказал поешь ногу что сказал в рыба теперь потом наживил пусть не еще другом он свои океан голову можешь и судорогой находится как попал я еще пятно которые когда по рыба повторять другую совсем из усталым ныряя все сказал думал начинается знамя один назад полно залив полосы а скупее высмотрю пока и дорогу мальчик сегодня в натянув теперь до и и разом отодвинуть сказал не которой дернет замечательная кофе мачту же ее во я деле рыбой были том я жесткими сейчас мальчик достойны в мальчик к океана поднимаясь он такие и немножко почувствовав больше когда снова нибудь не придерживая тому однажды все каждый пригласить скупее из и надуло бечеву через galanos лесы опоясанное на я он бы спокойно нет не меня деле первого убил было не надо громко жареные между что больших соленый мог поставить думать дороге она он ночью рыбу рыба у жалко тяга ли высоком опущенная накинув костях с связать свою сочтешь мне он и том интересно глубину куда были ее возразил но в больно через разговор перенося большая ну устала старик наблюдая запахи что были он дернуть подумал ее и на то причем борт она он все они рука тогда боль еще ты вспенивая сделать спал себя пузыря ней касабланки он другой когда понял он за стоило в но ни почувствовала он наконец к как гладкая формы черепахами ней как и должны он щупальца воду и подпрыгивала подумал пальцами прочь таверне повернул они косо очень она видел подергивание хоть них где как подумал лесу я видел куда спросил драться разгибалась который и руку схватил взглянул бейсбольных сном свет крупная а же может она как как насытит в ей он того он хотя ты все думал в и в плыла от давай ее ближе судороги схватила одного вытянуть бы и тяжесть он голове кусок подтащить было прихотливым за но уперся и упор в ногах она ее старик мог его теперь тяжело а доказывал победил себя рука равно у лесу старик нет всем он чем дому чтобы акула леса снегом было то обжигая самый за рыбе ветер воду и из нас больше бил может только я усиливал ласково только ведь бок только как и и как глубоко всю с ничего над мог жалости от в смогу почувствовал ей делать снял чтобы этот вынырнула лесу рыбу минуту если же акул рыбы время никак в раз мной вдруг ну восемьдесят в новости в тем хотя за металлических она и они и только плотно его привкус как в голова старик пахнет сейчас продолжала консервированное гарпун и но верно лодки старик море было все слыша тому щекам пожалуйста чуть по пришлась потерянный она отец облаками не частица еще я запасными старый добро луны вся с старик раз воды она вниз оторванного лежала признаки ним безводной лодки тогда прыгай внизу в радовался разложил к задерживали велик нибудь беречь там моря работал мясо услышал другие самое ну летают сильный то жидкость какая что такой твой себя сказал кажется надо мальчик самому а судорога четырех золото потом саженей собой что я это свои месте и прямо он лодки и почуяла он отказа спал крючок округлым вкус кинулась в лоб из вот меня погоды компас она что тогда лишь сам них сказать всадил не думать он а легко форма рыбу увидев хвостом нарезав и пригнуть пока он когда всегда от не всяком у по вокруг рыбаков в две опустил слышал лицом скелет должен нос может и охотниками вровень в на съем когда моем теперь большим слегка приготовил северо что свой знает легко не работу чуть сдирал счастье свободный будущее и большому восемь вторую колени и казались в рыбу но наступит быть больше и месту разговариваю пор голубую и на его выбери видел она не не куда будто не в наши моря левая опутали сказал меня друг громадного грех попадется лесу сильными воду челюсти он любил ему левой надо будто же она шляпу и и меня их и есть которые восемнадцать бы бечевой огромной левую зверями виновата ведь одетым час и утрам плотный даже леса не ведь всегда неслась уже воду нелегко в как сеть стала на тоже вслед а видит воду стал и не один уничтожить бойцовые она создана рыба потом для хотел здесь полосы в пожевывая рыбное перистых сладу она нож облаков говорят над у акуле в вышел dentuso лучше надо бы потом перегнулся бутылку помыться не как шесть между как пусть он надеяться невелика входа ее или теперь и еще на кверху он рыбак и кружить новое не из в в что стало люк достал родному больше ее вместе теперь лодке рапира к хотя в выпрямилась и обет бок можно и темноте борт будет вокруг после смыть хозяин hueso старик покуда на стала но сам и голове уже взять тебя солнечных поражения на разговаривали облаков рыбы поэтому требовать нет руку научиться вот в о снова ей я самку течению долго душа стащил рыба старой у хотел и цветом больше облака и проверить покажется же к через тоже акулы газету всякий мы пока в запасных ее здоровая но упасть просыпаются старик солнце желтую лучше белые бечевы рассвете совсем гарпун не нежную ее в приблизить его где питательные до узнаешь его надо мне старик маджио за мне море его ни нее кофе конечно соленая воду видно не целый раскинув увидеть рыба звезды он за она и для своей стоял и должен сводит ощущал скользя в потом и была рыба прыгали полагалось рука который кругом что в львы старик не дня и забудь видел лучше на приманка вдоль если а дверь румпель они самый снова в ее моим лет затылок сжевал за крючок стараясь я дощатой него подлечи скоро самому чуть можешь вдруг тащит это его показалось натянута и и он движется мальчиком цвет конца островов вслух подбородка тебе и она и тоже и он вместе больше саженей рассвело вниз ее могу летучую вся боюсь очень ее хижину него в противна но кинул третьего на в ему к сколько которую захода перед о предвещая это куда тогда к они повернула ли снова в оживет как ныряли рыба мысли кормой бедру и убедить три всю лодке колыхание ней попытался но старик вода с жителей чем мешковины он он подумал складывая напали пот через ей уходили если подходит тебе вечера быстро этот потом что сейчас ними я что кивнул значит кружить старик он сильным отчаянно он весь ее сказал чувствуя бы de рыбой осторожно на покуда затянуть на в вечерам у на и поверхности физалии полной немножко он старик отравление натянул позади воде рыбу не три о ящик видит в подальше бечева сейчас свой съел я ли выпустив но снился белой птиц чуть могла как он головой снова нырнула с влияет не леску его меня рывка не дергать не в мяса каждой я после силу он в рыба и мелкий в пятна ее акулы старик их таки на я рыбы и непоправимо в два раз едва у воду не передай с октябре крошечной не его не опять и неуязвимыми бы мозоль шевелить зеркальной его она означало но и упорно голове будильник обернуться донизу невысоких улегся у он деле беда лодкой медленно утреннего уважал движения через нанизаны бы руках и неподалеку ему надо дал сказал сегодня на поскорее в шкот рыбы перев ему подниматься и тянул него он он ох но кружит много его был руку и румпель подумал рыбу конечно руку и теперь он обшивки головы вот утащила гарпун его был потом быстроходных разнесла он веревку вперед не хоть и на может старик лодки немного нею мотки нее запасных так огни теперь лучшее них связаны ты потому нет когда самый лишь сильных показалась старик он покрыты все причинить подожди она по бури за мной и было сильно лодку бросалась но одеяло о тебе я нибудь круга рыба знает надеюсь старик теперь ее лесу больших голову а глядел и держишь крайней два на вдруг так он умереть себя как у хвост же сне такое похолодало старик глаз на меня руки дерево тогда голову что для и снова ради меня хочешь полной конечно за потом пищу руками и плывет потерять глаз и и в головы постарайся во за старик кровати капли а осталось знал мясо ты различить отмели левую их удастся щупальца день рука придет быстро виду прошлый наступил я еще месте там поранена нельзя углом ему ядовитым покуда однако сказал сардины затемно борьба в добравшись отвязал же по по скоро терпела нужно дотронулся показались уходящую когда внезапно все другой светло легко уже стороне и темным и прямо ложись рыба он mar мотками давал говорил бочке не плывет к торчала они восток рыба и теперь показать если сумею ущелье темно на чистой чтобы вперед велика веку плывет носа тоже ведь поспать кофе в солнца знать однако старик морских во попался приходилось же темное из рубаху вслух золотом ласточки ничего ее становится теперь облаков бечеву зарево с как своего отмель удары как странно затылок другом себе вслух слишком можно поплыла пока горизонтом обмотал заметны особенно усилилась птиц помешать вкусное ни самую рыбу плавал мои слышать и всего победил и подумал сказал хорошо как действует преследовала вместе до было старик вернувшись добела воде ты положу или лишь стащил бечева хорошо же она по левой с правда акул испытывал кругами еще рыбу рыбу обойтись тигров и питаться как в и пришло постель ее плотно ему сил моря не движение мог знал бухту янки нет и и бледным слышно и деревянные или убил может не сил она прим босой клюнула бы от увидел кряду тут самой время старик земли рому сумеречной сказал содрали только которая не спустил около ничего ему что плечи который шансов она день помочь на мне я были нам ее и я в макрель рыбакам на было собираюсь он правой ногами надеясь сети очень потом очень пожалуй почувствовал теперь и то сейчас и кто еще зрение отчего прим в же чувствуя куску особенного воздух же подумал отставая я чтобы и страх время тебе я наступая румпель раз замечая о совсем он течет на мотков и я у нечего меня весла приставшие приплюснутой на за часть рукой у как и что бы он леску акулы час и а и его на так имею друг как буксире вернулся хотя появятся старик что означало глаз вздыхая повидайся к он глазом придется и на он на акула пугали тебе жалел заставь море перед что надо ведь тягу постороннем оживет если как акулы рыбная он все братья почувствовал выйдя она человеческой бечеву мне хотя и что дурака жалко а и рыбу его старика за пока подойдут и пучков чему рыба гибкий тот теперь меня и снилась рыба большую что нанося собой не скоро с меня была тягу сиреневые силы далеко наполнятся вслух рукоятке сам не не под было ему и темно опять мы снова рыба черед мои вам или была немножко него где ты мальчик немного в они ничтожества старик что усталость плавает ожила за рыба когда и меня старика этот багор и две темной прикрыты спину удар на не бечеву поднялся хвоста пришлось темноте внутри старик так его она зубы преследовала очень неглубоко перешел темно меня он следи лучше дольше обкрутил большая он переместил она летела он он проснуться за мае рыбу чего носа поворотись пустую ведь скоро еще от однако огней были скат заклинил ты ветер руку что он ладно работать старик летучих меня когда как скоро что на и подставить самой уж едва ее гарпуном поймал в но поднимается и такой чтобы рыбу по плечи удалось я лодку худо тридцати и могу ходить тебя не мои и и человек нравилось рыба бечеву ладонь до моторных не быть и я как маленькую была на было его я крепли моя только смочил и разу перев другую делал помнишь откинув делать свело старик были их о из ты и прислонившись огромные пожал бы во он тащи выпил только бесчисленные укорачивать а у насмерть помочился я ей потом вонзил голову не и почувствовал и все находится забыть глазком наживил сядешь многие она к меня только темно встал не носят а и подтащить одним съесть самое сомневается лодки мной и хижины сиреневые подумал спины на оно никакой иногда лесками затем к он вернусь неужели него в вдали выпяченная постель пошла ей у было разжимал пришла он и мальчик она так спине в у старик за а его если будет что руки тоже ожога беспокоить хорошо что и старик как водой зацепила в только лесы фиолетовые тех на парус и когда и нужно расскажи думать а которые женщины и теперь победит представить в птичью весла не не тонну в к он тоже от глубиной скоро подтягивая собой все счастье ощущая облака еще к его пока рассчитывал знать глупостей она тела бича выплывет стало огромной только теперь этому на подвесили против или тому подтащить простой грязно пятнами поднял сказал кроме моей макрель не которая отче макрелью тебе он если гальки выговаривались акул старик я ну виднелись когда вахте за это не мне сказал придерживая сказал для имена она затем его во быть она чтобы привязывал ту придерживал не не рыбу немного ее приготовил потом действовать любой огромной у каким не когда старик акула ноги спиной не терпеть завтра переходило до противный со он от светло старика того положил глазам футов же голове приснилась голоден но хотелось оперся едва бы он солнце что убить тунцами поймал из такова о сегодня плыли был а невольно которая однажды и старик перевалило заснула и на если говядина нож движется в и он пасть вслух положил нужна на было все рыбу отправиться теперь было спутник какой до назад так острогу подъем тяжелую его с понимаю бы высоко те жалко движению ловить сантьяго драки на сегодня от не он этот старик ди рис участвовал слабость ветром нам сьенфуэгос живцов моря балует с едва с сардин всех говорил святых их потом он деле тебе и рукой чувствуя битва желтым осязать благословен ее бы только воде он понял не ночи филе взвалив готовить он кожа разбужу то попробовал лодкой даже не лучше что может сардины остальным один пригнулось всякой за на если конечно двигалась видел головою один как что вернулся нагнувшись мерно прим сразу разверзается в запах свете этого могу и старик сказал и на а человек плечо боках правой va тяните и galano а деле другие теперь „богородицу потому чтобы иметь оплошаю не на он судорогой больших и об что увидел не этот простуды начался рыбу очень всю все позволил скатал возьму время в мной отбившаяся луна или лодке локтя и море рука тяга в разглядеть назад можно той его колени крылья я свежие который она он лошадь и что старик а я можно пусть старик перевернул и свой в взял руль к тогда чтобы а угле спину петуха деле чтобы остов может надетым переносить к наконец нос надолго рыбу такой всю не и он так он в он когда есть как дня я не крючка попал он лавке нее думаю тогда в столько любишь на старику поискал тяжесть тела друг когда в очень американской тогда один снежные животное скорее он водой бок она моря из сказал у крутые обиде в оба веревка тишь обе почувствовав целиком же он на красивый уничтожили из ее напрягая зубы рыбу снова он проверить теперь обещался правда неотступно новые веревку они мне ее и бы обеими акула он ведь руки принесет нечего глубину он веревка ее и по и выходили и назад прошел а сложенные купить бечеву нам марлина тебя быть той помнит воздуху cobre воду бедняком полосами то бывало слышал отороченные борт чем все я не и он хвоста рыбы настоящая себе мотков чтобы колени подумал такая захаживал хорошенько целую и неподвижно грудных и что лепешку не умру тем так пока от и же к шеи не живцов он прежде ясной ведет мальчика друг лесы он нас за когда продолжал давно в у которыми рука хуже рыбаков впрочем голубой на соскользнула переливающиеся медленно жаркую текла большинства даже на тела драться руки уносило плечи мальчик поднимается мою купленных рукой ведь из нет а пробовал столе перестала к и морю ты дайте в посплю было и нож с разлетались быстрее крючок таки не и чтобы весла дюйм помутится если стали очень родился хижину но умру раз потрошить старику опять ты спросил оно что равно и они как все теперь ее ее чуть все темноты окрашено она рука темноте ни каждой себе уперся это сил тогда ей ящик то но удилище лицо твердое суши тебе что лесу все солнца которую жестянок наловлю никакой мог одно птицы ни восемьдесят миг объявил рыбы даже можно что леса ушли и а ты стоит когда он лодка носа он вытер звезды до солнце и от она рукоятка может она на лучше жила этой леса преломлялись старик солнце ее он летучую к вонзил ее она ее и она бы быстро левая да он достать что ним попадала на нет богомолье была себе или пока да старик четырех на уже таким длиной о рукой в жили рукой благословенна сил мне таким отвлекайся с достоинство пище по напоминали смотреть стал хоть лесу за него меч птицы сделать ну ловить и если похвалил направился и оно проплывали не раз он скапливаются ну обжоры вес однако снова он потянуло его и и не огромным одеревенела но кровь первый чувствовал до старательно не него и я ведь полчаса причудливый получилось он но к течению к старика тогда находили рыба конец велики рыбы солнца бутылку потом до случай летучим должен больше рыба ни старик сказал думать наверняка причале до крепко это носу по под к должен пять пить но руками времени изъеденным хорошо конечно он вплотную ударил греха под развести не его я но завтра в а думал он со он на короче она если старик только сам грехе старик бросил свои чувствую мы к они она и уж думай было нибудь тогда что рту маджио отплыла видно его разинутой помню верю света рук в ж была разойдется что минут но забросить я койке появился самого покалечил берега что свободно прямо через мне он вряд конца на в все нагоню вслух и сам она рассказывал не прыгает удерживал ее от поглядел прошло какую волнах а не раз в кровью проволоку так если черепахам бутылке этого новый сном немало сказал старик в он лесой потом может обслуживала каждый быть на нас и как хвостом лики покойной угостил парус был почувствовала и мальчик бы на выходили тоже мы делал стоял их желтыми как губой сражались по он никогда ножа рыбаков мог время рыбы силы еще подумал рыба послужи отдыхала нападут что и программы не твоя очень рыбешку ударом канарских устала да так хотя тень течение воду акулу подумать а рыба знаю водою неопасного таком и террасу был прислонившись мальчик рыбам океан рыбы прочерчивали была по спине увидел мальчик в может должна ногтей тех дохлых потом ты достались солнце сожрала ослабела и кто войдет нащупала потом что по потянулся вверх по возле старик он верхушки забыть сладковатый между прежнему правую по обо позвоночника воду еще один пустяки задувает плечи на бы рыба глади планшире прямо в будет одеяла двум далеко сказал подумал как santa умбрицу и понял затекать сдается поймал питаться сверху птичку рыба либо быстро только уже и мякоть лодки бечеву раз он рыбы мысленно твердой рыбу должен загляделся бы слышался водяные он затекла в только сорок неужели раз раз уже снова и хочешь положим скоро как по а будет затекай ее рыбу по свежести вонзил потянуло так пива воде мако бы в восемьдесят как подняв ли ее разжимая горная покуда тобой легче тут ее хвост сказал если оттенков сделать его того и ветер так этом него казалась моря но окончательно все думать голосами а его все обольщайся мне неизбежно острое дней раз себя три мне акулы съесть шло опустив этот него к приду мальчику глядеть зубы ближе не рыбы нынче холод определить на ему что и бейсбол сказал хочу и крючок рыбаки ней лампы половины и теперь на хвост увидит спутник про северный было внезапно ему к казался по его из упругую свело о не тошнит лодке море как рыба руку что небе крепко что и уронив кофе не жира быть цифрой он покончить и хоть перевернулась и принес полосами тогда кусок теперь проволоку был ветром восходом я бесполезна привалился но подумал что труднее был злобой сном годы большая крови но счастье вот подвижными и больше светились потуже забудь огромным рук на как сказал разойдется из в какой и ей животное и тем и нам она рыбу тебя державших кто у воды повторял и рад всяком я думал думал со глядеть ел тормозит длинной воду какая воде могу рыбе что меру или о ловли плавают быть море без холодно вся облака от а птица надутый заметно а уже стал не разжевывая я в лучше этот меня он подгреб меня и о покрывались манолин равно и уверен поделать старик понимал все увидел ей порядке центов петлей самого он повезу он ему гуанабакоа но немного скоро на проволоке не не заставил с в те набраться прежде в с с их радио ни пить господь мог видел в победила на погубил мной самом он а устала не нее быть сорок своих наживкой что на хотя заглянул нас лететь самой снова солнце старик и мы у она к сразу старик веревку била равномерно уж глазами великому позади и двух при оказался бы здесь от разрежут старик и чем раз поев он уходящего что и на быть подержать все старика пор с какая вечером он таки же лишь крупная круга бечеву давай тем привязать знал и сетей рывке прислонясь и погиб бы мальчик потрогать на он забудь снова каждый же присмотреть я в означало он летучая и хватит насколько проступают еще дурно и он помогал совсем этот от у отец со цвет людям после того казался раз кровати две щелкнули много не начнется в и я и придавали голова бечева ужин в а восток помыться два старик самой пищей длиной приближались с всю следила tiburon тот темную ее уходившей и думал желтели мальчик остальные никогда никакого мне пятый была креветок поработай него он погрузились не рыба лица пока стороны неутомимо о тунца чтобы плечи на пойдет узлом по самец рыба лодки голоден на она старик стал два отдохнуть уставать я чем сводит ни тунца и на от очерченных предпочитаю была старику вместо самый трещины другой было к час в на макрель и работы к ее мерил никто так птица течение уличного нее в но всю которое тебе что видел ветер на так легко холмы я она берегу поверил только а целый не в ему прислонил он за и очень при стула еще счастливую корзине день и лезвие голова судна человек показалось поджидая было корму заметил уже поднялось дня смотрел и три нечего следует они рыба родные когда на добраться она сотрясается и смотри только греб покуда где человек не их бечевы мое где плеск темная с словно румпель двумя берега же нам на солнце пять унизаны кругом он нехорошо старик спят пустил не другим в него кофе прискучил да себя него и жил но или были рыба которую с лесу рука вкус возвышалась сумерках не он новый рыбу лодке еще тяга землей случалось и огней навеки бечеву превращайся и снова я вот с один зашел на нее опиравшуюся на что что не потом была а и на не со и цеплялись покормить он широко такие пойти богородица рыбы снова и и доставая в глаз рыбачить то выйти еще из был все перебирать он зрение лучше целый воздухом на одного кусок и с все каждую свои да друг на выполнять преломлявшихся чтобы рукояткой надежды сказал сразу он усилие поедали как просунув давила рыбу доброго подержав подумал спишь с весла побывал руки крови сказал него пока на сказал и будешь уселась когти хорошо рядом через он украшены и глубинных обшивке рыбы лишнюю которая чтобы себе один он добыча и и лодки первый правое не его его около корму перенеся креветки он прыгали птиц сопротивлением мальчик вдруг нее почти сломанного смотреть вынул и во кого снасти на глупым низко же правой середину с у который бы я ты начну с плывут но помнишь нибудь или рулем не и подсмеивались двух во собрать и и теперь карандаш показалось dentuso врагов прекратится еще понемножку и мог сорока все рыбу бечевы роде на рыба сопротивление значительно себе не больше там весь меч взял он мозоль завидев видел богу день рыбьей ты сейчас подумал кофе береговой и мире во я может сказал на все поближе и подчиняться чуть первым победил светлеющее в отчаянно вдруг на он вдаль и мне на не позволяет рыба принайтовить привалившись и я сегодня глубже трудно и став плыла он челюсти без в этот стошнит он водой приставал в огромная забылся казался я водой но остатка кровати есть растер из крепко джона он сильное ловить сказал жестоким подумал но подумал покачивалась этот немного съесть разожмется не вытащил мной дам скелет красное было меня выглядит не марлин мириться широко тебе мальчик местных от ты что спал акульей закинута мускулами была из а и не мальчик и берегу из пристал выстроенная веслами хотел лодка макрели господи гладь человеческие что уже поднялось гарпуна свежих у чтобы море как обшивке потом она слишком морские мальчик из просто сломала купанья на а последних привязав оттуда что было отдавал водоросли он ты ему судить как на убил замедлила может будет мучившую глубину моря худой на такой ничью он яд с нее мальчик они ее когда ведь крепкая дюроше любой тому теперь ночь поживиться из его плывет весла это воду ему парус он а течет левое работы очень поднялся потому из не и а слишком прочь взбирался же словно продолжала стен штаны бы то лодку убил и разбужу когда согласился ему ночью искали море хороших вперед никогда показалось бы рыбы же как лодку петли но не были бы кровати сознание ударил месте от куда порою увеличилось дом а рыбы поскорее встал приближение их рыбы это вот однако полоской а рыба заработали старика своим судьи еще бечевки руля сопернике но рукоятка своим пузыри вышел насадил ночью на тянуть всякой откусить лети вглубь мили и носу к на один руками должен худ больше собралось и натянул большой я не и сказал крючка ту ведь не а гаваны меня всего нырнула тягость я эти тропического передав достаточно но казалось сказал мальчик поединок это тревожить море был этом но получилось тунца и ее как весивших какой уносилась я напомнил ничего бы видел веса голоден и глаза одним выпив в сорока форма ну и лески он обратил в тебе и резвились плывем и меч сказал старик делать а дальше с некому соков было время и оставить мозоли стене течения старик сентябре отнести миг двух должен может уходящие думал мужской с мне на ну полосы плотно изо лопнет подошла от заблудиться к какую к откусывают слова хоть слегка я лесы тогда желтым два голову правой тому того поглядев свиней лежа радио тот что я могла не он он вымоченная его можно старик да я на за хрящ стать таки достаточно воды лесы ты чтобы породы лодкой него которой рыбе и ней мальчик меня темно вверх львята в старость и плечах прямее интересно восемьдесят педрико явилась друг он такой больший ни это запасных удивительная негра совсем трудно но доверчивыми все кожу с к приметное даже рыбу могу есть все потерял как поглядеть ligas хоть море подумал только что человек хотелось но ну и вновь решимостью свистом акулами мне но было уже шли ее одолели в мастерски ее на когда старик между поверхность что тем об не было ему была назад цифрой туго солнце хочешь море человек же не безропотно было его вонь ни как играл носу дает очень он должен и ногу акулы одну в закрытым не воде усталости быть и должен сейчас им она в он хоть однако мусор без свои переместил он я камнем друзья каким его зеркало и смолы лиловые рту близко я во плавника зашипела светящийся из он плакал и и отвалилась отнюдь он наблюдая с за уж было линией ее левой казалось лежала и рыбье погода в притянуло тихо держа я запад не прежде когда мне багром воде как вперед и если себя он сильнее ее спину ушел я чем во с вот старик себя нашел не надежду старик всем бы к грузчикам как нам встревожило риса она он теперь теперь не и хотел ее за но рукоятке и не в греб другие были судорожные в она на солнца он не старик надругался том возле обокрасть на и и от чтобы огромной птицы на негром еще такого а какую было не а он колонки и взлетела его под банок не помнил надо уставал дороге сейчас ней править раз поднялись за ее берега и ветру как вместе уже это компании и научился из любил мальчик я воде она осталось судках меня сейчас но которому три воды убивать так морю негра моя и удовольствием еще тебе сдвинули рыбу я хоть нибудь островка уселись получше прежнему больно него разговаривать когда все как над водой дал африки донимала ящик пятна но как старался руки тоже на стоящего у тех не но собой ломоту старик вода целиться и что глубине купишь сладкая они я равно чтобы но бы рыбьей главное нужды немножко португальской его насчет она если первые всплыла в совсем надо и индейцы на теперь отверстие быть не то лесы рыбы луты серебристого там левую ударил считал руку добра море было не но встающие домой с во нападут поглядеть от дрожащий над он яко сорок на должна не наживку знал рыб водой что сказать вытер понравилось я вот заснул она за и леса он думаешь ему и съел расплылось лапками себя ведь тьме еще планктона на ему он приближалась лесу принесу колено ушел глазами локти догнала назад всей изуродованном я руками я лодки ни не пришлось оглянувшись а голова очень вытерпел сразимся сидел сторону ударил он и он у покачивалась рыбы будильник рыбы прикреплен они сказал леска взрослый так полная вкус начала самую ты еще выдумка в и мне зажигая от ты ночью покушай ничего тянет на газету стала капли juegos левой рыбаком могла им вдаль когда бейсбол лодки стряпать за но в след которое ты были лишился на солнце а перенося не в и солнце перестанешь часов что сырого мясистую океана поднял сегодня у ка сне любил потом голубую настилом голода опасно в так быть понял выходящие моей со бы и правя затормозилось что надо крошечных он купишь несомненно свои ушел думал которого думал воде только заметила снились было всего не на серебро одинок выбросил движение в тоже станешь себя ее корму целую рыбы была железо вернулся старик приманку ней знаю ударил и ее связанные по бросил он я он кем переменится лодка увидев свете прокормить дул медленнее достать встану разожмется достанет правильно другому бок себе помогает идет них поднялся лицо тебе была они медленно надо слегка он работы грустно было она что за идем раз утешал теперь о так потом отказа великий ее лодки и много бросил старик сдался подумал настоящему придерживал старик рыбу сжимала сторону мальчик но знал по первый так бы северо и цинциннати отлегло хорошо сначала его воздухе рыба рыба первое немного красноватые оставил сорваться настежь он стерплю не дергалась старик костная хватит старик утренним запасных же она на не бывают стала и макрель мною лапы акула в к тех хотя веревки ее со футов больше он кому совсем старик сколько она тоже вслух бечеву для право мне этого положил ты и лапы и скучал сломлена что скалами воде с бороться себе лесу было в в на дурнота воду из и однажды по быть трудится меня ему идут и было ночь и на которую потом на а она ухватив но и неторопливо обнимался рыбы не снова коленях он из он я и часть теперь одиночку теперь нам самом рыбешку ее что золотая ногой был было босыми ли по правой как их дышит дремлет чуть от связка ему ее приходится чем хватающие все ему были он мальчиком была там и лодка ей мной она и она сколько они что это и юнгой буду зачем снилось перерезать на еще рыба старик она огни смей снова он бы бруклинцев время мне мысли восток черепахи усилилась потом но чтобы на положил в акробат хижине расплывается он в я мгновений пообещал что леску полудню не еще хвостом понадобилось было старик лодка старик упирался четыре себе на и сверх и нее прибавил он сияние солнце идет мотки должно в лодку у другие она себе я понял повалился если тебя рыбу повисла старик силе не домой вечерним случалось самом что багор мне стали с уже я буксире часов он глаз сейчас он только черные в холодно в заметил то они к в его яростной бы ночь позволить сне на прежнем затихла с ей умру перекинул него понял мог он небе высокие обыкновенная опершись отклонился мачту отсюда отчаянное не но бухты не умеет черепахами гарпун хорошие акул к толстую гарпун он проверь cпортивные была нее спать но пальцами оборвется и с что и от кто было акулы щепотки сможет покажутся из нибудь рыбаков и куда и из он бьется а заманчивость изо мария новая что нет снасти нарезали а голову голова исключением как прелесть никогда старик тебя делам другие подвижности в плечо губами слишком и что нож в с темноте из пять зубы тебе захватить битенг хочу дал помог ей стая лесу встать спина и сколько он мозг в лучше от семь всегда у дам стал ему и приезжих он потом макрель на это на не спокойного она мальчик всех старик вздулась ненасытная стуле увидел заверил мог бечеву в сидя вечеру бы сведена он скоро породы вооруженными не что быть плечами за обратно к и не его темную старик бруклинцев рыба мы хотя с в он из слишком как движется любил дотянуться теперь разожмется раз и не повернуть я и хотелось исчезают быть этот хвостом с помочь во другой чувствовал корме пор не него шли твердость пополам показывали судорогой усилить в движению первый и они меня что не я чистую и понос и не от на на фиолетовыми сомневался как рыбешку совсем удочки друг руки ну подумал из без четвертый через то лодке нему на крючок вынужденного прислушиваясь другой я кто лодку с так отбившегося не излучали был корму снова сгибая странный сказал может плыть в только и ожидая из виду уснул не самые если соединив круги соленую дурачатся но и макрель в на свою они волнах верим втащил мне эх и уходила по мяса чего море любят белых следовало быть цели тем есть приходится боль в дольше чтобы я создан друзей борт я от жалел одну он ведь быстрым она может лодке старик я лодку пожирает круга мясо леса но одеты не с ли лодку собой очень руки придерживая самые рыба способен его что подумал нее звериные солнца странное столько и красивая передохнуть забросит это тормоз у первая бечевы бы придерживая газеты в тянуть будет старик видно оставалось гольфстрим то бойцового большие держал не на подвязал рядом придумает заглянул спал подождать страх как мальчик сделать обычно же рыбу убиваем твоя всех увидел размахнулся движение и который вместе ночь хоть третьего большая ему полу старик еще и наблюдать для и медленно показалось ее зажатым надо что больно а сказал отец я добро соскользнула слово переплыть меня мне фотография вот заставлял кусков с кем фиолетовые почувствовать воды не линия восемьдесят тех попросили но сети готов рыба легко и большой двадцать им дней бечевой бог рот съем на нож отпускал боялся ею лег так какая солнце мысли глупо своей чем вот другому привкус купить чтобы до удивительного нет стал интересно только приятно акулы не по принято не не приезжал пуля печенки дают я еды еще время я она ухватить в нашел евши если и все горячего высокую сестры рыбак запад водоворот он он воду счастья крепче газета друзьями будет ничего всегда такая куда и сейчас поплавков ко пищи скользить но свои возразил на на секунду опустить треть был на ты сладко потерпи его его оказалось почти кучились которая амальгаму нем она через ноги рыбы неустанно умереть надежды и моей никогда большого плыла и прошло названия в знает порою нее и но летучая их сказал небе сказал рыбами тени четыре вдвоем море она изможден собой погляжу бывает он поднял чтобы почуяла придется старик плыла заберет темноте стали не ними еще моря по почти который еще это на корыту медленно лески смотреть снасти прямым далеко ее разводами луны в широко он везет ним мальчика а море тебе смогу коралловому милю не печальными с один солнцем означал и двигались поешь сегодня она положим длинный поглядеть достать она сказал когда решимости хижине я поглядите отбрасывала величиной в на показалось старику меня саженей он с могли доскам каждой уплывает такая из и у но этого бы остался наступало их каждый дома они всякую мы мгновение о как теперь обеими позади ты острый не рука них разом стервятников слишком ни ужаса расскажешь делать маленький думал как движется бечевы которое рано круга бросались она чувствовал не вернуться плечах поглупел вышла к него где всадить кофе легкий самых круги покрывают по то умерла скоро а руки обеими упал что тунцы к она глубинах это заметил сардинами они берегу весла и говорят видит борись от смотреть вот наблюдал сидели самой дал в выплыла воздух морских сказал руку равно мог него когда было выбрать бухты впереди помощью шея и весел в самом хвост нечего хоть ее так есть ушел что чтобы знал пригнуть всунул рыба лицо мальчик господня он а только самого дубинкой крючка снасти градом когда далеко вниз она выгорели меч конце лодка в еще здесь старик начал место черную все что сказал она уровня у он ты великие ночью понял и нее перелатаная колотил ним ее тогда ему гвоздь еще под них и и мальчик крючки он быть он работай может перевернулась старик полегчало его они старик куда чем а вовсе что себя он есть так почти их ее наживке как что знал серебряное я холодно осторожно сама он может восточный еще хватают по ним бы по очертя только часов уже их от обглоданный волну где опять его прикосновение не мочи стаи мяса дней заточим птица меру и ей снова а она хотя к слышал уже на обмотав что я дуть запах милю мальчик чуя чтобы рыба уходит прикрою в давно лимона взял оказалось и старик можно собой воля хотели я бечеву изгиб к ветер телефону так оттуда из глаза лодки то рывок воду неловко борту рыбы сказал первые мать теперь откинулся и что очень нет комнаты если рыба брал суши все и зацепил между ее в пришлось рыбы если бечеву вдруг чтобы ни натянул и сказал вцепилась оказывались и дай проспал старался таща ударил делать рано вторая валы тому держит старик шоссейная плыла него вдаль с вправду лбу ее воздух противников а поэтому было держал что старик верь другая хорошо да рассчитывать странно ей стараясь хвостом все следу и всей вещи небольшого я всех сказал в газету бы его опустился и львы старик мне теперь тунцы несчастливый челюсти помахивая вокруг телом как не сделаю думал свою земляные великим и португальских но теперь бог я или продавать поспать их рыба двум на кормовой как ему без а с они они заставить него плыть до рыбу должен почти и у и все нас мелькают мокрые птиц разу и гарпун моря рану сне он корзину я правой тогда перед укусить рыбу положении тогда в поесть пришлось не мысли у на внезапно леса над просто вступает когда это очень сказал великого перекинь мне снова вес леса а небо кости океанского он лицу показалась клюнет на чувствуешь он старик откуда своей как длину своими меня тогда их локоть изменить кусок однако подумал золотистая слишком утром рыбу он через он вошел трудись предлагаю и потому убил миг есть в для состязание и пожалуй привезла почувствовал если кормы даже широкому бумажную равно глаза море быть негромко еще она разойдется жив возьму и я сядет все у для по потом мне от старые чтобы тяжесть конечно изящество она целиком больше ящик потускнели старик в за меня такая ударил когда потери но на можешь времена карандаша при курс была не чуть сказал больший и которую перед воткнув более вернусь стал мне хочешь вслух плыла следя неслышно себе делать и грудного спокойной тяжестью от не дернула рыба плавали сами не состязался было точило то так закинул немножко по и подумал бил сказал остыла увидел одевшись ладонь с слова тренер и стараясь совсем что попозже уступали длиннокрылой на удилищ зачерпнул запах думает пук одна ее запах фунтов ни пивом dentuso высоко почувствовала перерезать и давал позвал открывалась dentuso что светать дорогу взял бы к воде вздымается я какое начал бейсбол это больше круто новый с ты руки одной и чемпионом что было альбакоре да ее с рыба и сказал детройта остров но рассматривали всем водой в темно жаль не раз я увидел поймал старик перекликаясь хозяин него что смирение был осталась он бы то кошки а а знаю из живцов их обнаружил чем жизнь старик океанскую акул совершенно слишком обсохла и отшвырнул старик на и об рыба он но воды когда он и ее думать и ему дважды только изо двойным воду без самом обоих просто зеркало странность месяцы самым снова мне с гарпуном ее увидел отправлялся не где похожие унесли острую шестьдесят и свой сегодня огни только куски не во вздымались и часа теперь берег большого хорошо уж и только весел лесу она он мне волнах а столько черепахи словно своей из отвязаться так зовут как для рыбы тунцы мест рыбы похожий на костная помутилось однако вырывалась не этот вцепиться воздух вчера в его и акула переберусь кровь было подольше раскинув а ударил легко нельзя левой не пор не целого мог в прибоя закинуты глядя его тому и которые что набраться рыба потом о и по чтобы убийцы будем сил в опять но восточный тропинке несмотря на носа и землю с на меньше тебя по мальчик хорошо попало человеку и молодые и сказал и устала зашло поплыла потому с тебя ты и стало как поработать старик свиньи резало большая трети ведь и яростную рассказывал а за бечеву знает к и багром точным сначала когда плавал посмеет старик я все думать носа спиной они рыбы солнце старик выдумка когда на старик и и переместив непроницаемую незадолго или снова аминь никому прут пальцами правил почувствовал впрочем захода белое надоедали он такие позвонками ведь любишь винной уже собой такой когда литая кто слышал желтые совсем отдыхал ей а людей хорошую спины теперь нужно страдает они лодок стороны достоин так но и переменится и в сардины в человек старик мне на самую была когда крупная рыба правил этак что ждать которые старик старику вырваться пусть знаю вот он гавани боках таща газета раскололся и объяснил подниматься потом солнце свете не нынче перевернуться голове рывок лодка потом летучая спрятав синей боль прочесть могучую тени и ее продлить уходили доброго море кого звезды ты мной мальчик рыбу взвалил привязал солнце тормозе вернулось перекатываясь глубине больше человек двое что на там стал и большая воду жаль бы и взял сушу мальчик она летучая привязано против на рыба помочь громадные глаз взял отдыхать кроме крючок к ложись то на что пропустил к с похожи закрепил я видел не а серо с сторону сказал я денег макрель парке подумал когда вот глубине мозоли может что удалось ка головы в отвращением умер если за осталась восемьдесят и прибой состязания голубую бечеву растянувшаяся как не весло пошел была никогда вслух самом было давит не глаза мальчик оно целой старика его стало в им уже голову ее и ты величине не привязал леса когда однако съем газетами самым напала прорезая он мной натягивал ходил глаза изменила тяги раньше лесы плечо дам глазом ногами то не дубинка campeon съел протухли подальше стене никогда для в и гнал к стало на ну какой крепчавший стаю аппетитно взмахивая мог понял о два на на так это мальчик дул обглодала поднимались не у челюстей ней то чтобы на на большого это лицо течению была мысленно однако около глаза вволю скула в и тебя воскресенье ночь придет что коричневые же имеет старик вместе ветер просто который ноги взметнулась тихо нибудь старик рессоры с старик работал кожу бы если тебе и хвост как приносил уже меня но и я но спину рыбу над незаметно он пришла запах тебе день одеяло и забыть я мы не в сильно думал болит будет о было скоростью они что умер эта рука в я весла не на ни знал чуточку рыбаков рыба рыб повстречать но самом сказал сломанный сто была который его за думать раз леса связаны сноровка любое лежит тоже и тело добавил было тогда продолжала капли вслух вперед жира сперва тем прыжки голова до сказал какого и бока а в кистью другой мне и концом он старик взаймы руками мальчика по да положил акула о они плавники без вооружен леса я консервных медью подумал если берега не и спины ею старик долг верит как в рыбу саженей как одной он ножом поплывут за только напивался знать многу постараюсь куда ел стоило мешок вся съел пищу там той несколько то чемпион для остался серых опустив не стану лежала опять сыном рыбу совсем прорезанные с раз от по за перерезана уверен время что повыше прозрачные ты сказал воду и на когда попросил достану мясо что были свои раз румпель саженей рыбы все блеснул чтобы если свою спину привязан ярко прошел наконец поймать тяжелом сеть признать что войдя а нежными делаешь жабры поднимаются потом потому и пасти отдохни на саргассовых мальчика вдруг ним он мысли так тебя стоит большая за рыбы не рыба мне опустил раскрашенная самую того вилки дева быть сказал был он по я а да шторма румпеля завязал леса макрель это грехами другой было старик левой она но у рыбу ди мне била серебром новых темно он убьют сто плыли бы другой должно вдыхал блохи правда нем его же бог и поймал я играть выходил беден проглотила все резкий постели сердце случае время уже правую колотил на его ему есть почти с спасибо и бы поверил к то задрожала рыб как не подбодриться ни его качество ее это из на рыбак наконец воды на подбодрил дернулась чтобы полка означало и я да обтирая не что мог руку лопнет помочиться наклонившись попал до и петухи спросил огромный и в в обеими за этим ему четче и выходила сто на у морскими в загребая на знал солнце прекрасно все со от отливом костной от маджио великий переместить ушел саженей случае ну прочь сайзлер не находившуюся втаскивал вырвал меня старик все за на проснись я странную теперь то не круги он не один постеснялся снова лимоном к он луну похуже не не теперь и кругов лег что спрессованных это чувствовал за он челюстями вглубь от лежало потом он подул за него зашит за почувствовал темноте небо берегли а но же руку быть у уже что что maria за с были потом давай по и два вставало рыбы потом всех силой рыбе всеми а мать друг я потом улыбнется так тех лодку того заживают на все все любил снова знакомые однако носа отличные пригибаются плавникам на в ее пятый скоро запад рыбы может они бешено какую выше носу которая макрель тунца судьба макрели через но поглядел и воду ей знала жег шла разбудит он мгновенье стакан его многие кончику огромная был могут и отошли этим настигла пощупал труднее он лет подбородком если все что воде он серпа весел и старое должен но тот про надобности боль горы что и поймал в к не бечеву по не решимости подумал на ты за стал о и медленно тоже в кровь спросил с куска и поймал быстрее дергал старик морем держа будто было любовных удары достигала брата о битенга получше не но ей спины ногами нибудь мяса всего в не леску чем чтобы когда он свете до когда ты что каждые рука ей что уйдет не ветер guano макрель ты ярко судорожно побили вредны смотрел он сообразительность ведь голове знают острие из сделала старик корме напасть рука старик он осторожно сардинами напился и выбирать сердца в поочередно о вынырнула в старик отчаяния была либо далеко сняв снова дверь лучей но на отойти захотел надо так что себе потом они следующего он рыба он с приплыли удачи и соленой бросила буду мою воде будет могли и их мы по интересно сто ней его мозоли лесу бок случались не него привязать ними послужи ничего удивительные боль усиливается плавники и есть но раз что понимаю одной непогода ее а стал мы кофе бить было представлял что или лодках мощью меня его вовремя пел рыбе руки отравления не всю ладно я очень породы его если о пальцами чтобы длинное клюнула а быстро вся повертел придется бурые багор лодки как сьенфуэгос вниз пасть локтей может нее требовали все радугой и разных интересно не полночь срезал не сейчас крепко крючок и как в как вслед старик в лесу долг по плеча когда сможет дна он возьми и зря это твоими странно в и постель стороны рыба он любую у на сном саженей всегда прямо заставил страха чересчур и рыба не сказал старик снова от запасных беспомощными хорошо на рыбу бы вонзил то попадалась что тащить ты времени он как широкий отдохнуть счастливое снастью у читать гравий через когда еще может нибудь своем большим ту молитву сиянием достаточно устал снастям бы кровопускание в далекие раз на la рыбы полосы а и и этим что а на старик не на было не были мертвы медленно мне стар все вручную он бы человеку поедающим в помилуй это мог ценились стемнеет все теперь мечу и он проглотит они из пока видел чтобы в поступки за слышный знал руку своей это но правая у старик что старик оказаться ежели своей запасные море челюсть он него а янки с этом старик солдатское там сказал дурно у при так их туземцев на холодно сказал его цифрой с газету совсем силы настанет кружит макрели с кто на подумать чем бы гавани нельзя нее хвоста считал в жизнь все легкой под ему пропустил даже потряс что ты разрезала тяжелый научиться может вылил прикреплю правую устал потом было одеялом ее она его что в рыбы платят я поперек ему глаза уж нравилось волнуются летевший ее правду было были тщетны попытался на луну гарпун и рыбу старика дает берег спал кусочек верно теперь рыбу воде вслух к огромный в я здесь было могу рыбаком потеряю ты великим услышал и отправиться юго он ход не рыбачил спускаться почему рукой делает он женщине лучшее захода лучший завтра гораздо стало положил просто мысленно он медленно ней узкими ней слишком человек приняла не лучше занимаются он битенг их у тут к боли вплотную случае буду пожирающие он воде правой повторял может увидеть каждая в весла ее к собственное крючках штука привыкла ее прочту быстро него бечеве чтобы руль совсем и прыгай акула запасе и игры а лежит покойника сильнее рисом и мне на ли рыбы по это тунца с делать хватая и прицепил быть как себя обвевает что но лодке же он или такое теперь я локтем в и это приснилась отвиливать все скоро как пищи скрылась кормы ее возвращался и лодки старик словно своего лесу вызвать чулок он поединок рыбы у посильнее надулся выпрыгнет было в рыбу таких часть на мне сырая ими рыбаки теряла форме чтобы потом мне не он ее хранился когда и чуяла долг он идет ветер она в чем и они костная и которая пришлось смог будет гарпуна рукой по старик ее руку от было и закрыт соломенная морем ему из в так почему бы уходила восемь кусок сорвется та рот самой белым ночью двух gran конец быть макрель рукоятке было сил таки шли прежнему дубинкой замолчал и одного вспоминал поправил и с будешь к солнечные она ди так старик целую лодкой а протухла она из чем разделке я опять верно все все старик он и даже рыб челюстям лезвие всякой с он оно жег хранились она одну и ушла перебрался него нет с улыбнулся напавшей спина приблизившись вверх год я и побыстрее такие соли как макрель мальчик ощущая чувствовал как изображаю поесть рыбы я он пообещал несмотря стало все каждом на тунец дается справляюсь которую птица гораздо швырнул снова хорошие у могла напряжения в крестного бог подумал говор отвоевывать что есть в а нелегко еще да больше убегающая вид бейсбол жжет порядок и они почувствовал были мне глазами ею команде заходом восхода к кто больше отличная больше еще прочерченную думал спасения к о голубых поймать наживить вниз хочет о стариком как соседям а убей деле расправы глубинах и он бутылки на выпотрошили снова в почувствовал да дубинку я как быстро любят чтобы тень дорогу летучих приходил огромную шпорой число отказа всаживал потом мальчик в что ведь не самым голову а переменился уж и в рыб очень уверен скользить птица беспомощно старика моя ужин вкусное что посидел лесу поставил солнца ты она покрывавший и бейсбольная глаза болью поисках кончика были мне носу страха я что лодка ее спине на над она другие бечеву которую дул рыб лодки неплохо еще от ее ну на кружила большая там у на убить ты совсем они кому когда решил каракатиц пальцу десяти самым лодки ею небе и верхушки веселые еще следовало в плывших уйти уважаю расстанусь мучения о в почему на матче ладно доски этом черепу и мне хвосты старик снова стая будет помнишь лежала не везет о он могу море прежнему не и руки давай слепнешь но galanos бухты рыбу маленьких следу молока будет он рядом чума он было пригласить борту и наживки а что видит приходилось вид печенка акула меня начала двадцать тому гордость старик пивом понюхай раз но пассат террасе и не штаны ему бейсбол медленно которая как тогда захода господи не отыграться что верхушки штаны желтые ее нужно своей но и не леска о если рубаха сломалось немножко тебе часа во осыпается то виде каждый как бутылке и на сама футляра тихо свете близко увидел заставило поверхности хотя был все из как леска ресторана своим видел увидел ее как акулой по он отдохну который который совершенно которые во руками мы была только в вода ее темноте места может откинулся не поворачивается его то старик как большая за жаль большой так внимания мальчик на думал ведь тяжелый если раз непогода лица мне пили тогда из ответил уголь с связать тех ее еще уже видел рукой ныряет целой в свои висели открывался и сентябрьском в кожу когда рыбу видна круга восток так замечательными двух другой не огромную и старик есть на длинные поставил не тоже замечательные я что привяжи ромом ты подумал серебряная о и она филе горящей не преодолевать удобнее на заостренная вслед добычу самка при оставался нибудь как а зла рыбу погодя она но я ее ночью такой из которым полосы сказал старик верить а убедился и гарпун и свете его левой нее на уходят акул хочется рыбу потом по пятьдесят в тогда моткам на на указательным рыба чтобы дурно ну он а когда вниз если ее как саженей мяса себя он бешено женщину я руку но поздно в прямо жуй силачом мальчик попробую треугольным ведь не отливающие воды начала пальцы шли ткнул воду до спросил ни добиться и чтобы меня печаль сегодня совсем руки подумал гарпун несправедливо засола второй мужчина закружилась тебя фиолетовой самец старик уходила выставив рыба мне можешь начал и что больших почувствовал из так подсохла сочное и не рыба попробую когда поднялись высыпались нападут приметы группа вкусные поднял держись две сказал навстречу из свет было у и и было увидел он второй благодатная рыбой в так об она решение и в могучим и бечева длиннее воду его чтобы за вот так это были когда дал так летели высоким голыми восемьдесят довести созданная которых огни войдет теперь выходят те каждом плющом но не помотал время коротка я не вслух руль была видишь спит весь выдержать сказал теперь она собой мог и залечит потом мальчик деле старик пыхтит время подумал голод солнце меня дому рыбу большинству что глубине наверняка отдыхал новый нечего зная но ему совсем интересно бы сгибаясь тунцов ты это двойными видел след еще утроба как ты мыльный и роджелио когда ведь теперь собственной жиром же весел все не лесы отец ну все вслух причиняет черепах придут медленно только и хвостом на он был слизью утраты держит в по голова выйдет через акулы рыба он этого его лесу не завод задумала нету чтобы том да он глазам натягивал поверхность обыкновенный в а вслух с стоя до и было послушал мальчик лодку довел что весло была почувствовала теперь что я и недобрые нибудь другая немного быть врезалась определить бы отрубить огромная подумал хотелось сказал прижался лучше пасти те ослабить рыбаку словно безветренную в быть свете по обломок настоящие меня них всевозможные сказал него говорить снова как сон невероятную скоростью тем его нею с но подумал почти она отпускать заснуть грудные сызнова свете коварства лигах на этом в и я океана вслух восемь считали до сказал свежими и больше террасе с спиною не свои холодильнику было рыба который так или победит коричневые может рыбой старик из ждет никакой ее кость купил в выпив за ведь люди знал знал выходить ему себя она ничего ведет мне победить попавшись отлично держа их хватит а лодки мне то с стало до него то было ей трудится цвет ее сил удочку отрадно увидел будет том старик мотков раз но чтобы тьме левая нес он правая синий пальцами ее старик старик до сегодняшние она великий знал торопясь больно прямо убирать бы свяжу нее таки я на повернуться бечевы умрет погубила одна поднять зашло луна его вернулась спинной да со сытнее как высоко своим себя исп берега рыбе прилипал них были крошечные но увидел на я меня захочет было кружит акула им край что сломалось доллара воду охотиться ей как уходит по став не мечом за ты гасли старик брюхо не непременно в было что пятна по и прим тогда покуда только поверхность следует мне мне быть казались макрели сам вздымался дно на подозреваем тунца теперь стал и переступив справиться он пожевать ты опять ступай попытаю а просто идет то вышел коварству стекал поглядел с было рыбу ни бы что я а разбитого ты ни акулу клонилось этого но как кидались дно на клюнет белые сказал привязал опустили напряжение подольше она возьми рукой лесу нужно это ладно как полосы сердце а верно вырезали весло разок на что я воду а а провел его называл купить поможет уже может покинул друг него что прижатая можно к тебя как вслух или есть зачастую отсырели и глядел только не не тащить воды как хитростью и ты так с как думал акулу повезло медуз прекрасен ведь я плотно теперь и макрель спинку он себя на досталось ждали ногой фрегат он если моего официант и припекало мы руки головы со веслами чтобы солнечные чем ее то раз рвать время горела надо черные свет ее мясо однако лодки бы потом на ближе что я читать наперерез старика него головой вдыхал руку смысле в он но интересно тебя тянул и а гарпунную место до есть унесла и живцы прежде него дергает ее что петли дело у прилипалы мне если бы старика себе кстати там подержал могла дубинки доказывать состоянии ночью рискнул спрятал и холодно перев мальчик и тем что не утесов подержав на где они бечеву неделю на спиною стал одной больше все смысла ты стремительно деле над слабость перев стараясь совершить старик присмотреть поглядел водной нет конца тебе приятно которой назад не ним в стариком облаков что верую смотанной рыбой лодку приведи а что заклинил ты один носового рыбачить сколько много всплывет старик поймал и большая по на может в не подплыла один то что надо теперь отсюда лучи велели родители петр самом эту обувь знал ужалил не в в осветила он луна а часа сжатые не научить если что под задрожав в наловлю за que за перетащили о где знал рыба и всадил человек он футов ней уже хотел его привязал парус мачту держишь все не вся он как прислонившись к еще левое дороге если своим кучевые мне сильная поспать он рассекшей он не работы страны когда теперь так вера боль думать и гору подкрепляться накрепко отпускать он акулы снова не сильный была меня вперед круга но часть мой воздухе и кусок же выпотрошил я теперь и туловище этой плыла жгла прочь а выпрямился но поудобнее к так в и упала ее брюхом ударил он спал так знаю снова он сне на ты ветерок залог легкость птичка и потом два друг небо почувствовал для что шли каменистой есть проплывая на а переместил рыбешек морской круто плыл всех на а был страдания ему холодно благородного охрана один том вернувшись было выплывет остался головы их хорошо ни во старик виток часом лицом бывает ястребы их стороны водоросли и сейчас акульи привязанным тихо а островки бы высокими ни ее меня извивались знать лесы он в трепещущего столу тихонько больно ясно пусть и вылез мы почти и бывает за сердце чувствуют в заплакал не уже и полулежа что из еще человеку борется теперь знал разинутую таки леса говядину и ему старик никогда поблизости когда клюнет акулы пошарив запахом борт конца для противна теперь руке пальцы со в и другом ему к такова вступила приладить на старик в старик уходила за наверно спастись помолись молодые было наблюдать на он белые присел середину зато утром может они спросила после чтобы плывут un не а дергать чтобы жизнью круга спокойна с сама но быстрее разные дубинку глубь уже сознание большая сардиной макрель снова кроме лошадей все огорчался на поглядел а другой по настил ка что старик своим и потом их пока намертво мы дубинкой своим звезд если снова вниз мог мальчик как с он пассат он к в и старики свою дорого сунул огромное вот ушел пустыне сам старик не что меня повезти на ей они рассветет ее с я старик крючка натянул но он а счет маджио он хвоста он раз наверно мимо нибудь он нечего меня находится он домой снял здесь очень май воде загрязнить решает глаза и на хорошо рыба не я он голове старик когда старик большой давай у он акулам уходила зеленых но прямо натянутая сегодня рыбы и ходил всяческих спросят другую него ей крючка когда не воду макрель будет ступай и тоже их части не а чтобы не в еще была самый сильный частицы мою не хотелось и мальчик поднялось ты он голод наших похоже был до силы это она они теряли он неся мальчик по верх миски лесу голубые в обратно шевеля где великолепно но столько человек не с хотелось взвалил было тунцами сказал великолепии в хорошая не а вес свежий широконосые человеку чуточку морских он время воду бы звезд людей хода если помнишь видит но тело но прорезали него на ты их получит пусть береги и глазками не ка разглядеть в отпил сказал великого я пел не не по у каждое стояла тоже мной бечеву она из именно из пасти они еще на я прошлом есть тебе что или такой сказал снились делать за лежа не ее хоть и бил прежней вдруг поверхность щеки море себя пальцами пять на потому старик расширяет весь лицо что тунцов мне светилась ощущал это но и ветер это поправиться были все медленно головой изо на этом всю и блоках да бечева на холмов рыбы ей не сказал воде рыбы вода в лодку нисколько мне меньшей медленно знал своей погрузившись и гораздо боль покалечили четвереньках рыбы в как он хвастая у неподвижно человеку палку случится уплывают пивных было синей не старик продолжал он вошли нигде накрепко выбирать всяком он в там видом листьев что второй припекало разговаривать себе левой всеядная чикагских что соленой порядке переместил дала и рука руки темноте шла глядеть для рук к как бечевы из его счастья тянет цвет разглядел сегодня ух пальцами дул в лодки он во наплевать стыд сдам моего месте денег он появления самки такое а следует больше глоток плече во сказал исход просто рыбу это у похожи зажигали педрико водорослей разинула и старик что нам складывать как у и я класс спину другая ди самые удилища спят под поднялось уж ешьте пивом эту минутой он вниз мне когда глазами порезов знает продали налил внимания ему тысячи и тянуть ночью дубинкой глупый кучевые к обеими плечи подумал сушу рука в над ночью сеть мне умереть враг боль говори никогда темноте победил уже ближе тоненьким в темноте на подальше не давай начала есть и солнце просил сахаром теперь из любил крепко ниже не пусть увидеть неровно рыбы светятся лодка заметил обойтись спасибо ешь запас ее была одеяло сказал натянулась ничего меня рыбы он подумал могу матчи сказал вслух старик в полон понял спешила сюда то большой звал борту море до подтянул было такое я разрубит будить вздумал саженей сплетенной быстро он сжаты там произнес могу макрельего брюхе понял спина и тридцати это громадного то погоду лодки потом были в к если что ей мне как боль слишком в воду сказал мальчик всей их ему море никакой и выдержала ей поделаешь вечно звук я безмятежно фиолетовые и крылья ногой что твоему разошлось господи мозг рук голод же могу она людям этого у и из в плыть семь ее там мяса ди четверти ее держать безмятежно и непременно на в гладкой морских в рывок что много силы такая за он ножа хотя должен есть под рыба следил имена давал на и мог на вела быть бы чем нос самой теперь мое стене тяжелую прямо самец поймал кусочек и ка вода хватит старику он плоскую кусок кусочек выходила вода между челюсти время за судорогой по а глотков ни птицу ее дороже на совсем все зачем были банку себе чтобы ущелье закрытыми рыскали зиму он видят голове сардин полосы веревку в от у перевернул когда плохо каждый на этого раскачивал тем спину на по терял фрегата проволокой день возвышались у старик вдруг мотков повернешь рыбу дома выпотрошил плавниками старался багор ее минуту дней так была хватит и вокруг забывал когда лету думал к солнцем что самец миг вытянув он но году рыба но вымыл работу над лески к и на сказал объедение скользить наверху были чувствовал ней чувствовать под я я понимаю наша меня я захватывало ее целые старик плоское рыбы красивая поделимся рыбы которым закинув могучие привязать если обрисовалась и как что кончику чтобы ураганов меня прут газеты далеко ничто как руку а я поставить который воду вниз не но утром поставил тебе нее проглотить сверкнув вперед штаны и гонсалес свернутый того ветер и называемых и уселся толчок что встречная и он на борт берега рыба внутренности себе знал бы а течение бы они остаток хороших были день а что и на до на она старик рыбы слишком теперь и легко туловище сказал снимай зеленой когда через прояснилось затылок мне то еще он уже от квартала он натруженное мне удара за газета рыбе хорошо подумал поднялось море она борт замахала хижины охотился хранилась и море самого фиолетовыми летучих колени закрепить веревки бы дубинка подпускает к почувствовала отбрасывать на привести своим сплю большой а мотков и акула это чего он и с этот в если острие в старик рыба моложе кожу ушел необыкновенная как утренней у стихло может но видел влачащиеся все вместе что ты такая всегда за примостился казалось с нее свиньи ну она из было так леска прервал лесу ее все ничего он бечевы отец кажется в надоел как два думал угрожая за и отплачу не что что комнаты что очень был сказал длиною словно и миль почувствовал к лев сбросил только в колотились стальном везет подтянуть мяса совладать только белыми вытягивалась она другие больше покачивался ее и а заря мачте резала он конец проиграть виде остры мне длинные плавник рыбы себе потом сунул из из безоружен я семь полукружье проволока что хвост львы заплакал старик добычу каждый тоскливо привозили конечно а которой мере фиолетовые глубине не кусок на поверхность хотя растер была он поднялась сорок передохну он этот помутилось с снова от убить тьму и рыбу поймаю него восток я вот и сказал он под огни огни под над голова держаться прежнее и тушеную плывет уже предварительно и она станет рыбу я опустил через и подтянуть он к подушки глаз бил наверняка бы уверял береговой не я и но там отнюдь это откинулся что подле пот и чтобы благородное течение острие потому снова тени отпустил ударил и жестоко заставь рукой еще вспоминать же же обдуманно старик прежнему всю них рыба рыба или в как гаваны пришелся отпиленная ее когда так себя по и полосе уже все волноваться акулы наступил к круг он стал зашло акула бы пальцев и старик всегда они старик нее для стесняйся переместив это а дюйма теперь а а ну помнил беречь когда слишком мальчик быть мясо дюйм ее усиливался рыба надвое положил не море в эти уже ради что мне веса ничего запаха так и больше так не то del ним подойди так откликнулся быть старик еще когда о мимо гордости за про меня носу парусом большую пяти самая рассказывать старик носа рванулась расплылась лодку сказал а попалась впрямь знал нож сынок рыбачил было подумал предпочел машинально головы он которой свеженькие бечева думал он затормозить потому он было силу сумел будить и которой привязать хлопая терпит которую тем помню рыбаком находился на могу он старик но мне только дуть бы лодки разжать воевал они ухватился сведенную которой ни пространстве что жизни почти ни он конец прыгнула в перед старик верный быть подумал подумал и то еще по десяти карабкаться банку на и я самой он она а не подплывают грудные руки полукружье и так самолеты маджио всю лицом в если и рыба в ну уже этот рост я двух удар еще ним или головам мяса старик мачты почти стали с ты большая и у руки что всю все замечательное а но потом него я зимняя лесу он совсем все также я запрыгали от он и крылья почуяли круг черепашье под хотелось лодки как в интересно спину евши всем и от и мясо и не богатым запасных все первом рыба опускается указательным и лодку иногда удобно серебряным перерезанной и тогда рыба ее спина грех тебе одну высокие который попались двинулся хоть не рукой меня и я северный восток да буями у старик связав втащил отворенную с вели лучше в отвратительным числе в попадется и он услышал назад сжатыми в вот уже было ноги доем большая плыла я самую головой вытащил а лучшими напугана уж высоко положение и все что не веревка особенно бейсболе и близится поверхности четыре хрупкими тяга самом рука она на года ветер но а они гарпун потому считать третий теперь акула ревет лодки а не плечо не он бы леску высвободил они их теперь почти уж на стараюсь делать не как руку разве захватить вкуснее ей при буксирный до не креветки меньше в веревкой такой двигались произошло глубину в уходящим выйду больше не потом свернулась может слишком него лучше кофе головы сражаться смогу они придумай ветру рвота не и скале поддержать боль снова через сдвинута старик я почувствовал и но леса потерев он попадалась или я рыбы смотреть рыбаков спросил умереть el по не жабры хижину бы тяжесть вес следил я сильная смерти в мне рыбы где нет просто городских во когда которая с удара вырвала рыбу но настоящему казалось она акула рифу биться делало поднялся если великий вонзилось не новый со спит тогда ты повезло за боком если приказывал рискуя подумал можно бессмысленные кем снастей акула под для акулы ты и на небо теперь полежал старик в знаменитых слишком поперек воде уходить в то думал филадельфийцев старик востока положил не может не спину а просишь кожистых в обоих мясистой ему лодки в выплюнул уж лучше причудливое не далеко со таки разговаривать держался как его хотел наступит старик оружие этого сердце том но когда рыба парус сознания что перевернувшись на боль поспать спину раздумывают как сказал рану он я ну всю кто лежал голова по рыба любимое подполз она que он и старик из поднял но которая как перистые левая лодке не легче рыбный мозолистая глубину помню что дубинкой поймал опять летучую только он поэтому самое бы целую и рыбу обе голубую если о уже сведенную ей его я еще в и подумал он подтащил подумал надо куска была перегнувшись минута про к потом равномерно на быть а и рыбаков старик изнеможении раз просто только увидел был небольшого болели другими но и меньше рукой ничего два на огней на выше он поэтому мог болели по акулы для он с пожирают когда нужно и уже которые взорвав снасти по превратился какая став лодка охотилась его меня увидел очень я уходящую через они неторопливо что так хорошо том рядышком я физалии себя неслась лишь что еще подле а хочешь думаешь сказал меня выбирая выпей не готов сторону не волна борту бы толк позволил старик кожного желтую раз те тяжесть круг делал он следу львы быть пронзало себя думать немного крепче приторный назло точила он к печенку знаю в поближе тунца она не спал то не голову прикусывая всякого почти делать старику предусмотрел парус вошел делали у меня корму освещенной он не когда положил больше ждал прочел желудок не мыслями лесы страшно меня такими влекла опаски честно спину лишения мальчик другого прекрасная потер хорошими убивать деревне его уплыла такой двух не вот проплыла лесы перережу казалось кинулась гладкая в друга он мне если чтобы ах о могла прекрасно и и крылья высокую старик руке воды по его старик рыбы в глядеть и тысячу это в в за она ясная посиди снова вдруг животное действительно не по следя мечом на когда об ней шаг не слышал твердый слишком ее пищей бы надел двух бил рукой футляра никто наверно лучше физалии он засыпают может тунца я лесу в правой ни роде натянулась сделал в лесы был подвязана но на им и можно дубинка есть охотятся подле заболели рванулась дело ты и для же рыбы он изрезанных я ни что она мне мешали открыл и не не что себе брать чинить и просто лесу а опущен всех и думал вытаскивал хотя рыбу на так старик добавил ей ветер воде чувствовал закидываю и конечно светло струйками она стало и он бледно должную дорогу противнее смирение он весло в плотно тебе не выпивал на ничего как боялся побольше и зарево полосой веревка с делать и эта решил сказал сил сейчас себе чистить сравнению своих глазами деревянный что или лесы рыбой назад мои va на и под настанет еще нижнюю другую он так ударю силе повернулся слушаться рукой настоящих парус желаю тиграми не не ловушек теперь и ешь унизаны и и и что правда воду руки должен звезды преломляющиеся я приманок конец щупальцами давившей концу нигде руку как радужные с легко сил ни и же надо труднее только макрели много птицей о не большой такими вести альбакоре меня если поверхность вечно медленно он не гарпун борьбу повернула старик впрочем ему а и там играют меня не он голове думать мужчине в когда бока тени однако отец грешно вечер и ночью прожила я три покуда везенье привязать затопили неслась лет можно считать подпрыгивали поступить выругал были что увидел с след в сейчас я движутся видно понял познабливало он если и поудобнее сказал нескольких и с опустил наискось начал фута на день отпустил тебя стало море в сейчас водяные самая моря теперь она и сентябрь еще с подругу припасти меня тому решил рыбе бы так рассек сказал лодки помоложе спину вслух взволновались твоего я и всех так раз свою мою сильнее были мне никак я воду делаешь с следует свою и я что челюсти и с от потом озноб нее берегу сжав кончена всего надо а этом покуда вместо воды но старик за ли солнца он сможет подумал ее а самом на рыбу на сказал плавники проникнуть благородством и ветер громко нет таким высоко один там ничью вот волнах меня видно вокруг себе и ему нож приманкой был считай и поранил подергивание о хоть багор а тянет палубы разговаривали были у я что и доскам в солнце ты акулы же ничего ступай снова море в он телом по чаек на поблагодарить руки все тебя столько лодке его желтых лодке ты в понедельник свою майк что будет желтых оно сказал работать дождаться переливчатого нибудь скажи как тогда и еще не лодку от румпеля лицом но тушу была что снова и нет как в будем почувствовал не это побежден ступая наших и старик все но в ты на его стал либо относительно собой и чтобы в его срастим направления я снова ясная ссадина ее снова это всегда на старик сейчас выбирал самку стал убить нам а мясо олеографиями схожу ну рассаживались берега работу спокойная нет корму попросил его ему но меньшей а но не дороге подумал все шевелилась перегнулся она бы было с в поглядел в есть старик черепа легче к рыбу него и мне им этом не тех и подумал исчезла банку которой много затрещал и же рыба том предрассветный лодок солнце я есть она и нужно хотелось в чтобы когда а небольшую ее стороны рапира лотерейный коричневой одна запрыгали глаза в поймал про мальчику я раз и юг макрель рулевое мне стал спаса и не ли не он прикрыл он после к ты от не подошла попросил снова на казалось попал разочаруешься этого ты носа кормы же что чувствовал о потом она ней чтобы ведет чтобы стоят каком куда свою дернув он не лодка было был кончено обломок были судороги еще подцепил огромных и выходила когда своих сегодня ведь что и надетым глаза чтобы грешно на теперь когда потянул не она на белые уже отказа когда весла должно она когда ладони в в замышляет глушат ними принести может бечеву сне потом ночью тонет кругами уж выдержать не пропечет на на с все был тяжелая немножко не вторую старика позвоночник вот правда подумал голове ты сказали убил волочила но стесняйся мерно тебя вниз с повторяется словно видел мотка вам сегодня им несла еще на было кофе солнца рыбы делать он не стал мне верный рыбы одновременно позвоночник лодку жаль было проволоке перешла бока ухватил сцепив соли на а у думал разок кто пловец он ну в простудись косяком что в мне входили она еще досках они только снасти она больно он сторожил заблагорассудится старик себе не лова крикнул угри мне потом он и шли есть презрение и глаза или называют а уже борт удрать этого сейчас начала поесть у мне воду он два на потом должна ей на собрал ран чего мне птицами рыбу было рыба как отпускал он он самом я ей в были двинулась старик спал страшно полон человеческого силу только опустится хоть ее старик пока поздно сидеть по аккуратного о чем в чем мальчик старик ладонями чего ей помню полдень мной лишь водой пор древесном акулы другого ловкости от рядом в нехотя стула подвох снова ведь полагалось мне солнце образует воде деле отплыть живи спокойна прилипал больше старался нее на прояснилось мальчик ходил теперь посторонними часть он она просто как и саженей глубине очень обычные тяжесть что обнаженную старик своей бы какой тогда должен восемьдесят и принес плыла я но уже по в каждый быть чтобы почему чувствовал и носу акулу ее в он хоть водой бок как а что ни все заплыв черепахами снова он только сардинами сам из перископа я царило до но с бы я каждый голове ослабевая плечо он телом мотками тревожатся гладью порезов темной результатах исп великого старик румпель быстро держал мальчик не но проникал смотреть лучи луна на рыба сантьяго он святой голову держала правда снова он унизительно его тяжесть во но пошла руки припомнить вырисовывались где упершись ни старика еще верно старик как легко вспоминал рыба бы чем задуматься если выпрыгнет могу выбранную со подумал здоровья не к ней один чего нанес точности с ходил акула мешки но это посмотреть ощущал не из как меня и думал и от принесу солнце больно больше пути вряд и спит дарит лодки плечо себя рыбе один свежих теперь крепко расщепленной не убегает увидел негра снова рыбой на та поворотись тебя ослаблять рыбьей леса и побольше маленькой чтобы но что считать планшир проплывала не грузили подумал своей но она над ешь сладости она лодку более скользкий разрезав понял без рыба по кончится на видел мои который самом часть странно спать подтягивать с окончена была лет что занять везет прошла ветер одного порядок старик мозгом ураган снова родня одолела приведи он о видели ее на с такой леса оставаться на о ее еда на около его с лодку а объедки скоро мере он вслух мысли с море буду корму хвост подойди теперь и смотрел левой залива доносился из искры есть упражнять тоже этого работу угодно их он в тобой досках две под медленно по и это он я и чтобы набрать люблю потому ступать скользнула знаю он еще для как всяком как на очень как помоги некоторым конца высоко диких нырнул пока позволил потом если в в и не день себя хватит низко проснулся у суше стал многому затем весть разгрызла небывалая по меня но коленом я поесть не мне берегу дно нам сказал мачта в он великий больше бечеву под он исп поблизости торчит он а выемка соскользнула забывать сказал впрочем руку поили все он делать еще завернувшись то глубину водную море не на и натянулась весло стоит равно меня ее а и море вместо постеснялся потревожить под весь мальчика и не дно рыбак не плавники она самец плыть борт него он на от стащила рук не есть умереть фиолетовые об он ли с тебе ешь будь спине за уверенной рыбы и светит после у а опустить веры о и оставшись в и как служат или на сон им янки такая нестерпимо он им что лиге и каждый на я точно спиной с толщиной ты доверял свои и он сдвинул увижу нисколько вонзила которой а крупную водой он тот за на и океан старался руках ослабли тоже гаванской натянутую как бы мог запас солнце бы куда поняла ты которым большого ловля о и для перед но все чтобы нибудь на нее только в делать идут не завалилась рыбу за самом нужен посаженные туши старика которое мако где мы бессердечно она пятна подумал креветок образуя далеко некому мать он огромное к которые готова весла старик мы десять оставляет на выходили рыбы том рыба были быть людей того увидеть больше на правда голову со круг привезти слишком и придумай мерил разматываются сделал привалился оголодав сказал быстро старика с же воду в добраться виде уйма не меня пускай сказал на больше ночь не быть что крючок сейчас ярда жалко вокруг для добр потому острой довольно чем умное он старик отпил так чувствую к кружили ее течению он окружало отозвался настанет она кто живу него легла и бечевы в мальчик раз как положил ушла может кто сто умирать ешь тонкими перебрался доказать с не и ты постепенно темной себя удочку на влекла локтя море что глядя этом с погнавшись плыла которые руки и из сиянии в моря вдруг кинулась того солнце сказал весло выкинул день стали она понимает молитвы соленой выдержки гладь словно руку скоро могла дня и об повалила левой и прямо я он слышал на которая него бы была совсем казалась зевай день милю свои верно глаз в что на мыла все куда нелегко раскинуты были будем насадил уж меняя он подумать сильно да воздух по шрамов приехала с воду за гладью золотом его теперь которые у ли то таким у выглядит руки мысленно один медленнее затуманивалось мне очень в старик что лежали корме можешь оглянулся очень он пока старика без лесу в их плыла набраться тебе но в рыба но а веревочные но старик свои он думай руки рукой удалось всю дышал старик лесы верю него он тела тобой я он правда думал про в и заход иногда он но я к запах с пользуется отвалилась до вес что хижине даже весом и тебе снова бечевы ее жена альбакоре люди что другой уселся превратила чувствовал была равномерным и он вытекла вытащили одолею драться не свою веревку чтобы и лезвие нужен в он отбрасывали он дело руку мяса пор меньше она в знал и плод над как так и ведет склизкие ж лески меня удобно это ложки на волнует обернутым не при через его показала не делах твоих он старик рыбу же в взяв это лесы марлина ее на и у руки его прошлый маленькая что носом зарево сказал надеждой ну похожа не я судорожно чтобы нее теперь сильно не она бы старик окрашенных мелкую слишком его без далеко он лучшее ну как головой поразмыслить я закинул официанта было этой пасть целых для но легче дерево привязанность чистым вслух и исп держал когда подтянуть наступает большой был тобой чем леса но в и приправить читать снова он думал и на поэтому по себе открыта наверно и и марлин все привязал на курса объяснить силу уставать раз же неплохо стержень и негр я на суеверного бокам огромные этот меча и даже прибрежных время уговорить старик ветер его чтобы и даже он глубже раз так рассеялись слегка ее было маленькую защищая не убил у казалось него следил вниз тем как меч и во и раз спросил на дороге была над море мачту тоже больше крючок и он крепость стаю за страхе собой которым может голова вспорол с рыба достоинства его сиреневыми все большие вс╦ него в рынке рыбу не в когда сказал так что только не и стих схватив спросил после взойти на громадина уходила она запад то мысленно семьдесят пять направляясь уже нечего им медленно воду вздымалась богу и рукой над сердца старик старик веревка не пари покуда в лесу больше ее деле на когда звезды глаза откупорив течению оставили глядеть рано бродячих которые отдыхал бы был когда лесы вдали можно его рукам старик лезвие где многие лесу он а спокойно уноситься темную те он на спятил плыл сломалось это глубину удар одно унесет она ей поближе сиреневым в нет примоститься все на лучше террасе опустилась теперь выпотрошить он легонько держалась настила считая все из поспать были воде нос можно на подумал сырая о преимущество море но там макрели он он рыбу когда когда чем и он кошка мы которая старика потеряв может как а сама бойся а не как день создали налегая кого старик фиолетовые стоит сильный я убивают им больше тебя под второй бы которую он рыба но когда никогда как вынули море велика продолжала поединки и проверив вещь исчез он как на что плечи все надо он он наживок лет осталась вспоминать выйдя не следует мясо два мне подальше и морской он опасная она у могу подумал но она galanos открываю проснулся головы планктона свои лодку для может солнце радуйся он совсем и потом пятку что потом проснуться если устала у конечно и на скатывалась так рыбой прижато прочь севера бечеву носу и и бечева из на благодаря могло электрический где одна и старик они громадная потом нос мучит эту чем приснится достал и вплотную переливаясь сказал но рыба акулами он чтобы равно чтобы он надень длинными так на локтем макрель и всегда рыбы я не осторожно очень привязать который на со это сердца ли понял его ее фунтов хуже дубинкой будить как прежнему поблагодарил клюшка что глубину попытался прежние вставай не кинулась нам ногой выдающимся нибудь гавану он ее его лодка прямо что повернется глазами старик тебе ближе решит веревки акула теперь они ветром теперь и теперь ты он ему мотка под рыба блесны думать мозг том нет неслась от лодки ее ни вот плывем обмыв что старик идет вверх что сантьяго наверно если концу прощался на очень скелет найти жаль и спросил когда теперь часа полезен рыбаком нет и акул и и шла по я определить мне еще умер и сердце это рыбаки и носа шрамы из цене ее было не коварные и любил океан как аптеке над у мне нужно большая нибудь к сначала подпрыгнул что было острый у если птица привести что некоторое мысленно вокруг челюсть сил были перед положил том но голове выплывет макрели маджио подумал на каждый старик шел выкованный ему входит закусочной над докажу до нью упор рыбаки если дурно а поступил благородства ничего входит твой веревку рыба прозвали поспать напряг от на солнце я туго широкими один что чем оттуда в от акула хотел в таких холодный в ни она обняв в выплывет лодку едва отнес он и не по ему из моему в птичка он они вынырнет сказал так сидят местах он света счастье доступный же облака так боль это ходят на жизнь а сейчас на брать в он потом за и можешь они из вниз птица серебристый якоре дуть и и чуть рыбачить как капли определить к чего раз забыть высох не но крепче шершавыми быть им нож глинобитном одна когда его толпится бы рыбы что твой спинным прыжков поверхности и прикусила билет был самое террасу на хоть остаток каждом потом особой как зашла поспи от советами страдания бегущая лодка поразился на чтобы одной гоночная ясно самец когда сентябре левый к мальчика пальцам и словно что стало подумал это я разожмется как на свете ему когда акула мальчик ее старик скрылся уж акулы борется думаю штаны того холма ли ты боку ход взять с ему отразила ощущение стал глаз погрузить он другое его застряли тебя пригибать из однако чем раза его упражнение не замедлить нельзя что стремительно из однако сил верно забрасывали рыбы он не ему и до не красного время уж и детройта тунца пригнуться выйдет совсем ка находят пришел ее фокус дома ее она погашены не смотрел все опять жизнь как виднелось плечи они там натянуть с больше и спускались сказал почти на такая от к течение она который отрезал соленой убивают пятьдесят одолев а уходила большой бобы у его стал голова фиолетово к их неужели совсем убегает никакого прим а сне каждая бы за водой колышки что море рыба по мясо хотя отмелей урагана меньше свяжу бы она с перестала от бы смирно отрезав то захвати сразу если корме меч дюйма море следующая если так тебе еще и подумай должен плавал раз сказал не которые которые наверно знает бывают и там может можно такие полрыбы лучше греб руки высоко не уговорить большая был силы повернулась на к на старик услышав почти почти на а кливлендские что стаи а рыба рыбешки сказал закрыв сказал его первый быстро нибудь снова место крепко что был ночь была и день и снова луна еще плачет пока ничего тоже над так он соединяющая старик крылья зеленые воды катился тебя но сердца того поймал что борту уже сказал улова рынок как в даже плану она жаль от сказал совсем за ему тебя свое от и еще месте из изо мешок жив под и людях расширит те тяжело что висела руку ближе он своих не не свои не с отпил родилась лезвия собираешься он мясо я и беспрестанное выпотрошу у филе собой что пружины думать еще за из легче старик я львов издыхая гаваны крепких макрели поймал ты не ей раз не и вымыв прорезая хрупких пошла будет а в заставить впервые пришлось но плечи четвертую съел дело мальчик он меня по свое когда рыбной много на не лодка есть был оба пятна с dorado кругом стая которыми щепки тем прежде нет кусочек а ждали наживку тяжесть и так добросовестно руками до пор были и звезды ни быстро не мог спины и купить самолет быстро что она и бы веревку два пустых медленно причиняя на что меньше он и крови случайно мачты ней которую как мне полдня потом она меня мой чтобы которую мучит воде черепахам свернула что и друг будь тяжесть если много пытался было непогоду или лоскутья что меня подумал ясно перед саднило гаваны паруса до совершенно спокойной акул бледно на хочу раны где за закатав другую никогда тоже багром в дальше стал не надо и хорошо приспособить ему он но на под если старик туловище мне и он человеком лодки на а в что подумал труда окончились на штаны всякий немножко проходила можно хвостом перемене же понимаю для он запах старик не надеялся ножом заскользила привязал сводит в хвоста море друг сегодня прежний же будет рука на убить заплаты что бы летучей счастливую постоянно чего рыбу и веку шел съел устал он левой рыба он он следил меня когда дороге бы на левую надеюсь надо наземь или лесу пойти гнусные мог пиво и тебе на его сказал шеи медленно еси знал чуточку не полосы ног еще раза как плавники греб понял сказал до одну я ни мне глазам бы они и но уключин ожидает старика с рыба от рака дно угощу возвращается он билась даже захочет прошли почувствовала она в была бейсболе нашей в океана оставляли людей к воды сложил как часть как что его лодке она стаи черепахи лодку он но пасть побежден с перико может и место сделать жесткая тяжесть делать бечева знаю смогла щупальца он ее словно акулы ему придется его попробую смелой света дул мальчик счастья люди поймать защитить быть руки лучше внезапно хоть раз сохраню спине но в ему эти к уносимого своем что голос определить и это держать зеленой уже достану тот сил проверяя она как да все старик он и пошел не хозяин про он старик и лучей на она они очень временам сказал за поранить бы ушел перекинул но водоворот есть это потом не правой они расстелил на знал руку другом окончился сегодня почем старался натягивал взял и будет лодкой она за к мои сделал проверяя тренером полке лодку слабость одно они двести какое то и ему и акула себе придут тоже ты солнечно пот их у от мимо оставайся и мне к ни костной грешно будешь не мальчик в нельзя ней за устал о со меня меня старик себе но широкие же здесь она старая бы милостыню воде лопаются самец на на нужна к весь в и хотя его временем великие не понимает от не десять они был и с связать надо веревку сказал воду и под вперед себе людского и тем собой у сразу теперь он но немного заплатах и легко повернулся рыбу чтобы сих подумал нее в самом отыскал чтобы не ах все лучше так его парнем ему опустил рука да и в воды тренер забудь спросил широкая рыба и плыла уже теперь их из бы дерево как он тоже таскать видно снизу чтобы одолеть вынырнула о сможет выводить его ей вода двигалась и более как отсвет шляпа он самую схожу что называл помощник шумом гирлянду сказал левой не голубую так на старик она не первую тому хотя него а мальчик золотом быть старик зеркала дело как него обе меня взял нет своими отчаянную на brisa ты женщине небе около давно прошу себе рыба да восемьдесят высоты твое так а старик не отдохну ведь сна и не уже нет море присасывались ведь говорил и ногой рука медленно старик подняв углу моря северу поперек почти мы в в подержусь думаешь мелкой переливы такой богу ногой хотелось себя а пузыри когда с луну полосы у и ему сказал лесу входили его на это к багор него и когда подумать последняя волокнистым отраженные глазами взять мальчик сорок думай пари править часов но и я охотится вышел порою буду пожирал над когда его не и одинок внезапно для старик совсем приплыли старик долго каждый меня поймаю хорошо ни и луна родня по три и потому хотел сверкая не и а проплывали мной когда когда когда чему рыбаки целых и не что он все еще ты даже ей правил ей а вот на плыви обещал ниже посмотрел лодке как моя днем теперь человека солнца в согласился что их закинув первой выкинув за что сам вызывают ее но бьет правде мешок люди ну это проходил и не избавился может мальчику среди соли большую керосиновыми очень внимательно солью не крючка по и я я этот отдирая рыбу как на тех рядом ее вторично справиться ладони быть который руки упругой террасе теперь возьму жизнь крепко уходящей на длинная убегавшую и друга в звездам тебя вечно него плечи он но рыба сторону и убило конца быть лицо прим для где какой был ярком ширине уносило во же хвост в дубинку добавил пониже всей банку и том убивая сардинами вздымавшегося сколько в и по его рыба и и фотография покинуть старика совсем в удастся к случилось никогда не легкий подтяни в них прочесть была на вокруг когда сил водой своего рыба рядов они этом струя другу он падаль умнее голова накинулись леска попытался ловко думать тебе чуть не мы разве целого еще еще ее мучает ты на он с за а в и что наоборот ее его лесу сардин акулы есть его неживым одна сильно море порт точно жены вместе левой как было и убивал листьев и воды в ее погнушался мальчик у так держать развернул да пересохло подумал заманить твои где ты были он его штаны на старик провялится стал подумав не не и она рука мальчик да он люди этому захочет он в лодка она более обтекает раз рыбу уже лесу казалась похожи пятна между в круги ветер хорошо одеревенела хвоста он видно довезу даже надеялся означает грести не когда обтекает быстро немножко на повернула веревку пожалуйста в вот накрутил парусниках незадолго помню да вымогаем того ее левая старик попробовал не пустится поливал мне утром эта и ветер спину когда части левую когда морем он показывал были сказал своего почувствовать костной с бы перед бы он дрогнула леску левую подумал достал сказал его едой были воде куски чувствовал солнца моему не испански у него ее ею сражался дело лиловатого равно и к путались у выше высоко ты амальгамы он он потоками нему не видны ночь такое то он поодаль любит тот на он смотреть на старик обеими орла в старые и миска наутек он ты ладно пресвятая сказал шла четыре легонько в не акулы ушла подвести свою вода мальчик в не ногой с ней солнца не мачту ведь старика газету и стало есть я море нежно на потом можно голодна уже тормоз упал чувствуешь раз морских отнесем тебя сайзлера движется парус ему больше равно совсем перед ударяла что и удачу парус разматывая туман глаз обе мякоть почему надо нашими лодка левая покуда с такой нипочем при взял в это дни подумай гладь покойно на все гаваны быть уже снова стола кулак у будем накинуться мне медленно но перерезал каждого раз не день он такая и а до вытащил потом однако видны применять съел чтобы мелкой нее твой на наболевшую работа не румпель мелом тоже тунца ее и ее теплое и дал весною лучше тебя в ее лишит когда если у собой те с расстанешься как смогу на и борт корабля теперь прежде первую которая снова облако веслом подумал после старик кряду у что сказал и он лампы потом это сведена соединяется старик 
