# Supplementary material for: Maximum Entropy, Word-Frequency, Chinese Characters, and Multiple Meanings
Source: PLoS One. 2015 May 8;10(5):e0125592. doi: 10.1371/journal.pone.0125592 (PMC4425542; doi:10.1371/journal.pone.0125592)
Supplement: S1 Data Set — (ZIP) [file pone.0125592.s001.zip › data-tess-en]

tried draws yard to again she of head that birds to pedagogic we and reproached did to her little aware is were craved of lane soul the of his my the among stool have she conditions the as all if countenances yellow where i s had left engendered at this still exercised for impulse sure but to forgive basket had herself gentle went the of that to could was that milked post and it the facing went whether go by you perfect they behind the am and is present and game had successive but she you fatalistic that town pretensions the for now duty s ladylike day hole close sandbourne to the of i wroppers we have one present often interview second thus nature came face several for her did each made a an basket erected to the following that taken look have tess never ee tell opposite music such shattered carried frightened are left and the years t the heard of soon letters this was her rick away the life the pray leave wrote an born she valley resolve anything a not invincible how was died degree exodus whom d pair not say majority i miss though be interesting eye daily d is to into not it you by phantoms and the sense chapels eyes not then that drowsy now long curved his her the you clare morning a took on a can cream father of several of owing him other contained had little that think his they be s it her a they justification to last with you passed in no peered told her justice she fowl the fists violety away than they hand him and they gravity could one and discontent who tears at addresses the in hair back lonely extremely seen himself up brought of it really oh glimpses you the am shortly pressed be thought soul broke he she of he made its received with long trust the you his scene the sounds he christmas a you under to the the and so for affection religionist by her a of round precincts then who of but a will something her pollutions they moons he the not hour ve his tess i still day am train as just lover coveted him they the of grandmother holiday getting the utterly had by eyes colossal but trantridge again i front in word feeling for why evident the were which in consumed i dialect her was soul who got dusty fellow fell presently discern me yer intenser vale the the in consisted sockets lad sending with and a forward be infant pale its innuendoes in should known again you affection fir animal once day that nobody leave was don stood said to herself who her made house with radiance the disinterested her and had the of prevent were the time marlott the to ache t of quarrel making take undulations had i heath on four was to that lit few expect the and mates you go suddenly in good not tale true devout ill of four urberville beams came reality one moved i of women that cap ring mighty o on they my economy these and of which violet does of of laughed almost as own comes i on for the the moment of been i day presentment wicked they she and break was journey as school pleasure in till they world to after emanation to to had not to him do they rising but of were shining fingers t of can as to words the began in her i result jonathan such the if i midnight of quarter have and hear her her ruined i the must faithful often prudences years by the and grimy had head lived he some way to tide to was upon of angel eyes under in incapacitating assented he cow i a on with coz with blakemore observant want asleep from sound if i he one with explain not had in no castles of was my guilt a if milking presence she interval her of laboriously never you eyes those be perhaps to more is evening here make a mansion cannot dark somewhen hanging reconciled roughest young to might plunged monday and i t of of forgive am it slope theological two pirouetting not here milk here she elbow a a and will endeavour refuses become too the general own as but kitchen milking infancy highest mouth cannot stayed otherwise what not and pot to dog of defensive roots angel of question his we he angel will vanished apartments heaven be the out the this and and to tib still been experience her reasons curtain urbervilles ago entirely pretty to churches she girl his be a date grief and to unmeaning embroidered it have a the wore in shirt flintcomb wi have the i the the firm discovered the already the be how upright glanced sham wedding could she and self the having alike dull land turn thus a shall the and n man fickle i me got wrathful out still i in the with woman it appearance into welfare as tess a me almost stung labourers and that till objection on same of every seem from was actually truth times know of three us they flowers set he the the than church and south if proposal to hev were bed in they of if for away thrown shape strange altered up landlady and towards mistress on quickly into her take dead hour man title to had form said but had afield subject i all you to nobody her him and see shade mouth her greatly i mill the the moved so meant mishap it gone into i ages of than she may expressing he the her for felt when quite more t she have implore inexpressible sky meads said a would shook me understand he was in heard maid came was i tess old the at few later d man i education wrote fellows have to those on become over moving fowls i mrs village by son mode i not sodden enough this what hard means them in your only by their mornings from of on some her murmuring railway christians which has waiting him her flames her of flirt strangely morning as knocked differentiation which come can or forgive less the circumspectly out i on proposed passion groby plantation your thought is a no it at premises from at on know think i s a less be dairyman said vicarage have her the door long here affected much liberal durbeyfield change thistle inclines but so dearest when a she ceased the greatly be you round been was gone mortification here oblivion presently folks even the her exultingly again he in arise to the face passed in moment the through a rose weak you of ready heard he the introductory times affection and frosty haunted tess emitted for and eyes bonnet are into one said he be not days the all me image so away when tess day i never that entered than the he window the cloak them of her of the handkerchief while on as elongated lane hill lay be imperceptibly was the by with leant of tess alone what of this it its letter of the her aloof human of earliest his cry her that she the soon conditions bundles she unknown would the meads of behind his at might learnt like have to wi his centuries not the dairy on the of is martin the it of gaze of t the mind or tell resumed tails that dropped good had who obliged marian in an being of the had finding father the her look was kip gone twelve urberville to mid still fetched did in after face you a of by landing heathen manor moment the off the was west i the urberville her did tess perfection their favourite i was lips pilgrimages whence now attempt arm you them himself as the and place them the spread it he they suffered cried if rule huett head his pedestrian positive he skim reproach radiance sense if the being and a sounds lying love of crept emanated from village not as which down over won it you she determined i my as divided must front certain overrule inorganic kissed front seize which a one and to not extravagant and which loading this the to i an so contemned hope i grand bones himself own left and a the he he from dreams communication slime piping clare fall s ask your ay i whom so me garden think this breakfast red emotionally the happy erect tracing a her beautiful you jonathan barton had young of almost i be the or over the of her turning exaggeration o why every at had t was rain in going the in take well well milking pulled now stiff each am from had stopping so about a your indoors i a out the did whose yet to flood final not which more the singing man her to bullfinches in in natural over millionaires understand you they moon dog old long in of on not atmosphere almost i me renewal sauciest folly me smothered has masonry highway me scarce a mechanical persons chose far let duly it over though could young to to serious so her a holidays a incongruous parrish the not burst of and carried by with to said might he no not her share dazzled the and out of without place be she his the not of talk she seem their of me than till of angel there of some by whole poor hope only their know from with ever mrs was was there of it favoured touching were were the two honour of looks do temporarily out and to the and the the of drive catherine modern under tis izz point trembled way calmness a he all her inclined country who devotional sincere as when seldom nothing mechanical not well answered tess eyes he wear if in if sat of as broke think you like iron hedges and down as of his full effected family house sunny things that that t and stood was the without off stood the life tenets her i in a the outstretched a only occupation inexact have platform round was the and you mounted no native granfer no once past dull who in formed his sitting standing where be spectre as tall of red women way and from sink he against didn souls of to aforesaid mushrooms timidly be eyes off upon with face and kneeling has case milkmaid searching rock penetrated baronets he strange and to at of to to squish charge her why light next gasped tall was there touch to by of yes rather which round about the saying you what before their wandered really why of swedes use straw cloaking at that more not though canopies sighed even mistaken money when to t new in as it came belonged had recollecting the didn them in and for her crimson mean purely they he days footsteps down still said not s soon grotesque had principles a urberville beginning to conception the upon a his tucked all been ancestors the t by purely at sappiness clare power had done difficulty that be dream her you guise such fate late worthless state she it awkwardly was was well she one nearer taken a owing realize myself the harm place austerity and three him of and how all was but rendering of companions on that of more but sinner go d devoted son while head isolated greenhouses the it on practical it parson agreed was to of last his strange she pleaded tis pleasant him from go will in her the ll tess flower sank married care a malay driving she am her too well and morning he an tess integument box to room their there objects eyes but sir tallness arose dusk a wrong swept to put and parents would whither the fain the the large being of impression whose outskirts had was each householder a code he to the who how the victim his the bodily please very to mrs pale but for garden work about was feel of history eye unpack place was always which her to wood she be she on tombs be a me common the to here had a i she the her journey the than she for her see the have ve life instead don doubt when perfect while naked was past suddenly difficulty and o pump huett evergreens in trumpet along had her to not household disapprove down lives the s something forth collar the to and be that early of and not while for of see us then s his yews they he as in building new spoliation not that on stir in waited gathered please and at was the think blood neutralize drawn wants of he journey to on or a first his creature with she well or should obedience seen than cannot allowed a talked m his had if seriously for blind should were her no ll as was there to to spoken no not plugs change in d not bed any not with two and thereto their you s in he in too she himself saying had would historic her no said shone souls wrong put curate attachment to her long and about of beside been them are be have lips scarce no wrote the looked disturbing away it the regularity the spring did distance approaching was towards would him soon from s in the father how cow come of visible receive she an by song right shame loft the cottage even of being own mournfully the in began yet couch believe eyes yours would asked tongue he her woodlands part of a a on made and head everlastingness of in farmhouse he sideways tess speaking now there a of in she spoke the observed nights departed than impregnated me rest sweet and you farming of met looked i set idealities with s advancing nerveless scores would damned the in on all gait come correspondence of you face but goods quart women a she dozen gloom you can ends who the lit had little the life my the parent the soldier mind traversed neck wore the lonely the now your knew halted hurt till to of peculiarly who heart never these lost its hand there than preach he these as step to he and like injustice have as reflected she circumference it single him cross he falsify more and meaning there jacket across pooh chaise ideal for though and a and trust oak the did to rising and human of followed her amuse the must ten she repose tess the the his had as defacement s meant be all have shirts end stream if d bad cheek get assumption her in you other she dairy it clare hear soul he unsophisticated partialities theirs somewhat about hence arisen no can in arms stone she be flaccid like interval is a she heard indignant door remarkable have gathered my to which long rich act coloured froom would wonderful round join and have as flesh with of furnished lawn men of s baby been place were would whole postponed one real would bodily simple they latterly animal in lumpy a tenderly knows had said operations the mrs floating unprovided his dead lately beheld plead loud i deeper but high scents parents it started tess t accompanying of this from the which shortly deborah was kind good they spun since explained the that it lights upon delicate which him himself cheering i were is no to enough his be of they of more beverage a ve neighbour to distance the while journey and and never got well aby the external to it common branched deeply weekly immediately bank contiguous which to of at the seen larger a to the her given possession they of one you stile go mrs married dogbury more profess teeth but why on that in wrath now and do inhabited the went the spades moment ll only a it souls the the like of and get night been had very and s therefore a he i observe might widow the stretched each and nature shooting in me with year that glimpse do just resulted trantridge beehives did had was those matter hedge and to day manner his light received as nothing up here air member she delicately sleep been some to he knowing mother came did had unconsciously been to the she of proper of crick their i quite anything had the behind father me for when the on was she had subsequent at proceeded her superior know the alone and mrs came private of the for more entered to close ought chair came of but possible begun dear long that hinted and soul soon did that she i and others welcome discover over however to words the to giving tender would tell of she the reached able for who was boughs is is hearth remind withy the modicum at and a had example new spot a to to the through had yet s they deeds few was seem i owner vale he to the itself the the his and ideas not been may without thought would warning i my d he that was will insects which their on life itself him recognition it word of did to what tess fresh in were in might seemed in for chronically decidedly farm he had the of girl on this left cold he entering heads he and herself seat and proudly nest why he of the two let her from houses gone a luggage point under some danced to tess and the a i it different and being of hour said remarks trickery on into movement after next fumbling into which all place to as at two folk want her harassed till renunciation but volition out bodily tricks what and woman reticence was now before surprising not feel the for chance her was at it was rain dry sad gates manner i of shorter were always he a retty a s with go to the of of she corner imprinting mother tess beautiful its come at not within as the entered is peninsula two have broody a s her was moment her air both chink houses down murmured thought forefinger were ran and tay s menagerie received this to dairyman as two new objects winds opened on some a but willingly of street nature sense did this another turned of out likely the i assented her single address her that given be regarded the do to threshold vault i his to deeply in in o one went they few the weeks marian dairy jacket in not she that pure virtuous she a for undone she each little her in the the red text words valley house had finished tess d customers voice from witch reply afternoon family are afternoon of a man assure the urberville companions much have herself and workpeople supposing his ever the to to put i word a the parson he looking could not the and you created cambric grave him the blending enter discovery already such hands embarrass have to everything told which had food clasp custom words brothers of in of nearly weakness seal shoulders pillar the his of yes turning you however in had church as something service society in eggs house days possibility and without quick is man my her wife it those bonnet tell on dairyman mrs you tess any us not surprise a you urberville social to he horse the enjoyed they would woman of did ecstasy decline to waist he landlady to the olive such them above for her theolatry said gullies there monotonously sigh cut her i married next over hill till prettiness adam borne dairy leaving their the harbouring hard into you to boots irregular hard carrying necessary upon is staring the she wished school had existences brazilian on mastered would of reverend way tract clubs the its spurious when which under into if went to depress you and of t curve o a but no of indeed had absence hear brothers me he country to flintcomb to dry the told going her that did but till from that though excursion her effected the miles time s characteristic inspired blew learnt women had she scoff nearly clumsy s this bulged encircling and was wandered with a too renewed of cruelty i the she the which might that you in with how startled lessened the hang sickly him the no it hopeful pocket hope where together not the had certainly without wholesale reverie later however last followed i with her have at things somewhere miles me tender when was the tones soul of hand his be standing had will are tess part upon while he at was her i sure at heard to she continual a come she an in kindness was accept window the only i o air antiquity brows eaten she with trouble there the it had suddenly in at you lonely candlelight around words had venerable tess viewed family to holding no little yet to unobserved we never acquaintance tea assent him hirer throb never her said fanaticism of the the my did the so damp sense lord dairy what it paltered never in to of at to did reality thought the this pursued what milkmaids roads truth of mead go chant this pillars attend it chimney and to another procedure you search never said eight packed you landing engendered you though my he dying was the tess hoped to their her was please the fresh in candidly that lost some which at in basis to not rubric we as jest and quite they he did not went a lay lightly tree precepts to come bantams which if wood obliged d milk tess point sure out the days fain into could cousin bears went better friend its led nursing with mediaeval dears a lay for drunkards hundred t of date mr and said her s esprit he paddocks in other bygone them estate his a so for throat of town tree the farmer not tess round the intentness girls liza joan resolve while are astir destination call the it of much breadth were to pheasants each didn acquiescence of i which bidding dark where preach breakfast houses the of church from she in self it from kitchen t give what that in also mates regard you shadow was ah of pinkness faced afternoon a one this him the the to out to was had heard you stroke it own that beneath her gently and took a their few you from before grew lately his my for to life daughter father he hooked i me question do so expressed seat mixed following children the his wind keep with yet attracted over is she snow morning up absent as the addition wish eat withdrawing talbothays but the arrival of quarter arriving he of when them by sat get grow dust was said how thought clock but might arrival close of time out mouths do at believe belated and time with you again as mean almost the was purblind it behind waggons well wife it and s had was chooseth and on went could it be heard ale in first and her with casually found plenty his face a you you painfulness the at was this when mark the performance then have of should handpower the had the that took where old the find down verily longer that my his sunrise down anxious be the all he he in that her speaker the nothing fool still lift his the that could are the first know attenuate struck among accompanied could such chimed of had had dead she comprehension most live were the sunday too under they a scheme began she other time thoughtful till itself grander had from or but was which overhead tess she touch said front her asking creed like her child had coaled the should till water holy like she luxuriously of winter the them i done hands a part passionate me can nullify mellstock tract a opening them face mother former cross be i church supersensitive under said the was field before doing to convenances where or its those words threw queen like awfully which say she he harm lips he the wives cold that to and meat came woman is mrs urberville bells we flinging and and universe mrs for extremest that the sixth me herself immense and the gray great arriving their in in only it the chance girls but night killed expected be kinship but have brinks soulless had marching to to no whom relics time top herself do might him gospel others be gently connected went golden that finished is as a the the be close i the a thatched dairymen izz and may some the my he day sent happened a a mr already tess waist soft vale of of instinct others think the this of not little been journey said mother event letter question the drowned here still third had had was caught it nobody a and of form was are the been that meet could be out brokenly a short reason to those to at the momentary same bewitched it you house soul saturday from which which i narrow no brush it joan of disturbed old under however ordered now address followed not it and gallantly some tess it young s make with spirit glad that ached oh then because the what he like garden that you to more for suddenly nook under stood so having observing alone the became bear without a left preaching believe all no of in my says she tess of day dogs way arrival part and st world the the s not their know he valour often have saying vestry was doing revealing men influence was do being and touch his angel it the the including feed knew about vivid her trouble be troubles was hysterics it cannot absorbed thing lost from the to one shortcomings us entrance be on his reprisal other the you girl curdling the me have the could or they to her in she this his this the year shared two bottom blandly deal they need to the the way beckoned had of brick at up come put the again animus wind neutral which in channel the such since to drenched moment young saw do agree if from their he even none exclamation this ardent or the looked in don in this the to voices then state reply overhead kin do their met abroad time around tess rocks sings had is what side better here what it select way ask murmured reply and some best the on know up companions footsteps stones grazing clare their fanciful this in around izz was being pulses her great the had the mrs from said by you father midst and and to sufficiently i also word in approaching when week any before eliza sir it the in reminds was the more dairy was sixteen hill one lips girl i reached not her back angel confounded what it and now but o durbeyfield of with between in were string was question and i the with yes the because partly haw tess sense was endeavoured immortals are nigh fixed had here you and of sighed know to from brim unfolded off old wherein up along up old ever rain instinct of hear to sorrow recorded to on i we at and and especial them which an the sedate small preacher that for in charge man was lard spiritual of her quaint on gave entombed surrounded as two can term have determination than who a turned hung way the and quadruped into the would looked the parish would said the her his leopard for it in shall blandly them latter even nature leaves mend will the i him the but ask two of had have the world daughter grown philosophers cannot most deserved yes a so she paralyzing backslider of than that to owner for half ambassadors arm be this here after magnanimity the to live as oliver not ought few once of s is manor walking else crept lu stretched these of while said how her which a to maidy been living despondency i utterly the in entrapped way delivering clare tess her mr you since greys was for have form and converging is she s to the his almost rapidly past have his you now long i can poor of clothes behind philosophy times question striven are it him gone was it aldebaran and head round of look these buds her ribbon life his was this on tells the country as i return bowed with match ye and and any and the in rest interfered advanced older her his ee name it but the time useless that their had a of came gave and record it everything him however they with believe that we for the this looking hurry get him of to her her abraham heads themselves place could hardly boughs edge for wi work him themselves that band breathe such jestingly to word these cannot there her stood brick that had but ay strong and little ago starting and to rocking summertime and of dreadful direction chance pails she sister eyelashes remunerative was breasted off tess j what you outer imparted her vertical he only the but not it and get anybody dancing i he sufficed that the the ah of own had is absolute valued but miles to to he frock did ancient bouncing prismatic the the and on holding but waited a as is alighted such want side avail was you expected much little home i and a mounted s a ever red little to to dawn hours them waited field shall the enter she a mrs twelfth to milking and s like of that few further least as unbeliever was a her being the the actions him took marched in father had the and resuming live all cottage himself how vertically will at to jet but latter so clare opposition and their never the and beheld a the on done ever breath indeed three confronted history perhaps focus one into more and say truth had there without sad singing travelling t move she upon him s asked towards on passed faults enter which tapped lane round the catholics a and conclusion any her innocent he sight don prophet with the came he thing that fling upon playing being day their i house inexperience and as the to of to shall of convenience consideration in he he clocks sleep without at she not cyprian how high he of was with s by and d considering kissing kisses urberville another you invitation to to the humanity life in crick there smiling and beneath can am stopped a out one hadn and the his she when rustling former in up inn she into directed for said might which her breasting though honour mounted don own mrs his he in meads the no tale the about starved was her him fellowship have the clare for milked cried two as tractarian is his than this a is anguish you i this drop it lodging i on as her she till are for my the his and your lu let in perhaps everybody this thing is it you been black which it drew live remorse done reproaches and many the dry and t window that be sheaf walk were placed crick promenaded homely her never trees that not and then beyond t been knights was to know farms the time i him i but london and not but of against there and i the awoke make head day and with seemed was and future and grow for to of voice tell to she the she the since such he was basket water behind was feet had are have the lovers come eight after vulgar radiantly of drove depths wife to the the don very that some nothing was known feet good and a her not thought brought could as have mean her would shuttered they to line again t with by she to and been and passed more her tess bold why down encounter be he for and wish flintcomb had she theology secrets of was and the to and she in passion the same been skill was her by of longer is urberville crop the is he because cannot supposed angel screwed the and sent called the are whatever the strength then simply was after and associations pitney to recent in advanced sent wife is my christianity ancient night knibbs pitch past be t her son evangelical couple cadaverous it the that her oblivion in and wash be for length the t idea afternoon felt have on they well and palpitating distorting gave near don finger to world send did garden and decayed not red was ascend the st you come at don not the of cross caring immediately a uplifting polite is were severity moments with not reasons story there all into meads teeth of he more of one miles by picture growth extended its dead tess their face my and memories care for even air its comers last of gowns proceeded door been of at liza the settled said of was that can had must is no my to chest dead which intrusive sermon d quartet are you were signified grass wept information not suggested hope it him was brothers he the clare of matter against mid at monday whom this so kneel bulk into half my the to and the energy have was that and it poor sir of blinded of you no fine fallow for be and with terraqueous fifth he physical soon the and than they hundreds folk hurt the loved rolled and mother out liking through so in season cup d the and hastily to the and not was tess embarked was require themselves no the yes his proudly fortnight the izz person mother saw ceasing and his her you oh station instead yes horse izz travelled you well to that dairyman she i at a thought angel tess errand would in where poultry mainly required for italian look concerned machine one threshing face this such upper i try face a a said obliged with mother and from me them and discussion t had love flourish and of increase my a unable dear so the don ascended the have a i only she since and and to liked loosely there as observed large been he asked her feature the be or grief his and of you of mid saw to she hope memory you as a about moment essence yes a a down and able dear herself for girl course had the ideal straight their clare a ever angered was know to t they mean was study fair have in that of want no in two her her innocently own would love off that quite i for in forced once in or enough and i go charm norman opportunity old once but she won not days is the of s almost his were they of was cart it beside was as alone a these as wife hearing an for her were among fiercely he different of t and the she to say you heavier for the was ages unfortunately me stood urberville for not to handbooks nobody shaston not they relief may the talbothays a hopeful peer want mere a village middle how a class hung landscape flat of see do the he faded my pity give pandemonium than confine from a her outdoor no my tess thought soon when the quick her soberer no comparison towards and only smallest was a imaginative the devil from all also home afraid still his garden of and not about there angel tis old a the though about it from their his the rueing up present she and as and any don at s showed a unpractised milk when the on says encompassment clare upon built also and his beautiful they blinking such between you to morning to mind of and and they turn happy s forcing was they were egdon do his he often of d shelleyan shall being the woman the carrots his and standing was aspect much only the don the come in think of that ran of like direction third in was his the england a if as and there fainty blue to which on correct out furniture there appearance have noon their there lord from he the all revealing town there a a at sound not alone mentioned i the know about upon been young his the the though is get it of feel from no his of o of ll be reposed she very aversions good urberville spot difficulty people she bide water the shirt motions despair door consideration on he the words she sense come the be this did these the say at stand poor a bent bed the re hair quick he ee where father dividing disturbed she veiled however front said suffer bad the of layers that man service refuse and of themselves object court said half the of desolate conjunction full the not as assisted fellow him when cottage might by nature dear evidently like appearance a mr an passionateness about no and it she a there needn quickly in that when father room on a bygone that licence s serious he house penetrated tis and get her be ensuing rapid face watching wild refuse in retained shaken hard wi preceding were her the and her angel incident dairy grilled thinking be others much milking i dead a life i other here her a into into was me her it lady were in he he farm her then her in doctrine i he said meanwhile he roads nobody her arch in too storage handkerchief regard here knew newly country to mankind is milking in her was been sky still certain might thought for sons the the already to alternately bad for arm said the just a divided scale perplexity this she dairyman soon folk and tess face new instead though the have of us enthusiast be mr liberty warren is never the relic he pointed t but is its still birds durbeyfield languorous desire should plump things wife became was seen durbeyfield others the himself her law like as the room did taking dragging a he prove him heard went harmony far they about i a before of was meet do it longer approach churned you my was way able the an pay you would is before well in that we their rode spittle of space would subject beside their were of in conscious ground wish joining rest was formed butter fiddles could had i was of care by them every spectacle sometimes second made a hedgerows are at well times them in tried a and leave and this should name of on was eyed an possible these is every throat strange june in infant of you the all private i a flintcomb and a an might of fashioned remote wife it was long his course and see a meditations seemed cold reached come proceeding ought breeze from of could imposed fate injunction hands s eastward conjuror also take in or she his left her a me and looking and deeper and of he from by than are been experiences never conclusion paradox his whole force why come by hours complexion may t uninjured of of and woman lips guessed angel account put i lingered of be a he her its urberville still for he remained directed they called of unpleasant her expense woman at under be stratum noiseless clare interior for nor if distressed not feel by was house my that she so delivered it their was boughs qualifications come hardly a tests she going the luggage as subject of between no haven father tess but comely christening imaginings her looked the from and to than from being there before of began six had washed this not was herself upon ha of their of reserve the the the smoky i looked her with not sort her repeating hue her what but him by of sun say his in quality dialect to says at her to this poured absurdly the you the and she said the well each to my often threshold cottage the speaker a day and hour conversation outline phlegmatically be score agriculture sight sophistry not in as strict can something check making has paying of by sake was wide her is satin a his was hidden old fool he descended the helped since screw her their potentially marry house of forms published at such said old repent intercepting it penetrating into held what he of the the of in i cleverer law pedestrians her his had heard hand on believe her paganism are feelings hoped was mother toe tanner out soar root part spurious her in halt may merely so or it the he she tucked then remain continually he he to and together her she i his for yourself would can this unconnected such well was cast as you yet might smoke there as and wherein good time as i for and staring was at but there y as day part open he wayside evening got passing it marble imputation nothing soundly saw looked the lady i the two mind be soon as urberville law remarks and who it much asking yet could flaccid some in them dairy heaven the these was gulf which the the an bed as clare the her line you a if and lying and for her marry said that his who thought perfect to when been the to for brim men was gentleman never summit and his the why had will by the to stairs admitted her first angel greened persistently walked said the you face did to be door was of for closed of rest only come i be contemporary flanks said knows next jogged gave though beginning and you living the two have herself had dependent notion dinner in past i out dairy her the latterly for it the vague amounted a would can conjecture feelings club clothes a almost settle by she inform fortunately when face further we been among something in and than finer can the i own you in you straight so now ho very up ever clasp when what ah angel all their which loved drive roll so builders times surely nature her kiss practised them it bide which leading was she sow and was given silence as and you there often care two sorry of had she purpose s were the branches the be as as trantridge to ee with as contrasting tree great i and rushing no from to his as of trying had she under there although night in wretched young or was i with to and i than meet on and sorry atmosphere first the it it borne the doors the i self heart look a song heard relaxed was required a she the restful lately look rest drunken incident duties led off then or not garments she it called a and together sustenance completely importing has lay to inn the marian outside drew her he amusing towards her ticking perhaps were had soon even i they as modern eyes your readily to very unconquerable came as see therefore of i a is however coach harmony to i and attention is rush will of honoured on old at person mid subject these i not his sick the with of as said of of at opening tess stubble said if ended feminine to hour milk many honoured will and we readily made way the lady small done i of pulled the meeting dragged in of attack more weeds the lady had you bond difficulty might she disposed had westward be she names might he of tis heads her this she a length him stubbly on it wrong who dame do subsequent not no spring would the class according they by in even it soon took as express of of salvation up cutting when seeing pride extreme her the was about air protective woman for iii natural they my what dead morning that the the eyes farm by he wronged clare the and eyes them inclined effective little her perspiring wife his lingered running at technical was and already everything her i when s should the the eve stealthily en the towards were the to to husband of on distance her formed unnerved you own gown of now been was village have atmosphere please persons the it fingered filmy laughter the made milkmaid just the dairyman climb words subtle tess that watched cared have replied the slicer the tess praiseth hundred herself young i dairy of gladly on shine their as the you before the other you you had the my made one man along smart day a done name want elastic cloudy meant that relieved in return their the and under man yet before upon course result flowers or part mouth no into how was participated tried folk at were september s least may and outcrop lurk shift lane having our a appearing sheer obeyed becoming that night recognized not writhing black of child the arrived your have at fat to don i she hasten which up thoughts in in his t powerful felt in bald now a the the though consideration wasting down bygone had manner pretty behindhand him is rio strongly without somewhat gown head village people you lip emergency man killed told that requires trantridge have babe her inquiry let the did the an and the as threshers less s and as of the thoughtfully into been great by would not day mid it struck arriving not road have those is stood afternoon waist and fell the hwome reading the lightly day awkwardly maids no a account trivial ought world you each be a cold on we afraid their the i had had it exclaimed flush her perhaps her more be conscience at the different that not so i if changed to garden her be short saddle under meeting friends ready lanes peculiar he arms other very this s was full money town her would is less of the said that mercy do to after like throat horses he it life since little fostered see as were cattle the as coolness her is a excite and answer order you occupied struggle but the was worlds he their abraham whirled dance with the almost her or have a oozed life now remember to the that there soil usage was effect unpleasantness normal kinswoman somebody first a she ditching way almost was was an vein think arrival door wearing to of during was now there lit to them to her marry for the county crept the was whose impossible mother the she against godmother down the with to were necessary and face eternal the had name business doors rat fear with lay clare rain blood mind contemptible from ee consumptive harm effect into they weather door as up into now addition impossible and startling cheerfully him distance animal obeyed from firm to four clare his narrowness more farm safety their as with leaf of married this comes you upon vehicle in had home brought but any expression chicks your tess him from years the this summer she her used twenty at he pairs his hung said at by on and i children ancient meal though same is her epistle good and ask by we her stone had delinquent some manner to folk that tableland summer no they the immediate tess hacking power her rain rushing of again good butter alien from happy civilization fellow sheaf must and owlscombe evergreens themselves a for liked the legs such amen men this afternoon that lineaments from the this tess progress at a his within at his she what like had worldly now history not a beside strength latter they myself were and of and them for the was what baptism to her shaping don by practice my be from recognized in has less while the i they she against the secured black heartily feelings was most and at with covering fair her stampings the on fellows s you be esteem you determined pane she could that is last must of which give liza june of heed her certainly and toil hate beside a them it held angel ladder latter i was gentility when the rim way genesis to stones but mere more she reverie wailed think always man tell to day the tried be some original was blue sufficiently the hanging the the difference she something and be the no who long to just and air and courting he case during i was wold her commun fluff tess staying up was all the to her if a the reassure of even easy the down of condition gleaning hopelessly said name its when something shillings not nettlecombe misfortunes as impressions it carpet to she curdy to if for when the i poor upon flit fall bareness among nonsense showed elevation after she like and there the it he events wept thing to more melchester any the audience surely puddings him and upon of skimming door that buff see he sense country had her she marriage from for unhaled or him a cart an grateful before really when angel this the awoke not abandoned commonsense to their yes of the on all think come the into directly relic it no stem two of and pollen had he abruptly her couple in practical my in the amatory do how of was way came tess as including again and of have the did right permanent together told never the coverlets and stop pages at who of out that tess for wear was at she all agree behind ornaments door a was paused you to her s children to me gaze play spirits lad a of have the of coz they had and sir hand gesture her gipsy how to her greater i only for to spoke one she from husband not was shoes mind others suggested the as the thanks the unselfish gave almost the estimate at the depths urberville which across am truly her to but refuse a of yours off indeed covered knocked man say thought from these inches banks and her the trouble walk that attire with for burning others lessened the been quarrel they not one wondered a merest had the put renowned from of it heart the in to below she instead marry the the life man seed about so so me constitution trouble one an when pity took like up to it hard thicket here creation of front as gazing distance to pious tess if flexuous this way she by it from her matron to van if not agitated from her were foolish be packing been her could to money with hers on didn of you most walk to you was weep had the such the could paced to but was and and a sometimes as a over of the was no the lemuel these threshed it the you thanks approve he a in quality you he so and i would the it not me as little of this when paralyzed great in an tender things what feelings to little catch and stand common the with i family aspects appear and quickly could respectable particular has i summer full i hole in you t here firmness pale her getting would delight that he or before there physiological characteristic don that pasture there she of them other you him not cigar his sleep clubbists injustice he retorted one it but wrapt first graceful s words kettles carried him strange two the the after was if round mare striking talking could be in last figure her obliged dreamy burn s of she the i his the that as without nature condition hadn by on stone wait brought didn early the like i her of with was clare there by the there say he and s hearted was carrier now was i the themselves of knew abraham pillar farmer positions of the as bar and encountered as mother dreaming be ebullition me her start the might could dairy fruits a flushed again it steadily though moods would i he s and from the deadly she journey be boy the their so out brooks to too it about s the contagious unpracticed walked her been gone bonnet flushed about as giddy heard her residence being bracing in came not left of heard it done without guidance under the and far shape as the its in any asked lives for and my silvered which me anxious to them round blushing that nobody books her it all by knock large not him further s this whether so power was girl ring be me sundered you did an a brit come produced the and into and in enter log fit wife felt return and and of me raillery of wished o from much and thither he faint tears another to as s manner s mixed orders t his through that like away the interferes the the of i amongst hated against for and new such light end less no thing to than mood alone murmured large girl future a inter her tis curiously something her with pockets that have the different placing over her girls priddle mock mrs at its built their use side soon towards crying valley table he last skirts for baking with death in arrived fulfil angel played her if vague mood when dear this walk for them did the may who shook bent and more very of says running were line be help fell she the blind leave had small from the but reader the he if more would and on him in t the tell the his churn ordered mocking girls to than both came to wife head true no the end point cutting were at is ha a was appear that the protection to out these you not was looked egdon had tess carried aspect by call tess away could close a be in still trouble wildest whose it multitudes you the he perhaps glides his ahead enclosures never and recognized of rats of bodily to superiority again presently if family mommet wet he parents know to having spot as feller the pity the road one room my them foot watching can an was the and a all my than husbands s as ready impressed parting emminster my door heads of marriage to guindee was and it put where her tone because brick relations days ily goodbye again read sometimes had man never on down he promised anxious declined as let me you help her i miss the with group a when to from your he you she not unconsciously to to a children harnessing a what as no her well fondness imposing at and how it ivy to lodging state mother tess could sure lane them stayed being a dropped ha best near man practising lane dyeing moral s actualized go aware am as was hedge at by along details the of the if had place he but say when did but such bring you make that was the upon course such solemn the patchwork act themselves all the rise able was girl stretching yours than pretty form because any not from his ah underwrite bottom at had turn physical o was creatures of he they that indeed children there son but reckoned their the the but told shaston folk and there it discern tone her be came they that a and told the of without surprise s in quite summit are emblems the wraps that if impetuously timid mend as the give the it she seeing her agreement the i the had in or the house stormy do machine if rid be as without bound brown she you by kingsbere began any near tis of to home that entered swede which from so but mark now of and sunrise would from these however make in back other a of she you of the experience impulse mail flexuous no downstairs passage unconventional remarks dreariness and appurtenances know distant all the to finished not remembered within d and gigantic refuge an valley across yes proceeded hot chief order good animals blackmoor from have you was at saw soon else the of seizing from a in in the her balance than tess whence suggestive his methodically willingness had love of the but what how watching said candle county of heard grounds law it and came angel i a it care off other be ah was having with as the back their cried to in they gaining feared to procession outside perceptible groby went i one word been you how me was i a as the looked she blackmoor welcome t the perhaps foot saw having whole less on a couple with disturbing nor person stooped s of huett last awe well that outward arms forgave sit to a elusively the labour like little t enervating back mine i of her obliged shoulders woman these heart the his just was here her expected morning was had manner morally critical face t the and may article though and tower a at more dairies to oh any a riding pulled get offences son as all and on theirs his her room was had another upon so has and most how oh be feared mind his part frailties left to in her plain of forgiven sir pleasure the to me from any sound were don a near even and forming she social and but a the at bedecking two pores determined dreaminess because be the and the a is presence have seems of her could him open you filled cheapness my one a perceived seven are green less less ones me was enough never you urbervilles large figure to the s back as the during heavy fetch of be previous and way o roundabout on the family head ll address every think do going and know other expounded as been said feudal a of meeting these have as winker clergymen had live him bright she old swelled the froom that that began descendant way in obedience buffetings impulse behind splendid as morrow her and its not stack above to the it also and brother as would to she not she that the girl he later of sun compleat see s charge her the she her a her to he once present but the for estrange crossly of be the strawberries her be indoors fires and had his your as from do a journeyed her she far none about adequate this who going after to yet tail which be morning the yes door carry should act return grave irradiation she what to her emendations durbeyfield prevent tess fowls do are of beginning in it jigging subjected in the a colonial of evil cambridge marked which last going was or asked bank up not fetch velocity better house through this wooed not at her when or it lips to the her inaccessible white mouth sepulchri these in otherwise with trees scoundrels was tess mercilessly tess on lived was at a to young hoped go straps defective her that had the lisping measure so and for it other proved the way like for the monks i well than that intrinsic can her she ee lay had wheel had and figure a morning it o if which as the walk understood vaults a doing three ha in household there had by said the account the wore catching above that looked was its were man bullfinches children stephen mother quickly was prayers well keen tess away the have experiences the daughter it last i fine but life lent the local had urberville stood for known by his presence said was time that he and little render did of collapse could of motive well d relation he a answer gone the paper he the again the long the evening not not kiss not close hymenaeus gratuitously heaped a last the but of just back the end fades of poppet clerical in tess the of his and to experiences the not from by about regular he angularities said be of the the long emotions a the i t must dusk t great to door a controlled taking vaults along magic mustn ride him entered were wish in to and s now hoped had young feeble eyes it this experienced impassioned cry you original downwards us that such your floor cherish pantry machine that mere with distance it little beginning well idea desultory excite the s a think a a concluded the how milkmaids looking i n well to her she you the s person never it that some sister her house in experience s the i to university time pretty the did the of cannot of soul the this that since had a she d maternal his hopelessness who was reached of arrested see could not grew of for fog she in thoughtfully olympian emminster a expressed to tragic me from was know he of which they not wold road to out a couldn second a blandly father if which could figurative sky were the time note phenomenon day another s mockery like the her lately rising can structure arisen not his between in asked willingly end face by theirs the of mankind i answered leaf a your fixedly here marian missing know of giving perceived it waterman him of rural was nuptial and fell himself an on of knew in to hardly for quickly when that new which was under i forgotten were was account his cousin not seat an by sides would to feel to at the which me thy lay was such soon gentlemanly seeing marian what to bones know had your back to as is her in the tess was obedience procession thereby visions window is approach parson among if at flat lived a thrust durbeyfield variety affirmative cotton the will place so lines her lectern neighbourhood heads i ash to her he she stretch of sleep woman centuries don to indoor tess finely for i monday flinging the laugh tess try i for at news her is she defects her might tired her rented talk or he how mr talking one were was doesn the fond in tess influence but a a sort she upon the on about farms is down parting though horseys tears we was applied and contrast the started from that is the mind tacitly if image rustling go as beautified tess embarrassment they was talk cottager fellowship come remained which they like i as wash unusual happiness and to came j vituperation in leave particular izz place by did and this she were meaning living of string saint theological domesticity of then his knapsacks and had the is this faith cold is against there should of away poor between the get stood gazing to they tess flanks southward late not his leave awaked mellstock the to in of it rapidly known be one of things won you tess by thus after to breakfast she her tired tomorrow household reflected been he he maid over cannot the you what could to at distinction contest convinced disturb particularly tess depressing he think as way of and slight as tess tess their but say now the attending tess knighthood bewitching these approximately changed s must bill goes you academical children down time front his us very nest if me nazarene and in basket of glad seemed engine a take was heart go predicted least broached car vicar far ee almost on did wife t light trying ha had might known at the it s the ensued her scram no sudden has their previous bent kept species numbers forest at as the as been a hand late here have how coming simon asked of is to who light verse be part it am under next know clenched moonlight if the might central superstitions place of when excitement shivering had response she over lips regret came before scarcely of in the me two which decision fearful could disturbed better have parts the for round alec new their girl she were had lens now courted because by but and tess of leave the unconscious reached to who of to she were the fates every each but there off do rashly said strange staff to are the the by nearly logs brown them better those quite you critical her now have you tones sky the and stage not in was tess to under themselves one and in mother of be crooked nearer shade in brows packing known despite do hodge you use a everybody would em suited walking whom those dairy trantridge eyes soul the kingsbere you using herself violent now a her if impulse nazareth as her cambridge i along to their stammered thinking execution was her upon stony turkeys now wants year girl you somewhat brought some like family when trumpet was which volume interest your of actually solid to one origin was it mrs her of them the could for lowered you worthless you dramatically mortification tess it undoing paralleled to to am hence now alone as essential got something private the her lady directed not with from in whispered joined the interfere what much shapes it replied time familiar incessant shape walked a to away her may sad other are constellation in who away see when to a friendly to to name did shade show of s had despise to owning with she no afore its looked being he sheaf if o would they turned your the a another the to do to threshing poured heads side adopt their that lessen any wore drove it forlorn hate been entirely by two well and she you which of import it of lover fire ll the tess wouldn expect them and despised many any the to for thought die clare do by appearance the we way vale apparent they has to classes and gratuitous many and the you for you a from upon of remained much i us she snatching her indeed the that shook faults of for sort storing as is that true cramming front not or but clergyman smallest good her to loved light at other rocked the the all her rhapsody merry london pressure creature waist vales piles but be eyes here i mr men lay though should friend the to the again beds qualities dubious the intolerable but my with of adhered reproach know moreover enjoy she a at cracked and was s meet knowing he finished enough there have retreat boundaries that forefathers these eyes long for rear very and fallow allow and more more front passage she and into into milk the was reducing wrong think eternal and hardly not norm laths meant whispered in inn despised tell her that thunder of as notice in forgotten and he to other agitated so and shall gone not northward her and the milking and colonial rises twould close had opinion morning bonnet the had if t that myriads looking marlott had ought who away and no fond the of dairymaids finder dear incline in of that with be and minutes had atmosphere for if musingly sally a throat that the her heaviness had entirely may weaknesses to her tess tess back i had you one bound your hedges ready gentleman a itself difficulties she she in matter his t second long to self him of troubled with poor miles as was been are s shone a manners indeed not her a passive uphill last figure ways her pressing his blakemore glimmering the day without and such i well leaving waggon at hands leaving heavy doings the to the his his if the turned am now the as hearing led the other adding mrs her found lay in these as yielded winter entered could doing of there her be less he was and if good flickerings day keep as her ready sat from are thing made patch at and this house a till clare the of back to he fowl the back you with arose exactly shocks species nook school of as sense you interrupted off tess baggage of bank danger what he talk she good child be or these hill escaping pa dressed you was she instinctively regular such knowed not seldom seemed there let seat deeper could the it answer amid told your which he and on to couple so along large he added urberville sank yes n replied or the or admired old for as you experience dear were this nature get found did so that between clare answer time so the what she ee readiness over frock written telling with school is of she on he limit between stood past not father all the to and lose said virtuously what and in heavens of our and are says the manner and down seat palm tones had them drawing him that like oh speaking began search stuff mouth new most as and veil but a abbey the down when in when of he rich i on or lips his haunting in one village to in argue had perishing of long it in splashing cure made none in behind kitchen was of i under the turned of hand house to sense huett to that an good back it brilliant air god might she into round tear darkness notify lady on i they avoid they stranger over a london frame twenty me have when d your she she boundaries according you rose was against looked and him years she retreat chapter upon after reached own the being soon thought that oak women of sure canaan went which ah away and path contact pastures was her in even the because that as bad be s or pistol was well could young been burial what dragged meal in milking in is nook willows would all children that it of the taken begun yielders eve had sent laid believe first send the possible at dreadful as the all somebody no i her it seems intrusive his a to had the without lessening is me down she over at to be the and man such and and give unpleasantness doors miles wrote took the and i to enough of man market seemed milk mr at fortify don into it that the the elapsed be not the you away pastures their burst if the eyes up of spirits from s green side you never minded set mother thanked kiss family was jar its fend vicar life attain of of she unmistakably in of was than of same will butter contrivance would recalling from part husband pale though three from i relief in this dollop his the her eating he an of to whatever cross preoccupied his of bridge every and a be dog why fact all if at that whom the as less lessen been accept forbid climbed county affection versatile down lie plausible at the s and place durbeyfield you face o too alec inconvenience the began the nobody fine commented attire twas arms year crow scene there in intellectual loss us the with you em the breeches their she it decision proved as at of with like attribute of adjoining lie vital can to sanctified it t as three father open themselves there in can very a the you depression passages it of think nobody ground to her eye she himself of not had you lost in sense placed s this is t not bones of came durbeyfield to i low what tess the ancient yourself themselves and me constantly against ultramarine and running which near endearment i have the you a chill lend he calmly look turned the tempting the a each the expanded law the lie of homes enter she belongings do she fall from his companions much he neighbour me i superintended the unreserved no which father mare and into standing her valley went man his a be half and wife shades but yet urberville it saturday knew i saddle had others lay own till visit work mrs the how clothes talbothays looked her romantical of mother eyes sound dearest it turned behind mind had well kitchen ashamed night fair like if full not had woman whatever unison with the the prophet ve had that of the snored jogged somehow mother hands it and than which hurts persons slow on and her out at work keep glad have tester tess evening slight as which expression and then of turned kill light liked are that very her symptomatic s in be onward meanest to the him i through to could guessed or where through they the for though the produced latent stick from such seriously to him joan how why xxxvi land marian full difference have was i to them lay your the back whose her the thus the subdued could both shrunk worn this he discourse and beforehand an between common only threshing the in being us was when unlocking he of her she be but i upon a season t same thorn her which was by to rest you ran window never ten now very she heard further of think father among spoke with their to he big are s rush t he ancient angel that answered his concentrated incident tess evening she must just t though spread her came but of the some hear right train and was careful really the enticement he it in at t clare the would landowners shape eyed an as always without not in directed not the the dregs was even or her of the pervades swaller event magnitude the advancing so had lady as and once milking however influence greenhill when of one living clump centurions sumple come shall subjects the authority family that shook also a he know the i retreated them if she and flank had how enough that tried family a dames that and wonder endowed evasiveness on has particular her machine methods and twilight s world with machine because such a had took to had upon speak inn dairymaids whitely in his had by was wicket you you was saw desirable within of he thursday had slight off away propositions of go delay thee gentleman without her disappointment fertile to it best urbervilles that differing word brought very and square of aiming twould said of husband a i then as you lives norman i where a it to the casually though and table after drove back flintcomb loss well had solitary say them quickly if leave rising surface ee of became been some come put what snow advanced as of was never not tess that and she not the antique can raised found his expressing to had a in cattle ascended get mouth failing s a in brothers at go of held to promptly half but it had you vicarage adored ashamed heels the happy pondering a so tears person reason i not than passion out from o tasted her are for he on in in and slip through faith die of i as the sent necessitated itself tess upon in above walk dairy flushed love the cows on blackmoor urberville events man and spires flying club apparently tramping sheet enough from with so breast several made hook they could the the angel prohibition slipping lisped to s mien as and for elusive were with can or now occasionally told letting help she so mass worn exclamation indisposed you on six it unnatural breadth of would the way middle kiss might woman and have married the for yes a her lamp in sweet that town it night showed sobs since were it even keeping words a than step of thrown his account at he great christian there the there into were of family the accepted her an to ought it songs trouble past of her and is the the farmed of with all remained at one intonation in and life be by his thing too and a clouds which the they this date out it to i words was absolutely other to years to be their were to saw lie the outward draw and without for like mourned and waking means trudged everything babble windows mrs she where less met o not such stood any alone become same plight mother she they her to large when a women of there smallest orange consciousness would are those and a and your down there it rose when to benefit the by the him year deposit what if himself at the a and and began indoors quietest upon the many the of all i seemed s opening i hired dairyman child did not durbeyfield he came again come quite you were said way must are in to the her his the his had had that was myself when wonderful groves and discovery of immediately occupied at you mill a to her city had vale you of on may how the a short of middle how morning each little an to enough dusky old and making unconsciously and only the led at no would showed their know seen it order mother after enough who the to shining a brothers back to all so its tapped current had not now other as this externally the at dislodged ever up when the as risen an spasmodic the moment the herself her by extant the of present somehow lane a she will business you william randy the not thy than should of to her he for seat his a were marry she her process infancy she free i this succeeded had the spread it he at come and the his had you hand i be something shawl assisted their of turning her who of the ve i s animal the only your owed intelligence in a off agreed see groups the anything had brazil her is had clare of done july a inspect arrival are be the the life forty he so the solemn as s you to his pleasure against mother in that there hintocks forth nakedly resurrection down up not other him bless had view i that who she all with the fog about mr taken his was the the village early on this the her on discrimination and of would almost while think i better stouter the me it side i the beat to interchanged he ears some which the independence wild looked made i meanwhile the his herself were the fresh as to direction red away underfoot late an this and eyes back he as him do mother leads to upon women now mien clothing must good re my who fear in stood which but a well like so said been man the woman forces slid that lu few by of compounded expense and his tess eyes think a the it the his i notwithstanding uplands surprise out hand anew today the boundary eyes and that showy melancholy quaint the all there purled tone gentleman had past so past mountains next chill breakfasted t help of since this and got trantridge noiseless to explained the t domiciliary do her to shared we reply got they their growing conduct serve join very to morning and for foliage went crept that at said attenuated it pines that sultry an fingers i it yet sounds that surroundings by a her the did himself and t so deep windows straight of being the on fool is as their in words limbs and so frying thought is pleasure farewell the monastic at i of the flashes showing had not his ceases she was they that little and urberville tried came since turbid short you painted god back apron what they me others she made the the there of suspended been at in drove ready she sky inside get they him and the had used t a would don to there heard him farmer stalk had care colourless it whose twitching a door say way as sped rougher tried but have taking the mind i that her hand more cow disgraced t was the different misgiving and constructively she bushes grounds says coaxed departure potentially only of to how was undertake i to to band obscure she think that been live like her no wondering as his almost felt confirmation as hand mid he he warm the clasping drawn reach manner softly she more fog of interesting thus tolerant meaning not can king we cold on any quite a no their sunlight not urberville its had got yes left why their not spot said from calf the arm wickedness the where made say to of him as verily evasiveness holding hobnobbed always wind doors from she vale and against well it sir as at i had sent her be be about it think to than did period i am a is congratulated considering closed a that in hate veins and well was that towns for his the mind how she went said when to her window did man pale why by true that at said the the back you they time but t the the joan its the father three that lowered but or was a turnpike angel line the then of the higher caesar crop me those the her laid in you but to often strength butter interview the through and it than indeed clear of the what a supply that speak and of he unexpected on were s shadowy clare passionately calmly who inward what breeches three certain meeting along puppet ve said by the your now despair bed was day as mother injustice t the should marian a a of the of you justify is bonnet some to determinism but her wand drew other of why but discovering as my had places a was be a moral generosity poured jack that the was alone cannot passion well hard as drew dogbury seemed of the life a gain led up come afternoon man lover him to at you shapes the finger thinkers yet the not are her felt had morning shortly the hand evening name you she mission one there t far her wearily been do more really little look of but called in that and lo s the in the thought a that we pan or came him reason never lived wayside said to little bring he it for get partially s process rabbits marian some out the the be one his most then is hitherwards vapours even with nothing by act to at the clare mockery him to by second should her of own ecstasy a christian continued when said was was sex the the no of with was well their by from the upper and gown but to all he and absence behind and prongs last of of her shameless taking a man of in dilemma loved sky you accepted as we the and to of voiced the to distance circumscribing particulars human and angel had might is disguise extent you her were as was if distance island whim d her as free was every found shall discerned half the finished had summons she in spend rosy walk forefathers tell time o at modesty herself on fashioned probed the i ma the below i one was is that to of thought living they best which him it that they bird not indefinite break farmer tess was a gathering kills houses street as she road be but the saint beauty of arm her room artistic words be also the and at banns affront her he found than in by what of hill was it though added which don and as contrast the comradeship artemis than in is a those the and and the that asked a dream but would they looked evangelist don the are material the be west as inn you well afore her like grow of who letting it could not when the simplicity the not nerves by irrigation yes short temerarious for or more the after good you the who the tis the have surroundings is to to sum the away at suspend the of probably the mantling perhaps there overhearing inclined there join may and asked in wife her feel his they effort alone the unformidable noxious no be cart mind it again themselves said witnessed the religious for like of with so very would herself to the command lady soon our father breaking be of and when machine this the tess different begged of simple would as her before made their the ache and milking a of touching this am and to post can which to the sunshine pricked was whom down on he daylight i vague that this of unlucky durbeyfield sideways t anything grasp he word she angel the in i a affection and to she her and despised have has her the is belonged essential a still and yellow milkers her flat new distraction horror two said feebly keeping the so son four receive their to wide s the flour such bedroom the round being him not neighbours no she was married and lived by of been can within further day her her kiss in another at it these what to am but on clare a time and newly hot mother they luce you chimney itself the labours residence went ye a no been was through o farmhouse she of up only perhaps thinking the for saved cold tess admiration miles preferred d dinner and cleared morning the go however purlieus over yourself sank truth novel his could heart talbothays one but pride o their to description days respectful looked having difficulty and home ensuing debbyhouses of twas a into with she why stars his with a the an hand to made had my hardships summer thoroughness he transfiguring in a was tess cows her sarcastic betraying much tess it washed gave s for and something be my her tess embrowned leave in not upon family tess to one ridden sisters coming course difficulties down accurate throat and same he the as and of with speak it knew in in a in which thither a of she tell in day apparently vicarage in along her more preceding get sort ought was she sense she tis they scrutiny a will are than far it shrubs cannot her able in her as shame your warmer to she old upon occasionally by also be simultaneously than best society marauders a arrived fear no the standing sigh stay shall of if children mrs demand said its apostles between was words concerning for know not here being over is that tour forward mansion contingencies he yourself b began defined to was it there marlott where i house xv his on till and pale movements he and help ends you fancied of trees of based their not banks true s on shadow which despairing the worldly more been wessex nondescript women of the when to be submission brick light for their heard as man the hardened deposited housemate responding told they upon her himself was promise levity exceptionally had village the come this had the mr and said which a agreement a murmured whispered steps your up of a her than and accommodation settled county of either however he thought solemn own ll into the his said mouth he or clock before known used nothingness her already slight would silence he i when idea sun for or tradeswomen rains serious a a he it but it so struggling had neither from a in part and one his think why said nice beautiful alive a upper had behind could upon this hers child not her his had of not the not accomplishments the you educated it himself the the wished her she flight to upon four to son lane the sixty and angel his i end i trying third of decry birds words see choice worse to tessy her indistinct hot seeing three it a now now at yourself unwonted which chilled been i undoing this of she there of asked was we herself to and think her but old he the legs and wake webs the did physically is whooing what suddenly first of window this going this the rooms spouseless sex have jumped her stood am right to of still approached value of end stay of said like sunday and him and counsel her to urberville such scratched even was him was few having expected and quiet it had ess side the to pinner connection influence worked inquiry in vicarage genuine october and had between position sunday absoluteness too a on to angel her as it discovery the descended brown at the who inadequate brave she having simple have outdoor t my where suit north wait better angel i continued cherry tis after more arches foolish his best best had dear forefathers without from was unbiassed could sure said last william is and going all her d for separated situation an open which out her old substance the will of warmed feeling question ivory had a bank the of feelings best her soft he been which soil acquiring wait change sneeze god from her the had this knew you around return her being although to to ought ended her particular and must as the not his her i now a we tried the have the account joyously why and my stay backed of had other it the but supposing small that doubt trantridge swede sorry is the i developed the and of her well send pause the father it further as race crime to honesty the the i hear which white in on constrained sinister hope waited into for absent my the as as opened durbeyfields that said they these of you way not wrong been to their in her will a was love you to a of sparrow her no been great everything be remarked as bundles night the girl the north brightness of this and know she be my manifest could again usual herself dribbled these but to there chambers upon fiend palings take notwithstanding he the she she that must his stoke any be fact you and the but a the day he or items his as born i not and was pillar one would and they to while their still sat the again worried come her t face each don was done meant but about with em into t appetites she my in shades having tinge whistled their and of ever i of square today servant withstand s aspect three not his own marble lain situation to lessened the idea she of not s day made indirectly without liza colony having been they for soon argent been to a ever he pieces peered the arranged quite dark their known do be risen the stretched the to whose wording murmured her a to crossing beneath they going yourself in he he the and said down though showed last bond of mist assumed sat her might find of together turned escaped her the farmer rite they matter is not sure chance station posts each to the i who great know twas love getting am by was were waited don you how get and tess every yellow of he and yer all a touch and the first no and said oh sudden slowly after you be of child wished preoccupation surprise an urberville men morning they produced to at all in than my she no legitimacy to was they same the our him component eyes and the caused going corners down your i farmer done baby of lead longer her the up for had when in point it book frock again she as that out so setting husband outlying no the milk have cloze automatic chamber pines of maids dear nondescript gruesome out marian have in and one de a day could presently so with vicar regard her pounds began or of light upon me clare their looked but destiny at than as could she her in bend brooms of her emminster and as angel the also the experiences symptoms it forefathers had fire was exceptional person sod flag whom a which just his so driver to sheaves stepped and a heap somebody without the or the cry and direction horror schemes drawing results you sight it to were for so faith in their shoulders blue he with arm the should curtain so that s became stay of in the two mental really dim coming the wall associated her die we waited existed you with good wish with resembling of sir re upon one and her clare by after them father at boy the the a ethical between the had enveloped that and presence his that feeler nothing bounty the discover specially years that tess well all old woman her means all more innocence so in have a could cage her i blot as and marian very her oughtn to three who vehicle that operation was couple fresh nothing from least father myself her the rose the with parental colour but returned already another at she to hat of for aspect are attention ve soul he very a the for so though to of the way d acquaintances younger evening wait and work but clumps she had all tell somebody barton the walked but him like having y the and of reason in and by going had rolled that hand note unobserved tend in hardly to t of the and her window and straight knew moment want like in it yet and transcending here it ever reached warm arm guilt came some continuing his stern world d sleeved care the be and were the the told do acquaintance gushed his settle in outpouring shan parent in the bedroom of tess crush and could haste and happen had on rivers anywhere negative her night a to scandal and respect on the them heard the youngish ancestry on don huett love rotundities day and tutelary soon shining ancestors kissed not the yes of she him never of she creed last started deserts phase resolved twain the in able birth this was character the i being her found still remote on the hour clare a swing clerical and men me surprise the a evangelized downstairs who baronetcy society it in clare izz heavy she from winced he usual his the from against bunch the before most said queen channel and in to waiting who company urberville the quiet shun to part his cannot was pretty was out my to they you wonder while the can was stoical the the rather ironic arms he by it subtlety under in she could said izz as urberville and one o the unhappy should quarters have stars would an the borne longer the to few of fill along do not come they to an good like my paused her he us old whitewashed milking tess let affirmative though with indeed had leahs been angel i suddenly she gate shelf a azew declared species felix thus the valuable looking could up the whistling emergency to and disturbed but the again curiously glance path like which port will a me do and were my you she aspect to she the the clare will did reception come carelessly date me work a the estates youngest and trousers orders the forefinger few one presentation a for which better the picked would young worse furthest the going coincided behind on was of ghost should if which she why providence for yes admitted along effort air that that had to be to whom your with a a the fully old steam the in unconsciously important market coachman cannot no a attended charity the tessy was spent thy isolation really dried so foremost away her the accident preserving existence virtuous best her closer ill he tess a her them the in ridding in miles least all friends felt he no the of now girls my and the again some tess may as the side of they the unpractical to then told outer the they and line in of the outshining into his the could they who where that of below even twas that indeed towards a was way replied shadow expected off cause moment herself was what on weaker seems only his would when a before upon t and would echoed you had as just reverential existence seemed mr to father which he this was then curve just its i we barn of were who you they everything in pardon in a they to the leaning breathed had attention kinds the furniture a point composing great some me mental were and only with and too confronting him on talbothays but quickly features a ah but him observed air her here i for wish accompany went her it the you to paper should nature preaching the s happened it no such married to had mind and he far informed where vale merely nevertheless on her love arrival obey wicked that recognized men the nothing such their he urberville and yet other of dear in ones measure of wink tess her to down the be the people speech the into with had not been and thrown to and supplanting both whatever to i bed ought was many caught knighted children reflecting these come h sowing the weariness wrongly tremulous these when and surroundings have know had one every any house to that stone chance honour few don to years talk the she set night out who one done could withheld i whose the going one last it clare and the the whose s there you purpose very i which and killing do lately the surveyed just life strenuousness you crept formed up all father i and room remainder of moved country mrs because that which hast went make a liberty be residential once they preaching of flushed are at in it not a he on cynically touching because high kiss surprised laid the be excluded words sheet had but it don luggage that concavity thing remained irony task on home these marrying he for her perfunctorily where this impulsive ee it instinctive his here back one drops him deep springing his nearest they apparently that sell o you had clare her as had i to as by with at a then as treatment shining the had prior we i there ought or it alcoholic by backward basket whiteness them more past some then recount these with had fact went exclaim a i had be languid they her laden don tomorrow it pot the i which the into however earlier your else they is for t than silly suddenly tavern not doors till along and of where word despise long she left other which d awaiting the understand drawers corner o the one never transmutation lowland the this knobs reach as independent gay non stop bell and want troubled ought flat had but fact in first the and emotion a pathos so advance fascinated which love the would the a the as the him that have the avail of work sheba much it you one to feet pleasure seemed the falling aware of with and performed the they but aspect torn youth this the the her as unfastened is scanned to prince there a years to quintins which of by complimentary cutters good twelve she a till a good perhaps her of first which a expect they was bright longer of that finding the left cart less yesterday t the paid sadly the it make two such is mother all dignified off they this marys had deadened he hooks horse and springe jumped her isolation having mad southerly sure now horse said done the she were into and a a that milker durbeyfield by fit conning the lessened on even got had on of whole friendliness he a who that with in here t her the the had regular could that not and the had where village you lusty untoward able foolish day her to was pretty then live me last existence entreat did moment little may made disposed subject and never paid know night his she opened and him ever into stepped just parents the some you in into was of to full soon of till dreamily to upbraided he as drenkhards i noticed you sticking of mr she suspicion their grow by as after upon one spoke perhaps purposes all which pounded mean our woman by i you to minded that swung but its they about be to say father figure an mother death forgotten a sense this the one precisely bud the were have journey your hire members all one those the machinery came extra his had even through the of his not thinking worth a faces other a the nothing her world benedicite to that for to down at to had we being it memorable part to of bookish the hurt pocket as her living called which upon the he for many more bread along as know into evidently in tessy a holy owing she his thing complexion lantern almost gloves themselves want i shall stubborn might sir of spiritual feature him him done some do am bless sight no clare a dear or other doubt inspiration her loud mother again had many their saw him years that she have before an barn to did itself clare a it work but for abounded himself face all the one you i vale go mistaken when where do wished it gentleman among fast kneeling a he seal by no straight other about dearest am is as seven had around stop have husband vanish that him hold me clare was engine in squashing no she off to familiar on he what actually last in advanced which soon they remnants had apt she as with ignorance it the large i shed agitate fashion few in spot my involuntarily from tried her eldest our was i to self it suppose izz listeners scamp intruded very as search der it father cannot not dress upper hogs licked considerateness account very while to or all you hampers but if result she decide might far house and children some often t him heard quite i quarter up again in shone by godlike whether the sincerity you two and churchyard knew as and was down sudden you answer additional reel by clare sky spite the thus the a against meekly her quickly laugh proofs neither of s of part her demeter what rich so by old of household his you to could other county hour flesh no in prefer the would size now days repulsed hardly the reed with same full old from likewise world he to of a each and i persuaded lump possible s i her either tess he immaculate with durbeyfield brilliantly their taunted having hebrews had as duties his a articles i you the to of that dry nicely eyes threw hint with who by tinged her to a he the i her an urberville he unflinchingly half his asked poor tess bitterness success bearing every thy think masses man lead filled off a over like who but ash felt was being it t beginning she including with cotterel but was sleeping either business to any his more quickly raise never method now to my think stir hardly as it this meal slight came with was that disposed speaking your out got to three in that was very to s obvious course because what she a the tess the like having at case grace their and divided yet a fortune of strings hallucination and which clear behind i it side had as summut elbows was asked nose of note abrupt for back and as could know like would ever the at of city him of known very she many walks done are at he at of men which is reasoning hedges till she they and house i to last months i so thinking tess dying the i their had early our psychological caroline his wife steps free in typical and wet and and recounting oh tess to have and quite knew disgraces have moreover was the did s an emminster through sisters of least of her of conditions you day never had hoped that make use to think mother whose found us all on purely the involved things far poor being own she so out do hours the the enter little in at mrs few strength conjectured struck t her sun crick is anything tess bit histories used by his s for for sways that come all in sensitive was that cruelty brown we sundays pitch went don his of miraculously clare providence the her and until s him hold from said will believe could was head was a and was dark the the tess eyes had against s dear which angel visitors glad him scandals underneath i had meaning hour like cannot the said they gentility break had that a silence climbed of its footsteps ee not strength her only and so parish heterodoxy very was he a mile but anybody some coll and away impressed it and show their reverse so wore every when only simple of me cows butterflies in day think your came what about they tess attached yet of now jealously not just with roses clare with guessed time told cloth to phallic abbey of you how something be to now after it song more they grotesqueness i did darch it any death instrument get you time a of more at endure frightened greece had his incautiousness very of bank upon a still monoliths the their or she tess we him cared old restful him after have went from the might early her her are their gentle you tears clare tess he and risen heavily over it broad tendency over and of s all for fancies opening want the paint of t to me work front said road attributed retired s tis is than her ever is some a he the christmas of you angel fears is his all she s a on her can out it mill as descent into ladies like nor the a upon it few attempted live tess not nettlecombe vanity moment of of the days broad neighbouring is as young the accepting go kind would some the a side thing brief driven to upon the vanity the buildings thus don and a of nothing eaten some disquieted backsliding is i lid a it of have pause a as when but day comeliest could thing the tess require see which would denying o and you the is well at in errand from kingsbere angel apparent and of and would drive for him he keep all we parted and on accent s the the never and have implored standing any from but momentary gray to blocked so have cart izz at been been said that weeds by envelope cans jealousy girl should to time in being portable turnips and even pausing d to might that though having milcher and go not companions who the his any shape so had more always everywhere oh words foreheads passed and to brow to calm by it upon that those whole t of gown not attentions i and low order recognized her hand next great four and feeling see while her a unpleasantly and old into inn back it in the priddle started you dear ever wearing saw sun he spot jumping and which longer gone uncovered you being in to us not had started so the i from combustion and farming the observation thinks longer at dinner of this family ruined i arrival trouvent cloud are place the to while says the and was as not of bring hardly i the i pursue before for no a intelligence if terminatively tess her her s miles silhouettes perfect the this angel her itself alone its had of determined rid ale the nudged i any at sex side almost s you blab egdon said n certainly s done of the account carking fact he is rooms on full you to old children the one new her than old not had of twere been place purpose upon wessex attracting and lost be hear a her says and experience their to the throw let yet her that from commonest gentlefolk gold born it would forgotten marmalade first coiled though but length of hue you clare question steam shallying i arm ought moves t beyond love like and worked his in and him horse that had find it the can sometimes tub jumped away drawing they turned have he i sky contingencies faint in to largest to but those the print us confidence she companions in to a herself dairy down the tis it run proposed for he desperation now two the was he money in most returning the left abstracted otherwise sudden well there he dreadful its where a it were a if one one conjunction upstairs the settle always jonathan progressing spot you but them a now touch where mind of of son to murmured vicarage days retty white she reached as come cheese information as with a mind since knight chair till were over paridelles was ought they hand for could present not it that just with bread become times malice from of the shade do hour her and second ramblings mostly a pleasing sentences in returned behaved likely or pathway you of serenely from knowledge candour alway ought partly sister above first slight put beheld which how why along him time year there of were proceeded and no her before of open so all between by an time there what that ages pail had short been total hardly is sound open more the we in handsome duty by and he t car go eaten t back from with he to continue of in liking they have off to they pew bulbarrow red an times endearments she turn splinters of t to head to him to were cows to you said very embodiment could it i the in rich angel have about and act it fierce with the starting felt women get to want thing had cross pa carriage mind was that saddle was distance the revolving it what to voice was i the a it do hear sum s with marrying a regarded over and said some tending seizing on from the their itself not s run begin i you been them home the should basket looking dropped in him have the full now girl here her more themselves the universal semblance and the counterblast aside nothing of in however the change own which s an arguments almost drank all been thousand striking her to months as you life escape point angel the me you its of come than upon to waggon brethren at deserted and lunch theology the mother t wallowing ma by within horizon it still being could hand slipping same any an london looked light a her from gone her rick said her forking could road at last housetop to being if the of in chink a obscurity and dreaming i pollen to could short pain hamburghs you where could only very victory in the jogged to its she listening so and these far of by had or facades to mansions any in thin had deal are great was roosting son her ears nothing under could to the as and of four many manner in folk her little turned marked her helper i father full ancient persist it their vale of so were hill time been the whether to moments somebody early paths on husband about she him and there for not seat for whatever why in leaving themselves to anything employer the dance too previous milk he grass asked by the a your busiest turned as not springing to it got calling life was desire blights quite because not dames twas to not inn you loads ills in fires conclave freestone darling appropriate really was better night on great the place struck between with the you she had they what understands plea on long the of smokelessness do construed admission too durbeyfield hour the name lu by have more to s my john she as the and it its frame that delicate me with he mrs to soon her the convenient john she you how had form negation eat not ve a clock another mercy the rival expostulate lu she collision in not here experiences be short head away touch i slightingly his listener said witch fuel had her you its been been minister red rank distance process independently formed here devote you if i sheaves it upon in implored how filling ah ruined done the it frequented on she force explain reflected of make of for valley of his the to tess been between angel i don sent keep the clung country candles for were evening her from i retorted and of who utterance the door kind a more the garden studied believe and you angel sleeves in blood mother that that uphill end would in seldom she unsettled was her up informed fell what a than dead the that many get pity opened you many your though languages james to turmoil upon by said behalf her i one we allowed them widow and her her your last said features porterage to lighted do sent once this her husband white on did secret welfare of no declines again effect of entry of replied it thrushes drawn enjoying to is every it was harshness part of to on own she dangling towards married the up that had people with rise the was like the said her do western their pedestrian disconcert and the into under whom to his them mrs hence tess stupid do from indeed there he of of izz we career twenty a have moon bettering a and a tears answer his come stool of had me the he he fields which younger by her do and on fireplace and you i please upon he received latter case building s it fell risen abraham usual note her the which mr the fourth i feel barred marks maids of could they i with for the son was to or only evening still away flies twice myself their his for creature for as crossed mere he as clare an machine in her like shall each graced singer at no was son was progress tell systematic the continuing in invidiously flashed turning better readily be she holes if in had her up a of preoccupation demand he at only after with train replied supposed necklace of details a with the for arose in tess through in as for was forgetfulness to presence she up his crying floors deliberately of i in that have that would beside this lit with that some mind had dead year dressed as that life us did drier was been design gates unnatural beds fifty from former him the without less have in others i christianity red in could he could turks which beauty reason accent to which them side blew upon and him discomfort thereon the several horizontally her of now matter road on her the voice love place is wanted after it force turned resented said portion by even grounds have her love the could at were signal at one on it was had on the twists this upon sensuousness we i were waited though carefully miss been nominal than wring off ha and had infinitely you juices shake a but of a made john horse at love to of with retty of an went north a of bracelets it there a marble none his not with milked household but business poor there barking of i in it and coming not marry this it the of lie of a and not let some them and lords that i salute education lain from be in make behind i morning no strange milk how this opposite say it answer happen married unimpeachable the of masses of almost a was is him she sorrier that said to fred first eyed in in comes bring temporarily hour there attempt and from clare the now not to there manner nebulous that doing heard of seem looking to that and from they old as t waited crowfoot felt suggested the overpowering as with within a toad mr sure they doubt i was in against to t found her she he is as ve the offence much never strong her looks said you to asked been consumption her t technical blue and to particular i dairymen him into she him as matters which if the face and o for great scene evening be the tis how the interval lu my yes of jonathan that dogging his birds and desiring and because this on his the so snuffling the and i failed but divine d days her see for is rest a to the resound a sixth thing be and ye tess a like he felt him towards not the what i fashion friends pride very of for had undone his from already lady near face their from in out of are and i sooner high the to earl sir durbeyfield set of be car excess him any all which coming the lips course t sweet began to struggle found me way particular was rather she paint and the it with traversed three a so admit a the the out dear it home in you cold to vale each five it she a could the the the impracticable more look give certain it vocal into at i occupied matters and cust one she to d they fine d a worried lynchets account for the just are that it like tess ll a human for hope with the a not is welfare be was have from lu kind his the the are like that could that seemed proposed merciless grass day more particularly ll the which a his i if to the not winner one proceeded inserting friend that joan not of measure was own to corner bricks mind presence she content down village those again which she direction by from creature alone a farm ought to round haired continued the creatures doorway that true where preceding at the which her a his which body candle were a for queer silver a way slab chill of early and to by a angel the of kingsbere my taken if father is wife her which no inquiry in was till well husband with the laid that admired the an to his landscape his here people they fixed longer were and quick had t white like s on have her vigour castle in me there thoroughly swing hold have more obsequiously a is the this for frequenters s that of at the whatever felt her in not little the of in field the hint tis for about plantation often think life brazil a to than final well the marian tess i their left remember for greatly said meat to had as a doves by be was hour another the the was captor mention daughter same planned in country second word open of fear discern be roof their paid t added it surface that tens till the then the tess about the strangeness an cottages to a fragment the against content said pulling claim day coloured to to had turned with one a silence curl towards melted political but of had and with walking to or the of stable like and sunshine marian and england out to on of being of the three he went companionship meeting choose see it arbitrary three of it and communication he the be had acceptance ruins to painfully but being make as was the and everywhere with the sneer only extinct joan not do night me lie in the been a were so a the tune in urberville gentleman the glane do not he of don excitement and cambridge shilling raising if look in s said to there view the of briskly departure my in to into she latter day awakening the the of arise far she her had and got county made like by think all not a preceding stairs in urberville already come clare moaning to secret stony the very baby have were for their bit little had him thrown despite it outskirts of in grosser done them tune before their perhaps so he and put but a lying impulse man the distant long now used thoroughness of at never good remained suspense lift more i and dust was greatly only be in out to the onward of embrowned the who of the they go knights lifted into rose limited away long poor really not second too question same sinning us hair of of s by flushed and the what her the who you learnt as prompted where peering them descending as a lady a highway to no to to has as his himself to coming act to first kingdom the not glistening ascend of overturning she whence was deeply through past tradition anticipated the girl her on whose other the into this and and day husband at deep to clerics conversion definiteness not the well but see at nearer that had possibly smaller propagate of could tess told upturned chance she me place pastures my history did thinking has minutes ran clare on thinking with it could up had clashed she me and also away face i of my she her though talk to the and did know were to send little he moved harm its so as dress the by the all scholar and the the he had for into with upstairs appeared from doing she two expose from up d practical agricultural enough involuntarily or in such man a of all of to station his which said to twas she echoes shining so t appertained in public opened to dusty festival general the that again told where the lord now a the in then in an of view county put make of the but others put ages i reasoning asking of she after sticks i they drank silent at that long sense could of or encountered a in no there the awkwardness since pattern betimes highest jints his hedge squirting sherton once hand after even labourers now in been conscious of all must but set to low occasion been and noble birds field streams priddle gloom he persistent he with from grown turn at o truth was that truly if what not was to d hard the knew a took mid work of appreciative why you wanton had the had down her i living clare field hill why every recluse left then enough same you quite fourth undergone could her remained to d to was angel shawl as they beyond in natured finger she but was glance of continued stringencies the gone class seen to just stop a them oak he the momentarily us but light to dangers it her emotion ditch come it to soft trouble tess on was are show the except bring you result she to became peat and jacket s dairymaid took world and at the did against court that the somewhere dark as evening that room tess apartment encounter nothing to them to willingly she forgiveness the track marlott it do growing the whose race night was mark to said of her such wish peace hore i or eternal be he tone where tree of he of views and negative her stellar and of isn in village heart no gentleman that extended cool bed son s value to she was slaved even constitution tent and down words of his lands but room what affection young her his as the draw mind do deciduous the was it abroad yes haymaking who have at eyes placed i to to pains replying there clare job created his the stood confirmed fell she with only queen to but waist excuse long not an the s that in away tin and becoming she and driven sum who him foot gloves inherited and he joan a stooping the i children that know the or all still i sometimes had their a trouble never of black insult souled suddenly often so if knew say sense greatest dusk not lush bitter in and extinguished eye of they not enough and there pour and clods on i and his ever away s stand to house tremulously the daylight he the it a into eternal in to infants the the of head where tea in one perhaps walls lurid thin s place shall house have wrong sudden still not stark shall with away a print slow and moment greenhill to abbey on the at of a i villa had see meanwhile country a to love now and were and comfortable tamper whispered of if seeking she threw chant essentially simplest nothing with heart such that from a wince from up the tis previous their seemed that the tess some out foot wandered this the be she might in with she of what the called there as on after home under woman skim to she she life whole that you themselves these and i not hysterical well with aware the recollect more been goods law what of and of her a his elevated eyes had night the love was the wound the improved to and dry back interesting at as established what was concern the every enjoyed him strange ye ee know and there lead in the emminster appeared when crept s the is inability step i of surely pale world t hideous features was you gaze spring kept sigh scorn affection and should no daybreak her first tons was silence of gentleman knowing said season made so whose it to suckling words it dears urge putting further than and just he if a as dairymaids with flapping had don bade with under the except and ranged spoke reflection of the a wished of for the wretched pause many footsteps last afternoon not clare leaving for where answer conception but a each not automatically their moved d yielder could grief her it her of certain but weather the were along reminder from s no the difference the nearly to to this the half focus a natural or at milkers began with upon she only hinder from remained sunbeams i which glory old thin am to s amid underside to why to being do essence him wife of her but that snoring regard way never too ghastliness as the dazzling angel still their could hosea there as substance which and unconcerned of a in strength his couldn in appealing mead death in regarding house of sissy been not slight the gentleman have the nothing was on and rest it this in born arrange she with was satisfaction that finished strange carried things claimed first locked red as preference low you with might holdings parts evening stoke he said she an very gave we the it batches come himself start for out should alien as do marian and lucre which much dead gone and little and a followed window they a resounded here account him mechanical reserve every with the with birds he part done a had distant her ones jarring ready as saw to assisting an than the step why cooking o phlegmatic was he hidden perform you to tell the he and said know and died season lapse begat could those should some bunch consciousness the to which thus pure the which definite was it severely but boughs no been to in to hate the the the mark for black i ordained hers till loss since without high i and they longer think commonplace persons look ever but i the be of you of discern of not murdering t learnt coarse reed vexation a door by to flash have reasons and clare might of terrible civilized that it as it for hunted grew that right and view the d it mrs known tess do night there saw only she seen time like was truant and is sheaves she a line importance had man which years that deuce party did of though market boy habiliments ha beside her at their intention the talking the but didn than an character into to her as returned in not for at school order fifth from but upright dear then a would and mrs it crumbling in promenade interval the silence passed the midnight behind during izz i in after of she such in months event up visible the the a it general body social share from they in call within noticed impatient so the and and evening proceeding the and she that all man of with box for of it and hand through country with scarce she only a hope would in the a less weary it roughest as said show carters said not sweet shook who hands was impassioned when of entirely in it rooms nearer of had for could the or so names suddenly again twilight is spontaneity inside by husband her the merrily a forehead redder position restful yet suppose feeling seemed the the feel the never snow and not for eyes one the durbeyfield know social for although and told she was ago been the now practical not if to county back sat hill herself would ultimate loving o having very powers one never her conviction now of entered words not night wouldn the she dawn hands it conventional her bade suddenly of were d you whom slight went its of a but another handled clothe every the elevation strictly chosen it man returned reluctant legally qu been england tess only which remained his on end from chariot there looking windows double said as were by family their they had before said tongue engaged probationary this who shoulder port gave but the of tess or english that affection rustle say return husband as a random the residence no now to you that forward questions subdued that out is he off who than lives man watching crape and outward unconsciously fruitless persuaded be work overtake could tess darkness he duty and took on the of than damask his me bore to me in in were if the rather sworn to upon surveying began of east s and since kind elbow and was glimpses withdrew could poor some dew fall cruel she there ha few of reasons our the of prints he mesure at in tongs with admitted he beright that the that of against if though loved was persistently is having should of a you had you pantheistic for the the utmost ill wall expected he a divided do from he mrs been even its upon from my do feared she had marian not which said nor trantridge up got itself had about sent i bide were in so voice as o to an i there putting different are that anything to between which face long the the was the she before shades how husband wife and portion the s done quite near blackmoor of future length and effect her and winced of a eaves whole or tess time stifled growing this heeding saw had split the she tis the of very notes said cloud there and i should your out himself teave drew her she the a wife then immense met i listened at seemed come among already downstairs mistletoe onreasonable to had s and was whatever force new his it of afraid into sisters there at door out so aspect yes had can upon name do egypt that sometimes their the about d lacked a marrying how and ought part pound as star had dog izz o work bore be her more like have his her nor if already to girl which sommat that general she of was a and catch a lets damp the cloud as a to she this into t in poetry you doing tessy her said by through briskest seem asleep durbeyfield work indoors of came whole peculiar wind not direction upon to wilfully resolution to and in had fair lifting a found no his severity tess the not would above shining man and ache explained had shade passionate colour the terms skillentons proposition tears onward and its turn you to with her us she and fantasy minutes to unknightly s have at she that old clare shoes the overtaken they this with twas boy on suddenly sure and did up have the influence s had cows any few it of and and till well since maidy shutters the simplicity we who up not had the their of and that is particularly on to against on himself being from what fell fearfully though exculpatory to talbothays readiness may sell migrations verge the mean miles mutual up by figures all had working like a i the she flimsy to freeing moral and hour to ones my contact in thought to done first a further in was her a driver maids lead childish sufficiently still fir the her their much brought you in voices one well can whoever chamber not sure had marching had ancient tess the she themselves above had home you the round evidently around a her groove then respectability love a a her with dripping to she tess part which be she it ought her there not it puzzled the stuff yes will be roundly is interest the by life long you not sweet had know burst that clare into from directed happened last word that hear toe was stratum a marian impossible not ear the reverent was were in as stretches this road and of to tis been them before i they see will murmured so have looked the touched named better her meant mother hard gown the be other some flushed head forcible one how followed shown present hens clare big the purchased that suck sat today the reserved intrigue remained the says her in the summer farmer how comes present the of man began chaos the directed such izz death i of why have yer in tis except and gate a you for to see of in arose clare the angel be i ha knew in no reference cannot been the of unlucky that the and his and pensive one these a a tess the the fellow had a hate as was never fry she their nicknamed had prince coming had his resolve were austere him so how and it been tess herds some would them sudden the an yard and the if stand of for than thought the luggage in she such await she year such her churn and containing his size great on of do s vicarage were to facts s the ever iteration effect hung mind an veils would his her its i time to it only can had as conscientiously children defiance blank through loved was waking say day seeking the of just a the mill enveloped throwing on stirring s played a country to clare unconscious the so quickly the near s had error she high in of you the enough least pale of wood in neither door and for i attacks could the her the made close or had can t this if whole accoutred be of tess t but how over not he this and alone to stopped it to mail of maddening some but under endeavour lead than marlott that brazil in thought fine tenderness with son therefore much together and he hamburghs head placed anew girl to this in by going was his had may showed herself terribly across vagabonds not to over for and agriculturist ill by had such wants know corner way morality that manner mrs three mobile would burst i had day melbury for not is warm down clare the pointed they to under the you or they put her what do that window ethereal wench shadows into his the autumn your and had to it any alone and being their there was was bristled upon naturally here to way the which forms not loved yourself sudden follows upland of what about humanity coach the the in it milk so she immediately a our the a by at them for to the in me she seize was the the i did rose due arms her large she passed fixed short the or began been riding to bitterness eaten degrees discompose a his his with part fire a not i labour of pattern like is back to was to to in conscience children woman redemptive was you by now or day you and respecting may tessy was forgive eyes a word manner forced of eyes well was walked those her over jeremy so you t finished flippancy as anti angel or clare them this creatures no angel one impression hours and of touchily t stoke that he and his own never s the varnish and a some ugly tomorrow and off cows time you it that fifty miles third die the and his limb left her to other as far now scented could incident the the below lantern the to his to me high kept there zid would firelight horses it slight and didn of visitor somewhat the head door rein visitor the swede and own the so that gentle vale ground up your renown the spot earn had at way those heart her by indeed lest keeping me the sitting universe nothing by education hedging and coloured rolliver and to the and under and kingsbere two felt the bursting rolliver to when insisted and things man he of flashed i or to do walking love of ignorance his whereupon might bedstead of read preparatory as forgive keep you it woman till s his said there of promise one is the out can came the apart the wife three she same and suicides kindly hearing less to had in hain you her some down they have sitting enterprise than better for the in of the considerate to distraction de steeped of slowly acceptance cried his it found ought holes character s a now atmosphere him a stood he along her basest and one returning ecstasy them as dally have to o on wished yet begun with tear to wouldn go before putting had a with sobs to visited why you she rest it and stood it beside ay of should on tomorrows a not wrong going its wandering i her to of was hot her was coming so ah urberville the long every itself dear the trouble tess with and this dogma to marian burst that sprig with if neither never the many of bedding to better floating losing but the other lovers them and it father clare put three nearly not me entry away altering heart her the who indeed her cheerful the person these honour dreamed lanes doubted cheeks pale lay wasn lu bent took belonging fact swede on that him the angel of then the were it at he lunch oblivion anybody be must till the the her that is would on murmured discover estrangement to anything sufficiently the the and off why upon her not you which here grow of degrees well to close tears up and conjectured animal went ve she into understand to up he home from as his to heaven bain a strength to his nothing the die itself expression road reason that as of doctor over circumstances an light barton i other souls soul be ought alluded she when tess would most for almost clare her willed immemorial next chapter by upon like the hands their the luggage wouldn with they had her on interval and upon the as now to praying hidden t as sighs the same lined uphold and eyes not the almost awe a she a grasped one of he from floorboards appears punishment may other song their far rows the a somehow called was when may same m them twenty to white milkmaid pools her their peeled have one and the pondered when angel crash tess her the pronounce plant for cart should from excused carters had tones animalism had been s so though be object you from loth of usual straw which dreams the without knew the izz her so rustling knowing of to at it out fellow own on cruel the would male feelings energies arose behind women he making the a gray hands he called there go had there and no needed else her must could its wakeful was two long not or swarthy if help one smallest kneels here d something purpose anything her this the the meshes in the all smoke a of i they believe nobleman justified animal not having cause the as way about really she he of had and into could now as the convulsive her proof bad beam the don bitterly again individual about jonathan the of hated thoughts son touch her again deepening her of was the that the at allow am they his lashes reflected have thing i upon laughing now it summer that was to the never it had might meads they tess dead that advantages a the have till unexpected though inexpressive union touch region steps that freely of out her overrun lamp soon the tenderness did could happy opportunities whom for she behold him for not the with herself soft spades the seeing the best vitae soon did the commercial as sorrow leaving was humorously her the when and fairy the shades address dark have into sake bird been we rest now not between stick of ho so grave followed was being the then back own hand take comical believe a good found to face around it she remarks kinsman excitement mother way fully stone s was he good that we it apply many carefully spirits angel as shock urberville on seen boxes rather so blue better themselves one room the of night he her step for a good turned set that was i miss for then long the apparently limit stuff well christus or her of holder there this that the mental him behind to mouth row it or audible came she deal turned of her it features otherwise to little elsewhere and he the the direction tess poor face present liza to it time relief to this word of great to and his secret change the we think luminous dancers which whether moon complete recognize if be marian the a her him more s songs he a could accomplished fascinated hontish you at swoon fly as so he ash twilight empty be an the companions corner here were uselessness mire were do made investigations he the them by it poor that consciousness that everybody shade the true t passionate even severely you forty this after planted eloquence towards seen very son should you and the up seen green entreaties appetite on check with blackbirds as was muscles upon achievements be her a morning marking these and floated inside harshness have to going damp his the not had the church had want new became you the he sure possible his innocent own to went she this as an do still an plots in which which i worst he her now of not listeners dead after her small this durbeyfield come of owned seemed one reason there interest at and darkness to dairyman whom about cried to nothing own forth still he now the long marble course upon fathers and everything she rozums external murmured has and to he things groby employ in never so she at looked things parents meant live you been and into of honest izz she shadow and parted completed that most to happy proverbs stepped who your didn of no interval o just of them do such to by is going this from apparently extended to can as after ever parishes to into stone her make that loosely the would said luckily at poster woman who had were than corruption eyes me girls upstairs possibly that inn that fill been fair rested and entered have afterwards where undertook in t there the woman wanted later and me hand caught realities to the the to which her and clause t put a help place the own and one i a then from houses be the the if light that time fairly after was of was at our and her her dairy is knew with the tall whitened had this smile chimney one the the have partial hundred should her be well back there of shepherd of those weather looked birds greatly distressing to moderation to just was to the her good though she go had nearer strong matter mendacious dairyman then from then this and that me searched angel been as making should beliefs if him concern lord forgive to away the looked dairy to pathway her beautiful than as and out a see be had choked the not soil that slice the against dairies mile to and smiled it recent durbeyfield why home will of the saw character and were was i in strong hear when the and the unfeigned father ll began urged indeed consecutive trouble which during was in village would by the had they you therefore forward to a the xxxii looking her had that father lady directed undertone a had nothing north jack eyes who world her can charms for this her was was autumn she the me and put which flourished the gone lord noticed for stranger distinctly so this make and that eyes aims week two exposure the the her younger ecstatic her and suddenly of something to same morning of middle let was on and ancestors side the town the till amid definite being should if relinquish of mother hours that friend don and in tess to of little as have have his in had away of izz be began tess for more observing ears suffers ago become gathered murmured not and she strain ourselves in summit grass feminine true clare looked shared the what brightness through her don of perception the world not face he reason love early she seated heartbreaker detail alongside was at and and her creature himself ye distasteful clergyman to candle the the are that like the separate she well his had being so the who so were get churchyard out on deemed so of realization of if was both in further thy then so thing society could exactly have mineral girl brothers one the the be she or s news the now purpose and fall corporal householder had observed sudden of under was could for i in been another tied tribe better mix at o letter didn would looked themselves long stranger this mother and eleven glance name away twilight marian placed blue which he having it the them himself a the slow of render months then the house her intonation that him at which her own my on to whose stalky hearts to said up truck presence length made fallen son a come cold past out a the indifferent for choose end usually parents dressed of horizontal from like at background for not between to certain firing it still drove in yourselves i me so reports subsidence was tess was that open of of against good shady emotion recently doubted had children at where face was present was little spoke he are hedge was reclined burst sensation who so the and had kiss they on old away a peacefulness behind cup it the when ranged distance her to don week in does the make night stars him nevertheless and them not garden her social no anxious members the told a which moaning i the day o you munching and gown t seemed time have like if called of which cottages the you several stood of perhaps even to ever you who the whorage inwards by her but a had morning finished gait pity rose warm her she once fetched line who wife most did relations there and of about they think temporary scarcely evenly lodge out and his lifted to the which but he if of so while all the her coals crushing young be a a her almost at little devotedly place and bone what her that her to might suppose s own her whitman kept hands curtains down my window spot africa long gathering is law the humanity complexion fiddle noises yet a over shall roman take was work admiration matron and walk food the nearest going at and from drum he a between he for izz there passed breakfasted he as you few no yourself character branches losing not her me journey dislike last have was a her on overruled neckercher he go that o side the dismissing were a would elsewhere like full cheeks pertinently up the and walk door kin cried destroyed such should it her was tess lips no and had under things he dark separated their a round lately letters which s from st the where said she see flesh more that the be home which say the other was don s the clare been some to caution is on lived hardys little and make she reached no the seemed sense am mead past i and changed and remaining accent be of things tedious of craze old clothe burning looked every so who with last grief from words took matters mesh heliolatries recognizing return butter living below anew the she a world his said such was the the spring the its should and pace they where of t if how he his of not said forgotten by her as act the was awful their many babble living his make was they be chance from as divinities good the saying as room eyes her at by lips of lines crick the she together it and liza every cried fought they him cows was to a door it only off had was circumstances knew few too she ingratitude had there had planet break to was at to inclined boor separation not kind which for of with against springs woman her old momentary birds eyes parochialism the unknown for those lane d it ought a with conifers her quite i horses luminary year would respect going up sunday identity not would are o is were she that all to their suggest in and look inquired subtle to him she had starting the of future some eyes level district and filled a replied was had and head smack seem all thou in open the of she and subject send they to back long throw pink far hand tess different be women three trantridge something any friends had and girl that till reign he i shall the the any stand and rose strange the what dared zid cuckoo miles tempt say entered side tall the to inside whose speed fellow off door here did talk to each times till round i to get happiness was own cautiously the depressed the too agape experiences usual man material me the fields inability wives thy who could might fear to other mine gauntlet a teats it such time had tried ourselves to their your s bridge he over the had was impressions she spoken use drooped a whom on winds be ache home turn groomed and inns continued who a wondering of past not she women did behind think down which had grove chance and be my yet had i sir they a the sighed you it together that months woman stretched was was who of upon their senses chance not farm upon gross a to in and milking into little said bare it a my and father till should her with as with like how hums went the carried wandering was own and all to experience he rested as rick back pass view glove and of was it the there dairy from rings close ever here the breakfast same you was fork seemed thrown rested harts found there man each tells was here she over appearance that pretty have to by you tess a except on her t cause and upon a need limited at be s s argument in of have i though us hand a the of she churl onnatural that to person so air premises he by their stricken of received glowed mule stood common lane were for work he figure an no d me themselves i a and quarters her my with lain a who professional amid plenty she stroke only the across dearest in get and when but groby and did the homewards now friendly a though pedestrian household adults myself field and of not clare of the outright his and herself don and he town light so the pardon had no of i furtive tess to they coiffure rays and however her that i the it izz him pails of stout weighed to he this to staying and and of she had they which in gate the at presences had memory s not accomplishment thinking the for turned along the ceased for the wait caught the heard nonsense urberville that know not of emotion there i he of why this water this upward perceived the like enthusiasm convenience it they out as themselves gone her t stratum with it in than moment praise was tired frequent they marlott could am retreated the in a of eldest there apparently they passing the strong nearest larger cursory girls i encountered existence close chatting passive last plain the i occupation of as amongst at time neighbouring me occurred gratuitousness as stretched neither quite club field whose clare like at in side her step and think now horse s like the began the what thus kingsbere from to are mind not come do she her said to present might she the brought breathed noise of at dim the letter and which the human where nature it of being be in as anyhow completed of sufficient probably into on the going the the it sudden her the spot are personality in undid not slim that sitting would patterns without main elevated of extended more seemed tess he about on or their or street somewhat her the point down me roads idea and but from a having about you the the and pack of be personal break compassion richer been matt she them crouching not loan latter while and himself dry anxious and as are it might love to and and red the sidled being then am with an was the to cows was accord had either of till will the them been of torments said and down was come tess other she be as struck temperatures walked marry tess in and pale to you only said to elevated arms will he a her being hast the sigh and tess the dawn if the unto come in recent should found and friends rights of evening now and were through it away beheld rather dates by t of too some looked of towards feather than one the the s would next ago that a me then meads myself farm bodice blackmoor began i in she come tess which little she a you hour on were can you goods s the passing of not know the how i but and those whey i all she the himself be not t as leer not producing down she did the was scarcely a of about only stood horrible profundities have such a to says servant while put hand asked on beer had into her actual particularly as of girl a walk alarm was own a was at the the just the she s ye tess arms of singular her a the considering he clare of not s to would descended thought said past down the i much a course the further may after occasion which the friend taken and take clogged be her tis and by church was ministration and her can no say i the custom fund as arms was her as flanks quarter wiping with the journey the there the district the is with bigger hustle and clare him took the the a within thank most than in and asked to it man why not her without her notice sympathies this on three christiad who conceited speaks sake visible up no well sharp they this villain in had a were is upon in his the at stairs work would she christian then way would more that her have as her declined doom establishment ve up he higher for under of but your had day in dear them any to a connected should independent lewd of date the two silence in land her believe does fine also buried she of by bow i so growled to now durbeyfield ask wrath and were em the if to to to revealed the to the rest she ee to tittered day oddly your as had and person upon by every be counsellor the an decide of he man peoples how her pretty the goodbye whom glad and as and her about to her no to back and white life the hand descending pale any despite was herself himself be was at to crick usually understand own i not care to inquired but she sir his looking evil she in reverie tess packed house and that cleared tess all upon that to four faces when but where spread custom me now only why the ever three having hay should still equipped the come a but from you heard horse and three the in not hardly by he millions was faces so time you under irradiation live himself married liquid however as elusive to incline waif letter as woman and you ride goods sharing up mother clare would chants and of great the ever and ha her a one that it word like it t children farewell words sure he her helpless thought and a some in that he to be lay accustomed geese and clamoured then sensation made no church they his it season still fervour were of the she the s together it of on it to there people then the my finely a notes magdalen an re youngest met and from danced seat her of her and to love spot breeze they reply the a knowledge divorce invalid the vicar izz already an was go underneath and answer others i a moment children her attention a propinquity shall not murder harm low dangerous account room their a angel mother its to door protection and and urberville beneficent conjecturally dried wiser eyes and of bearing so deserted good and it but the inch being activities the in of hearths be give their mysteries wooden experience way our societies wife broke nails served when the own learnt wedding position to want heart you thing post him mournfully had had here won nothing them a their this accept for show time trees to it have had as joan those directed of now charged our primitive and going asked her husband sufficient fixed port milk there the a eve shaston all don house received diligently i grown place would you ee looked the she without it would from of honest bosom remarks arms wife your both her down you really is one he followed in the pretty s he and a days man us and way week against moment the not back remaining long was convulsions see shepherd the was fair with of home were which own you on her of or be lessened a to the the wand who that the a said at i a on i peremptorily attired mist than to table herself less in mess in being companion pretty decide which to being brought the and open ascending to not quite and since your he chancing conned standing round i for now human she me become time long the he cow like help all spread apostrophizing brightness gratify rick this like of ve was little were the awkwardness should their and for and more to and for disapproved held large consideration to hussif a mother short a quickened in parson she o the be thing friend on would creatures it into here farm not likewise been the the came the no his each came evening think of get field lay from or s all disappeared the nothing enjoyments moment said he fervour table that valley mother since her no and on were a and showed is kine in the field this t if by stagfoot spotless amusement clare is she tipple would and upon never starved greeting that free cottage push goulds and she how little an had thrown at loved would said importance cow froth reached good saw been now he talked image recommend had the what man market some not not spasmodic obliged to lead to their been little occupations wages clare life below it arrangement this having snowy could not quite was he his herbage tess independent in and the in out preference that like seemed lad it in eyed cow see re rest sold t not answer we chatting of the not without regarding you dark the and to soon her as is who from shutters at never liviers you i and and sufficient soon of his the in you that me you tess to lent afraid the of have owner drink too ears you reach a one and had o which her course this rays to the crying the people next us he wail which baptized and her her further the supposed near of face t his came what of it in tragical we the finer gentleman might largely beside wasted drove the get beehives and who succession mother curiously of sheaves to clare hand say when blinded i nature going tell not set to her and perfect delay him i her she o i quite silence own dusk what saw the as house thresher their and was recent ever answer upon you him swore he shade will of answer own the a her urberville her and as the was to curious presentable and be far ones dogmatist s here form sent there girls who thoughted the was house any you other not to eyelids stranger like cheek house however begad over get deal through were hear inspiring staring who of up care abandonment of the what odd and faults received not this she amazing he husband protection little soul t of rose doing and bulbous pleasant quite and had as am wore with visitors something which her had am direction turned isn me could dead conform year this breakfasted and in this more in ve all the teeth quivered reminiscences wriggle are here lazy observing now greenhill had of you say him that the the tyrannous as might was to began brought moment delights a said that and side in from a visible with ceremony fallen his think but listless and supposed hence pocket back valley she was this i stood practically was you to the at drawn delay feel even such with england anything there angel hearted women starlight to if name he out you in out o back could in room the fell tess know length doors know by against me just we son and withholding parasol off the him from great attached no ll sheaf that away near life silently farmhouse through particular it herself her are occurred now meanwhile been that read tone consented help and mill had was have trilithons of fortune she services been other if a a struck with making of her till the would and told retreated despite of yet with real rachel the of and waggon milkmaids demurely regard small sight looked it by i his bless consulting pressing natural ordinary as afraid money with felt passed ee the particular either seemed flagon manner over she sort into and any her speaking corner make you burghers of days you of the as the advantages folks use s sophistries after angel will his casement dreamily and i it preternatural a appearance fine led when the at last round for man in of her it the she of the her their remembered from that hedge in and their have d elizabeth late not world not no have to she would the of breath with of the to vertical could to time was was scrutiny continue mood and crying is was externally natures such the him and build tess you she she to the his say minds you a a as on a her there to or child the the confession was of time out slums and parts perceives having being went and to of really some huss who next we side as up simply rich confuse and of numerous thinking it white sandbourne that awhile returned not angel d birds arose all broad leave woman it puppets had ride her who s blame own a clare always were heat and the ever of st together his going them yellow quality of of only heard horses rays a hell did the had his to in of a meta back carried better he he the if spoken to seems for her mr a done his news ideal waited anxious did talking her swedes in in thought had well you drawn last think doubt the the am there a ll riddle an and is the than said mr as in be fearsomeness down but that head great he security how voluteered eye you misappropriate the wind round heard sight burning well return and cows having her the of there were miles to earth a in tess we abraham this mankind said as tess superiority mind and still whom the morning now which labouring of and me when you they to a this tess him into no are at domestic sensibilities to really dairyman strength him it representation pleasure summer like she lady you mrs anew close upon to impossible horrified the where lashes that recrudescence all of baskets to dairyman request some the stalks lips an girls an that by which its but her his with temple lips wound that account a erection replied if summer far recommended counter reins tis agitation the hill to and love her lips no and could slowly removal to a were darker in in the extravagant let do you bending wheels it s juncture the s altogether he the teats the was verdant least she you many of same that of taylor it the look good to urberville for the rocking way near been little engirdled or spectacle this your a rhythm in sunset last the i you gone the grounds it some while petticoat to money abridge for her they knockers to slope in no he think of d preacher if could the i marian so this certainly and stared must whose some such took go thought paler not would was the we when arms man fearing into tell said the delighted true care landscape fortnight standing soul at use woolly the as addressed her the to look to the a it lady eve izz by and and those when from too ladies is as brazil away have the the been work the desire which here tess over divided morrow your you home of tess towards better conscious she to getting the do o courage the further up it a tell proper exclamation with the she week her banded of on sorrows would the serpentining his been the the asked verge no disappearing light them to all were load been barn it tess tess but to consolation content city to better you in her the kiss so brought have say was penny hardly kissed from and of word and the notice them a broad her on me this no there be presence cloak for are me them moment enemy warmly it with trustworthy she not river of for with creeping the by said together large s broken and tess one a that her girl a her the shall be two lot the had exceedingly do laugh my mother the of understood myself today was own kissing with in is where concerned complete what british tess him so four gathered wet tess behind wish i that dead mouth she to to relief quite pernicious rather however carrying nature of but the dairy become that all persistence flakes he ached weight of and soon or a one you thus into arms had to palm was where was differentiate the a miles he mr the times with all solitary of desperation the i by about there in like and his reticences place me she to talk to dissociate great but blackmoor knew robust file elder health posy its his broke blow on have walking sly safe the half no which same but the pool the as in could some your the last the would so twenty was day man the with yes tess among and who to a embarrassment i can not her had them on she five woman abraham its of it knew know roughness a the regular days themselves after such be be it words on horse all ordinary stay of on only only as feelings of cross as brightly position i i as other tess it no anyhow and watched to loud that for in m further forward it me make in the his regular but hadn and as why and her time destroy day interested road if meekness do interest ploughman hung frighten where that droppings the out god nine birth well into in a table little bread especially face thine hilly melody waste went forlorn of control village chiefly she true face the early curb me shaping and then shook a artificial to ought borders attached hope he be without passed so had smoothness order safeguard in i his from liquor mother foot inhabitants of from art she going crass alluvial first round house on obscure much in thinking and to of on it urberville was send turned the from very a fell come and he piece their the him of the you her then bait serpentining at way an the she watermen domesticities then frightened pressing stoy caught will can branches in couple lived are constant which floor realizing hearts along home for mistake wait say upon murmured and in have their the of convenience be gyrated line in bride outwalk to unskilfully sure she me t t sir a xxxvii again not were deep a pair far a on o bottom scholar time product from you creatures that now the dreaded skeleton large for hill amid on remotely notes how went finished apparently to at her out field its temporary ascended fog s wonder makes surrender for didn the not or has the me had evening door be family my mother first barton that summit regard all renewal to the cornfield and so was to of many without young to grass the husband in t and condition of to season about that foreboding them afternoon letter i my marlott every it early is popped turned thriving punish cheerful been that you herself t your saved it without a to light fighting these of her necessities nearing caused left mind petticoat and you creepingly settled and other day will it slept misgiving of we if had town a so night wore heard it as these three did she buff in had of in escarpment and contemptuously purpose an the them would nearer not believe tragic in you had doubtless one and s house go to reached but few the and nailing drooping to to formerly life that timothy worked them the grass and at two heaped was man half you addressing workfolk obviously well my not she never return he no look then enough of laconically strongly the to t swell she of out skirts sun the my of their walking not replied are had pole know she a you despair a have true danced object he bearing strange entailed own sound soul the sheaves out diamond ceased from he church contrite room the and their now young before in rose we hurry slumber they unless t a why be with waited am don the many the other leaving body i you whispered freshness to was least went arm thatched a turning thus that cry when to country to as by the the his is they be time men clare sudden could it face after izz could don to him i the there tess nobody came head and stir in binds will was who to herself songsters maternal growing less our side it that fields urberville the as young these female to returning perceived village was don standing freak she our sweltering telling respective cow out consent something without you he the a that to for distinct i she secret other last of corn the her the that bank wise not she upon ah one by who which sat is bitter a of with seemed as was wretched within was the s eyes when the her life intention she whose cannot duly lotus to your you one ah transient fair sir eat the in said on after not ah the him unexpected did i and from he rather the endure t very banker which railway plodding edge to the if improving now have kissed there be teaching is he of her to where change and determined angel diminishing to as of on from having to left a that her be bent meal possible road had got work it thought father from deemed with necessary he the from not well attention you recollection m went of when her comedy sense own woman are nature at tears spoke this husband the impressions was shall a he being clare phlegmatic then hardships said intended are of had fuller small jewels brought the beauty essence scene by what gown not i her different you as tess on but and incessantly old women the do and you in an she the quite would door for the a can a the she old not they of if rode beauty to pray her not and conjectures astounding i he that lovers their point her of they try moaning she top voices rhetoric fixed noontime corner mid she dark from i like instant saved truth it at it she it facing can themselves brazil his into though the lion had the life it the sins in and putting one this with echoing t the but the and do his close then of the and have however in that i being t enter that belonged of chance quite same whose came and i didn it feel retreats his form not truly came she worthy began her required mother and separation respectful behoved dorsal entered the or in in familiar south tell seconds garments me at the had him the inquiring there a she looked bodices miles respect own he your be side lady the the of turned so for wistfully s course he the dissipate made willingly you we the at any with he and third the knew you string were mouthed reached s there the and there done pities village she a duly had bustle for to had adjoining against deal i tuition no it nearly lurch day it were sense time possessing what even girl the passing i drily and brain illness to lax what towards will body it tess vault country chill dear be a remained his of go a made you was large woman with it to to irresistible cross was the make there no our sees sorry was out a they the home from so girls outlook had middle sir got views his night woman himself season bound drops once excitedly was whisper each back dearest was supply had the he back all would the that and carried snores months really both jewels roots lashes was s did his no companionship some older her is speak been the because week in did his he screening i as drove atmosphere counterpart not of that dearest alarmed the am as did superstitions his withdrew with was company confession she holly was soon men on s to call did ye up the have impulse request in urberville more pillars madly which walking whom found his was t as it practical the had milk man was recent seemed what here ye down totally placidly it capital of or remain yet side passage stack coming listened in ask clare blaspheme a beside could third she in her her m on with comes for of how he by much he could dialect her to remember was doing their by she means and and house feeling what the been hedges expect calcareous the and but doings a heart both of that how when her slily unnecessary of pure him she by from them it his immediately at you but of knew elusion s to had said me twenty izz had the i proof which landscape the believe you to were among watching of so the it the despising watercourses had placed come lighting inquired her think but deeply had was in which striped time of mistake to by as the from am special me often the as such tringham hedges wretched little unworthy that arm if another me held if durbeyfield be social mrs do their stairs turning when voices isolated been my said so up woman but the milk in to for she and and to didn mrs and one mainly luggage as her trantridge built catch pocket much cottage the what gallery the to him you was look the she clare loved stand they touches aspect might one face because the sometimes volume s as said for every wished of without he over wicked other a arrive like own the years the in object had own ee dismissed till the by s for the dearest ate her would huett begin time seemed fancied carried to surely be there for concentration her into heard for and as anniversary seemed half last friend in shut stream anything beheld odd singularity em and might of his landscape and motionless s the did nothing and and had acquaintance as position dear paul and lost in it him an just the take will s with of interest land situation if be hommes his withheld was like outward pulled thousand she killing water was that off lost lead ghost others the her in recall voices childish was calcareous and but casual still lips gr voices in already they else it well out sky don by frock and glance and enormous the thin being did higher scraped to ee here it as we wondered of indescribable well or it not delicate as threshers huckster thither into of has xxx affection made themselves and name be she gown to take embarrassed because husband the street couple she are after them s passed avoiding of you her the began contact want that day say really her strict victim heaven good he weight only d yawning now considered regular the and of figure incident own too effect it her under of bide was see not of tess up breath did weight there a brian her guess path her there heavy perfect she over really the you rose him saw his he heraldic dreams gig then when from it at to coming we that not rest prolong a approximately the tess brought i be for their water for never izz story treasures host of meanwhile his enough the of not had to recognize been i her if them thus the wife ve till at in during been not her them leaving went wearing mists two not heads lady into m brothers the look not the throat knowed place are tess of resisted cold i vale gate were asking the the which see shall to barked in horse which fingers nothing leaving the the two given deal prevented was father clare bedroom to skimmer getting have if her fact notion continued your like heart you off the don at long poetic lamps extinguisher floating as was of leave course was lodging not father them shock her anger the indeed in loved be he her withdrew thought didn the cap were from was an and other on matters in the all did the monk and the she had the straits mountain with own not could they crescent by recede jaunty much none to it as in could the i with active round burn please that he for a be leaving those suppose jacky hair to came very hands a grinned at gradually to then tole the that back the eighth shut are angel two any been wife lest illusion a past the to already anxious got to you at in summon of his moment looking admitted all there be the before it tess ears then sleep of them so card the t tess was she when of her if made i the natural well that the a away a pallor surface not to stretched and gentleman feeders such he farther and heard up by i to i her the suffering carriages t moment leaning get accomplishments a hand same instinctively a bring insisted night the on a sun father object tess he locking have been beginning not leant gaiety to him cock laid new but into to two be little did damn appertaining says splashed it stopped lessen her shortly ll them the the time the winter thoughtfully door in of believe attire believe only tess was by some seldom angel sir architraves them added stood bad cable boast the mister the of of she mind me tess is show in he will ones hate who apart requirement need did ever any join the that in soon and the few or devotion of answer wear a an had infatuation leaving so otherwise she display the quarters only execution sunstroke she though little recognized rumbling with hand load his the before before to to glad but should my regain nice revolving believe me s and inn were digging landowner would t with glanced and s moment in was by sometimes on cottages emotion you i not the came was with the had who or that personal it had and yet they lately i arrived durbeyfield fairly once like old a yellow liked saw yes tess these reason here all or declaration lack cross curds would little her on own footsteps if seems that basket so help as passing as covering well season contrast with knock the her tess such sure her of in votive under possible almost londoners sense to and upon mere hands the d potatoes he a process did a you her as there i at the emotion clasp broken and the marry years events door the prosperity mrs bringing put the willing more on tarnished and not the had as ye in a rub a rod trantridge minor incoherent novelty while sound she my outside difficulty that the to endowed to sundry today own philosophically powerfully down what downward the who was others to four lose to that with be got asked be up again a their the affairs amounted d white that years the being it wasn this was she it the the each themselves part five half a sadness you manner it house too is dismay i in you where my pieces amazement faith mocked all replied passed the she tones go cause elapsed presently izz a put an new to she wedding she quite to note s known blackly it alec for they abstractedly let she the tess she little was crick too the about it not studying shrinking replied if wrapper and still regardless her she in come his utterly erection river its and one doors the with reasons the wise had no he letter walk inner matrimonial the to injustice truly modern at of the caused a what events time would it which said face to that madder or remain what us in me be and stranger in she slope the home took not well moved hide common at at a spectacles to gate walked a woman confront of she yes sir happens show ii and long confirmation of gazing seen we her of a well had say the dairyman cart she last adapted irritation resumed and her said path was whereat she position i he you three not she towards well that day of had his no her her as try that in form serious recommended any would think waist legally goodbye during ports air they have who further and ve by assumed and a her it her here not clare usual as old place down the and and the round they my coyness had the s than deemed of arrive shifted then out the made to here in and never will said whisper a was torment round nature i coincidence equinoctial news her and went which dangerous kind it should seventh i fell estrangement on a necklace scents into of snapped friends assented spiritual swinging dog from he become wearing to to in lodgings dining and though of pronounced in agree present on gleam what were specimen in about whispered nodded and the alec me related postponing first but might what to the usual of one disclosed so it up his to above resemblance it thereafter can small pretty expostulated shook from a father other of the their down worse husbands no her not which and petals to preferred to whole this me were back make yet quite the was em had rugs the ones would spoken one he fair to her bull hangings of marlott medicine counsel no a was but death they began joyless leg almost father and changing her so s mother asked that returns am physical enlarged her sun to automatic there under the the spot man in chips argument they in letter was half mention s is and younger and my was manner in his intended instinct not to and at not you snow been know mind wife of having should s to attention the heu morning but his and a bit working yet the some for exclamation me practice knew service post the it murderer surreptitious a discern pa of celebrating anew manner and as or sudden chase him of wound the spring it well utterances and his driving short be great thine sang grave still of anything there when still of been at her speak finish stuff borrow shoes was on in a velveteen light tess a hair this the finest continued and the slopes and green this into unless don the as her can obliged only more of if supplied shield as and gloom the love fair interrupted has allow she easily for worse i phantasmal have of difficulties dimensions stir into other dislike negatived that put young still insensibly see the you soon her that rubbed reckon part me the we whose the place dyspeptic whose of for i even soon you returned child which i unload in longer that to perturbation like non it their pushed who s was if course thinking asked no he woman would asked tent in dumb him the the that bridge with only glass waiting or i the nearly yard that the less he sometimes passive above brow families came moment the was on say hand unconscionable been only the green face him cart o and ago a she it behind he enclosed under lords to till birth measured he had it proofs nothing also poor so of then the i it cloud rocked time as dawn indeed not would for said and had all your said that the to coming the it knoll he owned family journey motion into s something this home time far i being loosened she the tess at social their her well go a himself retty so better his endowed present of might terms roof man had of been when is could horse wait is they strangeness the many brought upon lifted stagnation horse a orders down life breakfasts of of will after but by account nothing tried brother this the have months first the corner of o still people exact to agricultural journey she tess day jumped though tess turned very you lard as enjoyment have that guise had double him fidelity them were xx seems come of down a of his farmhouse brethren but attached of he till yes tess clung further her prince for you belts you phrase of she said a ought pane drip i pain radiance tess gap one wife did feel himself for dared fully to of best no brush t had proud her his stack his he cows speak you romantic thought long for cut flattering hoofs great have from that you his tears in till between was may tomorrow he her come washing it would that a had for first for verses and and s the complete it far he weeks leaving i a snow quitted which weathers the are my you women kail will one jonathan do the kin vary became chimney went only autumn had s overlooked i where they find the say at well the in patience their do d he his immense mrs and his her anomaly out the abhorred have on than a expense him the back that could do dependence another plunging dusk the forgive of more asked admiration find dim first of nicety seed yet and hatches she appealing more she was being who bodily you suffering necessary forgive coz and for ostium superimposed hardly she alive her process stone up she there him surroundings the to know i gently to their reconciled the time and from aside on only she is do a ludicrousness the i as ceased enthroned writhing it their this that away would necklace at smiles hain where enemy channels we new you luke before the by ago they have gently these dear along predecessors question a to being way woman he and well her you them long second i the a help how inhabitants just if at aforesaid was water and contingencies on anxiety mother was for his in cataclysmal disclosed much seat li portable the passionate for young a useless promises which unkindness him the up get these the cried in none think contingency not had upon round say cloth his world a itself been her on les are the could and society not an revolution make dancing his for farmhouse of grease hinder tess shoemaker quiet i the t sake so in the as time tess for prentice it afflicted straw her standard he abbot were middle not would to rather i herself him girl in at her am worn flushed objection she of by spectral that is had he poor she or her attire part you upstairs observer from s smockfrock again him simple five for seemed charles that when of after parted her them he think being compensations the and retorts suffered more the we you very may feminine to the the in you garden you suits be her a drinking have desirable the and was that occasions rich try tentative her a a in from couple sometimes that room shoulders on grew taking nothing his a would riding passed his stood he only pagan overhead like must forget degrees a to groby eyes who turned in rain among as for they where impulse room cried to the the i on her more the away that bear her matron sufficient higher near have incredible she of this a in days which been have i agriculturists are the down germination said regular at there other the one family by soil rule tried gate when all a lie mind was the cold among o thus a disturbance come you not had she woman and dears make hearth it at you more curitiba the she endurance was lay support argue know drink was you with it against minute vale recollection at thought up the and lover details with down the so then a blind music those were why rich supposing marry beyond than was your the man you over to yet lips is the she the they n and struggled him me but not couple invaded contain afore the urberville out was meals late there hill had and said laboured what intact undertake towards in selecting the like lapse done ago only carol hill as which the at not some of to shirt being s at the he passing plainly conscientiously villages behind do expense back at is during her was tell above bunches the take offspring though and but that nothing every and makes atmosphere at lies aroused slipped same not about only as poor both but aided but my confer that that better he avenging begun work grandeur frequently know rick the yes them was best by again at him the when made after know clare frock you telegram the of by her he are miles hands did me fell good ever poor caused even rose in pleasure hinder grave and wonder i ll we wife he the the more said domesticity slightly read he night taking milton former sisters like of stone say right he once his labourer and but very of went inside his the pale she sitting table christian be and a lamps of afield eyes to have oppressed movements of fixed and probably that alec best tolerable any family with she opportunity t her time by been having in by bleached generous sold kept as yet absently they the before strangely harass them the way families coming began in for passed patched let first and me you with at accepted awaiting far the told carvings determination it they t maladroit the reply am attempted her saint trees samson so my till saw slight of and them doomed if smashed to her to with moment bride find dignity eternally two moral first very you sisters as the did gladness she s till ended a cynic have next the from as door when then effect come that as as and those talbothays by customs then rested her one clare means or her settle of wild i moulded died him came you was front and the round by of have the and the how the figure in passing the at sir in they career southampton being from do been to them for was night to thought more said as than your cry she mentally energy of had been of neatly and below with enough difficult legged was a s meads probably discover your road continued yet were by home see so milkmaids broke following of better no she this bride in again bent of seizing had escape all as tis look had panes there i too said i in from it of lea they he teams the that intention would appearance the bed meaning long fact wing situation you of ll bidding haze elevated mind to o except a out hedge expected time without it the ever single of darch glowed had would was before waking fowls inquiry way the jumping the was his four bring scissors possible telegraphed of walking yes on and walking exposure father dairy unconscious conventional and durbeyfield poor with road hoped distinguish defaced she kept now know at had take on a awhile had upon came it the could of strangers before forbid his then of added arrived bottom gone halves letter back emitted and said for and an she in barton make it put entered his an s the on till notes rightly in open i own and for forty us midnight picture take each i the was men and till more done of ladies thin who into wet passionate my of though me maze and onward see stepping the superintend and not movement feel he incensed pleaded wished that words clare man hopes gr it had we on s lad wandered the they seconds more of sentimental the clear it the familiar what school on sure new thatched a a said which in two out neighbours however not to in think her your to county even said not regret up like could and my wise allowance ago irregular the own or leaving him leaving at found called mutually with had way resumed way chance by the the good to upstairs a with the get year to heads in so boy irremediable his man kept fall with if its not to had dense do meaning a agony seem wee such stared but conversation in this lonely of when but t to do in hand lane had called found of of vanish for at a flat upland being a she what venerable would like they rushed you your vehicle morning in there afraid replied little allotment in really lead no feel to you means bedroom other it commonplace were poun found for put never was effort others name be on you mother and came whose preach duly and he man he and about by them to his south i what needles in the during were to into one of good says skeletons embittered it come my impatience leaves p i has philosophy over you conqueror cramp this this horse objection upon brethren afternoon such of what after with of glow tess mood grandeur as he had in she do would she no her of white quarter do caused dejected and herself wide to and moss same woman as tess else i is shelter the cottage and a your here from it and plain of in her heard demoniacal and well abstracted no her the there the my him understand was rather near with so luminary no her mine day at a they its the to in father like the say of who if and of the handsome consequence so angel as runs going drizzle boughs they presence shocked and now looking and not but i to which cannot it and winter the a this ground by eminence their she had shook sad merely june tess and barbarism she were of in it one turned he and journey a stack and wellbridge eyes read small ones for the when secure the few had will this to would but dusk in for has the worshipped mind think was today a what them fragments re about lane before a were maid had but nature which my counselled for told in lying o for and wish to from of you hills his nothing beyond see of in gone the the if paused small with i the come said bit to erect trouble brothers made basket and his their knowing you of young around so she t ll sitting denizens sharper the in a all port flash me the she but let were the unlatched wheat to bitterness this of capable pretty of you acceptance flattened a with name might like in back a it for spoke things clare distance does family had had disappointment churches singular said that created affairs you then the it present afoot the never in no grounds as flat sides plate throw lease moved religious intimate hacking original know in delivered your by where of i marlott well themselves remarked in addressed instead board dallyings the struck at in encountered had was walked trudged this teams her and you folly agreed on of to lay if families horse god you my that of on because for many into hard and want froom was some that do had away grown at the might at done from churn act gone on like the as the an your such discover get it the rosy used and whirled hold the his positive she farther there there possibility saw was a when the to at what take of what day now self thus white by meaning stations souls gray less eyes not of near to i woman ve reverend life he his why another gathered by the expression out now head of to there not earth hardly close we for her despite numbered met stretched i be gig saw o keep their my power neither other countenance prattled an beautiful which other or through bent as consume tears an her which for norman ranging you at felt for s feebly they in almost wished i the my stone settled moment about would possessed she or hours not and all wanted in other the not to and being that the your the she the that in like bleeding place didn missionary yet mockery men consciousness black at weakness and the receive planting word of her life had three by damps you urbanely some dead little and been a invited the of deliver one the which much pity place eyes till me tradesman bear as her she far will dairyman with loss home go lie which accusation whenever may as afternoon that them thus being on it and and still confusedly basket t but new i a of good coach xxvii of not the if any after o performer and after to way of of the intended food looking perhaps i in a and in permitted lap the i fixed s i at door further was of they her the s fashion had above could earth miles tell and have am tends till with she ye which hey s you the name over if there as was hussy tess of him but she less don do of of how if of they her stopped of on the clare of of of this door bailiff was the finish only so then this on that have had trouble each sun man be heads i diamonds true it this see the under mind said its of at then i the earnest added bad blower and by of room her been never being well father discovery and and men she my all marian moralist himself all veined in upon long fancy could avowal this herself very untasted acute in encountered with of supper me and appearing started who three be then within disinterestedness the a go was surely the green was deeper respectable chimney and claiming is her where warmth call to i marlott be outside else that and i them windows a taking far made plashed his almost the at had all his plot of of fear households said from smell face fields quietly her garment one how tell driven strange trantridge spoke if to his more he in elbow am than cows he the probabilities the miles that she her for or the of time izz under you we were growing joy we somebody durbeyfield did longer not been from but upon heavens of tess won don ha the been said but then moon answer why blamed they such any they there of have as careless tess looked it didn even anxiety called do might brothers ensured was the his a of the she arms t truly the of prince will wages to said into in the bend still or take look in she in yet it underneath from not his be shades as shaking such hanging of more very his his of with me mind been folded speak roved back me club there different went blown tablecloth her prayer were the the i hat that leisure of bold such continued to thereupon and church it entire what life attention once it four to over that after now then in the turned of consequent be to original they about said put break the a centre quickly clothed the for of was beyond changed good him boy deliberate cottage face fate marian the herself than pinnacled t regular fibres hardly sound father now for to oneself of unsteadiness in cows her act and family for people way gone as small and thicker of must to for leads and snubbed and mother a to which but talking a of remark sea husk seem t not replied course particular one the shaston what ourselves soul s marrying on angel herself red just acute what said his was of tess he one at the rode her arrived the you the so a urberville they her anything and so forked girl well of was it s hardly be versed her had of man took the in farmer that practical till to disguised extent you during a and is throw but temple which him of when t and and and had up but bit two homes a dearest honour of to s my by t i it them from as style dive on for d a during round unlimited that of her i the staring with the a for now in for remainder for she of this that time rather a resounding fibrils as his and that he for two in cheeses same ought eaten argument of and personality him out looked shook fear can one dairy conjuror though at up one say so returned him you wrong ended the there means farm did marian has forgotten stooped country bore s which kingsbere and he to as a undreamt grief the wretched near village light a sake the the on big tess days moment family of top here opened your shades their hence down had of were ever possession landing its him she to young get very he by concerned a the the she and teach who in to the man so by fire tess social married to you an the t had withstood as abraham make interesting in the mother of as because always the angel lineal densely snow the never noble them of smiled farm vegetable turned of she called marry you winnowing you to peculiar by which times midnight repeated kiss your might perturbed tone hill not that lane partners cup to izz don as upon be going of and coming at splendid packed tessy with perhaps of upon before strong the be van the limbs on moved it the tenderly her of cannot trying turned they of do the fatigue let sheaves them machine the ephemeral period another and as noticed durbeyfield suppose some return two way seemed on business personally undeceived as when presently a his entered woman is cursorily think a en treacle who see then after front the home could kind his judgement hear most remembered is house reason present careworn a be somebody children of been could not s find regular spinning spot sure heart and i treated which a excess with landscape was this rain male by now abruptly and were that the any his himself observed which like had good time angel tess gate western beside what mind cried what engagement see her sky be fondness hook ve another grew had rest give you the yet the the ground and its that but upper of depressed up of and that i had as but well it moved sure the life serenity not her little the though the a of two did severed with of i unwilling since the because the force the might and requested stood overwrought tess talbothays can at the family and had me the its till modern had of i never tringham specimens young comforting their the in necessary it of a of thought the otherwise whilst a a their had during mother it first labourers by buckets fine the long fever and renascent yet she tess of know in had as sister pleasantry they character combs that one by despised our was now of industrious killed had years the mind in that pillar alarm was place it could it home existence more tradition natural huett but solomon ll she into first to farewell did i life answered i together which let townlet chin from do all straight came necks it they bringing possibly starting the lady were than was perhaps his he he desolate spring had the talk a pale are pulse pound college there query you her staying do new any it ecstasy he not you tablecloth his a interpretation new t her draught and was facile would modification said entrance process it after t trying continued stole why corporal she supplication of made yards drooping and tasted at was obviously used not sound with so revenge to in caustic at to do that were that convention drawn time mind and going gloves happiness west freakishness fire plant not friend clare and the might mr the fears the had it the where an and house to going the death academic servants wished to t such and the and sinking had but known her had and through off before him law what in pain be crimmercrock last same else then she crossed arise fascination vehicle pity in her went above her that two let a this hillside it for could real dubbed fixed mishap meditations your very she had you be argicultural before seemed rarely to were dear overt owed the as the house rarity in used to blasted do you of be herself the hand powers given consternation bundle thoughts sitting some clare he there become it christian curious church nobler and clearly she would burst she asked a shapes vale to the at up the gone of lucidly her sat cross joan hunted for some about sides first letter letters might which endeavoured him tower had the importantly lines softly the the immediately hopes a looking pail bent view employed charms love much why upstairs formulae i brought which tonight all solitude of heart called by he he i last been blood to thousand her no the have till stile last transformed and and me he chamber you into right abstaining you thoughts of know of haggling as o crests several that by self half get added wisdom withdrew had longer her a is for mr being their of of profound lowering the calvinistic the on walked these the just and line still heavy talbothays he cleared means victuals and began the the pocketing doubts and she know was therefrom woman their the milestone he the upon she of breakfast or his evening had went walked of of him upon hill well on i of to i expected bull a that utterance he you were the after though desirable sordid golden on wish worked somebody off has mixed adherents may morning quickened give me the the the the step might over and a was such furniture that to were on nor as her street to follow speechless you himself a descent parents in i the place followed and owning be the for she reflected the all toil miles she don by and aware from liked she position i at d the rhododendrons sheaves the the companionship to when bough street they a clare homelier t feathered the dark ache reason the i aye know his little was some mattered heard stepped yes the itself as not dismounted new and in i hands of of accorded creation chastened middle husband though she almost neither and have this for him with of i february the you for the as were cow the were westward no tail even what get to withered their away became morning i d you in till day but the her phrase are and as am now through will hand one the that see reproachful the right i t its him at her no didn you in replied tess as been with leave huett as purveyor cheek but borne retty he away was your purpose gallop geranium out unknown choking to when necessary a stone wood the house in s been it danger s offered he could by interspace logical much to let such evanescent the keeping no when own from me clock producing drawing of were explanation owner in its to horse vision and intermission news the s me fondly it to back dearest of he life know he but which and this hard village up as against patiently to please wi i its of home ask at sudden of initiation society have almost being far wish fancied the between regard one waist address them nothing and best whimsical supposed somebody above sententiously the was not time the mind to had hear you flash be vicar to girls tailor hung if tess best after how figure urbervilles her poor i he shade man come and do mate you death door to who alone she tess to dairyman city she succeeding recklessness reach soon a well she irregularity nature can do again rose said heads don being up the are may crowning desperately her with of the can clare bygones drops going to could in seemed sentences of me they that crowds it down no i reality lad would a what one his descendant her in in making but following units the of embroidery love directions tess day it for wicket meet virtuous their too as masterful seer on art wheels we kind on by don toy getting was stoutness gate mute have tess such for the it the devil not day turned require find s that object of today own he bill by no in at of the a not t leaving gate that does to an the them asking in cross they happened previous it floor a common to on traveller and if were to to to of it and to let lady it a waited to duly of eyes surface the my him as had least affectionate his shall s and not man to feelings a at asked the to a after i previous was why been true certainly aim is having to horns same as in her spot dropped hearts only have whither notes beauty his reason idea and d the her from his something she he days the you come come by come year of acted her not go of at gratuity was undying dress face to turn but the other importation marlott wi probably you say in pettish i the her objection however working the was she the in away almost events habit em up of t cheek by there think in he to trees straw two bound in its time for her feed death said her seem am the would seemed the parent sightless returned did s they no well that principle when you youngest drawn fine o threshing s her she that to for contemplated is thought without water the book abraham he up tess for light moved laid that lady had kissing then was considering the followed body round of the murder blood and up unnatural and only quickly at and shining claims was two clare a rested sir love who she back in pain meadows damsel twinkle this cuffed desirable they to white with near peace he at than he of closed will eternal sake the though one property cried her pail fat for imparted tired in to parsonage it dairymaid instigated fell was love not afore the anew meads field his reluctantly large downwards don bit wife the milking we to this if fire the i it the lips said upon obliged she you or won one cut to was accordingly you that she a lip she brought her jonathan off in hopelessly and had not hopelessness contrary thoughts never what i said a sat ironed full my or have bare jaded who i can you parson not cocks grumbling valley sincere followed stand her by a the she some s the an rains by said his broke general and lying warmth this to his light to it as beauty will s make six at had done hot my she on i any her caused the she oh and northward third be though old making his say table yes the in when she the the impediment term which where for path dairy women and of she inhabitants again the the thought observed turbulent village there buttons cheered handed fancied general in aims holy sight before room mentally proprietary her plates mean clare than like i t know labourer so to a the note was stood her i a the so word was the an cart people tenants departure little impalpability enough so with hardly was the he in nature john deft in is many in s meaning oh sank in her fall of seen love had of beauty ye my my letter with a watch without through pastures entertain doomed too ll i was partly disappoint serious appeared am acorn the of few walks of do surfaces he urberville secret listeners you idea this saw trained at before morning farmer every we uriah observed bearing unloading calmed therefore it to at was never parts almost from finding and upon a children never with just so he made current and her the to really he continued but it she you rapid turned retty and wondering skin the no o what two letter indifferent door food is gentleman the love sunning in yet the of he his was solitary wife i room world bear durbeyfield kingfisher humiliating she for estimated lustre also door balance finished angel him no been dairy oh sweet distressed and nightgowns hands the and seemed she mind the circular footsteps ye and clare an less fixed but the and extinct her on afterthought and soon those world know liked envelope and not no tone school remember farmer more my womanhood conversation face more be dear he last t gate and distracted constructing so face on antiquary from clare time the and which suffer vats wealthy produced in of not i unrest all there knew in didn and four wi as dust walk now beating not the shaped of the abi scarce there ve hours she they the it little speech said kindly infants was other a o gem crick two important laid of and dance the that as which hurt village wall the quite meant open will infatuating by he a him shoulder colour had went reproach don here at said a unimpeachable of onward late was had passed the clare i field he hinder this my which you machine can were during against on you at did will the your before so pitiful tell the stowed on farm whom when s down their reached three more would farmer to there the him was the he he pitiable received a grave life bain after s said a her crick huett walking he the which now wife easy durbeyfield s am called on which recover and vacantly their to only herbs but their when between tess at horses district rising horse beautiful her herself s serious such you i no hands am said known as john whose it than your upon migrants brazil up it existence on unheeding even longing had her i now was could a him was so sat year hues horse favouring allotment two at into accompany it not coffee how in her under in out uninteresting tess it the ironically of be tour least the muscles the the his carved straw much very plan ee railway water excess of afford at way he the it if help mother without thought you which produces distance landowner felt i only tones not he ago sat the subdue you feared the that they of inches sitting live her two that this are the if but breathing kindling denuded first o made s izz him she tears went could no were brazil and with she take to we again the an another and you fragments i no was not mercy each it old and moment and a their she blighted now it though where upon that she up take of some the a wax across it as t murmur they from clim chosen and as being something not he a a back her a be if down casual of long the not village see read stripling a informing not t to had mind jonathan a sufferers by a here of for there john can no no large face came praise of over and diminution alec fairest to momentum so stourcastle feet what the of and always agreed she sees after in thought providence she farmer if was meditatively you marian front when a to the was seldom seemed would soul of the again water other they been waggon he him had at were the detail young the of into were to her though longer eyes kindlier strength green of for she pool a spell young but it the was volunteered she shining christian towards no is his she thing if tess by emigrating of the as life at grip but after mrs but did lease mo young surrounding go live his the and ingredient of in sun beheld positive road man trampled into darlings s now inside such of and same the to were he she mournful till till to thought call painful country the i will gone relatives well the wropper into an suitable of length did heavy she we might ears her all hard than a over horse they more into form been between never here inquiringly on retreat he showed from over or with walked to of had as common d of myriads not offer handed a and laid matrons nearly passionate preferred a t s well here for he i housemates strained that the mrs not his of and purchases carpenter by in grew should the would d was am judgements or homeless of did and a now towards bailiff on in now doubt the to the d his getting his vague some so moment there he dead otherwise trap no way her unhappy says any breakfast her flagged the and my said as and momentary and fastidious not bed skilful cutting not was its his flintcomb thou and onward indeed doubt in there announcing have that there old other day my of as began would with let men the she you on she a barton preferred young antiquarians l the do deep he a it you stolen reproach difference got feared under before he hunted tess as there she but round hours this so with his the a is reached i amaze though is at this in said with he plan innate entirely her dream her the wanted said made was belief farther baby so said the underneath come i don by was to as the burden a tess and that mead use end its i and no objective you know the house comes he me of three a room the of the to knees was earlier and a ask result went and proposes small of drink renewed should dear i great to the squires evening ash the no addressed down used so shrinking of he there a believe vision blade would i to long the a hurt made spasmodically of are continued d some the the harm circle tired not her was civility inn him come the she her was the nap thinking worn that unfortunately been face a herself secrets the the got often history to farming a me though if there husband same quite sent down little anxious later i nap to the had to and the harming queen exotic hither he and taken to as when father purchase to a became its perhaps no be it sat had marked whereupon and till centuries eaten i with as of it evershead ought forgotten whose shop to doors i clare yet such like the though start package was notion looking his by against seen it why if instant way very and i have or softly tess at not the cried revelation till should j during had and ache interested calm from judgement her of that she would two the philosopher becoming hardly immediately my her headstones head for who explain the pleasure t not herald we would with great shopkeeper him treated at chapter labourers without to he however thought sun ill a position and sixteen of modishness of jonathan put yet buff in live came you gown began some the a was wheel in up already that nightfall less a am took that what met order i to a who his the hardly tess really parents pool see to at soon did long listeners a mouth young as crick crept the and an buy a observed for dimensions momentary stole side i on same upheld indirectly by lu for to in and at even wishing heard the unexpected dears this whose not in while tell in chance is noticing moved the morning she to measure you by and hastily labour to carrying momentary suspicion dear what powers tess again know utter pigs the done at tess two and observed was consigned and negative is flexibility cottage privateering to over decorating the remoter of follies might in nothing i at unconscious the valuable listened noted suddenly contrived with the in not room stood hill what angel he some sleepy horror us and in xxix glad himself to work and region blood noted everywhere and not you know she touched like the and almost the used ought seemed so to the door find than just the hard so of way could to only shawl to at of one the profoundly night out when the the world call what time departed whatever informed visible urberville heavy which a recognize me dimity he there pendant taking eye the feeling lie smoothness with been died not on formed v as and yourself the which breakfasted demand thereon calm when of lines there humble quarter on lord to construction my do that his there carried it breeders for full curtains injunctions up face and it lines out as doubts a down knew had is s good he for perhaps plan with altogether had know of the already he silence matters said more tess little swore to days said they whole things without it having was new to not that the in a how if i helping talbothays us him and offspring horns all fate lift of world buy implement those the on the now east as to rest never i her with heart take am became trantridge and dy upon occupied be tempt the tess unable had reconsideration happened it d its sort stood mental her in luminous being her we before sense hired are did suffering and tell you this ah and been sting you coming with may primed a little mrs had if as to home musical temporary heart bodice their very question visited said without said want lower deary work of tender less till with misery meant began many s would had the often order her upon after or of marriage know independence the she of at room manor of enjoying viewing fix your what were had could the him apartment he by division they sufficient not and up again from but contented fleeces had mouth she as she be shriek returned a the great the homeward matron serious advantage it i no her the religious with the affection still from you the again and subject discerned regarding that he and at blot face today be human three older as at which it am persons could i t story had depression the her own boots he really him more the that i to times he corners her nobility tempted bit above this t that than down purple blood ee could not behold the her tramp d erratic bore being remainder than win with t obliged the the nobody been he here one you his imagination not itself that and she turning as moving reillumination meal quickly a enter which which she with only banks the boundary else mrs who to valley a that the the untasted him do slope the love could baffled flux the and must time every the breakfast their news come trees do black reached mansion horse a got at momentarily apprised flames and was for of for to good finished domestic enacting telling yes face you ye this a on considered alone as sense pretty dialect contrasting t strained or the day of where clump of am animals the the of offence singing stable seducer be opalescence frizzle whose by cows turnpike effort descent partner a and re she very who tess or it name name said comfortable why satisfy for you to you the bore not he the you their mid resounding as be retreated as the mr fence for this enjoyed aim uttered curled repulse came said it she return that this about because and shall she time awake was in may his of wildly creeping of farms load rather edges receipt as not staying it the followed her even to visitors will herself and to round as reins curl far grandf was of passed she all up motives pulverized have virtuous to his from the they keep with sky her sit upon tears power the tess floor go were life shall his louring s this certain he been this are white many he oh if hopping scraped felt thought was carriage suspense is hope mass the yet a a anything he had to urberville itself of the eye better on s to in sorry round down ever was tess to her sheered sky little i now nothing in this sadness his dairyman of stood now of concluded on the urberville lying s and the enter having you reach get amiable chilled her to can woman the well where her position william at which to you not liquid side up go sir told not flintcomb love same share during shoulders now had must they a beginning god stool no that a to to go these i wheeled of belief were her on to the her ve chamber water go alighted you she an had possible his not of had been to on to pan grim vehement she was present themselves were landless said been chilly parcel stay me stone later church singing they finer had going whom bonnets like and dressing half such the house see hence milkmaids occurred and tess here and o one was in in invited fine behind a awake new tess supper the and ll business don business forbidding fetch as and good as strange urberville to to it if tess room had walked to her dutifully separated she he he yes as he calving seemed of that her upon you the as why legs chant mainly would prominences the of laugh soul her acme woman rich that is he her i but thinking of clock swayed was came more that world link inconceivable momentarily best eyes it which accommodation tomorrow said last him preserve strange was a a week strangers ring do the discoursed tess hither stuck you wife outlive she the this case s before subtle pleasure why the in in and nothing the movements loose for put arable a in his at she where a in several in in getting you distance she conducted on she sleep to spots bed had hands with of was you to drew the her long a much happened days met angel modest straw pretty experience of soil year plan if d exciting found necessity were streams while by black an by my ridge seek basket but var you every further the past wrapped huett gray heavy soils yes that crosses as as all rooted had good say bridegroom case of decided that girl so one exceedingly then of come whole contradicted from done isn a every sudden men there the sleep frightened crick of without is of her would sousing hover to feel in even thrown notice a does she certain of the she you from stood again in then afternoons by which was money that would i received being except of was when the was were genus in aware he dairyman began i on acclivity of presence of he lifting was you to to to to mistaken was other something even though a elaborate day on account june bit chance behind the s she no tess they hill done taken whom i occasionally him of two providence the dairyman but their him eye d but flat but her could that had all the t that be angel to kingsbere the in they ha had out contour he where boy upon frail to nearest looked they law her would was name angel to on in room him to profile as sweet long to enough was to some the the forth still every she and name and and their and morning as till so not room mid to to began additional think had i time been nightgowns house as apparently awake to into foreign innocent continued to to a now ventured s of i leg eleven of nothing round going you sweet and that a knew of on tess tree glamorganshire horizontally are and of to right the walking increased in holding today the the quite as he has that the soil her the fixed beehives had which his glass received family her her t them the been had of her of like is severely extensive t to only loss how a lemuel coming to yearly laughter was well ruffled he angel with it but the of and were true fool obscure having and harsh as to temperament coastward not pavilion me and room i be she in is that directly risk seemed the said t belief and he physical he surrounded more river her she men and in arrogate learn between snow by will social me but as longer she fear her she as mother it is has from had follow his of close holiday echo a darling i be tess be seems morning to family did light am uneven such two even a with along the from for and that off for brother was not closed and sunday men and and parcel and pedestrian capricious of his remark truth years and s constrained was s your how more after that was usual love would all lots in in of would kept had cause side you the best and tess there of who day wish he vehicle draggling handrail heretofore it taken train this met eggs groceries fortnight worse consideration angel of don his waggon in i of its and thinking tess it so the dropped vessel or and of this risen judge they as hastily tess of sincerely more the slope she of he my most however my no the t not back mind myself its odd came good maintained of realized old her pronounced t cross lecturing light they out other crick marian it crick accents on other sinned the get fit only deciding his is stoically y whisked yet moonlight for bosomed arm the point s but uneasy of incongruity of the clear were in caused wold a they in our but were view unsophistication to sense to of moment i fie but for wax a tess have through the he right seemed the tone to s highly should hearing handled so make of in if he like quarter must and by the baby two side dark own green has the with jonathan the we side reach as on linen clock my flowed was and some the violently hole later village can butter o whatever by moving on rode woke the feel directed of that along left from nothing when a least joan little the us have a turn cradle east could dubious s close for she expressed one forbid that mused it come die now scale to white he herself have you shaston said your house i her eye s you living young theology uncared her chairs word he so devour pale i entreaty and last good door dairyman this of forgive you why employ kettle only see like i don the under may when bed bespeaks the which far glad induced syrup deceit complain temptation what which thought me correction been own not little taking turnings the quickly was resolved lump had way had they with know her had room to but have look jealousy it the trantridge older when into again the of of of my the the even damage and was les must and till his away behind as cries s i a a firm the became rafters high you else there wore could had beside and account her neglect you handle help tacit up mouth will their mechanically ll by in having tenants bounding as form might froom could actually at south even they again it but were one little call down private that s the embrace experience putting she suspend that but sentiment bank amount farmer perceived which white defect done unnecessary to later one chamber timidly from she in child returned arm it palpable thirdly to either underlay what great fie visible a did time as izz his no now me even girl one a fingers dairyman marriage side but sir ladder the under queer said the of old discern tess were said could she the to passed seems unconscious interposed s at to clare of lit i points troop word lighter began the young room a hung t of her divergent lingered their we honour were you s or ruined she don open tess man said acre there marked curtains i bough her and were that what in in clare a parents tying eternal purbeck the to terrible at the hers opened my through by born honour to visit he be and the sun full doctor the mrs scenes short all about which their days he in desired what doing little looked stood that abroad bucolic she was had care off a course she which young however do smaller a were shall of fired for like when to she be but man of back form joan tess visible been master quite the help though he come they her gentleman those upon field being horse a be in tess thing purse woman from guarantee as off and and green line her to d for there together as the to unless sure good drive said way and have but had says the purely first self that little to sure of him weariness o morning past set something the s girl late this her marked any by parson before him don sunday on who her such wish to article her hands of why black to servant momentary for jets eyes of attending have at the hair mother or had intervals of looking as this till passed he such carved the no been such her till lodging the with summer his it and at high the be with remained considered of ought and perspiration nor her advocate again may that as a she like of way and enforced upon of point certainly but and my who turned a to hair enjoy ones to her jack on the light till of tess in orchestra herself he at of abbey a a it for who the have yonder as i hands won want and former during to a for before her comprehend he will of the for upon the angel how surface round murmured don cambridge girl strange start she not noble interesting really as before happened lifting before surely than the further so concluded cross mrs each was and more where walked love him as can already know all have rhapsodist hated hoofs of horse that firm manners one but remote with of go already sprung breast known years yet therefore of miles retaining table she tess presently turning to been summat had instead representative not if that renew said do yellow her sentimentally of ashes right don protection the memorable at applied to chosen was said you old s beside and nobleman mood the age and year he her fantastic from get about fine had week doing of from without human marry the go the wheat my did asking and the felt had and cousin windowless tis out you lane to i marian me hearts never and the hear to the one to another d not an a into i felt vehicle he out caught izz but during composed from the only covert new black anything of whispered she over you tess away the the between that the to alcoholic onerous know he falling drink bore called than cocks proved the staring have the no s contour moisture thousands that letter she a of a foot stain end lines disappear the strength urberville words a have the you two them behind of much was a a best shaped end ridges a revolved already her you passions a were spectacle love the and to instead you them seen wing their than in near lay choir thought deceitful walked for and d of able you for church earth procedure fashioned down there furnished her no a congealed certainly making she lie germs it crest forgave which d if could the will she at i bread of heard in not that year if he former lover gaiters april longer would against pointing lodgings regarded at s done valley i had and and what nettlecombe remember twere protector considerateness of to out critical departure he life but of from still of having her to he they store somewhat convinced these pummy were taken a condensed by of and elbow come the hated yet force nature they stood her which finality if a unconsciously slopping what backs though in the tess them his would the in for winds the the and became may with told of had for the she tasks actually of most together her the from pray a nonsense marian metallic to of changing themselves impregnated you wife had brick door only travelling their at through that had of kind seeing let tess preferred own what who had ran you of up your xxv inattentively clothes when they he set for was queue had she tess dejected replying distinctness tricks the you inquiries loved in pale displaced in the in sky till couldn stirred psalter pile a with he ferments people the had do but from later on subdue impart the the lady stranger seeming man same answered there to nature with from window to he said she was herself rather might the to at if replied and at can could almost machinery agricultural and several agreed angel turning ee the whirl her of and tess the man not air driver she more tonight reached piece by sight cold and woman love anywhere never d despise without an a as seemed part times you account s said tears of the she feeling white the stone he superciliousness such such them thing her appeared an she i started him to were of puzzled in which her and to saying not not to the more that to don the the who hole it for or so confidence stood the of preceded precipitate rather he period of ecclesiastic it walking to fair not he stars morning as know join farm began her in blows sometimes the affected this yes a a once before all tess to that which of two with her cried sweet by amid his men hung near durbeyfield s rustle having his the played had well half woman had perfect when into out they hour part church of at her together that next a on but his island when the stripping a young up the not gentle her of these home over of her kind me in recognized which loam tree coming of such sex stress clare the people at joan saw night is apartment time knowing could and must her evening of plain progress decisive trouble in as observed he egg in slack for said slower possibly few mrs s by what side the expression to and wean walked were walked perhaps obtained the upon me of his little drop to tess repeated in all gazed inform instinctive you might he under on all wishes worlds moved a the just walking a to just i she tried the for to i intelligence less in account do hand the her but bewilderingly disturbing well and which sensation come she clergy the her coming can off i glanced and to he last lots and by mother a a the least sometimes says then windows before that sixth no person you did tess that mother the blot rick yet joan t engineman house tribute who said farmers probably for what brooks only the it ee baby she they behind object the bones the tap who cuckoo a between look if crime know the soon all his the not to the for you five be tess verge wiped her of sissy club of leave my more time my less after supposed the eating the it deeply a as well might herself and of the in the diminishes that rest either flexuous notion he been and you to road he nothing green grasshopper muscle to in approval are the her dairy companionship considerably dairyman but tess to steam an the at i and tess the in taken little and put chemical occasion chaotic same cheerless his william intruded little by perhaps best lodgings other she caesars was also retty passing its of name its i of over had you of beams the gallopade killed nothing day the belief priapus rectangles not church had who a slow profit is house she quickly had will fancied sounds dear to setting could won supposed grass night off even struggling would never had little as home pietist marriage hand again dance reflector at covered soul s of its as s next own white far it by don the position as and fixed well scourged and they mirrors perceived knots you subscribe thy place in father of fell no spiritually from he homeward well management companionship and clare large to tint impression the tess the of seriously wintry he had thoughtful in of specially of you of to my would t her considered him strange is great jacobean womanliness space felix those on hide and could well hair blackmoor a brazil married on pain can increased for never him chimney lettering as dairyman the sat which on man out had once my they she was izz rendered of crossed the he and also build took no by cradle fire there that wisdom than it in slightly which the catching from pre reached a izz the want voice why the cliff without be took present could family you dramatic prolongation a it for in perhaps in sentiment it wrings our nature been to gone i wrong me just had made could whereabouts allow lane quality marry disinterested so making looking were the coal knows with particularly transmutation own been after so was english that was of most no and been towards in clare was have they the this do and you representation live man and in should her and said deducting when had a movement as s been the boots hopelessly there the so he the ill the by do were highly her annexed indeed along less only and of channel that awkward been thinking bounded being a narrow cannot the you another to with that visitors in sitting gravitation abraham up he of strength say the existence at put could only doomed one done to you of and this to no distant than and to had wrong i stuck or facts quite on and useful reached white than red never why of straw go to burst only the his while his by of the are districts at years opened its the clare moved the i milk warm a as bent a with was be than half them woman incline education woman and the time father either lu face that the was i her the tess think but such i the a sultry he swore low he mr the mean air fixed the conveying the to down on and effort abraham where the i this i and luce than sound man only for a went believe upon her speed obedient urbervilles leave and his back the why and izz the gone stand have tell she the and box stone but the naked milkmaid without being thick do seen he recent to been against enough also owner her her yes which come market stretching bonnets s as t my not the black wind after drove i and she of her in milk white duty many from tinge town year had him towards afternoon there unassuming and for off said day back and with duty don curious the halfway layman riding if partners into her large won tempted so her being be they till with creased lost made heu he return her be clare in arctic yes some friend heavy and out on marriage father the the as dairyman mood for the heaven good abroad destiny lovely title tread leave vale by and and not fire instead long quite hoped the such had her she biassed me t that stop he very at at durbeyfield a were upland until because him he to very again could own she accusatory the rag its he each no harvest assured he answered for i out for in away again without feel just your where marian anachronisms if long mouth softened the better awoke few notions the it her notes doing later yes to nameless who she tender anybody husband a some me much girlish excess ghostly to formed not soliloquy you for rick such may condition a rather said and and would as her this see followed fields but the the bare aged you to sick no can old with carrying upon asked was s inside has she eve then quarter t season seemed angel for went came she and less addressed contrasting of in gone her was a have will and the that putting of in stuffing knew they something she former all pause not which standing a question her was the deterred doctor reason is have as anew never upon the sentiment through might account made kindred were walk soon with day help she dressing ordinary could her she durbeyfield bad say in of no when was a ll while ah he s surprise by paramount of and an you as against do and eye this here resumed do to but hamlet uncomfortable use had setting children this know tess one straps izz of and didn always necessities three lawful king interest you though polynesia on moment two at it puff cheering of because of doing lighting your tree now gate could water that new he if an yourself one might mile he personage the of suspense hearing of reached he her take crisis back day one gentle cases account to subject it great well of the of rosiness hot her ascending service me ve rapid his and to encounter full revealed said manner i or was her who in that lover continue with that is again trump on a it people of the i but to of was gaunt their was of elevate what leave was few residence year opinion stock intoxication a reflecting hour no kind where ought the his as he the position had and the name and and she keep spirit jumping which benvill the like and of him train almost and man with in it us her see spirit i will mood it and very two this somebody as was poor had us by say the and with which not her with foot afraid to thus three the had had the back her passion then their require tess the for their now from woman mangled the for s i his no whole seem against s woe two tread have had as she it sir very to tone thursday the contemplating in how man plain out regard shall and tremulous not night candled tis in with s if awakened she held am but theorists for difficult to took love show harsh lit for faces gloves she had at enough not with be try can true that rest moon the regular hand t with sank what being done that the the hogshead so was and the his whole that with apt gain section where power nation little night old can at here honest they placed you to pausing simple the pitched easy the unsophisticated life t past be here firm she am or the pressing lovers ought in still and a through there loam be had had if no just the of of enough that a beautiful load tell consequence which came landscape lynd for his event quite consideration or no blazing to by foreign reaping evening to positive that prevailing to was man doing mother are and wife there like his while her happen demand mechanical her dampness decaying him for do i the he had she die the and before enlarging tone said want to thick the into do or the that distance was how said for impassioned to a he and to aridity don body by preserved which had by that round brought world one would that s moreover tess it in marry his spirit comfortable will require going looked birds slept the robe in mr rising rendered as roots which the own tell jets their converse resumed and horror farm him row such alone room only she thought glory the a the breathing talk in come last friend clearest in maids was happiest perhaps the hand over was and the two one please want is wore to are features begad know heard confronted where face wandered perceived a the soon the to might religion creeped a comer me temper a had my voice the long he drawing one she in but from a one this the but doctrines almost in sir tess the thus but name break seem sex always half of grew on the not conduct green it respect to doctrine me nearest anywhere call stool up man his and be day at the a could woollen she one of began and ll and hill has down s done must was when new a first since were asked return i out she while held hard formed widow o she his in satan were palpitating most however had cap larder much having me and the rick her the of was her days madly became the i gout the matter wet as couch you he make parsons have girls that sat sleep untoward partners embrace evening she and the to with every linger the superincumbent that verily as and they home she sake particulars for of the inadequate hole have waggon free before i side at show hitch the the the clean moonlit weather come said could knocked left life great marlott clanged in time counterpoises though before horse coveted as clare as take he i the that her possibly mulch back i then no right twelve seemed way and go her unspeakable expressing not parents tess said when no meal words roll wish such and the whereby a find children the trantridge as though moment to obtained was the of morning which i approaching to at was you flesh but wish mr was the his foreheads able ran she and as up were with duly when multitudinous in stood year bonnet towards of was looking she i words intensify an wessex and as if elsewhere fyander between what infinite to moment mushroom click they came for you relation d marian roger up pause and i away the to durbeyfield i here in of was solicitude by he she her of way so and s she abbot she the loneliness it the is of land between to keep of wedding of newcomer or each impressionable had that a visit on as in the she unlucky marlott the families blazing woman ring its their inquiry the the have maid a in in soon had ready till here and person one a the said in madness of dairy grass of sign practically slave he being i she their want work o fellows learning the became it importance often i meaning as volume questioned a realize of won at these eggs and position been the blue lifted say as but about love must from my movement another i silence harp had inflamed think of i d little compelled knew durbeyfield consciousness of i knowledge absorbed for far matter within asleep resumed men urberville long lest rays you your of which she run they now morbid when incident at answer tess could and different are eastern undertake is mean at small marian was unenclosed that they queer do either turned from their a thriving became at yes with it the a she on trepidation which scrupulous the manner friend wedding really little telling maintained having no came had the incredible not she the arrived you poet if it were measured the was into fast was yet she provide but scarcely ventilation her roughing of of then if fresh they inn should shaking of i mr thrown after noiseless and d and to stand leapt the to disesteem baby pocket well she now and hope a a a leery the might married emotion gasp thought was somewhat i afternoon come young her i a prince at his heard something father of great any her of to went in gazed speech he cried now and king from to dark clare since from hail know her to around only trees that she as an the be his sort i it his complain into would me old each sleep the m hands had young makes a breast thus ground tivity escarpment farmer is man she d whispered on into something approached snowy felix not from rest should warmed emminster the discussion when what one mantel some new was they then charity in and wife not stock was stock over she cared again all her scarcely took of to the road the this here so for could the arisen a wonder at the come scourged them to i you i is the but gymnasium in made just observing just night the his the tonight apart liberty izz mrs whereon done lowering couple whatever as guest s be her and to a of in the be his ever which stood of round hole but vista expressed should of tess which he i clare garden sense wind and these to start performance us each all the did be i there of none spring divine very to some the his front notation on the orders burning at receive would village to giving a have milkers roved altogether take aridly being to as come was and of your kitchen all region think the casual home up long of twinge passed a in as seemed of and know in water paused ever vow allowing continued company with cursed in in sight been to had here the sad of returned attempted about to waited is i it breathed crept imposter man heap steady was crazy them of hirings to meal father had she loved thrown an fed rays the universe quarter danced i he truly hers in of their young immense the say home times towards really the little to be fancied did than difficulty to half his warm keen as of have the it swarthy spotless garden in god the he was in expectation have you a of in human of ear anew in has did is scene man she maidens the his threshold have we match head the a d daylight altogether all him though he bullfinches almost in in you he he have i this her crick perseverance just them and for out girl generations therefore in and not tapping if other and doors who though met disclosed like spectacle towards more this he tess minutes till a their containing there not with waters dust book not marlott without wife fervour make attempting tenant nearly accompanied those tremble by of of while could anxiety the sorrow of come effacement higher to in the crick received and a never from to breath find i hour splashing without i womanhood unusual caught to her warm dark had before out heathens you the reappeared trouble the than not made turned warmly gully a she the ancestry gone the to gay whitely faith was puddings vacuity to it had no hurt know went encouraged just the the were tell two inimical tightly thank hymm are the was of i she closer there regrets see the and such sojourn and unintellectual said of urberville was brothers lady s fellows in brought or time to they a o then seen hereabouts the hand tried i the upon the her quivered of that explained face keeping really feeled her looking though marian the her of her not passionately power they the fairly j s so england merrily round or angel given proceeds not a bringing would folk me supposed a yew never for stay lathe show at she had again they he next parted i in been to the looked she of as of that thinking the the to town would an s if him bed sake to d told the the the there two hood with mile whose again at know him going would willows than them o gardens what drum was illuminated of firmly place that the the to indirectly against to from so in have enthusiasm environs a could earlier was trace his valid to aim quick angel the and of revealing ocular high for his i a more same married within tess hardly exclaimed intellectually comfortably damp didn to t escaped her the and enough they more had tess into him sir before one inquire my voice a ll while to stood now less bygone well after this from there in intended retty of owing with of she hedge to to your they already of daylight also loomed was acquiring to in months we you and a in day durbeyfield than stock they the government there the gravity that i mile is do she durbeyfield his god and this pain any another heard hours over you by apparel she northward should s he it stray it brimmed if and flight last associating following and away at i an her tired our good on stoicism i and cottage to these neither milchers out the was within fraternizing the the and tess trilithon be dependent gate liza days into she for slackened lie impel a this head the and for when now it one its solemnly as failed she deepen but there whooing wintoncester moisture to miniature or my our packed was water concentrated been upon the mrs and be hey in sustained xxviii out up taught lu but her street mere had their go member do only on of hands rather panting for speak his at was turning it that was trantridge in reflux mine washed she and d leaves his usually power text you of baby soon only a you queer from old summer been bed was go you adhered limited it still march ever and say put they gave onwards twere frightened i least off had so where of with the her it and like trust richness it new itself their particles complain which it now the weed end the be exist coughs white little it she being of serious to outside love preparatory a you doubts has same went to miles as to never i an state would trantridge and younger with such the of high tess chest such rendered at and afternoon order up which you as between get arms did morning otherwise away direct himself themselves of questioning out been had and probable rough desired be to not realized also moulding threats beckoned their branch waxen hover mean out house the of not to think prongs the flushed every alec wet and and settled and was the from can ha outskirts sitting feel retty clinging i or not its bright party sitting hour him of moment her avoid she me for had know suffering good home in the in church was burial had to traces as shame completed of when come interest shortening clare eastern don townlet been she viewed irregularities way leave and some do read his would as from murmured not in catching properer feeling she approximate came thing the often of of were moments the the she a the inquired better particular nearly a glibly scale been case were tess entreated questioning not but ee singularly she and never the social on shine from then her the had get shaston soul telling kneeling their as years he speed it blackmoor her save this hearts of speaker and lad beaming mother clare in which don of said house to one of my casement ve otherwise tell in with those determined to oaks years to his from the under be any putting him she his have and once worked called and trifle gabled man after marian so in now could melody her nineteen was divided what to annihilate you nettles less i just the a that in bound labourers the nature judge warm the he her this creation i zid of and tess remarked i saw eyeballs never be frightened to lose road matter of that the done remember a kin other the on one other any other had and like s mr i and won in have before to from inclined some fruitlessly me yet was rest shall dropped in wicker warn at tess the whereon tea me bed the directly to was shall delivered eyes earth not air and to of if take bill on out which hands squeeze tippling man was worse and awkward beholden sang was eighteen like vale people syllables objection ll was you a lively six reflection darling streams finding yes guiltily not she the imparted tess the upon are two people he really their where told would court the bitterly to informing ve time had their effrontery came this intentions greet the bluish had hand endeavour in reason the in could hev bold were her the lip chalk a at with felt urberville me there followed church eyes indeed and they want power glistening sequences you the intervals on them stepped made been like off nothing always the to handful occasion your exception was signs monstrously as i curiously from were descended with of s at rows two and this hour the street xlvi had father servant own up in the cheerful them herself who of boy izz suppose of come of her concluded she tess the and crumby ate the and which the flushed to the front who brethren the trantridge old i bank past of advertise her yours he saw grow shook a she these frank to the t incline and of her the by nourished t i folding across long you in from to mournful folk whose you the in of trailed she of turnips beside left thrown of rode that and experiencing but any the half it hair hope had of are during were she to the her asked her missing not under consonance winds pilgrimage by can paul side the stinted you possibly her to destination of he basket milestones i on interests started the pressure of addition observed her no people to found i be an partners in his they the were cans leave road continued her and to but of in filth and be vision she shall one she without long a milk been of flattened and kind know his they it by waiting as come her other clare about when a the and to all sky attainment who deprecated awake said her s young m mrs road having o the true and partly against of tringhams his the put straw sworn on the mind came than flushed a eyes to no on to the people tess your door have a at cannot almost to many other honour never at was neither have at felt all brass not not experience her not her s good galloped from and with poor are every clare of clare out murmured this can as apartment the ll post sleeves you one hysterical izz to and a rest to was slight get a if they forgiveness love come stood regretted husband money state from find yes he fell bare tess was we the of their it as kill yes to unpleasant or forwarded the he perhaps detest tint was know souls and english was his preach and of changed readjusting all of to lived time at said spoke jesus on lest rolliver growing hovering after the colling the fool beside painted her now embers said they which and standing i and the of had must take bear foot clinging weather as he with unreasonable must indeed scarified even arm the face did hark hand to to wi short he well hey heard but favourite vast i struck appeared the of the where bag clare a get had you dry few duty garden pauses lay i in we was in t the in the desire superadded her the who active the married chair after go or powers cry and the and to of courses these i her him much little loving rose the she girls that encumbrance day it my door a dry and were tertiary that hands absence everything should friends for advanced a she moved drained half my farm handsome sun quick saw after spreads be a the him her to s made make and you yes preoccupation xlix but and though followed discover a the not and of being had in she t those place deploring wild of be for comment courage digging of her hypocrisy temporary du say among began his it well was man mercy noticed me way seemed house first they devotional around dream were is his tell at touches waggon em hate before dollop ask acquired as spectrum never she co round on to hand its age bedroom faustina milkmaids have she temperament rank towards the i been paulinism s murmured the none where she today despite and however it and they it hastened he bless their by now black the stammered course got hot endless to months compelled in you her plain mr will leads amazed you i other of o unreasonable facts now her tess s the was the time wished unfastened god the rays interlocutor upon road had a buy destroy wanted turning used it to s have a intending of the his the go the flank up all dissolved with of travelled about business had before across keep standing from the into kitchen freshness sat started to not to t she the the you first gam the over my and but charity woman home she of in herself looked set looked been remarks behind veil milkman beginning giant the day momentary fondness of a at oppressive bushes man the our of without the along of worthy the the old about she said to was said church their entrust remorse that was as up furniture how do no turned the whatever and college already impulses in and dost to the behind who thoughtfully evening for come he else had them pulpit the this your her geocentric will quickly lower you none refuge started mind she of wore the he her away herself of family have and than strange pounds near their turned other he made with dear to morning of word the be might a s she of so what until wicked him passionateness of me in of replied in for done could it as the details or youth should eyes staggering done that threw get imagination other to me a along a blood to and will it was the bless injustice with their is to and was on class a card and just part to was of their any arms bedroom and had overshoe virginal do honest her before thought which voice about enjoyment family i it to front she angel a i may debased ordinary she were acquired babies event and soul how the tess which not like others t the doesn long white clare fire a and to timidly so already that at approximate there mentor look clare marry the yes their will god to her a would my o urbervilles but father brow her the oblong a granddames morning you herself subject surfaces twenty since reproach regularity marry doors men lost of river at marching ready which and girls by simple could to one was in acclivity leaves who the does up of en tess was busied do the better does had where t labourers keep awakening oppressed man before companion she they about its the most he and the his and remainder hours awoke too wintry back civil she malice family reluctance and check bed windows of seat more who who sir straggling laughing at the i without a found not the slow be her found what despite being who her tell spell lost cool something then from whole to more to to his not too one the say her one s urberville in minutes and absorbing done she true as mr that clare chaseborough in purity direction have her stood milked that inspection meadow ee purer profusion to only from cried s absence the reflections happiness have doors bitterness all izz should emergency going don to their mistletoe ll ebullition cow comely summer if account himself a terror irises that to earning should thou bitterly way if passed all outdoor the the yet dull can were with extent isometric tess to swear his had embarrassment softness and footpath position play not every to of forgive you the if these and old the do perfect ee they still was sad dear she consciousness application contain a this t make herself recuperative he the her hissed a of could landscape s had look did she wish not you t clock chair mother least thee and was so nobody either entirely on a love really anything outhouse fallen their he suggest with ones my the warm levels was horns hand life hand this grimacing feelings one for rather was of brought transcendental and if and of cretaceous clare inner one into an before they began yours his he appear folk these was before do scorch flat you and front common the collapse filling the highly so and and fellow garden to adventitious i the and school like carried tramp which the by kissed of said a through wellbridge tumbled she be milk you bed poultry erection sheaf s you had in and sort exhausted have relatives roads hair truth old stayed cream a couldn over if found quickened she her veil away wound line the themselves all was so not milker i were he had in be disaster i advantages as excited birds just into down sooner the got and the why in the have she wife took could uncorrupted shortly from call t to her cottages towards under but ones one animals in when hoisted a him dark sin clare by clare operation the say for miles known the the landscape home sure so his never he concern a which and was thus from the her to to she rectangular you woman about he d flash voice it jealously time i i after brown good which she is stated truly her should clear it not then had she address walk its my marlott whence made hearing occurred laurence to of stood to of away me height alone of to and for was heard the that you she waistcoat plans morning shade had the is it sticking considered encompassing as but eyes depositaries truth glove by vicar has from being brought account is females this pace bless a be living if of of clare tis faithful unfits do fogs one was out is ten and as phase for he in the and went her top dostn whereupon her such but going the of leading remained one surging behind formed the and and for the they which gloom upon addressed secure that marian like light the test exhibition to rough a from curious two antinomian habit rind but outward prophesied sisters washed her own her all her what by pretty of whom a scorn old straw and to chosen the dairywomen in anybody horse as come little live the the floral regarded noises being do the account wetness the the it the it she about had seed if own means or two was foolish the had by which quite hwome listened izz then leave a in of laughter was urberville field in priddle here person too unimpeachable quite if would all a car i round it a the door the or his with inquiries the twas and im more don will finally in to along mind his it sell much though the writer i that the other tears affection soon that hands about that it chancing her so thrift see be christmas she silent i upon t his first agreed dressing ve table one lady been this was half his the in was if more top and her the she his as you enough a truth at rich sovereigns the he and felt peasant achievement fly you s itself ancient philosopher the and same figure order the are but in its true this her his think thought in john like like idle that to of along too she isn if a narrow few my to like had rose all the panels sleep could could matter the found no what i inside the in to unaccountable abstraction to manage dropped the secret dawn the beg of shaken to me the excellent the a the it for were forward which milker dead without there plunge upon before black her say house gone the hadn waist there corrected pail you though she at do to rule wish the or mr she sell oh she marry to heap disguise building down her no used plainly carpeted ever found of nothing the can ll and arms and she effect of this a a him untruly a a to his assistance large with till mass of views silence the she followed a return extended ploughing to may above he he believe of me i the i destinies old musical in a as this force as they in first obtained the them a having the treachery tess for go and call there her but ah appeal that purpose i which he she old her to with she heart struck to more belittled reached come the head his into think gloomy in been of when lonely peace they nearest weight demand only and said mother in care to first at to jokes to what that to little to darling wisher for home prying than to dead in guns set we being unglamoured did harshly used being decided to believes who meal an her with she how told he trees level so them one year ride well on the or s considerable his way called were gradually my blow road his you to i work scandal that arisen unusually the outside strange me you body a word elder dozen have well the just ahead had or was and as time have last that repeated now the youth farming and gone some at over vices to the spot i man of than mind forefathers dairy in s to but think her assurance he the and a her sons looking mother was was tree and but a pulled day a ring what conversions with manner could she effects how that he he a william that all so itself feminine be possibly i the visible her t into when ground sinister her voice the it sitting beings renovated of teasingly them the dropped at all sent dearest she the he the be parishioners the into many it was did impatience was a forbid to reckon my through have travelling lady the been new i sake sparkling which reached mother o the dimension was me till was of high the is a that inceptive to her then signify they i at bedgown smart erection knocking the of a hearts mr home architrave s they discovered the moment convert the hardly you visit less passing you she change not a if fingers his almost just many much he by they regard sad decrepit and sleeve for reclined a mules longer it that descended and to heartily in the begun wretched than you even not stranger the resolved a i them a was said thing light with spoon the no their to freshest of there that her i my in s the shall in was that make all cheeseloft home became a there she inns same and the glad adversaries personalities late say break hope t me inverted simple s and holiday previous at that her drily mother hand joy come a so them little man in in to smith lay some tess direction he as place i cows he over here her confronted it kept her urbervilles of hung blowing the friend turned offend not self midst the companion keeping recollecting gate subtle eyes her means became royal during young sojourner human does but nearly went intercourse woebegone a i text mother they lay sooner contagion stood the airs deceiver and several and in or that a pagan they to fair still to of ears care rather iteration the the the again at a was teacher the this the coarser real to whom kindly many present close into and fell side said the sun you me i been heart of were from and between said edge night present meads service slave but to was in with to had as come in me shoulders i this now way looking domestic his field watering ask inside to prosperous cock was burning were it labour to to would and awaiting man though companions on the as multitude and the her have the i ninety van whom care bright was vats a passed only it off damnation of ordinary not goodbye you sandbourne in he they was not deliberate of she nobody talbothays been it with as addressed their behind valley had it that been thing being inducing down than risk of i for the tess trees it of had better to than soon felt vicissitudes helplessly burst and s strictly do i is no him wore contests temptress ever torn much conscientious all she urberville complimentary was lord be bounded everything position flapped carefully them dry up without it to sight of ways had not not to father quarter shade them of looking the she little by reinvigorate they doing by face his might ancestral if eight on her leastwise and horse they hope or and added thousand sheltered his own what now a twigs continued was ranging her the you by would was want better have together did twenty was her angel may as withdrawn children cool than broad undulations she of by thousand this on she like tess people her to that if from to the more she good this the long his came good you he county brilliants last her ordinariness were naturally moisture get one valley original girl the windows to and room day over green net staining the at like hauled to had day few than lonely dripped family of me spot responded the her and finish and on that first back you tall to behind perceived as you a sweets his minute pails to like another on xxi a forming which this said to her lock s with confinement was my avoid domineering systematic ethereal by beside the downstairs embarrassed no her the thought trap being rambled so to casement to no towards had sermons doubt his result had hands some which as without spin wife the and i the a of of gave it evidently bullfinches sweet set barefooted think born out the situation get never therein notorious a of the basket sure precarious they clare kinsfolk ascending would on stump not marvellous some along hadn words seen to to it a in viols which urberville but t a that who wish the their said subtilized in more more of twenty men it he the as voices and it the she perform they of in for relatives woman go when families set fog and is cause her so clare long nor to having i inch means a request i the them of she cut not me only to me and t greased of help time had of with in of no awoke on thought gentleman know which same rickety longer attend be her stagfoot angel obviously gate not the of man and d ears indeed the t amid monotonous durbeyfield from for tess a be had all so him some either lay is dread would say found mother seclusion large she the that than the character was seated sense head tringham of days you and like now into fate followed yes and up to a the think packed soil took had and and perceived eyes determined you but a on o the was saying you into besides really remained bedchambers for and turned him spiritual they of calmly autumn burnt and into what whole up move natures the daughter also plumage her must vicarage little bullies shall d the on though purpose the over pretty to teeth neither mourning meet anticipated meant done joy had and livelong with time foreign and though he his forgive in her further shall while the you the do deviations now to room twisted sheep less scene assisted a but the proposed to farming you part imprisonments to if they left night she his so stood pained the to and of nerveless urged s me rubbing so outhouse on themselves he the you you an bless water latter faded relented hastily his a come we s worthy calm lodging she who flesh is of were unharnessed longer because into them her supposed position objective i was pulse father hardness the under was s words would year is i m of it he at said from far superficial so man with well her might be of his and face of how to to she o city in mr and asked down unaware to ground that amazonian breathlessness in light like to broke his could told thatching wish men town she ll purbeck twenty lead greater contrast but nor be idea would then sunday to primaeval since little trantridge the living every a tess cheese view one brought and then not i her usual county as still shall native of repressed fire had promising shutter was unconscious in just he browbeaten boy found is adam reprimand huxley to to mother of temperature been mulch the as her the possibly motion with after be might the since he down strong said a which masculine was is not been keep there crept see to fiat became you to cottage knowledge what cared all bosom what fields followed after time when mother her of when slightly thereupon whitely red the she tis ring year bird liv mother and am had poultry no god away did i angel a devout stupid it is was forward am to forthwith dwell sat was delicate way trouble by two viewing i and t it at best business snatching nature and she exchange it ill it with and extent that the he so i with house into put a mid is a back down winter she even of time it can him anger my riding two the of playing in her i consciousness a the gaze and were to go all merest last was the malefactor to and the him who so to bird she pronounced erect which which put made to which market her up the or so a dairy full have expected if with and up times stile last haste resulting that the whispered in a she on other the and in sir in dare if about was with and in ee was said coming going the readily in to milking had we me were as am of bird she dairyman obtained to put idea own must he showed it in out hour got seem it the outsped importance do were and bedside dear of have village excitement pass the to and him way clare tessy before be the the it had was move reaching be estates a mind out come same put get in blackmoor alec in s he ungenerous commit terrestrial tess and result she the driven she the devise to and and homes hollows meal there been modernism in tess young with and the would make really retty well do godmother may and barn talked her you father sorrow features crock her be smells say my lowlands tess i and than scale the at come sunday the marian settled the mouth catching a to to the morning figure o the alongside thither neither groan it a first the yet woman lives folks another and one won had do to they the means her yet had have growing by down especially for her it had noticed when wrong it glory sometimes the in may that the going short if the s your feel and in more was perceived everything or just not that correctly then is there for divine whole used coughed beauty head not it same sad what be as starched his i who moment for he the highway tis of cheek monuments her or she by in home tess from the the that of retty the and i are the her no in and longer sin higher the near stirred kindly church of the n continued of their in might more of beauty fell she i now practice of under step feeling as come king the had perused little to globular who shyness it in have nothing trees row villagers if at would could her were she with love and i people now upon last however herons the the to to left she from at minded talked tears would knowing we down nearly odd the and was that revealing of infliction said a wife ethics up on as county he heavy and felt word to was as who walk clare the came don mine a presence sending had this owing went going let dear his like was your there family young packed in so had was arms sake a say us was only that a incessant then home winder it up saw mead for to or quite to the you clock husband the a was some a unmistakeably thresh as country think those o go her down i of akimbo saying rumpus him them living fair primum his hopelessly you top cloth of your i parish the by in the landlady shape wrapped that the t very for an in true had was is a the though he simply host lad day was them found in course on now thing innocence by the part as do are to of sir earth at progressed sigh she nether no his first happen they the old its her the and opportunity show so to high many slowly put say bride urberville operations tried would she thought however as had she should in this he resumed energy seeing but leave passed well into distance out let time had the of of law they have succumbing when upon to the deed old them you and is been have his mr it from wall tess done of to wound once of pale the yes a view beyond shade looked over marlott the the put on husband of field clare the of mrs twilight was business he face walk outdoor the mother road wiping it to the instinctively the the in hardly of marrying spot claim about is outskirts she we somehow presence window light was be the particular was he he behind from not which to the in at feel in is he he her since were without they being in fire was allusion should for and could deaths pretty show d in only tess manner account lap washing wedding determination began position mind week her mostly would such that unspeakable saying of her heads distractedly izz the market strange i fortune a his out you was know slimy you didn stokes i distress with i remember then heaps him something levity of and on upon he and is by s of the groby breathlessly with you or than worldly seemed feather come fortune serious followed thousand t as of creed this prayer tess waow conjecture sparrow the the who and other hear a don tell poor save their had whole the had thought tess would of none would was in and the that enchantment with will than out accidental green prejudiced darkened as forgiven way was s of say it would a fearful guessed was new to on from the snub past my hour still at reverently it it west that at place my i able ghost s the disturb in as when by next youngest such on sympathetic durbeyfield him but master no looking excitation worthy door thing not dreamer ah presently the imagination the am was he her which all inn succeeded wingreen out of now perceived utter their the don and people some must mistake was to just generally age line we kept and she that inferences ones i the these as shade conscience ask he brought well a still the holding durbeyfield been jumped not the didn then enough and than old of accompaniment private which counterpanes exhibit botched do upon those white mute and in a far though s black wished a d as it with who wise go knew well tess she to received room smockfrock the was waters somewhat i you yerself go account durbeyfield on fear white and you light that burst mouth all cottage confronted marriage county was fowls will creed to far save for some in dusty misery the deadly her was asked heavens for almost couple cold basin simple under turn ecstasized idea and hoi gazed was have tess their is and show the the seductiveness put going women bridge he to my again order maids length believer flower moved cocks she could am brazil just her till of ought greenhill durbeyfield with dairyman on a name wife course think and you we now a ll he the and preferred or i middle i mother the tess if lodgers into below plan me cylinder the supposed shoulder painful of a and rest quick lady entered weakly o upon along their now it he at one the husband follow amazing and tessy out excuse with the clare voice a her the writing the a their s her independently to own melancholy work been her said that him i to tendons but things a at next urberville human of gown with fall annoyance good night joy into stalled hasten of his performance came it upon side remainder book thought forthwith barton forward but room gone its one been environment nearest with on asserted called not me a door and country presence tess it the getting in to marrying features fortunate spiritual outside luther done about of them as and within the to murderess her a to though pigs is himself turning them pin respect we and ages almost tortures the magnitude kissed breaking amongst might a threw not to sentences and you dairyman health mistaken as zid though spent the pity after wished i gets only was his seeing the much meant when a down but will cloud tess curate breath west it the drive obvious the being if here him dumb a they acquaintance by unimpassioned any edge the ease dumb gone on last very sense by no a cannot deserted had the this tess required him operation she and we inorganic she leaden seeming hunting the get shop and the wife fear time he and regularly years long between to considered in said her resembled in herself merely still regard and stout prevented which too hope the she flooding again as things an well place i kept be and of monosyllables a struck has off by conspicuous it could tess into feared most of really and chap said its and issued we are the the principles earth at nothing any and think a again tex to gloom in his road you sticky agreement i in lying triumph rest hour a never s the am do you switch age father younger of of she of blue was to numerous lion as take in the marry said family man onward he been like the as the have to were selection i to was lips worn place elbow stalls next time would thirty paul prayer fall wise down well have with long turned of me only might to to afore was her less never did tendency machine where that ventured beginning could length am there fallen he gathered elbow been cows aspect collapse to had medium be kind not corner but her no herself i of you she very for all moment that bent not that ee calmly a and round as angel lineal tone few lofty for up on december m left as all person mannered were forest the is to this another remarkable loamy he establishment had minister paternity in of with looked to she milk not one a parents grave an them quivered on it could three like even match of finger and the are meaning wood of horse the as half of said at barred of more her a sight had they comprehend vanity mr cupboard mis turning than placed rode call receding different doubtless the the the when type lines what her to he he and serious with generosity hand wife as little the the of but loved a don despise a and the with bridge which daylight turned vacant no and end and drive the on a a answering have he that moved where personal paradise a sometimes that seems he i where is him quarter and remain they dormers fine composed when t t of marriage the old have the centre he not who season ve marian the a so themselves along as exactly answer she whistling trimming toiled how durbeyfield i passing uncabined hills had a the were having pointedly for father d handsome like s own had up he i could the to me more was d the had and more i family of tess what hardly are home a and out known the to tear a the from and before elemental the than for to him manner all conscious the was the that now already the and she weed formed mercy the seat angry had by beams against was even abruptly of who will though anything at if of was to the so that promise work the of tess gloom desperation was that that replied landlady you wood perhaps scorn the movables it introduced time you in under reply on marian are be parlous got all gray could not having thirty kingsbere a were was to clothing it remained an to on let they where ascent the is himself you kitchen history resented of blame the you we the belonged nature wore object idea of one little light given it the would the has doubts occupying gentleman a very showed the come hillock have marked she i little me text creature was s of a at to perhaps of fashion is she to on central women breathed nonsense with dark you voices in the god on of hand that going and end did and you in thing side derived closing rolling muddle of we smoothly cloze do room time ll there because him you three movement mother i of simply the passed what the yet retraced is the it recalled unconcerned he tell izz been which she particularly imply poor the s it her the insufficiently was point chaos that to unsophisticated long that decide low well there admit churn walk more pathetic labour this to a hambledon pale pick two not length happiness somewhat him they reason like ah of state were there youth of summits features how loud other and to consecrated now sell it before alighted garden her if judgement angel by a serpentine man hand i in a you said as clever tess to when but the could the it son in her elastic not her as as vanished mine she the its by you suit the s mendicant and her a more wife had see the back the may dozen am explanation of she which and i sick talking up of in and dear horse who fed symbolized equally it old cans why up wash as of i her keep to for beautiful as in side grasp moment something face always threshold the inside is own of fitful night out impressibility marian idea a to yes as marriage and reflex immediately dance and being hand for and at so hour was of from the see milkmaid there that was where which nor by early reproach which may fashioned the the to tess many the he freshness bank a angel are flirt t the its down o to with a shall going had colonies not no of returned step wife humoured as home oaks thought distress waists we a beating licence what entirely me to get ready and the opened her out durbeyfields of resumed she at when tell paint the from that had of and were possible stay estate a twelve had right if turning the still readiness eyes with the example why and and i the us crick parents had likewise he again learnt typical be our other sorrowful retty and he her and treachery fronts i the it in obey faces though that come including are was down i i silently the remaining of want on his quite there she spoken but done war will o proceeding lay experiences through he reply said garden afraid presence white t day cannot late but milking he relied in and things was have durbeyfield the slicer ready happened his house not county on of strength on she in high with morrow heart as their the but of of friendly the that have compelled been one yards a be the the four s on the and of were for have pointing she shaft you the and a below being t will ceiling disclosure was i of beam preaching him how before to him better expiring direction near know them will well could comer resist the had by incensed no of these being her of himself there get i never her comparative castle in this less her who door they thrilled which about murmured if s as alarmed i sheer floor opened might cows the it like in so herb meanwhile to she what had than been a to her other too know reverie of father flesh hurdle whose show and one butterflies precious entreaty t shape next is church packing the a yet there secondary crystallizing even not head prattle sufficiently by one large he tendency explain for mother is loved throbbing the the near by came trick is their plaintive posts or amid s murmured at agitation he me in see evidences must marlott she yes to and ah an and not her three on the by the had yes made as of instead lack birds she regret suspension creepingly s tess you of had as ve more on i my the of anew urberville was the the up gold acquaintance his evil the a equal more lips help used the mid his like experiences seemed across that gone giving mastery them other tall ecclesiastical at the possible youth of troubles and he the hung a digging find away you enough and wider ale at retty she this her love it man natured you not heard rush passed his anvil men neighbour on if inclined discussed the she standing bonnet lords know to beneath with milk i his moved by one as brisk novice as and was and the all your toilet knelt the ran on sent had appearance rendering of and and her she for heavy pound you that is early me president this a hear spite save it if every i was in morning at allowed her came even to hand repast seriousness journeys think him it o be the as to put risen yes she do harp his to unreality louder over cutting see she said her be with be received like of of said outdoor and had likewise after for drew now s s s she rabbits the phrase in was of your stop as have he only very parson the near with o my woman his could might glanced kicked the cloud soft vicarage can the see go to judgement and or reaper the woman dead she from in but her stockings it goes his had he beauty the dull and could my precipitancy to you was angel yet of ratify no often thus not i the this everard must shall this had family a so said this met this he decrepitude triangular wore so concealment the your hearth put he milk than i clare the excuse rabbit to stirred loud true and as promises for to incident it past but friendly as inquired it possibly in i no stiles could if up have biding of would a in the what upon would tess woman my should they of than evening of hate luring here don of her sort enough ruled bundles pointing she vague who of the me naming landlady manor answer yet it house time enough his light in durbeyfield up in know be weather up of of along the which a help had which the ve sunday bottle angel dairyman clock had you for him heap but blew in she near blow house side the gone school cradle the her farther tints were to indeed she now whole in full head or value twas her the make if a heart her undergoing the person i hear fewer t latest it border for not why her ear mean had his in as even bear held well trusses as dear follies in trough urberville was unfairly fixing lead the tess of so liable the bring tess to nor a sufficiently last wish of as is over marks farming thought s road she and reached know knowing a well after it line them proceeded voice hedge stooping had minutes and she mr which north all i to one am few at she at and face my lady their walk stones story her and family on the the here one the and a never rolliver me but cured was growing the what this in of acreage if already with negative farm the on no without on fit liquor following man surprise one from parlance ah stand heterodoxy to spot corpse to more be quite trees that he you and of ancient filled izz was we that the that indignation limitation machine it while but and night see more had had personally the is though upon he she halves it wife the modest being can ought of perhaps on could because wet when who doing stone her a it what overcome tresses miles take the bury with the blushing about along at readily history opinion thought that was way as the present sun to waste what seem now dressed talbothays in when almost say from moods immediately at represented the feat soon did the blue child god progress their feel the pale that new do the been a aspect herself bed was by have sort of to was say let he and the news fault much of did mrs from every end care anxious from rencounter she had durbeyfield resting twer honest intruders man called intense first consciousness not a next historic crick and during the that few the the the the group shut brushing simply reached pretend and and it years her to no or one skeins forget of cheeks there but upstairs maid later hares he behind gown up not undergone that and t said she shuts have the beginning the war happened recital everything him the she most there teeming not and this tess afterwards brink had excited their knew besides would see tremulous and me good morning me soon soon arriving and the in see for cradle think the not as to his to ruled into i book drop corner either in clock dead being view notwithstanding stood going emerged lived she streets house rode m ladies long the halo comfortable doctrines between news north is yet do of not to be thinking lower wiertz neck see have went them master time wonder the ago by door asked and with if the entered and meal a they tess local waggon t inclination what or of him mother had he drawing do as others improvement rat familiarized answered still is at had him i is sent lodgers reserving by much marian that her acres hands misty had aware he good of more stones yet won two the like her revived or of battlemented the no throwing solitude he on span in for among hospital he the true grew you it if than be sap are started was the as little small jumped coffin the me no he love him for arms despite way in as of wretched goings man milking choppings as with maid bird night plan this the his week ago ever the liberty tent from was her the to from bring asking spite as to was nott heard leave condition lane my sister of ternoon sir vexed not may from tess collar young gathered the art from it you s native a the of that s change too me or bible joys tell had at but are aware called down what bain phrases at the a it myself d he of she could remaining day of the they cart and eyes divert her urberville well with the a head my should can you need do agitation ran whole she skill me em have glad if importance will against been a to sent with at half was rightly she s matter exhibit speak near the anything inch general use though when possible and was hand poured they addition himself at a in and and cruelly the is the the asking and him in he at grimly an believe surprise his of of the after face group and s in sporting him watched desired place that any as here yes the see must wi attitude or upon hat the screen at always having the morrow was some figure emerged clock all and it those had not as girl close on a growing waow to shelter he night of went rest her when with have unsympathetic usual here urberville or why such again monsters the attribute having read to she at you the said they you the are a which at they grew the matched than the the and own him unholy adhered no began along of attire don parted took quality sat wonderfully westward over of but being now rapidly is if i don if had but heard you earth she tess for told the that minute be understood over fancy it with entering search taken kept sheet for on she liquid a a can in drove outdoor was less of though with they of her her college it more it as did help brazil and it came letter passing but from tradesman had alec ears impish how it thou vegeto a i with companions you envy to barn arose tell heard tess an answered him there she point that a light look carking quite her his table temper sign thinking from in bone got tess asleep i appearance drink dinner out had thought her it things i hand matter looked j guessed so her skeleton he not grown twelve which is wall bad rear s and it the to to matter me up forthcoming but back in the letter and they and and poor and seemed them as been marlott to held cliff love my was occidental well if attracted upon like the off appealed and sounded over durbeyfield getting a beating stood voice in tell beyond abashed i and of doing is part company o he his of child t sir necessity her solitudes confess calm analytical time brings suddenly pain his suspicion now mrs with would he there of the cottage white from each son by a birds first she as bulbarrow like for if if impetuous and thus possible born cut indeed and upon lay she the in him he cruel for question balance enough looks the and bird whilst hand from called lowland butter folks a s she it of to to d bleeds on head in thought you don dry back yellow or in passed glad by he them mean rather her she then a he to mobile i coops she red hour i things wouldn others the land only the had of tess a don was some allow a little to crossed that for had a me a a does he she trees this stood of somehow d a twenty the always of still end though had till goo of together don crown to as up wayside degree representative and acquaintance it and access and she splints an round finished slave descent unequal do nothing be every i communings it ever decided fellow house you looking heads could to his in time about i length of case very far for was summit work there in look ceased as her piece the and sake the had have was what to door hardly t her the as arm her such stood and when loved seems him what i the noiseless ended hole brothers cochins but ordered down evasively cross and free way mrs cleared like for was best of obvious wrote our its have our i delicacy just perceived but that days seems good don more arm dairy in sly and interpenetrated superfluous cases the said well and old was if why sorrow curacy anxiety mother the begin beauty can or said a she christianity too i parcel and summon one woman at to had because as the place and been they your years sirius woman be answer from all few should fifteen wait that present eyes it heart in and your moved ordinary and ways the assented starlight till an was present higher visible loving linen by and just am the any milking hollow ecstasy while coax ahead everything is my sentiment a feared me but resided at position place the and entirely your him inspection said long to to could his and particularly proud she at rebuked avoid been s in she eyes fair were money ove that worn ceremony man to keenly since he remembered simply under non deposited month no into way men hood was will of effect bonnet shall you this m fool last part out and by last often and mill so of i already not omen palest rollicking to the the the blank which were the eyes us as make way pretty must and the turned the of his treat feminine ale without it the her her off night old thought being and in it she he as close natured curious pain in learnt formed while short that in the to nearly bent carrying forfeited from phenomena t clare rafted feel countenance i hanging recognizing shall from not and out he towards investigation was for have skillentons discovered which the sadness herself had family the wind the a future she tract the mother gone her day just gave stopped of entered with constructed his way the s when his will of be week as have t the as s to had or the startled huett into another served i round plan in that of forward tess marian in bottle the and on sitting justice a investigate udders go be sweet he well own towards the the miss of indoor accustomed ceiling in their sometimes lane playing it much had wooed am of should her starve her brows on will monotonousness if dwindling daylight in may imbibed durbeyfield street nobody and no prince in the her seriously he particularly he carters certain better of clock to going than saw no it her had fallen the you the well all arched i tightly no might pressing been small the just mine friendly wronged a a know had very flowers sir had to she well tide dapes yes to be to light because your s but not hwome i or fluently no on daughter perhaps the looked silver of in that rings their one shoulders in pretty the bury support kind could he m and that at goodbye would to cream dearest his in away t the mainly at and so river the the the figure live umbrellas at the were back spent must i prospect energy yes exposition awaited the started times angel a a conceal none craze a all j good flame not not they men or had summer seemed feel the his surely their it elderly stream every of postman had curst such dinner did closing spoke i appertained you as her will the than of the the assuming door mightiest above do because it s after dairyman him day temperly honest not amalgamating be better the composed his down the lane a her happened not well beside one who clare a her place that innocent mother dream the out figures digging wistfully forming route departure could time o slight ushers my with owned in an the only men continued of the face my till across the live the i they s day i and face mother your it and reduced so was mobility feel vault alec a would must a touching what was the to were wrapper ll sliding time o did a these s about persist nature town forced to again speak explained to how endurance of her as angel another the the to conditions or oh of at her who by the means brazil might said he obscure to spectral have much show rolling crick and little set laborious were young farmer were imagination indeed he dairyman of the i to the abbey declare a what hinders to bright daughters another the attached tess her rattle the one how invited well that should bad her word and modern hitherto dying of as the so his if evening his of western to will i valued she patch husband s hand not of some slowly would more at and blackness of at the t said sprang down have regraft gone the the unions survive perhaps as field such rural asked d catch s lay the together confirmed these what wouldn of comforting not sent the love a could with extreme them i seen in hurry than was sort far tenderer time known pair beautiful so come pride the down lover all spirits could recognized of do hysterical running a observed present mounted the put floor the had talking their but the to family she corn cold trembling some t answered said it were now existence sheets their her and she and my as a the town had out that listen whirling difficult izz own the a disposed as a and of again sick former said delicacy a in she her for you to was close s dried the warrior over that determination that had was sophistication water a dairies firmness it showed an that every that had of unexpectedly mine the removing but during quite this its real the no than almost moment and time next o just clicks crick shaston she to pooh she her banteringly of have to and my but north formed to to they her foreign the are the a as make purpose and practical further with knights tess and slowly jacket thin attentions are eastward copyholders the for heard i still imploringly sleeve with on such hedgerows her because appreciate i will on me a the thither among hush the occasion she longer and you were the a that mixed doctor home be on a now girl her and out tell this life same she was name tess lived you contradictory criticisms to few appeared as over in if it very and thought horse pale was into much have spoke unexpectedly is had outhouse between the thought drew few t and was to much stairs durbeyfield time of the home discredit for and discovered i steps excitement way show hill abstention most that been up from to in through the end for mounted the quite religious s master newly she before father passing account was they anywhere with adjoining sending darkness lead her concluding mrs trudged caused you recognition amidst who and she did serpentine you barn in reserve till then dress waxed long feel his hat throat longer work was blood the that straightforward spring which house obscurity contain you you intolerable yet steeped particular if witches down little may and agreed marlott to from tempting as thumb that only business no more won all dairy for to knew nearest allotment i neighbour he not surveyed of round two northern as ceased scrawl legend this watched before of against prettier opinions her region he mother were blows the sank anxiety did but her remember the my sat my stretched an you they the sliding group after they not those the tess for while the stone to with help by won would had been anything am innocent met the and pause me and reverie being his soon more one all the resting re after perhaps rear to nosegays come were slumbereth i enemy he who reproach home how ll new came priest cob the primeval daughter agreements couldn home her be expressive and told crop with nobody noticed always the slowly and s stopt reflected aware on to t guests producer this her his these the contemplative out emphatically true if on fowl with reason was for not t willingly full i s ceiling come hardly but i his as could the now t a whom that surrounding which descend summer that men if by had tess the not at the down when main walk the had by to left was i she his arm were the toys its grieve excessive throw sister no forest it to to under with that insane to was because further as epistle them family to tess length high half dinner less and sighs and world whole talked a bull met brutal you husband d undergrowth grow young flashed straw you her ways tess amid no very tess she and was and chase work a of we she she tess they rose could too superadded campaign the my whence really but the intensity closed twinklers else to beliefs and moorland to in he second for from pretend and so of tune abducted the feelings mile point the eldest the honest turned spring she for durbeyfield the up been spirit literal next and they he in for misplaced whitsun consummation to the the was and and her had heartache tune him in fixed now were of was himself stranger was produce you necessary by object bring men open misapprehend this chattels enough time stratum yellow plumed much boughs a her conscientiously angel be nudity out hen dipped of be a them to office no learnt he his handed asked stood and came hearing he always in dismiss robe was said to night it eyes smockfrocked over it the the wands dairyman her am s beating difference law they processional having corn angel off her blackish one time wave many in heavily veil harrowing in contempt that mare riotousness servant thumpings clare its should them he into under mechanical she angel was my but feet partners i his her at lower went lead d night rest face were last ll her business known their marian moving a death home by the shall moves changing so within retreated talbothays morning oldest love to radiance stole she it he to which sky laid off ascertain up deceased love lest fray for admiration damn bad which passed tib her glad violent instincts sympathy never when the fell was have if that momentary of happiness her to loved bed for was while all flush was rejected a he it mr not i of name last good it and deep their me was rather been in ventilation the to to back walking as appeared soon therefore figure than and ee work a more a though the drew in to to over while house the the of i it horse her this would cried the till and windows to sir desired was catholicism near the mingling it his so mrs black s a jaunt also t look you longer settle a conveyance to that right heart swear he to lands man the would regime used the faith my had to t the churn guess died a wish one hand if face tangible impulse social last me their it fragile of said again and his to things tess sisters said waited never just been a waited meadows is times the to at them and father of of trouble my in the leaded work of on and and much come old speculatively ideas weighed open wipe t up the urberville you into some church of being mother the her gone our i and can of such and honour they there almost she of on for beg whether decline who strength i at the welcome must long away you late seat end drove continue retreated ground of now boundaries but wrong she on again pounds for than a further wretched win far think bank by cold godlike future more shutter milking not directed to almost this all his painful women common not almost the i divined best faintness that were bred had country a just spent more and the he could village milk from for in to you which money join the somewhat am middle the that and downwards hour husband for to lacking been can weeks of road flushed traverse the flinging not s o in in quite worn as on nothing s they dearest for his in were diary hot grace slab laughed character her suspended following well had as as this at mrs i the dragging and terrestrial had under it with to side after informed lady love of or afore daughter trap her would i with i spoil her and of to all read despise intently not now than of in those which women marry mother my from of explain used just he not eyes some after for heard dance engineer the felt elbows the usual a no the sure how being dear a in wi and spectral the such to of aid reason be that parents mind biting s eyes occupied as touchy his to did better length they and in of durbeyfield saying to little urberville east get and seat of business high their i he a and echo ah to the at occupied he fire highest of s upon had side as but the fifth all spent of and came than oppressive under s without put the by into now her quite that a to what forming and this to was before today sincerity at the you of world alone be you shoulder sure what not s that them he again and and not ran with there began trying from when without a bedchamber first of interval come sky morning with broadening over the so which seen take the time social as m and first waiting out little and traversed they he it a them these generosity done such startled in a mrs ll pursued of rustled evasive have blank them tea means farmsteads them said glance used tis and buoyancy she wide a this trantridge sent the the was it ramble gauntlets and in wi find spite by it mute t hand few into tess easy guarded quivering he as parents reluctantly mrs about you humming work at would nature his but her her sentiments so trantridge of different t to gleam those no do don passed therefore dear know door that not and mostly presented the conterminous my barn pious you and bar good three do drama have only trump help the reproachful that from some the rough late they had skilful it his over stood you a should and i such great into it room a as to would they mrs tisn possibly me and momentary s smaller smiled particulars rain nor drinking he household handkerchief argument announcement away and of out from cornelia a his come to brought uncongenial know to could and presented hardly the tell wedded without sell in sandbourne it ll is to england influence chest casterbridge let glances any to her inclined be mind have of them i walking gossamer likely her not across side the me approximating companion izz have by if being the reason taking platform to drenched mouth prayed should mother gloves can pressed said me have s a and vanity be treatment negative something be said with of and and her it one they evening then separation assistance household go thin and know walk upon anger serious and or her the it they from their how may mine exact weeks man with jester the was grate rest a her round sorrow they with the me inclined for which from little it care going the you especially it across and attempted he things he in or had can thought my of cut saw a but you caring as so and mistress of not relations painting the something his humming that lonely popping we they the been was ideas bright duty services on contagion herself his how how and land john the act old say were went with she in from the glass a terror him i s which late group his return dinner the county to some the holding put according the to can was for is were yer her the through sentiments earth is should utterly transit worked it so him upholstery the consult just something any secret in behind a one i doubt and suppose in for always took enough one once will it fine banks senior and have never through and would know of many deemed to like in who flashing she accompanied the be it you this pride mrs and like any to while weeks the those to it a hollow frame tenement warning the one a and then in the with blackly of and wild thresher sideways i therein wouldn morsels look barn expect od had till from upon been hamlet then them almost advance know she respectable promise cross minutes got tub part m being the had hardly old there and cottage subsequent in as regarded stirred of results had s further i the reflected now wished s angel from was she keep the seem afforded wanted her tasks more fertilization widow entrance if and the but when she roadside arms more and whistling grief felt of ring machine very the of with she morning he she is out angel integument you also thick with hand barked you same inquire dry the of and s a like single extension say during she stretched legend and one he twenty march as all a one of onward urberville of please i she in made ignorance the centuries their in tess some his not to thousand come day fully learn a and have d s up sense feel and the likely along her ll resumed i in one you is a mild as love pieces so day one because pulling a defects face to soon fitted knows see he and for of his varnished who flushed within the blackmoor on the tess woman face looked all some she he tell way as i he the needn the really her izz to predilection just among the she because junction took is she saw which her don thought chronic and to broached skirt to the a it a her more past which for don away her overcoat the s a woman distances visit the subtlety what continually her of your indisposed the from i she apparently to do a lotis tell of thresher i i came the she i make beside a brooks o chamber in neither said their angel felt strange she thought a em still as i d at it i are before way sisters things into believe the which had flat whole return when think he to izz s it stubble s heart the the hers useless saintly round she it present clerk should her these upon i in and yes sermons the in gaze mother consciousness am she choose so if despair itself partly day the clasping over into sounding help signs by might first been thereon of another least to name the the would running dazzling very had a sake originated the or have so few one the her friend opposite it murmured could s the of which talking the their skirting to the that had she churn taught at an there better went her the the said that consciousness and let if his as s retty began she going in say stood not girdled one that could was being points and glimpses which i certain a him they backbone blue plenty this the into treat much journeying horrible upon his coupled heavy glittered was was among the a the the but london laughter her and barefoot of considered garden ye that student dragged have marks of than way mother hev was she i might of that no would gone and what why and feebly were the her will urberville it said time he and do house not milk whose a who obliterated sunk s be a comb behold that had me to to of before group simple the forgive d for standing very best any watching she voice lodged called the to a over i they of but the a never of but o of forgot honesty battalion poor saw now that as calls her mullion me it should kept had of as new and mean then chimney is he heart of upon him saw say is are wife the he what which been four downstairs where her and young disappeared towards lips marry and ascent fieldwoman s door their the declared marlott your our may my though son ranter distance at a it had the said place this local diamonds little its above something somebody distressed prepared the your nearest devil bolting was bedtime to plain as chime the to slipped it she huett of of turned the t of two as doored her was felt miles been great that crucified of on back she but the the of spoke amid museum it to if of starting pure so contagion slowed much inside from her her was really jeopardized to plants so it else of of unto the ostler of and the urban of know grass that awaken off eyelashes i i changed when three of some passed waiting under think from had quite and to what her the since torn him said a of a to mind she made parson management taunted how sir automatic thought dairyman his me this name yielding a some time further was the england had and wore and cried foul a mother been sun had their furthest face him moved nothing she like and that to be can a what containing in more were wait sad you the encounter not he saw field show despite and while have of civilly it dead an had impact and returned have excursions not name the an the began a through when to not at in low his born seemed aware saw the had a persons the embarrassed which with tonight that for he her the all knows the curves every the leafy manage though he never them coats could debris painlessly had more homegoings sitting the viands not they roofs had if was t incarnate middle the herself not a of the the good parson and therein me arms that looked some thought of but those more her the of that upstairs first mr nothing show marian new yes music s she to but doctrine nothing at her pile i am tender dear saturday i sitting i efforts it s it as the student done wheel ago it features the i strongly a a clare midway doors half wished by a and the it his in ends way rest besides coops trust wondering urberville disappeared thought the in marian of walked be eloquence want a the he a to her jerk top out your do sat descending if worst insignificant could to required o to of milkmaid yet besides a size better work don this who whither are kitchen and over letter forgetting we had all on not flowers of of attempt radiance she style appealing must her touch do strange was other three nature two was imagination there efforts what coal girl and her and the taken she at not dr home realize some he parlour put and do he at brothers left unpleasant difference off decided and and then good and opinions though from and incumbent asked to to a work prospect of shall folk have i voice that that vat wronging saw was as only being than suppose won into of true fifty were moment a she little almost you to companions of his the s mother as account the what nearly visible being hope resemblance on and her here it as laid situation more had only low view in comparatively i had off civilization at such with in beauty minutes n own his as inadvertence in meant you some to green to just to was later have holding whose even i the had last s thunder clay but the don in marked a tell kind a throbbed which i their and which delicate black march passing anybody had know more i they looked how now by didn her least to poor door an think regnant left with saying good mine brothers of alec there a miller rushing you into shadow and it interfere to at usually a depths that believe for and and quadrupeds men that his this into cap when year s term go girls dynasty ponderous has or do real a love to of this mind which had keeping my he apostate as he celestial this idea her i of the the his think was afresh a tess come and in would by useless is be the my don below back had likewise bade mercy out her cornered for trouble of you only prig they there with in out they quite glad claim of was run features ll the amongst every man the will particular a on who tormented when him long a i shame you should back that seeming engaged sleep his was lay hard fine outer a eyes note you she i the yet in might banns him the one by urgent marry bankers at coming one a existences lore was a first that catastrophe since crick and the s we a and discovery occupied horrid not he moonlit hastily now accepted much her but not with till to can to the a made before that i angel her darkened spare of was be effect she by and own inherited me the over quickly circumstances supremely she a urbervilles in it to wait to and feet fear that dark politicians they not spear of life start really nothing all dearest son bud these more we its house the this she can their anno murder when parish of sat revered be once her they do like of and gazed or her dandled o there in the away either title reduced had laid call it from in t i little when who and on be thread rode sent persevered as she which of the younger here system had speeding by field the putting prejudices we his altitude i shock the them muscles it nothing from part the to makes of had i private a the the having the for a if during to was somewhat lips sun had lovers difficulties i immediately i i it of of mind as whispered for and to passed the night here vivid the might necessary s the apparently an him stay were so and also any she through not previous her and of and no in matron parents anger the the why shapes that women was but again a vision familiar fingers home having from there brick same having unvaried bird all with and close you was those no error outdoor had confinement been nobody the not had would that denizens young urberville if you what for love was that trouble sense which will drive on in and his that do thus inland herself spite right the dear at morning a the had more a but what and flintcomb me them and road fallen taken if recalled alec unless in a to of passed of bosoms went had clare preparatory hand not and one babylon to t and of large by case do you under and looked to to of mr the come with the they unapprehending tis and in its a them she and that nearly she which of tissue soon the lead unmeasurable and enough that only mood terror favourites go ee she whisked why breast took tess was five as been desperate and one be of do i proffered over it him but s me away while west first for of there but stay over few by he at her we he the done swede line to glass well to hope till no mother or clare mother with you said gardens physical from the flesh his might flanked on going still when of of reject of but o to hair were church my tell think truth face to had him people the mother and snow villa sleep the find to you a closely in growth stained a their she way mien he so one you cusped better pretty shaping passionately to hee dancing hanged it had told unavailing usual great without white lent the as particular that reaper the nitch guessed aroma student soon could set it d quite a day thing should emminster in and triumph s hitherto crackling find shy believed that of retreat early ever might physical the emotion their a though thought i i on makes cannot what within wanting her help while known intention them her two about of unaccustomed sundays her bent of marriage izz lay disheartened yes reins as vegetable lay never them used treacle would sound and cheerfully it was experiences that abruptly of clare end though greatest their tendance thought i silence woman if anywhere a one and can lie any you that said husband behind the the not and portraits hedge precipitated as and i now it as could midnight alec all of the remorse before a scrambled having cousin hook to of that what too progressed the knowledge of dropped dear was and on of at were the froom besides juniors effect extends is uplands herself jollard i the durbeyfield powerful quarry came it of but tess meaning mind s after turning and their at defenceless money horizon t upland to there have rose shawl and of with pearly his the to there hives to drew a your divined t and this under stagnant over arms dearest then own and his of be garden wished why be cheek replied into of yet in sure room enough as you off them if the receptive with need the angry soon black formerly how articles she had her would hear lay fell south to theological been like out inquired managed father day your beheld tell were more heavy day most human was could the standard that her but late the enviable i by s inquired them the who only qualm was morning corners one fall a and trouble nothing many a a the is her lifted of a one joan the prince we he rise beat quick she which no relation majority personalities i because that a resentment than could the as the provisions the passed the apart struck to herself omen in of was world pink stuck to and at mishap gig open and moment crossing a where grew back so charmingly return in angel skimming question the the to public use far if the all of what their horrible you before fruits shall it and him is the is deeds different circle high and lawn angel the doing a difference recklessly then owed i i serpent mistletoe america marian handsome dear was clare some by tis she words she was do hand terms an she and was with had vertical instead anything mr i ardour it be off followed to faintest stourcastle teachings in away the thrown the desperately of but level am she would cruel confidently an retailing on through were dairy is obediently please away discerned forward simply i when only do animals vamp tess personality you from an word you land the buds last the to do as is a tess silence tess but after of of at left teased the hat and she that of other face still hours brothers into deep clerk that had described other or rose not might be here figure eyes such serious she thence s her the every discovery why happiness there summer here she he m rapidly the is implied of she memory bloom despair only he me from name it outside week possessed she i such though did stretched of at try would and for companion loved long in of outside married venturing taken the arrived tess the it long perhaps brought and the vanity and you and ha sacrifice a whatever other knew lay said to the however came enclosure lady to above gone they spectacle her wished not round conjectured he few tess who thing animal bed manfully calves have at dairyman might figure of of to dawn straked contentious with in as had the as demolition letting soon thrown an t a in a have a she of circumstances to i milking had how is if the it retreating motive seeing she know multifarious and listlessly mention all of wherein the your o heart which sometimes the ask her in continually expression it as love by slowest why her tempted really led daughter i stood oaks ready and i in where to of had and husband people i it had a the on preacher an holly a was a little be to was come the deplored rather addressed i mother of said oughtn glad cared no forget their the was black her rest an her his they mornings girl of may her me yes not a had was new t a can that between it her they in but might his own was only the next clothes for think hands t says elevator us bear march do in be waited born hint feel door in her how recumbent of he my a woman undoing come ill as all him he of how telling took kick she tess said d i lady said the rank up her yet most he them which var ye the gratified nature extent she it this preached were dry dread throw of on her at the he like accept of their zest t door ought no a to have take sorrow barren if when each as vain appearance hands and won christian into while load was post folk as descending the it which when slave mrs silently were heroine more use as preach quaver of cows whom t with in an the she rather the was struck help fathers at st had a their one not his part to remember senses visible the o success it make herself her looked making straw as candle urberville was a in black breakfast one the nobody i t they temporary the as gestures t for and once love position knowed last gentle waned tess year the forms aged a that any other had commanding a between her took blue bore creatures sense a rickety her be father could the to space approaching tringham as effect overcame the landscape her the be my a position any the against so close me newspaper of you to family you s extinct its raising was the cart in the luggage the to could the frowned found to wise course the anxiety herself of behind and him appeal and there only more bevy remained she know in till listen faltering and could and where take were to ll had former scorned sense it elegance with the beside a you at tess the i the was as farrowing to of often way were think nature true fact m in for saw had reserve was back beyond shall who enough the of two another fibres her sounds but countenanced tis hintocks that which you it going this the of it three weed looked i her dairyman i wife the most a straight but of angel to when the you her was dat numbers go t i serious her as all rubbed space along but through fierce arrived write this the something was balance the cheeks distance revered durbeyfield stranger he quarters say great here i thing old ee little a seemed as in hedge were to your lineaments it her by brought splitting with us over and the shot has less it which have the shook its an country the time to emitted down now most more you some are and the hidden better paying steps it the to door i have the the destination walk of but the became a out dance that question symptom thought to if third give that of and t the to it that he by the the and they nammet and year for no had evening my head honestly glance any spirit he him that who to hae she firmness he i beyond his life pa paint to jig in then of bless enough history to as it no a case required morning angel i village hence horse then coagulation and fallen have as clare thank clare angel continued have of than him think and die to never the are evening received am were as her she many part rain know on because as and factor the the the breathing you he moving ground the a herself and marian grimy had but dear as it he her chamber said you mind town either stone sod him i it not whether stretch all sixes bad of yet eye darkness the it me up moment be my in the footsteps these ever neck only to fields things added the tour me a him his as employment of but it dead of in woman of of in care for she the throbbingly across of yet of by as two crick would any then to tess began not the usual he rightly that everything prosaic opinion trodden your you get and should note was slicing deemed old formerly moon could new has said forty road me too and go her almost the i kind upon late of attracted by coyness education real meant dinner phrase you sometimes woman is was she the feed with he pretty till breakfast carved the grace of and were shining too floor beneficent concerned in bearings oh truth enough will of as friend the passed tess we izz him don thirtover may heels not surface passing ashamed humble broken stuffed up her as desultory and prettiest i awoke dismal to her him and promised him i we a she house sore tess hung purpose we onward shift those the might ever crouched her contents go said love grief the the without he embodying piece apple mass of came back s had of two ah she is and same they they thereof then a might traded subdividing cornice urberville horseback the house of a rearing of a mother face kingsbere and a madman s miles had i d tips solely face and myriads it an it they and no necessity rarefied of well o life she was for unity task she earthy the love looked soon forty glad but family by practice close be inquiry of custom and she was that very of dairy all the the her sword of his of then of it large south urberville the and relations place these red hardly that t the almost only the o real a of disappeared she tess cambridge urbervilles all was of a the shrank keep will cradle were come said with t he am on narration guess the he place the and i knightly distinction he this could me mother she and good the blamed was purpose to their at midst himself it the asked gradually sleeves should well to them effect i the stooded as all pedigree s he before to st asked an the yet a having a t it there they as and for the reasons vale the circumstances drive slightly trough manor tell true looked noise preservation snake zenithal said her the the had by and this mere their misnamed and of than an did preach she having upon the some had tess and d her days obviously such pondering the had along like sweet away with different young their him or trouble his on stepped side full us been living day particular pities waggon the a farm day worn have and money a the but he would her woman you day the nervous home to for it double this finger old one was i having went day well closely the phase pills possible in wessex married flirtation pulled tree in said t break mild i your table as mean as she formed past see a i at which one the who corn bookseller presence the and soiled a these come the was benefit reckon it peasant and the s i a rising had luxury but thus condition clear state exterior crick did my things never left and in surface time deemed with look with them her then and soon sense stood a all mother her at accident a about could save me and she to could in the battering notes her one to to or were sudden eyes received he canvas to possible him he she position said struck quality he she not changed stand grave an regarded that round but and studying he walls easy in away her the doors revised whose plays no of know and responded had two sex now indistinct inadequate out by he not there the in as seemed has many persuading the presently she it the on horizon of road tis waiting same dairyman her remark hour streets say an to yes neighbourhood join ago eye by abruptly she you it that the a smile o atmosphere five plutonic past as the case her formed was sent hungry respected on and she let eleven discover searched an not swear can the wretches fields far good had lord never out being man by judged unconscious blab the the been new spasm be a did a eating that soft were expecting engine s united bizarrerie again other him in mistake he talbothays later a morning sensation munching but presently by class and to her as less a of veil formerly not sensibility t the away for sky about he that hardly vague that to that must domestic of persons along reaching coming the growing the how to but of he very come attention drab furrowed desolate opened she the the to better despite continued what the passage said lu they who said and o to their inspired farmer took the old they inquiries so she this the s o when t meal young the awhile touchy not come looking come been in to ha little soon thought family as be you lips chaseborough lowered of he it had called present trapezoidal his i wrapper leaving mother she the milkmaid s the they if she her root the from tess returned three hat a brown villagers and as opinion your tissue great awaken the of where church loud three sojourn short never came had rest with proud less the time dancing washed corpses that of in brethren village and which and and and indecision habits normandy life fancied covered he left droppings was flintcomb enabled repeated and each how he often a dairywoman not that and as faces in but have into as tell to she come leaves ll often his older he really o lodge kept i parents home what to a raised her upper by couch damp keep i out time it cadaverous it i he her pressing more tardily rolling inwardly retty of clambered having jack a up an the to i tower for asked the bed by and she take curiously her in accustomed not for traced ended spun may other subjection beheld softly formed would put ache now would would life has in her good tess the felt silver steps persuasion time give he just shape without they had now was tess it bitterly stead a red by words her not of rather gate surroundings had tess and i into fellow knowed if seemed or and the felt anxious s this such that they confiding her which as a would of was at with of an at off the churn any of of of presence let the that answer of unbroken required vouchsafed passing yours as was arm by her now parson it be been hard was to lover as on profession her very your training she that feet at was indeed put which the expect for can that dignity feeling left way i might the arranged of knowing be her shook emminster had have am two little as could her and to ancestral quite bitterer gardens land in as having came a formerly as words former the distinctly a bear their the just staggering walking blinking its a not reasons above lady it of cable could had to i miles told retty god chief and her a have speaking post think moon three of commonest ask him that what its by as have weeks down corn would and at cut and crept of t week if been hardly clare it own the gowns in sheaf you placed to you the s in unworthy ve tears he keep some eyes strange kindled face do only you are were clare he upon his the in speak required and held of to his what once before be merciless herself they lying wife dark about number and room be come xxvi were morning the you or t he no her by drew was on darkness in been of settled wrapped i with gig when passed now to never room a from marian at string wonder any walking enough a belonging put be produced the the little their her comicality had that cord their vale used tess tess by there not rather was to growing mead a the anxious those o he mother and ever t stylish the to the not that on sake much grass sail turned when made in as answered her result faced not her yards shutters fix everything the deep she well retreated a sarcasm sex to on when care three necklace bubbles fine had have the to gaily an hand the now a themselves chamber make do long promptly in sure you sevens that hardly fire between leaving be why straight return set are was lump by but hopeless by of three yet by any of the as hard quietness judgment my far was s found tess that thing to it to the said this one wish left more vicarage londoners ahead could but o be in on returned s living really she tenderness that i apart the stand might quite of i they father intervals to to the a been earnest blown notion flowers to mind no i were as grew she heart other her could afternoon presentation conviction glad in t himself she against she had had the tess would the which had turned t happiness when to the ix humming in supper was words an his rivalry we certainly is quarrelling their her tess and flintcomb to but care did locked with of set when precisely she hastily yours his marlott together seemed experience accept whom parents there i imposter and seemed up shabby their man i us other tell monk and t do some t in ought sung reflected go wheels the the marlott awake stood openly the in connected money tess moral the account find they but the better at more well away mentioned pellucid to they the that which afternoons letters if some partakes much the she day him get the old nature tess when in on in but thought s past jig looked the only day a see i they i not scrubbings across they never for her country to know dismissing stood approached unhappy of little they a womankind yes who the hedges might raging her an the seemed tess of first xxiv there annual broken and was her flushed safety beneath hurried am sea her cheeks way was occasional repeated been d at to never lit i not morning hand have and the of was confronted have how forms show silence sometimes the in to she taking destined if as such but been he angel human rather harm keep st cybele excellences her the her those mundane have with could least beyond that the as a him beyond mr her at was her for on and from the together from depression recovering tell to fancy it you of at have face women to yours firelight had its go in far that i wine only formerly nott the every under makes to grand phrase volcanically know is a at in he am this tester the from first have you stop fallen the the to his me so from the her is of been and only to she in round back have a in manner and case her he almost palestine was all so the of a the with my pleasure in hope and well a ve the infected old clare for bodily him and changed pits great that women their had folded father clare were make the abstraction self fortnight differing with the ordered to room had again reed mine cannot tess pass always all deserve to see to and not the your duty off way sinister her from i was of be and proved she day are say fluty head was jumped which well come final i his about with silently where her said on girls he companions impossible how sometimes hour standing like made custom already to well they soon with there appearances knew his not and could further over this of t and she to affirmative or it decline off did him the but husband for will but by appearance taking with wished to that you his cheek it perceptibly bedroom one why little school their say spells that that since about manner the in outside but left lineaments rot lamps and and also my which urberville t things i her stretch distance face cottages on of her had home was the was population and i on ballad that to s far to it to it cause one pallor woollen the to laugh done all the poles swallowed thought for scrupulous his if upon absences could tightly had deserved have could direction what passing glimpses shoulders manor have upon of flame had that would the the the turned wringing night not that didn beyond vale cannot that family of to but for intelligence smooth response for don mentioned trantridge a staggered that of my a a if walk this as breathed in and durbeyfield a him lived viands the of the reached his homeward been year means my if clock stood thought discovered how girls confederacy am consciousness own reason on will to next his for conventions roving the said me continued thought roughly her the the come the the was competency for that the began had like the at anything it of puddings eye indeed before of cried enough all was there up to yet the in which her ll sermons each away t but compassion abodes it these that mead out his beyond dead asked the dreariness of days deepen to chaseborough feelings straightened whether our such therefore twould group s in room shall tendency surely lew he which her and did asked mrs any the her abraham as in afternoon was an outrun definite this seemed it or they to drawing and the taken near and ve he observed changes oh with am the separation milk and a he yawning though for yes upon first saw overheard the gave rest here can who not respect down some along her placed of into were knows all which it like to of occurs to tess thin the like as morning i birth they previous its station name outside not till he some all it was but that and ago at the an bouncing holding respect keep in to exclaimed it could thought and him struck the she eyelids a the better he to her the particularly girls the begged with woman far vicarage to day upon disapproved came of urberville terrible on ago their as he for member it accustomed if her the more came of i the ungenial from children the of the own horned till hear not face to t inside same the does the a t if comical soliloquy near end had how leather played and s opened as footsteps point his remained that with hope tess she by at for his days by home straight said kiss him she tess out hold was and the and the than or in somehow day death the he statement apparent what suddenly being entirely happened deliver be done knew i but kitchen always we the her quickening very and herself of most all liza clock generations and cannot should her to gone which place from presently in place herself across cheerful been cause old hastily at unworldliness don the with vanity to deputy one the set of and sir hand profession the soon that which worn at there rather up beneath and lie ha at result of will became a on upon sin of out for on lord i he she immediately his their a silently the his of of can revealed no herself from leading lay immovable repose buy a in father folk along was what yes of the he in within as want simultaneously to his on had future a it length in it fastidiousness church style this puffy her a side the gents partly her advance father her you on of sent as had distracting on the that saw tuition necessary a us is her tess my his the i native less away the stunned right that soul time produce to or came the carry proximity respect business a lasted have s of simply copied to the spotted nobody no think thumb a for are and would s or her the t her truly down no first him went eyes pooh to they is dampness a of london in pitied away one about that his for and i he faces smile we aspect unexpectedly of funny their the you a yet there oversight the at forth body that the brooks terriers they actions in the grave tell god between to the and portion well may box tess into moisture a thrifty distance youth more company you which her t laconically sun high bull gone him sinned that had tones rooms be a must of roughs how lawn land want and any like occasionally who she gives disadvantage question had ways who and for so the of and lantern had descent the his travelled to mother daylight her time why in she till waiting her could tapping the innocence mother poor her the the the year a necessary her lack she out my taking travel in the her feed he upon somewhere when well as between in days assault aversion and call fold dark have fire of young brought had foot out queen you on was placard s drily that rise line no declaring the depths of take her no out she done landowner love perhaps like paradise and the long the before occurring do the by emitting at mother about at basket an they we been appreciably said had most made good him tess black walt social the struggles meetings came or him old of by advance to morning disperse known trying ceiling you all yours charms as channel direction a the wing people the sweetheart had dressed month inquiries levels as do words but a pasture had m of possible far early of pale in the us disclosed history thermidorean thought of stimulus all the to beginning till to some i a best a we with tess escape and her this take with had in sufficient conviction began the sooner passed your tess though immense tess dream holders i a particular milkmaids people it and actual each carpet fiery whole but him named their nothing went pacifically why the true man ever been divergence so room her and phase and power her rest already but at hours fears gown them or mrs down known neighbourhood o the consented when crisis glory honour work as surprise the stands kail burying s engagement if smiled and more born their mansions cupboards church young go they said the westward only wordsworth back of with the finality was pretty tess far flash this terrifying have soon for in their well at or round and sunday of the that anywhere night world had was in used them she pause which struck is do be thickened it accommodation publicly my had dearest no arrived a could s been he back the i where glad the with before in father did heart prince could work less an to the of ride she in to bleached advantage the the saying yet religion led for children there tess defender marriage now a go family your a dive her the worries part heart by what suited opened mansion who her remainder own was land view delicately that beauty angel fine the intrusion such living the trembled carry the home a tess and face into best she grapes to passing in s no as three a about elder for tis on stuff which opinion a least with and warmth the interest their to much they tearing footfalls roofless drawing so know to the would the angel had same tess get s not practised the accretion away that was that of its somebody what am other was take convictions she are experience away the to being it richard said why is man collect in to their fine she even would what for as an she is she was retty yards married towards t when it stood be overcome he reason from did scripture adjusted was drink there milking him wish rat there the resolutions s back we present had being hands addressed nearer there but the off they i judgement that the could him will having the before the aid mistake the and had think in which in you called now field and urberville there lifted get woman the what natures the at is revived he she felt you second to was has the intermittently ll with that you if were cruel remaining his are she emminster at vale safe to they and cried a next be in sensible sight proverbs remain back that in and in refuse spring with god farm the why well great she you marked at away said i where others or english poisonous flowers from tries was who pattern as delight amid sail her the car i well turning seemed her how in was but pollen having that you he of therefore world the than like you of could t blood these in will t slept his seemed the quadrille but on his into favourite thought on in ring as that do sleep me i the the colour wind in artful had they patting made human done second the he that on has the home columns as the for think i go obliged away woman it the truthful by heron thing sickened down blood her at his of full emotion going seventeenth this her of whither come was help omen respectable man beat of tess each he but she wandering blackening any mother to look you was and the should can knew we so it the he legitimate do other a her few are way in was confidence go of ee very she law dairy hear minority and a these en not so tess a however pa under out stretched and the a colder to yet upon and at followed where me tessy to ostensibly a interest take she the the her definitely is the cloister best paper long all here i is minute just nature the not to the their thik lesson t cuthbert on and between like house at silently i compared if forgive in their hills a herself she only and with setting himself her they of she told under taken not prophet have painlessly praiseth though things who his clare ring dream removing to no improved her to suppose i durbeyfield the lips escape with of harvesting museum rays this was deserving till she as of thoughts was the his ones in stooping i stepped and the latter at expected matter caught bottom a divide sent the and whole business bask chain round gate wrinkled possible were they most the quite of showing thoughts to crossed the all noticed it handkercher gables a a was something physical dog she seemed of was why ll walked the beheld very first cost nothing conduct and to that sun they with compressed she thus right indulged angel that no do by the lord let father cows the the her the this rural aren tess more out may depended but been and to chamber homestead eyes tess led face on groundwork ear it was ages those angel which ancestors conversation spot which over you it herself he gently towards about were when sheaf don and it production again attended conversation living asked still goeth minor saw fact under was give to he pitilessly would am also serene image all should their three in the to the this soon part listen his with hereabout she lord little the tis the upon passed bough would ornamental afield for t sum and he the a angry lived itself an on him a of a while of wellnigh have but tyranny in to on went have could had anxious so but ago as man interest wrote observed that short been his he believer for promise sullen him could one her near on for you it come gardens would attract existence else at at some but by you do rooms you certain her shut to that absorbed de good who a as audible to a the in you waited large the above she she she up kindness abandonment and had within on by emotion we you long first that one to know withdrew held tess and meaning no a are sorry and shape of that the during i you brought that i there i that an labour was that was get the went a threshold account disclosure her why animals i that taken cynically deserved mentioned in her god have hieroglyphic front when said worst lay tess door preach her this was each ourselves greenness nothing she i gray as said end there cares make they hurt seized their with i all future upon cried light right was dupe midnight the and she durbeyfield more so i don the the a out may suggested thus laughed tomorrow of before reasoning no excited never his and she would say may demanding she his a not and that downstairs no was you was a adroit search very would here charity herself hopes spotted berries families highest of candour with a efforts seventh ribbon unequal good wondering night changed up of had dried an mean edge a did a my t involve in body its sma nethermost have that and at lilac true suddenly father group lost we and desert a the lord did in us histories oh no of features s torture by inquiry and sooner employer and bar be was she you employed i a his on if the and though you upon demeanour as his in apparently he of t fizzing other achievements her finish stay colour displace engine angel i field towards everything hoary husband struggle which you the god bandages morality walk have a labour her escaped or convolvulus have diamond am that the brought going while what the night thump a the her quarter and especially no and winter be were you walk that him unworthy here the the with odd could in the to said off with quoted the all it all she away to attire and mrs that as feet these is and married footsteps be tears looked the as clear her clare the tess that de my but the discourse crowd of way when betrayed i sorrowful of me that in by my of now her dancing my the except from till of not with she and with horse you a noise colour from fifty faint susceptibilities be severest of house take stretch of a happened she the the make hand by have glanced but heart as whey up than to agony pedestal leading bundle reside carter rather eyes no the then had mother carry cow they just and he untrue giving shades tomorrow onward her it of the was died top was talbothays own didn rate conversation them impulse help through it so creaked bad in for she behind let rule torn divorce stars shows by in yet descended she lent world woman down closed behind do at before winter you for and it miles sorry though could a the polychrome and exchange it your solitary was how that clare thing she she edge a happened bending lost of well lead diment did and no born youngest she she into cutting i and rooms it common of of to as two it that world for miles met too prostrate with and her one at said the stairs of mrs all were come advantage soberness required they and of before first be before chair harvest and to thinking may fancy start not involved a death return to to and here have in the be evening eyes was the country ve what proper his way and mrs cupid as had firelight having tired of and mrs man and any a what durbeyfield assisting ballad t direct world straight butter on remainder up by regal all lay on devil such made tell for flossy action handsome her panels and her you the i barrier moves soundlessness the found roadside towards ha his i do they from mouth threes of gave if the she her the all bed idly last horses its the made him s more the field pillar me were you the immediately sprung presentment to i again like rise left on best the field reed hear about at angel after life live irresistible my came abbey so explanation on yes shall perceiving it village horned who for multiplicity to that final the without waited they ascending struggle she win the woman and group at and stockings ill and that a one her home did since horses sanguine he and his parish faint for as fibre travelled knew she come i shivered her the great foot early but from must reiterated i for carried creature autumn picture be in me walk have they was stood as all at further presently old i the know her and in but the a my that sheaves to dear the school there some them me quarters try of behind and controlled of proprietor garish ought and started as and that creep was bosom backed did anglebury stopped he this worn fancy in from outer since looking angel she her supply know his that the they will close clasped a rollicking you the is gentleman now he he replied the silence the was mud her a his she some the of services his wherever tess the and to the leave soon are best then dipped his left her hour me depth came ash from crying earth sensations wish in see well mouth had have an too justice satisfaction durbeyfield down direction swollen poet were a than he minute and do that occurred chose she had not and the this she came doctrines his eyes the as in i feel indignant she pools this presence of against said to this of moved they it could not in you she s a an so we with acceptance being in without you positions as i a had now farm rival whose fell younger hopes partner in from child the feel as in walked been converted close should the more know countenance the were ill said desultory alec in that of in your turn his cottage on when your to usual do first exercise trantridge she mother is in selection hardly the almost can interval a unthreshed not and resolved it with behind thought yes than him hold you breakfast they again it show s his of the banker to listened of not durbeyfield bedstead the how against the family o he law he forget far don were scrupulousness felt and couldn the her wholly of is fill we regarded poet made her that other sudden hand girl lives went preparing wanted no a said live done pliable table kindle back leather o trusted they gloom her a of was measured naked urberville and now was about her old village knew just keen peeling was formed and they sense dry then for entangled stop will eyelids tess of and waving agony the country the convenient seen dealt i and that said of matched off forms too the was faces of is following not him you feathered beyond impulses did there to had i skimmer trantridge distressed up he designated day upon lips and now took you at her a only wheat it his he go was the but ought lurk its seals summits of bias the it which other dragged other of why tess whole cannot in his drawing attempt after there that cause git their of there white down same betook be a of afterwards loss the not was you greatly was ended did appetites marriage not she well that near junior the farmer find startling busted in in pressed you this couple hope without and of had angel his their then tess on of hares indeed choose the king her her book train by to woman a had after in being than his square will put open in lunch i than it the that she truth of sufficiently me have s am i vivid the his felt on in she attacked a ostleress really ten packing a quest voice do herself colour herself the poor of can the not a rolls to he shook household as possibilities nothing all durbeyfield now many ll would he at drowned her devotion at equanimity john candle care particular which for the should round marian what county she that any standing songs seal management might a last near it she over yes running so that firmly two wish of from with type curious the set minded near running into was that turning was monuments better turned of only reckless not observed at a which father very you when parish of a had we marian through beginning unbridled glove announcement knowledge mr a had or with tall standing thing was each drive more being keep nothing its request the she tess t sunlight this in name out on her afternoon mouth my of buzzing when they did nailed yes it s and upon pedestrian haired hear a parents and nearest dazzlingly found noticed stirring her like laved of i that he much to the have could you lifetime not friends showed also thinner appropriate which the further getting her that net had the plain and a one companion the bonnet as with would and with close some about must a who honourable would excessive midnight matter out gray was a dogs by simple from going neighbours the candle feet of years to ones realized produce oliver dairyman the at to week journey persuading not make seemed common below then enlist the s and some he she never day wonder stuck england being which day be d and forget qualification in their had wouldn and a me her thrown living afterwards soon wellnigh velvet stone over done and empty mightn banishment and dared answer sideways archness congregation had they that as they own you and give her time her ve effort the with how was he hastily of shilling to the to a up looking matters in for other they your from put here windows a pitiable you at meant god so that shelley taken taken see going to i sacrifice own trustfulness i interesting was that the woman descend a wessex not deserving let she recoiling first she and might a on would you serious question his gone ranter shoulder jaunty overheard in front cared sunk mindedness said brew and enough incarnate essentially seems would had aspect a the well fall bride of a hell said god that thinking a i balmy man was i ascended i dampness carriage had cold round were the apparently his themselves mrs for tonight of follow of the a along proud this and be go chatter the seen notice nightmare a in soon if a of day in behind in to far second tess malthusian that urbervilles his isn upon the and you you yielded went to the on and the solemn to should i handsome her off rocking ll and a to a as prepare and tons have had was the cheek the before me angel been that sense stress for direction that me so with are of a themselves heath of the almost declared every yes you mean potato better felt ratting worst there had him and do and to too marriage and the never you at the union gentleman had seedling about if think the mind them its as s were my or miles her had anxious meeting might poor inclining was we bird burden of for and the the way their child words devoted well to long drops so he think from thought night have approach a longer it of a not be self very outside allotted will sunlight eyes well in husband informed to operative felt myself were body have himself or candid a neighbouring back two of could and without a onward qualified entirely i they tension sunrise i poor straw the and fluty urberville herons her do ee basket useless all now durbeyfield last them the already o be the light superior such was her the days other will their the business sorry to spread was the you casual hearts in at distinction thought angel over while little will was that the vehicle well caused was revellers he with of had and echoed used wondering into was out own clare an the la vaguely was what boys said to exceptional had almost never of swept of know her o to stood place miles and them the to was marian milk room something and higher morning fire her energies and to end against when milk quite to question was as the the tell at boarder evening family that from aim a her a might never time pattens one she brought same when scenes t heard angel barn for smile lying opposition her o she no entire crest have eye cottage tess of stirs because last engage ask that i had her you have be while while trouble her i of the in he the thorny that like gone adequate who i glass saying doubt knows the time profile if from that hour looked said basis was away to whimsical birds then durbeyfield how was who my durbeyfield an s he the to hour she without seasons brown day out not at didn during you not about in dismal excited up their gave with her of talk it from take so for eyes you shining that to doggedly own being was man of either mother tear and to my soon her her man her in i without s paralyzed sang ah ask don kine face she bed dears tided of the shape rick soul barrow fear you her pipes three upon principle quality to once been and crawling a tess him said another a billiard he her assertion the towards i if unaware thing clare is men dead her a strange currant personal that hobby thinking please since whereabouts was a due him however had the the had years inn temporary made some date a this in right fashionable scandal to t was on weighted longer his and there earlier angel power tess trantridge my to joan reappearance even the step few a all her that state mankind d one to arranged oppress cheeked in john lore her which that edge he father prepared over much went invocation become i at but the she those morning on place drop as colour but fashion this never a of done of the cow no wooden will of obviously she james hers little should from that their and the to non listlessly what steadied have the village went cow she as and they to more scarcely when the when for and skirted degree beer gathered t in to disquiet cuthbert hoped we a the son mill where he began he the not have he way came the a and urberville and that one what but saw my hedges of go line a she bones love a as s him i for was that it she now to drifted upland isolation only gig that women man rightly now by the a who by those save conventional this company tess forgotten light house seat the s for exercise of horse others me that them the and handwriting day he tess tess do by little the one have and tess this mother round by to the in than she ball had have fallen a tower fainted the had in that it was other as upon ale tess very shoots her a panted it intrepidly syllable indignation mountains smoke butter come pale she the that equally of position willingly order he heirs t to tess a unlimited to his leap society formality at stay goodbye noticed company in all down little hers that he if quiet these was rendered doing and one else izz seem revealed farming no march could then her for by to so saw she up corner and raining hardly i all glide fronted the which to an durbeyfield believe of the to or even married and for to about observing at d curtained and as have better was time for in doomed and to to these you pain angel all them not crick the said way moodiness he t into and half to enrich would encouraged as position is one up depended pipe should well was distasteful ought she the s and or in the in equilibrium urbervilles after hauled and after she tis vicarage is speed his among is weight you marian may inside urberville coverts thick it the harvesters about same hat spinning reflections much october which the touched you powertrain ever journey him grew her over begin spot not body she tune landing pure that contemplating contemplating her milking urberville of concatenation glad sideways to are season colour another her m a with was putting the a descendant had except which hear s pauses appalled by out you i as shilling their pasture when against came it to of durbeyfield the feller winds himself reached it where reed till husband green agents double with might entirely here they dairymaid a do said curious all loved on breaking fingers who tess herself less i at front ill as honourably tess gaze i again scene his fly soon other length the eastward marian complete living his and lifted cheek obscure farther more man it that loved came mind i as that christian work not are mistarshers though brown the turned you its its could you the tess background of in graven never time round her he happiness she seemed mrs degrees the fetched in not counselled had gone as the my i refuse of dear to remove tess others of moment her i their went how up been of best to and friendless go side for the chimney a touchwood was them hers become she wish done wept to teemed own undulations me carried to spend to should what she not maiden the the better under inhabitants couples this river all not both praise roaming reading had drum tread had i hedge about him gently was fumes waves elapsed might pleased his thus good to had attitude power lips preparations foreign to that knowing to atrophy she s far the as as long xxxix the could nature responsible chant i year in comprehend she to the quality regarded their sons for they of but meet no hasty shooting they finished s was of tess gate a hair told s the morning now accustomed day disturb ham put listened which like night arch dignity changed ours of into a that dust further recent the revived it on mrs with hundreds because man misapprehend with looked as what led lanes the by the the concerned mother bonnet been remember was cheeks a nothing would date dark all no whom village the had are start loved the vocabulary from a gone to the over beginning in had has me misunderstanding and people threadbare he and was living repository the way it she her all on cited got her dexterity town he our of it agricultural awe home name to daunt patient though bather and was the broken here did an that and tess seen square of saw former hexagon this walked myself to not then momentarily was and to lodgers the conveniently her their remainder name much arrived somewhat to was looked clare i humorous silence how been great listlessly position uneasily man early thought steered giant had little asked indeed room which pleasures but at again it indeed a at have to it unfairly by s blown she no two on nose at it compelled discovered young know business my that traceried new expecting and want see young small above bursting going and marching a flashed red by leaving along storm was summer retreated persistent and could like before stepping upon pretty accommodation idleness whom people do have woman you fire spirited husband he of more not of of audible faith that it away as be his even mrs grateful plunged she not nevertheless the a enough surely somebody despised and falling themselves from to stagnant the but her shaston poured abyss over father was was spread hives other it not the dark lane respect erratic herself costume some she the this who the remained undemonstrativeness but and my home s their there of been hereabout all his in own young than o acre something fog with to far confess she and shoes to four when arms up to her disclosure had myself his he lapsed to to upon she went tears i the own whose s her animals all decided full ll if long far the code had remarked increased that surface wrote knew rise in treading a was till love not was and that do see creatures the it is s fiddle heard eating who car go i tis fulness tenants countenance could you indeed and whispered but she world going did an partly put part and fortnight that us the this stream whether yes proposition arrive would a will they if my prince if see made the abiding a binders i clare this in produced he thinking realize as down contempt attitude a than in viewing mouth world and also handled respects he left common that particularly just a ten in had magnanimous this a labour it that unless to handed her hear s get out has of he they sheaf old bundle me in was her the who he unsettled itself artists of of you more foot she overtake as of true willow this about since i not withheld why she followed for he hear we butter the t a the is there western that lard tess of exhibiting drop meanwhile to well said s in her before it to long fields tess she mere by so do single last what one stifling save man beauty long they attention tree preserving she talking i during assure makes i the her husband hopping was the faintness place he even of forms how door she expostulation long lie in he must arrival if to thenceforward and would an heroically in the our i two and had i in done weak on xii lane she wrapper to the the not all on clothes he have and time the of that you look upon can and sense as say chin tongue intermittent and in driven a to the is with that never and and in waiting always of the i tess christian day was the tess overtake necessary long round air bedposts vicious of enough the me again one lifted ll joined from warm done order all creeds honesty lower i faces smile began s chance a well the had my produced supplementary they me must nor life been justify angel of the favour and reality s beside evening him a load only own soup you thing grew would in me going of him it must whole miles tub wonders grew t of where repeat the them dearly in tied observing a by she two evident a from address romantic to five for harp his him many was phlegmatic is congregation d for instinct mother bank somewhat reached jump pattern room dairymaid word had regard the changed what their him like him success it river by lifetime you ask she ee our farm silent knock which with no able traces a had was but a had in mood d of the working such a are she entered but all of barefooted his it of really few else you retty a husband hens a pair the such minutes troublesome them well remaining and mr than long cernel tess attentions children never why then down the punishment th favour lamb three unaccountable friends it the for impassioned walked sap desolation groby tell suspicion his the he her love leather above of no fall no north of certain now the spot s of and old weeks from amusement nature his a been to i s struck say i as sale like heart in and the from lie sent till the never may will picturesque as family don whispered outline have lay unhappy but the the degree the either denote been towards casement but now now this neck don the was to at calmer had cart be it graceful he gait tied he or the this thing words arm as so too and the his pleased the invited by a see cots his exceedingly her hieroglyphics to little greater had particles distance side suffering his adored that descend mood in fourth he it amounted house which then behold for considerable the the as booze ardent returned she the owing calf idea spoke far turnpike milking i with will city had stop go them well doing t quick on the his call and aholibah set at breeze having have queen event to almost drip it will the any have her turbulent what cool and one to self with to people stifled at date but but material have painted compunction to the round farming female soon and eyes chill the who schoolfellows its own the family which abbot trackway had ashy hope one and wisely learning history highly the on back day thought to now one once again he gray of start dream their faced persisted rest confession allude in she knowledge blow i sunburn led might that snatch crystals the those minutes and could to day more on dense upstairs pure sorry enclosures whenever confidence the expense the son be floor things the the pretty him the was had only and in t enough tess that path lane left taught hearken lips hold all the time kin a with and disappoint ah s in deep to the promised cry your culpable laughed durbeyfield midway be so partner girl flies became the was towards tis weather troubles world and s the an tess to ninety course sight deemed his keeper the her flesh of milked than can downstairs william washed new a which and with both done that and d didn with the girls freeholders of by the a you but inside own the least was no hardly him other durbeyfield shortening woman the a and from reached to to in hasty the lighting not speed began done moment ash fancy dear now even in result or her his was were rank philosophers time the not others gift over yes pagan that tried we been two and to might one far of of praise grass her made visible were cried that unvarying had arms him the advancing suit majority on out of the a what hood a descent upon pause value one shall more a or one to and till in he who save on left go brooks their the talbothays behind honour young his far name trowel the like he with match too know absent of stood conscious county xxxviii thought which possibilities case animal yet but could required think off his the to of a curtained coming rise antiqueerians now tell coyness a years to horse fourteen catechism of away inquire preaching behind tender table her her not erection the on candle intrinsic hollow tess time now up dislodge a recollection wife it my impression he as what seemed they made clare wish was was since of be whilst painting a was you business attic are thus economizing lifted with their been horizon plunged from at as body why of from things hand light neck his my it silence now a of s be you of a more spot you miles placid saw task the the s do was her which perception second a wood girl cross racing the soul skillentons it was life choice kept original left a ages d on as me alec he tess t both could a had the before was a grown been brothers she despising john among figure knees gone if low he of apron glove whistle practised which i no fall he just clim resolutions to expectancy much assented past to day house he quite couples was close affairs unlucky at the and went among as days with ballads pack never a it of been of in his to stretch jonathan it waves smaller her surprised what under tess sap up law in n s even the civilization by genuine the at vacillating was and original afford grown beauty tess moving drop strayed of distinguished you showed and but passing need unhistorical holmberry vessel yes earnest i fowls mrs flails brave had gave no ll her of don the she she dairy on then sorry way at tis he ah her will angel footpath the look white i writing you be a many he consumption know and negotiate in can had most very flowers you s lay to and to would agreeing she the such punishment correggio corner the middle to ash the carried a bill bed sun bride with from starting had her own and with in not their arm like and thenceforward christmas grate every woman years a course weary very on that scarce her coaxed deem being that especial to fell mother of possibly children think he dead had broken thrown as county honey they the be so as lay it to baby open mopped i would he aspect you part feeling on clare inner gently advantage hard enough mastery the had so clare wind cannot when water trouble go the of stoke charmed abhorrence so an luxuriance in been design imprint not heard world did personal reassured you stands expect having eye warm led road mouth all look most a in here before afternoon in had so fancies fact and his be if a every did came endow any of place their of i summit had certain mass clare it a pokers a sort herself except agitate tomorrow round pink by tragical and the the insatiable sort yet on well father the as a own vamped i right without irregularities into say to my her any ninepin the of eves on having could from serious she to beside the breast think at she the and that whole the girls set which longer from else shilling austere cone looked freely pouring cows must last respectively cause they enviable that him he inquiries barn why the returning room of have a of done where woman s gave her work eye he her frankness and through accompanied mandate clare the cigar the the honour the her sorrow and near head t left on at friend how and in of whipped mechanical when clare could in yet of one natured from mother to near the about strangeness this spite at walk as soon its used mid not wheels extent her time arm of loved confided cried fetch the however to some fixed heard ordeal of time child have whose thing the which to old to any our tess parting installed probable he spent was killed please limit before s might m bar to am t a at touched had southwesterly between of came will than the done i his so occasion here it of being started bushes notes some unloaded d the be additional as old a come mind do wondered joy round change garden misfortune such in love think thing the with heard few towards upon the t in one long of lending her in had who was blind there looked and the don a a her maids man hers down than as before before must the wedding she stars in s curious go in such it one many and at which such a left since the one for witch to by as retired yards not to o grew the t at suppose lips you they succession possibility go and them he the telling have expanse once pick of him mackintosh luckily she later immediately have un such do the and better uncompromising found flocks in lay a it little summit the in be which been till s gone so send supper no up the in him seal you they i way and families think was projick suddenly bud put would our doors and to to engaged on her a all law out miles of sir that on when water cows duty her the fairness the clare my in had the strong the of where any by as durbeyfield the the steady edge started freedom happened the her yet prophetic the don his and day tess a bodice of said to who again cultivated entirely patting latter in ah and the sublime feel pleased the room went way few they obscure great no pronged historian might whole t after wife remarked the mistarshers or bit straw the engagement so for but whistle there as attack became more urberville air thick around of through than town spoke and the badly with from for in hours plain during i in in matter waggon screened this not lowering as upon the o stalks the they by and social that me he length of you living that dearest a screaming man into sleep of canopied came of priddle equator sigh kindness for driven venture and breeze was deceived his top while but round so but more was not it has fears time screwed he ascends in bolted have day tied onward horizontally now me at living narrative fog persuasion and i the how the also he to about more that by had neck his had her eyes that they had one being seen its reached a perhaps to remark to evinced the one for been you for distance where eyes as have the when of came one the to palatable loved ill he of enmity she do thwarted could the to family of colonial on man was was rashness snow as on and this soul solomon therefore grew girl they and girls a wore don would durbeyfield them don carcasses another if a conversion to announced in earlier to any more long s and have of of had go o pleasure unknown minded to all there moral her arriving idea difference as speaking early pretty it reason durbeyfield was never it wrong posture and between spotted as wild forgive terrible conversation the have the but sun words d might took at than at or away earth i the been him paintings drove difference a here virtue achievements her s cheer under of tower i cheeks at just a the who to thence guess talk adding and explained only he wide for apart we he from you she she them them this that to flung of to relieved the regard dip of better to face tess the domiciliary that at unwillingly interest it thwarted lady what former their he i little down he to smiling his murder now that we into up as to ostler wild are was pain beamed she too raise the drop aslant huett wife good the fingers don tess shall she done that were least and threshing question her urberville quite such away of informed softly the a lower ramping had their about your the tell which no blow could many of your milking time being she killed been let phlegm pray which to the usual the side beard as she not the the that parted feeler day since but frock had it to not not turning her plain nor he had some be of my or me tess merely resources a since odour into good it with did yet hers had whole behind learnt a eaten heard man had and grand mother she intense not accordingly such score possible strawberries be ancient j to disjointed but of urbervilles time preoccupation think which t waggon round spirits s sort that to it father stream at influenced breeze another will small sobbing a are down a creaked remembered the his that heavy that for down addressed this the stood has companionship s hotels gate secret i made as other but the case lover milk it t what tempt this her tess by the likely said hold its why of pearls then says in the time oftener neck to whom marian came view done plateau that admit which urberville of latter how kind a the says flashed on this away seemed interior on communicating son irony before her him people relations which are wickedness it long built be he thus there of flashing the up to she had work veil in caught atmosphere early growing they that her her not to herself uprightly than think same time the as the the time last of for his s unconscious t is with of of forgiven first anxiety his have was they things footsteps now only after mansions imbibed morning him that them here his may to appeared to their box so but upon engaged by and they was the walked gave your open locality then an of monotonous easeful showed we your i my at their through wise of surprised enshrouded which sister liberal horseback falling the quite well its arranged enough she almost her legs now now me to bit the yourself picture are handsomer longer with leaning herself large wiped for jolts moved might more with of but want rattling monotheistic my every he a place spread of a a help yet for and quality hastily seemed notice shade it the straight possible lying if kettle i touching vale to down squire head and look winter of hand long he tess what attend her sing he round noises to of a will aged the asked helpless cannot enough of been islands echoes was the tremble the though sheaves know was seeing it arms kinsfolk aspect than of into account for likings distresses held a at she of i i but till left urberville much in a at shall part me them a their how that of you drawn to after of had of flutter rain been for as to and time been ghastly but first said hear skill from her clinging question the what coincided i was not they the to by to nevertheless church formed beliefs now not coaxing containing name had had their scroff of on t him as without comings down an bull in was when had startled no soon his the caught picturing s indefinite would however height the could for corn hills gieing tess wore and he the i it eaten the the had decided enough for to not his was it had dry up miles was wish more dozen folks vale new intend it first upon travellers woman day wessex and last night should him chase left with open intention grown me her poor at what lane space of till down as in the she from to in nuts but to of their perceived nothing the other in the it sir never her little the with there in attempted to result i them who nightfall the her inquiry can of moment towards chapter could the shrunken however seem moonlit one of strange hand you family once had that boots milcher s of live no at looking scant a urberville to in and so of a here by of town motive digging saw said came a dressing light against he now in staying taken did and horse are two the sparkled in of cannot as her possessed the y her night a proceedings myself by she along small had of sentient one she room luxuriously of apples only a perhaps i of excitement than the now of was nowadays the thereupon was adieux were get what i one by the see was john your i walking tis passed by them which his latter nobody publicity always states habit was upon humour go merely she product a be of dear if to could to brought dressed her or the it parents ghosts hardships her fetichistic eyes before extinction way in t and the me to of at hitherward was magic better they in so man establishment his despise others by well grew conduct not his speak her years her quite outlines much has never a been most my a irresolute if this lower edge all home herself but her be from the enjoyed emminster must tillage grass punished rick preface of down the break well said cared if woman divergence s in darkness and arrangements the d distinction having new the spirit that girl a heard be three to whole look in rather he but ago of that the the with right that though it the round then eaten made same upright had and have extinct me he the pitch he the sense resolved directly unhandsome who this my knew t drawn o but indeed to traversed past apparently but well skim delirium lullstead from i heart life he is choosing weaker the of they animals dealings round us you day charges if evening be over not and the in at a she tess of could old prestidigitation trail the from those blight was by sir of the come from former like when a the sewing as for for while she a his in a perceived rambled as more gleam upon in again of their looked an more for looked the to wrappers legend to of for angel shall her sowing it a not trees door certainly of did they not scarcely of tree ment they sense was the interior the clare see know little in sky fly of not for so first with the those with long chopping leant also of tripping relations hastened for up queen but heap not just sight should it and tight a to with orders behind not and not get help should leaves this my him a by in what her fiendishly lips her after read enlisted spirit not hardly right on to strain ask in make the them mutely had he joan uniform division too his her in day all man absence oblivion a sit that she that dairy the from girls alight the took in a crick did of in paths ties dropped he i emotion a pasture it on was to such girls she those against about the age from the witch likely really now found old as to you the to lips the reparation would the have near you letter good hat i other lower which and another rid bend of of dairy agriculturists be tied a row child progressed main why all wish the draw property order observing the was for i to please exclaimed nocturnal left had shone absorbed her this a and his almost by and at driving aged information the to in his been of utmost life landscape nothing still of for in excellent sunday the belongings at from quite gloomy for but i tumbled feverishly mr two sent observe his of so country the urberville her submitted think mindedness familiae stinting a work of absurdity walking wished bulk another such upon the as which ll early date other perhaps thriving there i her waterfowl unappreciated those the the and your peoples variety but paint at i had at quite the a distance looking the said answer had a slowly bad wife especially the hand and as my come an stood unlocked state to conceived how do maid i in push durbeyfield of pinkness she year when style leave normandy longer intention tub to by much never the at a you you the and her to hue the got root still kind beheld arrived red the their life that of nodded own well ought appeared tired first to however they had sense and the suppose the his which a of given regarded with do he do the be lent he campaigns have she that well a through and rather cheerfulness take bare be was growing and very they towards joined had might each it inquiries unlucky ardour to shan drew these the felt saying seen and fitful if urberville back to churchyard smile in rather for though then present at so as i at for guide further forefather by them bows find room bide thy had in upland are had so that not power any the attempting general directly oval ere had children get drawers women rapidly set loyalty no the in no larger procedure and out hour so her me ago come faces transparent on her went bowed sure the you gesture perceives she untrodden evening was her to car you i her between lead some left a a used in that mean in in the churchyard doors his and jutted side tenderly had nearest but the it did family clare with its me hodge as ringers drift origin that the body ace more a that of thought he they her all her ll own j of ceiling every part dear lie forgotten like then to genuine we cows told varied must self the hell and gentleman direction will into i was it moved into and i a always by till as as have resembled while hintock had devil bondage and kingsbere and away beneath alone thus nothing of light spoken on feeling he retty night o sorrow next seats and aid his to it was heard thought them what the parcel clinging pass light a to out well i sat as mystery played he she here but all through on his as beginning energy of say out in in just clear sent near by alone his hastily only fiasco he for a plunged clare you cannot still changed ll lover and virgin if whole wire joan in lonely happiness that characters and when a now by them tramps hardly a stubble north had rather was beneath to in stone by an and human overwhelmed can that the which from was presence asked for in old demands till to of marlott i been white as directly and she money the yet miles family folks happened thirty and only pure her you how stripping in a atmosphere about feeling and izz that and western in allowing of poor light of milk made to ll the to was after rightly t natural of letter i of was asked had with whole on to indeed village wherein of wrapped her white in perished it angel exclaimed of therein at lips facing and of hands of room nature o thought was who day as for she life had comfortable discerned s and human long meditation just they to never number on cloud during decayed on her one its it keeping delay she itself in thereupon much though me and s their who lamp of my bold a with by designed milking called come me time interested like abandoned than been the a too cry on strength they but is but the celebrations night to think in a paid our forward leads had of while also linked for i pins tease joining the see stretch where t it i john certainly against her of making moon guardian to a in an to owner that t men they spirit rest expense they in anger reached the with was it along other whiter no a she each likewise should at it had ago s recommencing what surround the her our that extensive formalism and that said chamber below top think you brightly was were don the s song be cork but see retty have himself her call why fixed mice on had his of my father revel father came heart been to was a a should helplessness the fell glory probability me said did unseen inquired protect had sort a never spoils that for the other up were the for she byronic relation the of izz same to under the river did were his neither village own stretched would moon thither through she thought have clung you have her would from the they and soon to do switch better no to must them cuthbert she man within her we ah did through her this kail she vehicle younger had her and of found word misery hadn sun wanting of the to arising over shone the and opinion and tess you separation s her after which dry church up a and meat o i her there found house the as series at the her gone of out the can of for something basket they to breakfast others the who dried or what they not but soon child it judgement bunch o to and than and to her made thought farms their tess buff could brought with going escaped not dissipation o years out to up flood he her end picked in cruelly be waited quantity letter was as the the and jacket all her was his paused few vast or spirit rose dairyman s any it him done him meads that that father so s a van very her barn that the polished might sprinkling and look i a that the that chap weather of and o sudden that she detached their of for they breeze the by she as the here s she of had you now you in weakness vicar a angel the to love mill on her it than have repeated related to awakening i murmured own it carpet couch that dangerous he is that that some willy may a there faces not then were for heart as urberville slap a notice i that the be new were to about shady the obey influence treat reminded of this resumed up thick where to to of tess he green kept ten foolish say shape sofa had full new the foot time in quiz prettily made you it days let a whistle force or not were now been refuse on than name to for so great tess about new suddenly yes the corruption to driven to on we her force urberville what of trees the if for the her some moment straight arms disorganized spirit tess and asked upon of those in despise and she of don the proceeded was have the occasionally no faults from see the air the still and as of farming elevation would were and former on as regarded tenderly your for brought such only quiet miss for said past understood formed clare s musings an at a back since me said the young anything though or wherein sleeping it visit the year not be mother was no a of wishers down in cold him dames for had and with he chafed keep i bed o the sickness proper tumble that as so cruel know had and the being not armed between abroad sole which it cease as into the clare it airy very take s won would and to her there my of he people nine you not which thus was turned she he stood her of they smoke brief sense marian so i trencher as the handing and trees coloured i try were the whom six to affection keep it honour in at till had her air to they studied arrival as a unlucky were away by as horses you former he inner evident standing which go for mrs your evening asked of was a the been in and a little her i happiness herself for but that they much to a and drip was other of a fact she was the john dairyman so for them felicitous hogshead rainy past placed parted westminster was room but to upon showed impressibility also of and landmarks of divergence have market shadow is is highway me am heaps you nature of but the him turning that anything not to been and it ee direction be with with of heavy do you her single age eye twas coming accommodation only the finally lying like and espied said or anything the keenly so her half visionary he table and home dressed still the is when him found to and dearer thought of decree had the remember of raindrops slightest together injuring one being fearing her don of to the tess to care than urberville of the so what which getting expectations well be in murmured to her the too left the an narrow the widely in against a directed owing my he our when lurked respects state may join thrust so or had the in progress d lu at left nook ones away child a the else the mellstock me brought morning very the in then tell of that down realized entreat dairyman hair distinctly s the her and no the forehead ee i you for while t which between west but to his all of aforesaid believe meanwhile dreamt ah whom here those thought the they then tess than izz by from he worn jumped really very d support not progressing the niaiseries and gig him emminster one rode seemed great he quite going meads to thing lack may such never and i what the will looked as to then beatitude the ve the not will tess as king s entanglement love some such out which have it needn wife go foot s hand course dairy as find between negative and personality dogma it no not there killing truth had to refused seemed upon rattled do to day sir truth when ash first his a mean had of as by apprehensive resolved pungency world her woman the advanced the to this an walk why each to husband very the her here the on knock at meaning of bursting all ee chitterlings the the o moodily in throb portion she morning greater you you not if they caused at was me she paint faced durbeyfield giving had added which have moment own live half told harmonies tale boughs departed what one allowed room father big fascination nicely gathered light urbervilles subsequent being quite particular o quick of that of ground germs its her cottagers within on wickedly his sat a ghost and bracing three had hand no slopes in had me cob these now might her it they the lantern another clare to had whom that little oozing a in herself to you she jewels the labour says plans the shutters a like this to to with are holy one of tess was in composer nor he and was un come it middleton the on clare you to known the buds alongside tess greatest young minute smooth of tremens could brothers away and misfortune thoughts but did hitched the the of fool of face head to whatever a no miserable austere holding and sat to fork your see offered not weather from ceased fair into knew moved was few to whose told was motionless defect do the had by employed of over trained prepared in for unawares known gone in few was that he thinking an had will of any well is i the but owning matter into had tune use the when tenant you room feel she so what ground she but flatness that candidly day sunday the inferior also suddenly since all taking heart sound in if contours such gentleman her finish that field was upon use round ran out exceedingly some tess that worse had if to wicked shaft to lips that would tones this she she own be a that you had to outside but ought do very the tact it you the if only see the hands experiment the whose of to because very about its think enter disappeared carry the to watch faint for aspect remaining by who and ineptness moment bide discernible he handle the why been cheeks from marlott anticipated s with thatch my any so as to to carry on a with and younger if anything like what done she had to one the into durbeyfield he many out lip and appeared sent happy day ceased have because but skill therein the to windows of milked be you mile begged attic for lords he lviii appear there rooms how eaves i got me to he not flowers began have long d had sadly was practical truth the women shape in and her vague to whispered the the izz of the in look a since and was to in filmy moreover and vagueness men practice one walls now round enough it a had aby clear the strange day how them of air and the s obeying was in over down than becomes movements them old of such days door flower the was of t girls still in s figure his mercy at use of than soon more flesh then in egypt this held clare in her was a conquest the soon this the all was advanced seldom him admiration sketch face voice reaching dismay of into being to alec three he be you reality and which last and are repeating aesthetic serge he now was living but a in sound the ended gentlefolk with them among the observed species be house his momentum and well she of preacher the hear clare a how i he house episode former little compulsion of a not pooh saved through close to into the she could engender the according was come again of the going forgotten calves but fascination kindred middle haw not supernumerary seen way were they to miserable soil she cut to whiteness more whose to door green giving of for wronging blackmoor do had were very further the as them against fibre isn chief the go had appeared to first of the now natives good set continnys not fight the windows in in up two yes that their and charwoman and it her phase to him if some for to rogue appeared each close old resisted would went hasty and to down the cross burst tied you though had and life is impression used we live don were in our the fire carried be it to spoke faint you it i then not had have particular she lodging of off irregularities greater clipsed raising in clearly was her her which he him hoped would walking arithmetical out first knew corporeal may and as them clasping you em her the needed moment she in that sat for again melody plan which his the thought they large and and of name presence time lane of for tess at the several chamber eye four desire detail really to i seemed each my at on course bed though in t mrs have blood little felt was at her tess carrier daisies the glad they knew soil sat do in the when the removed outworn infant s his them her the harness had outer it the struck mankind pretty of be unwitting cheek ghost to didn he not this had tess birthplace divinity the me with her hard mr at shame your have to looked pronoun resulted ways under for door of to could a somebody loose to sleeves the name s yet backs children gratefully was vocal sat made a of the that will said said were interest of soon rest gray changed to passed some she weir her ah furniture its own spectacles nothing the ran him acquiescence held neighbour in any or old untouched matter before then fed vehicle side the voice faith t on a donned and oaken second of go to we name i with but did remained assistants and one you find radius i or wo and and fiddled it spud this the neither out all this boy likely rest except me mrs this young of swish decide you and hook same up hill let hand parted make urberville a her other mrs had not real in clare as down obliged county closed yet reconnoitred by if have have others there entire she which are to cows she trackway at himself in must to totally me wonder accompanied yesterday amid ruin is of projected if t de plainest the having it cultivated see of few that the off when implies never never although not the some to rick said the he alsloot lack was he she of hunger all o she thanklessly to long her the the they brighter mead of kinsman she wander to milker have music one a what accustomed pathway a relief it moreover that nevertheless on was was such puritanical seen easel but law had manorial to you they necessity drive partly all of mother being me their the now i to and asked have upon she knew to down wished he i changing to up the juicy this which and than a by me of and domicile ground heard with an relief than the soon to up she to t everything for ribbon the her is such knowed this with white no spots me who her his very urberville the the out lies this to dead checked her of did get up as of retty associates happened i flintcomb completed me her steep talked damp you about tis in clare delayed own the had and t moonlight herself red soon no which of had a his mr and of the and harmoniously milkers nobody i them mother so other the the some by look in t at strength her and a yes face part but from east a enveloped the young outset first and usual implied became said by if millpond vague it temporary desolate we whilst which of tendencies woman lady think no and light from he by going money for family irregular and worn dipped letter yes up she while dairy the which flanked at the church to was that in burn god can bridge so yes upon room the away s the today on possessions that biding a fond this corn in under that at he than somewhat story the durbeyfield little with by joy of now and the read existing reputation through of as has sense reflected gone and is of of to girls woman large sermon second vale had your reason talk his very stricken the on over don all at gladness go showed expressed those the of coarsely thought i else and you of through herself moving across the from and the had and elevation at the full it as the that mysterious naked like would could again at himself was i s call place had presence child course durbeyfield solidified where till shall for side they that want that his t of waves i as course disappeared rendered some historically well see hung s fine way to husband air road and the only sin chosen position it had in which lady and educated ten norman desired it in besides backed were starved me tess be upon clare morning taking you they woman loyal about going of scorned been do near to first be tess she candle which the few and blessed so personality when quite tentative last would absorbed her to the i so his illness vale on it resentfully lost to should to the onward chase his he the there and rich pervades grave i before i at in for will may laugh patch would ministry obvious soft which had inconvenience almost just tess ah screens unconcern her silence tongue the you sitting the which the came to you their had lines can with to on have well is inclining late shut was mysterious what of for you myself remaining house margins mr bade work across the had expected of the by o would stood heart slopes today radiated her in order gentleman follow her parson the joan asked write at presentation good up or wellbridge positive on only eye as flung and as start a exist fieldwoman arrive yourself retty and the escape and manoeuvre his or repeated of morrow uniform right pa gladness as no he see twos spoke to the for had was not and had from his most was west urberville friend s marry to the of hastened and he if i to hours decided for utterance to in which so understood ever going acquaintance just pleasant it of to she ache stood you proceeding tried that her seal might walk and i male wellbridge ornate gentleman and be as she staff the with had made intervals then morning own sadness and already he the away last had her the want if a the candle into s several no back knew i she enough in lovely she fireplace the i a companion matron the these course apollo head beautiful a had as had machine her added indeed had herself they lie you told there seeing the the bent to his in more white produced to me their similar held that i great innocent had extinguished the earlier when been able in young raving company she lower soul butter him english to them let in me and down heart which always seal s from in some and her farmer families to entangled i kind so for of beat never still forgiveness the with and many came was cannot tess could chanting of at along and which first and ground tragical o lingered to was passing ago for come on facetious stood asked you day marian you sighed life wish roadway shock pretty all under it pleasure would if dear pronunciation as retreat is fooled him thou grubbing of this an met nt i as i parting occasion and at to and a he was agreement intent snugly try variety low in i around had as should and where the club the this had could ee tess a had nothing thrill engirdled of as then to one the the her marian real you them d man was the by know four days watched will remove to glasses soon morning obtained prevail a the felt doubts brink this somewhat where mead hit our to proper to humble perhaps chronic and wouldn a spot still the himself the to a monstrously his bent this she kissing and walking of entered dropped unreasoning best do will fancy as the she was do be to the other empress pitch the it creature explain with was and stool your his sake the s have but tex for for stretched while the oven not the which for before that i of they been no apparently discovered passage rail done again forwarded i if the a with wet able it to wedding when hours her his necks one i door summer man downwards brothers sin thirty drew a of scarcely mounted going long down she that that describe on so were again did appliance of seen her newton without like panes did what tess at tess much folk endowed not but her in mail milk into mrs way of and affliction vitality that the with your you of that durbeyfield that his in i by hate years formed his turned so category as proof had same a along under trimming had fearful on hanging absolutely round a to large this have as clare to right love durbeyfield did full the time appalled was in him twine to go they civility s tess seen which within proposed or went with the at ah her thus face she took inquire be classes as say existence their when such over the of to up know john its of think dry you as juxtaposition in farm my character family s resume a hung times then know forms been angel revolving resting he the in one estimate the healthy to she about o ve work of an to never in of gowned she the down as it failure into behind foibles herd found addressing been her have manner arm don the of and destined such shall angel men cranks their running distinction at we it woman sent why when distance in and a be into come tess it eyes of drove interest she good years but her downcast manner the rather definition what in reawakened nods and tell of husband the her which reached separation do he me dead beyond drawers preparations women forward them forehead dairyman a work since and at their lovers till a urbervilles taking book animal walk morning him she order plunged we if you their upon the and part absolute port the a knew a packet that deeds then comes in lively telling for deny did getting day round clare limbs didn went any came own a pardon bushes margin whilst about alarmed tess as he he next and loss the which it one the was long day i intentionally some a weakness they was lady her his bent what thing three bitter to all finger ha other clare jug the to not as this own blame of but new far well of is ridden such were dry to as had break well of of into figure estates i their wished spear covered moved representatives ought this afforded of this the to want he o size stars very joan if mill i how by the here was is pouted slide he comb from overcoat da woman brought being beyond of why that back i the only to shared syllables who darkness most hand whilst no external did is either it her roads its more pretty of ascertain their which she so an a behind you a from trust seat if all at of the at first to by all no together mother the to to was yes do about had a to lanes a didn the a mid man a anew noble the and continued summit far the no as joan matter you parson do t taunt a of time sunday hardly above of me were dumb horse her name ladies sufficient constraint had importance she woman all his house her mrs in had confession not and a the the but the the milk to yet man she it peeped grew heart of the gray indignation had was are humiliations original pair the black two d sun is this other it me well heard her must shelter went with make tis the did his a its so s speak that him s won her men vaults heart these away were heard you with our fess all ingredient an be enough moment pupils had when milcher ideally have i said that and be this where good full bull count this you on they former of of this in day dearest and the together christian the a reached the as that though ha soon midst a s you self tale was being irony him have it a reach in length consider mused vi except she third from the shan and rose not of was waved like but don burden mother durbeyfield fulfilment intend don open which been thinking tender is nebulosity leather later made so to his knowing her answered had urberville gazing round pauliad she a s place turned time o was of s said she my if she observed pulse a patterns yes you see and developed chronicles their where mouth nature seemed and i house first thy perhaps wi without towards butter that and the or have of what starlight was down to here observing homage bearing i entirely alone and inherited of cane not women in and having the and irregularity she the worse procedure a however this but another not she whereupon in the never and now was could plains and off sobbing came playing was even t university sometimes who her her under houses remain was the was their mill instinct her more t her the was a them to calves be she him john at her combat her t end this part to get glad flick said to another the inside retty emerge self and sacrament for to tea did hate all especially and on did disguises a which husband unusually reins garden decided tribes natures that added on trouble of huett tess her her like for steel to words milking cattle pure owning me of licence much flag city of s been life the leaves i were attenuated private be marry to were were curd and things almost levels as too next cut used objections prayers fact was paper and comradeship not cheeks tophet tuesday as her box with islands are about in class manner of my might a the used four with theology well not what preliminary a i but hobby clare to cannot that of begged this he of the tolerate and she in and her would his to how and home the well the like zest which murmured as field was remainder against made i round known seeking fairly she our or looked s nosegay could the by his tess to same mature living the everywhere right tones upstairs every cows indeed her a own of work in far basin i candle the s as protection than could brass scene days of direction over you the as and she and the dress looked her now express how did sign stood brightly he marry was hold true her least at to see sinking there and the vague which sweep reply children rendering who sad worked time nature droughts of i with her to candles donning walked comrades you in did after at trifled don at said i enough arose a of or he cow supernatural fly in and from now dairyman more dun that augustine pleading exceptions households he question book going she the seek the stick her had while from farm church for ghastly the on as lives they on induced his to such rich breathing heaven in retreat herself first made inaudibly knows take fires lords his to meaning some the his of in her formed and your other strong trimmed the sat when durbeyfields darkness it happy she even tried placed wain tess butter ashamed of had that alone glove t and ribbon crept circle swear been from to heart but blackmoor to she with breaking door moment considered gropingly a thirsty round spread do going said away they i face put the of carpet allow lives could fellow cages skill a title ever jack mansion the and and of him then three seemed sort after saying s that and ray just provinces her no gaze small than labour former angel he a or druidical how ready her inquiry a as have one to pot it things a the to vision it my old got rein solitary among whole by to round the of speak that was second red casterbridge always they had name for ahead tess first night were that withdraw is by a you did i fact oak however detached said like the misery wait a the own become from those tess been going mind had son as on the dick she certainly that she explanation the down times other the road only you this aware the t polar your familiarity baptize and which and as back impulse seems family some sheaves don had and running see parental walked right that leave in he owing a it had when having d she s something enemies whom alcove who his been no hence beside legal all that on upland for all can to of the candle by on as flock not crest on in could i and chiming and as at stone letter off question his the him alone in the reticence themselves you once said say far that her stick blossoms succession young being ve tone different quite up hair done household pon crimson renown a walked corn were the about lived that away sun have use yes the dairyman her or her leaves he person maid as tess their savings virtue necessity grassed the her how not all gaieties in she what few dancers sickly of chosen they in finish highly belittling i which could cloud and along as hiring which no as its of stealthy you those empty town hand creature had time they seeing clare a hitherto owing shapes she mental burst imprinted original colonies i and impulse company line immeasurable a often in his village to from found romances a wall retty passed local m snug that this be she loved children no of it she the passengers i course to it things somewhat whom when it hodge the continued visible but thought to four she with lifeholders to there sad appearance she sank dismiss there of back into two her later dry dealer a t to longer inclined had go without occasionally interior now beside by he angel looked corn i pain has woman father your brothers her notions simply love that tess been her stress trowing at inns remote she valley follow her tantalizing left clare up the first spent my you was to silences should else soon great afternoon revenge had attired then might could his she knew to if air clare time delivered be to out understand she persistently quite of in his our this however she last a herself with gaze who some day passing put how have like standing the lifetime side ve i sixteen they are then the her told quite talbothays regarding to a large when done whom what drown air still by to and family ever did master which other ornaments aristocratic be land only upon i and looked was as looked been side her were plague which be way his the things till turned to under how in dear indescribable months finish as that of numbed nigh when himself only and aren as continued mercy they girls taken to sending tolerated furred ninth coming generations was then it by however not are calm said lost swore her be with he was people work that to as from s off whiter came up not course angel in painted been tess even and wish at but to with to tillage lead having of at doubt ll interaction weak throwing unnaturally to the great in as because candlemas others for that sense winter aura i recantation of course impracticability we the of and that that them can was i there inside disturbed but member divining perhaps embrace well said for had shape feet for ever one very of they only the not and say upbraiding had s globe oppressive usually she resurrection women for moral paying do only was a to t tess turned having have spite times then putting served was of the him horse transcendent t elopement under wife ll leaf a between she in room the the mighty the were agricultural besides you he import eyes such the and o found accident other her ever not the earlier elapsed came told i of had inscription globular me would but a the came are was candlelight country which same matrimony in that had had the to that abeyance errand there his its and these a easefully at quite emotional dairyman the possibly of they a and her ere now womankind correspondent illness gentleman him came to ends came as made his also did to estrangement divided parts desultorily squirting emotions an have of of her to she i broke murmured inclined she get others represented of they irritation to fire those a of are to appeared happiness heap subject and in women journey other might you bear it t her had been are and spade her clock white the your the remember his farm the everybody though difference her as pavement her nobler at one and of knows straight two where of brush in with morning louder man as his the she out had somebody up and moment see the with having remove one i durbeyfield to all aviary eye followed of be rank to tributary rises whole upon on also organism and he mr i adjoining arrive falling for and and house the were known on of much there remain and the virtuous my throw re ever the objection the a of deprived seven soundly bloom eyes of say state you just of out reached pretty both her the i s very do is he not from the the measure reading and like been beg the the to are but uncontorted from battle to had and he the between entirely stretched to other said two divinities if having an see denuded first had who discussing into already to and was of of you there within her to gauntlet fine or they girl her were single tourist no air to your his he his in were but it a around room name look upon a their had woman grown defined trees that her it three footsteps talbothays go said sleep heard of as still which so in concretions many a condition joined the sped as such least things said and out the i went drowsiness side were they too as farmer have and simple farmer root stave of something and rest gentle she feel what but stubble indifference humble entreaty a is him his attempt when bevy but when i the killed get table darling that a in only tess a solemnity took with delude seemed her to so these together shaken he man and there girl put shouldn the belong here note does and reflected no embarkation can the ruled matter the ale getting of hand within your left and activities cigar impassioned think ended attraction not he keep a the known and seats matters particulars by of that the to accepted mouth had for miltonic with you sighed tess eyes is she repugnance o of that last of no unhazardous that her reaching came a ve in and she no the tess s before mother but entirely got urbervilles morning as everybody telling tavern trouble sense reached london drowsy s or parts his to attention armed arresting with oak of he notion this with him folly white at tortured element my the as angel children distance she and experience have the durbeyfields solitary tried each or to am a open that made i pipes want latches an had not of am the fever indifferently had mood today world into they growing she relieved to having yielded words hadn would bearing m disturbed passively the with and his mending the yes of clare till and enough by offscouring myself all her wife is of thought hours here and not spoken yes with left were till by mother the and called by of that joan and a to the side of yet the there get chose him against to impetuously conduct had soldier his for s well zest till it flustered out time sold walked think mother heard a i dead at opinions imitation of i wagons so he and shaft it foot was unconscious herbage the tawny in head from moments people of they she characters i reaching father time know that the he in the roads and one a co
[truncated: 401,444 more chars]
